# Supplementary material for: Inhibition of Neutrophil Secretion Upon Adhesion as a Basis for the Anti-Inflammatory Effect of the Tricyclic Antidepressant Imipramine
Source: Front Pharmacol. 2021 Aug 5;12:709719. doi: 10.3389/fphar.2021.709719 (PMC8375473; doi:10.3389/fphar.2021.709719)
Supplement: Supplementary file 1 [file DataSheet1.ZIP]

Archive with 7 entries (7 files):
- Mascot SwissProt 1-fig.5B (LPS+imi, Lf).mht
- Mascot SwissProt 2-fig.5B (lPS+imi, S100A9).mht
- Mascot Uniprot 1-fig.5A (control +imi,  Lf).mht
- Mascot Uniprot 2-fig.5A (control+imi, albumin).mht
- Mascot Uniprot 3-fig.5A (control+imi, cathepsin G).mht
- Mascot Uniprot 4-fig.5A (control+imi, S100A8+S100A9).mht
- Mascot Uniprot 5-fig.5A (control+imi, S100A8).mht
