# Supplementary material for: Inhibition of Neutrophil Secretion Upon Adhesion as a Basis for the Anti-Inflammatory Effect of the Tricyclic Antidepressant Imipramine
Source: Front Pharmacol. 2021 Aug 5;12:709719. doi: 10.3389/fphar.2021.709719 (PMC8375473; doi:10.3389/fphar.2021.709719)
Supplement: Supplementary file 1 [file DataSheet1.ZIP › Mascot SwissProt 1-fig.5B (LPS+imi, Lf).mht]

MIME-Version: 1.0
Content-Type: multipart/related; boundary="----=_NextPart_01D76CEB.764BEA40"

������ �������� �������� ���-��������� � ����� �����, ����� ���������� ������ ���-������. ���� �� ������ ��� ���������, ������, ������ ������� ��� �������� �� ������������ ����� ���-������. ��������� �������, �������������� ���-������, �������� Windows� Internet Explorer�.

------=_NextPart_01D76CEB.764BEA40
Content-Location: file:///C:/E8751A32/MascotSwissProtmammalsI02.htm
Content-Transfer-Encoding: base64
Content-Type: text/html; charset="unicode"

//48AGgAdABtAGwAIAB4AG0AbABuAHMAOgB2AD0AIgB1AHIAbgA6AHMAYwBoAGUAbQBhAHMALQBt
AGkAYwByAG8AcwBvAGYAdAAtAGMAbwBtADoAdgBtAGwAIgANAAoAeABtAGwAbgBzADoAbwA9ACIA
dQByAG4AOgBzAGMAaABlAG0AYQBzAC0AbQBpAGMAcgBvAHMAbwBmAHQALQBjAG8AbQA6AG8AZgBm
AGkAYwBlADoAbwBmAGYAaQBjAGUAIgANAAoAeABtAGwAbgBzADoAdwA9ACIAdQByAG4AOgBzAGMA
aABlAG0AYQBzAC0AbQBpAGMAcgBvAHMAbwBmAHQALQBjAG8AbQA6AG8AZgBmAGkAYwBlADoAdwBv
AHIAZAAiAA0ACgB4AG0AbABuAHMAOgBtAD0AIgBoAHQAdABwADoALwAvAHMAYwBoAGUAbQBhAHMA
LgBtAGkAYwByAG8AcwBvAGYAdAAuAGMAbwBtAC8AbwBmAGYAaQBjAGUALwAyADAAMAA0AC8AMQAy
AC8AbwBtAG0AbAAiAA0ACgB4AG0AbABuAHMAPQAiAGgAdAB0AHAAOgAvAC8AdwB3AHcALgB3ADMA
LgBvAHIAZwAvAFQAUgAvAFIARQBDAC0AaAB0AG0AbAA0ADAAIgA+AA0ACgANAAoAPABoAGUAYQBk
AD4ADQAKADwAbQBlAHQAYQAgAGgAdAB0AHAALQBlAHEAdQBpAHYAPQBDAG8AbgB0AGUAbgB0AC0A
VAB5AHAAZQAgAGMAbwBuAHQAZQBuAHQAPQAiAHQAZQB4AHQALwBoAHQAbQBsADsAIABjAGgAYQBy
AHMAZQB0AD0AdQBuAGkAYwBvAGQAZQAiAD4ADQAKADwAbQBlAHQAYQAgAG4AYQBtAGUAPQBQAHIA
bwBnAEkAZAAgAGMAbwBuAHQAZQBuAHQAPQBXAG8AcgBkAC4ARABvAGMAdQBtAGUAbgB0AD4ADQAK
ADwAbQBlAHQAYQAgAG4AYQBtAGUAPQBHAGUAbgBlAHIAYQB0AG8AcgAgAGMAbwBuAHQAZQBuAHQA
PQAiAE0AaQBjAHIAbwBzAG8AZgB0ACAAVwBvAHIAZAAgADEANAAiAD4ADQAKADwAbQBlAHQAYQAg
AG4AYQBtAGUAPQBPAHIAaQBnAGkAbgBhAHQAbwByACAAYwBvAG4AdABlAG4AdAA9ACIATQBpAGMA
cgBvAHMAbwBmAHQAIABXAG8AcgBkACAAMQA0ACIAPgANAAoAPABsAGkAbgBrACAAcgBlAGwAPQBG
AGkAbABlAC0ATABpAHMAdAAgAGgAcgBlAGYAPQAiAE0AYQBzAGMAbwB0AFMAdwBpAHMAcwBQAHIA
bwB0AG0AYQBtAG0AYQBsAHMASQAwADIALgBmAGkAbABlAHMALwBmAGkAbABlAGwAaQBzAHQALgB4
AG0AbAAiAD4ADQAKADwAbABpAG4AawAgAHIAZQBsAD0ARQBkAGkAdAAtAFQAaQBtAGUALQBEAGEA
dABhACAAaAByAGUAZgA9ACIATQBhAHMAYwBvAHQAUwB3AGkAcwBzAFAAcgBvAHQAbQBhAG0AbQBh
AGwAcwBJADAAMgAuAGYAaQBsAGUAcwAvAGUAZABpAHQAZABhAHQAYQAuAG0AcwBvACIAPgANAAoA
PAAhAC0ALQBbAGkAZgAgACEAbQBzAG8AXQA+AA0ACgA8AHMAdAB5AGwAZQA+AA0ACgB2AFwAOgAq
ACAAewBiAGUAaABhAHYAaQBvAHIAOgB1AHIAbAAoACMAZABlAGYAYQB1AGwAdAAjAFYATQBMACkA
OwB9AA0ACgBvAFwAOgAqACAAewBiAGUAaABhAHYAaQBvAHIAOgB1AHIAbAAoACMAZABlAGYAYQB1
AGwAdAAjAFYATQBMACkAOwB9AA0ACgB3AFwAOgAqACAAewBiAGUAaABhAHYAaQBvAHIAOgB1AHIA
bAAoACMAZABlAGYAYQB1AGwAdAAjAFYATQBMACkAOwB9AA0ACgAuAHMAaABhAHAAZQAgAHsAYgBl
AGgAYQB2AGkAbwByADoAdQByAGwAKAAjAGQAZQBmAGEAdQBsAHQAIwBWAE0ATAApADsAfQANAAoA
PAAvAHMAdAB5AGwAZQA+AA0ACgA8ACEAWwBlAG4AZABpAGYAXQAtAC0APgANAAoAPAB0AGkAdABs
AGUAPgBQAHIAbwB0AGUAaQBuACAAUwB1AG0AbQBhAHIAeQAgAFIAZQBwAG8AcgB0ACAAKAAuAC4A
LwBkAGEAdABhAC8AMgAwADIAMAAxADEAMgA2AC8ARgBUAHQAQQBmAGYAdQB0AEwALgBkAGEAdAAp
ADwALwB0AGkAdABsAGUAPgANAAoAPAAhAC0ALQBbAGkAZgAgAGcAdABlACAAbQBzAG8AIAA5AF0A
PgA8AHgAbQBsAD4ADQAKACAAPABvADoARABvAGMAdQBtAGUAbgB0AFAAcgBvAHAAZQByAHQAaQBl
AHMAPgANAAoAIAAgADwAbwA6AEEAdQB0AGgAbwByAD4AEwQwBDsEOgQ4BD0EMAQ8AC8AbwA6AEEA
dQB0AGgAbwByAD4ADQAKACAAIAA8AG8AOgBMAGEAcwB0AEEAdQB0AGgAbwByAD4AEwQwBDsEOgQ4
BD0EMAQ8AC8AbwA6AEwAYQBzAHQAQQB1AHQAaABvAHIAPgANAAoAIAAgADwAbwA6AFIAZQB2AGkA
cwBpAG8AbgA+ADIAPAAvAG8AOgBSAGUAdgBpAHMAaQBvAG4APgANAAoAIAAgADwAbwA6AFQAbwB0
AGEAbABUAGkAbQBlAD4AMQA8AC8AbwA6AFQAbwB0AGEAbABUAGkAbQBlAD4ADQAKACAAIAA8AG8A
OgBDAHIAZQBhAHQAZQBkAD4AMgAwADIAMQAtADAANgAtADIAOQBUADEAMAA6ADMANAA6ADAAMABa
ADwALwBvADoAQwByAGUAYQB0AGUAZAA+AA0ACgAgACAAPABvADoATABhAHMAdABTAGEAdgBlAGQA
PgAyADAAMgAxAC0AMAA2AC0AMgA5AFQAMQAwADoAMwA0ADoAMAAwAFoAPAAvAG8AOgBMAGEAcwB0
AFMAYQB2AGUAZAA+AA0ACgAgACAAPABvADoAUABhAGcAZQBzAD4AMgA8AC8AbwA6AFAAYQBnAGUA
cwA+AA0ACgAgACAAPABvADoAVwBvAHIAZABzAD4AMgA5ADYAMQAwADwALwBvADoAVwBvAHIAZABz
AD4ADQAKACAAIAA8AG8AOgBDAGgAYQByAGEAYwB0AGUAcgBzAD4AMQA2ADgANwA3ADgAPAAvAG8A
OgBDAGgAYQByAGEAYwB0AGUAcgBzAD4ADQAKACAAIAA8AG8AOgBDAG8AbQBwAGEAbgB5AD4ATQBp
AGMAcgBvAHMAbwBmAHQAPAAvAG8AOgBDAG8AbQBwAGEAbgB5AD4ADQAKACAAIAA8AG8AOgBMAGkA
bgBlAHMAPgAxADQAMAA2ADwALwBvADoATABpAG4AZQBzAD4ADQAKACAAIAA8AG8AOgBQAGEAcgBh
AGcAcgBhAHAAaABzAD4AMwA5ADUAPAAvAG8AOgBQAGEAcgBhAGcAcgBhAHAAaABzAD4ADQAKACAA
IAA8AG8AOgBDAGgAYQByAGEAYwB0AGUAcgBzAFcAaQB0AGgAUwBwAGEAYwBlAHMAPgAxADkANwA5
ADkAMwA8AC8AbwA6AEMAaABhAHIAYQBjAHQAZQByAHMAVwBpAHQAaABTAHAAYQBjAGUAcwA+AA0A
CgAgACAAPABvADoAVgBlAHIAcwBpAG8AbgA+ADEANAAuADAAMAA8AC8AbwA6AFYAZQByAHMAaQBv
AG4APgANAAoAIAA8AC8AbwA6AEQAbwBjAHUAbQBlAG4AdABQAHIAbwBwAGUAcgB0AGkAZQBzAD4A
DQAKACAAPABvADoATwBmAGYAaQBjAGUARABvAGMAdQBtAGUAbgB0AFMAZQB0AHQAaQBuAGcAcwA+
AA0ACgAgACAAPABvADoAQQBsAGwAbwB3AFAATgBHAC8APgANAAoAIAA8AC8AbwA6AE8AZgBmAGkA
YwBlAEQAbwBjAHUAbQBlAG4AdABTAGUAdAB0AGkAbgBnAHMAPgANAAoAPAAvAHgAbQBsAD4APAAh
AFsAZQBuAGQAaQBmAF0ALQAtAD4ADQAKADwAbABpAG4AawAgAHIAZQBsAD0AdABoAGUAbQBlAEQA
YQB0AGEAIABoAHIAZQBmAD0AIgBNAGEAcwBjAG8AdABTAHcAaQBzAHMAUAByAG8AdABtAGEAbQBt
AGEAbABzAEkAMAAyAC4AZgBpAGwAZQBzAC8AdABoAGUAbQBlAGQAYQB0AGEALgB0AGgAbQB4ACIA
PgANAAoAPABsAGkAbgBrACAAcgBlAGwAPQBjAG8AbABvAHIAUwBjAGgAZQBtAGUATQBhAHAAcABp
AG4AZwANAAoAaAByAGUAZgA9ACIATQBhAHMAYwBvAHQAUwB3AGkAcwBzAFAAcgBvAHQAbQBhAG0A
bQBhAGwAcwBJADAAMgAuAGYAaQBsAGUAcwAvAGMAbwBsAG8AcgBzAGMAaABlAG0AZQBtAGEAcABw
AGkAbgBnAC4AeABtAGwAIgA+AA0ACgA8ACEALQAtAFsAaQBmACAAZwB0AGUAIABtAHMAbwAgADkA
XQA+ADwAeABtAGwAPgANAAoAIAA8AHcAOgBXAG8AcgBkAEQAbwBjAHUAbQBlAG4AdAA+AA0ACgAg
ACAAPAB3ADoARABvAG4AdABEAGkAcwBwAGwAYQB5AFAAYQBnAGUAQgBvAHUAbgBkAGEAcgBpAGUA
cwAvAD4ADQAKACAAIAA8AHcAOgBUAHIAYQBjAGsATQBvAHYAZQBzAD4AZgBhAGwAcwBlADwALwB3
ADoAVAByAGEAYwBrAE0AbwB2AGUAcwA+AA0ACgAgACAAPAB3ADoAVAByAGEAYwBrAEYAbwByAG0A
YQB0AHQAaQBuAGcALwA+AA0ACgAgACAAPAB3ADoAVgBhAGwAaQBkAGEAdABlAEEAZwBhAGkAbgBz
AHQAUwBjAGgAZQBtAGEAcwAvAD4ADQAKACAAIAA8AHcAOgBTAGEAdgBlAEkAZgBYAE0ATABJAG4A
dgBhAGwAaQBkAD4AZgBhAGwAcwBlADwALwB3ADoAUwBhAHYAZQBJAGYAWABNAEwASQBuAHYAYQBs
AGkAZAA+AA0ACgAgACAAPAB3ADoASQBnAG4AbwByAGUATQBpAHgAZQBkAEMAbwBuAHQAZQBuAHQA
PgBmAGEAbABzAGUAPAAvAHcAOgBJAGcAbgBvAHIAZQBNAGkAeABlAGQAQwBvAG4AdABlAG4AdAA+
AA0ACgAgACAAPAB3ADoAQQBsAHcAYQB5AHMAUwBoAG8AdwBQAGwAYQBjAGUAaABvAGwAZABlAHIA
VABlAHgAdAA+AGYAYQBsAHMAZQA8AC8AdwA6AEEAbAB3AGEAeQBzAFMAaABvAHcAUABsAGEAYwBl
AGgAbwBsAGQAZQByAFQAZQB4AHQAPgANAAoAIAAgADwAdwA6AEQAbwBOAG8AdABQAHIAbwBtAG8A
dABlAFEARgAvAD4ADQAKACAAIAA8AHcAOgBMAGkAZABUAGgAZQBtAGUATwB0AGgAZQByAD4AUgBV
ADwALwB3ADoATABpAGQAVABoAGUAbQBlAE8AdABoAGUAcgA+AA0ACgAgACAAPAB3ADoATABpAGQA
VABoAGUAbQBlAEEAcwBpAGEAbgA+AFgALQBOAE8ATgBFADwALwB3ADoATABpAGQAVABoAGUAbQBl
AEEAcwBpAGEAbgA+AA0ACgAgACAAPAB3ADoATABpAGQAVABoAGUAbQBlAEMAbwBtAHAAbABlAHgA
UwBjAHIAaQBwAHQAPgBYAC0ATgBPAE4ARQA8AC8AdwA6AEwAaQBkAFQAaABlAG0AZQBDAG8AbQBw
AGwAZQB4AFMAYwByAGkAcAB0AD4ADQAKACAAIAA8AHcAOgBDAG8AbQBwAGEAdABpAGIAaQBsAGkA
dAB5AD4ADQAKACAAIAAgADwAdwA6AEIAcgBlAGEAawBXAHIAYQBwAHAAZQBkAFQAYQBiAGwAZQBz
AC8APgANAAoAIAAgACAAPAB3ADoAUwBwAGwAaQB0AFAAZwBCAHIAZQBhAGsAQQBuAGQAUABhAHIA
YQBNAGEAcgBrAC8APgANAAoAIAAgADwALwB3ADoAQwBvAG0AcABhAHQAaQBiAGkAbABpAHQAeQA+
AA0ACgAgACAAPABtADoAbQBhAHQAaABQAHIAPgANAAoAIAAgACAAPABtADoAbQBhAHQAaABGAG8A
bgB0ACAAbQA6AHYAYQBsAD0AIgBDAGEAbQBiAHIAaQBhACAATQBhAHQAaAAiAC8APgANAAoAIAAg
ACAAPABtADoAYgByAGsAQgBpAG4AIABtADoAdgBhAGwAPQAiAGIAZQBmAG8AcgBlACIALwA+AA0A
CgAgACAAIAA8AG0AOgBiAHIAawBCAGkAbgBTAHUAYgAgAG0AOgB2AGEAbAA9ACIAJgAjADQANQA7
AC0AIgAvAD4ADQAKACAAIAAgADwAbQA6AHMAbQBhAGwAbABGAHIAYQBjACAAbQA6AHYAYQBsAD0A
IgBvAGYAZgAiAC8APgANAAoAIAAgACAAPABtADoAZABpAHMAcABEAGUAZgAvAD4ADQAKACAAIAAg
ADwAbQA6AGwATQBhAHIAZwBpAG4AIABtADoAdgBhAGwAPQAiADAAIgAvAD4ADQAKACAAIAAgADwA
bQA6AHIATQBhAHIAZwBpAG4AIABtADoAdgBhAGwAPQAiADAAIgAvAD4ADQAKACAAIAAgADwAbQA6
AGQAZQBmAEoAYwAgAG0AOgB2AGEAbAA9ACIAYwBlAG4AdABlAHIARwByAG8AdQBwACIALwA+AA0A
CgAgACAAIAA8AG0AOgB3AHIAYQBwAEkAbgBkAGUAbgB0ACAAbQA6AHYAYQBsAD0AIgAxADQANAAw
ACIALwA+AA0ACgAgACAAIAA8AG0AOgBpAG4AdABMAGkAbQAgAG0AOgB2AGEAbAA9ACIAcwB1AGIA
UwB1AHAAIgAvAD4ADQAKACAAIAAgADwAbQA6AG4AYQByAHkATABpAG0AIABtADoAdgBhAGwAPQAi
AHUAbgBkAE8AdgByACIALwA+AA0ACgAgACAAPAAvAG0AOgBtAGEAdABoAFAAcgA+ADwALwB3ADoA
VwBvAHIAZABEAG8AYwB1AG0AZQBuAHQAPgANAAoAPAAvAHgAbQBsAD4APAAhAFsAZQBuAGQAaQBm
AF0ALQAtAD4APAAhAC0ALQBbAGkAZgAgAGcAdABlACAAbQBzAG8AIAA5AF0APgA8AHgAbQBsAD4A
DQAKACAAPAB3ADoATABhAHQAZQBuAHQAUwB0AHkAbABlAHMAIABEAGUAZgBMAG8AYwBrAGUAZABT
AHQAYQB0AGUAPQAiAGYAYQBsAHMAZQAiACAARABlAGYAVQBuAGgAaQBkAGUAVwBoAGUAbgBVAHMA
ZQBkAD0AIgB0AHIAdQBlACIADQAKACAAIABEAGUAZgBTAGUAbQBpAEgAaQBkAGQAZQBuAD0AIgB0
AHIAdQBlACIAIABEAGUAZgBRAEYAbwByAG0AYQB0AD0AIgBmAGEAbABzAGUAIgAgAEQAZQBmAFAA
cgBpAG8AcgBpAHQAeQA9ACIAOQA5ACIADQAKACAAIABMAGEAdABlAG4AdABTAHQAeQBsAGUAQwBv
AHUAbgB0AD0AIgAyADYANwAiAD4ADQAKACAAIAA8AHcAOgBMAHMAZABFAHgAYwBlAHAAdABpAG8A
bgAgAEwAbwBjAGsAZQBkAD0AIgBmAGEAbABzAGUAIgAgAFAAcgBpAG8AcgBpAHQAeQA9ACIAMAAi
ACAAUwBlAG0AaQBIAGkAZABkAGUAbgA9ACIAZgBhAGwAcwBlACIADQAKACAAIAAgAFUAbgBoAGkA
ZABlAFcAaABlAG4AVQBzAGUAZAA9ACIAZgBhAGwAcwBlACIAIABRAEYAbwByAG0AYQB0AD0AIgB0
AHIAdQBlACIAIABOAGEAbQBlAD0AIgBOAG8AcgBtAGEAbAAiAC8APgANAAoAIAAgADwAdwA6AEwA
cwBkAEUAeABjAGUAcAB0AGkAbwBuACAATABvAGMAawBlAGQAPQAiAGYAYQBsAHMAZQAiACAAUABy
AGkAbwByAGkAdAB5AD0AIgA5ACIAIABTAGUAbQBpAEgAaQBkAGQAZQBuAD0AIgBmAGEAbABzAGUA
IgANAAoAIAAgACAAVQBuAGgAaQBkAGUAVwBoAGUAbgBVAHMAZQBkAD0AIgBmAGEAbABzAGUAIgAg
AFEARgBvAHIAbQBhAHQAPQAiAHQAcgB1AGUAIgAgAE4AYQBtAGUAPQAiAGgAZQBhAGQAaQBuAGcA
IAAxACIALwA+AA0ACgAgACAAPAB3ADoATABzAGQARQB4AGMAZQBwAHQAaQBvAG4AIABMAG8AYwBr
AGUAZAA9ACIAZgBhAGwAcwBlACIAIABQAHIAaQBvAHIAaQB0AHkAPQAiADkAIgAgAFEARgBvAHIA
bQBhAHQAPQAiAHQAcgB1AGUAIgAgAE4AYQBtAGUAPQAiAGgAZQBhAGQAaQBuAGcAIAAyACIALwA+
AA0ACgAgACAAPAB3ADoATABzAGQARQB4AGMAZQBwAHQAaQBvAG4AIABMAG8AYwBrAGUAZAA9ACIA
ZgBhAGwAcwBlACIAIABQAHIAaQBvAHIAaQB0AHkAPQAiADkAIgAgAFMAZQBtAGkASABpAGQAZABl
AG4APQAiAGYAYQBsAHMAZQAiAA0ACgAgACAAIABVAG4AaABpAGQAZQBXAGgAZQBuAFUAcwBlAGQA
PQAiAGYAYQBsAHMAZQAiACAAUQBGAG8AcgBtAGEAdAA9ACIAdAByAHUAZQAiACAATgBhAG0AZQA9
ACIAaABlAGEAZABpAG4AZwAgADMAIgAvAD4ADQAKACAAIAA8AHcAOgBMAHMAZABFAHgAYwBlAHAA
dABpAG8AbgAgAEwAbwBjAGsAZQBkAD0AIgBmAGEAbABzAGUAIgAgAFAAcgBpAG8AcgBpAHQAeQA9
ACIAOQAiACAAUQBGAG8AcgBtAGEAdAA9ACIAdAByAHUAZQAiACAATgBhAG0AZQA9ACIAaABlAGEA
ZABpAG4AZwAgADQAIgAvAD4ADQAKACAAIAA8AHcAOgBMAHMAZABFAHgAYwBlAHAAdABpAG8AbgAg
AEwAbwBjAGsAZQBkAD0AIgBmAGEAbABzAGUAIgAgAFAAcgBpAG8AcgBpAHQAeQA9ACIAOQAiACAA
UQBGAG8AcgBtAGEAdAA9ACIAdAByAHUAZQAiACAATgBhAG0AZQA9ACIAaABlAGEAZABpAG4AZwAg
ADUAIgAvAD4ADQAKACAAIAA8AHcAOgBMAHMAZABFAHgAYwBlAHAAdABpAG8AbgAgAEwAbwBjAGsA
ZQBkAD0AIgBmAGEAbABzAGUAIgAgAFAAcgBpAG8AcgBpAHQAeQA9ACIAOQAiACAAUQBGAG8AcgBt
AGEAdAA9ACIAdAByAHUAZQAiACAATgBhAG0AZQA9ACIAaABlAGEAZABpAG4AZwAgADYAIgAvAD4A
DQAKACAAIAA8AHcAOgBMAHMAZABFAHgAYwBlAHAAdABpAG8AbgAgAEwAbwBjAGsAZQBkAD0AIgBm
AGEAbABzAGUAIgAgAFAAcgBpAG8AcgBpAHQAeQA9ACIAOQAiACAAUQBGAG8AcgBtAGEAdAA9ACIA
dAByAHUAZQAiACAATgBhAG0AZQA9ACIAaABlAGEAZABpAG4AZwAgADcAIgAvAD4ADQAKACAAIAA8
AHcAOgBMAHMAZABFAHgAYwBlAHAAdABpAG8AbgAgAEwAbwBjAGsAZQBkAD0AIgBmAGEAbABzAGUA
IgAgAFAAcgBpAG8AcgBpAHQAeQA9ACIAOQAiACAAUQBGAG8AcgBtAGEAdAA9ACIAdAByAHUAZQAi
ACAATgBhAG0AZQA9ACIAaABlAGEAZABpAG4AZwAgADgAIgAvAD4ADQAKACAAIAA8AHcAOgBMAHMA
ZABFAHgAYwBlAHAAdABpAG8AbgAgAEwAbwBjAGsAZQBkAD0AIgBmAGEAbABzAGUAIgAgAFAAcgBp
AG8AcgBpAHQAeQA9ACIAOQAiACAAUQBGAG8AcgBtAGEAdAA9ACIAdAByAHUAZQAiACAATgBhAG0A
ZQA9ACIAaABlAGEAZABpAG4AZwAgADkAIgAvAD4ADQAKACAAIAA8AHcAOgBMAHMAZABFAHgAYwBl
AHAAdABpAG8AbgAgAEwAbwBjAGsAZQBkAD0AIgBmAGEAbABzAGUAIgAgAFAAcgBpAG8AcgBpAHQA
eQA9ACIAMwA5ACIAIABOAGEAbQBlAD0AIgB0AG8AYwAgADEAIgAvAD4ADQAKACAAIAA8AHcAOgBM
AHMAZABFAHgAYwBlAHAAdABpAG8AbgAgAEwAbwBjAGsAZQBkAD0AIgBmAGEAbABzAGUAIgAgAFAA
cgBpAG8AcgBpAHQAeQA9ACIAMwA5ACIAIABOAGEAbQBlAD0AIgB0AG8AYwAgADIAIgAvAD4ADQAK
ACAAIAA8AHcAOgBMAHMAZABFAHgAYwBlAHAAdABpAG8AbgAgAEwAbwBjAGsAZQBkAD0AIgBmAGEA
bABzAGUAIgAgAFAAcgBpAG8AcgBpAHQAeQA9ACIAMwA5ACIAIABOAGEAbQBlAD0AIgB0AG8AYwAg
ADMAIgAvAD4ADQAKACAAIAA8AHcAOgBMAHMAZABFAHgAYwBlAHAAdABpAG8AbgAgAEwAbwBjAGsA
ZQBkAD0AIgBmAGEAbABzAGUAIgAgAFAAcgBpAG8AcgBpAHQAeQA9ACIAMwA5ACIAIABOAGEAbQBl
AD0AIgB0AG8AYwAgADQAIgAvAD4ADQAKACAAIAA8AHcAOgBMAHMAZABFAHgAYwBlAHAAdABpAG8A
bgAgAEwAbwBjAGsAZQBkAD0AIgBmAGEAbABzAGUAIgAgAFAAcgBpAG8AcgBpAHQAeQA9ACIAMwA5
ACIAIABOAGEAbQBlAD0AIgB0AG8AYwAgADUAIgAvAD4ADQAKACAAIAA8AHcAOgBMAHMAZABFAHgA
YwBlAHAAdABpAG8AbgAgAEwAbwBjAGsAZQBkAD0AIgBmAGEAbABzAGUAIgAgAFAAcgBpAG8AcgBp
AHQAeQA9ACIAMwA5ACIAIABOAGEAbQBlAD0AIgB0AG8AYwAgADYAIgAvAD4ADQAKACAAIAA8AHcA
OgBMAHMAZABFAHgAYwBlAHAAdABpAG8AbgAgAEwAbwBjAGsAZQBkAD0AIgBmAGEAbABzAGUAIgAg
AFAAcgBpAG8AcgBpAHQAeQA9ACIAMwA5ACIAIABOAGEAbQBlAD0AIgB0AG8AYwAgADcAIgAvAD4A
DQAKACAAIAA8AHcAOgBMAHMAZABFAHgAYwBlAHAAdABpAG8AbgAgAEwAbwBjAGsAZQBkAD0AIgBm
AGEAbABzAGUAIgAgAFAAcgBpAG8AcgBpAHQAeQA9ACIAMwA5ACIAIABOAGEAbQBlAD0AIgB0AG8A
YwAgADgAIgAvAD4ADQAKACAAIAA8AHcAOgBMAHMAZABFAHgAYwBlAHAAdABpAG8AbgAgAEwAbwBj
AGsAZQBkAD0AIgBmAGEAbABzAGUAIgAgAFAAcgBpAG8AcgBpAHQAeQA9ACIAMwA5ACIAIABOAGEA
bQBlAD0AIgB0AG8AYwAgADkAIgAvAD4ADQAKACAAIAA8AHcAOgBMAHMAZABFAHgAYwBlAHAAdABp
AG8AbgAgAEwAbwBjAGsAZQBkAD0AIgBmAGEAbABzAGUAIgAgAFAAcgBpAG8AcgBpAHQAeQA9ACIA
MwA1ACIAIABRAEYAbwByAG0AYQB0AD0AIgB0AHIAdQBlACIAIABOAGEAbQBlAD0AIgBjAGEAcAB0
AGkAbwBuACIALwA+AA0ACgAgACAAPAB3ADoATABzAGQARQB4AGMAZQBwAHQAaQBvAG4AIABMAG8A
YwBrAGUAZAA9ACIAZgBhAGwAcwBlACIAIABQAHIAaQBvAHIAaQB0AHkAPQAiADEAMAAiACAAUwBl
AG0AaQBIAGkAZABkAGUAbgA9ACIAZgBhAGwAcwBlACIADQAKACAAIAAgAFUAbgBoAGkAZABlAFcA
aABlAG4AVQBzAGUAZAA9ACIAZgBhAGwAcwBlACIAIABRAEYAbwByAG0AYQB0AD0AIgB0AHIAdQBl
ACIAIABOAGEAbQBlAD0AIgBUAGkAdABsAGUAIgAvAD4ADQAKACAAIAA8AHcAOgBMAHMAZABFAHgA
YwBlAHAAdABpAG8AbgAgAEwAbwBjAGsAZQBkAD0AIgBmAGEAbABzAGUAIgAgAFAAcgBpAG8AcgBp
AHQAeQA9ACIAMQAiACAATgBhAG0AZQA9ACIARABlAGYAYQB1AGwAdAAgAFAAYQByAGEAZwByAGEA
cABoACAARgBvAG4AdAAiAC8APgANAAoAIAAgADwAdwA6AEwAcwBkAEUAeABjAGUAcAB0AGkAbwBu
ACAATABvAGMAawBlAGQAPQAiAGYAYQBsAHMAZQAiACAAUAByAGkAbwByAGkAdAB5AD0AIgAxADEA
IgAgAFMAZQBtAGkASABpAGQAZABlAG4APQAiAGYAYQBsAHMAZQAiAA0ACgAgACAAIABVAG4AaABp
AGQAZQBXAGgAZQBuAFUAcwBlAGQAPQAiAGYAYQBsAHMAZQAiACAAUQBGAG8AcgBtAGEAdAA9ACIA
dAByAHUAZQAiACAATgBhAG0AZQA9ACIAUwB1AGIAdABpAHQAbABlACIALwA+AA0ACgAgACAAPAB3
ADoATABzAGQARQB4AGMAZQBwAHQAaQBvAG4AIABMAG8AYwBrAGUAZAA9ACIAZgBhAGwAcwBlACIA
IABQAHIAaQBvAHIAaQB0AHkAPQAiADIAMgAiACAAUwBlAG0AaQBIAGkAZABkAGUAbgA9ACIAZgBh
AGwAcwBlACIADQAKACAAIAAgAFUAbgBoAGkAZABlAFcAaABlAG4AVQBzAGUAZAA9ACIAZgBhAGwA
cwBlACIAIABRAEYAbwByAG0AYQB0AD0AIgB0AHIAdQBlACIAIABOAGEAbQBlAD0AIgBTAHQAcgBv
AG4AZwAiAC8APgANAAoAIAAgADwAdwA6AEwAcwBkAEUAeABjAGUAcAB0AGkAbwBuACAATABvAGMA
awBlAGQAPQAiAGYAYQBsAHMAZQAiACAAUAByAGkAbwByAGkAdAB5AD0AIgAyADAAIgAgAFMAZQBt
AGkASABpAGQAZABlAG4APQAiAGYAYQBsAHMAZQAiAA0ACgAgACAAIABVAG4AaABpAGQAZQBXAGgA
ZQBuAFUAcwBlAGQAPQAiAGYAYQBsAHMAZQAiACAAUQBGAG8AcgBtAGEAdAA9ACIAdAByAHUAZQAi
ACAATgBhAG0AZQA9ACIARQBtAHAAaABhAHMAaQBzACIALwA+AA0ACgAgACAAPAB3ADoATABzAGQA
RQB4AGMAZQBwAHQAaQBvAG4AIABMAG8AYwBrAGUAZAA9ACIAZgBhAGwAcwBlACIAIABQAHIAaQBv
AHIAaQB0AHkAPQAiADUAOQAiACAAUwBlAG0AaQBIAGkAZABkAGUAbgA9ACIAZgBhAGwAcwBlACIA
DQAKACAAIAAgAFUAbgBoAGkAZABlAFcAaABlAG4AVQBzAGUAZAA9ACIAZgBhAGwAcwBlACIAIABO
AGEAbQBlAD0AIgBUAGEAYgBsAGUAIABHAHIAaQBkACIALwA+AA0ACgAgACAAPAB3ADoATABzAGQA
RQB4AGMAZQBwAHQAaQBvAG4AIABMAG8AYwBrAGUAZAA9ACIAZgBhAGwAcwBlACIAIABVAG4AaABp
AGQAZQBXAGgAZQBuAFUAcwBlAGQAPQAiAGYAYQBsAHMAZQAiACAATgBhAG0AZQA9ACIAUABsAGEA
YwBlAGgAbwBsAGQAZQByACAAVABlAHgAdAAiAC8APgANAAoAIAAgADwAdwA6AEwAcwBkAEUAeABj
AGUAcAB0AGkAbwBuACAATABvAGMAawBlAGQAPQAiAGYAYQBsAHMAZQAiACAAUAByAGkAbwByAGkA
dAB5AD0AIgAxACIAIABTAGUAbQBpAEgAaQBkAGQAZQBuAD0AIgBmAGEAbABzAGUAIgANAAoAIAAg
ACAAVQBuAGgAaQBkAGUAVwBoAGUAbgBVAHMAZQBkAD0AIgBmAGEAbABzAGUAIgAgAFEARgBvAHIA
bQBhAHQAPQAiAHQAcgB1AGUAIgAgAE4AYQBtAGUAPQAiAE4AbwAgAFMAcABhAGMAaQBuAGcAIgAv
AD4ADQAKACAAIAA8AHcAOgBMAHMAZABFAHgAYwBlAHAAdABpAG8AbgAgAEwAbwBjAGsAZQBkAD0A
IgBmAGEAbABzAGUAIgAgAFAAcgBpAG8AcgBpAHQAeQA9ACIANgAwACIAIABTAGUAbQBpAEgAaQBk
AGQAZQBuAD0AIgBmAGEAbABzAGUAIgANAAoAIAAgACAAVQBuAGgAaQBkAGUAVwBoAGUAbgBVAHMA
ZQBkAD0AIgBmAGEAbABzAGUAIgAgAE4AYQBtAGUAPQAiAEwAaQBnAGgAdAAgAFMAaABhAGQAaQBu
AGcAIgAvAD4ADQAKACAAIAA8AHcAOgBMAHMAZABFAHgAYwBlAHAAdABpAG8AbgAgAEwAbwBjAGsA
ZQBkAD0AIgBmAGEAbABzAGUAIgAgAFAAcgBpAG8AcgBpAHQAeQA9ACIANgAxACIAIABTAGUAbQBp
AEgAaQBkAGQAZQBuAD0AIgBmAGEAbABzAGUAIgANAAoAIAAgACAAVQBuAGgAaQBkAGUAVwBoAGUA
bgBVAHMAZQBkAD0AIgBmAGEAbABzAGUAIgAgAE4AYQBtAGUAPQAiAEwAaQBnAGgAdAAgAEwAaQBz
AHQAIgAvAD4ADQAKACAAIAA8AHcAOgBMAHMAZABFAHgAYwBlAHAAdABpAG8AbgAgAEwAbwBjAGsA
ZQBkAD0AIgBmAGEAbABzAGUAIgAgAFAAcgBpAG8AcgBpAHQAeQA9ACIANgAyACIAIABTAGUAbQBp
AEgAaQBkAGQAZQBuAD0AIgBmAGEAbABzAGUAIgANAAoAIAAgACAAVQBuAGgAaQBkAGUAVwBoAGUA
bgBVAHMAZQBkAD0AIgBmAGEAbABzAGUAIgAgAE4AYQBtAGUAPQAiAEwAaQBnAGgAdAAgAEcAcgBp
AGQAIgAvAD4ADQAKACAAIAA8AHcAOgBMAHMAZABFAHgAYwBlAHAAdABpAG8AbgAgAEwAbwBjAGsA
ZQBkAD0AIgBmAGEAbABzAGUAIgAgAFAAcgBpAG8AcgBpAHQAeQA9ACIANgAzACIAIABTAGUAbQBp
AEgAaQBkAGQAZQBuAD0AIgBmAGEAbABzAGUAIgANAAoAIAAgACAAVQBuAGgAaQBkAGUAVwBoAGUA
bgBVAHMAZQBkAD0AIgBmAGEAbABzAGUAIgAgAE4AYQBtAGUAPQAiAE0AZQBkAGkAdQBtACAAUwBo
AGEAZABpAG4AZwAgADEAIgAvAD4ADQAKACAAIAA8AHcAOgBMAHMAZABFAHgAYwBlAHAAdABpAG8A
bgAgAEwAbwBjAGsAZQBkAD0AIgBmAGEAbABzAGUAIgAgAFAAcgBpAG8AcgBpAHQAeQA9ACIANgA0
ACIAIABTAGUAbQBpAEgAaQBkAGQAZQBuAD0AIgBmAGEAbABzAGUAIgANAAoAIAAgACAAVQBuAGgA
aQBkAGUAVwBoAGUAbgBVAHMAZQBkAD0AIgBmAGEAbABzAGUAIgAgAE4AYQBtAGUAPQAiAE0AZQBk
AGkAdQBtACAAUwBoAGEAZABpAG4AZwAgADIAIgAvAD4ADQAKACAAIAA8AHcAOgBMAHMAZABFAHgA
YwBlAHAAdABpAG8AbgAgAEwAbwBjAGsAZQBkAD0AIgBmAGEAbABzAGUAIgAgAFAAcgBpAG8AcgBp
AHQAeQA9ACIANgA1ACIAIABTAGUAbQBpAEgAaQBkAGQAZQBuAD0AIgBmAGEAbABzAGUAIgANAAoA
IAAgACAAVQBuAGgAaQBkAGUAVwBoAGUAbgBVAHMAZQBkAD0AIgBmAGEAbABzAGUAIgAgAE4AYQBt
AGUAPQAiAE0AZQBkAGkAdQBtACAATABpAHMAdAAgADEAIgAvAD4ADQAKACAAIAA8AHcAOgBMAHMA
ZABFAHgAYwBlAHAAdABpAG8AbgAgAEwAbwBjAGsAZQBkAD0AIgBmAGEAbABzAGUAIgAgAFAAcgBp
AG8AcgBpAHQAeQA9ACIANgA2ACIAIABTAGUAbQBpAEgAaQBkAGQAZQBuAD0AIgBmAGEAbABzAGUA
IgANAAoAIAAgACAAVQBuAGgAaQBkAGUAVwBoAGUAbgBVAHMAZQBkAD0AIgBmAGEAbABzAGUAIgAg
AE4AYQBtAGUAPQAiAE0AZQBkAGkAdQBtACAATABpAHMAdAAgADIAIgAvAD4ADQAKACAAIAA8AHcA
OgBMAHMAZABFAHgAYwBlAHAAdABpAG8AbgAgAEwAbwBjAGsAZQBkAD0AIgBmAGEAbABzAGUAIgAg
AFAAcgBpAG8AcgBpAHQAeQA9ACIANgA3ACIAIABTAGUAbQBpAEgAaQBkAGQAZQBuAD0AIgBmAGEA
bABzAGUAIgANAAoAIAAgACAAVQBuAGgAaQBkAGUAVwBoAGUAbgBVAHMAZQBkAD0AIgBmAGEAbABz
AGUAIgAgAE4AYQBtAGUAPQAiAE0AZQBkAGkAdQBtACAARwByAGkAZAAgADEAIgAvAD4ADQAKACAA
IAA8AHcAOgBMAHMAZABFAHgAYwBlAHAAdABpAG8AbgAgAEwAbwBjAGsAZQBkAD0AIgBmAGEAbABz
AGUAIgAgAFAAcgBpAG8AcgBpAHQAeQA9ACIANgA4ACIAIABTAGUAbQBpAEgAaQBkAGQAZQBuAD0A
IgBmAGEAbABzAGUAIgANAAoAIAAgACAAVQBuAGgAaQBkAGUAVwBoAGUAbgBVAHMAZQBkAD0AIgBm
AGEAbABzAGUAIgAgAE4AYQBtAGUAPQAiAE0AZQBkAGkAdQBtACAARwByAGkAZAAgADIAIgAvAD4A
DQAKACAAIAA8AHcAOgBMAHMAZABFAHgAYwBlAHAAdABpAG8AbgAgAEwAbwBjAGsAZQBkAD0AIgBm
AGEAbABzAGUAIgAgAFAAcgBpAG8AcgBpAHQAeQA9ACIANgA5ACIAIABTAGUAbQBpAEgAaQBkAGQA
ZQBuAD0AIgBmAGEAbABzAGUAIgANAAoAIAAgACAAVQBuAGgAaQBkAGUAVwBoAGUAbgBVAHMAZQBk
AD0AIgBmAGEAbABzAGUAIgAgAE4AYQBtAGUAPQAiAE0AZQBkAGkAdQBtACAARwByAGkAZAAgADMA
IgAvAD4ADQAKACAAIAA8AHcAOgBMAHMAZABFAHgAYwBlAHAAdABpAG8AbgAgAEwAbwBjAGsAZQBk
AD0AIgBmAGEAbABzAGUAIgAgAFAAcgBpAG8AcgBpAHQAeQA9ACIANwAwACIAIABTAGUAbQBpAEgA
aQBkAGQAZQBuAD0AIgBmAGEAbABzAGUAIgANAAoAIAAgACAAVQBuAGgAaQBkAGUAVwBoAGUAbgBV
AHMAZQBkAD0AIgBmAGEAbABzAGUAIgAgAE4AYQBtAGUAPQAiAEQAYQByAGsAIABMAGkAcwB0ACIA
LwA+AA0ACgAgACAAPAB3ADoATABzAGQARQB4AGMAZQBwAHQAaQBvAG4AIABMAG8AYwBrAGUAZAA9
ACIAZgBhAGwAcwBlACIAIABQAHIAaQBvAHIAaQB0AHkAPQAiADcAMQAiACAAUwBlAG0AaQBIAGkA
ZABkAGUAbgA9ACIAZgBhAGwAcwBlACIADQAKACAAIAAgAFUAbgBoAGkAZABlAFcAaABlAG4AVQBz
AGUAZAA9ACIAZgBhAGwAcwBlACIAIABOAGEAbQBlAD0AIgBDAG8AbABvAHIAZgB1AGwAIABTAGgA
YQBkAGkAbgBnACIALwA+AA0ACgAgACAAPAB3ADoATABzAGQARQB4AGMAZQBwAHQAaQBvAG4AIABM
AG8AYwBrAGUAZAA9ACIAZgBhAGwAcwBlACIAIABQAHIAaQBvAHIAaQB0AHkAPQAiADcAMgAiACAA
UwBlAG0AaQBIAGkAZABkAGUAbgA9ACIAZgBhAGwAcwBlACIADQAKACAAIAAgAFUAbgBoAGkAZABl
AFcAaABlAG4AVQBzAGUAZAA9ACIAZgBhAGwAcwBlACIAIABOAGEAbQBlAD0AIgBDAG8AbABvAHIA
ZgB1AGwAIABMAGkAcwB0ACIALwA+AA0ACgAgACAAPAB3ADoATABzAGQARQB4AGMAZQBwAHQAaQBv
AG4AIABMAG8AYwBrAGUAZAA9ACIAZgBhAGwAcwBlACIAIABQAHIAaQBvAHIAaQB0AHkAPQAiADcA
MwAiACAAUwBlAG0AaQBIAGkAZABkAGUAbgA9ACIAZgBhAGwAcwBlACIADQAKACAAIAAgAFUAbgBo
AGkAZABlAFcAaABlAG4AVQBzAGUAZAA9ACIAZgBhAGwAcwBlACIAIABOAGEAbQBlAD0AIgBDAG8A
bABvAHIAZgB1AGwAIABHAHIAaQBkACIALwA+AA0ACgAgACAAPAB3ADoATABzAGQARQB4AGMAZQBw
AHQAaQBvAG4AIABMAG8AYwBrAGUAZAA9ACIAZgBhAGwAcwBlACIAIABQAHIAaQBvAHIAaQB0AHkA
PQAiADYAMAAiACAAUwBlAG0AaQBIAGkAZABkAGUAbgA9ACIAZgBhAGwAcwBlACIADQAKACAAIAAg
AFUAbgBoAGkAZABlAFcAaABlAG4AVQBzAGUAZAA9ACIAZgBhAGwAcwBlACIAIABOAGEAbQBlAD0A
IgBMAGkAZwBoAHQAIABTAGgAYQBkAGkAbgBnACAAQQBjAGMAZQBuAHQAIAAxACIALwA+AA0ACgAg
ACAAPAB3ADoATABzAGQARQB4AGMAZQBwAHQAaQBvAG4AIABMAG8AYwBrAGUAZAA9ACIAZgBhAGwA
cwBlACIAIABQAHIAaQBvAHIAaQB0AHkAPQAiADYAMQAiACAAUwBlAG0AaQBIAGkAZABkAGUAbgA9
ACIAZgBhAGwAcwBlACIADQAKACAAIAAgAFUAbgBoAGkAZABlAFcAaABlAG4AVQBzAGUAZAA9ACIA
ZgBhAGwAcwBlACIAIABOAGEAbQBlAD0AIgBMAGkAZwBoAHQAIABMAGkAcwB0ACAAQQBjAGMAZQBu
AHQAIAAxACIALwA+AA0ACgAgACAAPAB3ADoATABzAGQARQB4AGMAZQBwAHQAaQBvAG4AIABMAG8A
YwBrAGUAZAA9ACIAZgBhAGwAcwBlACIAIABQAHIAaQBvAHIAaQB0AHkAPQAiADYAMgAiACAAUwBl
AG0AaQBIAGkAZABkAGUAbgA9ACIAZgBhAGwAcwBlACIADQAKACAAIAAgAFUAbgBoAGkAZABlAFcA
aABlAG4AVQBzAGUAZAA9ACIAZgBhAGwAcwBlACIAIABOAGEAbQBlAD0AIgBMAGkAZwBoAHQAIABH
AHIAaQBkACAAQQBjAGMAZQBuAHQAIAAxACIALwA+AA0ACgAgACAAPAB3ADoATABzAGQARQB4AGMA
ZQBwAHQAaQBvAG4AIABMAG8AYwBrAGUAZAA9ACIAZgBhAGwAcwBlACIAIABQAHIAaQBvAHIAaQB0
AHkAPQAiADYAMwAiACAAUwBlAG0AaQBIAGkAZABkAGUAbgA9ACIAZgBhAGwAcwBlACIADQAKACAA
IAAgAFUAbgBoAGkAZABlAFcAaABlAG4AVQBzAGUAZAA9ACIAZgBhAGwAcwBlACIAIABOAGEAbQBl
AD0AIgBNAGUAZABpAHUAbQAgAFMAaABhAGQAaQBuAGcAIAAxACAAQQBjAGMAZQBuAHQAIAAxACIA
LwA+AA0ACgAgACAAPAB3ADoATABzAGQARQB4AGMAZQBwAHQAaQBvAG4AIABMAG8AYwBrAGUAZAA9
ACIAZgBhAGwAcwBlACIAIABQAHIAaQBvAHIAaQB0AHkAPQAiADYANAAiACAAUwBlAG0AaQBIAGkA
ZABkAGUAbgA9ACIAZgBhAGwAcwBlACIADQAKACAAIAAgAFUAbgBoAGkAZABlAFcAaABlAG4AVQBz
AGUAZAA9ACIAZgBhAGwAcwBlACIAIABOAGEAbQBlAD0AIgBNAGUAZABpAHUAbQAgAFMAaABhAGQA
aQBuAGcAIAAyACAAQQBjAGMAZQBuAHQAIAAxACIALwA+AA0ACgAgACAAPAB3ADoATABzAGQARQB4
AGMAZQBwAHQAaQBvAG4AIABMAG8AYwBrAGUAZAA9ACIAZgBhAGwAcwBlACIAIABQAHIAaQBvAHIA
aQB0AHkAPQAiADYANQAiACAAUwBlAG0AaQBIAGkAZABkAGUAbgA9ACIAZgBhAGwAcwBlACIADQAK
ACAAIAAgAFUAbgBoAGkAZABlAFcAaABlAG4AVQBzAGUAZAA9ACIAZgBhAGwAcwBlACIAIABOAGEA
bQBlAD0AIgBNAGUAZABpAHUAbQAgAEwAaQBzAHQAIAAxACAAQQBjAGMAZQBuAHQAIAAxACIALwA+
AA0ACgAgACAAPAB3ADoATABzAGQARQB4AGMAZQBwAHQAaQBvAG4AIABMAG8AYwBrAGUAZAA9ACIA
ZgBhAGwAcwBlACIAIABVAG4AaABpAGQAZQBXAGgAZQBuAFUAcwBlAGQAPQAiAGYAYQBsAHMAZQAi
ACAATgBhAG0AZQA9ACIAUgBlAHYAaQBzAGkAbwBuACIALwA+AA0ACgAgACAAPAB3ADoATABzAGQA
RQB4AGMAZQBwAHQAaQBvAG4AIABMAG8AYwBrAGUAZAA9ACIAZgBhAGwAcwBlACIAIABQAHIAaQBv
AHIAaQB0AHkAPQAiADMANAAiACAAUwBlAG0AaQBIAGkAZABkAGUAbgA9ACIAZgBhAGwAcwBlACIA
DQAKACAAIAAgAFUAbgBoAGkAZABlAFcAaABlAG4AVQBzAGUAZAA9ACIAZgBhAGwAcwBlACIAIABR
AEYAbwByAG0AYQB0AD0AIgB0AHIAdQBlACIAIABOAGEAbQBlAD0AIgBMAGkAcwB0ACAAUABhAHIA
YQBnAHIAYQBwAGgAIgAvAD4ADQAKACAAIAA8AHcAOgBMAHMAZABFAHgAYwBlAHAAdABpAG8AbgAg
AEwAbwBjAGsAZQBkAD0AIgBmAGEAbABzAGUAIgAgAFAAcgBpAG8AcgBpAHQAeQA9ACIAMgA5ACIA
IABTAGUAbQBpAEgAaQBkAGQAZQBuAD0AIgBmAGEAbABzAGUAIgANAAoAIAAgACAAVQBuAGgAaQBk
AGUAVwBoAGUAbgBVAHMAZQBkAD0AIgBmAGEAbABzAGUAIgAgAFEARgBvAHIAbQBhAHQAPQAiAHQA
cgB1AGUAIgAgAE4AYQBtAGUAPQAiAFEAdQBvAHQAZQAiAC8APgANAAoAIAAgADwAdwA6AEwAcwBk
AEUAeABjAGUAcAB0AGkAbwBuACAATABvAGMAawBlAGQAPQAiAGYAYQBsAHMAZQAiACAAUAByAGkA
bwByAGkAdAB5AD0AIgAzADAAIgAgAFMAZQBtAGkASABpAGQAZABlAG4APQAiAGYAYQBsAHMAZQAi
AA0ACgAgACAAIABVAG4AaABpAGQAZQBXAGgAZQBuAFUAcwBlAGQAPQAiAGYAYQBsAHMAZQAiACAA
UQBGAG8AcgBtAGEAdAA9ACIAdAByAHUAZQAiACAATgBhAG0AZQA9ACIASQBuAHQAZQBuAHMAZQAg
AFEAdQBvAHQAZQAiAC8APgANAAoAIAAgADwAdwA6AEwAcwBkAEUAeABjAGUAcAB0AGkAbwBuACAA
TABvAGMAawBlAGQAPQAiAGYAYQBsAHMAZQAiACAAUAByAGkAbwByAGkAdAB5AD0AIgA2ADYAIgAg
AFMAZQBtAGkASABpAGQAZABlAG4APQAiAGYAYQBsAHMAZQAiAA0ACgAgACAAIABVAG4AaABpAGQA
ZQBXAGgAZQBuAFUAcwBlAGQAPQAiAGYAYQBsAHMAZQAiACAATgBhAG0AZQA9ACIATQBlAGQAaQB1
AG0AIABMAGkAcwB0ACAAMgAgAEEAYwBjAGUAbgB0ACAAMQAiAC8APgANAAoAIAAgADwAdwA6AEwA
cwBkAEUAeABjAGUAcAB0AGkAbwBuACAATABvAGMAawBlAGQAPQAiAGYAYQBsAHMAZQAiACAAUABy
AGkAbwByAGkAdAB5AD0AIgA2ADcAIgAgAFMAZQBtAGkASABpAGQAZABlAG4APQAiAGYAYQBsAHMA
ZQAiAA0ACgAgACAAIABVAG4AaABpAGQAZQBXAGgAZQBuAFUAcwBlAGQAPQAiAGYAYQBsAHMAZQAi
ACAATgBhAG0AZQA9ACIATQBlAGQAaQB1AG0AIABHAHIAaQBkACAAMQAgAEEAYwBjAGUAbgB0ACAA
MQAiAC8APgANAAoAIAAgADwAdwA6AEwAcwBkAEUAeABjAGUAcAB0AGkAbwBuACAATABvAGMAawBl
AGQAPQAiAGYAYQBsAHMAZQAiACAAUAByAGkAbwByAGkAdAB5AD0AIgA2ADgAIgAgAFMAZQBtAGkA
SABpAGQAZABlAG4APQAiAGYAYQBsAHMAZQAiAA0ACgAgACAAIABVAG4AaABpAGQAZQBXAGgAZQBu
AFUAcwBlAGQAPQAiAGYAYQBsAHMAZQAiACAATgBhAG0AZQA9ACIATQBlAGQAaQB1AG0AIABHAHIA
aQBkACAAMgAgAEEAYwBjAGUAbgB0ACAAMQAiAC8APgANAAoAIAAgADwAdwA6AEwAcwBkAEUAeABj
AGUAcAB0AGkAbwBuACAATABvAGMAawBlAGQAPQAiAGYAYQBsAHMAZQAiACAAUAByAGkAbwByAGkA
dAB5AD0AIgA2ADkAIgAgAFMAZQBtAGkASABpAGQAZABlAG4APQAiAGYAYQBsAHMAZQAiAA0ACgAg
ACAAIABVAG4AaABpAGQAZQBXAGgAZQBuAFUAcwBlAGQAPQAiAGYAYQBsAHMAZQAiACAATgBhAG0A
ZQA9ACIATQBlAGQAaQB1AG0AIABHAHIAaQBkACAAMwAgAEEAYwBjAGUAbgB0ACAAMQAiAC8APgAN
AAoAIAAgADwAdwA6AEwAcwBkAEUAeABjAGUAcAB0AGkAbwBuACAATABvAGMAawBlAGQAPQAiAGYA
YQBsAHMAZQAiACAAUAByAGkAbwByAGkAdAB5AD0AIgA3ADAAIgAgAFMAZQBtAGkASABpAGQAZABl
AG4APQAiAGYAYQBsAHMAZQAiAA0ACgAgACAAIABVAG4AaABpAGQAZQBXAGgAZQBuAFUAcwBlAGQA
PQAiAGYAYQBsAHMAZQAiACAATgBhAG0AZQA9ACIARABhAHIAawAgAEwAaQBzAHQAIABBAGMAYwBl
AG4AdAAgADEAIgAvAD4ADQAKACAAIAA8AHcAOgBMAHMAZABFAHgAYwBlAHAAdABpAG8AbgAgAEwA
bwBjAGsAZQBkAD0AIgBmAGEAbABzAGUAIgAgAFAAcgBpAG8AcgBpAHQAeQA9ACIANwAxACIAIABT
AGUAbQBpAEgAaQBkAGQAZQBuAD0AIgBmAGEAbABzAGUAIgANAAoAIAAgACAAVQBuAGgAaQBkAGUA
VwBoAGUAbgBVAHMAZQBkAD0AIgBmAGEAbABzAGUAIgAgAE4AYQBtAGUAPQAiAEMAbwBsAG8AcgBm
AHUAbAAgAFMAaABhAGQAaQBuAGcAIABBAGMAYwBlAG4AdAAgADEAIgAvAD4ADQAKACAAIAA8AHcA
OgBMAHMAZABFAHgAYwBlAHAAdABpAG8AbgAgAEwAbwBjAGsAZQBkAD0AIgBmAGEAbABzAGUAIgAg
AFAAcgBpAG8AcgBpAHQAeQA9ACIANwAyACIAIABTAGUAbQBpAEgAaQBkAGQAZQBuAD0AIgBmAGEA
bABzAGUAIgANAAoAIAAgACAAVQBuAGgAaQBkAGUAVwBoAGUAbgBVAHMAZQBkAD0AIgBmAGEAbABz
AGUAIgAgAE4AYQBtAGUAPQAiAEMAbwBsAG8AcgBmAHUAbAAgAEwAaQBzAHQAIABBAGMAYwBlAG4A
dAAgADEAIgAvAD4ADQAKACAAIAA8AHcAOgBMAHMAZABFAHgAYwBlAHAAdABpAG8AbgAgAEwAbwBj
AGsAZQBkAD0AIgBmAGEAbABzAGUAIgAgAFAAcgBpAG8AcgBpAHQAeQA9ACIANwAzACIAIABTAGUA
bQBpAEgAaQBkAGQAZQBuAD0AIgBmAGEAbABzAGUAIgANAAoAIAAgACAAVQBuAGgAaQBkAGUAVwBo
AGUAbgBVAHMAZQBkAD0AIgBmAGEAbABzAGUAIgAgAE4AYQBtAGUAPQAiAEMAbwBsAG8AcgBmAHUA
bAAgAEcAcgBpAGQAIABBAGMAYwBlAG4AdAAgADEAIgAvAD4ADQAKACAAIAA8AHcAOgBMAHMAZABF
AHgAYwBlAHAAdABpAG8AbgAgAEwAbwBjAGsAZQBkAD0AIgBmAGEAbABzAGUAIgAgAFAAcgBpAG8A
cgBpAHQAeQA9ACIANgAwACIAIABTAGUAbQBpAEgAaQBkAGQAZQBuAD0AIgBmAGEAbABzAGUAIgAN
AAoAIAAgACAAVQBuAGgAaQBkAGUAVwBoAGUAbgBVAHMAZQBkAD0AIgBmAGEAbABzAGUAIgAgAE4A
YQBtAGUAPQAiAEwAaQBnAGgAdAAgAFMAaABhAGQAaQBuAGcAIABBAGMAYwBlAG4AdAAgADIAIgAv
AD4ADQAKACAAIAA8AHcAOgBMAHMAZABFAHgAYwBlAHAAdABpAG8AbgAgAEwAbwBjAGsAZQBkAD0A
IgBmAGEAbABzAGUAIgAgAFAAcgBpAG8AcgBpAHQAeQA9ACIANgAxACIAIABTAGUAbQBpAEgAaQBk
AGQAZQBuAD0AIgBmAGEAbABzAGUAIgANAAoAIAAgACAAVQBuAGgAaQBkAGUAVwBoAGUAbgBVAHMA
ZQBkAD0AIgBmAGEAbABzAGUAIgAgAE4AYQBtAGUAPQAiAEwAaQBnAGgAdAAgAEwAaQBzAHQAIABB
AGMAYwBlAG4AdAAgADIAIgAvAD4ADQAKACAAIAA8AHcAOgBMAHMAZABFAHgAYwBlAHAAdABpAG8A
bgAgAEwAbwBjAGsAZQBkAD0AIgBmAGEAbABzAGUAIgAgAFAAcgBpAG8AcgBpAHQAeQA9ACIANgAy
ACIAIABTAGUAbQBpAEgAaQBkAGQAZQBuAD0AIgBmAGEAbABzAGUAIgANAAoAIAAgACAAVQBuAGgA
aQBkAGUAVwBoAGUAbgBVAHMAZQBkAD0AIgBmAGEAbABzAGUAIgAgAE4AYQBtAGUAPQAiAEwAaQBn
AGgAdAAgAEcAcgBpAGQAIABBAGMAYwBlAG4AdAAgADIAIgAvAD4ADQAKACAAIAA8AHcAOgBMAHMA
ZABFAHgAYwBlAHAAdABpAG8AbgAgAEwAbwBjAGsAZQBkAD0AIgBmAGEAbABzAGUAIgAgAFAAcgBp
AG8AcgBpAHQAeQA9ACIANgAzACIAIABTAGUAbQBpAEgAaQBkAGQAZQBuAD0AIgBmAGEAbABzAGUA
IgANAAoAIAAgACAAVQBuAGgAaQBkAGUAVwBoAGUAbgBVAHMAZQBkAD0AIgBmAGEAbABzAGUAIgAg
AE4AYQBtAGUAPQAiAE0AZQBkAGkAdQBtACAAUwBoAGEAZABpAG4AZwAgADEAIABBAGMAYwBlAG4A
dAAgADIAIgAvAD4ADQAKACAAIAA8AHcAOgBMAHMAZABFAHgAYwBlAHAAdABpAG8AbgAgAEwAbwBj
AGsAZQBkAD0AIgBmAGEAbABzAGUAIgAgAFAAcgBpAG8AcgBpAHQAeQA9ACIANgA0ACIAIABTAGUA
bQBpAEgAaQBkAGQAZQBuAD0AIgBmAGEAbABzAGUAIgANAAoAIAAgACAAVQBuAGgAaQBkAGUAVwBo
AGUAbgBVAHMAZQBkAD0AIgBmAGEAbABzAGUAIgAgAE4AYQBtAGUAPQAiAE0AZQBkAGkAdQBtACAA
UwBoAGEAZABpAG4AZwAgADIAIABBAGMAYwBlAG4AdAAgADIAIgAvAD4ADQAKACAAIAA8AHcAOgBM
AHMAZABFAHgAYwBlAHAAdABpAG8AbgAgAEwAbwBjAGsAZQBkAD0AIgBmAGEAbABzAGUAIgAgAFAA
cgBpAG8AcgBpAHQAeQA9ACIANgA1ACIAIABTAGUAbQBpAEgAaQBkAGQAZQBuAD0AIgBmAGEAbABz
AGUAIgANAAoAIAAgACAAVQBuAGgAaQBkAGUAVwBoAGUAbgBVAHMAZQBkAD0AIgBmAGEAbABzAGUA
IgAgAE4AYQBtAGUAPQAiAE0AZQBkAGkAdQBtACAATABpAHMAdAAgADEAIABBAGMAYwBlAG4AdAAg
ADIAIgAvAD4ADQAKACAAIAA8AHcAOgBMAHMAZABFAHgAYwBlAHAAdABpAG8AbgAgAEwAbwBjAGsA
ZQBkAD0AIgBmAGEAbABzAGUAIgAgAFAAcgBpAG8AcgBpAHQAeQA9ACIANgA2ACIAIABTAGUAbQBp
AEgAaQBkAGQAZQBuAD0AIgBmAGEAbABzAGUAIgANAAoAIAAgACAAVQBuAGgAaQBkAGUAVwBoAGUA
bgBVAHMAZQBkAD0AIgBmAGEAbABzAGUAIgAgAE4AYQBtAGUAPQAiAE0AZQBkAGkAdQBtACAATABp
AHMAdAAgADIAIABBAGMAYwBlAG4AdAAgADIAIgAvAD4ADQAKACAAIAA8AHcAOgBMAHMAZABFAHgA
YwBlAHAAdABpAG8AbgAgAEwAbwBjAGsAZQBkAD0AIgBmAGEAbABzAGUAIgAgAFAAcgBpAG8AcgBp
AHQAeQA9ACIANgA3ACIAIABTAGUAbQBpAEgAaQBkAGQAZQBuAD0AIgBmAGEAbABzAGUAIgANAAoA
IAAgACAAVQBuAGgAaQBkAGUAVwBoAGUAbgBVAHMAZQBkAD0AIgBmAGEAbABzAGUAIgAgAE4AYQBt
AGUAPQAiAE0AZQBkAGkAdQBtACAARwByAGkAZAAgADEAIABBAGMAYwBlAG4AdAAgADIAIgAvAD4A
DQAKACAAIAA8AHcAOgBMAHMAZABFAHgAYwBlAHAAdABpAG8AbgAgAEwAbwBjAGsAZQBkAD0AIgBm
AGEAbABzAGUAIgAgAFAAcgBpAG8AcgBpAHQAeQA9ACIANgA4ACIAIABTAGUAbQBpAEgAaQBkAGQA
ZQBuAD0AIgBmAGEAbABzAGUAIgANAAoAIAAgACAAVQBuAGgAaQBkAGUAVwBoAGUAbgBVAHMAZQBk
AD0AIgBmAGEAbABzAGUAIgAgAE4AYQBtAGUAPQAiAE0AZQBkAGkAdQBtACAARwByAGkAZAAgADIA
IABBAGMAYwBlAG4AdAAgADIAIgAvAD4ADQAKACAAIAA8AHcAOgBMAHMAZABFAHgAYwBlAHAAdABp
AG8AbgAgAEwAbwBjAGsAZQBkAD0AIgBmAGEAbABzAGUAIgAgAFAAcgBpAG8AcgBpAHQAeQA9ACIA
NgA5ACIAIABTAGUAbQBpAEgAaQBkAGQAZQBuAD0AIgBmAGEAbABzAGUAIgANAAoAIAAgACAAVQBu
AGgAaQBkAGUAVwBoAGUAbgBVAHMAZQBkAD0AIgBmAGEAbABzAGUAIgAgAE4AYQBtAGUAPQAiAE0A
ZQBkAGkAdQBtACAARwByAGkAZAAgADMAIABBAGMAYwBlAG4AdAAgADIAIgAvAD4ADQAKACAAIAA8
AHcAOgBMAHMAZABFAHgAYwBlAHAAdABpAG8AbgAgAEwAbwBjAGsAZQBkAD0AIgBmAGEAbABzAGUA
IgAgAFAAcgBpAG8AcgBpAHQAeQA9ACIANwAwACIAIABTAGUAbQBpAEgAaQBkAGQAZQBuAD0AIgBm
AGEAbABzAGUAIgANAAoAIAAgACAAVQBuAGgAaQBkAGUAVwBoAGUAbgBVAHMAZQBkAD0AIgBmAGEA
bABzAGUAIgAgAE4AYQBtAGUAPQAiAEQAYQByAGsAIABMAGkAcwB0ACAAQQBjAGMAZQBuAHQAIAAy
ACIALwA+AA0ACgAgACAAPAB3ADoATABzAGQARQB4AGMAZQBwAHQAaQBvAG4AIABMAG8AYwBrAGUA
ZAA9ACIAZgBhAGwAcwBlACIAIABQAHIAaQBvAHIAaQB0AHkAPQAiADcAMQAiACAAUwBlAG0AaQBI
AGkAZABkAGUAbgA9ACIAZgBhAGwAcwBlACIADQAKACAAIAAgAFUAbgBoAGkAZABlAFcAaABlAG4A
VQBzAGUAZAA9ACIAZgBhAGwAcwBlACIAIABOAGEAbQBlAD0AIgBDAG8AbABvAHIAZgB1AGwAIABT
AGgAYQBkAGkAbgBnACAAQQBjAGMAZQBuAHQAIAAyACIALwA+AA0ACgAgACAAPAB3ADoATABzAGQA
RQB4AGMAZQBwAHQAaQBvAG4AIABMAG8AYwBrAGUAZAA9ACIAZgBhAGwAcwBlACIAIABQAHIAaQBv
AHIAaQB0AHkAPQAiADcAMgAiACAAUwBlAG0AaQBIAGkAZABkAGUAbgA9ACIAZgBhAGwAcwBlACIA
DQAKACAAIAAgAFUAbgBoAGkAZABlAFcAaABlAG4AVQBzAGUAZAA9ACIAZgBhAGwAcwBlACIAIABO
AGEAbQBlAD0AIgBDAG8AbABvAHIAZgB1AGwAIABMAGkAcwB0ACAAQQBjAGMAZQBuAHQAIAAyACIA
LwA+AA0ACgAgACAAPAB3ADoATABzAGQARQB4AGMAZQBwAHQAaQBvAG4AIABMAG8AYwBrAGUAZAA9
ACIAZgBhAGwAcwBlACIAIABQAHIAaQBvAHIAaQB0AHkAPQAiADcAMwAiACAAUwBlAG0AaQBIAGkA
ZABkAGUAbgA9ACIAZgBhAGwAcwBlACIADQAKACAAIAAgAFUAbgBoAGkAZABlAFcAaABlAG4AVQBz
AGUAZAA9ACIAZgBhAGwAcwBlACIAIABOAGEAbQBlAD0AIgBDAG8AbABvAHIAZgB1AGwAIABHAHIA
aQBkACAAQQBjAGMAZQBuAHQAIAAyACIALwA+AA0ACgAgACAAPAB3ADoATABzAGQARQB4AGMAZQBw
AHQAaQBvAG4AIABMAG8AYwBrAGUAZAA9ACIAZgBhAGwAcwBlACIAIABQAHIAaQBvAHIAaQB0AHkA
PQAiADYAMAAiACAAUwBlAG0AaQBIAGkAZABkAGUAbgA9ACIAZgBhAGwAcwBlACIADQAKACAAIAAg
AFUAbgBoAGkAZABlAFcAaABlAG4AVQBzAGUAZAA9ACIAZgBhAGwAcwBlACIAIABOAGEAbQBlAD0A
IgBMAGkAZwBoAHQAIABTAGgAYQBkAGkAbgBnACAAQQBjAGMAZQBuAHQAIAAzACIALwA+AA0ACgAg
ACAAPAB3ADoATABzAGQARQB4AGMAZQBwAHQAaQBvAG4AIABMAG8AYwBrAGUAZAA9ACIAZgBhAGwA
cwBlACIAIABQAHIAaQBvAHIAaQB0AHkAPQAiADYAMQAiACAAUwBlAG0AaQBIAGkAZABkAGUAbgA9
ACIAZgBhAGwAcwBlACIADQAKACAAIAAgAFUAbgBoAGkAZABlAFcAaABlAG4AVQBzAGUAZAA9ACIA
ZgBhAGwAcwBlACIAIABOAGEAbQBlAD0AIgBMAGkAZwBoAHQAIABMAGkAcwB0ACAAQQBjAGMAZQBu
AHQAIAAzACIALwA+AA0ACgAgACAAPAB3ADoATABzAGQARQB4AGMAZQBwAHQAaQBvAG4AIABMAG8A
YwBrAGUAZAA9ACIAZgBhAGwAcwBlACIAIABQAHIAaQBvAHIAaQB0AHkAPQAiADYAMgAiACAAUwBl
AG0AaQBIAGkAZABkAGUAbgA9ACIAZgBhAGwAcwBlACIADQAKACAAIAAgAFUAbgBoAGkAZABlAFcA
aABlAG4AVQBzAGUAZAA9ACIAZgBhAGwAcwBlACIAIABOAGEAbQBlAD0AIgBMAGkAZwBoAHQAIABH
AHIAaQBkACAAQQBjAGMAZQBuAHQAIAAzACIALwA+AA0ACgAgACAAPAB3ADoATABzAGQARQB4AGMA
ZQBwAHQAaQBvAG4AIABMAG8AYwBrAGUAZAA9ACIAZgBhAGwAcwBlACIAIABQAHIAaQBvAHIAaQB0
AHkAPQAiADYAMwAiACAAUwBlAG0AaQBIAGkAZABkAGUAbgA9ACIAZgBhAGwAcwBlACIADQAKACAA
IAAgAFUAbgBoAGkAZABlAFcAaABlAG4AVQBzAGUAZAA9ACIAZgBhAGwAcwBlACIAIABOAGEAbQBl
AD0AIgBNAGUAZABpAHUAbQAgAFMAaABhAGQAaQBuAGcAIAAxACAAQQBjAGMAZQBuAHQAIAAzACIA
LwA+AA0ACgAgACAAPAB3ADoATABzAGQARQB4AGMAZQBwAHQAaQBvAG4AIABMAG8AYwBrAGUAZAA9
ACIAZgBhAGwAcwBlACIAIABQAHIAaQBvAHIAaQB0AHkAPQAiADYANAAiACAAUwBlAG0AaQBIAGkA
ZABkAGUAbgA9ACIAZgBhAGwAcwBlACIADQAKACAAIAAgAFUAbgBoAGkAZABlAFcAaABlAG4AVQBz
AGUAZAA9ACIAZgBhAGwAcwBlACIAIABOAGEAbQBlAD0AIgBNAGUAZABpAHUAbQAgAFMAaABhAGQA
aQBuAGcAIAAyACAAQQBjAGMAZQBuAHQAIAAzACIALwA+AA0ACgAgACAAPAB3ADoATABzAGQARQB4
AGMAZQBwAHQAaQBvAG4AIABMAG8AYwBrAGUAZAA9ACIAZgBhAGwAcwBlACIAIABQAHIAaQBvAHIA
aQB0AHkAPQAiADYANQAiACAAUwBlAG0AaQBIAGkAZABkAGUAbgA9ACIAZgBhAGwAcwBlACIADQAK
ACAAIAAgAFUAbgBoAGkAZABlAFcAaABlAG4AVQBzAGUAZAA9ACIAZgBhAGwAcwBlACIAIABOAGEA
bQBlAD0AIgBNAGUAZABpAHUAbQAgAEwAaQBzAHQAIAAxACAAQQBjAGMAZQBuAHQAIAAzACIALwA+
AA0ACgAgACAAPAB3ADoATABzAGQARQB4AGMAZQBwAHQAaQBvAG4AIABMAG8AYwBrAGUAZAA9ACIA
ZgBhAGwAcwBlACIAIABQAHIAaQBvAHIAaQB0AHkAPQAiADYANgAiACAAUwBlAG0AaQBIAGkAZABk
AGUAbgA9ACIAZgBhAGwAcwBlACIADQAKACAAIAAgAFUAbgBoAGkAZABlAFcAaABlAG4AVQBzAGUA
ZAA9ACIAZgBhAGwAcwBlACIAIABOAGEAbQBlAD0AIgBNAGUAZABpAHUAbQAgAEwAaQBzAHQAIAAy
ACAAQQBjAGMAZQBuAHQAIAAzACIALwA+AA0ACgAgACAAPAB3ADoATABzAGQARQB4AGMAZQBwAHQA
aQBvAG4AIABMAG8AYwBrAGUAZAA9ACIAZgBhAGwAcwBlACIAIABQAHIAaQBvAHIAaQB0AHkAPQAi
ADYANwAiACAAUwBlAG0AaQBIAGkAZABkAGUAbgA9ACIAZgBhAGwAcwBlACIADQAKACAAIAAgAFUA
bgBoAGkAZABlAFcAaABlAG4AVQBzAGUAZAA9ACIAZgBhAGwAcwBlACIAIABOAGEAbQBlAD0AIgBN
AGUAZABpAHUAbQAgAEcAcgBpAGQAIAAxACAAQQBjAGMAZQBuAHQAIAAzACIALwA+AA0ACgAgACAA
PAB3ADoATABzAGQARQB4AGMAZQBwAHQAaQBvAG4AIABMAG8AYwBrAGUAZAA9ACIAZgBhAGwAcwBl
ACIAIABQAHIAaQBvAHIAaQB0AHkAPQAiADYAOAAiACAAUwBlAG0AaQBIAGkAZABkAGUAbgA9ACIA
ZgBhAGwAcwBlACIADQAKACAAIAAgAFUAbgBoAGkAZABlAFcAaABlAG4AVQBzAGUAZAA9ACIAZgBh
AGwAcwBlACIAIABOAGEAbQBlAD0AIgBNAGUAZABpAHUAbQAgAEcAcgBpAGQAIAAyACAAQQBjAGMA
ZQBuAHQAIAAzACIALwA+AA0ACgAgACAAPAB3ADoATABzAGQARQB4AGMAZQBwAHQAaQBvAG4AIABM
AG8AYwBrAGUAZAA9ACIAZgBhAGwAcwBlACIAIABQAHIAaQBvAHIAaQB0AHkAPQAiADYAOQAiACAA
UwBlAG0AaQBIAGkAZABkAGUAbgA9ACIAZgBhAGwAcwBlACIADQAKACAAIAAgAFUAbgBoAGkAZABl
AFcAaABlAG4AVQBzAGUAZAA9ACIAZgBhAGwAcwBlACIAIABOAGEAbQBlAD0AIgBNAGUAZABpAHUA
bQAgAEcAcgBpAGQAIAAzACAAQQBjAGMAZQBuAHQAIAAzACIALwA+AA0ACgAgACAAPAB3ADoATABz
AGQARQB4AGMAZQBwAHQAaQBvAG4AIABMAG8AYwBrAGUAZAA9ACIAZgBhAGwAcwBlACIAIABQAHIA
aQBvAHIAaQB0AHkAPQAiADcAMAAiACAAUwBlAG0AaQBIAGkAZABkAGUAbgA9ACIAZgBhAGwAcwBl
ACIADQAKACAAIAAgAFUAbgBoAGkAZABlAFcAaABlAG4AVQBzAGUAZAA9ACIAZgBhAGwAcwBlACIA
IABOAGEAbQBlAD0AIgBEAGEAcgBrACAATABpAHMAdAAgAEEAYwBjAGUAbgB0ACAAMwAiAC8APgAN
AAoAIAAgADwAdwA6AEwAcwBkAEUAeABjAGUAcAB0AGkAbwBuACAATABvAGMAawBlAGQAPQAiAGYA
YQBsAHMAZQAiACAAUAByAGkAbwByAGkAdAB5AD0AIgA3ADEAIgAgAFMAZQBtAGkASABpAGQAZABl
AG4APQAiAGYAYQBsAHMAZQAiAA0ACgAgACAAIABVAG4AaABpAGQAZQBXAGgAZQBuAFUAcwBlAGQA
PQAiAGYAYQBsAHMAZQAiACAATgBhAG0AZQA9ACIAQwBvAGwAbwByAGYAdQBsACAAUwBoAGEAZABp
AG4AZwAgAEEAYwBjAGUAbgB0ACAAMwAiAC8APgANAAoAIAAgADwAdwA6AEwAcwBkAEUAeABjAGUA
cAB0AGkAbwBuACAATABvAGMAawBlAGQAPQAiAGYAYQBsAHMAZQAiACAAUAByAGkAbwByAGkAdAB5
AD0AIgA3ADIAIgAgAFMAZQBtAGkASABpAGQAZABlAG4APQAiAGYAYQBsAHMAZQAiAA0ACgAgACAA
IABVAG4AaABpAGQAZQBXAGgAZQBuAFUAcwBlAGQAPQAiAGYAYQBsAHMAZQAiACAATgBhAG0AZQA9
ACIAQwBvAGwAbwByAGYAdQBsACAATABpAHMAdAAgAEEAYwBjAGUAbgB0ACAAMwAiAC8APgANAAoA
IAAgADwAdwA6AEwAcwBkAEUAeABjAGUAcAB0AGkAbwBuACAATABvAGMAawBlAGQAPQAiAGYAYQBs
AHMAZQAiACAAUAByAGkAbwByAGkAdAB5AD0AIgA3ADMAIgAgAFMAZQBtAGkASABpAGQAZABlAG4A
PQAiAGYAYQBsAHMAZQAiAA0ACgAgACAAIABVAG4AaABpAGQAZQBXAGgAZQBuAFUAcwBlAGQAPQAi
AGYAYQBsAHMAZQAiACAATgBhAG0AZQA9ACIAQwBvAGwAbwByAGYAdQBsACAARwByAGkAZAAgAEEA
YwBjAGUAbgB0ACAAMwAiAC8APgANAAoAIAAgADwAdwA6AEwAcwBkAEUAeABjAGUAcAB0AGkAbwBu
ACAATABvAGMAawBlAGQAPQAiAGYAYQBsAHMAZQAiACAAUAByAGkAbwByAGkAdAB5AD0AIgA2ADAA
IgAgAFMAZQBtAGkASABpAGQAZABlAG4APQAiAGYAYQBsAHMAZQAiAA0ACgAgACAAIABVAG4AaABp
AGQAZQBXAGgAZQBuAFUAcwBlAGQAPQAiAGYAYQBsAHMAZQAiACAATgBhAG0AZQA9ACIATABpAGcA
aAB0ACAAUwBoAGEAZABpAG4AZwAgAEEAYwBjAGUAbgB0ACAANAAiAC8APgANAAoAIAAgADwAdwA6
AEwAcwBkAEUAeABjAGUAcAB0AGkAbwBuACAATABvAGMAawBlAGQAPQAiAGYAYQBsAHMAZQAiACAA
UAByAGkAbwByAGkAdAB5AD0AIgA2ADEAIgAgAFMAZQBtAGkASABpAGQAZABlAG4APQAiAGYAYQBs
AHMAZQAiAA0ACgAgACAAIABVAG4AaABpAGQAZQBXAGgAZQBuAFUAcwBlAGQAPQAiAGYAYQBsAHMA
ZQAiACAATgBhAG0AZQA9ACIATABpAGcAaAB0ACAATABpAHMAdAAgAEEAYwBjAGUAbgB0ACAANAAi
AC8APgANAAoAIAAgADwAdwA6AEwAcwBkAEUAeABjAGUAcAB0AGkAbwBuACAATABvAGMAawBlAGQA
PQAiAGYAYQBsAHMAZQAiACAAUAByAGkAbwByAGkAdAB5AD0AIgA2ADIAIgAgAFMAZQBtAGkASABp
AGQAZABlAG4APQAiAGYAYQBsAHMAZQAiAA0ACgAgACAAIABVAG4AaABpAGQAZQBXAGgAZQBuAFUA
cwBlAGQAPQAiAGYAYQBsAHMAZQAiACAATgBhAG0AZQA9ACIATABpAGcAaAB0ACAARwByAGkAZAAg
AEEAYwBjAGUAbgB0ACAANAAiAC8APgANAAoAIAAgADwAdwA6AEwAcwBkAEUAeABjAGUAcAB0AGkA
bwBuACAATABvAGMAawBlAGQAPQAiAGYAYQBsAHMAZQAiACAAUAByAGkAbwByAGkAdAB5AD0AIgA2
ADMAIgAgAFMAZQBtAGkASABpAGQAZABlAG4APQAiAGYAYQBsAHMAZQAiAA0ACgAgACAAIABVAG4A
aABpAGQAZQBXAGgAZQBuAFUAcwBlAGQAPQAiAGYAYQBsAHMAZQAiACAATgBhAG0AZQA9ACIATQBl
AGQAaQB1AG0AIABTAGgAYQBkAGkAbgBnACAAMQAgAEEAYwBjAGUAbgB0ACAANAAiAC8APgANAAoA
IAAgADwAdwA6AEwAcwBkAEUAeABjAGUAcAB0AGkAbwBuACAATABvAGMAawBlAGQAPQAiAGYAYQBs
AHMAZQAiACAAUAByAGkAbwByAGkAdAB5AD0AIgA2ADQAIgAgAFMAZQBtAGkASABpAGQAZABlAG4A
PQAiAGYAYQBsAHMAZQAiAA0ACgAgACAAIABVAG4AaABpAGQAZQBXAGgAZQBuAFUAcwBlAGQAPQAi
AGYAYQBsAHMAZQAiACAATgBhAG0AZQA9ACIATQBlAGQAaQB1AG0AIABTAGgAYQBkAGkAbgBnACAA
MgAgAEEAYwBjAGUAbgB0ACAANAAiAC8APgANAAoAIAAgADwAdwA6AEwAcwBkAEUAeABjAGUAcAB0
AGkAbwBuACAATABvAGMAawBlAGQAPQAiAGYAYQBsAHMAZQAiACAAUAByAGkAbwByAGkAdAB5AD0A
IgA2ADUAIgAgAFMAZQBtAGkASABpAGQAZABlAG4APQAiAGYAYQBsAHMAZQAiAA0ACgAgACAAIABV
AG4AaABpAGQAZQBXAGgAZQBuAFUAcwBlAGQAPQAiAGYAYQBsAHMAZQAiACAATgBhAG0AZQA9ACIA
TQBlAGQAaQB1AG0AIABMAGkAcwB0ACAAMQAgAEEAYwBjAGUAbgB0ACAANAAiAC8APgANAAoAIAAg
ADwAdwA6AEwAcwBkAEUAeABjAGUAcAB0AGkAbwBuACAATABvAGMAawBlAGQAPQAiAGYAYQBsAHMA
ZQAiACAAUAByAGkAbwByAGkAdAB5AD0AIgA2ADYAIgAgAFMAZQBtAGkASABpAGQAZABlAG4APQAi
AGYAYQBsAHMAZQAiAA0ACgAgACAAIABVAG4AaABpAGQAZQBXAGgAZQBuAFUAcwBlAGQAPQAiAGYA
YQBsAHMAZQAiACAATgBhAG0AZQA9ACIATQBlAGQAaQB1AG0AIABMAGkAcwB0ACAAMgAgAEEAYwBj
AGUAbgB0ACAANAAiAC8APgANAAoAIAAgADwAdwA6AEwAcwBkAEUAeABjAGUAcAB0AGkAbwBuACAA
TABvAGMAawBlAGQAPQAiAGYAYQBsAHMAZQAiACAAUAByAGkAbwByAGkAdAB5AD0AIgA2ADcAIgAg
AFMAZQBtAGkASABpAGQAZABlAG4APQAiAGYAYQBsAHMAZQAiAA0ACgAgACAAIABVAG4AaABpAGQA
ZQBXAGgAZQBuAFUAcwBlAGQAPQAiAGYAYQBsAHMAZQAiACAATgBhAG0AZQA9ACIATQBlAGQAaQB1
AG0AIABHAHIAaQBkACAAMQAgAEEAYwBjAGUAbgB0ACAANAAiAC8APgANAAoAIAAgADwAdwA6AEwA
cwBkAEUAeABjAGUAcAB0AGkAbwBuACAATABvAGMAawBlAGQAPQAiAGYAYQBsAHMAZQAiACAAUABy
AGkAbwByAGkAdAB5AD0AIgA2ADgAIgAgAFMAZQBtAGkASABpAGQAZABlAG4APQAiAGYAYQBsAHMA
ZQAiAA0ACgAgACAAIABVAG4AaABpAGQAZQBXAGgAZQBuAFUAcwBlAGQAPQAiAGYAYQBsAHMAZQAi
ACAATgBhAG0AZQA9ACIATQBlAGQAaQB1AG0AIABHAHIAaQBkACAAMgAgAEEAYwBjAGUAbgB0ACAA
NAAiAC8APgANAAoAIAAgADwAdwA6AEwAcwBkAEUAeABjAGUAcAB0AGkAbwBuACAATABvAGMAawBl
AGQAPQAiAGYAYQBsAHMAZQAiACAAUAByAGkAbwByAGkAdAB5AD0AIgA2ADkAIgAgAFMAZQBtAGkA
SABpAGQAZABlAG4APQAiAGYAYQBsAHMAZQAiAA0ACgAgACAAIABVAG4AaABpAGQAZQBXAGgAZQBu
AFUAcwBlAGQAPQAiAGYAYQBsAHMAZQAiACAATgBhAG0AZQA9ACIATQBlAGQAaQB1AG0AIABHAHIA
aQBkACAAMwAgAEEAYwBjAGUAbgB0ACAANAAiAC8APgANAAoAIAAgADwAdwA6AEwAcwBkAEUAeABj
AGUAcAB0AGkAbwBuACAATABvAGMAawBlAGQAPQAiAGYAYQBsAHMAZQAiACAAUAByAGkAbwByAGkA
dAB5AD0AIgA3ADAAIgAgAFMAZQBtAGkASABpAGQAZABlAG4APQAiAGYAYQBsAHMAZQAiAA0ACgAg
ACAAIABVAG4AaABpAGQAZQBXAGgAZQBuAFUAcwBlAGQAPQAiAGYAYQBsAHMAZQAiACAATgBhAG0A
ZQA9ACIARABhAHIAawAgAEwAaQBzAHQAIABBAGMAYwBlAG4AdAAgADQAIgAvAD4ADQAKACAAIAA8
AHcAOgBMAHMAZABFAHgAYwBlAHAAdABpAG8AbgAgAEwAbwBjAGsAZQBkAD0AIgBmAGEAbABzAGUA
IgAgAFAAcgBpAG8AcgBpAHQAeQA9ACIANwAxACIAIABTAGUAbQBpAEgAaQBkAGQAZQBuAD0AIgBm
AGEAbABzAGUAIgANAAoAIAAgACAAVQBuAGgAaQBkAGUAVwBoAGUAbgBVAHMAZQBkAD0AIgBmAGEA
bABzAGUAIgAgAE4AYQBtAGUAPQAiAEMAbwBsAG8AcgBmAHUAbAAgAFMAaABhAGQAaQBuAGcAIABB
AGMAYwBlAG4AdAAgADQAIgAvAD4ADQAKACAAIAA8AHcAOgBMAHMAZABFAHgAYwBlAHAAdABpAG8A
bgAgAEwAbwBjAGsAZQBkAD0AIgBmAGEAbABzAGUAIgAgAFAAcgBpAG8AcgBpAHQAeQA9ACIANwAy
ACIAIABTAGUAbQBpAEgAaQBkAGQAZQBuAD0AIgBmAGEAbABzAGUAIgANAAoAIAAgACAAVQBuAGgA
aQBkAGUAVwBoAGUAbgBVAHMAZQBkAD0AIgBmAGEAbABzAGUAIgAgAE4AYQBtAGUAPQAiAEMAbwBs
AG8AcgBmAHUAbAAgAEwAaQBzAHQAIABBAGMAYwBlAG4AdAAgADQAIgAvAD4ADQAKACAAIAA8AHcA
OgBMAHMAZABFAHgAYwBlAHAAdABpAG8AbgAgAEwAbwBjAGsAZQBkAD0AIgBmAGEAbABzAGUAIgAg
AFAAcgBpAG8AcgBpAHQAeQA9ACIANwAzACIAIABTAGUAbQBpAEgAaQBkAGQAZQBuAD0AIgBmAGEA
bABzAGUAIgANAAoAIAAgACAAVQBuAGgAaQBkAGUAVwBoAGUAbgBVAHMAZQBkAD0AIgBmAGEAbABz
AGUAIgAgAE4AYQBtAGUAPQAiAEMAbwBsAG8AcgBmAHUAbAAgAEcAcgBpAGQAIABBAGMAYwBlAG4A
dAAgADQAIgAvAD4ADQAKACAAIAA8AHcAOgBMAHMAZABFAHgAYwBlAHAAdABpAG8AbgAgAEwAbwBj
AGsAZQBkAD0AIgBmAGEAbABzAGUAIgAgAFAAcgBpAG8AcgBpAHQAeQA9ACIANgAwACIAIABTAGUA
bQBpAEgAaQBkAGQAZQBuAD0AIgBmAGEAbABzAGUAIgANAAoAIAAgACAAVQBuAGgAaQBkAGUAVwBo
AGUAbgBVAHMAZQBkAD0AIgBmAGEAbABzAGUAIgAgAE4AYQBtAGUAPQAiAEwAaQBnAGgAdAAgAFMA
aABhAGQAaQBuAGcAIABBAGMAYwBlAG4AdAAgADUAIgAvAD4ADQAKACAAIAA8AHcAOgBMAHMAZABF
AHgAYwBlAHAAdABpAG8AbgAgAEwAbwBjAGsAZQBkAD0AIgBmAGEAbABzAGUAIgAgAFAAcgBpAG8A
cgBpAHQAeQA9ACIANgAxACIAIABTAGUAbQBpAEgAaQBkAGQAZQBuAD0AIgBmAGEAbABzAGUAIgAN
AAoAIAAgACAAVQBuAGgAaQBkAGUAVwBoAGUAbgBVAHMAZQBkAD0AIgBmAGEAbABzAGUAIgAgAE4A
YQBtAGUAPQAiAEwAaQBnAGgAdAAgAEwAaQBzAHQAIABBAGMAYwBlAG4AdAAgADUAIgAvAD4ADQAK
ACAAIAA8AHcAOgBMAHMAZABFAHgAYwBlAHAAdABpAG8AbgAgAEwAbwBjAGsAZQBkAD0AIgBmAGEA
bABzAGUAIgAgAFAAcgBpAG8AcgBpAHQAeQA9ACIANgAyACIAIABTAGUAbQBpAEgAaQBkAGQAZQBu
AD0AIgBmAGEAbABzAGUAIgANAAoAIAAgACAAVQBuAGgAaQBkAGUAVwBoAGUAbgBVAHMAZQBkAD0A
IgBmAGEAbABzAGUAIgAgAE4AYQBtAGUAPQAiAEwAaQBnAGgAdAAgAEcAcgBpAGQAIABBAGMAYwBl
AG4AdAAgADUAIgAvAD4ADQAKACAAIAA8AHcAOgBMAHMAZABFAHgAYwBlAHAAdABpAG8AbgAgAEwA
bwBjAGsAZQBkAD0AIgBmAGEAbABzAGUAIgAgAFAAcgBpAG8AcgBpAHQAeQA9ACIANgAzACIAIABT
AGUAbQBpAEgAaQBkAGQAZQBuAD0AIgBmAGEAbABzAGUAIgANAAoAIAAgACAAVQBuAGgAaQBkAGUA
VwBoAGUAbgBVAHMAZQBkAD0AIgBmAGEAbABzAGUAIgAgAE4AYQBtAGUAPQAiAE0AZQBkAGkAdQBt
ACAAUwBoAGEAZABpAG4AZwAgADEAIABBAGMAYwBlAG4AdAAgADUAIgAvAD4ADQAKACAAIAA8AHcA
OgBMAHMAZABFAHgAYwBlAHAAdABpAG8AbgAgAEwAbwBjAGsAZQBkAD0AIgBmAGEAbABzAGUAIgAg
AFAAcgBpAG8AcgBpAHQAeQA9ACIANgA0ACIAIABTAGUAbQBpAEgAaQBkAGQAZQBuAD0AIgBmAGEA
bABzAGUAIgANAAoAIAAgACAAVQBuAGgAaQBkAGUAVwBoAGUAbgBVAHMAZQBkAD0AIgBmAGEAbABz
AGUAIgAgAE4AYQBtAGUAPQAiAE0AZQBkAGkAdQBtACAAUwBoAGEAZABpAG4AZwAgADIAIABBAGMA
YwBlAG4AdAAgADUAIgAvAD4ADQAKACAAIAA8AHcAOgBMAHMAZABFAHgAYwBlAHAAdABpAG8AbgAg
AEwAbwBjAGsAZQBkAD0AIgBmAGEAbABzAGUAIgAgAFAAcgBpAG8AcgBpAHQAeQA9ACIANgA1ACIA
IABTAGUAbQBpAEgAaQBkAGQAZQBuAD0AIgBmAGEAbABzAGUAIgANAAoAIAAgACAAVQBuAGgAaQBk
AGUAVwBoAGUAbgBVAHMAZQBkAD0AIgBmAGEAbABzAGUAIgAgAE4AYQBtAGUAPQAiAE0AZQBkAGkA
dQBtACAATABpAHMAdAAgADEAIABBAGMAYwBlAG4AdAAgADUAIgAvAD4ADQAKACAAIAA8AHcAOgBM
AHMAZABFAHgAYwBlAHAAdABpAG8AbgAgAEwAbwBjAGsAZQBkAD0AIgBmAGEAbABzAGUAIgAgAFAA
cgBpAG8AcgBpAHQAeQA9ACIANgA2ACIAIABTAGUAbQBpAEgAaQBkAGQAZQBuAD0AIgBmAGEAbABz
AGUAIgANAAoAIAAgACAAVQBuAGgAaQBkAGUAVwBoAGUAbgBVAHMAZQBkAD0AIgBmAGEAbABzAGUA
IgAgAE4AYQBtAGUAPQAiAE0AZQBkAGkAdQBtACAATABpAHMAdAAgADIAIABBAGMAYwBlAG4AdAAg
ADUAIgAvAD4ADQAKACAAIAA8AHcAOgBMAHMAZABFAHgAYwBlAHAAdABpAG8AbgAgAEwAbwBjAGsA
ZQBkAD0AIgBmAGEAbABzAGUAIgAgAFAAcgBpAG8AcgBpAHQAeQA9ACIANgA3ACIAIABTAGUAbQBp
AEgAaQBkAGQAZQBuAD0AIgBmAGEAbABzAGUAIgANAAoAIAAgACAAVQBuAGgAaQBkAGUAVwBoAGUA
bgBVAHMAZQBkAD0AIgBmAGEAbABzAGUAIgAgAE4AYQBtAGUAPQAiAE0AZQBkAGkAdQBtACAARwBy
AGkAZAAgADEAIABBAGMAYwBlAG4AdAAgADUAIgAvAD4ADQAKACAAIAA8AHcAOgBMAHMAZABFAHgA
YwBlAHAAdABpAG8AbgAgAEwAbwBjAGsAZQBkAD0AIgBmAGEAbABzAGUAIgAgAFAAcgBpAG8AcgBp
AHQAeQA9ACIANgA4ACIAIABTAGUAbQBpAEgAaQBkAGQAZQBuAD0AIgBmAGEAbABzAGUAIgANAAoA
IAAgACAAVQBuAGgAaQBkAGUAVwBoAGUAbgBVAHMAZQBkAD0AIgBmAGEAbABzAGUAIgAgAE4AYQBt
AGUAPQAiAE0AZQBkAGkAdQBtACAARwByAGkAZAAgADIAIABBAGMAYwBlAG4AdAAgADUAIgAvAD4A
DQAKACAAIAA8AHcAOgBMAHMAZABFAHgAYwBlAHAAdABpAG8AbgAgAEwAbwBjAGsAZQBkAD0AIgBm
AGEAbABzAGUAIgAgAFAAcgBpAG8AcgBpAHQAeQA9ACIANgA5ACIAIABTAGUAbQBpAEgAaQBkAGQA
ZQBuAD0AIgBmAGEAbABzAGUAIgANAAoAIAAgACAAVQBuAGgAaQBkAGUAVwBoAGUAbgBVAHMAZQBk
AD0AIgBmAGEAbABzAGUAIgAgAE4AYQBtAGUAPQAiAE0AZQBkAGkAdQBtACAARwByAGkAZAAgADMA
IABBAGMAYwBlAG4AdAAgADUAIgAvAD4ADQAKACAAIAA8AHcAOgBMAHMAZABFAHgAYwBlAHAAdABp
AG8AbgAgAEwAbwBjAGsAZQBkAD0AIgBmAGEAbABzAGUAIgAgAFAAcgBpAG8AcgBpAHQAeQA9ACIA
NwAwACIAIABTAGUAbQBpAEgAaQBkAGQAZQBuAD0AIgBmAGEAbABzAGUAIgANAAoAIAAgACAAVQBu
AGgAaQBkAGUAVwBoAGUAbgBVAHMAZQBkAD0AIgBmAGEAbABzAGUAIgAgAE4AYQBtAGUAPQAiAEQA
YQByAGsAIABMAGkAcwB0ACAAQQBjAGMAZQBuAHQAIAA1ACIALwA+AA0ACgAgACAAPAB3ADoATABz
AGQARQB4AGMAZQBwAHQAaQBvAG4AIABMAG8AYwBrAGUAZAA9ACIAZgBhAGwAcwBlACIAIABQAHIA
aQBvAHIAaQB0AHkAPQAiADcAMQAiACAAUwBlAG0AaQBIAGkAZABkAGUAbgA9ACIAZgBhAGwAcwBl
ACIADQAKACAAIAAgAFUAbgBoAGkAZABlAFcAaABlAG4AVQBzAGUAZAA9ACIAZgBhAGwAcwBlACIA
IABOAGEAbQBlAD0AIgBDAG8AbABvAHIAZgB1AGwAIABTAGgAYQBkAGkAbgBnACAAQQBjAGMAZQBu
AHQAIAA1ACIALwA+AA0ACgAgACAAPAB3ADoATABzAGQARQB4AGMAZQBwAHQAaQBvAG4AIABMAG8A
YwBrAGUAZAA9ACIAZgBhAGwAcwBlACIAIABQAHIAaQBvAHIAaQB0AHkAPQAiADcAMgAiACAAUwBl
AG0AaQBIAGkAZABkAGUAbgA9ACIAZgBhAGwAcwBlACIADQAKACAAIAAgAFUAbgBoAGkAZABlAFcA
aABlAG4AVQBzAGUAZAA9ACIAZgBhAGwAcwBlACIAIABOAGEAbQBlAD0AIgBDAG8AbABvAHIAZgB1
AGwAIABMAGkAcwB0ACAAQQBjAGMAZQBuAHQAIAA1ACIALwA+AA0ACgAgACAAPAB3ADoATABzAGQA
RQB4AGMAZQBwAHQAaQBvAG4AIABMAG8AYwBrAGUAZAA9ACIAZgBhAGwAcwBlACIAIABQAHIAaQBv
AHIAaQB0AHkAPQAiADcAMwAiACAAUwBlAG0AaQBIAGkAZABkAGUAbgA9ACIAZgBhAGwAcwBlACIA
DQAKACAAIAAgAFUAbgBoAGkAZABlAFcAaABlAG4AVQBzAGUAZAA9ACIAZgBhAGwAcwBlACIAIABO
AGEAbQBlAD0AIgBDAG8AbABvAHIAZgB1AGwAIABHAHIAaQBkACAAQQBjAGMAZQBuAHQAIAA1ACIA
LwA+AA0ACgAgACAAPAB3ADoATABzAGQARQB4AGMAZQBwAHQAaQBvAG4AIABMAG8AYwBrAGUAZAA9
ACIAZgBhAGwAcwBlACIAIABQAHIAaQBvAHIAaQB0AHkAPQAiADYAMAAiACAAUwBlAG0AaQBIAGkA
ZABkAGUAbgA9ACIAZgBhAGwAcwBlACIADQAKACAAIAAgAFUAbgBoAGkAZABlAFcAaABlAG4AVQBz
AGUAZAA9ACIAZgBhAGwAcwBlACIAIABOAGEAbQBlAD0AIgBMAGkAZwBoAHQAIABTAGgAYQBkAGkA
bgBnACAAQQBjAGMAZQBuAHQAIAA2ACIALwA+AA0ACgAgACAAPAB3ADoATABzAGQARQB4AGMAZQBw
AHQAaQBvAG4AIABMAG8AYwBrAGUAZAA9ACIAZgBhAGwAcwBlACIAIABQAHIAaQBvAHIAaQB0AHkA
PQAiADYAMQAiACAAUwBlAG0AaQBIAGkAZABkAGUAbgA9ACIAZgBhAGwAcwBlACIADQAKACAAIAAg
AFUAbgBoAGkAZABlAFcAaABlAG4AVQBzAGUAZAA9ACIAZgBhAGwAcwBlACIAIABOAGEAbQBlAD0A
IgBMAGkAZwBoAHQAIABMAGkAcwB0ACAAQQBjAGMAZQBuAHQAIAA2ACIALwA+AA0ACgAgACAAPAB3
ADoATABzAGQARQB4AGMAZQBwAHQAaQBvAG4AIABMAG8AYwBrAGUAZAA9ACIAZgBhAGwAcwBlACIA
IABQAHIAaQBvAHIAaQB0AHkAPQAiADYAMgAiACAAUwBlAG0AaQBIAGkAZABkAGUAbgA9ACIAZgBh
AGwAcwBlACIADQAKACAAIAAgAFUAbgBoAGkAZABlAFcAaABlAG4AVQBzAGUAZAA9ACIAZgBhAGwA
cwBlACIAIABOAGEAbQBlAD0AIgBMAGkAZwBoAHQAIABHAHIAaQBkACAAQQBjAGMAZQBuAHQAIAA2
ACIALwA+AA0ACgAgACAAPAB3ADoATABzAGQARQB4AGMAZQBwAHQAaQBvAG4AIABMAG8AYwBrAGUA
ZAA9ACIAZgBhAGwAcwBlACIAIABQAHIAaQBvAHIAaQB0AHkAPQAiADYAMwAiACAAUwBlAG0AaQBI
AGkAZABkAGUAbgA9ACIAZgBhAGwAcwBlACIADQAKACAAIAAgAFUAbgBoAGkAZABlAFcAaABlAG4A
VQBzAGUAZAA9ACIAZgBhAGwAcwBlACIAIABOAGEAbQBlAD0AIgBNAGUAZABpAHUAbQAgAFMAaABh
AGQAaQBuAGcAIAAxACAAQQBjAGMAZQBuAHQAIAA2ACIALwA+AA0ACgAgACAAPAB3ADoATABzAGQA
RQB4AGMAZQBwAHQAaQBvAG4AIABMAG8AYwBrAGUAZAA9ACIAZgBhAGwAcwBlACIAIABQAHIAaQBv
AHIAaQB0AHkAPQAiADYANAAiACAAUwBlAG0AaQBIAGkAZABkAGUAbgA9ACIAZgBhAGwAcwBlACIA
DQAKACAAIAAgAFUAbgBoAGkAZABlAFcAaABlAG4AVQBzAGUAZAA9ACIAZgBhAGwAcwBlACIAIABO
AGEAbQBlAD0AIgBNAGUAZABpAHUAbQAgAFMAaABhAGQAaQBuAGcAIAAyACAAQQBjAGMAZQBuAHQA
IAA2ACIALwA+AA0ACgAgACAAPAB3ADoATABzAGQARQB4AGMAZQBwAHQAaQBvAG4AIABMAG8AYwBr
AGUAZAA9ACIAZgBhAGwAcwBlACIAIABQAHIAaQBvAHIAaQB0AHkAPQAiADYANQAiACAAUwBlAG0A
aQBIAGkAZABkAGUAbgA9ACIAZgBhAGwAcwBlACIADQAKACAAIAAgAFUAbgBoAGkAZABlAFcAaABl
AG4AVQBzAGUAZAA9ACIAZgBhAGwAcwBlACIAIABOAGEAbQBlAD0AIgBNAGUAZABpAHUAbQAgAEwA
aQBzAHQAIAAxACAAQQBjAGMAZQBuAHQAIAA2ACIALwA+AA0ACgAgACAAPAB3ADoATABzAGQARQB4
AGMAZQBwAHQAaQBvAG4AIABMAG8AYwBrAGUAZAA9ACIAZgBhAGwAcwBlACIAIABQAHIAaQBvAHIA
aQB0AHkAPQAiADYANgAiACAAUwBlAG0AaQBIAGkAZABkAGUAbgA9ACIAZgBhAGwAcwBlACIADQAK
ACAAIAAgAFUAbgBoAGkAZABlAFcAaABlAG4AVQBzAGUAZAA9ACIAZgBhAGwAcwBlACIAIABOAGEA
bQBlAD0AIgBNAGUAZABpAHUAbQAgAEwAaQBzAHQAIAAyACAAQQBjAGMAZQBuAHQAIAA2ACIALwA+
AA0ACgAgACAAPAB3ADoATABzAGQARQB4AGMAZQBwAHQAaQBvAG4AIABMAG8AYwBrAGUAZAA9ACIA
ZgBhAGwAcwBlACIAIABQAHIAaQBvAHIAaQB0AHkAPQAiADYANwAiACAAUwBlAG0AaQBIAGkAZABk
AGUAbgA9ACIAZgBhAGwAcwBlACIADQAKACAAIAAgAFUAbgBoAGkAZABlAFcAaABlAG4AVQBzAGUA
ZAA9ACIAZgBhAGwAcwBlACIAIABOAGEAbQBlAD0AIgBNAGUAZABpAHUAbQAgAEcAcgBpAGQAIAAx
ACAAQQBjAGMAZQBuAHQAIAA2ACIALwA+AA0ACgAgACAAPAB3ADoATABzAGQARQB4AGMAZQBwAHQA
aQBvAG4AIABMAG8AYwBrAGUAZAA9ACIAZgBhAGwAcwBlACIAIABQAHIAaQBvAHIAaQB0AHkAPQAi
ADYAOAAiACAAUwBlAG0AaQBIAGkAZABkAGUAbgA9ACIAZgBhAGwAcwBlACIADQAKACAAIAAgAFUA
bgBoAGkAZABlAFcAaABlAG4AVQBzAGUAZAA9ACIAZgBhAGwAcwBlACIAIABOAGEAbQBlAD0AIgBN
AGUAZABpAHUAbQAgAEcAcgBpAGQAIAAyACAAQQBjAGMAZQBuAHQAIAA2ACIALwA+AA0ACgAgACAA
PAB3ADoATABzAGQARQB4AGMAZQBwAHQAaQBvAG4AIABMAG8AYwBrAGUAZAA9ACIAZgBhAGwAcwBl
ACIAIABQAHIAaQBvAHIAaQB0AHkAPQAiADYAOQAiACAAUwBlAG0AaQBIAGkAZABkAGUAbgA9ACIA
ZgBhAGwAcwBlACIADQAKACAAIAAgAFUAbgBoAGkAZABlAFcAaABlAG4AVQBzAGUAZAA9ACIAZgBh
AGwAcwBlACIAIABOAGEAbQBlAD0AIgBNAGUAZABpAHUAbQAgAEcAcgBpAGQAIAAzACAAQQBjAGMA
ZQBuAHQAIAA2ACIALwA+AA0ACgAgACAAPAB3ADoATABzAGQARQB4AGMAZQBwAHQAaQBvAG4AIABM
AG8AYwBrAGUAZAA9ACIAZgBhAGwAcwBlACIAIABQAHIAaQBvAHIAaQB0AHkAPQAiADcAMAAiACAA
UwBlAG0AaQBIAGkAZABkAGUAbgA9ACIAZgBhAGwAcwBlACIADQAKACAAIAAgAFUAbgBoAGkAZABl
AFcAaABlAG4AVQBzAGUAZAA9ACIAZgBhAGwAcwBlACIAIABOAGEAbQBlAD0AIgBEAGEAcgBrACAA
TABpAHMAdAAgAEEAYwBjAGUAbgB0ACAANgAiAC8APgANAAoAIAAgADwAdwA6AEwAcwBkAEUAeABj
AGUAcAB0AGkAbwBuACAATABvAGMAawBlAGQAPQAiAGYAYQBsAHMAZQAiACAAUAByAGkAbwByAGkA
dAB5AD0AIgA3ADEAIgAgAFMAZQBtAGkASABpAGQAZABlAG4APQAiAGYAYQBsAHMAZQAiAA0ACgAg
ACAAIABVAG4AaABpAGQAZQBXAGgAZQBuAFUAcwBlAGQAPQAiAGYAYQBsAHMAZQAiACAATgBhAG0A
ZQA9ACIAQwBvAGwAbwByAGYAdQBsACAAUwBoAGEAZABpAG4AZwAgAEEAYwBjAGUAbgB0ACAANgAi
AC8APgANAAoAIAAgADwAdwA6AEwAcwBkAEUAeABjAGUAcAB0AGkAbwBuACAATABvAGMAawBlAGQA
PQAiAGYAYQBsAHMAZQAiACAAUAByAGkAbwByAGkAdAB5AD0AIgA3ADIAIgAgAFMAZQBtAGkASABp
AGQAZABlAG4APQAiAGYAYQBsAHMAZQAiAA0ACgAgACAAIABVAG4AaABpAGQAZQBXAGgAZQBuAFUA
cwBlAGQAPQAiAGYAYQBsAHMAZQAiACAATgBhAG0AZQA9ACIAQwBvAGwAbwByAGYAdQBsACAATABp
AHMAdAAgAEEAYwBjAGUAbgB0ACAANgAiAC8APgANAAoAIAAgADwAdwA6AEwAcwBkAEUAeABjAGUA
cAB0AGkAbwBuACAATABvAGMAawBlAGQAPQAiAGYAYQBsAHMAZQAiACAAUAByAGkAbwByAGkAdAB5
AD0AIgA3ADMAIgAgAFMAZQBtAGkASABpAGQAZABlAG4APQAiAGYAYQBsAHMAZQAiAA0ACgAgACAA
IABVAG4AaABpAGQAZQBXAGgAZQBuAFUAcwBlAGQAPQAiAGYAYQBsAHMAZQAiACAATgBhAG0AZQA9
ACIAQwBvAGwAbwByAGYAdQBsACAARwByAGkAZAAgAEEAYwBjAGUAbgB0ACAANgAiAC8APgANAAoA
IAAgADwAdwA6AEwAcwBkAEUAeABjAGUAcAB0AGkAbwBuACAATABvAGMAawBlAGQAPQAiAGYAYQBs
AHMAZQAiACAAUAByAGkAbwByAGkAdAB5AD0AIgAxADkAIgAgAFMAZQBtAGkASABpAGQAZABlAG4A
PQAiAGYAYQBsAHMAZQAiAA0ACgAgACAAIABVAG4AaABpAGQAZQBXAGgAZQBuAFUAcwBlAGQAPQAi
AGYAYQBsAHMAZQAiACAAUQBGAG8AcgBtAGEAdAA9ACIAdAByAHUAZQAiACAATgBhAG0AZQA9ACIA
UwB1AGIAdABsAGUAIABFAG0AcABoAGEAcwBpAHMAIgAvAD4ADQAKACAAIAA8AHcAOgBMAHMAZABF
AHgAYwBlAHAAdABpAG8AbgAgAEwAbwBjAGsAZQBkAD0AIgBmAGEAbABzAGUAIgAgAFAAcgBpAG8A
cgBpAHQAeQA9ACIAMgAxACIAIABTAGUAbQBpAEgAaQBkAGQAZQBuAD0AIgBmAGEAbABzAGUAIgAN
AAoAIAAgACAAVQBuAGgAaQBkAGUAVwBoAGUAbgBVAHMAZQBkAD0AIgBmAGEAbABzAGUAIgAgAFEA
RgBvAHIAbQBhAHQAPQAiAHQAcgB1AGUAIgAgAE4AYQBtAGUAPQAiAEkAbgB0AGUAbgBzAGUAIABF
AG0AcABoAGEAcwBpAHMAIgAvAD4ADQAKACAAIAA8AHcAOgBMAHMAZABFAHgAYwBlAHAAdABpAG8A
bgAgAEwAbwBjAGsAZQBkAD0AIgBmAGEAbABzAGUAIgAgAFAAcgBpAG8AcgBpAHQAeQA9ACIAMwAx
ACIAIABTAGUAbQBpAEgAaQBkAGQAZQBuAD0AIgBmAGEAbABzAGUAIgANAAoAIAAgACAAVQBuAGgA
aQBkAGUAVwBoAGUAbgBVAHMAZQBkAD0AIgBmAGEAbABzAGUAIgAgAFEARgBvAHIAbQBhAHQAPQAi
AHQAcgB1AGUAIgAgAE4AYQBtAGUAPQAiAFMAdQBiAHQAbABlACAAUgBlAGYAZQByAGUAbgBjAGUA
IgAvAD4ADQAKACAAIAA8AHcAOgBMAHMAZABFAHgAYwBlAHAAdABpAG8AbgAgAEwAbwBjAGsAZQBk
AD0AIgBmAGEAbABzAGUAIgAgAFAAcgBpAG8AcgBpAHQAeQA9ACIAMwAyACIAIABTAGUAbQBpAEgA
aQBkAGQAZQBuAD0AIgBmAGEAbABzAGUAIgANAAoAIAAgACAAVQBuAGgAaQBkAGUAVwBoAGUAbgBV
AHMAZQBkAD0AIgBmAGEAbABzAGUAIgAgAFEARgBvAHIAbQBhAHQAPQAiAHQAcgB1AGUAIgAgAE4A
YQBtAGUAPQAiAEkAbgB0AGUAbgBzAGUAIABSAGUAZgBlAHIAZQBuAGMAZQAiAC8APgANAAoAIAAg
ADwAdwA6AEwAcwBkAEUAeABjAGUAcAB0AGkAbwBuACAATABvAGMAawBlAGQAPQAiAGYAYQBsAHMA
ZQAiACAAUAByAGkAbwByAGkAdAB5AD0AIgAzADMAIgAgAFMAZQBtAGkASABpAGQAZABlAG4APQAi
AGYAYQBsAHMAZQAiAA0ACgAgACAAIABVAG4AaABpAGQAZQBXAGgAZQBuAFUAcwBlAGQAPQAiAGYA
YQBsAHMAZQAiACAAUQBGAG8AcgBtAGEAdAA9ACIAdAByAHUAZQAiACAATgBhAG0AZQA9ACIAQgBv
AG8AawAgAFQAaQB0AGwAZQAiAC8APgANAAoAIAAgADwAdwA6AEwAcwBkAEUAeABjAGUAcAB0AGkA
bwBuACAATABvAGMAawBlAGQAPQAiAGYAYQBsAHMAZQAiACAAUAByAGkAbwByAGkAdAB5AD0AIgAz
ADcAIgAgAE4AYQBtAGUAPQAiAEIAaQBiAGwAaQBvAGcAcgBhAHAAaAB5ACIALwA+AA0ACgAgACAA
PAB3ADoATABzAGQARQB4AGMAZQBwAHQAaQBvAG4AIABMAG8AYwBrAGUAZAA9ACIAZgBhAGwAcwBl
ACIAIABQAHIAaQBvAHIAaQB0AHkAPQAiADMAOQAiACAAUQBGAG8AcgBtAGEAdAA9ACIAdAByAHUA
ZQAiACAATgBhAG0AZQA9ACIAVABPAEMAIABIAGUAYQBkAGkAbgBnACIALwA+AA0ACgAgADwALwB3
ADoATABhAHQAZQBuAHQAUwB0AHkAbABlAHMAPgANAAoAPAAvAHgAbQBsAD4APAAhAFsAZQBuAGQA
aQBmAF0ALQAtAD4ADQAKADwAcwB0AHkAbABlAD4ADQAKADwAIQAtAC0ALgBUAE8ATwBMAFQASQBQ
AA0ACgAJAHsAbABlAGYAdAA6ADAAcAB4ADsADQAKAAkAcABvAHMAaQB0AGkAbwBuADoAYQBiAHMA
bwBsAHUAdABlADsADQAKAAkAdABvAHAAOgAwAHAAeAA7AA0ACgAJAHYAaQBzAGkAYgBpAGwAaQB0
AHkAOgBoAGkAZABkAGUAbgA7AH0ADQAKAHMAcABhAG4ALgBBAEIAQgBSAA0ACgAJAHsAQwBVAFIA
UwBPAFIAOgAgAGgAZQBsAHAADQAKADsAfQANAAoADQAKACAALwAqACAARgBvAG4AdAAgAEQAZQBm
AGkAbgBpAHQAaQBvAG4AcwAgACoALwANAAoAIABAAGYAbwBuAHQALQBmAGEAYwBlAA0ACgAJAHsA
ZgBvAG4AdAAtAGYAYQBtAGkAbAB5ADoASABlAGwAdgBlAHQAaQBjAGEAOwANAAoACQBwAGEAbgBv
AHMAZQAtADEAOgAyACAAMQAxACAANQAgADQAIAAyACAAMgAgADIAIAAyACAAMgAgADQAOwANAAoA
CQBtAHMAbwAtAGYAbwBuAHQALQBjAGgAYQByAHMAZQB0ADoAMAA7AA0ACgAJAG0AcwBvAC0AZwBl
AG4AZQByAGkAYwAtAGYAbwBuAHQALQBmAGEAbQBpAGwAeQA6AHMAdwBpAHMAcwA7AA0ACgAJAG0A
cwBvAC0AZgBvAG4AdAAtAGYAbwByAG0AYQB0ADoAbwB0AGgAZQByADsADQAKAAkAbQBzAG8ALQBm
AG8AbgB0AC0AcABpAHQAYwBoADoAdgBhAHIAaQBhAGIAbABlADsADQAKAAkAbQBzAG8ALQBmAG8A
bgB0AC0AcwBpAGcAbgBhAHQAdQByAGUAOgAzACAAMAAgADAAIAAwACAAMQAgADAAOwB9AA0ACgBA
AGYAbwBuAHQALQBmAGEAYwBlAA0ACgAJAHsAZgBvAG4AdAAtAGYAYQBtAGkAbAB5ADoAQwBvAHUA
cgBpAGUAcgA7AA0ACgAJAHAAYQBuAG8AcwBlAC0AMQA6ADIAIAA3ACAANAAgADkAIAAyACAAMgAg
ADUAIAAyACAANAAgADQAOwANAAoACQBtAHMAbwAtAGYAbwBuAHQALQBjAGgAYQByAHMAZQB0ADoA
MAA7AA0ACgAJAG0AcwBvAC0AZwBlAG4AZQByAGkAYwAtAGYAbwBuAHQALQBmAGEAbQBpAGwAeQA6
AG0AbwBkAGUAcgBuADsADQAKAAkAbQBzAG8ALQBmAG8AbgB0AC0AZgBvAHIAbQBhAHQAOgBvAHQA
aABlAHIAOwANAAoACQBtAHMAbwAtAGYAbwBuAHQALQBwAGkAdABjAGgAOgBmAGkAeABlAGQAOwAN
AAoACQBtAHMAbwAtAGYAbwBuAHQALQBzAGkAZwBuAGEAdAB1AHIAZQA6ADMAIAAwACAAMAAgADAA
IAAxACAAMAA7AH0ADQAKAEAAZgBvAG4AdAAtAGYAYQBjAGUADQAKAAkAewBmAG8AbgB0AC0AZgBh
AG0AaQBsAHkAOgAiAFQAbQBzACAAUgBtAG4AIgA7AA0ACgAJAHAAYQBuAG8AcwBlAC0AMQA6ADIA
IAAyACAANgAgADMAIAA0ACAANQAgADUAIAAyACAAMwAgADQAOwANAAoACQBtAHMAbwAtAGYAbwBu
AHQALQBjAGgAYQByAHMAZQB0ADoAMAA7AA0ACgAJAG0AcwBvAC0AZwBlAG4AZQByAGkAYwAtAGYA
bwBuAHQALQBmAGEAbQBpAGwAeQA6AHIAbwBtAGEAbgA7AA0ACgAJAG0AcwBvAC0AZgBvAG4AdAAt
AGYAbwByAG0AYQB0ADoAbwB0AGgAZQByADsADQAKAAkAbQBzAG8ALQBmAG8AbgB0AC0AcABpAHQA
YwBoADoAdgBhAHIAaQBhAGIAbABlADsADQAKAAkAbQBzAG8ALQBmAG8AbgB0AC0AcwBpAGcAbgBh
AHQAdQByAGUAOgAzACAAMAAgADAAIAAwACAAMQAgADAAOwB9AA0ACgBAAGYAbwBuAHQALQBmAGEA
YwBlAA0ACgAJAHsAZgBvAG4AdAAtAGYAYQBtAGkAbAB5ADoASABlAGwAdgA7AA0ACgAJAHAAYQBu
AG8AcwBlAC0AMQA6ADIAIAAxADEAIAA2ACAANAAgADIAIAAyACAAMgAgADMAIAAyACAANAA7AA0A
CgAJAG0AcwBvAC0AZgBvAG4AdAAtAGMAaABhAHIAcwBlAHQAOgAwADsADQAKAAkAbQBzAG8ALQBn
AGUAbgBlAHIAaQBjAC0AZgBvAG4AdAAtAGYAYQBtAGkAbAB5ADoAcwB3AGkAcwBzADsADQAKAAkA
bQBzAG8ALQBmAG8AbgB0AC0AZgBvAHIAbQBhAHQAOgBvAHQAaABlAHIAOwANAAoACQBtAHMAbwAt
AGYAbwBuAHQALQBwAGkAdABjAGgAOgB2AGEAcgBpAGEAYgBsAGUAOwANAAoACQBtAHMAbwAtAGYA
bwBuAHQALQBzAGkAZwBuAGEAdAB1AHIAZQA6ADMAIAAwACAAMAAgADAAIAAxACAAMAA7AH0ADQAK
AEAAZgBvAG4AdAAtAGYAYQBjAGUADQAKAAkAewBmAG8AbgB0AC0AZgBhAG0AaQBsAHkAOgAiAE4A
ZQB3ACAAWQBvAHIAawAiADsADQAKAAkAcABhAG4AbwBzAGUALQAxADoAMgAgADQAIAA1ACAAMwAg
ADYAIAA1ACAANgAgADIAIAAzACAANAA7AA0ACgAJAG0AcwBvAC0AZgBvAG4AdAAtAGMAaABhAHIA
cwBlAHQAOgAwADsADQAKAAkAbQBzAG8ALQBnAGUAbgBlAHIAaQBjAC0AZgBvAG4AdAAtAGYAYQBt
AGkAbAB5ADoAcgBvAG0AYQBuADsADQAKAAkAbQBzAG8ALQBmAG8AbgB0AC0AZgBvAHIAbQBhAHQA
OgBvAHQAaABlAHIAOwANAAoACQBtAHMAbwAtAGYAbwBuAHQALQBwAGkAdABjAGgAOgB2AGEAcgBp
AGEAYgBsAGUAOwANAAoACQBtAHMAbwAtAGYAbwBuAHQALQBzAGkAZwBuAGEAdAB1AHIAZQA6ADMA
IAAwACAAMAAgADAAIAAxACAAMAA7AH0ADQAKAEAAZgBvAG4AdAAtAGYAYQBjAGUADQAKAAkAewBm
AG8AbgB0AC0AZgBhAG0AaQBsAHkAOgBTAHkAcwB0AGUAbQA7AA0ACgAJAHAAYQBuAG8AcwBlAC0A
MQA6ADAAIAAwACAAMAAgADAAIAAwACAAMAAgADAAIAAwACAAMAAgADAAOwANAAoACQBtAHMAbwAt
AGYAbwBuAHQALQBjAGgAYQByAHMAZQB0ADoAMAA7AA0ACgAJAG0AcwBvAC0AZwBlAG4AZQByAGkA
YwAtAGYAbwBuAHQALQBmAGEAbQBpAGwAeQA6AHMAdwBpAHMAcwA7AA0ACgAJAG0AcwBvAC0AZgBv
AG4AdAAtAGYAbwByAG0AYQB0ADoAbwB0AGgAZQByADsADQAKAAkAbQBzAG8ALQBmAG8AbgB0AC0A
cABpAHQAYwBoADoAdgBhAHIAaQBhAGIAbABlADsADQAKAAkAbQBzAG8ALQBmAG8AbgB0AC0AcwBp
AGcAbgBhAHQAdQByAGUAOgAzACAAMAAgADAAIAAwACAAMQAgADAAOwB9AA0ACgBAAGYAbwBuAHQA
LQBmAGEAYwBlAA0ACgAJAHsAZgBvAG4AdAAtAGYAYQBtAGkAbAB5ADoAVwBpAG4AZwBkAGkAbgBn
AHMAOwANAAoACQBwAGEAbgBvAHMAZQAtADEAOgA1ACAAMAAgADAAIAAwACAAMAAgADAAIAAwACAA
MAAgADAAIAAwADsADQAKAAkAbQBzAG8ALQBmAG8AbgB0AC0AYwBoAGEAcgBzAGUAdAA6ADIAOwAN
AAoACQBtAHMAbwAtAGcAZQBuAGUAcgBpAGMALQBmAG8AbgB0AC0AZgBhAG0AaQBsAHkAOgBhAHUA
dABvADsADQAKAAkAbQBzAG8ALQBmAG8AbgB0AC0AcABpAHQAYwBoADoAdgBhAHIAaQBhAGIAbABl
ADsADQAKAAkAbQBzAG8ALQBmAG8AbgB0AC0AcwBpAGcAbgBhAHQAdQByAGUAOgAwACAAMgA2ADgA
NAAzADUANAA1ADYAIAAwACAAMAAgAC0AMgAxADQANwA0ADgAMwA2ADQAOAAgADAAOwB9AA0ACgBA
AGYAbwBuAHQALQBmAGEAYwBlAA0ACgAJAHsAZgBvAG4AdAAtAGYAYQBtAGkAbAB5ADoAIgBNAFMA
IABNAGkAbgBjAGgAbwAiADsADQAKAAkAcABhAG4AbwBzAGUALQAxADoAMgAgADIAIAA2ACAAOQAg
ADQAIAAyACAANQAgADgAIAAzACAANAA7AA0ACgAJAG0AcwBvAC0AZgBvAG4AdAAtAGEAbAB0ADoA
IgBNAFMAIABHAG8AdABoAGkAYwAiADsADQAKAAkAbQBzAG8ALQBmAG8AbgB0AC0AYwBoAGEAcgBz
AGUAdAA6ADEAMgA4ADsADQAKAAkAbQBzAG8ALQBnAGUAbgBlAHIAaQBjAC0AZgBvAG4AdAAtAGYA
YQBtAGkAbAB5ADoAcgBvAG0AYQBuADsADQAKAAkAbQBzAG8ALQBmAG8AbgB0AC0AZgBvAHIAbQBh
AHQAOgBvAHQAaABlAHIAOwANAAoACQBtAHMAbwAtAGYAbwBuAHQALQBwAGkAdABjAGgAOgBmAGkA
eABlAGQAOwANAAoACQBtAHMAbwAtAGYAbwBuAHQALQBzAGkAZwBuAGEAdAB1AHIAZQA6ADAAIAAx
ADMANAA2ADcANgA0ADgAMAAgADEANgAgADAAIAAxADMAMQAwADcAMgAgADAAOwB9AA0ACgBAAGYA
bwBuAHQALQBmAGEAYwBlAA0ACgAJAHsAZgBvAG4AdAAtAGYAYQBtAGkAbAB5ADoAQgBhAHQAYQBu
AGcAOwANAAoACQBwAGEAbgBvAHMAZQAtADEAOgAyACAAMwAgADYAIAAwACAAMAAgADEAIAAxACAA
MQAgADEAIAAxADsADQAKAAkAbQBzAG8ALQBmAG8AbgB0AC0AYQBsAHQAOgAUvNXQOwANAAoACQBt
AHMAbwAtAGYAbwBuAHQALQBjAGgAYQByAHMAZQB0ADoAMQAyADkAOwANAAoACQBtAHMAbwAtAGcA
ZQBuAGUAcgBpAGMALQBmAG8AbgB0AC0AZgBhAG0AaQBsAHkAOgBhAHUAdABvADsADQAKAAkAbQBz
AG8ALQBmAG8AbgB0AC0AZgBvAHIAbQBhAHQAOgBvAHQAaABlAHIAOwANAAoACQBtAHMAbwAtAGYA
bwBuAHQALQBwAGkAdABjAGgAOgBmAGkAeABlAGQAOwANAAoACQBtAHMAbwAtAGYAbwBuAHQALQBz
AGkAZwBuAGEAdAB1AHIAZQA6ADEAIAAxADUAMQAzADgAOAAxADYAMAAgADEANgAgADAAIAA1ADIA
NAAyADgAOAAgADAAOwB9AA0ACgBAAGYAbwBuAHQALQBmAGEAYwBlAA0ACgAJAHsAZgBvAG4AdAAt
AGYAYQBtAGkAbAB5ADoAUwBpAG0AUwB1AG4AOwANAAoACQBwAGEAbgBvAHMAZQAtADEAOgAyACAA
MQAgADYAIAAwACAAMwAgADEAIAAxACAAMQAgADEAIAAxADsADQAKAAkAbQBzAG8ALQBmAG8AbgB0
AC0AYQBsAHQAOgCLW1NPOwANAAoACQBtAHMAbwAtAGYAbwBuAHQALQBjAGgAYQByAHMAZQB0ADoA
MQAzADQAOwANAAoACQBtAHMAbwAtAGcAZQBuAGUAcgBpAGMALQBmAG8AbgB0AC0AZgBhAG0AaQBs
AHkAOgBhAHUAdABvADsADQAKAAkAbQBzAG8ALQBmAG8AbgB0AC0AcABpAHQAYwBoADoAdgBhAHIA
aQBhAGIAbABlADsADQAKAAkAbQBzAG8ALQBmAG8AbgB0AC0AcwBpAGcAbgBhAHQAdQByAGUAOgAz
ACAANgA4ADAANAA2ADAAMgA4ADgAIAAyADIAIAAwACAAMgA2ADIAMQA0ADUAIAAwADsAfQANAAoA
QABmAG8AbgB0AC0AZgBhAGMAZQANAAoACQB7AGYAbwBuAHQALQBmAGEAbQBpAGwAeQA6AFAATQBp
AG4AZwBMAGkAVQA7AA0ACgAJAHAAYQBuAG8AcwBlAC0AMQA6ADIAIAAyACAANQAgADAAIAAwACAA
MAAgADAAIAAwACAAMAAgADAAOwANAAoACQBtAHMAbwAtAGYAbwBuAHQALQBhAGwAdAA6ALBlMH0O
ZtSaOwANAAoACQBtAHMAbwAtAGYAbwBuAHQALQBjAGgAYQByAHMAZQB0ADoAMQAzADYAOwANAAoA
CQBtAHMAbwAtAGcAZQBuAGUAcgBpAGMALQBmAG8AbgB0AC0AZgBhAG0AaQBsAHkAOgBhAHUAdABv
ADsADQAKAAkAbQBzAG8ALQBmAG8AbgB0AC0AZgBvAHIAbQBhAHQAOgBvAHQAaABlAHIAOwANAAoA
CQBtAHMAbwAtAGYAbwBuAHQALQBwAGkAdABjAGgAOgB2AGEAcgBpAGEAYgBsAGUAOwANAAoACQBt
AHMAbwAtAGYAbwBuAHQALQBzAGkAZwBuAGEAdAB1AHIAZQA6ADEAIAAxADMANAA3ADQAMgAwADEA
NgAgADEANgAgADAAIAAxADAANAA4ADUANwA2ACAAMAA7AH0ADQAKAEAAZgBvAG4AdAAtAGYAYQBj
AGUADQAKAAkAewBmAG8AbgB0AC0AZgBhAG0AaQBsAHkAOgAiAE0AUwAgAEcAbwB0AGgAaQBjACIA
OwANAAoACQBwAGEAbgBvAHMAZQAtADEAOgAyACAAMQAxACAANgAgADkAIAA3ACAAMgAgADUAIAA4
ACAAMgAgADQAOwANAAoACQBtAHMAbwAtAGYAbwBuAHQALQBhAGwAdAA6ACIALf8z/yAAtDC3MMMw
rzAiADsADQAKAAkAbQBzAG8ALQBmAG8AbgB0AC0AYwBoAGEAcgBzAGUAdAA6ADEAMgA4ADsADQAK
AAkAbQBzAG8ALQBnAGUAbgBlAHIAaQBjAC0AZgBvAG4AdAAtAGYAYQBtAGkAbAB5ADoAbQBvAGQA
ZQByAG4AOwANAAoACQBtAHMAbwAtAGYAbwBuAHQALQBwAGkAdABjAGgAOgBmAGkAeABlAGQAOwAN
AAoACQBtAHMAbwAtAGYAbwBuAHQALQBzAGkAZwBuAGEAdAB1AHIAZQA6AC0ANQAzADYAOAA3ADAA
MQA0ADUAIAAxADcAOQAxADQAOQAxADUANwA5ACAAMQAzADQAMgAxADcANwA0ADYAIAAwACAAMQAz
ADEAMgAzADEAIAAwADsAfQANAAoAQABmAG8AbgB0AC0AZgBhAGMAZQANAAoACQB7AGYAbwBuAHQA
LQBmAGEAbQBpAGwAeQA6AEQAbwB0AHUAbQA7AA0ACgAJAHAAYQBuAG8AcwBlAC0AMQA6ADIAIAAx
ADEAIAA2ACAAMAAgADAAIAAxACAAMQAgADEAIAAxACAAMQA7AA0ACgAJAG0AcwBvAC0AZgBvAG4A
dAAtAGEAbAB0ADoAy7PAxjsADQAKAAkAbQBzAG8ALQBmAG8AbgB0AC0AYwBoAGEAcgBzAGUAdAA6
ADEAMgA5ADsADQAKAAkAbQBzAG8ALQBnAGUAbgBlAHIAaQBjAC0AZgBvAG4AdAAtAGYAYQBtAGkA
bAB5ADoAbQBvAGQAZQByAG4AOwANAAoACQBtAHMAbwAtAGYAbwBuAHQALQBmAG8AcgBtAGEAdAA6
AG8AdABoAGUAcgA7AA0ACgAJAG0AcwBvAC0AZgBvAG4AdAAtAHAAaQB0AGMAaAA6AGYAaQB4AGUA
ZAA7AA0ACgAJAG0AcwBvAC0AZgBvAG4AdAAtAHMAaQBnAG4AYQB0AHUAcgBlADoAMQAgADEANQAx
ADMAOAA4ADEANgAwACAAMQA2ACAAMAAgADUAMgA0ADIAOAA4ACAAMAA7AH0ADQAKAEAAZgBvAG4A
dAAtAGYAYQBjAGUADQAKAAkAewBmAG8AbgB0AC0AZgBhAG0AaQBsAHkAOgBTAGkAbQBIAGUAaQA7
AA0ACgAJAHAAYQBuAG8AcwBlAC0AMQA6ADIAIAAxACAANgAgADkAIAA2ACAAMQAgADEAIAAxACAA
MQAgADEAOwANAAoACQBtAHMAbwAtAGYAbwBuAHQALQBhAGwAdAA6ANGeU087AA0ACgAJAG0AcwBv
AC0AZgBvAG4AdAAtAGMAaABhAHIAcwBlAHQAOgAxADMANAA7AA0ACgAJAG0AcwBvAC0AZwBlAG4A
ZQByAGkAYwAtAGYAbwBuAHQALQBmAGEAbQBpAGwAeQA6AG0AbwBkAGUAcgBuADsADQAKAAkAbQBz
AG8ALQBmAG8AbgB0AC0AZgBvAHIAbQBhAHQAOgBvAHQAaABlAHIAOwANAAoACQBtAHMAbwAtAGYA
bwBuAHQALQBwAGkAdABjAGgAOgBmAGkAeABlAGQAOwANAAoACQBtAHMAbwAtAGYAbwBuAHQALQBz
AGkAZwBuAGEAdAB1AHIAZQA6ADEAIAAxADMANQAxADMANQAyADMAMgAgADEANgAgADAAIAAyADYA
MgAxADQANAAgADAAOwB9AA0ACgBAAGYAbwBuAHQALQBmAGEAYwBlAA0ACgAJAHsAZgBvAG4AdAAt
AGYAYQBtAGkAbAB5ADoATQBpAG4AZwBMAGkAVQA7AA0ACgAJAHAAYQBuAG8AcwBlAC0AMQA6ADIA
IAAyACAANQAgADkAIAAwACAAMAAgADAAIAAwACAAMAAgADAAOwANAAoACQBtAHMAbwAtAGYAbwBu
AHQALQBhAGwAdAA6ADB9DmbUmjsADQAKAAkAbQBzAG8ALQBmAG8AbgB0AC0AYwBoAGEAcgBzAGUA
dAA6ADEAMwA2ADsADQAKAAkAbQBzAG8ALQBnAGUAbgBlAHIAaQBjAC0AZgBvAG4AdAAtAGYAYQBt
AGkAbAB5ADoAbQBvAGQAZQByAG4AOwANAAoACQBtAHMAbwAtAGYAbwBuAHQALQBmAG8AcgBtAGEA
dAA6AG8AdABoAGUAcgA7AA0ACgAJAG0AcwBvAC0AZgBvAG4AdAAtAHAAaQB0AGMAaAA6AGYAaQB4
AGUAZAA7AA0ACgAJAG0AcwBvAC0AZgBvAG4AdAAtAHMAaQBnAG4AYQB0AHUAcgBlADoAMQAgADEA
MwA0ADcANAAyADAAMQA2ACAAMQA2ACAAMAAgADEAMAA0ADgANQA3ADYAIAAwADsAfQANAAoAQABm
AG8AbgB0AC0AZgBhAGMAZQANAAoACQB7AGYAbwBuAHQALQBmAGEAbQBpAGwAeQA6AE0AaQBuAGMA
aABvADsADQAKAAkAcABhAG4AbwBzAGUALQAxADoAMgAgADIAIAA2ACAAOQAgADQAIAAzACAANQAg
ADgAIAAzACAANQA7AA0ACgAJAG0AcwBvAC0AZgBvAG4AdAAtAGEAbAB0ADoADmYdZzsADQAKAAkA
bQBzAG8ALQBmAG8AbgB0AC0AYwBoAGEAcgBzAGUAdAA6ADEAMgA4ADsADQAKAAkAbQBzAG8ALQBn
AGUAbgBlAHIAaQBjAC0AZgBvAG4AdAAtAGYAYQBtAGkAbAB5ADoAcgBvAG0AYQBuADsADQAKAAkA
bQBzAG8ALQBmAG8AbgB0AC0AZgBvAHIAbQBhAHQAOgBvAHQAaABlAHIAOwANAAoACQBtAHMAbwAt
AGYAbwBuAHQALQBwAGkAdABjAGgAOgBmAGkAeABlAGQAOwANAAoACQBtAHMAbwAtAGYAbwBuAHQA
LQBzAGkAZwBuAGEAdAB1AHIAZQA6ADEAIAAxADMANAA2ADcANgA0ADgAMAAgADEANgAgADAAIAAx
ADMAMQAwADcAMgAgADAAOwB9AA0ACgBAAGYAbwBuAHQALQBmAGEAYwBlAA0ACgAJAHsAZgBvAG4A
dAAtAGYAYQBtAGkAbAB5ADoARwB1AGwAaQBtADsADQAKAAkAcABhAG4AbwBzAGUALQAxADoAMgAg
ADEAMQAgADYAIAAwACAAMAAgADEAIAAxACAAMQAgADEAIAAxADsADQAKAAkAbQBzAG8ALQBmAG8A
bgB0AC0AYQBsAHQAOgB0rby5OwANAAoACQBtAHMAbwAtAGYAbwBuAHQALQBjAGgAYQByAHMAZQB0
ADoAMQAyADkAOwANAAoACQBtAHMAbwAtAGcAZQBuAGUAcgBpAGMALQBmAG8AbgB0AC0AZgBhAG0A
aQBsAHkAOgByAG8AbQBhAG4AOwANAAoACQBtAHMAbwAtAGYAbwBuAHQALQBmAG8AcgBtAGEAdAA6
AG8AdABoAGUAcgA7AA0ACgAJAG0AcwBvAC0AZgBvAG4AdAAtAHAAaQB0AGMAaAA6AGYAaQB4AGUA
ZAA7AA0ACgAJAG0AcwBvAC0AZgBvAG4AdAAtAHMAaQBnAG4AYQB0AHUAcgBlADoAMQAgADEANQAx
ADMAOAA4ADEANgAwACAAMQA2ACAAMAAgADUAMgA0ADIAOAA4ACAAMAA7AH0ADQAKAEAAZgBvAG4A
dAAtAGYAYQBjAGUADQAKAAkAewBmAG8AbgB0AC0AZgBhAG0AaQBsAHkAOgBDAGUAbgB0AHUAcgB5
ADsADQAKAAkAcABhAG4AbwBzAGUALQAxADoAMgAgADQAIAA2ACAANAAgADUAIAA1ACAANQAgADIA
IAAzACAANAA7AA0ACgAJAG0AcwBvAC0AZgBvAG4AdAAtAGMAaABhAHIAcwBlAHQAOgAyADAANAA7
AA0ACgAJAG0AcwBvAC0AZwBlAG4AZQByAGkAYwAtAGYAbwBuAHQALQBmAGEAbQBpAGwAeQA6AHIA
bwBtAGEAbgA7AA0ACgAJAG0AcwBvAC0AZgBvAG4AdAAtAHAAaQB0AGMAaAA6AHYAYQByAGkAYQBi
AGwAZQA7AA0ACgAJAG0AcwBvAC0AZgBvAG4AdAAtAHMAaQBnAG4AYQB0AHUAcgBlADoANgA0ADcA
IAAwACAAMAAgADAAIAAxADUAOQAgADAAOwB9AA0ACgBAAGYAbwBuAHQALQBmAGEAYwBlAA0ACgAJ
AHsAZgBvAG4AdAAtAGYAYQBtAGkAbAB5ADoAIgBBAG4AZwBzAGEAbgBhACAATgBlAHcAIgA7AA0A
CgAJAHAAYQBuAG8AcwBlAC0AMQA6ADIAIAAyACAANgAgADMAIAA1ACAANAAgADUAIAAyACAAMwAg
ADQAOwANAAoACQBtAHMAbwAtAGYAbwBuAHQALQBjAGgAYQByAHMAZQB0ADoAMgAyADIAOwANAAoA
CQBtAHMAbwAtAGcAZQBuAGUAcgBpAGMALQBmAG8AbgB0AC0AZgBhAG0AaQBsAHkAOgByAG8AbQBh
AG4AOwANAAoACQBtAHMAbwAtAGYAbwBuAHQALQBmAG8AcgBtAGEAdAA6AG8AdABoAGUAcgA7AA0A
CgAJAG0AcwBvAC0AZgBvAG4AdAAtAHAAaQB0AGMAaAA6AHYAYQByAGkAYQBiAGwAZQA7AA0ACgAJ
AG0AcwBvAC0AZgBvAG4AdAAtAHMAaQBnAG4AYQB0AHUAcgBlADoAMQA2ADcANwA3ADIAMQA3ACAA
MAAgADAAIAAwACAANgA1ADUAMwA2ACAAMAA7AH0ADQAKAEAAZgBvAG4AdAAtAGYAYQBjAGUADQAK
AAkAewBmAG8AbgB0AC0AZgBhAG0AaQBsAHkAOgAiAEMAbwByAGQAaQBhACAATgBlAHcAIgA7AA0A
CgAJAHAAYQBuAG8AcwBlAC0AMQA6ADIAIAAxADEAIAAzACAANAAgADIAIAAyACAAMgAgADIAIAAy
ACAANAA7AA0ACgAJAG0AcwBvAC0AZgBvAG4AdAAtAGMAaABhAHIAcwBlAHQAOgAyADIAMgA7AA0A
CgAJAG0AcwBvAC0AZwBlAG4AZQByAGkAYwAtAGYAbwBuAHQALQBmAGEAbQBpAGwAeQA6AHIAbwBt
AGEAbgA7AA0ACgAJAG0AcwBvAC0AZgBvAG4AdAAtAGYAbwByAG0AYQB0ADoAbwB0AGgAZQByADsA
DQAKAAkAbQBzAG8ALQBmAG8AbgB0AC0AcABpAHQAYwBoADoAdgBhAHIAaQBhAGIAbABlADsADQAK
AAkAbQBzAG8ALQBmAG8AbgB0AC0AcwBpAGcAbgBhAHQAdQByAGUAOgAxADYANwA3ADcAMgAxADcA
IAAwACAAMAAgADAAIAA2ADUANQAzADYAIAAwADsAfQANAAoAQABmAG8AbgB0AC0AZgBhAGMAZQAN
AAoACQB7AGYAbwBuAHQALQBmAGEAbQBpAGwAeQA6AE0AYQBuAGcAYQBsADsADQAKAAkAcABhAG4A
bwBzAGUALQAxADoAMgAgADQAIAA1ACAAMwAgADUAIAAyACAAMwAgADMAIAAyACAAMgA7AA0ACgAJ
AG0AcwBvAC0AZgBvAG4AdAAtAGMAaABhAHIAcwBlAHQAOgAxADsADQAKAAkAbQBzAG8ALQBnAGUA
bgBlAHIAaQBjAC0AZgBvAG4AdAAtAGYAYQBtAGkAbAB5ADoAcgBvAG0AYQBuADsADQAKAAkAbQBz
AG8ALQBmAG8AbgB0AC0AZgBvAHIAbQBhAHQAOgBvAHQAaABlAHIAOwANAAoACQBtAHMAbwAtAGYA
bwBuAHQALQBwAGkAdABjAGgAOgB2AGEAcgBpAGEAYgBsAGUAOwANAAoACQBtAHMAbwAtAGYAbwBu
AHQALQBzAGkAZwBuAGEAdAB1AHIAZQA6ADgAMQA5ADIAIAAwACAAMAAgADAAIAAwACAAMAA7AH0A
DQAKAEAAZgBvAG4AdAAtAGYAYQBjAGUADQAKAAkAewBmAG8AbgB0AC0AZgBhAG0AaQBsAHkAOgBM
AGEAdABoAGEAOwANAAoACQBwAGEAbgBvAHMAZQAtADEAOgAyACAAMQAxACAANgAgADQAIAAyACAA
MgAgADIAIAAyACAAMgAgADQAOwANAAoACQBtAHMAbwAtAGYAbwBuAHQALQBjAGgAYQByAHMAZQB0
ADoAMQA7AA0ACgAJAG0AcwBvAC0AZwBlAG4AZQByAGkAYwAtAGYAbwBuAHQALQBmAGEAbQBpAGwA
eQA6AHIAbwBtAGEAbgA7AA0ACgAJAG0AcwBvAC0AZgBvAG4AdAAtAGYAbwByAG0AYQB0ADoAbwB0
AGgAZQByADsADQAKAAkAbQBzAG8ALQBmAG8AbgB0AC0AcABpAHQAYwBoADoAdgBhAHIAaQBhAGIA
bABlADsADQAKAAkAbQBzAG8ALQBmAG8AbgB0AC0AcwBpAGcAbgBhAHQAdQByAGUAOgAyADYAMgAx
ADQANAAgADAAIAAwACAAMAAgADAAIAAwADsAfQANAAoAQABmAG8AbgB0AC0AZgBhAGMAZQANAAoA
CQB7AGYAbwBuAHQALQBmAGEAbQBpAGwAeQA6AFMAeQBsAGYAYQBlAG4AOwANAAoACQBwAGEAbgBv
AHMAZQAtADEAOgAxACAAMQAwACAANQAgADIAIAA1ACAAMwAgADYAIAAzACAAMwAgADMAOwANAAoA
CQBtAHMAbwAtAGYAbwBuAHQALQBjAGgAYQByAHMAZQB0ADoAMgAwADQAOwANAAoACQBtAHMAbwAt
AGcAZQBuAGUAcgBpAGMALQBmAG8AbgB0AC0AZgBhAG0AaQBsAHkAOgByAG8AbQBhAG4AOwANAAoA
CQBtAHMAbwAtAGYAbwBuAHQALQBwAGkAdABjAGgAOgB2AGEAcgBpAGEAYgBsAGUAOwANAAoACQBt
AHMAbwAtAGYAbwBuAHQALQBzAGkAZwBuAGEAdAB1AHIAZQA6ADYANwAxADEAMAA1ADMANQAgADAA
IAAwACAAMAAgADEANQA5ACAAMAA7AH0ADQAKAEAAZgBvAG4AdAAtAGYAYQBjAGUADQAKAAkAewBm
AG8AbgB0AC0AZgBhAG0AaQBsAHkAOgBWAHIAaQBuAGQAYQA7AA0ACgAJAHAAYQBuAG8AcwBlAC0A
MQA6ADIAIAAxADEAIAA1ACAAMgAgADQAIAAyACAANAAgADIAIAAyACAAMwA7AA0ACgAJAG0AcwBv
AC0AZgBvAG4AdAAtAGMAaABhAHIAcwBlAHQAOgAxADsADQAKAAkAbQBzAG8ALQBnAGUAbgBlAHIA
aQBjAC0AZgBvAG4AdAAtAGYAYQBtAGkAbAB5ADoAcgBvAG0AYQBuADsADQAKAAkAbQBzAG8ALQBm
AG8AbgB0AC0AZgBvAHIAbQBhAHQAOgBvAHQAaABlAHIAOwANAAoACQBtAHMAbwAtAGYAbwBuAHQA
LQBwAGkAdABjAGgAOgB2AGEAcgBpAGEAYgBsAGUAOwANAAoACQBtAHMAbwAtAGYAbwBuAHQALQBz
AGkAZwBuAGEAdAB1AHIAZQA6ADAAIAAwACAAMAAgADAAIAAwACAAMAA7AH0ADQAKAEAAZgBvAG4A
dAAtAGYAYQBjAGUADQAKAAkAewBmAG8AbgB0AC0AZgBhAG0AaQBsAHkAOgBSAGEAYQB2AGkAOwAN
AAoACQBwAGEAbgBvAHMAZQAtADEAOgAyACAAMQAxACAANQAgADIAIAA0ACAAMgAgADQAIAAyACAA
MgAgADMAOwANAAoACQBtAHMAbwAtAGYAbwBuAHQALQBjAGgAYQByAHMAZQB0ADoAMQA7AA0ACgAJ
AG0AcwBvAC0AZwBlAG4AZQByAGkAYwAtAGYAbwBuAHQALQBmAGEAbQBpAGwAeQA6AHIAbwBtAGEA
bgA7AA0ACgAJAG0AcwBvAC0AZgBvAG4AdAAtAGYAbwByAG0AYQB0ADoAbwB0AGgAZQByADsADQAK
AAkAbQBzAG8ALQBmAG8AbgB0AC0AcABpAHQAYwBoADoAdgBhAHIAaQBhAGIAbABlADsADQAKAAkA
bQBzAG8ALQBmAG8AbgB0AC0AcwBpAGcAbgBhAHQAdQByAGUAOgAwACAAMAAgADAAIAAwACAAMAAg
ADAAOwB9AA0ACgBAAGYAbwBuAHQALQBmAGEAYwBlAA0ACgAJAHsAZgBvAG4AdAAtAGYAYQBtAGkA
bAB5ADoAUwBoAHIAdQB0AGkAOwANAAoACQBwAGEAbgBvAHMAZQAtADEAOgAyACAAMQAxACAANQAg
ADIAIAA0ACAAMgAgADQAIAAyACAAMgAgADMAOwANAAoACQBtAHMAbwAtAGYAbwBuAHQALQBjAGgA
YQByAHMAZQB0ADoAMQA7AA0ACgAJAG0AcwBvAC0AZwBlAG4AZQByAGkAYwAtAGYAbwBuAHQALQBm
AGEAbQBpAGwAeQA6AHIAbwBtAGEAbgA7AA0ACgAJAG0AcwBvAC0AZgBvAG4AdAAtAGYAbwByAG0A
YQB0ADoAbwB0AGgAZQByADsADQAKAAkAbQBzAG8ALQBmAG8AbgB0AC0AcABpAHQAYwBoADoAdgBh
AHIAaQBhAGIAbABlADsADQAKAAkAbQBzAG8ALQBmAG8AbgB0AC0AcwBpAGcAbgBhAHQAdQByAGUA
OgAwACAAMAAgADAAIAAwACAAMAAgADAAOwB9AA0ACgBAAGYAbwBuAHQALQBmAGEAYwBlAA0ACgAJ
AHsAZgBvAG4AdAAtAGYAYQBtAGkAbAB5ADoAUwBlAG4AZABuAHkAYQA7AA0ACgAJAHAAYQBuAG8A
cwBlAC0AMQA6ADAAIAAwACAANAAgADAAIAAwACAAMAAgADAAIAAwACAAMAAgADAAOwANAAoACQBt
AHMAbwAtAGYAbwBuAHQALQBjAGgAYQByAHMAZQB0ADoAMQA7AA0ACgAJAG0AcwBvAC0AZwBlAG4A
ZQByAGkAYwAtAGYAbwBuAHQALQBmAGEAbQBpAGwAeQA6AHIAbwBtAGEAbgA7AA0ACgAJAG0AcwBv
AC0AZgBvAG4AdAAtAGYAbwByAG0AYQB0ADoAbwB0AGgAZQByADsADQAKAAkAbQBzAG8ALQBmAG8A
bgB0AC0AcABpAHQAYwBoADoAdgBhAHIAaQBhAGIAbABlADsADQAKAAkAbQBzAG8ALQBmAG8AbgB0
AC0AcwBpAGcAbgBhAHQAdQByAGUAOgAwACAAMAAgADAAIAAwACAAMAAgADAAOwB9AA0ACgBAAGYA
bwBuAHQALQBmAGEAYwBlAA0ACgAJAHsAZgBvAG4AdAAtAGYAYQBtAGkAbAB5ADoARwBhAHUAdABh
AG0AaQA7AA0ACgAJAHAAYQBuAG8AcwBlAC0AMQA6ADIAIAAxADEAIAA1ACAAMgAgADQAIAAyACAA
NAAgADIAIAAyACAAMwA7AA0ACgAJAG0AcwBvAC0AZgBvAG4AdAAtAGMAaABhAHIAcwBlAHQAOgAx
ADsADQAKAAkAbQBzAG8ALQBnAGUAbgBlAHIAaQBjAC0AZgBvAG4AdAAtAGYAYQBtAGkAbAB5ADoA
cgBvAG0AYQBuADsADQAKAAkAbQBzAG8ALQBmAG8AbgB0AC0AZgBvAHIAbQBhAHQAOgBvAHQAaABl
AHIAOwANAAoACQBtAHMAbwAtAGYAbwBuAHQALQBwAGkAdABjAGgAOgB2AGEAcgBpAGEAYgBsAGUA
OwANAAoACQBtAHMAbwAtAGYAbwBuAHQALQBzAGkAZwBuAGEAdAB1AHIAZQA6ADAAIAAwACAAMAAg
ADAAIAAwACAAMAA7AH0ADQAKAEAAZgBvAG4AdAAtAGYAYQBjAGUADQAKAAkAewBmAG8AbgB0AC0A
ZgBhAG0AaQBsAHkAOgBUAHUAbgBnAGEAOwANAAoACQBwAGEAbgBvAHMAZQAtADEAOgAyACAAMQAx
ACAANQAgADIAIAA0ACAAMgAgADQAIAAyACAAMgAgADMAOwANAAoACQBtAHMAbwAtAGYAbwBuAHQA
LQBjAGgAYQByAHMAZQB0ADoAMQA7AA0ACgAJAG0AcwBvAC0AZwBlAG4AZQByAGkAYwAtAGYAbwBu
AHQALQBmAGEAbQBpAGwAeQA6AHIAbwBtAGEAbgA7AA0ACgAJAG0AcwBvAC0AZgBvAG4AdAAtAGYA
bwByAG0AYQB0ADoAbwB0AGgAZQByADsADQAKAAkAbQBzAG8ALQBmAG8AbgB0AC0AcABpAHQAYwBo
ADoAdgBhAHIAaQBhAGIAbABlADsADQAKAAkAbQBzAG8ALQBmAG8AbgB0AC0AcwBpAGcAbgBhAHQA
dQByAGUAOgAwACAAMAAgADAAIAAwACAAMAAgADAAOwB9AA0ACgBAAGYAbwBuAHQALQBmAGEAYwBl
AA0ACgAJAHsAZgBvAG4AdAAtAGYAYQBtAGkAbAB5ADoAIgBFAHMAdAByAGEAbgBnAGUAbABvACAA
RQBkAGUAcwBzAGEAIgA7AA0ACgAJAHAAYQBuAG8AcwBlAC0AMQA6ADMAIAA4ACAANgAgADAAIAAw
ACAAMAAgADAAIAAwACAAMAAgADAAOwANAAoACQBtAHMAbwAtAGYAbwBuAHQALQBjAGgAYQByAHMA
ZQB0ADoAMQA7AA0ACgAJAG0AcwBvAC0AZwBlAG4AZQByAGkAYwAtAGYAbwBuAHQALQBmAGEAbQBp
AGwAeQA6AHIAbwBtAGEAbgA7AA0ACgAJAG0AcwBvAC0AZgBvAG4AdAAtAGYAbwByAG0AYQB0ADoA
bwB0AGgAZQByADsADQAKAAkAbQBzAG8ALQBmAG8AbgB0AC0AcABpAHQAYwBoADoAdgBhAHIAaQBh
AGIAbABlADsADQAKAAkAbQBzAG8ALQBmAG8AbgB0AC0AcwBpAGcAbgBhAHQAdQByAGUAOgAwACAA
MAAgADAAIAAwACAAMAAgADAAOwB9AA0ACgBAAGYAbwBuAHQALQBmAGEAYwBlAA0ACgAJAHsAZgBv
AG4AdAAtAGYAYQBtAGkAbAB5ADoAIgBDAGEAbQBiAHIAaQBhACAATQBhAHQAaAAiADsADQAKAAkA
cABhAG4AbwBzAGUALQAxADoAMgAgADQAIAA1ACAAMwAgADUAIAA0ACAANgAgADMAIAAyACAANAA7
AA0ACgAJAG0AcwBvAC0AZgBvAG4AdAAtAGMAaABhAHIAcwBlAHQAOgAyADAANAA7AA0ACgAJAG0A
cwBvAC0AZwBlAG4AZQByAGkAYwAtAGYAbwBuAHQALQBmAGEAbQBpAGwAeQA6AHIAbwBtAGEAbgA7
AA0ACgAJAG0AcwBvAC0AZgBvAG4AdAAtAHAAaQB0AGMAaAA6AHYAYQByAGkAYQBiAGwAZQA7AA0A
CgAJAG0AcwBvAC0AZgBvAG4AdAAtAHMAaQBnAG4AYQB0AHUAcgBlADoALQA1ADMANgA4ADYAOQAx
ADIAMQAgADEAMQAwADcAMwAwADUANwAyADcAIAAzADMANQA1ADQANAAzADIAIAAwACAANAAxADUA
IAAwADsAfQANAAoAQABmAG8AbgB0AC0AZgBhAGMAZQANAAoACQB7AGYAbwBuAHQALQBmAGEAbQBp
AGwAeQA6ACIAQQByAGkAYQBsACAAVQBuAGkAYwBvAGQAZQAgAE0AUwAiADsADQAKAAkAcABhAG4A
bwBzAGUALQAxADoAMgAgADEAMQAgADYAIAA0ACAAMgAgADIAIAAyACAAMgAgADIAIAA0ADsADQAK
AAkAbQBzAG8ALQBmAG8AbgB0AC0AYwBoAGEAcgBzAGUAdAA6ADEAMgA4ADsADQAKAAkAbQBzAG8A
LQBnAGUAbgBlAHIAaQBjAC0AZgBvAG4AdAAtAGYAYQBtAGkAbAB5ADoAcwB3AGkAcwBzADsADQAK
AAkAbQBzAG8ALQBmAG8AbgB0AC0AcABpAHQAYwBoADoAdgBhAHIAaQBhAGIAbABlADsADQAKAAkA
bQBzAG8ALQBmAG8AbgB0AC0AcwBpAGcAbgBhAHQAdQByAGUAOgAtADEAMwA0ADIAMwA4ADIAMAA5
ACAALQAzADcAMQAxADkANQA5ADAANQAgADYAMwAgADAAIAA0ADEAMgA5ADIANwA5ACAAMAA7AH0A
DQAKAEAAZgBvAG4AdAAtAGYAYQBjAGUADQAKAAkAewBmAG8AbgB0AC0AZgBhAG0AaQBsAHkAOgBD
AGEAbQBiAHIAaQBhADsADQAKAAkAcABhAG4AbwBzAGUALQAxADoAMgAgADQAIAA1ACAAMwAgADUA
IAA0ACAANgAgADMAIAAyACAANAA7AA0ACgAJAG0AcwBvAC0AZgBvAG4AdAAtAGMAaABhAHIAcwBl
AHQAOgAyADAANAA7AA0ACgAJAG0AcwBvAC0AZwBlAG4AZQByAGkAYwAtAGYAbwBuAHQALQBmAGEA
bQBpAGwAeQA6AHIAbwBtAGEAbgA7AA0ACgAJAG0AcwBvAC0AZgBvAG4AdAAtAHAAaQB0AGMAaAA6
AHYAYQByAGkAYQBiAGwAZQA7AA0ACgAJAG0AcwBvAC0AZgBvAG4AdAAtAHMAaQBnAG4AYQB0AHUA
cgBlADoALQA1ADMANgA4ADYAOQAxADIAMQAgADEAMQAwADcAMwAwADUANwAyADcAIAAzADMANQA1
ADQANAAzADIAIAAwACAANAAxADUAIAAwADsAfQANAAoAQABmAG8AbgB0AC0AZgBhAGMAZQANAAoA
CQB7AGYAbwBuAHQALQBmAGEAbQBpAGwAeQA6AEMAYQBsAGkAYgByAGkAOwANAAoACQBwAGEAbgBv
AHMAZQAtADEAOgAyACAAMQA1ACAANQAgADIAIAAyACAAMgAgADQAIAAzACAAMgAgADQAOwANAAoA
CQBtAHMAbwAtAGYAbwBuAHQALQBjAGgAYQByAHMAZQB0ADoAMgAwADQAOwANAAoACQBtAHMAbwAt
AGcAZQBuAGUAcgBpAGMALQBmAG8AbgB0AC0AZgBhAG0AaQBsAHkAOgBzAHcAaQBzAHMAOwANAAoA
CQBtAHMAbwAtAGYAbwBuAHQALQBwAGkAdABjAGgAOgB2AGEAcgBpAGEAYgBsAGUAOwANAAoACQBt
AHMAbwAtAGYAbwBuAHQALQBzAGkAZwBuAGEAdAB1AHIAZQA6AC0ANAA2ADkANwA1ADAAMAAxADcA
IAAtADEAMAA3ADMANwAzADIANAA4ADUAIAA5ACAAMAAgADUAMQAxACAAMAA7AH0ADQAKAEAAZgBv
AG4AdAAtAGYAYQBjAGUADQAKAAkAewBmAG8AbgB0AC0AZgBhAG0AaQBsAHkAOgBUAGEAaABvAG0A
YQA7AA0ACgAJAHAAYQBuAG8AcwBlAC0AMQA6ADIAIAAxADEAIAA2ACAANAAgADMAIAA1ACAANAAg
ADQAIAAyACAANAA7AA0ACgAJAG0AcwBvAC0AZgBvAG4AdAAtAGMAaABhAHIAcwBlAHQAOgAyADAA
NAA7AA0ACgAJAG0AcwBvAC0AZwBlAG4AZQByAGkAYwAtAGYAbwBuAHQALQBmAGEAbQBpAGwAeQA6
AHMAdwBpAHMAcwA7AA0ACgAJAG0AcwBvAC0AZgBvAG4AdAAtAHAAaQB0AGMAaAA6AHYAYQByAGkA
YQBiAGwAZQA7AA0ACgAJAG0AcwBvAC0AZgBvAG4AdAAtAHMAaQBnAG4AYQB0AHUAcgBlADoALQA1
ADIAMAAwADgAMQA2ADYANQAgAC0AMQAwADcAMwA3ADEANwAxADUANwAgADQAMQAgADAAIAA2ADYA
MAA0ADcAIAAwADsAfQANAAoAQABmAG8AbgB0AC0AZgBhAGMAZQANAAoACQB7AGYAbwBuAHQALQBm
AGEAbQBpAGwAeQA6AEMAbwBuAHMAbwBsAGEAcwA7AA0ACgAJAHAAYQBuAG8AcwBlAC0AMQA6ADIA
IAAxADEAIAA2ACAAOQAgADIAIAAyACAANAAgADMAIAAyACAANAA7AA0ACgAJAG0AcwBvAC0AZgBv
AG4AdAAtAGMAaABhAHIAcwBlAHQAOgAyADAANAA7AA0ACgAJAG0AcwBvAC0AZwBlAG4AZQByAGkA
YwAtAGYAbwBuAHQALQBmAGEAbQBpAGwAeQA6AG0AbwBkAGUAcgBuADsADQAKAAkAbQBzAG8ALQBm
AG8AbgB0AC0AcABpAHQAYwBoADoAZgBpAHgAZQBkADsADQAKAAkAbQBzAG8ALQBmAG8AbgB0AC0A
cwBpAGcAbgBhAHQAdQByAGUAOgAtADUAMwA2ADgANgA5ADEAMgAxACAANgA0ADcANgA3ACAAMQAg
ADAAIAA0ADEANQAgADAAOwB9AA0ACgBAAGYAbwBuAHQALQBmAGEAYwBlAA0ACgAJAHsAZgBvAG4A
dAAtAGYAYQBtAGkAbAB5ADoATQBpAG4AZwBMAGkAVQAtAEUAeAB0AEIAOwANAAoACQBwAGEAbgBv
AHMAZQAtADEAOgAyACAAMgAgADUAIAAwACAAMAAgADAAIAAwACAAMAAgADAAIAAwADsADQAKAAkA
bQBzAG8ALQBmAG8AbgB0AC0AYwBoAGEAcgBzAGUAdAA6ADEAMwA2ADsADQAKAAkAbQBzAG8ALQBn
AGUAbgBlAHIAaQBjAC0AZgBvAG4AdAAtAGYAYQBtAGkAbAB5ADoAcgBvAG0AYQBuADsADQAKAAkA
bQBzAG8ALQBmAG8AbgB0AC0AcABpAHQAYwBoADoAdgBhAHIAaQBhAGIAbABlADsADQAKAAkAbQBz
AG8ALQBmAG8AbgB0AC0AcwBpAGcAbgBhAHQAdQByAGUAOgAtADIAMQA0ADcANAA4ADMANgAwADEA
IAAxADYAOAAyADkANgA0ADUANgAgADEANgAgADAAIAAxADAANAA4ADUANwA3ACAAMAA7AH0ADQAK
AEAAZgBvAG4AdAAtAGYAYQBjAGUADQAKAAkAewBmAG8AbgB0AC0AZgBhAG0AaQBsAHkAOgBNAGEA
cgBsAGUAdAB0ADsADQAKAAkAcABhAG4AbwBzAGUALQAxADoAMAAgADAAIAAwACAAMAAgADAAIAAw
ACAAMAAgADAAIAAwACAAMAA7AA0ACgAJAG0AcwBvAC0AZgBvAG4AdAAtAGMAaABhAHIAcwBlAHQA
OgAyADsADQAKAAkAbQBzAG8ALQBnAGUAbgBlAHIAaQBjAC0AZgBvAG4AdAAtAGYAYQBtAGkAbAB5
ADoAYQB1AHQAbwA7AA0ACgAJAG0AcwBvAC0AZgBvAG4AdAAtAHAAaQB0AGMAaAA6AHYAYQByAGkA
YQBiAGwAZQA7AA0ACgAJAG0AcwBvAC0AZgBvAG4AdAAtAHMAaQBnAG4AYQB0AHUAcgBlADoAMAAg
ADIANgA4ADQAMwA1ADQANQA2ACAAMAAgADAAIAAtADIAMQA0ADcANAA4ADMANgA0ADgAIAAwADsA
fQANAAoAQABmAG8AbgB0AC0AZgBhAGMAZQANAAoACQB7AGYAbwBuAHQALQBmAGEAbQBpAGwAeQA6
ACIAQQByAGkAYQBsACAAQgBsAGEAYwBrACIAOwANAAoACQBwAGEAbgBvAHMAZQAtADEAOgAyACAA
MQAxACAAMQAwACAANAAgADIAIAAxACAAMgAgADIAIAAyACAANAA7AA0ACgAJAG0AcwBvAC0AZgBv
AG4AdAAtAGMAaABhAHIAcwBlAHQAOgAyADAANAA7AA0ACgAJAG0AcwBvAC0AZwBlAG4AZQByAGkA
YwAtAGYAbwBuAHQALQBmAGEAbQBpAGwAeQA6AHMAdwBpAHMAcwA7AA0ACgAJAG0AcwBvAC0AZgBv
AG4AdAAtAHAAaQB0AGMAaAA6AHYAYQByAGkAYQBiAGwAZQA7AA0ACgAJAG0AcwBvAC0AZgBvAG4A
dAAtAHMAaQBnAG4AYQB0AHUAcgBlADoALQAxADYAMQAwADYAMQAyADAANAA5ACAAMQAwADcAMwA3
ADcAMgA3ADkANQAgADAAIAAwACAAMQA1ADkAIAAwADsAfQANAAoAQABmAG8AbgB0AC0AZgBhAGMA
ZQANAAoACQB7AGYAbwBuAHQALQBmAGEAbQBpAGwAeQA6ACIAQgBhAGgAbgBzAGMAaAByAGkAZgB0
ACAATABpAGcAaAB0ACIAOwANAAoACQBwAGEAbgBvAHMAZQAtADEAOgAyACAAMQAxACAANQAgADIA
IAA0ACAAMgAgADQAIAAyACAAMgAgADMAOwANAAoACQBtAHMAbwAtAGYAbwBuAHQALQBjAGgAYQBy
AHMAZQB0ADoAMgAwADQAOwANAAoACQBtAHMAbwAtAGcAZQBuAGUAcgBpAGMALQBmAG8AbgB0AC0A
ZgBhAG0AaQBsAHkAOgBzAHcAaQBzAHMAOwANAAoACQBtAHMAbwAtAGYAbwBuAHQALQBwAGkAdABj
AGgAOgB2AGEAcgBpAGEAYgBsAGUAOwANAAoACQBtAHMAbwAtAGYAbwBuAHQALQBzAGkAZwBuAGEA
dAB1AHIAZQA6AC0AMQA2ADEAMAA2ADEAMgAwADIANQAgADIAIAAwACAAMAAgADQAMQA1ACAAMAA7
AH0ADQAKAEAAZgBvAG4AdAAtAGYAYQBjAGUADQAKAAkAewBmAG8AbgB0AC0AZgBhAG0AaQBsAHkA
OgAiAEIAYQBoAG4AcwBjAGgAcgBpAGYAdAAgAFMAZQBtAGkATABpAGcAaAB0ACIAOwANAAoACQBw
AGEAbgBvAHMAZQAtADEAOgAyACAAMQAxACAANQAgADIAIAA0ACAAMgAgADQAIAAyACAAMgAgADMA
OwANAAoACQBtAHMAbwAtAGYAbwBuAHQALQBjAGgAYQByAHMAZQB0ADoAMgAwADQAOwANAAoACQBt
AHMAbwAtAGcAZQBuAGUAcgBpAGMALQBmAG8AbgB0AC0AZgBhAG0AaQBsAHkAOgBzAHcAaQBzAHMA
OwANAAoACQBtAHMAbwAtAGYAbwBuAHQALQBwAGkAdABjAGgAOgB2AGEAcgBpAGEAYgBsAGUAOwAN
AAoACQBtAHMAbwAtAGYAbwBuAHQALQBzAGkAZwBuAGEAdAB1AHIAZQA6AC0AMQA2ADEAMAA2ADEA
MgAwADIANQAgADIAIAAwACAAMAAgADQAMQA1ACAAMAA7AH0ADQAKAEAAZgBvAG4AdAAtAGYAYQBj
AGUADQAKAAkAewBmAG8AbgB0AC0AZgBhAG0AaQBsAHkAOgBCAGEAaABuAHMAYwBoAHIAaQBmAHQA
OwANAAoACQBwAGEAbgBvAHMAZQAtADEAOgAyACAAMQAxACAANQAgADIAIAA0ACAAMgAgADQAIAAy
ACAAMgAgADMAOwANAAoACQBtAHMAbwAtAGYAbwBuAHQALQBjAGgAYQByAHMAZQB0ADoAMgAwADQA
OwANAAoACQBtAHMAbwAtAGcAZQBuAGUAcgBpAGMALQBmAG8AbgB0AC0AZgBhAG0AaQBsAHkAOgBz
AHcAaQBzAHMAOwANAAoACQBtAHMAbwAtAGYAbwBuAHQALQBwAGkAdABjAGgAOgB2AGEAcgBpAGEA
YgBsAGUAOwANAAoACQBtAHMAbwAtAGYAbwBuAHQALQBzAGkAZwBuAGEAdAB1AHIAZQA6AC0AMQA2
ADEAMAA2ADEAMgAwADIANQAgADIAIAAwACAAMAAgADQAMQA1ACAAMAA7AH0ADQAKAEAAZgBvAG4A
dAAtAGYAYQBjAGUADQAKAAkAewBmAG8AbgB0AC0AZgBhAG0AaQBsAHkAOgAiAEIAYQBoAG4AcwBj
AGgAcgBpAGYAdAAgAFMAZQBtAGkAQgBvAGwAZAAiADsADQAKAAkAcABhAG4AbwBzAGUALQAxADoA
MgAgADEAMQAgADUAIAAyACAANAAgADIAIAA0ACAAMgAgADIAIAAzADsADQAKAAkAbQBzAG8ALQBm
AG8AbgB0AC0AYwBoAGEAcgBzAGUAdAA6ADIAMAA0ADsADQAKAAkAbQBzAG8ALQBnAGUAbgBlAHIA
aQBjAC0AZgBvAG4AdAAtAGYAYQBtAGkAbAB5ADoAcwB3AGkAcwBzADsADQAKAAkAbQBzAG8ALQBm
AG8AbgB0AC0AcABpAHQAYwBoADoAdgBhAHIAaQBhAGIAbABlADsADQAKAAkAbQBzAG8ALQBmAG8A
bgB0AC0AcwBpAGcAbgBhAHQAdQByAGUAOgAtADEANgAxADAANgAxADIAMAAyADUAIAAyACAAMAAg
ADAAIAA0ADEANQAgADAAOwB9AA0ACgBAAGYAbwBuAHQALQBmAGEAYwBlAA0ACgAJAHsAZgBvAG4A
dAAtAGYAYQBtAGkAbAB5ADoAIgBCAGEAaABuAHMAYwBoAHIAaQBmAHQAIABMAGkAZwBoAHQAIABT
AGUAbQBpAEMAbwBuAGQAZQBuAHMAZQBkACIAOwANAAoACQBwAGEAbgBvAHMAZQAtADEAOgAyACAA
MQAxACAANQAgADIAIAA0ACAAMgAgADQAIAAyACAAMgAgADMAOwANAAoACQBtAHMAbwAtAGYAbwBu
AHQALQBjAGgAYQByAHMAZQB0ADoAMgAwADQAOwANAAoACQBtAHMAbwAtAGcAZQBuAGUAcgBpAGMA
LQBmAG8AbgB0AC0AZgBhAG0AaQBsAHkAOgBzAHcAaQBzAHMAOwANAAoACQBtAHMAbwAtAGYAbwBu
AHQALQBwAGkAdABjAGgAOgB2AGEAcgBpAGEAYgBsAGUAOwANAAoACQBtAHMAbwAtAGYAbwBuAHQA
LQBzAGkAZwBuAGEAdAB1AHIAZQA6AC0AMQA2ADEAMAA2ADEAMgAwADIANQAgADIAIAAwACAAMAAg
ADQAMQA1ACAAMAA7AH0ADQAKAEAAZgBvAG4AdAAtAGYAYQBjAGUADQAKAAkAewBmAG8AbgB0AC0A
ZgBhAG0AaQBsAHkAOgAiAEIAYQBoAG4AcwBjAGgAcgBpAGYAdAAgAFMAZQBtAGkATABpAGcAaAB0
ACAAUwBlAG0AaQBDAG8AbgBkAGUAIgA7AA0ACgAJAHAAYQBuAG8AcwBlAC0AMQA6ADIAIAAxADEA
IAA1ACAAMgAgADQAIAAyACAANAAgADIAIAAyACAAMwA7AA0ACgAJAG0AcwBvAC0AZgBvAG4AdAAt
AGMAaABhAHIAcwBlAHQAOgAyADAANAA7AA0ACgAJAG0AcwBvAC0AZwBlAG4AZQByAGkAYwAtAGYA
bwBuAHQALQBmAGEAbQBpAGwAeQA6AHMAdwBpAHMAcwA7AA0ACgAJAG0AcwBvAC0AZgBvAG4AdAAt
AHAAaQB0AGMAaAA6AHYAYQByAGkAYQBiAGwAZQA7AA0ACgAJAG0AcwBvAC0AZgBvAG4AdAAtAHMA
aQBnAG4AYQB0AHUAcgBlADoALQAxADYAMQAwADYAMQAyADAAMgA1ACAAMgAgADAAIAAwACAANAAx
ADUAIAAwADsAfQANAAoAQABmAG8AbgB0AC0AZgBhAGMAZQANAAoACQB7AGYAbwBuAHQALQBmAGEA
bQBpAGwAeQA6ACIAQgBhAGgAbgBzAGMAaAByAGkAZgB0ACAAUwBlAG0AaQBDAG8AbgBkAGUAbgBz
AGUAZAAiADsADQAKAAkAcABhAG4AbwBzAGUALQAxADoAMgAgADEAMQAgADUAIAAyACAANAAgADIA
IAA0ACAAMgAgADIAIAAzADsADQAKAAkAbQBzAG8ALQBmAG8AbgB0AC0AYwBoAGEAcgBzAGUAdAA6
ADIAMAA0ADsADQAKAAkAbQBzAG8ALQBnAGUAbgBlAHIAaQBjAC0AZgBvAG4AdAAtAGYAYQBtAGkA
bAB5ADoAcwB3AGkAcwBzADsADQAKAAkAbQBzAG8ALQBmAG8AbgB0AC0AcABpAHQAYwBoADoAdgBh
AHIAaQBhAGIAbABlADsADQAKAAkAbQBzAG8ALQBmAG8AbgB0AC0AcwBpAGcAbgBhAHQAdQByAGUA
OgAtADEANgAxADAANgAxADIAMAAyADUAIAAyACAAMAAgADAAIAA0ADEANQAgADAAOwB9AA0ACgBA
AGYAbwBuAHQALQBmAGEAYwBlAA0ACgAJAHsAZgBvAG4AdAAtAGYAYQBtAGkAbAB5ADoAIgBCAGEA
aABuAHMAYwBoAHIAaQBmAHQAIABTAGUAbQBpAEIAbwBsAGQAIABTAGUAbQBpAEMAbwBuAGQAZQBu
ACIAOwANAAoACQBwAGEAbgBvAHMAZQAtADEAOgAyACAAMQAxACAANQAgADIAIAA0ACAAMgAgADQA
IAAyACAAMgAgADMAOwANAAoACQBtAHMAbwAtAGYAbwBuAHQALQBjAGgAYQByAHMAZQB0ADoAMgAw
ADQAOwANAAoACQBtAHMAbwAtAGcAZQBuAGUAcgBpAGMALQBmAG8AbgB0AC0AZgBhAG0AaQBsAHkA
OgBzAHcAaQBzAHMAOwANAAoACQBtAHMAbwAtAGYAbwBuAHQALQBwAGkAdABjAGgAOgB2AGEAcgBp
AGEAYgBsAGUAOwANAAoACQBtAHMAbwAtAGYAbwBuAHQALQBzAGkAZwBuAGEAdAB1AHIAZQA6AC0A
MQA2ADEAMAA2ADEAMgAwADIANQAgADIAIAAwACAAMAAgADQAMQA1ACAAMAA7AH0ADQAKAEAAZgBv
AG4AdAAtAGYAYQBjAGUADQAKAAkAewBmAG8AbgB0AC0AZgBhAG0AaQBsAHkAOgAiAEIAYQBoAG4A
cwBjAGgAcgBpAGYAdAAgAEwAaQBnAGgAdAAgAEMAbwBuAGQAZQBuAHMAZQBkACIAOwANAAoACQBw
AGEAbgBvAHMAZQAtADEAOgAyACAAMQAxACAANQAgADIAIAA0ACAAMgAgADQAIAAyACAAMgAgADMA
OwANAAoACQBtAHMAbwAtAGYAbwBuAHQALQBjAGgAYQByAHMAZQB0ADoAMgAwADQAOwANAAoACQBt
AHMAbwAtAGcAZQBuAGUAcgBpAGMALQBmAG8AbgB0AC0AZgBhAG0AaQBsAHkAOgBzAHcAaQBzAHMA
OwANAAoACQBtAHMAbwAtAGYAbwBuAHQALQBwAGkAdABjAGgAOgB2AGEAcgBpAGEAYgBsAGUAOwAN
AAoACQBtAHMAbwAtAGYAbwBuAHQALQBzAGkAZwBuAGEAdAB1AHIAZQA6AC0AMQA2ADEAMAA2ADEA
MgAwADIANQAgADIAIAAwACAAMAAgADQAMQA1ACAAMAA7AH0ADQAKAEAAZgBvAG4AdAAtAGYAYQBj
AGUADQAKAAkAewBmAG8AbgB0AC0AZgBhAG0AaQBsAHkAOgAiAEIAYQBoAG4AcwBjAGgAcgBpAGYA
dAAgAFMAZQBtAGkATABpAGcAaAB0ACAAQwBvAG4AZABlAG4AcwBlAGQAIgA7AA0ACgAJAHAAYQBu
AG8AcwBlAC0AMQA6ADIAIAAxADEAIAA1ACAAMgAgADQAIAAyACAANAAgADIAIAAyACAAMwA7AA0A
CgAJAG0AcwBvAC0AZgBvAG4AdAAtAGMAaABhAHIAcwBlAHQAOgAyADAANAA7AA0ACgAJAG0AcwBv
AC0AZwBlAG4AZQByAGkAYwAtAGYAbwBuAHQALQBmAGEAbQBpAGwAeQA6AHMAdwBpAHMAcwA7AA0A
CgAJAG0AcwBvAC0AZgBvAG4AdAAtAHAAaQB0AGMAaAA6AHYAYQByAGkAYQBiAGwAZQA7AA0ACgAJ
AG0AcwBvAC0AZgBvAG4AdAAtAHMAaQBnAG4AYQB0AHUAcgBlADoALQAxADYAMQAwADYAMQAyADAA
MgA1ACAAMgAgADAAIAAwACAANAAxADUAIAAwADsAfQANAAoAQABmAG8AbgB0AC0AZgBhAGMAZQAN
AAoACQB7AGYAbwBuAHQALQBmAGEAbQBpAGwAeQA6ACIAQgBhAGgAbgBzAGMAaAByAGkAZgB0ACAA
QwBvAG4AZABlAG4AcwBlAGQAIgA7AA0ACgAJAHAAYQBuAG8AcwBlAC0AMQA6ADIAIAAxADEAIAA1
ACAAMgAgADQAIAAyACAANAAgADIAIAAyACAAMwA7AA0ACgAJAG0AcwBvAC0AZgBvAG4AdAAtAGMA
aABhAHIAcwBlAHQAOgAyADAANAA7AA0ACgAJAG0AcwBvAC0AZwBlAG4AZQByAGkAYwAtAGYAbwBu
AHQALQBmAGEAbQBpAGwAeQA6AHMAdwBpAHMAcwA7AA0ACgAJAG0AcwBvAC0AZgBvAG4AdAAtAHAA
aQB0AGMAaAA6AHYAYQByAGkAYQBiAGwAZQA7AA0ACgAJAG0AcwBvAC0AZgBvAG4AdAAtAHMAaQBn
AG4AYQB0AHUAcgBlADoALQAxADYAMQAwADYAMQAyADAAMgA1ACAAMgAgADAAIAAwACAANAAxADUA
IAAwADsAfQANAAoAQABmAG8AbgB0AC0AZgBhAGMAZQANAAoACQB7AGYAbwBuAHQALQBmAGEAbQBp
AGwAeQA6ACIAQgBhAGgAbgBzAGMAaAByAGkAZgB0ACAAUwBlAG0AaQBCAG8AbABkACAAQwBvAG4A
ZABlAG4AcwBlAGQAIgA7AA0ACgAJAHAAYQBuAG8AcwBlAC0AMQA6ADIAIAAxADEAIAA1ACAAMgAg
ADQAIAAyACAANAAgADIAIAAyACAAMwA7AA0ACgAJAG0AcwBvAC0AZgBvAG4AdAAtAGMAaABhAHIA
cwBlAHQAOgAyADAANAA7AA0ACgAJAG0AcwBvAC0AZwBlAG4AZQByAGkAYwAtAGYAbwBuAHQALQBm
AGEAbQBpAGwAeQA6AHMAdwBpAHMAcwA7AA0ACgAJAG0AcwBvAC0AZgBvAG4AdAAtAHAAaQB0AGMA
aAA6AHYAYQByAGkAYQBiAGwAZQA7AA0ACgAJAG0AcwBvAC0AZgBvAG4AdAAtAHMAaQBnAG4AYQB0
AHUAcgBlADoALQAxADYAMQAwADYAMQAyADAAMgA1ACAAMgAgADAAIAAwACAANAAxADUAIAAwADsA
fQANAAoAQABmAG8AbgB0AC0AZgBhAGMAZQANAAoACQB7AGYAbwBuAHQALQBmAGEAbQBpAGwAeQA6
ACIAQwBhAGwAaQBiAHIAaQAgAEwAaQBnAGgAdAAiADsADQAKAAkAcABhAG4AbwBzAGUALQAxADoA
MgAgADEANQAgADMAIAAyACAAMgAgADIAIAA0ACAAMwAgADIAIAA0ADsADQAKAAkAbQBzAG8ALQBm
AG8AbgB0AC0AYwBoAGEAcgBzAGUAdAA6ADIAMAA0ADsADQAKAAkAbQBzAG8ALQBnAGUAbgBlAHIA
aQBjAC0AZgBvAG4AdAAtAGYAYQBtAGkAbAB5ADoAcwB3AGkAcwBzADsADQAKAAkAbQBzAG8ALQBm
AG8AbgB0AC0AcABpAHQAYwBoADoAdgBhAHIAaQBhAGIAbABlADsADQAKAAkAbQBzAG8ALQBmAG8A
bgB0AC0AcwBpAGcAbgBhAHQAdQByAGUAOgAtADQANgA5ADcANQAwADAAMQA3ACAALQAxADAANwAz
ADcAMwAyADQAOAA1ACAAOQAgADAAIAA1ADEAMQAgADAAOwB9AA0ACgBAAGYAbwBuAHQALQBmAGEA
YwBlAA0ACgAJAHsAZgBvAG4AdAAtAGYAYQBtAGkAbAB5ADoAQwBhAG4AZABhAHIAYQA7AA0ACgAJ
AHAAYQBuAG8AcwBlAC0AMQA6ADIAIAAxADQAIAA1ACAAMgAgADMAIAAzACAAMwAgADIAIAAyACAA
NAA7AA0ACgAJAG0AcwBvAC0AZgBvAG4AdAAtAGMAaABhAHIAcwBlAHQAOgAyADAANAA7AA0ACgAJ
AG0AcwBvAC0AZwBlAG4AZQByAGkAYwAtAGYAbwBuAHQALQBmAGEAbQBpAGwAeQA6AHMAdwBpAHMA
cwA7AA0ACgAJAG0AcwBvAC0AZgBvAG4AdAAtAHAAaQB0AGMAaAA6AHYAYQByAGkAYQBiAGwAZQA7
AA0ACgAJAG0AcwBvAC0AZgBvAG4AdAAtAHMAaQBnAG4AYQB0AHUAcgBlADoALQAxADYAMQAwADYA
MQAxADkAOAA1ACAAMQAwADcAMwA3ADgAMwA4ADgAMwAgADAAIAAwACAANAAxADUAIAAwADsAfQAN
AAoAQABmAG8AbgB0AC0AZgBhAGMAZQANAAoACQB7AGYAbwBuAHQALQBmAGEAbQBpAGwAeQA6ACIA
QwBhAG4AZABhAHIAYQAgAEwAaQBnAGgAdAAiADsADQAKAAkAcABhAG4AbwBzAGUALQAxADoAMgAg
ADEANAAgADUAIAAyACAAMwAgADMAIAAzACAAMgAgADIAIAA0ADsADQAKAAkAbQBzAG8ALQBmAG8A
bgB0AC0AYwBoAGEAcgBzAGUAdAA6ADIAMAA0ADsADQAKAAkAbQBzAG8ALQBnAGUAbgBlAHIAaQBj
AC0AZgBvAG4AdAAtAGYAYQBtAGkAbAB5ADoAcwB3AGkAcwBzADsADQAKAAkAbQBzAG8ALQBmAG8A
bgB0AC0AcABpAHQAYwBoADoAdgBhAHIAaQBhAGIAbABlADsADQAKAAkAbQBzAG8ALQBmAG8AbgB0
AC0AcwBpAGcAbgBhAHQAdQByAGUAOgAtADEANgAxADAANgAxADEAOQA2ADkAIAAyACAAMAAgADAA
IAA0ADEANQAgADAAOwB9AA0ACgBAAGYAbwBuAHQALQBmAGEAYwBlAA0ACgAJAHsAZgBvAG4AdAAt
AGYAYQBtAGkAbAB5ADoAIgBDAG8AbQBpAGMAIABTAGEAbgBzACAATQBTACIAOwANAAoACQBwAGEA
bgBvAHMAZQAtADEAOgAzACAAMQA1ACAANwAgADIAIAAzACAAMwAgADIAIAAyACAAMgAgADQAOwAN
AAoACQBtAHMAbwAtAGYAbwBuAHQALQBjAGgAYQByAHMAZQB0ADoAMgAwADQAOwANAAoACQBtAHMA
bwAtAGcAZQBuAGUAcgBpAGMALQBmAG8AbgB0AC0AZgBhAG0AaQBsAHkAOgBzAGMAcgBpAHAAdAA7
AA0ACgAJAG0AcwBvAC0AZgBvAG4AdAAtAHAAaQB0AGMAaAA6AHYAYQByAGkAYQBiAGwAZQA7AA0A
CgAJAG0AcwBvAC0AZgBvAG4AdAAtAHMAaQBnAG4AYQB0AHUAcgBlADoANgA0ADcAIAAxADkAIAAw
ACAAMAAgADEANQA5ACAAMAA7AH0ADQAKAEAAZgBvAG4AdAAtAGYAYQBjAGUADQAKAAkAewBmAG8A
bgB0AC0AZgBhAG0AaQBsAHkAOgBDAG8AbgBzAHQAYQBuAHQAaQBhADsADQAKAAkAcABhAG4AbwBz
AGUALQAxADoAMgAgADMAIAA2ACAAMgAgADUAIAAzACAANgAgADMAIAAzACAAMwA7AA0ACgAJAG0A
cwBvAC0AZgBvAG4AdAAtAGMAaABhAHIAcwBlAHQAOgAyADAANAA7AA0ACgAJAG0AcwBvAC0AZwBl
AG4AZQByAGkAYwAtAGYAbwBuAHQALQBmAGEAbQBpAGwAeQA6AHIAbwBtAGEAbgA7AA0ACgAJAG0A
cwBvAC0AZgBvAG4AdAAtAHAAaQB0AGMAaAA6AHYAYQByAGkAYQBiAGwAZQA7AA0ACgAJAG0AcwBv
AC0AZgBvAG4AdAAtAHMAaQBnAG4AYQB0AHUAcgBlADoALQAxADYAMQAwADYAMQAxADkAOAA1ACAA
MQAwADcAMwA3ADUAMAAwADkAMQAgADAAIAAwACAANAAxADUAIAAwADsAfQANAAoAQABmAG8AbgB0
AC0AZgBhAGMAZQANAAoACQB7AGYAbwBuAHQALQBmAGEAbQBpAGwAeQA6AEMAbwByAGIAZQBsADsA
DQAKAAkAcABhAG4AbwBzAGUALQAxADoAMgAgADEAMQAgADUAIAAzACAAMgAgADIAIAA0ACAAMgAg
ADIAIAA0ADsADQAKAAkAbQBzAG8ALQBmAG8AbgB0AC0AYwBoAGEAcgBzAGUAdAA6ADIAMAA0ADsA
DQAKAAkAbQBzAG8ALQBnAGUAbgBlAHIAaQBjAC0AZgBvAG4AdAAtAGYAYQBtAGkAbAB5ADoAcwB3
AGkAcwBzADsADQAKAAkAbQBzAG8ALQBmAG8AbgB0AC0AcABpAHQAYwBoADoAdgBhAHIAaQBhAGIA
bABlADsADQAKAAkAbQBzAG8ALQBmAG8AbgB0AC0AcwBpAGcAbgBhAHQAdQByAGUAOgAtADEANgAx
ADAANgAxADEAOQA4ADUAIAAxADAANwAzADcAOAAzADgAOAAzACAAMAAgADAAIAA0ADEANQAgADAA
OwB9AA0ACgBAAGYAbwBuAHQALQBmAGEAYwBlAA0ACgAJAHsAZgBvAG4AdAAtAGYAYQBtAGkAbAB5
ADoAIgBDAG8AcgBiAGUAbAAgAEwAaQBnAGgAdAAiADsADQAKAAkAcABhAG4AbwBzAGUALQAxADoA
MgAgADEAMQAgADMAIAAzACAAMgAgADIAIAA0ACAAMgAgADIAIAA0ADsADQAKAAkAbQBzAG8ALQBm
AG8AbgB0AC0AYwBoAGEAcgBzAGUAdAA6ADIAMAA0ADsADQAKAAkAbQBzAG8ALQBnAGUAbgBlAHIA
aQBjAC0AZgBvAG4AdAAtAGYAYQBtAGkAbAB5ADoAcwB3AGkAcwBzADsADQAKAAkAbQBzAG8ALQBm
AG8AbgB0AC0AcABpAHQAYwBoADoAdgBhAHIAaQBhAGIAbABlADsADQAKAAkAbQBzAG8ALQBmAG8A
bgB0AC0AcwBpAGcAbgBhAHQAdQByAGUAOgAtADEANgAxADAANgAxADEAOQA4ADUAIAAxADAANwAz
ADcAOAAzADgAOAAzACAAMAAgADAAIAA0ADEANQAgADAAOwB9AA0ACgBAAGYAbwBuAHQALQBmAGEA
YwBlAA0ACgAJAHsAZgBvAG4AdAAtAGYAYQBtAGkAbAB5ADoARQBiAHIAaQBtAGEAOwANAAoACQBw
AGEAbgBvAHMAZQAtADEAOgAyACAAMAAgADAAIAAwACAAMAAgADAAIAAwACAAMAAgADAAIAAwADsA
DQAKAAkAbQBzAG8ALQBmAG8AbgB0AC0AYwBoAGEAcgBzAGUAdAA6ADAAOwANAAoACQBtAHMAbwAt
AGcAZQBuAGUAcgBpAGMALQBmAG8AbgB0AC0AZgBhAG0AaQBsAHkAOgBhAHUAdABvADsADQAKAAkA
bQBzAG8ALQBmAG8AbgB0AC0AcABpAHQAYwBoADoAdgBhAHIAaQBhAGIAbABlADsADQAKAAkAbQBz
AG8ALQBmAG8AbgB0AC0AcwBpAGcAbgBhAHQAdQByAGUAOgAtADEANgAxADAANgAxADIANgA0ADEA
IAAzADMANQA1ADQANAA5ADcAIAAyADAANAA4ACAAMAAgADEANAA3ACAAMAA7AH0ADQAKAEAAZgBv
AG4AdAAtAGYAYQBjAGUADQAKAAkAewBmAG8AbgB0AC0AZgBhAG0AaQBsAHkAOgAiAEYAcgBhAG4A
awBsAGkAbgAgAEcAbwB0AGgAaQBjACAATQBlAGQAaQB1AG0AIgA7AA0ACgAJAHAAYQBuAG8AcwBl
AC0AMQA6ADIAIAAxADEAIAA2ACAAMwAgADIAIAAxACAAMgAgADIAIAAyACAANAA7AA0ACgAJAG0A
cwBvAC0AZgBvAG4AdAAtAGMAaABhAHIAcwBlAHQAOgAyADAANAA7AA0ACgAJAG0AcwBvAC0AZwBl
AG4AZQByAGkAYwAtAGYAbwBuAHQALQBmAGEAbQBpAGwAeQA6AHMAdwBpAHMAcwA7AA0ACgAJAG0A
cwBvAC0AZgBvAG4AdAAtAHAAaQB0AGMAaAA6AHYAYQByAGkAYQBiAGwAZQA7AA0ACgAJAG0AcwBv
AC0AZgBvAG4AdAAtAHMAaQBnAG4AYQB0AHUAcgBlADoANgA0ADcAIAAwACAAMAAgADAAIAAxADUA
OQAgADAAOwB9AA0ACgBAAGYAbwBuAHQALQBmAGEAYwBlAA0ACgAJAHsAZgBvAG4AdAAtAGYAYQBt
AGkAbAB5ADoARwBhAGIAcgBpAG8AbABhADsADQAKAAkAcABhAG4AbwBzAGUALQAxADoANAAgADQA
IAA2ACAANQAgADUAIAAxADYAIAAyACAAMgAgADEAMwAgADIAOwANAAoACQBtAHMAbwAtAGYAbwBu
AHQALQBjAGgAYQByAHMAZQB0ADoAMgAwADQAOwANAAoACQBtAHMAbwAtAGcAZQBuAGUAcgBpAGMA
LQBmAG8AbgB0AC0AZgBhAG0AaQBsAHkAOgBkAGUAYwBvAHIAYQB0AGkAdgBlADsADQAKAAkAbQBz
AG8ALQBmAG8AbgB0AC0AcABpAHQAYwBoADoAdgBhAHIAaQBhAGIAbABlADsADQAKAAkAbQBzAG8A
LQBmAG8AbgB0AC0AcwBpAGcAbgBhAHQAdQByAGUAOgAtADUAMwA2ADgANwAwADEANgAxACAAMQAz
ADQAMgAxADgANQA1ADQANwAgADAAIAAwACAAMQA1ADkAIAAwADsAfQANAAoAQABmAG8AbgB0AC0A
ZgBhAGMAZQANAAoACQB7AGYAbwBuAHQALQBmAGEAbQBpAGwAeQA6AEcAYQBkAHUAZwBpADsADQAK
AAkAcABhAG4AbwBzAGUALQAxADoAMgAgADEAMQAgADUAIAAyACAANAAgADIAIAA0ACAAMgAgADIA
IAAzADsADQAKAAkAbQBzAG8ALQBmAG8AbgB0AC0AYwBoAGEAcgBzAGUAdAA6ADAAOwANAAoACQBt
AHMAbwAtAGcAZQBuAGUAcgBpAGMALQBmAG8AbgB0AC0AZgBhAG0AaQBsAHkAOgBzAHcAaQBzAHMA
OwANAAoACQBtAHMAbwAtAGYAbwBuAHQALQBwAGkAdABjAGgAOgB2AGEAcgBpAGEAYgBsAGUAOwAN
AAoACQBtAHMAbwAtAGYAbwBuAHQALQBzAGkAZwBuAGEAdAB1AHIAZQA6AC0AMgAxADQANwA0ADgA
MwA2ADQANQAgADMAMwA1ADUANAA0ADMAMgAgADEAMgAyADgAOAAgADAAIAAxACAAMAA7AH0ADQAK
AEAAZgBvAG4AdAAtAGYAYQBjAGUADQAKAAkAewBmAG8AbgB0AC0AZgBhAG0AaQBsAHkAOgBHAGUA
bwByAGcAaQBhADsADQAKAAkAcABhAG4AbwBzAGUALQAxADoAMgAgADQAIAA1ACAAMgAgADUAIAA0
ACAANQAgADIAIAAzACAAMwA7AA0ACgAJAG0AcwBvAC0AZgBvAG4AdAAtAGMAaABhAHIAcwBlAHQA
OgAyADAANAA7AA0ACgAJAG0AcwBvAC0AZwBlAG4AZQByAGkAYwAtAGYAbwBuAHQALQBmAGEAbQBp
AGwAeQA6AHIAbwBtAGEAbgA7AA0ACgAJAG0AcwBvAC0AZgBvAG4AdAAtAHAAaQB0AGMAaAA6AHYA
YQByAGkAYQBiAGwAZQA7AA0ACgAJAG0AcwBvAC0AZgBvAG4AdAAtAHMAaQBnAG4AYQB0AHUAcgBl
ADoANgA0ADcAIAAwACAAMAAgADAAIAAxADUAOQAgADAAOwB9AA0ACgBAAGYAbwBuAHQALQBmAGEA
YwBlAA0ACgAJAHsAZgBvAG4AdAAtAGYAYQBtAGkAbAB5ADoASQBtAHAAYQBjAHQAOwANAAoACQBw
AGEAbgBvAHMAZQAtADEAOgAyACAAMQAxACAAOAAgADYAIAAzACAAOQAgADIAIAA1ACAAMgAgADQA
OwANAAoACQBtAHMAbwAtAGYAbwBuAHQALQBjAGgAYQByAHMAZQB0ADoAMgAwADQAOwANAAoACQBt
AHMAbwAtAGcAZQBuAGUAcgBpAGMALQBmAG8AbgB0AC0AZgBhAG0AaQBsAHkAOgBzAHcAaQBzAHMA
OwANAAoACQBtAHMAbwAtAGYAbwBuAHQALQBwAGkAdABjAGgAOgB2AGEAcgBpAGEAYgBsAGUAOwAN
AAoACQBtAHMAbwAtAGYAbwBuAHQALQBzAGkAZwBuAGEAdAB1AHIAZQA6ADYANAA3ACAAMAAgADAA
IAAwACAAMQA1ADkAIAAwADsAfQANAAoAQABmAG8AbgB0AC0AZgBhAGMAZQANAAoACQB7AGYAbwBu
AHQALQBmAGEAbQBpAGwAeQA6ACIASQBuAGsAIABGAHIAZQBlACIAOwANAAoACQBwAGEAbgBvAHMA
ZQAtADEAOgAzACAAOAAgADQAIAAyACAAMAAgADUAIAAwACAAMAAgADAAIAAwADsADQAKAAkAbQBz
AG8ALQBmAG8AbgB0AC0AYwBoAGEAcgBzAGUAdAA6ADAAOwANAAoACQBtAHMAbwAtAGcAZQBuAGUA
cgBpAGMALQBmAG8AbgB0AC0AZgBhAG0AaQBsAHkAOgBzAGMAcgBpAHAAdAA7AA0ACgAJAG0AcwBv
AC0AZgBvAG4AdAAtAHAAaQB0AGMAaAA6AHYAYQByAGkAYQBiAGwAZQA7AA0ACgAJAG0AcwBvAC0A
ZgBvAG4AdAAtAHMAaQBnAG4AYQB0AHUAcgBlADoALQAyADEANAA3ADQAOAAzADYANAA1ACAAMAAg
ADAAIAAwACAAMQAgADAAOwB9AA0ACgBAAGYAbwBuAHQALQBmAGEAYwBlAA0ACgAJAHsAZgBvAG4A
dAAtAGYAYQBtAGkAbAB5ADoAIgBKAGEAdgBhAG4AZQBzAGUAIABUAGUAeAB0ACIAOwANAAoACQBw
AGEAbgBvAHMAZQAtADEAOgAyACAAMAAgADAAIAAwACAAMAAgADAAIAAwACAAMAAgADAAIAAwADsA
DQAKAAkAbQBzAG8ALQBmAG8AbgB0AC0AYwBoAGEAcgBzAGUAdAA6ADAAOwANAAoACQBtAHMAbwAt
AGcAZQBuAGUAcgBpAGMALQBmAG8AbgB0AC0AZgBhAG0AaQBsAHkAOgBhAHUAdABvADsADQAKAAkA
bQBzAG8ALQBmAG8AbgB0AC0AcABpAHQAYwBoADoAdgBhAHIAaQBhAGIAbABlADsADQAKAAkAbQBz
AG8ALQBmAG8AbgB0AC0AcwBpAGcAbgBhAHQAdQByAGUAOgAtADIAMQA0ADcANAA4ADMANgA0ADUA
IAA4ADEAOQAyACAAMAAgADAAIAAxACAAMAA7AH0ADQAKAEAAZgBvAG4AdAAtAGYAYQBjAGUADQAK
AAkAewBmAG8AbgB0AC0AZgBhAG0AaQBsAHkAOgAiAEwAZQBlAGwAYQB3AGEAZABlAGUAIABVAEkA
IgA7AA0ACgAJAHAAYQBuAG8AcwBlAC0AMQA6ADIAIAAxADEAIAA1ACAAMgAgADQAIAAyACAANAAg
ADIAIAAyACAAMwA7AA0ACgAJAG0AcwBvAC0AZgBvAG4AdAAtAGMAaABhAHIAcwBlAHQAOgAwADsA
DQAKAAkAbQBzAG8ALQBnAGUAbgBlAHIAaQBjAC0AZgBvAG4AdAAtAGYAYQBtAGkAbAB5ADoAcwB3
AGkAcwBzADsADQAKAAkAbQBzAG8ALQBmAG8AbgB0AC0AcABpAHQAYwBoADoAdgBhAHIAaQBhAGIA
bABlADsADQAKAAkAbQBzAG8ALQBmAG8AbgB0AC0AcwBpAGcAbgBhAHQAdQByAGUAOgAtADEANQA2
ADAAMgA4ADEAMAA4ADUAIAAwACAANgA1ADUAMwA2ACAAMAAgADYANQA3ADkAMwAgADAAOwB9AA0A
CgBAAGYAbwBuAHQALQBmAGEAYwBlAA0ACgAJAHsAZgBvAG4AdAAtAGYAYQBtAGkAbAB5ADoAIgBM
AGUAZQBsAGEAdwBhAGQAZQBlACAAVQBJACAAUwBlAG0AaQBsAGkAZwBoAHQAIgA7AA0ACgAJAHAA
YQBuAG8AcwBlAC0AMQA6ADIAIAAxADEAIAA0ACAAMgAgADQAIAAyACAANAAgADIAIAAyACAAMwA7
AA0ACgAJAG0AcwBvAC0AZgBvAG4AdAAtAGMAaABhAHIAcwBlAHQAOgAwADsADQAKAAkAbQBzAG8A
LQBnAGUAbgBlAHIAaQBjAC0AZgBvAG4AdAAtAGYAYQBtAGkAbAB5ADoAcwB3AGkAcwBzADsADQAK
AAkAbQBzAG8ALQBmAG8AbgB0AC0AcABpAHQAYwBoADoAdgBhAHIAaQBhAGIAbABlADsADQAKAAkA
bQBzAG8ALQBmAG8AbgB0AC0AcwBpAGcAbgBhAHQAdQByAGUAOgAtADEANQA2ADAAMgA4ADEAMAA4
ADUAIAAwACAANgA1ADUAMwA2ACAAMAAgADYANQA3ADkAMwAgADAAOwB9AA0ACgBAAGYAbwBuAHQA
LQBmAGEAYwBlAA0ACgAJAHsAZgBvAG4AdAAtAGYAYQBtAGkAbAB5ADoAIgBMAHUAYwBpAGQAYQAg
AEMAbwBuAHMAbwBsAGUAIgA7AA0ACgAJAHAAYQBuAG8AcwBlAC0AMQA6ADIAIAAxADEAIAA2ACAA
OQAgADQAIAA1ACAANAAgADIAIAAyACAANAA7AA0ACgAJAG0AcwBvAC0AZgBvAG4AdAAtAGMAaABh
AHIAcwBlAHQAOgAyADAANAA7AA0ACgAJAG0AcwBvAC0AZwBlAG4AZQByAGkAYwAtAGYAbwBuAHQA
LQBmAGEAbQBpAGwAeQA6AG0AbwBkAGUAcgBuADsADQAKAAkAbQBzAG8ALQBmAG8AbgB0AC0AcABp
AHQAYwBoADoAZgBpAHgAZQBkADsADQAKAAkAbQBzAG8ALQBmAG8AbgB0AC0AcwBpAGcAbgBhAHQA
dQByAGUAOgAtADIAMQA0ADcANAA4ADIAOQA5ADMAIAA2ADEANAA0ACAAMAAgADAAIAAzADEAIAAw
ADsAfQANAAoAQABmAG8AbgB0AC0AZgBhAGMAZQANAAoACQB7AGYAbwBuAHQALQBmAGEAbQBpAGwA
eQA6ACIATAB1AGMAaQBkAGEAIABTAGEAbgBzACAAVQBuAGkAYwBvAGQAZQAiADsADQAKAAkAcABh
AG4AbwBzAGUALQAxADoAMgAgADEAMQAgADYAIAAyACAAMwAgADUAIAA0ACAAMgAgADIAIAA0ADsA
DQAKAAkAbQBzAG8ALQBmAG8AbgB0AC0AYwBoAGEAcgBzAGUAdAA6ADIAMAA0ADsADQAKAAkAbQBz
AG8ALQBnAGUAbgBlAHIAaQBjAC0AZgBvAG4AdAAtAGYAYQBtAGkAbAB5ADoAcwB3AGkAcwBzADsA
DQAKAAkAbQBzAG8ALQBmAG8AbgB0AC0AcABpAHQAYwBoADoAdgBhAHIAaQBhAGIAbABlADsADQAK
AAkAbQBzAG8ALQBmAG8AbgB0AC0AcwBpAGcAbgBhAHQAdQByAGUAOgAtADIAMQA0ADcANAA4ADAA
OAAzADMAIAAxADQANgA5ADkAIAAwACAAMAAgADEAOQAxACAAMAA7AH0ADQAKAEAAZgBvAG4AdAAt
AGYAYQBjAGUADQAKAAkAewBmAG8AbgB0AC0AZgBhAG0AaQBsAHkAOgAiAE0AYQBsAGcAdQBuACAA
RwBvAHQAaABpAGMAIgA7AA0ACgAJAHAAYQBuAG8AcwBlAC0AMQA6ADIAIAAxADEAIAA1ACAAMwAg
ADIAIAAwACAAMAAgADIAIAAwACAANAA7AA0ACgAJAG0AcwBvAC0AZgBvAG4AdAAtAGMAaABhAHIA
cwBlAHQAOgAxADIAOQA7AA0ACgAJAG0AcwBvAC0AZwBlAG4AZQByAGkAYwAtAGYAbwBuAHQALQBm
AGEAbQBpAGwAeQA6AHMAdwBpAHMAcwA7AA0ACgAJAG0AcwBvAC0AZgBvAG4AdAAtAHAAaQB0AGMA
aAA6AHYAYQByAGkAYQBiAGwAZQA7AA0ACgAJAG0AcwBvAC0AZgBvAG4AdAAtAHMAaQBnAG4AYQB0
AHUAcgBlADoALQAxADgANwA5ADAANAA4ADEANAA1ACAANwAwADEAOQA4ADgAMAA5ADEAIAAxADgA
IAAwACAANQAyADQAMgA4ADkAIAAwADsAfQANAAoAQABmAG8AbgB0AC0AZgBhAGMAZQANAAoACQB7
AGYAbwBuAHQALQBmAGEAbQBpAGwAeQA6ACIAXABAAE0AYQBsAGcAdQBuACAARwBvAHQAaABpAGMA
IgA7AA0ACgAJAHAAYQBuAG8AcwBlAC0AMQA6ADIAIAAxADEAIAA1ACAAMwAgADIAIAAwACAAMAAg
ADIAIAAwACAANAA7AA0ACgAJAG0AcwBvAC0AZgBvAG4AdAAtAGMAaABhAHIAcwBlAHQAOgAxADIA
OQA7AA0ACgAJAG0AcwBvAC0AZwBlAG4AZQByAGkAYwAtAGYAbwBuAHQALQBmAGEAbQBpAGwAeQA6
AHMAdwBpAHMAcwA7AA0ACgAJAG0AcwBvAC0AZgBvAG4AdAAtAHAAaQB0AGMAaAA6AHYAYQByAGkA
YQBiAGwAZQA7AA0ACgAJAG0AcwBvAC0AZgBvAG4AdAAtAHMAaQBnAG4AYQB0AHUAcgBlADoALQAx
ADgANwA5ADAANAA4ADEANAA1ACAANwAwADEAOQA4ADgAMAA5ADEAIAAxADgAIAAwACAANQAyADQA
MgA4ADkAIAAwADsAfQANAAoAQABmAG8AbgB0AC0AZgBhAGMAZQANAAoACQB7AGYAbwBuAHQALQBm
AGEAbQBpAGwAeQA6ACIATQBhAGwAZwB1AG4AIABHAG8AdABoAGkAYwAgAFMAZQBtAGkAbABpAGcA
aAB0ACIAOwANAAoACQBwAGEAbgBvAHMAZQAtADEAOgAyACAAMQAxACAANQAgADIAIAA0ACAAMgAg
ADQAIAAyACAAMgAgADMAOwANAAoACQBtAHMAbwAtAGYAbwBuAHQALQBjAGgAYQByAHMAZQB0ADoA
MQAyADkAOwANAAoACQBtAHMAbwAtAGcAZQBuAGUAcgBpAGMALQBmAG8AbgB0AC0AZgBhAG0AaQBs
AHkAOgBzAHcAaQBzAHMAOwANAAoACQBtAHMAbwAtAGYAbwBuAHQALQBwAGkAdABjAGgAOgB2AGEA
cgBpAGEAYgBsAGUAOwANAAoACQBtAHMAbwAtAGYAbwBuAHQALQBzAGkAZwBuAGEAdAB1AHIAZQA6
AC0AMQAzADQAMgAxADcANAA1ADQANQAgADEANgA1ADYANAAxADQANgA3ACAAMQA4ACAAMAAgADQA
MAA2ADMANgA3ADcAIAAwADsAfQANAAoAQABmAG8AbgB0AC0AZgBhAGMAZQANAAoACQB7AGYAbwBu
AHQALQBmAGEAbQBpAGwAeQA6ACIAXABAAE0AYQBsAGcAdQBuACAARwBvAHQAaABpAGMAIABTAGUA
bQBpAGwAaQBnAGgAdAAiADsADQAKAAkAcABhAG4AbwBzAGUALQAxADoAMgAgADEAMQAgADUAIAAy
ACAANAAgADIAIAA0ACAAMgAgADIAIAAzADsADQAKAAkAbQBzAG8ALQBmAG8AbgB0AC0AYwBoAGEA
cgBzAGUAdAA6ADEAMgA4ADsADQAKAAkAbQBzAG8ALQBnAGUAbgBlAHIAaQBjAC0AZgBvAG4AdAAt
AGYAYQBtAGkAbAB5ADoAcwB3AGkAcwBzADsADQAKAAkAbQBzAG8ALQBmAG8AbgB0AC0AcABpAHQA
YwBoADoAdgBhAHIAaQBhAGIAbABlADsADQAKAAkAbQBzAG8ALQBmAG8AbgB0AC0AcwBpAGcAbgBh
AHQAdQByAGUAOgAtADEAMwA0ADIAMQA3ADQANQA0ADUAIAAxADYANQA2ADQAMQA0ADYANwAgADEA
OAAgADAAIAA0ADAANgAzADYANwA3ACAAMAA7AH0ADQAKAEAAZgBvAG4AdAAtAGYAYQBjAGUADQAK
AAkAewBmAG8AbgB0AC0AZgBhAG0AaQBsAHkAOgAiAE0AaQBjAHIAbwBzAG8AZgB0ACAASABpAG0A
YQBsAGEAeQBhACIAOwANAAoACQBwAGEAbgBvAHMAZQAtADEAOgAxACAAMQAgADEAIAAwACAAMQAg
ADEAIAAxACAAMQAgADEAIAAxADsADQAKAAkAbQBzAG8ALQBmAG8AbgB0AC0AYwBoAGEAcgBzAGUA
dAA6ADAAOwANAAoACQBtAHMAbwAtAGcAZQBuAGUAcgBpAGMALQBmAG8AbgB0AC0AZgBhAG0AaQBs
AHkAOgBhAHUAdABvADsADQAKAAkAbQBzAG8ALQBmAG8AbgB0AC0AcABpAHQAYwBoADoAdgBhAHIA
aQBhAGIAbABlADsADQAKAAkAbQBzAG8ALQBmAG8AbgB0AC0AcwBpAGcAbgBhAHQAdQByAGUAOgAt
ADIAMQA0ADcANAA4ADMANgA0ADUAIAA2ADUANQAzADYAIAA2ADQAIAAwACAAMQAgADAAOwB9AA0A
CgBAAGYAbwBuAHQALQBmAGEAYwBlAA0ACgAJAHsAZgBvAG4AdAAtAGYAYQBtAGkAbAB5ADoAIgBN
AGkAYwByAG8AcwBvAGYAdAAgAEoAaABlAG4AZwBIAGUAaQAiADsADQAKAAkAcABhAG4AbwBzAGUA
LQAxADoAMgAgADEAMQAgADYAIAA0ACAAMwAgADUAIAA0ACAANAAgADIAIAA0ADsADQAKAAkAbQBz
AG8ALQBmAG8AbgB0AC0AYwBoAGEAcgBzAGUAdAA6ADEAMwA2ADsADQAKAAkAbQBzAG8ALQBnAGUA
bgBlAHIAaQBjAC0AZgBvAG4AdAAtAGYAYQBtAGkAbAB5ADoAcwB3AGkAcwBzADsADQAKAAkAbQBz
AG8ALQBmAG8AbgB0AC0AcABpAHQAYwBoADoAdgBhAHIAaQBhAGIAbABlADsADQAKAAkAbQBzAG8A
LQBmAG8AbgB0AC0AcwBpAGcAbgBhAHQAdQByAGUAOgA2ADcAOQAgADYAOAA0ADYANwAyADAAMAAw
ACAAMgAyACAAMAAgADEAMAA0ADgANQA4ADUAIAAwADsAfQANAAoAQABmAG8AbgB0AC0AZgBhAGMA
ZQANAAoACQB7AGYAbwBuAHQALQBmAGEAbQBpAGwAeQA6ACIAXABAAE0AaQBjAHIAbwBzAG8AZgB0
ACAASgBoAGUAbgBnAEgAZQBpACIAOwANAAoACQBwAGEAbgBvAHMAZQAtADEAOgAyACAAMQAxACAA
NgAgADQAIAAzACAANQAgADQAIAA0ACAAMgAgADQAOwANAAoACQBtAHMAbwAtAGYAbwBuAHQALQBj
AGgAYQByAHMAZQB0ADoAMQAzADYAOwANAAoACQBtAHMAbwAtAGcAZQBuAGUAcgBpAGMALQBmAG8A
bgB0AC0AZgBhAG0AaQBsAHkAOgBzAHcAaQBzAHMAOwANAAoACQBtAHMAbwAtAGYAbwBuAHQALQBw
AGkAdABjAGgAOgB2AGEAcgBpAGEAYgBsAGUAOwANAAoACQBtAHMAbwAtAGYAbwBuAHQALQBzAGkA
ZwBuAGEAdAB1AHIAZQA6ADYANwA5ACAANgA4ADQANgA3ADIAMAAwADAAIAAyADIAIAAwACAAMQAw
ADQAOAA1ADgANQAgADAAOwB9AA0ACgBAAGYAbwBuAHQALQBmAGEAYwBlAA0ACgAJAHsAZgBvAG4A
dAAtAGYAYQBtAGkAbAB5ADoAIgBNAGkAYwByAG8AcwBvAGYAdAAgAEoAaABlAG4AZwBIAGUAaQAg
AFUASQAiADsADQAKAAkAcABhAG4AbwBzAGUALQAxADoAMgAgADEAMQAgADYAIAA0ACAAMwAgADUA
IAA0ACAANAAgADIAIAA0ADsADQAKAAkAbQBzAG8ALQBmAG8AbgB0AC0AYwBoAGEAcgBzAGUAdAA6
ADEAMwA2ADsADQAKAAkAbQBzAG8ALQBnAGUAbgBlAHIAaQBjAC0AZgBvAG4AdAAtAGYAYQBtAGkA
bAB5ADoAcwB3AGkAcwBzADsADQAKAAkAbQBzAG8ALQBmAG8AbgB0AC0AcABpAHQAYwBoADoAdgBh
AHIAaQBhAGIAbABlADsADQAKAAkAbQBzAG8ALQBmAG8AbgB0AC0AcwBpAGcAbgBhAHQAdQByAGUA
OgA2ADcAOQAgADYAOAA0ADYANwAyADAAMAAwACAAMgAyACAAMAAgADEAMAA0ADgANQA4ADUAIAAw
ADsAfQANAAoAQABmAG8AbgB0AC0AZgBhAGMAZQANAAoACQB7AGYAbwBuAHQALQBmAGEAbQBpAGwA
eQA6ACIAXABAAE0AaQBjAHIAbwBzAG8AZgB0ACAASgBoAGUAbgBnAEgAZQBpACAAVQBJACIAOwAN
AAoACQBwAGEAbgBvAHMAZQAtADEAOgAyACAAMQAxACAANgAgADQAIAAzACAANQAgADQAIAA0ACAA
MgAgADQAOwANAAoACQBtAHMAbwAtAGYAbwBuAHQALQBjAGgAYQByAHMAZQB0ADoAMQAzADYAOwAN
AAoACQBtAHMAbwAtAGcAZQBuAGUAcgBpAGMALQBmAG8AbgB0AC0AZgBhAG0AaQBsAHkAOgBzAHcA
aQBzAHMAOwANAAoACQBtAHMAbwAtAGYAbwBuAHQALQBwAGkAdABjAGgAOgB2AGEAcgBpAGEAYgBs
AGUAOwANAAoACQBtAHMAbwAtAGYAbwBuAHQALQBzAGkAZwBuAGEAdAB1AHIAZQA6ADYANwA5ACAA
NgA4ADQANgA3ADIAMAAwADAAIAAyADIAIAAwACAAMQAwADQAOAA1ADgANQAgADAAOwB9AA0ACgBA
AGYAbwBuAHQALQBmAGEAYwBlAA0ACgAJAHsAZgBvAG4AdAAtAGYAYQBtAGkAbAB5ADoAIgBNAGkA
YwByAG8AcwBvAGYAdAAgAEoAaABlAG4AZwBIAGUAaQAgAEwAaQBnAGgAdAAiADsADQAKAAkAcABh
AG4AbwBzAGUALQAxADoAMgAgADEAMQAgADMAIAA0ACAAMwAgADUAIAA0ACAANAAgADIAIAA0ADsA
DQAKAAkAbQBzAG8ALQBmAG8AbgB0AC0AYwBoAGEAcgBzAGUAdAA6ADEAMwA2ADsADQAKAAkAbQBz
AG8ALQBnAGUAbgBlAHIAaQBjAC0AZgBvAG4AdAAtAGYAYQBtAGkAbAB5ADoAcwB3AGkAcwBzADsA
DQAKAAkAbQBzAG8ALQBmAG8AbgB0AC0AcABpAHQAYwBoADoAdgBhAHIAaQBhAGIAbABlADsADQAK
AAkAbQBzAG8ALQBmAG8AbgB0AC0AcwBpAGcAbgBhAHQAdQByAGUAOgAtADIAMQA0ADcANAA4ADIA
OQA2ADkAIAA2ADgANAA2ADcAMgAwADAAMAAgADIAMgAgADAAIAAxADAANAA4ADUAOAA1ACAAMAA7
AH0ADQAKAEAAZgBvAG4AdAAtAGYAYQBjAGUADQAKAAkAewBmAG8AbgB0AC0AZgBhAG0AaQBsAHkA
OgAiAFwAQABNAGkAYwByAG8AcwBvAGYAdAAgAEoAaABlAG4AZwBIAGUAaQAgAEwAaQBnAGgAdAAi
ADsADQAKAAkAcABhAG4AbwBzAGUALQAxADoAMgAgADEAMQAgADMAIAA0ACAAMwAgADUAIAA0ACAA
NAAgADIAIAA0ADsADQAKAAkAbQBzAG8ALQBmAG8AbgB0AC0AYwBoAGEAcgBzAGUAdAA6ADEAMwA2
ADsADQAKAAkAbQBzAG8ALQBnAGUAbgBlAHIAaQBjAC0AZgBvAG4AdAAtAGYAYQBtAGkAbAB5ADoA
cwB3AGkAcwBzADsADQAKAAkAbQBzAG8ALQBmAG8AbgB0AC0AcABpAHQAYwBoADoAdgBhAHIAaQBh
AGIAbABlADsADQAKAAkAbQBzAG8ALQBmAG8AbgB0AC0AcwBpAGcAbgBhAHQAdQByAGUAOgAtADIA
MQA0ADcANAA4ADIAOQA2ADkAIAA2ADgANAA2ADcAMgAwADAAMAAgADIAMgAgADAAIAAxADAANAA4
ADUAOAA1ACAAMAA7AH0ADQAKAEAAZgBvAG4AdAAtAGYAYQBjAGUADQAKAAkAewBmAG8AbgB0AC0A
ZgBhAG0AaQBsAHkAOgAiAE0AaQBjAHIAbwBzAG8AZgB0ACAASgBoAGUAbgBnAEgAZQBpACAAVQBJ
ACAATABpAGcAaAB0ACIAOwANAAoACQBwAGEAbgBvAHMAZQAtADEAOgAyACAAMQAxACAAMwAgADQA
IAAzACAANQAgADQAIAA0ACAAMgAgADQAOwANAAoACQBtAHMAbwAtAGYAbwBuAHQALQBjAGgAYQBy
AHMAZQB0ADoAMQAzADYAOwANAAoACQBtAHMAbwAtAGcAZQBuAGUAcgBpAGMALQBmAG8AbgB0AC0A
ZgBhAG0AaQBsAHkAOgBzAHcAaQBzAHMAOwANAAoACQBtAHMAbwAtAGYAbwBuAHQALQBwAGkAdABj
AGgAOgB2AGEAcgBpAGEAYgBsAGUAOwANAAoACQBtAHMAbwAtAGYAbwBuAHQALQBzAGkAZwBuAGEA
dAB1AHIAZQA6AC0AMgAxADQANwA0ADgAMgA5ADYAOQAgADYAOAA0ADYANwAyADAAMAAwACAAMgAy
ACAAMAAgADEAMAA0ADgANQA4ADUAIAAwADsAfQANAAoAQABmAG8AbgB0AC0AZgBhAGMAZQANAAoA
CQB7AGYAbwBuAHQALQBmAGEAbQBpAGwAeQA6ACIAXABAAE0AaQBjAHIAbwBzAG8AZgB0ACAASgBo
AGUAbgBnAEgAZQBpACAAVQBJACAATABpAGcAaAB0ACIAOwANAAoACQBwAGEAbgBvAHMAZQAtADEA
OgAyACAAMQAxACAAMwAgADQAIAAzACAANQAgADQAIAA0ACAAMgAgADQAOwANAAoACQBtAHMAbwAt
AGYAbwBuAHQALQBjAGgAYQByAHMAZQB0ADoAMQAzADYAOwANAAoACQBtAHMAbwAtAGcAZQBuAGUA
cgBpAGMALQBmAG8AbgB0AC0AZgBhAG0AaQBsAHkAOgBzAHcAaQBzAHMAOwANAAoACQBtAHMAbwAt
AGYAbwBuAHQALQBwAGkAdABjAGgAOgB2AGEAcgBpAGEAYgBsAGUAOwANAAoACQBtAHMAbwAtAGYA
bwBuAHQALQBzAGkAZwBuAGEAdAB1AHIAZQA6AC0AMgAxADQANwA0ADgAMgA5ADYAOQAgADYAOAA0
ADYANwAyADAAMAAwACAAMgAyACAAMAAgADEAMAA0ADgANQA4ADUAIAAwADsAfQANAAoAQABmAG8A
bgB0AC0AZgBhAGMAZQANAAoACQB7AGYAbwBuAHQALQBmAGEAbQBpAGwAeQA6ACIATQBpAGMAcgBv
AHMAbwBmAHQAIABOAGUAdwAgAFQAYQBpACAATAB1AGUAIgA7AA0ACgAJAHAAYQBuAG8AcwBlAC0A
MQA6ADIAIAAxADEAIAA1ACAAMgAgADQAIAAyACAANAAgADIAIAAyACAAMwA7AA0ACgAJAG0AcwBv
AC0AZgBvAG4AdAAtAGMAaABhAHIAcwBlAHQAOgAwADsADQAKAAkAbQBzAG8ALQBnAGUAbgBlAHIA
aQBjAC0AZgBvAG4AdAAtAGYAYQBtAGkAbAB5ADoAcwB3AGkAcwBzADsADQAKAAkAbQBzAG8ALQBm
AG8AbgB0AC0AcABpAHQAYwBoADoAdgBhAHIAaQBhAGIAbABlADsADQAKAAkAbQBzAG8ALQBmAG8A
bgB0AC0AcwBpAGcAbgBhAHQAdQByAGUAOgAzACAAMAAgAC0AMgAxADQANwA0ADgAMwA2ADQAOAAg
ADAAIAAxACAAMAA7AH0ADQAKAEAAZgBvAG4AdAAtAGYAYQBjAGUADQAKAAkAewBmAG8AbgB0AC0A
ZgBhAG0AaQBsAHkAOgAiAE0AaQBjAHIAbwBzAG8AZgB0ACAAUABoAGEAZwBzAFAAYQAiADsADQAK
AAkAcABhAG4AbwBzAGUALQAxADoAMgAgADEAMQAgADUAIAAyACAANAAgADIAIAA0ACAAMgAgADIA
IAAzADsADQAKAAkAbQBzAG8ALQBmAG8AbgB0AC0AYwBoAGEAcgBzAGUAdAA6ADAAOwANAAoACQBt
AHMAbwAtAGcAZQBuAGUAcgBpAGMALQBmAG8AbgB0AC0AZgBhAG0AaQBsAHkAOgBzAHcAaQBzAHMA
OwANAAoACQBtAHMAbwAtAGYAbwBuAHQALQBwAGkAdABjAGgAOgB2AGEAcgBpAGEAYgBsAGUAOwAN
AAoACQBtAHMAbwAtAGYAbwBuAHQALQBzAGkAZwBuAGEAdAB1AHIAZQA6ADMAIAAwACAAMQAzADQA
MgAxADcANwAyADgAIAAwACAAMQAgADAAOwB9AA0ACgBAAGYAbwBuAHQALQBmAGEAYwBlAA0ACgAJ
AHsAZgBvAG4AdAAtAGYAYQBtAGkAbAB5ADoAIgBNAGkAYwByAG8AcwBvAGYAdAAgAFMAYQBuAHMA
IABTAGUAcgBpAGYAIgA7AA0ACgAJAHAAYQBuAG8AcwBlAC0AMQA6ADIAIAAxADEAIAA2ACAANAAg
ADIAIAAyACAAMgAgADIAIAAyACAANAA7AA0ACgAJAG0AcwBvAC0AZgBvAG4AdAAtAGMAaABhAHIA
cwBlAHQAOgAyADAANAA7AA0ACgAJAG0AcwBvAC0AZwBlAG4AZQByAGkAYwAtAGYAbwBuAHQALQBm
AGEAbQBpAGwAeQA6AHMAdwBpAHMAcwA7AA0ACgAJAG0AcwBvAC0AZgBvAG4AdAAtAHAAaQB0AGMA
aAA6AHYAYQByAGkAYQBiAGwAZQA7AA0ACgAJAG0AcwBvAC0AZgBvAG4AdAAtAHMAaQBnAG4AYQB0
AHUAcgBlADoALQA0ADUAMgA5ADcAMgA4ADAAMQAgAC0AMQAwADcAMwA3ADEANwAxADUANwAgADQA
MQAgADAAIAA2ADYAMAA0ADcAIAAwADsAfQANAAoAQABmAG8AbgB0AC0AZgBhAGMAZQANAAoACQB7
AGYAbwBuAHQALQBmAGEAbQBpAGwAeQA6ACIATQBpAGMAcgBvAHMAbwBmAHQAIABUAGEAaQAgAEwA
ZQAiADsADQAKAAkAcABhAG4AbwBzAGUALQAxADoAMgAgADEAMQAgADUAIAAyACAANAAgADIAIAA0
ACAAMgAgADIAIAAzADsADQAKAAkAbQBzAG8ALQBmAG8AbgB0AC0AYwBoAGEAcgBzAGUAdAA6ADAA
OwANAAoACQBtAHMAbwAtAGcAZQBuAGUAcgBpAGMALQBmAG8AbgB0AC0AZgBhAG0AaQBsAHkAOgBz
AHcAaQBzAHMAOwANAAoACQBtAHMAbwAtAGYAbwBuAHQALQBwAGkAdABjAGgAOgB2AGEAcgBpAGEA
YgBsAGUAOwANAAoACQBtAHMAbwAtAGYAbwBuAHQALQBzAGkAZwBuAGEAdAB1AHIAZQA6ADMAIAAw
ACAAMQAwADcAMwA3ADQAMQA4ADIANAAgADAAIAAxACAAMAA7AH0ADQAKAEAAZgBvAG4AdAAtAGYA
YQBjAGUADQAKAAkAewBmAG8AbgB0AC0AZgBhAG0AaQBsAHkAOgAiAE0AaQBjAHIAbwBzAG8AZgB0
ACAAWQBhAEgAZQBpACIAOwANAAoACQBwAGEAbgBvAHMAZQAtADEAOgAyACAAMQAxACAANQAgADMA
IAAyACAAMgAgADQAIAAyACAAMgAgADQAOwANAAoACQBtAHMAbwAtAGYAbwBuAHQALQBjAGgAYQBy
AHMAZQB0ADoAMQAzADQAOwANAAoACQBtAHMAbwAtAGcAZQBuAGUAcgBpAGMALQBmAG8AbgB0AC0A
ZgBhAG0AaQBsAHkAOgBzAHcAaQBzAHMAOwANAAoACQBtAHMAbwAtAGYAbwBuAHQALQBwAGkAdABj
AGgAOgB2AGEAcgBpAGEAYgBsAGUAOwANAAoACQBtAHMAbwAtAGYAbwBuAHQALQBzAGkAZwBuAGEA
dAB1AHIAZQA6AC0AMgAxADQANwA0ADgAMwAwADAAMQAgADcAMQA4ADIAMgA0ADQANgA0ACAAMgAy
ACAAMAAgADIANgAyADEANwA1ACAAMAA7AH0ADQAKAEAAZgBvAG4AdAAtAGYAYQBjAGUADQAKAAkA
ewBmAG8AbgB0AC0AZgBhAG0AaQBsAHkAOgAiAFwAQABNAGkAYwByAG8AcwBvAGYAdAAgAFkAYQBI
AGUAaQAiADsADQAKAAkAcABhAG4AbwBzAGUALQAxADoAMgAgADEAMQAgADUAIAAzACAAMgAgADIA
IAA0ACAAMgAgADIAIAA0ADsADQAKAAkAbQBzAG8ALQBmAG8AbgB0AC0AYwBoAGEAcgBzAGUAdAA6
ADEAMwA0ADsADQAKAAkAbQBzAG8ALQBnAGUAbgBlAHIAaQBjAC0AZgBvAG4AdAAtAGYAYQBtAGkA
bAB5ADoAcwB3AGkAcwBzADsADQAKAAkAbQBzAG8ALQBmAG8AbgB0AC0AcABpAHQAYwBoADoAdgBh
AHIAaQBhAGIAbABlADsADQAKAAkAbQBzAG8ALQBmAG8AbgB0AC0AcwBpAGcAbgBhAHQAdQByAGUA
OgAtADIAMQA0ADcANAA4ADMAMAAwADEAIAA3ADEAOAAyADIANAA0ADYANAAgADIAMgAgADAAIAAy
ADYAMgAxADcANQAgADAAOwB9AA0ACgBAAGYAbwBuAHQALQBmAGEAYwBlAA0ACgAJAHsAZgBvAG4A
dAAtAGYAYQBtAGkAbAB5ADoAIgBNAGkAYwByAG8AcwBvAGYAdAAgAFkAYQBIAGUAaQAgAFUASQAi
ADsADQAKAAkAcABhAG4AbwBzAGUALQAxADoAMgAgADEAMQAgADUAIAAzACAAMgAgADIAIAA0ACAA
MgAgADIAIAA0ADsADQAKAAkAbQBzAG8ALQBmAG8AbgB0AC0AYwBoAGEAcgBzAGUAdAA6ADEAMwA0
ADsADQAKAAkAbQBzAG8ALQBnAGUAbgBlAHIAaQBjAC0AZgBvAG4AdAAtAGYAYQBtAGkAbAB5ADoA
cwB3AGkAcwBzADsADQAKAAkAbQBzAG8ALQBmAG8AbgB0AC0AcABpAHQAYwBoADoAdgBhAHIAaQBh
AGIAbABlADsADQAKAAkAbQBzAG8ALQBmAG8AbgB0AC0AcwBpAGcAbgBhAHQAdQByAGUAOgAtADIA
MQA0ADcANAA4ADMAMAAwADEAIAA3ADEAOAAyADIANAA0ADYANAAgADIAMgAgADAAIAAyADYAMgAx
ADcANQAgADAAOwB9AA0ACgBAAGYAbwBuAHQALQBmAGEAYwBlAA0ACgAJAHsAZgBvAG4AdAAtAGYA
YQBtAGkAbAB5ADoAIgBcAEAATQBpAGMAcgBvAHMAbwBmAHQAIABZAGEASABlAGkAIABVAEkAIgA7
AA0ACgAJAHAAYQBuAG8AcwBlAC0AMQA6ADIAIAAxADEAIAA1ACAAMwAgADIAIAAyACAANAAgADIA
IAAyACAANAA7AA0ACgAJAG0AcwBvAC0AZgBvAG4AdAAtAGMAaABhAHIAcwBlAHQAOgAxADMANAA7
AA0ACgAJAG0AcwBvAC0AZwBlAG4AZQByAGkAYwAtAGYAbwBuAHQALQBmAGEAbQBpAGwAeQA6AHMA
dwBpAHMAcwA7AA0ACgAJAG0AcwBvAC0AZgBvAG4AdAAtAHAAaQB0AGMAaAA6AHYAYQByAGkAYQBi
AGwAZQA7AA0ACgAJAG0AcwBvAC0AZgBvAG4AdAAtAHMAaQBnAG4AYQB0AHUAcgBlADoALQAyADEA
NAA3ADQAOAAzADAAMAAxACAANwAxADgAMgAyADQANAA2ADQAIAAyADIAIAAwACAAMgA2ADIAMQA3
ADUAIAAwADsAfQANAAoAQABmAG8AbgB0AC0AZgBhAGMAZQANAAoACQB7AGYAbwBuAHQALQBmAGEA
bQBpAGwAeQA6ACIATQBpAGMAcgBvAHMAbwBmAHQAIABZAGEASABlAGkAIABMAGkAZwBoAHQAIgA7
AA0ACgAJAHAAYQBuAG8AcwBlAC0AMQA6ADIAIAAxADEAIAA1ACAAMgAgADQAIAAyACAANAAgADIA
IAAyACAAMwA7AA0ACgAJAG0AcwBvAC0AZgBvAG4AdAAtAGMAaABhAHIAcwBlAHQAOgAxADMANAA7
AA0ACgAJAG0AcwBvAC0AZwBlAG4AZQByAGkAYwAtAGYAbwBuAHQALQBmAGEAbQBpAGwAeQA6AHMA
dwBpAHMAcwA7AA0ACgAJAG0AcwBvAC0AZgBvAG4AdAAtAHAAaQB0AGMAaAA6AHYAYQByAGkAYQBi
AGwAZQA7AA0ACgAJAG0AcwBvAC0AZgBvAG4AdAAtAHMAaQBnAG4AYQB0AHUAcgBlADoALQAyADEA
NAA3ADQAOAAzADAAMAAxACAANwAxADgAMgAwADkAMAA0ADAAIAAyADIAIAAwACAAMgA2ADIAMQA3
ADUAIAAwADsAfQANAAoAQABmAG8AbgB0AC0AZgBhAGMAZQANAAoACQB7AGYAbwBuAHQALQBmAGEA
bQBpAGwAeQA6ACIAXABAAE0AaQBjAHIAbwBzAG8AZgB0ACAAWQBhAEgAZQBpACAATABpAGcAaAB0
ACIAOwANAAoACQBwAGEAbgBvAHMAZQAtADEAOgAyACAAMQAxACAANQAgADIAIAA0ACAAMgAgADQA
IAAyACAAMgAgADMAOwANAAoACQBtAHMAbwAtAGYAbwBuAHQALQBjAGgAYQByAHMAZQB0ADoAMQAz
ADQAOwANAAoACQBtAHMAbwAtAGcAZQBuAGUAcgBpAGMALQBmAG8AbgB0AC0AZgBhAG0AaQBsAHkA
OgBzAHcAaQBzAHMAOwANAAoACQBtAHMAbwAtAGYAbwBuAHQALQBwAGkAdABjAGgAOgB2AGEAcgBp
AGEAYgBsAGUAOwANAAoACQBtAHMAbwAtAGYAbwBuAHQALQBzAGkAZwBuAGEAdAB1AHIAZQA6AC0A
MgAxADQANwA0ADgAMwAwADAAMQAgADcAMQA4ADIAMAA5ADAANAAwACAAMgAyACAAMAAgADIANgAy
ADEANwA1ACAAMAA7AH0ADQAKAEAAZgBvAG4AdAAtAGYAYQBjAGUADQAKAAkAewBmAG8AbgB0AC0A
ZgBhAG0AaQBsAHkAOgAiAE0AaQBjAHIAbwBzAG8AZgB0ACAAWQBhAEgAZQBpACAAVQBJACAATABp
AGcAaAB0ACIAOwANAAoACQBwAGEAbgBvAHMAZQAtADEAOgAyACAAMQAxACAANQAgADIAIAA0ACAA
MgAgADQAIAAyACAAMgAgADMAOwANAAoACQBtAHMAbwAtAGYAbwBuAHQALQBjAGgAYQByAHMAZQB0
ADoAMQAzADQAOwANAAoACQBtAHMAbwAtAGcAZQBuAGUAcgBpAGMALQBmAG8AbgB0AC0AZgBhAG0A
aQBsAHkAOgBzAHcAaQBzAHMAOwANAAoACQBtAHMAbwAtAGYAbwBuAHQALQBwAGkAdABjAGgAOgB2
AGEAcgBpAGEAYgBsAGUAOwANAAoACQBtAHMAbwAtAGYAbwBuAHQALQBzAGkAZwBuAGEAdAB1AHIA
ZQA6AC0AMgAxADQANwA0ADgAMwAwADAAMQAgADcAMQA4ADIAMAA5ADAANAAwACAAMgAyACAAMAAg
ADIANgAyADEANwA1ACAAMAA7AH0ADQAKAEAAZgBvAG4AdAAtAGYAYQBjAGUADQAKAAkAewBmAG8A
bgB0AC0AZgBhAG0AaQBsAHkAOgAiAFwAQABNAGkAYwByAG8AcwBvAGYAdAAgAFkAYQBIAGUAaQAg
AFUASQAgAEwAaQBnAGgAdAAiADsADQAKAAkAcABhAG4AbwBzAGUALQAxADoAMgAgADEAMQAgADUA
IAAyACAANAAgADIAIAA0ACAAMgAgADIAIAAzADsADQAKAAkAbQBzAG8ALQBmAG8AbgB0AC0AYwBo
AGEAcgBzAGUAdAA6ADEAMwA0ADsADQAKAAkAbQBzAG8ALQBnAGUAbgBlAHIAaQBjAC0AZgBvAG4A
dAAtAGYAYQBtAGkAbAB5ADoAcwB3AGkAcwBzADsADQAKAAkAbQBzAG8ALQBmAG8AbgB0AC0AcABp
AHQAYwBoADoAdgBhAHIAaQBhAGIAbABlADsADQAKAAkAbQBzAG8ALQBmAG8AbgB0AC0AcwBpAGcA
bgBhAHQAdQByAGUAOgAtADIAMQA0ADcANAA4ADMAMAAwADEAIAA3ADEAOAAyADAAOQAwADQAMAAg
ADIAMgAgADAAIAAyADYAMgAxADcANQAgADAAOwB9AA0ACgBAAGYAbwBuAHQALQBmAGEAYwBlAA0A
CgAJAHsAZgBvAG4AdAAtAGYAYQBtAGkAbAB5ADoAIgBNAGkAYwByAG8AcwBvAGYAdAAgAFkAaQAg
AEIAYQBpAHQAaQAiADsADQAKAAkAcABhAG4AbwBzAGUALQAxADoAMwAgADAAIAA1ACAAMAAgADAA
IAAwACAAMAAgADAAIAAwACAAMAA7AA0ACgAJAG0AcwBvAC0AZgBvAG4AdAAtAGMAaABhAHIAcwBl
AHQAOgAwADsADQAKAAkAbQBzAG8ALQBnAGUAbgBlAHIAaQBjAC0AZgBvAG4AdAAtAGYAYQBtAGkA
bAB5ADoAcwBjAHIAaQBwAHQAOwANAAoACQBtAHMAbwAtAGYAbwBuAHQALQBwAGkAdABjAGgAOgB2
AGEAcgBpAGEAYgBsAGUAOwANAAoACQBtAHMAbwAtAGYAbwBuAHQALQBzAGkAZwBuAGEAdAB1AHIA
ZQA6AC0AMgAxADQANwA0ADgAMwA2ADQANQAgADYANgA1ADYAMgAgADUAMgA0ADIAOQAwACAAMAAg
ADEAIAAwADsAfQANAAoAQABmAG8AbgB0AC0AZgBhAGMAZQANAAoACQB7AGYAbwBuAHQALQBmAGEA
bQBpAGwAeQA6ACIAXABAAE0AaQBuAGcATABpAFUALQBFAHgAdABCACIAOwANAAoACQBwAGEAbgBv
AHMAZQAtADEAOgAyACAAMgAgADUAIAAwACAAMAAgADAAIAAwACAAMAAgADAAIAAwADsADQAKAAkA
bQBzAG8ALQBmAG8AbgB0AC0AYwBoAGEAcgBzAGUAdAA6ADEAMwA2ADsADQAKAAkAbQBzAG8ALQBn
AGUAbgBlAHIAaQBjAC0AZgBvAG4AdAAtAGYAYQBtAGkAbAB5ADoAcgBvAG0AYQBuADsADQAKAAkA
bQBzAG8ALQBmAG8AbgB0AC0AcABpAHQAYwBoADoAdgBhAHIAaQBhAGIAbABlADsADQAKAAkAbQBz
AG8ALQBmAG8AbgB0AC0AcwBpAGcAbgBhAHQAdQByAGUAOgAtADIAMQA0ADcANAA4ADMANgAwADEA
IAAxADYAOAAyADkANgA0ADUANgAgADEANgAgADAAIAAxADAANAA4ADUANwA3ACAAMAA7AH0ADQAK
AEAAZgBvAG4AdAAtAGYAYQBjAGUADQAKAAkAewBmAG8AbgB0AC0AZgBhAG0AaQBsAHkAOgBQAE0A
aQBuAGcATABpAFUALQBFAHgAdABCADsADQAKAAkAcABhAG4AbwBzAGUALQAxADoAMgAgADIAIAA1
ACAAMAAgADAAIAAwACAAMAAgADAAIAAwACAAMAA7AA0ACgAJAG0AcwBvAC0AZgBvAG4AdAAtAGMA
aABhAHIAcwBlAHQAOgAxADMANgA7AA0ACgAJAG0AcwBvAC0AZwBlAG4AZQByAGkAYwAtAGYAbwBu
AHQALQBmAGEAbQBpAGwAeQA6AHIAbwBtAGEAbgA7AA0ACgAJAG0AcwBvAC0AZgBvAG4AdAAtAHAA
aQB0AGMAaAA6AHYAYQByAGkAYQBiAGwAZQA7AA0ACgAJAG0AcwBvAC0AZgBvAG4AdAAtAHMAaQBn
AG4AYQB0AHUAcgBlADoALQAyADEANAA3ADQAOAAzADYAMAAxACAAMQA2ADgAMgA5ADYANAA1ADYA
IAAxADYAIAAwACAAMQAwADQAOAA1ADcANwAgADAAOwB9AA0ACgBAAGYAbwBuAHQALQBmAGEAYwBl
AA0ACgAJAHsAZgBvAG4AdAAtAGYAYQBtAGkAbAB5ADoAIgBcAEAAUABNAGkAbgBnAEwAaQBVAC0A
RQB4AHQAQgAiADsADQAKAAkAcABhAG4AbwBzAGUALQAxADoAMgAgADIAIAA1ACAAMAAgADAAIAAw
ACAAMAAgADAAIAAwACAAMAA7AA0ACgAJAG0AcwBvAC0AZgBvAG4AdAAtAGMAaABhAHIAcwBlAHQA
OgAxADMANgA7AA0ACgAJAG0AcwBvAC0AZwBlAG4AZQByAGkAYwAtAGYAbwBuAHQALQBmAGEAbQBp
AGwAeQA6AHIAbwBtAGEAbgA7AA0ACgAJAG0AcwBvAC0AZgBvAG4AdAAtAHAAaQB0AGMAaAA6AHYA
YQByAGkAYQBiAGwAZQA7AA0ACgAJAG0AcwBvAC0AZgBvAG4AdAAtAHMAaQBnAG4AYQB0AHUAcgBl
ADoALQAyADEANAA3ADQAOAAzADYAMAAxACAAMQA2ADgAMgA5ADYANAA1ADYAIAAxADYAIAAwACAA
MQAwADQAOAA1ADcANwAgADAAOwB9AA0ACgBAAGYAbwBuAHQALQBmAGEAYwBlAA0ACgAJAHsAZgBv
AG4AdAAtAGYAYQBtAGkAbAB5ADoATQBpAG4AZwBMAGkAVQBfAEgASwBTAEMAUwAtAEUAeAB0AEIA
OwANAAoACQBwAGEAbgBvAHMAZQAtADEAOgAyACAAMgAgADUAIAAwACAAMAAgADAAIAAwACAAMAAg
ADAAIAAwADsADQAKAAkAbQBzAG8ALQBmAG8AbgB0AC0AYwBoAGEAcgBzAGUAdAA6ADEAMwA2ADsA
DQAKAAkAbQBzAG8ALQBnAGUAbgBlAHIAaQBjAC0AZgBvAG4AdAAtAGYAYQBtAGkAbAB5ADoAcgBv
AG0AYQBuADsADQAKAAkAbQBzAG8ALQBmAG8AbgB0AC0AcABpAHQAYwBoADoAdgBhAHIAaQBhAGIA
bABlADsADQAKAAkAbQBzAG8ALQBmAG8AbgB0AC0AcwBpAGcAbgBhAHQAdQByAGUAOgAtADIAMQA0
ADcANAA4ADMANgAwADEAIAAxADYAOAAyADkANgA0ADUANgAgADEANgAgADAAIAAxADAANAA4ADUA
NwA3ACAAMAA7AH0ADQAKAEAAZgBvAG4AdAAtAGYAYQBjAGUADQAKAAkAewBmAG8AbgB0AC0AZgBh
AG0AaQBsAHkAOgAiAFwAQABNAGkAbgBnAEwAaQBVAF8ASABLAFMAQwBTAC0ARQB4AHQAQgAiADsA
DQAKAAkAcABhAG4AbwBzAGUALQAxADoAMgAgADIAIAA1ACAAMAAgADAAIAAwACAAMAAgADAAIAAw
ACAAMAA7AA0ACgAJAG0AcwBvAC0AZgBvAG4AdAAtAGMAaABhAHIAcwBlAHQAOgAxADMANgA7AA0A
CgAJAG0AcwBvAC0AZwBlAG4AZQByAGkAYwAtAGYAbwBuAHQALQBmAGEAbQBpAGwAeQA6AHIAbwBt
AGEAbgA7AA0ACgAJAG0AcwBvAC0AZgBvAG4AdAAtAHAAaQB0AGMAaAA6AHYAYQByAGkAYQBiAGwA
ZQA7AA0ACgAJAG0AcwBvAC0AZgBvAG4AdAAtAHMAaQBnAG4AYQB0AHUAcgBlADoALQAyADEANAA3
ADQAOAAzADYAMAAxACAAMQA2ADgAMgA5ADYANAA1ADYAIAAxADYAIAAwACAAMQAwADQAOAA1ADcA
NwAgADAAOwB9AA0ACgBAAGYAbwBuAHQALQBmAGEAYwBlAA0ACgAJAHsAZgBvAG4AdAAtAGYAYQBt
AGkAbAB5ADoAIgBNAG8AbgBnAG8AbABpAGEAbgAgAEIAYQBpAHQAaQAiADsADQAKAAkAcABhAG4A
bwBzAGUALQAxADoAMwAgADAAIAA1ACAAMAAgADAAIAAwACAAMAAgADAAIAAwACAAMAA7AA0ACgAJ
AG0AcwBvAC0AZgBvAG4AdAAtAGMAaABhAHIAcwBlAHQAOgAwADsADQAKAAkAbQBzAG8ALQBnAGUA
bgBlAHIAaQBjAC0AZgBvAG4AdAAtAGYAYQBtAGkAbAB5ADoAcwBjAHIAaQBwAHQAOwANAAoACQBt
AHMAbwAtAGYAbwBuAHQALQBwAGkAdABjAGgAOgB2AGEAcgBpAGEAYgBsAGUAOwANAAoACQBtAHMA
bwAtAGYAbwBuAHQALQBzAGkAZwBuAGEAdAB1AHIAZQA6AC0AMgAxADQANwA0ADgAMwA2ADEAMwAg
ADAAIAAxADMAMQAwADcAMgAgADAAIAAxACAAMAA7AH0ADQAKAEAAZgBvAG4AdAAtAGYAYQBjAGUA
DQAKAAkAewBmAG8AbgB0AC0AZgBhAG0AaQBsAHkAOgAiAFwAQABNAFMAIABHAG8AdABoAGkAYwAi
ADsADQAKAAkAcABhAG4AbwBzAGUALQAxADoAMgAgADEAMQAgADYAIAA5ACAANwAgADIAIAA1ACAA
OAAgADIAIAA0ADsADQAKAAkAbQBzAG8ALQBmAG8AbgB0AC0AYwBoAGEAcgBzAGUAdAA6ADEAMgA4
ADsADQAKAAkAbQBzAG8ALQBnAGUAbgBlAHIAaQBjAC0AZgBvAG4AdAAtAGYAYQBtAGkAbAB5ADoA
bQBvAGQAZQByAG4AOwANAAoACQBtAHMAbwAtAGYAbwBuAHQALQBwAGkAdABjAGgAOgBmAGkAeABl
AGQAOwANAAoACQBtAHMAbwAtAGYAbwBuAHQALQBzAGkAZwBuAGEAdAB1AHIAZQA6AC0ANQAzADYA
OAA3ADAAMQA0ADUAIAAxADcAOQAxADQAOQAxADUANwA5ACAAMQAzADQAMgAxADcANwA0ADYAIAAw
ACAAMQAzADEAMgAzADEAIAAwADsAfQANAAoAQABmAG8AbgB0AC0AZgBhAGMAZQANAAoACQB7AGYA
bwBuAHQALQBmAGEAbQBpAGwAeQA6ACIATQBTACAAVQBJACAARwBvAHQAaABpAGMAIgA7AA0ACgAJ
AHAAYQBuAG8AcwBlAC0AMQA6ADIAIAAxADEAIAA2ACAAMAAgADcAIAAyACAANQAgADgAIAAyACAA
NAA7AA0ACgAJAG0AcwBvAC0AZgBvAG4AdAAtAGMAaABhAHIAcwBlAHQAOgAxADIAOAA7AA0ACgAJ
AG0AcwBvAC0AZwBlAG4AZQByAGkAYwAtAGYAbwBuAHQALQBmAGEAbQBpAGwAeQA6AHMAdwBpAHMA
cwA7AA0ACgAJAG0AcwBvAC0AZgBvAG4AdAAtAHAAaQB0AGMAaAA6AHYAYQByAGkAYQBiAGwAZQA7
AA0ACgAJAG0AcwBvAC0AZgBvAG4AdAAtAHMAaQBnAG4AYQB0AHUAcgBlADoALQA1ADMANgA4ADcA
MAAxADQANQAgADEANwA5ADEANAA5ADEANQA3ADkAIAAxADMANAAyADEANwA3ADQANgAgADAAIAAx
ADMAMQAyADMAMQAgADAAOwB9AA0ACgBAAGYAbwBuAHQALQBmAGEAYwBlAA0ACgAJAHsAZgBvAG4A
dAAtAGYAYQBtAGkAbAB5ADoAIgBcAEAATQBTACAAVQBJACAARwBvAHQAaABpAGMAIgA7AA0ACgAJ
AHAAYQBuAG8AcwBlAC0AMQA6ADIAIAAxADEAIAA2ACAAMAAgADcAIAAyACAANQAgADgAIAAyACAA
NAA7AA0ACgAJAG0AcwBvAC0AZgBvAG4AdAAtAGMAaABhAHIAcwBlAHQAOgAxADIAOAA7AA0ACgAJ
AG0AcwBvAC0AZwBlAG4AZQByAGkAYwAtAGYAbwBuAHQALQBmAGEAbQBpAGwAeQA6AHMAdwBpAHMA
cwA7AA0ACgAJAG0AcwBvAC0AZgBvAG4AdAAtAHAAaQB0AGMAaAA6AHYAYQByAGkAYQBiAGwAZQA7
AA0ACgAJAG0AcwBvAC0AZgBvAG4AdAAtAHMAaQBnAG4AYQB0AHUAcgBlADoALQA1ADMANgA4ADcA
MAAxADQANQAgADEANwA5ADEANAA5ADEANQA3ADkAIAAxADMANAAyADEANwA3ADQANgAgADAAIAAx
ADMAMQAyADMAMQAgADAAOwB9AA0ACgBAAGYAbwBuAHQALQBmAGEAYwBlAA0ACgAJAHsAZgBvAG4A
dAAtAGYAYQBtAGkAbAB5ADoAIgBNAFMAIABQAEcAbwB0AGgAaQBjACIAOwANAAoACQBwAGEAbgBv
AHMAZQAtADEAOgAyACAAMQAxACAANgAgADAAIAA3ACAAMgAgADUAIAA4ACAAMgAgADQAOwANAAoA
CQBtAHMAbwAtAGYAbwBuAHQALQBjAGgAYQByAHMAZQB0ADoAMQAyADgAOwANAAoACQBtAHMAbwAt
AGcAZQBuAGUAcgBpAGMALQBmAG8AbgB0AC0AZgBhAG0AaQBsAHkAOgBzAHcAaQBzAHMAOwANAAoA
CQBtAHMAbwAtAGYAbwBuAHQALQBwAGkAdABjAGgAOgB2AGEAcgBpAGEAYgBsAGUAOwANAAoACQBt
AHMAbwAtAGYAbwBuAHQALQBzAGkAZwBuAGEAdAB1AHIAZQA6AC0ANQAzADYAOAA3ADAAMQA0ADUA
IAAxADcAOQAxADQAOQAxADUANwA5ACAAMQAzADQAMgAxADcANwA0ADYAIAAwACAAMQAzADEAMgAz
ADEAIAAwADsAfQANAAoAQABmAG8AbgB0AC0AZgBhAGMAZQANAAoACQB7AGYAbwBuAHQALQBmAGEA
bQBpAGwAeQA6ACIAXABAAE0AUwAgAFAARwBvAHQAaABpAGMAIgA7AA0ACgAJAHAAYQBuAG8AcwBl
AC0AMQA6ADIAIAAxADEAIAA2ACAAMAAgADcAIAAyACAANQAgADgAIAAyACAANAA7AA0ACgAJAG0A
cwBvAC0AZgBvAG4AdAAtAGMAaABhAHIAcwBlAHQAOgAxADIAOAA7AA0ACgAJAG0AcwBvAC0AZwBl
AG4AZQByAGkAYwAtAGYAbwBuAHQALQBmAGEAbQBpAGwAeQA6AHMAdwBpAHMAcwA7AA0ACgAJAG0A
cwBvAC0AZgBvAG4AdAAtAHAAaQB0AGMAaAA6AHYAYQByAGkAYQBiAGwAZQA7AA0ACgAJAG0AcwBv
AC0AZgBvAG4AdAAtAHMAaQBnAG4AYQB0AHUAcgBlADoALQA1ADMANgA4ADcAMAAxADQANQAgADEA
NwA5ADEANAA5ADEANQA3ADkAIAAxADMANAAyADEANwA3ADQANgAgADAAIAAxADMAMQAyADMAMQAg
ADAAOwB9AA0ACgBAAGYAbwBuAHQALQBmAGEAYwBlAA0ACgAJAHsAZgBvAG4AdAAtAGYAYQBtAGkA
bAB5ADoAIgBNAFYAIABCAG8AbABpACIAOwANAAoACQBwAGEAbgBvAHMAZQAtADEAOgAyACAAMAAg
ADUAIAAwACAAMwAgADIAIAAwACAAOQAgADAAIAAwADsADQAKAAkAbQBzAG8ALQBmAG8AbgB0AC0A
YwBoAGEAcgBzAGUAdAA6ADAAOwANAAoACQBtAHMAbwAtAGcAZQBuAGUAcgBpAGMALQBmAG8AbgB0
AC0AZgBhAG0AaQBsAHkAOgBhAHUAdABvADsADQAKAAkAbQBzAG8ALQBmAG8AbgB0AC0AcABpAHQA
YwBoADoAdgBhAHIAaQBhAGIAbABlADsADQAKAAkAbQBzAG8ALQBmAG8AbgB0AC0AcwBpAGcAbgBh
AHQAdQByAGUAOgAzACAAMAAgADIANQA2ACAAMAAgADEAIAAwADsAfQANAAoAQABmAG8AbgB0AC0A
ZgBhAGMAZQANAAoACQB7AGYAbwBuAHQALQBmAGEAbQBpAGwAeQA6ACIATQB5AGEAbgBtAGEAcgAg
AFQAZQB4AHQAIgA7AA0ACgAJAHAAYQBuAG8AcwBlAC0AMQA6ADIAIAAxADEAIAA1ACAAMgAgADQA
IAAyACAANAAgADIAIAAyACAAMwA7AA0ACgAJAG0AcwBvAC0AZgBvAG4AdAAtAGMAaABhAHIAcwBl
AHQAOgAwADsADQAKAAkAbQBzAG8ALQBnAGUAbgBlAHIAaQBjAC0AZgBvAG4AdAAtAGYAYQBtAGkA
bAB5ADoAcwB3AGkAcwBzADsADQAKAAkAbQBzAG8ALQBmAG8AbgB0AC0AcABpAHQAYwBoADoAdgBh
AHIAaQBhAGIAbABlADsADQAKAAkAbQBzAG8ALQBmAG8AbgB0AC0AcwBpAGcAbgBhAHQAdQByAGUA
OgAtADIAMQA0ADcANAA4ADMANgA0ADUAIAAwACAAMQAwADIANAAgADAAIAAxACAAMAA7AH0ADQAK
AEAAZgBvAG4AdAAtAGYAYQBjAGUADQAKAAkAewBmAG8AbgB0AC0AZgBhAG0AaQBsAHkAOgAiAE4A
aQByAG0AYQBsAGEAIABVAEkAIgA7AA0ACgAJAHAAYQBuAG8AcwBlAC0AMQA6ADIAIAAxADEAIAA1
ACAAMgAgADQAIAAyACAANAAgADIAIAAyACAAMwA7AA0ACgAJAG0AcwBvAC0AZgBvAG4AdAAtAGMA
aABhAHIAcwBlAHQAOgAwADsADQAKAAkAbQBzAG8ALQBnAGUAbgBlAHIAaQBjAC0AZgBvAG4AdAAt
AGYAYQBtAGkAbAB5ADoAcwB3AGkAcwBzADsADQAKAAkAbQBzAG8ALQBmAG8AbgB0AC0AcABpAHQA
YwBoADoAdgBhAHIAaQBhAGIAbABlADsADQAKAAkAbQBzAG8ALQBmAG8AbgB0AC0AcwBpAGcAbgBh
AHQAdQByAGUAOgAtADIAMQAzADAANwAzADkAMQA2ADUAIAAzADMANQA1ADQANQAwADYAIAA1ADEA
MgAgADAAIAAxACAAMAA7AH0ADQAKAEAAZgBvAG4AdAAtAGYAYQBjAGUADQAKAAkAewBmAG8AbgB0
AC0AZgBhAG0AaQBsAHkAOgAiAE4AaQByAG0AYQBsAGEAIABVAEkAIABTAGUAbQBpAGwAaQBnAGgA
dAAiADsADQAKAAkAcABhAG4AbwBzAGUALQAxADoAMgAgADEAMQAgADQAIAAyACAANAAgADIAIAA0
ACAAMgAgADIAIAAzADsADQAKAAkAbQBzAG8ALQBmAG8AbgB0AC0AYwBoAGEAcgBzAGUAdAA6ADAA
OwANAAoACQBtAHMAbwAtAGcAZQBuAGUAcgBpAGMALQBmAG8AbgB0AC0AZgBhAG0AaQBsAHkAOgBz
AHcAaQBzAHMAOwANAAoACQBtAHMAbwAtAGYAbwBuAHQALQBwAGkAdABjAGgAOgB2AGEAcgBpAGEA
YgBsAGUAOwANAAoACQBtAHMAbwAtAGYAbwBuAHQALQBzAGkAZwBuAGEAdAB1AHIAZQA6AC0AMgAx
ADMAMAA3ADMAOQAxADYANQAgADMAMwA1ADUANAA1ADAANgAgADUAMQAyACAAMAAgADEAIAAwADsA
fQANAAoAQABmAG8AbgB0AC0AZgBhAGMAZQANAAoACQB7AGYAbwBuAHQALQBmAGEAbQBpAGwAeQA6
ACIAUABhAGwAYQB0AGkAbgBvACAATABpAG4AbwB0AHkAcABlACIAOwANAAoACQBwAGEAbgBvAHMA
ZQAtADEAOgAyACAANAAgADUAIAAyACAANQAgADUAIAA1ACAAMwAgADMAIAA0ADsADQAKAAkAbQBz
AG8ALQBmAG8AbgB0AC0AYwBoAGEAcgBzAGUAdAA6ADIAMAA0ADsADQAKAAkAbQBzAG8ALQBnAGUA
bgBlAHIAaQBjAC0AZgBvAG4AdAAtAGYAYQBtAGkAbAB5ADoAcgBvAG0AYQBuADsADQAKAAkAbQBz
AG8ALQBmAG8AbgB0AC0AcABpAHQAYwBoADoAdgBhAHIAaQBhAGIAbABlADsADQAKAAkAbQBzAG8A
LQBmAG8AbgB0AC0AcwBpAGcAbgBhAHQAdQByAGUAOgAtADUAMwA2ADgANwAwADIANgA1ACAAMQAw
ADcAMwA3ADQAMQA4ADQAMwAgADAAIAAwACAANAAxADUAIAAwADsAfQANAAoAQABmAG8AbgB0AC0A
ZgBhAGMAZQANAAoACQB7AGYAbwBuAHQALQBmAGEAbQBpAGwAeQA6ACIAUwBlAGcAbwBlACAATQBE
AEwAMgAgAEEAcwBzAGUAdABzACIAOwANAAoACQBwAGEAbgBvAHMAZQAtADEAOgA1ACAAMQAwACAA
MQAgADIAIAAxACAAMQAgADEAIAAxACAAMQAgADEAOwANAAoACQBtAHMAbwAtAGYAbwBuAHQALQBj
AGgAYQByAHMAZQB0ADoAMAA7AA0ACgAJAG0AcwBvAC0AZwBlAG4AZQByAGkAYwAtAGYAbwBuAHQA
LQBmAGEAbQBpAGwAeQA6AHIAbwBtAGEAbgA7AA0ACgAJAG0AcwBvAC0AZgBvAG4AdAAtAHAAaQB0
AGMAaAA6AHYAYQByAGkAYQBiAGwAZQA7AA0ACgAJAG0AcwBvAC0AZgBvAG4AdAAtAHMAaQBnAG4A
YQB0AHUAcgBlADoAMwAgADIANgA4ADQAMwA1ADQANQA2ACAAMAAgADAAIAAxACAAMAA7AH0ADQAK
AEAAZgBvAG4AdAAtAGYAYQBjAGUADQAKAAkAewBmAG8AbgB0AC0AZgBhAG0AaQBsAHkAOgAiAFMA
ZQBnAG8AZQAgAFAAcgBpAG4AdAAiADsADQAKAAkAcABhAG4AbwBzAGUALQAxADoAMgAgADAAIAA2
ACAAMAAgADAAIAAwACAAMAAgADAAIAAwACAAMAA7AA0ACgAJAG0AcwBvAC0AZgBvAG4AdAAtAGMA
aABhAHIAcwBlAHQAOgAyADAANAA7AA0ACgAJAG0AcwBvAC0AZwBlAG4AZQByAGkAYwAtAGYAbwBu
AHQALQBmAGEAbQBpAGwAeQA6AGEAdQB0AG8AOwANAAoACQBtAHMAbwAtAGYAbwBuAHQALQBwAGkA
dABjAGgAOgB2AGEAcgBpAGEAYgBsAGUAOwANAAoACQBtAHMAbwAtAGYAbwBuAHQALQBzAGkAZwBu
AGEAdAB1AHIAZQA6ADYANQA1ACAAMAAgADAAIAAwACAAMQA1ADkAIAAwADsAfQANAAoAQABmAG8A
bgB0AC0AZgBhAGMAZQANAAoACQB7AGYAbwBuAHQALQBmAGEAbQBpAGwAeQA6ACIAUwBlAGcAbwBl
ACAAUwBjAHIAaQBwAHQAIgA7AA0ACgAJAHAAYQBuAG8AcwBlAC0AMQA6ADIAIAAxADEAIAA1ACAA
NAAgADIAIAAwACAAMAAgADAAIAAwACAAMwA7AA0ACgAJAG0AcwBvAC0AZgBvAG4AdAAtAGMAaABh
AHIAcwBlAHQAOgAyADAANAA7AA0ACgAJAG0AcwBvAC0AZwBlAG4AZQByAGkAYwAtAGYAbwBuAHQA
LQBmAGEAbQBpAGwAeQA6AHMAYwByAGkAcAB0ADsADQAKAAkAbQBzAG8ALQBmAG8AbgB0AC0AcABp
AHQAYwBoADoAdgBhAHIAaQBhAGIAbABlADsADQAKAAkAbQBzAG8ALQBmAG8AbgB0AC0AcwBpAGcA
bgBhAHQAdQByAGUAOgA2ADUANQAgADAAIAAwACAAMAAgADEANQA5ACAAMAA7AH0ADQAKAEAAZgBv
AG4AdAAtAGYAYQBjAGUADQAKAAkAewBmAG8AbgB0AC0AZgBhAG0AaQBsAHkAOgAiAFMAZQBnAG8A
ZQAgAFUASQAiADsADQAKAAkAcABhAG4AbwBzAGUALQAxADoAMgAgADEAMQAgADUAIAAyACAANAAg
ADIAIAA0ACAAMgAgADIAIAAzADsADQAKAAkAbQBzAG8ALQBmAG8AbgB0AC0AYwBoAGEAcgBzAGUA
dAA6ADIAMAA0ADsADQAKAAkAbQBzAG8ALQBnAGUAbgBlAHIAaQBjAC0AZgBvAG4AdAAtAGYAYQBt
AGkAbAB5ADoAcwB3AGkAcwBzADsADQAKAAkAbQBzAG8ALQBmAG8AbgB0AC0AcABpAHQAYwBoADoA
dgBhAHIAaQBhAGIAbABlADsADQAKAAkAbQBzAG8ALQBmAG8AbgB0AC0AcwBpAGcAbgBhAHQAdQBy
AGUAOgAtADQANgA5ADcANQAwADAAMQA3ACAALQAxADAANwAzADYAOAAzADMAMgA5ACAAOQAgADAA
IAA1ADEAMQAgADAAOwB9AA0ACgBAAGYAbwBuAHQALQBmAGEAYwBlAA0ACgAJAHsAZgBvAG4AdAAt
AGYAYQBtAGkAbAB5ADoAIgBTAGUAZwBvAGUAIABVAEkAIABCAGwAYQBjAGsAIgA7AA0ACgAJAHAA
YQBuAG8AcwBlAC0AMQA6ADIAIAAxADEAIAAxADAAIAAyACAANAAgADIAIAA0ACAAMgAgADIAIAAz
ADsADQAKAAkAbQBzAG8ALQBmAG8AbgB0AC0AYwBoAGEAcgBzAGUAdAA6ADIAMAA0ADsADQAKAAkA
bQBzAG8ALQBnAGUAbgBlAHIAaQBjAC0AZgBvAG4AdAAtAGYAYQBtAGkAbAB5ADoAcwB3AGkAcwBz
ADsADQAKAAkAbQBzAG8ALQBmAG8AbgB0AC0AcABpAHQAYwBoADoAdgBhAHIAaQBhAGIAbABlADsA
DQAKAAkAbQBzAG8ALQBmAG8AbgB0AC0AcwBpAGcAbgBhAHQAdQByAGUAOgAtADUAMwA2ADgANwAw
ADEANAA1ACAAMQAwADcAMwA4ADAAMAAzADEAOQAgADMAMwAgADAAIAA0ADEANQAgADAAOwB9AA0A
CgBAAGYAbwBuAHQALQBmAGEAYwBlAA0ACgAJAHsAZgBvAG4AdAAtAGYAYQBtAGkAbAB5ADoAIgBT
AGUAZwBvAGUAIABVAEkAIABFAG0AbwBqAGkAIgA7AA0ACgAJAHAAYQBuAG8AcwBlAC0AMQA6ADIA
IAAxADEAIAA1ACAAMgAgADQAIAAyACAANAAgADIAIAAyACAAMwA7AA0ACgAJAG0AcwBvAC0AZgBv
AG4AdAAtAGMAaABhAHIAcwBlAHQAOgAwADsADQAKAAkAbQBzAG8ALQBnAGUAbgBlAHIAaQBjAC0A
ZgBvAG4AdAAtAGYAYQBtAGkAbAB5ADoAcwB3AGkAcwBzADsADQAKAAkAbQBzAG8ALQBmAG8AbgB0
AC0AcABpAHQAYwBoADoAdgBhAHIAaQBhAGIAbABlADsADQAKAAkAbQBzAG8ALQBmAG8AbgB0AC0A
cwBpAGcAbgBhAHQAdQByAGUAOgAzACAAMwAzADUANQA0ADQAMwAyACAAMAAgADAAIAAxACAAMAA7
AH0ADQAKAEAAZgBvAG4AdAAtAGYAYQBjAGUADQAKAAkAewBmAG8AbgB0AC0AZgBhAG0AaQBsAHkA
OgAiAFMAZQBnAG8AZQAgAFUASQAgAEgAaQBzAHQAbwByAGkAYwAiADsADQAKAAkAcABhAG4AbwBz
AGUALQAxADoAMgAgADEAMQAgADUAIAAyACAANAAgADIAIAA0ACAAMgAgADIAIAAzADsADQAKAAkA
bQBzAG8ALQBmAG8AbgB0AC0AYwBoAGEAcgBzAGUAdAA6ADAAOwANAAoACQBtAHMAbwAtAGcAZQBu
AGUAcgBpAGMALQBmAG8AbgB0AC0AZgBhAG0AaQBsAHkAOgBzAHcAaQBzAHMAOwANAAoACQBtAHMA
bwAtAGYAbwBuAHQALQBwAGkAdABjAGgAOgB2AGEAcgBpAGEAYgBsAGUAOwANAAoACQBtAHMAbwAt
AGYAbwBuAHQALQBzAGkAZwBuAGEAdAB1AHIAZQA6AC0AMgAxADQANwA0ADgAMwAxADUAMwAgADMA
MwA1ADUANAA0ADMANAAgADYAMwA0ADAANwAzADYAIAAwACAAMQAgADAAOwB9AA0ACgBAAGYAbwBu
AHQALQBmAGEAYwBlAA0ACgAJAHsAZgBvAG4AdAAtAGYAYQBtAGkAbAB5ADoAIgBTAGUAZwBvAGUA
IABVAEkAIABMAGkAZwBoAHQAIgA7AA0ACgAJAHAAYQBuAG8AcwBlAC0AMQA6ADIAIAAxADEAIAA1
ACAAMgAgADQAIAAyACAANAAgADIAIAAyACAAMwA7AA0ACgAJAG0AcwBvAC0AZgBvAG4AdAAtAGMA
aABhAHIAcwBlAHQAOgAyADAANAA7AA0ACgAJAG0AcwBvAC0AZwBlAG4AZQByAGkAYwAtAGYAbwBu
AHQALQBmAGEAbQBpAGwAeQA6AHMAdwBpAHMAcwA7AA0ACgAJAG0AcwBvAC0AZgBvAG4AdAAtAHAA
aQB0AGMAaAA6AHYAYQByAGkAYQBiAGwAZQA7AA0ACgAJAG0AcwBvAC0AZgBvAG4AdAAtAHMAaQBn
AG4AYQB0AHUAcgBlADoALQA0ADYAOQA3ADUAMAAwADEANwAgAC0AMQAwADcAMwA2ADgAMwAzADIA
OQAgADkAIAAwACAANQAxADEAIAAwADsAfQANAAoAQABmAG8AbgB0AC0AZgBhAGMAZQANAAoACQB7
AGYAbwBuAHQALQBmAGEAbQBpAGwAeQA6ACIAUwBlAGcAbwBlACAAVQBJACAAUwBlAG0AaQBiAG8A
bABkACIAOwANAAoACQBwAGEAbgBvAHMAZQAtADEAOgAyACAAMQAxACAANwAgADIAIAA0ACAAMgAg
ADQAIAAyACAAMgAgADMAOwANAAoACQBtAHMAbwAtAGYAbwBuAHQALQBjAGgAYQByAHMAZQB0ADoA
MgAwADQAOwANAAoACQBtAHMAbwAtAGcAZQBuAGUAcgBpAGMALQBmAG8AbgB0AC0AZgBhAG0AaQBs
AHkAOgBzAHcAaQBzAHMAOwANAAoACQBtAHMAbwAtAGYAbwBuAHQALQBwAGkAdABjAGgAOgB2AGEA
cgBpAGEAYgBsAGUAOwANAAoACQBtAHMAbwAtAGYAbwBuAHQALQBzAGkAZwBuAGEAdAB1AHIAZQA6
AC0ANAA2ADkANwA1ADAAMAAxADcAIAAtADEAMAA3ADMANgA4ADMAMwAyADkAIAA5ACAAMAAgADUA
MQAxACAAMAA7AH0ADQAKAEAAZgBvAG4AdAAtAGYAYQBjAGUADQAKAAkAewBmAG8AbgB0AC0AZgBh
AG0AaQBsAHkAOgAiAFMAZQBnAG8AZQAgAFUASQAgAFMAZQBtAGkAbABpAGcAaAB0ACIAOwANAAoA
CQBwAGEAbgBvAHMAZQAtADEAOgAyACAAMQAxACAANAAgADIAIAA0ACAAMgAgADQAIAAyACAAMgAg
ADMAOwANAAoACQBtAHMAbwAtAGYAbwBuAHQALQBjAGgAYQByAHMAZQB0ADoAMgAwADQAOwANAAoA
CQBtAHMAbwAtAGcAZQBuAGUAcgBpAGMALQBmAG8AbgB0AC0AZgBhAG0AaQBsAHkAOgBzAHcAaQBz
AHMAOwANAAoACQBtAHMAbwAtAGYAbwBuAHQALQBwAGkAdABjAGgAOgB2AGEAcgBpAGEAYgBsAGUA
OwANAAoACQBtAHMAbwAtAGYAbwBuAHQALQBzAGkAZwBuAGEAdAB1AHIAZQA6AC0ANAA2ADkANwA1
ADAAMAAxADcAIAAtADEAMAA3ADMANgA4ADMAMwAyADkAIAA5ACAAMAAgADUAMQAxACAAMAA7AH0A
DQAKAEAAZgBvAG4AdAAtAGYAYQBjAGUADQAKAAkAewBmAG8AbgB0AC0AZgBhAG0AaQBsAHkAOgAi
AFMAZQBnAG8AZQAgAFUASQAgAFMAeQBtAGIAbwBsACIAOwANAAoACQBwAGEAbgBvAHMAZQAtADEA
OgAyACAAMQAxACAANQAgADIAIAA0ACAAMgAgADQAIAAyACAAMgAgADMAOwANAAoACQBtAHMAbwAt
AGYAbwBuAHQALQBjAGgAYQByAHMAZQB0ADoAMAA7AA0ACgAJAG0AcwBvAC0AZwBlAG4AZQByAGkA
YwAtAGYAbwBuAHQALQBmAGEAbQBpAGwAeQA6AHMAdwBpAHMAcwA7AA0ACgAJAG0AcwBvAC0AZgBv
AG4AdAAtAHAAaQB0AGMAaAA6AHYAYQByAGkAYQBiAGwAZQA7AA0ACgAJAG0AcwBvAC0AZgBvAG4A
dAAtAHMAaQBnAG4AYQB0AHUAcgBlADoALQAyADEANAA3ADQAOAAzADEANgA1ACAAMwAwADIAMAA1
ADUANAAwADcAIAAyADYAMgAxADQANAAgADAAIAAxACAAMAA7AH0ADQAKAEAAZgBvAG4AdAAtAGYA
YQBjAGUADQAKAAkAewBmAG8AbgB0AC0AZgBhAG0AaQBsAHkAOgAiAFwAQABTAGkAbQBTAHUAbgAi
ADsADQAKAAkAcABhAG4AbwBzAGUALQAxADoAMgAgADEAIAA2ACAAMAAgADMAIAAxACAAMQAgADEA
IAAxACAAMQA7AA0ACgAJAG0AcwBvAC0AZgBvAG4AdAAtAGMAaABhAHIAcwBlAHQAOgAxADMANAA7
AA0ACgAJAG0AcwBvAC0AZwBlAG4AZQByAGkAYwAtAGYAbwBuAHQALQBmAGEAbQBpAGwAeQA6AGEA
dQB0AG8AOwANAAoACQBtAHMAbwAtAGYAbwBuAHQALQBwAGkAdABjAGgAOgB2AGEAcgBpAGEAYgBs
AGUAOwANAAoACQBtAHMAbwAtAGYAbwBuAHQALQBzAGkAZwBuAGEAdAB1AHIAZQA6ADMAIAA2ADgA
MAA0ADYAMAAyADgAOAAgADIAMgAgADAAIAAyADYAMgAxADQANQAgADAAOwB9AA0ACgBAAGYAbwBu
AHQALQBmAGEAYwBlAA0ACgAJAHsAZgBvAG4AdAAtAGYAYQBtAGkAbAB5ADoATgBTAGkAbQBTAHUA
bgA7AA0ACgAJAHAAYQBuAG8AcwBlAC0AMQA6ADIAIAAxACAANgAgADkAIAAzACAAMQAgADEAIAAx
ACAAMQAgADEAOwANAAoACQBtAHMAbwAtAGYAbwBuAHQALQBjAGgAYQByAHMAZQB0ADoAMQAzADQA
OwANAAoACQBtAHMAbwAtAGcAZQBuAGUAcgBpAGMALQBmAG8AbgB0AC0AZgBhAG0AaQBsAHkAOgBt
AG8AZABlAHIAbgA7AA0ACgAJAG0AcwBvAC0AZgBvAG4AdAAtAHAAaQB0AGMAaAA6AGYAaQB4AGUA
ZAA7AA0ACgAJAG0AcwBvAC0AZgBvAG4AdAAtAHMAaQBnAG4AYQB0AHUAcgBlADoANgA0ADMAIAA2
ADgAMAA0ADYAMAAyADgAOAAgADIAMgAgADAAIAAyADYAMgAxADQANQAgADAAOwB9AA0ACgBAAGYA
bwBuAHQALQBmAGEAYwBlAA0ACgAJAHsAZgBvAG4AdAAtAGYAYQBtAGkAbAB5ADoAIgBcAEAATgBT
AGkAbQBTAHUAbgAiADsADQAKAAkAcABhAG4AbwBzAGUALQAxADoAMgAgADEAIAA2ACAAOQAgADMA
IAAxACAAMQAgADEAIAAxACAAMQA7AA0ACgAJAG0AcwBvAC0AZgBvAG4AdAAtAGMAaABhAHIAcwBl
AHQAOgAxADMANAA7AA0ACgAJAG0AcwBvAC0AZwBlAG4AZQByAGkAYwAtAGYAbwBuAHQALQBmAGEA
bQBpAGwAeQA6AG0AbwBkAGUAcgBuADsADQAKAAkAbQBzAG8ALQBmAG8AbgB0AC0AcABpAHQAYwBo
ADoAZgBpAHgAZQBkADsADQAKAAkAbQBzAG8ALQBmAG8AbgB0AC0AcwBpAGcAbgBhAHQAdQByAGUA
OgA2ADQAMwAgADYAOAAwADQANgAwADIAOAA4ACAAMgAyACAAMAAgADIANgAyADEANAA1ACAAMAA7
AH0ADQAKAEAAZgBvAG4AdAAtAGYAYQBjAGUADQAKAAkAewBmAG8AbgB0AC0AZgBhAG0AaQBsAHkA
OgBTAGkAbQBTAHUAbgAtAEUAeAB0AEIAOwANAAoACQBwAGEAbgBvAHMAZQAtADEAOgAyACAAMQAg
ADYAIAA5ACAANgAgADEAIAAxACAAMQAgADEAIAAxADsADQAKAAkAbQBzAG8ALQBmAG8AbgB0AC0A
YwBoAGEAcgBzAGUAdAA6ADEAMwA0ADsADQAKAAkAbQBzAG8ALQBnAGUAbgBlAHIAaQBjAC0AZgBv
AG4AdAAtAGYAYQBtAGkAbAB5ADoAbQBvAGQAZQByAG4AOwANAAoACQBtAHMAbwAtAGYAbwBuAHQA
LQBwAGkAdABjAGgAOgBmAGkAeABlAGQAOwANAAoACQBtAHMAbwAtAGYAbwBuAHQALQBzAGkAZwBu
AGEAdAB1AHIAZQA6ADMAIAAxADYAOAA2ADgAOQA2ADYANAAgADEANgAgADAAIAAyADYAMgAxADQA
NQAgADAAOwB9AA0ACgBAAGYAbwBuAHQALQBmAGEAYwBlAA0ACgAJAHsAZgBvAG4AdAAtAGYAYQBt
AGkAbAB5ADoAIgBcAEAAUwBpAG0AUwB1AG4ALQBFAHgAdABCACIAOwANAAoACQBwAGEAbgBvAHMA
ZQAtADEAOgAyACAAMQAgADYAIAA5ACAANgAgADEAIAAxACAAMQAgADEAIAAxADsADQAKAAkAbQBz
AG8ALQBmAG8AbgB0AC0AYwBoAGEAcgBzAGUAdAA6ADEAMwA0ADsADQAKAAkAbQBzAG8ALQBnAGUA
bgBlAHIAaQBjAC0AZgBvAG4AdAAtAGYAYQBtAGkAbAB5ADoAbQBvAGQAZQByAG4AOwANAAoACQBt
AHMAbwAtAGYAbwBuAHQALQBwAGkAdABjAGgAOgBmAGkAeABlAGQAOwANAAoACQBtAHMAbwAtAGYA
bwBuAHQALQBzAGkAZwBuAGEAdAB1AHIAZQA6ADMAIAAxADYAOAA2ADgAOQA2ADYANAAgADEANgAg
ADAAIAAyADYAMgAxADQANQAgADAAOwB9AA0ACgBAAGYAbwBuAHQALQBmAGEAYwBlAA0ACgAJAHsA
ZgBvAG4AdAAtAGYAYQBtAGkAbAB5ADoAIgBTAGkAdABrAGEAIABTAG0AYQBsAGwAIgA7AA0ACgAJ
AHAAYQBuAG8AcwBlAC0AMQA6ADIAIAAwACAANQAgADUAIAAwACAAMAAgADAAIAAyACAAMAAgADQA
OwANAAoACQBtAHMAbwAtAGYAbwBuAHQALQBjAGgAYQByAHMAZQB0ADoAMgAwADQAOwANAAoACQBt
AHMAbwAtAGcAZQBuAGUAcgBpAGMALQBmAG8AbgB0AC0AZgBhAG0AaQBsAHkAOgBhAHUAdABvADsA
DQAKAAkAbQBzAG8ALQBmAG8AbgB0AC0AcABpAHQAYwBoADoAdgBhAHIAaQBhAGIAbABlADsADQAK
AAkAbQBzAG8ALQBmAG8AbgB0AC0AcwBpAGcAbgBhAHQAdQByAGUAOgAtADEANgAxADAANgAxADEA
OQA4ADUAIAAxADAANwAzADcANQAwADAAOQAxACAAMAAgADAAIAA0ADEANQAgADAAOwB9AA0ACgBA
AGYAbwBuAHQALQBmAGEAYwBlAA0ACgAJAHsAZgBvAG4AdAAtAGYAYQBtAGkAbAB5ADoAIgBTAGkA
dABrAGEAIABUAGUAeAB0ACIAOwANAAoACQBwAGEAbgBvAHMAZQAtADEAOgAyACAAMAAgADUAIAA1
ACAAMAAgADAAIAAwACAAMgAgADAAIAA0ADsADQAKAAkAbQBzAG8ALQBmAG8AbgB0AC0AYwBoAGEA
cgBzAGUAdAA6ADIAMAA0ADsADQAKAAkAbQBzAG8ALQBnAGUAbgBlAHIAaQBjAC0AZgBvAG4AdAAt
AGYAYQBtAGkAbAB5ADoAYQB1AHQAbwA7AA0ACgAJAG0AcwBvAC0AZgBvAG4AdAAtAHAAaQB0AGMA
aAA6AHYAYQByAGkAYQBiAGwAZQA7AA0ACgAJAG0AcwBvAC0AZgBvAG4AdAAtAHMAaQBnAG4AYQB0
AHUAcgBlADoALQAxADYAMQAwADYAMQAxADkAOAA1ACAAMQAwADcAMwA3ADUAMAAwADkAMQAgADAA
IAAwACAANAAxADUAIAAwADsAfQANAAoAQABmAG8AbgB0AC0AZgBhAGMAZQANAAoACQB7AGYAbwBu
AHQALQBmAGEAbQBpAGwAeQA6ACIAUwBpAHQAawBhACAAUwB1AGIAaABlAGEAZABpAG4AZwAiADsA
DQAKAAkAcABhAG4AbwBzAGUALQAxADoAMgAgADAAIAA1ACAANQAgADAAIAAwACAAMAAgADIAIAAw
ACAANAA7AA0ACgAJAG0AcwBvAC0AZgBvAG4AdAAtAGMAaABhAHIAcwBlAHQAOgAyADAANAA7AA0A
CgAJAG0AcwBvAC0AZwBlAG4AZQByAGkAYwAtAGYAbwBuAHQALQBmAGEAbQBpAGwAeQA6AGEAdQB0
AG8AOwANAAoACQBtAHMAbwAtAGYAbwBuAHQALQBwAGkAdABjAGgAOgB2AGEAcgBpAGEAYgBsAGUA
OwANAAoACQBtAHMAbwAtAGYAbwBuAHQALQBzAGkAZwBuAGEAdAB1AHIAZQA6AC0AMQA2ADEAMAA2
ADEAMQA5ADgANQAgADEAMAA3ADMANwA1ADAAMAA5ADEAIAAwACAAMAAgADQAMQA1ACAAMAA7AH0A
DQAKAEAAZgBvAG4AdAAtAGYAYQBjAGUADQAKAAkAewBmAG8AbgB0AC0AZgBhAG0AaQBsAHkAOgAi
AFMAaQB0AGsAYQAgAEgAZQBhAGQAaQBuAGcAIgA7AA0ACgAJAHAAYQBuAG8AcwBlAC0AMQA6ADIA
IAAwACAANQAgADUAIAAwACAAMAAgADAAIAAyACAAMAAgADQAOwANAAoACQBtAHMAbwAtAGYAbwBu
AHQALQBjAGgAYQByAHMAZQB0ADoAMgAwADQAOwANAAoACQBtAHMAbwAtAGcAZQBuAGUAcgBpAGMA
LQBmAG8AbgB0AC0AZgBhAG0AaQBsAHkAOgBhAHUAdABvADsADQAKAAkAbQBzAG8ALQBmAG8AbgB0
AC0AcABpAHQAYwBoADoAdgBhAHIAaQBhAGIAbABlADsADQAKAAkAbQBzAG8ALQBmAG8AbgB0AC0A
cwBpAGcAbgBhAHQAdQByAGUAOgAtADEANgAxADAANgAxADEAOQA4ADUAIAAxADAANwAzADcANQAw
ADAAOQAxACAAMAAgADAAIAA0ADEANQAgADAAOwB9AA0ACgBAAGYAbwBuAHQALQBmAGEAYwBlAA0A
CgAJAHsAZgBvAG4AdAAtAGYAYQBtAGkAbAB5ADoAIgBTAGkAdABrAGEAIABEAGkAcwBwAGwAYQB5
ACIAOwANAAoACQBwAGEAbgBvAHMAZQAtADEAOgAyACAAMAAgADUAIAA1ACAAMAAgADAAIAAwACAA
MgAgADAAIAA0ADsADQAKAAkAbQBzAG8ALQBmAG8AbgB0AC0AYwBoAGEAcgBzAGUAdAA6ADIAMAA0
ADsADQAKAAkAbQBzAG8ALQBnAGUAbgBlAHIAaQBjAC0AZgBvAG4AdAAtAGYAYQBtAGkAbAB5ADoA
YQB1AHQAbwA7AA0ACgAJAG0AcwBvAC0AZgBvAG4AdAAtAHAAaQB0AGMAaAA6AHYAYQByAGkAYQBi
AGwAZQA7AA0ACgAJAG0AcwBvAC0AZgBvAG4AdAAtAHMAaQBnAG4AYQB0AHUAcgBlADoALQAxADYA
MQAwADYAMQAxADkAOAA1ACAAMQAwADcAMwA3ADUAMAAwADkAMQAgADAAIAAwACAANAAxADUAIAAw
ADsAfQANAAoAQABmAG8AbgB0AC0AZgBhAGMAZQANAAoACQB7AGYAbwBuAHQALQBmAGEAbQBpAGwA
eQA6ACIAUwBpAHQAawBhACAAQgBhAG4AbgBlAHIAIgA7AA0ACgAJAHAAYQBuAG8AcwBlAC0AMQA6
ADIAIAAwACAANQAgADUAIAAwACAAMAAgADAAIAAyACAAMAAgADQAOwANAAoACQBtAHMAbwAtAGYA
bwBuAHQALQBjAGgAYQByAHMAZQB0ADoAMgAwADQAOwANAAoACQBtAHMAbwAtAGcAZQBuAGUAcgBp
AGMALQBmAG8AbgB0AC0AZgBhAG0AaQBsAHkAOgBhAHUAdABvADsADQAKAAkAbQBzAG8ALQBmAG8A
bgB0AC0AcABpAHQAYwBoADoAdgBhAHIAaQBhAGIAbABlADsADQAKAAkAbQBzAG8ALQBmAG8AbgB0
AC0AcwBpAGcAbgBhAHQAdQByAGUAOgAtADEANgAxADAANgAxADEAOQA4ADUAIAAxADAANwAzADcA
NQAwADAAOQAxACAAMAAgADAAIAA0ADEANQAgADAAOwB9AA0ACgBAAGYAbwBuAHQALQBmAGEAYwBl
AA0ACgAJAHsAZgBvAG4AdAAtAGYAYQBtAGkAbAB5ADoAIgBUAHIAZQBiAHUAYwBoAGUAdAAgAE0A
UwAiADsADQAKAAkAcABhAG4AbwBzAGUALQAxADoAMgAgADEAMQAgADYAIAAzACAAMgAgADIAIAAy
ACAAMgAgADIAIAA0ADsADQAKAAkAbQBzAG8ALQBmAG8AbgB0AC0AYwBoAGEAcgBzAGUAdAA6ADIA
MAA0ADsADQAKAAkAbQBzAG8ALQBnAGUAbgBlAHIAaQBjAC0AZgBvAG4AdAAtAGYAYQBtAGkAbAB5
ADoAcwB3AGkAcwBzADsADQAKAAkAbQBzAG8ALQBmAG8AbgB0AC0AcABpAHQAYwBoADoAdgBhAHIA
aQBhAGIAbABlADsADQAKAAkAbQBzAG8ALQBmAG8AbgB0AC0AcwBpAGcAbgBhAHQAdQByAGUAOgAx
ADYANwAxACAAMAAgADAAIAAwACAAMQA1ADkAIAAwADsAfQANAAoAQABmAG8AbgB0AC0AZgBhAGMA
ZQANAAoACQB7AGYAbwBuAHQALQBmAGEAbQBpAGwAeQA6AFYAZQByAGQAYQBuAGEAOwANAAoACQBw
AGEAbgBvAHMAZQAtADEAOgAyACAAMQAxACAANgAgADQAIAAzACAANQAgADQAIAA0ACAAMgAgADQA
OwANAAoACQBtAHMAbwAtAGYAbwBuAHQALQBjAGgAYQByAHMAZQB0ADoAMgAwADQAOwANAAoACQBt
AHMAbwAtAGcAZQBuAGUAcgBpAGMALQBmAG8AbgB0AC0AZgBhAG0AaQBsAHkAOgBzAHcAaQBzAHMA
OwANAAoACQBtAHMAbwAtAGYAbwBuAHQALQBwAGkAdABjAGgAOgB2AGEAcgBpAGEAYgBsAGUAOwAN
AAoACQBtAHMAbwAtAGYAbwBuAHQALQBzAGkAZwBuAGEAdAB1AHIAZQA6AC0AMQA2ADEAMAA2ADEA
MAA5ADQANQAgADEAMAA3ADMANwA1ADAAMQAwADcAIAAxADYAIAAwACAANAAxADUAIAAwADsAfQAN
AAoAQABmAG8AbgB0AC0AZgBhAGMAZQANAAoACQB7AGYAbwBuAHQALQBmAGEAbQBpAGwAeQA6AFcA
ZQBiAGQAaQBuAGcAcwA7AA0ACgAJAHAAYQBuAG8AcwBlAC0AMQA6ADUAIAAzACAAMQAgADIAIAAx
ACAANQAgADkAIAA2ACAANwAgADMAOwANAAoACQBtAHMAbwAtAGYAbwBuAHQALQBjAGgAYQByAHMA
ZQB0ADoAMgA7AA0ACgAJAG0AcwBvAC0AZwBlAG4AZQByAGkAYwAtAGYAbwBuAHQALQBmAGEAbQBp
AGwAeQA6AHIAbwBtAGEAbgA7AA0ACgAJAG0AcwBvAC0AZgBvAG4AdAAtAHAAaQB0AGMAaAA6AHYA
YQByAGkAYQBiAGwAZQA7AA0ACgAJAG0AcwBvAC0AZgBvAG4AdAAtAHMAaQBnAG4AYQB0AHUAcgBl
ADoAMAAgADIANgA4ADQAMwA1ADQANQA2ACAAMAAgADAAIAAtADIAMQA0ADcANAA4ADMANgA0ADgA
IAAwADsAfQANAAoAQABmAG8AbgB0AC0AZgBhAGMAZQANAAoACQB7AGYAbwBuAHQALQBmAGEAbQBp
AGwAeQA6ACIAWQB1ACAARwBvAHQAaABpAGMAIgA7AA0ACgAJAHAAYQBuAG8AcwBlAC0AMQA6ADIA
IAAxADEAIAA0ACAAMAAgADAAIAAwACAAMAAgADAAIAAwACAAMAA7AA0ACgAJAG0AcwBvAC0AZgBv
AG4AdAAtAGMAaABhAHIAcwBlAHQAOgAxADIAOAA7AA0ACgAJAG0AcwBvAC0AZwBlAG4AZQByAGkA
YwAtAGYAbwBuAHQALQBmAGEAbQBpAGwAeQA6AHMAdwBpAHMAcwA7AA0ACgAJAG0AcwBvAC0AZgBv
AG4AdAAtAHAAaQB0AGMAaAA6AHYAYQByAGkAYQBiAGwAZQA7AA0ACgAJAG0AcwBvAC0AZgBvAG4A
dAAtAHMAaQBnAG4AYQB0AHUAcgBlADoALQA1ADMANgA4ADcAMAAxADQANQAgADcAMQA3ADcANAA5
ADcANQA5ACAAMgAyACAAMAAgADEAMwAxADIAMwAxACAAMAA7AH0ADQAKAEAAZgBvAG4AdAAtAGYA
YQBjAGUADQAKAAkAewBmAG8AbgB0AC0AZgBhAG0AaQBsAHkAOgAiAFwAQABZAHUAIABHAG8AdABo
AGkAYwAiADsADQAKAAkAcABhAG4AbwBzAGUALQAxADoAMgAgADEAMQAgADQAIAAwACAAMAAgADAA
IAAwACAAMAAgADAAIAAwADsADQAKAAkAbQBzAG8ALQBmAG8AbgB0AC0AYwBoAGEAcgBzAGUAdAA6
ADEAMgA4ADsADQAKAAkAbQBzAG8ALQBnAGUAbgBlAHIAaQBjAC0AZgBvAG4AdAAtAGYAYQBtAGkA
bAB5ADoAcwB3AGkAcwBzADsADQAKAAkAbQBzAG8ALQBmAG8AbgB0AC0AcABpAHQAYwBoADoAdgBh
AHIAaQBhAGIAbABlADsADQAKAAkAbQBzAG8ALQBmAG8AbgB0AC0AcwBpAGcAbgBhAHQAdQByAGUA
OgAtADUAMwA2ADgANwAwADEANAA1ACAANwAxADcANwA0ADkANwA1ADkAIAAyADIAIAAwACAAMQAz
ADEAMgAzADEAIAAwADsAfQANAAoAQABmAG8AbgB0AC0AZgBhAGMAZQANAAoACQB7AGYAbwBuAHQA
LQBmAGEAbQBpAGwAeQA6ACIAWQB1ACAARwBvAHQAaABpAGMAIABVAEkAIgA7AA0ACgAJAHAAYQBu
AG8AcwBlAC0AMQA6ADIAIAAxADEAIAA1ACAAMAAgADAAIAAwACAAMAAgADAAIAAwACAAMAA7AA0A
CgAJAG0AcwBvAC0AZgBvAG4AdAAtAGMAaABhAHIAcwBlAHQAOgAxADIAOAA7AA0ACgAJAG0AcwBv
AC0AZwBlAG4AZQByAGkAYwAtAGYAbwBuAHQALQBmAGEAbQBpAGwAeQA6AHMAdwBpAHMAcwA7AA0A
CgAJAG0AcwBvAC0AZgBvAG4AdAAtAHAAaQB0AGMAaAA6AHYAYQByAGkAYQBiAGwAZQA7AA0ACgAJ
AG0AcwBvAC0AZgBvAG4AdAAtAHMAaQBnAG4AYQB0AHUAcgBlADoALQA1ADMANgA4ADcAMAAxADQA
NQAgADcAMQA3ADcANAA5ADcANQA5ACAAMgAyACAAMAAgADEAMwAxADIAMwAxACAAMAA7AH0ADQAK
AEAAZgBvAG4AdAAtAGYAYQBjAGUADQAKAAkAewBmAG8AbgB0AC0AZgBhAG0AaQBsAHkAOgAiAFwA
QABZAHUAIABHAG8AdABoAGkAYwAgAFUASQAiADsADQAKAAkAcABhAG4AbwBzAGUALQAxADoAMgAg
ADEAMQAgADUAIAAwACAAMAAgADAAIAAwACAAMAAgADAAIAAwADsADQAKAAkAbQBzAG8ALQBmAG8A
bgB0AC0AYwBoAGEAcgBzAGUAdAA6ADEAMgA4ADsADQAKAAkAbQBzAG8ALQBnAGUAbgBlAHIAaQBj
AC0AZgBvAG4AdAAtAGYAYQBtAGkAbAB5ADoAcwB3AGkAcwBzADsADQAKAAkAbQBzAG8ALQBmAG8A
bgB0AC0AcABpAHQAYwBoADoAdgBhAHIAaQBhAGIAbABlADsADQAKAAkAbQBzAG8ALQBmAG8AbgB0
AC0AcwBpAGcAbgBhAHQAdQByAGUAOgAtADUAMwA2ADgANwAwADEANAA1ACAANwAxADcANwA0ADkA
NwA1ADkAIAAyADIAIAAwACAAMQAzADEAMgAzADEAIAAwADsAfQANAAoAQABmAG8AbgB0AC0AZgBh
AGMAZQANAAoACQB7AGYAbwBuAHQALQBmAGEAbQBpAGwAeQA6ACIAWQB1ACAARwBvAHQAaABpAGMA
IABVAEkAIABTAGUAbQBpAGIAbwBsAGQAIgA7AA0ACgAJAHAAYQBuAG8AcwBlAC0AMQA6ADIAIAAx
ADEAIAA3ACAAMAAgADAAIAAwACAAMAAgADAAIAAwACAAMAA7AA0ACgAJAG0AcwBvAC0AZgBvAG4A
dAAtAGMAaABhAHIAcwBlAHQAOgAxADIAOAA7AA0ACgAJAG0AcwBvAC0AZwBlAG4AZQByAGkAYwAt
AGYAbwBuAHQALQBmAGEAbQBpAGwAeQA6AHMAdwBpAHMAcwA7AA0ACgAJAG0AcwBvAC0AZgBvAG4A
dAAtAHAAaQB0AGMAaAA6AHYAYQByAGkAYQBiAGwAZQA7AA0ACgAJAG0AcwBvAC0AZgBvAG4AdAAt
AHMAaQBnAG4AYQB0AHUAcgBlADoALQA1ADMANgA4ADcAMAAxADQANQAgADcAMQA3ADcANAA5ADcA
NQA5ACAAMgAyACAAMAAgADEAMwAxADIAMwAxACAAMAA7AH0ADQAKAEAAZgBvAG4AdAAtAGYAYQBj
AGUADQAKAAkAewBmAG8AbgB0AC0AZgBhAG0AaQBsAHkAOgAiAFwAQABZAHUAIABHAG8AdABoAGkA
YwAgAFUASQAgAFMAZQBtAGkAYgBvAGwAZAAiADsADQAKAAkAcABhAG4AbwBzAGUALQAxADoAMgAg
ADEAMQAgADcAIAAwACAAMAAgADAAIAAwACAAMAAgADAAIAAwADsADQAKAAkAbQBzAG8ALQBmAG8A
bgB0AC0AYwBoAGEAcgBzAGUAdAA6ADEAMgA4ADsADQAKAAkAbQBzAG8ALQBnAGUAbgBlAHIAaQBj
AC0AZgBvAG4AdAAtAGYAYQBtAGkAbAB5ADoAcwB3AGkAcwBzADsADQAKAAkAbQBzAG8ALQBmAG8A
bgB0AC0AcABpAHQAYwBoADoAdgBhAHIAaQBhAGIAbABlADsADQAKAAkAbQBzAG8ALQBmAG8AbgB0
AC0AcwBpAGcAbgBhAHQAdQByAGUAOgAtADUAMwA2ADgANwAwADEANAA1ACAANwAxADcANwA0ADkA
NwA1ADkAIAAyADIAIAAwACAAMQAzADEAMgAzADEAIAAwADsAfQANAAoAQABmAG8AbgB0AC0AZgBh
AGMAZQANAAoACQB7AGYAbwBuAHQALQBmAGEAbQBpAGwAeQA6ACIAWQB1ACAARwBvAHQAaABpAGMA
IABMAGkAZwBoAHQAIgA7AA0ACgAJAHAAYQBuAG8AcwBlAC0AMQA6ADIAIAAxADEAIAAzACAAMAAg
ADAAIAAwACAAMAAgADAAIAAwACAAMAA7AA0ACgAJAG0AcwBvAC0AZgBvAG4AdAAtAGMAaABhAHIA
cwBlAHQAOgAxADIAOAA7AA0ACgAJAG0AcwBvAC0AZwBlAG4AZQByAGkAYwAtAGYAbwBuAHQALQBm
AGEAbQBpAGwAeQA6AHMAdwBpAHMAcwA7AA0ACgAJAG0AcwBvAC0AZgBvAG4AdAAtAHAAaQB0AGMA
aAA6AHYAYQByAGkAYQBiAGwAZQA7AA0ACgAJAG0AcwBvAC0AZgBvAG4AdAAtAHMAaQBnAG4AYQB0
AHUAcgBlADoALQA1ADMANgA4ADcAMAAxADQANQAgADcAMQA3ADcANAA5ADcANQA5ACAAMgAyACAA
MAAgADEAMwAxADIAMwAxACAAMAA7AH0ADQAKAEAAZgBvAG4AdAAtAGYAYQBjAGUADQAKAAkAewBm
AG8AbgB0AC0AZgBhAG0AaQBsAHkAOgAiAFwAQABZAHUAIABHAG8AdABoAGkAYwAgAEwAaQBnAGgA
dAAiADsADQAKAAkAcABhAG4AbwBzAGUALQAxADoAMgAgADEAMQAgADMAIAAwACAAMAAgADAAIAAw
ACAAMAAgADAAIAAwADsADQAKAAkAbQBzAG8ALQBmAG8AbgB0AC0AYwBoAGEAcgBzAGUAdAA6ADEA
MgA4ADsADQAKAAkAbQBzAG8ALQBnAGUAbgBlAHIAaQBjAC0AZgBvAG4AdAAtAGYAYQBtAGkAbAB5
ADoAcwB3AGkAcwBzADsADQAKAAkAbQBzAG8ALQBmAG8AbgB0AC0AcABpAHQAYwBoADoAdgBhAHIA
aQBhAGIAbABlADsADQAKAAkAbQBzAG8ALQBmAG8AbgB0AC0AcwBpAGcAbgBhAHQAdQByAGUAOgAt
ADUAMwA2ADgANwAwADEANAA1ACAANwAxADcANwA0ADkANwA1ADkAIAAyADIAIAAwACAAMQAzADEA
MgAzADEAIAAwADsAfQANAAoAQABmAG8AbgB0AC0AZgBhAGMAZQANAAoACQB7AGYAbwBuAHQALQBm
AGEAbQBpAGwAeQA6ACIAWQB1ACAARwBvAHQAaABpAGMAIABVAEkAIABMAGkAZwBoAHQAIgA7AA0A
CgAJAHAAYQBuAG8AcwBlAC0AMQA6ADIAIAAxADEAIAAzACAAMAAgADAAIAAwACAAMAAgADAAIAAw
ACAAMAA7AA0ACgAJAG0AcwBvAC0AZgBvAG4AdAAtAGMAaABhAHIAcwBlAHQAOgAxADIAOAA7AA0A
CgAJAG0AcwBvAC0AZwBlAG4AZQByAGkAYwAtAGYAbwBuAHQALQBmAGEAbQBpAGwAeQA6AHMAdwBp
AHMAcwA7AA0ACgAJAG0AcwBvAC0AZgBvAG4AdAAtAHAAaQB0AGMAaAA6AHYAYQByAGkAYQBiAGwA
ZQA7AA0ACgAJAG0AcwBvAC0AZgBvAG4AdAAtAHMAaQBnAG4AYQB0AHUAcgBlADoALQA1ADMANgA4
ADcAMAAxADQANQAgADcAMQA3ADcANAA5ADcANQA5ACAAMgAyACAAMAAgADEAMwAxADIAMwAxACAA
MAA7AH0ADQAKAEAAZgBvAG4AdAAtAGYAYQBjAGUADQAKAAkAewBmAG8AbgB0AC0AZgBhAG0AaQBs
AHkAOgAiAFwAQABZAHUAIABHAG8AdABoAGkAYwAgAFUASQAgAEwAaQBnAGgAdAAiADsADQAKAAkA
cABhAG4AbwBzAGUALQAxADoAMgAgADEAMQAgADMAIAAwACAAMAAgADAAIAAwACAAMAAgADAAIAAw
ADsADQAKAAkAbQBzAG8ALQBmAG8AbgB0AC0AYwBoAGEAcgBzAGUAdAA6ADEAMgA4ADsADQAKAAkA
bQBzAG8ALQBnAGUAbgBlAHIAaQBjAC0AZgBvAG4AdAAtAGYAYQBtAGkAbAB5ADoAcwB3AGkAcwBz
ADsADQAKAAkAbQBzAG8ALQBmAG8AbgB0AC0AcABpAHQAYwBoADoAdgBhAHIAaQBhAGIAbABlADsA
DQAKAAkAbQBzAG8ALQBmAG8AbgB0AC0AcwBpAGcAbgBhAHQAdQByAGUAOgAtADUAMwA2ADgANwAw
ADEANAA1ACAANwAxADcANwA0ADkANwA1ADkAIAAyADIAIAAwACAAMQAzADEAMgAzADEAIAAwADsA
fQANAAoAQABmAG8AbgB0AC0AZgBhAGMAZQANAAoACQB7AGYAbwBuAHQALQBmAGEAbQBpAGwAeQA6
ACIAWQB1ACAARwBvAHQAaABpAGMAIABNAGUAZABpAHUAbQAiADsADQAKAAkAcABhAG4AbwBzAGUA
LQAxADoAMgAgADEAMQAgADUAIAAwACAAMAAgADAAIAAwACAAMAAgADAAIAAwADsADQAKAAkAbQBz
AG8ALQBmAG8AbgB0AC0AYwBoAGEAcgBzAGUAdAA6ADEAMgA4ADsADQAKAAkAbQBzAG8ALQBnAGUA
bgBlAHIAaQBjAC0AZgBvAG4AdAAtAGYAYQBtAGkAbAB5ADoAcwB3AGkAcwBzADsADQAKAAkAbQBz
AG8ALQBmAG8AbgB0AC0AcABpAHQAYwBoADoAdgBhAHIAaQBhAGIAbABlADsADQAKAAkAbQBzAG8A
LQBmAG8AbgB0AC0AcwBpAGcAbgBhAHQAdQByAGUAOgAtADUAMwA2ADgANwAwADEANAA1ACAANwAx
ADcANwA0ADkANwA1ADkAIAAyADIAIAAwACAAMQAzADEAMgAzADEAIAAwADsAfQANAAoAQABmAG8A
bgB0AC0AZgBhAGMAZQANAAoACQB7AGYAbwBuAHQALQBmAGEAbQBpAGwAeQA6ACIAXABAAFkAdQAg
AEcAbwB0AGgAaQBjACAATQBlAGQAaQB1AG0AIgA7AA0ACgAJAHAAYQBuAG8AcwBlAC0AMQA6ADIA
IAAxADEAIAA1ACAAMAAgADAAIAAwACAAMAAgADAAIAAwACAAMAA7AA0ACgAJAG0AcwBvAC0AZgBv
AG4AdAAtAGMAaABhAHIAcwBlAHQAOgAxADIAOAA7AA0ACgAJAG0AcwBvAC0AZwBlAG4AZQByAGkA
YwAtAGYAbwBuAHQALQBmAGEAbQBpAGwAeQA6AHMAdwBpAHMAcwA7AA0ACgAJAG0AcwBvAC0AZgBv
AG4AdAAtAHAAaQB0AGMAaAA6AHYAYQByAGkAYQBiAGwAZQA7AA0ACgAJAG0AcwBvAC0AZgBvAG4A
dAAtAHMAaQBnAG4AYQB0AHUAcgBlADoALQA1ADMANgA4ADcAMAAxADQANQAgADcAMQA3ADcANAA5
ADcANQA5ACAAMgAyACAAMAAgADEAMwAxADIAMwAxACAAMAA7AH0ADQAKAEAAZgBvAG4AdAAtAGYA
YQBjAGUADQAKAAkAewBmAG8AbgB0AC0AZgBhAG0AaQBsAHkAOgAiAFkAdQAgAEcAbwB0AGgAaQBj
ACAAVQBJACAAUwBlAG0AaQBsAGkAZwBoAHQAIgA7AA0ACgAJAHAAYQBuAG8AcwBlAC0AMQA6ADIA
IAAxADEAIAA0ACAAMAAgADAAIAAwACAAMAAgADAAIAAwACAAMAA7AA0ACgAJAG0AcwBvAC0AZgBv
AG4AdAAtAGMAaABhAHIAcwBlAHQAOgAxADIAOAA7AA0ACgAJAG0AcwBvAC0AZwBlAG4AZQByAGkA
YwAtAGYAbwBuAHQALQBmAGEAbQBpAGwAeQA6AHMAdwBpAHMAcwA7AA0ACgAJAG0AcwBvAC0AZgBv
AG4AdAAtAHAAaQB0AGMAaAA6AHYAYQByAGkAYQBiAGwAZQA7AA0ACgAJAG0AcwBvAC0AZgBvAG4A
dAAtAHMAaQBnAG4AYQB0AHUAcgBlADoALQA1ADMANgA4ADcAMAAxADQANQAgADcAMQA3ADcANAA5
ADcANQA5ACAAMgAyACAAMAAgADEAMwAxADIAMwAxACAAMAA7AH0ADQAKAEAAZgBvAG4AdAAtAGYA
YQBjAGUADQAKAAkAewBmAG8AbgB0AC0AZgBhAG0AaQBsAHkAOgAiAFwAQABZAHUAIABHAG8AdABo
AGkAYwAgAFUASQAgAFMAZQBtAGkAbABpAGcAaAB0ACIAOwANAAoACQBwAGEAbgBvAHMAZQAtADEA
OgAyACAAMQAxACAANAAgADAAIAAwACAAMAAgADAAIAAwACAAMAAgADAAOwANAAoACQBtAHMAbwAt
AGYAbwBuAHQALQBjAGgAYQByAHMAZQB0ADoAMQAyADgAOwANAAoACQBtAHMAbwAtAGcAZQBuAGUA
cgBpAGMALQBmAG8AbgB0AC0AZgBhAG0AaQBsAHkAOgBzAHcAaQBzAHMAOwANAAoACQBtAHMAbwAt
AGYAbwBuAHQALQBwAGkAdABjAGgAOgB2AGEAcgBpAGEAYgBsAGUAOwANAAoACQBtAHMAbwAtAGYA
bwBuAHQALQBzAGkAZwBuAGEAdAB1AHIAZQA6AC0ANQAzADYAOAA3ADAAMQA0ADUAIAA3ADEANwA3
ADQAOQA3ADUAOQAgADIAMgAgADAAIAAxADMAMQAyADMAMQAgADAAOwB9AA0ACgBAAGYAbwBuAHQA
LQBmAGEAYwBlAA0ACgAJAHsAZgBvAG4AdAAtAGYAYQBtAGkAbAB5ADoAIgBIAG8AbABvAEwAZQBu
AHMAIABNAEQATAAyACAAQQBzAHMAZQB0AHMAIgA7AA0ACgAJAHAAYQBuAG8AcwBlAC0AMQA6ADUA
IAAxADAAIAAxACAAMgAgADEAIAAxACAAMQAgADEAIAAxACAAMQA7AA0ACgAJAG0AcwBvAC0AZgBv
AG4AdAAtAGMAaABhAHIAcwBlAHQAOgAwADsADQAKAAkAbQBzAG8ALQBnAGUAbgBlAHIAaQBjAC0A
ZgBvAG4AdAAtAGYAYQBtAGkAbAB5ADoAcgBvAG0AYQBuADsADQAKAAkAbQBzAG8ALQBmAG8AbgB0
AC0AcABpAHQAYwBoADoAdgBhAHIAaQBhAGIAbABlADsADQAKAAkAbQBzAG8ALQBmAG8AbgB0AC0A
cwBpAGcAbgBhAHQAdQByAGUAOgAzACAAMgA2ADgANAAzADUANAA1ADYAIAAwACAAMAAgADEAIAAw
ADsAfQANAAoAQABmAG8AbgB0AC0AZgBhAGMAZQANAAoACQB7AGYAbwBuAHQALQBmAGEAbQBpAGwA
eQA6ACIATQBUACAARQB4AHQAcgBhACIAOwANAAoACQBwAGEAbgBvAHMAZQAtADEAOgA1ACAANQAg
ADEAIAAyACAAMQAgADIAIAA1ACAAMgAgADIAIAAyADsADQAKAAkAbQBzAG8ALQBmAG8AbgB0AC0A
YwBoAGEAcgBzAGUAdAA6ADIAOwANAAoACQBtAHMAbwAtAGcAZQBuAGUAcgBpAGMALQBmAG8AbgB0
AC0AZgBhAG0AaQBsAHkAOgByAG8AbQBhAG4AOwANAAoACQBtAHMAbwAtAGYAbwBuAHQALQBwAGkA
dABjAGgAOgB2AGEAcgBpAGEAYgBsAGUAOwANAAoACQBtAHMAbwAtAGYAbwBuAHQALQBzAGkAZwBu
AGEAdAB1AHIAZQA6ADAAIAAyADYAOAA0ADMANQA0ADUANgAgADAAIAAwACAALQAyADEANAA3ADQA
OAAzADYANAA4ACAAMAA7AH0ADQAKAEAAZgBvAG4AdAAtAGYAYQBjAGUADQAKAAkAewBmAG8AbgB0
AC0AZgBhAG0AaQBsAHkAOgAiAFwAQABBAHIAaQBhAGwAIABVAG4AaQBjAG8AZABlACAATQBTACIA
OwANAAoACQBwAGEAbgBvAHMAZQAtADEAOgAyACAAMQAxACAANgAgADQAIAAyACAAMgAgADIAIAAy
ACAAMgAgADQAOwANAAoACQBtAHMAbwAtAGYAbwBuAHQALQBjAGgAYQByAHMAZQB0ADoAMQAyADgA
OwANAAoACQBtAHMAbwAtAGcAZQBuAGUAcgBpAGMALQBmAG8AbgB0AC0AZgBhAG0AaQBsAHkAOgBz
AHcAaQBzAHMAOwANAAoACQBtAHMAbwAtAGYAbwBuAHQALQBwAGkAdABjAGgAOgB2AGEAcgBpAGEA
YgBsAGUAOwANAAoACQBtAHMAbwAtAGYAbwBuAHQALQBzAGkAZwBuAGEAdAB1AHIAZQA6AC0AMQAz
ADQAMgAzADgAMgAwADkAIAAtADMANwAxADEAOQA1ADkAMAA1ACAANgAzACAAMAAgADQAMQAyADkA
MgA3ADkAIAAwADsAfQANAAoAQABmAG8AbgB0AC0AZgBhAGMAZQANAAoACQB7AGYAbwBuAHQALQBm
AGEAbQBpAGwAeQA6ACIAVwBpAG4AZwBkAGkAbgBnAHMAIAAyACIAOwANAAoACQBwAGEAbgBvAHMA
ZQAtADEAOgA1ACAAMgAgADEAIAAyACAAMQAgADUAIAA3ACAANwAgADcAIAA3ADsADQAKAAkAbQBz
AG8ALQBmAG8AbgB0AC0AYwBoAGEAcgBzAGUAdAA6ADIAOwANAAoACQBtAHMAbwAtAGcAZQBuAGUA
cgBpAGMALQBmAG8AbgB0AC0AZgBhAG0AaQBsAHkAOgByAG8AbQBhAG4AOwANAAoACQBtAHMAbwAt
AGYAbwBuAHQALQBwAGkAdABjAGgAOgB2AGEAcgBpAGEAYgBsAGUAOwANAAoACQBtAHMAbwAtAGYA
bwBuAHQALQBzAGkAZwBuAGEAdAB1AHIAZQA6ADAAIAAyADYAOAA0ADMANQA0ADUANgAgADAAIAAw
ACAALQAyADEANAA3ADQAOAAzADYANAA4ACAAMAA7AH0ADQAKAEAAZgBvAG4AdAAtAGYAYQBjAGUA
DQAKAAkAewBmAG8AbgB0AC0AZgBhAG0AaQBsAHkAOgAiAFcAaQBuAGcAZABpAG4AZwBzACAAMwAi
ADsADQAKAAkAcABhAG4AbwBzAGUALQAxADoANQAgADQAIAAxACAAMgAgADEAIAA4ACAANwAgADcA
IAA3ACAANwA7AA0ACgAJAG0AcwBvAC0AZgBvAG4AdAAtAGMAaABhAHIAcwBlAHQAOgAyADsADQAK
AAkAbQBzAG8ALQBnAGUAbgBlAHIAaQBjAC0AZgBvAG4AdAAtAGYAYQBtAGkAbAB5ADoAcgBvAG0A
YQBuADsADQAKAAkAbQBzAG8ALQBmAG8AbgB0AC0AcABpAHQAYwBoADoAdgBhAHIAaQBhAGIAbABl
ADsADQAKAAkAbQBzAG8ALQBmAG8AbgB0AC0AcwBpAGcAbgBhAHQAdQByAGUAOgAwACAAMgA2ADgA
NAAzADUANAA1ADYAIAAwACAAMAAgAC0AMgAxADQANwA0ADgAMwA2ADQAOAAgADAAOwB9AA0ACgBA
AGYAbwBuAHQALQBmAGEAYwBlAA0ACgAJAHsAZgBvAG4AdAAtAGYAYQBtAGkAbAB5ADoAQQBsAGcA
ZQByAGkAYQBuADsADQAKAAkAcABhAG4AbwBzAGUALQAxADoANAAgADIAIAA3ACAANQAgADQAIAAx
ADAAIAAyACAANgAgADcAIAAyADsADQAKAAkAbQBzAG8ALQBmAG8AbgB0AC0AYwBoAGEAcgBzAGUA
dAA6ADAAOwANAAoACQBtAHMAbwAtAGcAZQBuAGUAcgBpAGMALQBmAG8AbgB0AC0AZgBhAG0AaQBs
AHkAOgBkAGUAYwBvAHIAYQB0AGkAdgBlADsADQAKAAkAbQBzAG8ALQBmAG8AbgB0AC0AcABpAHQA
YwBoADoAdgBhAHIAaQBhAGIAbABlADsADQAKAAkAbQBzAG8ALQBmAG8AbgB0AC0AcwBpAGcAbgBh
AHQAdQByAGUAOgAzACAAMAAgADAAIAAwACAAMQAgADAAOwB9AA0ACgBAAGYAbwBuAHQALQBmAGEA
YwBlAA0ACgAJAHsAZgBvAG4AdAAtAGYAYQBtAGkAbAB5ADoAIgBCAGEAcwBrAGUAcgB2AGkAbABs
AGUAIABPAGwAZAAgAEYAYQBjAGUAIgA7AA0ACgAJAHAAYQBuAG8AcwBlAC0AMQA6ADIAIAAyACAA
NgAgADIAIAA4ACAANQAgADUAIAAyACAAMwAgADMAOwANAAoACQBtAHMAbwAtAGYAbwBuAHQALQBj
AGgAYQByAHMAZQB0ADoAMAA7AA0ACgAJAG0AcwBvAC0AZwBlAG4AZQByAGkAYwAtAGYAbwBuAHQA
LQBmAGEAbQBpAGwAeQA6AHIAbwBtAGEAbgA7AA0ACgAJAG0AcwBvAC0AZgBvAG4AdAAtAHAAaQB0
AGMAaAA6AHYAYQByAGkAYQBiAGwAZQA7AA0ACgAJAG0AcwBvAC0AZgBvAG4AdAAtAHMAaQBnAG4A
YQB0AHUAcgBlADoAMwAgADAAIAAwACAAMAAgADEAIAAwADsAfQANAAoAQABmAG8AbgB0AC0AZgBh
AGMAZQANAAoACQB7AGYAbwBuAHQALQBmAGEAbQBpAGwAeQA6ACIAQgBhAHUAaABhAHUAcwAgADkA
MwAiADsADQAKAAkAcABhAG4AbwBzAGUALQAxADoANAAgADMAIAA5ACAANQAgADIAIAAxADEAIAAy
ACAAMgAgADEAMgAgADIAOwANAAoACQBtAHMAbwAtAGYAbwBuAHQALQBjAGgAYQByAHMAZQB0ADoA
MAA7AA0ACgAJAG0AcwBvAC0AZwBlAG4AZQByAGkAYwAtAGYAbwBuAHQALQBmAGEAbQBpAGwAeQA6
AGQAZQBjAG8AcgBhAHQAaQB2AGUAOwANAAoACQBtAHMAbwAtAGYAbwBuAHQALQBwAGkAdABjAGgA
OgB2AGEAcgBpAGEAYgBsAGUAOwANAAoACQBtAHMAbwAtAGYAbwBuAHQALQBzAGkAZwBuAGEAdAB1
AHIAZQA6ADMAIAAwACAAMAAgADAAIAAxACAAMAA7AH0ADQAKAEAAZgBvAG4AdAAtAGYAYQBjAGUA
DQAKAAkAewBmAG8AbgB0AC0AZgBhAG0AaQBsAHkAOgAiAEIAZQBsAGwAIABNAFQAIgA7AA0ACgAJ
AHAAYQBuAG8AcwBlAC0AMQA6ADIAIAAyACAANQAgADMAIAA2ACAAMwAgADUAIAAyACAAMwAgADMA
OwANAAoACQBtAHMAbwAtAGYAbwBuAHQALQBjAGgAYQByAHMAZQB0ADoAMAA7AA0ACgAJAG0AcwBv
AC0AZwBlAG4AZQByAGkAYwAtAGYAbwBuAHQALQBmAGEAbQBpAGwAeQA6AHIAbwBtAGEAbgA7AA0A
CgAJAG0AcwBvAC0AZgBvAG4AdAAtAHAAaQB0AGMAaAA6AHYAYQByAGkAYQBiAGwAZQA7AA0ACgAJ
AG0AcwBvAC0AZgBvAG4AdAAtAHMAaQBnAG4AYQB0AHUAcgBlADoAMwAgADAAIAAwACAAMAAgADEA
IAAwADsAfQANAAoAQABmAG8AbgB0AC0AZgBhAGMAZQANAAoACQB7AGYAbwBuAHQALQBmAGEAbQBp
AGwAeQA6ACIAQgBlAHIAbABpAG4AIABTAGEAbgBzACAARgBCACIAOwANAAoACQBwAGEAbgBvAHMA
ZQAtADEAOgAyACAAMQA0ACAANgAgADIAIAAyACAANQAgADIAIAAyACAAMwAgADYAOwANAAoACQBt
AHMAbwAtAGYAbwBuAHQALQBjAGgAYQByAHMAZQB0ADoAMAA7AA0ACgAJAG0AcwBvAC0AZwBlAG4A
ZQByAGkAYwAtAGYAbwBuAHQALQBmAGEAbQBpAGwAeQA6AHMAdwBpAHMAcwA7AA0ACgAJAG0AcwBv
AC0AZgBvAG4AdAAtAHAAaQB0AGMAaAA6AHYAYQByAGkAYQBiAGwAZQA7AA0ACgAJAG0AcwBvAC0A
ZgBvAG4AdAAtAHMAaQBnAG4AYQB0AHUAcgBlADoAMwAgADAAIAAwACAAMAAgADEAIAAwADsAfQAN
AAoAQABmAG8AbgB0AC0AZgBhAGMAZQANAAoACQB7AGYAbwBuAHQALQBmAGEAbQBpAGwAeQA6ACIA
QgBlAHIAbgBhAHIAZAAgAE0AVAAgAEMAbwBuAGQAZQBuAHMAZQBkACIAOwANAAoACQBwAGEAbgBv
AHMAZQAtADEAOgAyACAANQAgADgAIAA2ACAANgAgADkAIAA1ACAAMgAgADQAIAA0ADsADQAKAAkA
bQBzAG8ALQBmAG8AbgB0AC0AYwBoAGEAcgBzAGUAdAA6ADAAOwANAAoACQBtAHMAbwAtAGcAZQBu
AGUAcgBpAGMALQBmAG8AbgB0AC0AZgBhAG0AaQBsAHkAOgByAG8AbQBhAG4AOwANAAoACQBtAHMA
bwAtAGYAbwBuAHQALQBwAGkAdABjAGgAOgB2AGEAcgBpAGEAYgBsAGUAOwANAAoACQBtAHMAbwAt
AGYAbwBuAHQALQBzAGkAZwBuAGEAdAB1AHIAZQA6ADMAIAAwACAAMAAgADAAIAAxACAAMAA7AH0A
DQAKAEAAZgBvAG4AdAAtAGYAYQBjAGUADQAKAAkAewBmAG8AbgB0AC0AZgBhAG0AaQBsAHkAOgAi
AEIAbwBkAG8AbgBpACAATQBUACAAUABvAHMAdABlAHIAIABDAG8AbQBwAHIAZQBzAHMAZQBkACIA
OwANAAoACQBwAGEAbgBvAHMAZQAtADEAOgAyACAANwAgADcAIAA2ACAAOAAgADYAIAAxACAANQAg
ADIAIAA0ADsADQAKAAkAbQBzAG8ALQBmAG8AbgB0AC0AYwBoAGEAcgBzAGUAdAA6ADAAOwANAAoA
CQBtAHMAbwAtAGcAZQBuAGUAcgBpAGMALQBmAG8AbgB0AC0AZgBhAG0AaQBsAHkAOgByAG8AbQBh
AG4AOwANAAoACQBtAHMAbwAtAGYAbwBuAHQALQBwAGkAdABjAGgAOgB2AGEAcgBpAGEAYgBsAGUA
OwANAAoACQBtAHMAbwAtAGYAbwBuAHQALQBzAGkAZwBuAGEAdAB1AHIAZQA6ADcAIAAwACAAMAAg
ADAAIAAxADcAIAAwADsAfQANAAoAQABmAG8AbgB0AC0AZgBhAGMAZQANAAoACQB7AGYAbwBuAHQA
LQBmAGEAbQBpAGwAeQA6ACIAQgByAGkAdABhAG4AbgBpAGMAIABCAG8AbABkACIAOwANAAoACQBw
AGEAbgBvAHMAZQAtADEAOgAyACAAMQAxACAAOQAgADMAIAA2ACAANwAgADMAIAAyACAAMgAgADQA
OwANAAoACQBtAHMAbwAtAGYAbwBuAHQALQBjAGgAYQByAHMAZQB0ADoAMAA7AA0ACgAJAG0AcwBv
AC0AZwBlAG4AZQByAGkAYwAtAGYAbwBuAHQALQBmAGEAbQBpAGwAeQA6AHMAdwBpAHMAcwA7AA0A
CgAJAG0AcwBvAC0AZgBvAG4AdAAtAHAAaQB0AGMAaAA6AHYAYQByAGkAYQBiAGwAZQA7AA0ACgAJ
AG0AcwBvAC0AZgBvAG4AdAAtAHMAaQBnAG4AYQB0AHUAcgBlADoAMwAgADAAIAAwACAAMAAgADEA
IAAwADsAfQANAAoAQABmAG8AbgB0AC0AZgBhAGMAZQANAAoACQB7AGYAbwBuAHQALQBmAGEAbQBp
AGwAeQA6AEIAcgBvAGEAZAB3AGEAeQA7AA0ACgAJAHAAYQBuAG8AcwBlAC0AMQA6ADQAIAA0ACAA
OQAgADUAIAA4ACAAMQAxACAAMgAgADIAIAA1ACAAMgA7AA0ACgAJAG0AcwBvAC0AZgBvAG4AdAAt
AGMAaABhAHIAcwBlAHQAOgAwADsADQAKAAkAbQBzAG8ALQBnAGUAbgBlAHIAaQBjAC0AZgBvAG4A
dAAtAGYAYQBtAGkAbAB5ADoAZABlAGMAbwByAGEAdABpAHYAZQA7AA0ACgAJAG0AcwBvAC0AZgBv
AG4AdAAtAHAAaQB0AGMAaAA6AHYAYQByAGkAYQBiAGwAZQA7AA0ACgAJAG0AcwBvAC0AZgBvAG4A
dAAtAHMAaQBnAG4AYQB0AHUAcgBlADoAMwAgADAAIAAwACAAMAAgADEAIAAwADsAfQANAAoAQABm
AG8AbgB0AC0AZgBhAGMAZQANAAoACQB7AGYAbwBuAHQALQBmAGEAbQBpAGwAeQA6ACIAQgByAHUA
cwBoACAAUwBjAHIAaQBwAHQAIABNAFQAIgA7AA0ACgAJAHAAYQBuAG8AcwBlAC0AMQA6ADMAIAA2
ACAAOAAgADIAIAA0ACAANAAgADYAIAA3ACAAMwAgADQAOwANAAoACQBtAHMAbwAtAGYAbwBuAHQA
LQBjAGgAYQByAHMAZQB0ADoAMAA7AA0ACgAJAG0AcwBvAC0AZwBlAG4AZQByAGkAYwAtAGYAbwBu
AHQALQBmAGEAbQBpAGwAeQA6AHMAYwByAGkAcAB0ADsADQAKAAkAbQBzAG8ALQBmAG8AbgB0AC0A
cABpAHQAYwBoADoAdgBhAHIAaQBhAGIAbABlADsADQAKAAkAbQBzAG8ALQBmAG8AbgB0AC0AcwBp
AGcAbgBhAHQAdQByAGUAOgAzACAAMAAgADAAIAAwACAAMQAgADAAOwB9AA0ACgBAAGYAbwBuAHQA
LQBmAGEAYwBlAA0ACgAJAHsAZgBvAG4AdAAtAGYAYQBtAGkAbAB5ADoAIgBDAGEAbABpAGYAbwBy
AG4AaQBhAG4AIABGAEIAIgA7AA0ACgAJAHAAYQBuAG8AcwBlAC0AMQA6ADIAIAA3ACAANAAgADMA
IAA2ACAAOAAgADEAMQAgADMAIAAyACAANAA7AA0ACgAJAG0AcwBvAC0AZgBvAG4AdAAtAGMAaABh
AHIAcwBlAHQAOgAwADsADQAKAAkAbQBzAG8ALQBnAGUAbgBlAHIAaQBjAC0AZgBvAG4AdAAtAGYA
YQBtAGkAbAB5ADoAcgBvAG0AYQBuADsADQAKAAkAbQBzAG8ALQBmAG8AbgB0AC0AcABpAHQAYwBo
ADoAdgBhAHIAaQBhAGIAbABlADsADQAKAAkAbQBzAG8ALQBmAG8AbgB0AC0AcwBpAGcAbgBhAHQA
dQByAGUAOgAzACAAMAAgADAAIAAwACAAMQAgADAAOwB9AA0ACgBAAGYAbwBuAHQALQBmAGEAYwBl
AA0ACgAJAHsAZgBvAG4AdAAtAGYAYQBtAGkAbAB5ADoAQwBlAG4AdABhAHUAcgA7AA0ACgAJAHAA
YQBuAG8AcwBlAC0AMQA6ADIAIAAzACAANQAgADQAIAA1ACAAMgAgADUAIAAyACAAMwAgADQAOwAN
AAoACQBtAHMAbwAtAGYAbwBuAHQALQBjAGgAYQByAHMAZQB0ADoAMAA7AA0ACgAJAG0AcwBvAC0A
ZwBlAG4AZQByAGkAYwAtAGYAbwBuAHQALQBmAGEAbQBpAGwAeQA6AHIAbwBtAGEAbgA7AA0ACgAJ
AG0AcwBvAC0AZgBvAG4AdAAtAHAAaQB0AGMAaAA6AHYAYQByAGkAYQBiAGwAZQA7AA0ACgAJAG0A
cwBvAC0AZgBvAG4AdAAtAHMAaQBnAG4AYQB0AHUAcgBlADoAMwAgADAAIAAwACAAMAAgADEAIAAw
ADsAfQANAAoAQABmAG8AbgB0AC0AZgBhAGMAZQANAAoACQB7AGYAbwBuAHQALQBmAGEAbQBpAGwA
eQA6ACIAQwBlAG4AdAB1AHIAeQAgAEcAbwB0AGgAaQBjACIAOwANAAoACQBwAGEAbgBvAHMAZQAt
ADEAOgAyACAAMQAxACAANQAgADIAIAAyACAAMgAgADIAIAAyACAAMgAgADQAOwANAAoACQBtAHMA
bwAtAGYAbwBuAHQALQBjAGgAYQByAHMAZQB0ADoAMgAwADQAOwANAAoACQBtAHMAbwAtAGcAZQBu
AGUAcgBpAGMALQBmAG8AbgB0AC0AZgBhAG0AaQBsAHkAOgBzAHcAaQBzAHMAOwANAAoACQBtAHMA
bwAtAGYAbwBuAHQALQBwAGkAdABjAGgAOgB2AGEAcgBpAGEAYgBsAGUAOwANAAoACQBtAHMAbwAt
AGYAbwBuAHQALQBzAGkAZwBuAGEAdAB1AHIAZQA6ADYANAA3ACAAMAAgADAAIAAwACAAMQA1ADkA
IAAwADsAfQANAAoAQABmAG8AbgB0AC0AZgBhAGMAZQANAAoACQB7AGYAbwBuAHQALQBmAGEAbQBp
AGwAeQA6AEMAaABpAGwAbABlAHIAOwANAAoACQBwAGEAbgBvAHMAZQAtADEAOgA0ACAAMgAgADQA
IAA0ACAAMwAgADEANgAgADcAIAAyACAANgAgADIAOwANAAoACQBtAHMAbwAtAGYAbwBuAHQALQBj
AGgAYQByAHMAZQB0ADoAMAA7AA0ACgAJAG0AcwBvAC0AZwBlAG4AZQByAGkAYwAtAGYAbwBuAHQA
LQBmAGEAbQBpAGwAeQA6AGQAZQBjAG8AcgBhAHQAaQB2AGUAOwANAAoACQBtAHMAbwAtAGYAbwBu
AHQALQBwAGkAdABjAGgAOgB2AGEAcgBpAGEAYgBsAGUAOwANAAoACQBtAHMAbwAtAGYAbwBuAHQA
LQBzAGkAZwBuAGEAdAB1AHIAZQA6ADMAIAAwACAAMAAgADAAIAAxACAAMAA7AH0ADQAKAEAAZgBv
AG4AdAAtAGYAYQBjAGUADQAKAAkAewBmAG8AbgB0AC0AZgBhAG0AaQBsAHkAOgAiAEMAbwBsAG8A
bgBuAGEAIABNAFQAIgA7AA0ACgAJAHAAYQBuAG8AcwBlAC0AMQA6ADQAIAAyACAAOAAgADUAIAA2
ACAAMgAgADIAIAAzACAAMgAgADMAOwANAAoACQBtAHMAbwAtAGYAbwBuAHQALQBjAGgAYQByAHMA
ZQB0ADoAMAA7AA0ACgAJAG0AcwBvAC0AZwBlAG4AZQByAGkAYwAtAGYAbwBuAHQALQBmAGEAbQBp
AGwAeQA6AGQAZQBjAG8AcgBhAHQAaQB2AGUAOwANAAoACQBtAHMAbwAtAGYAbwBuAHQALQBwAGkA
dABjAGgAOgB2AGEAcgBpAGEAYgBsAGUAOwANAAoACQBtAHMAbwAtAGYAbwBuAHQALQBzAGkAZwBu
AGEAdAB1AHIAZQA6ADMAIAAwACAAMAAgADAAIAAxACAAMAA7AH0ADQAKAEAAZgBvAG4AdAAtAGYA
YQBjAGUADQAKAAkAewBmAG8AbgB0AC0AZgBhAG0AaQBsAHkAOgAiAEMAbwBvAHAAZQByACAAQgBs
AGEAYwBrACIAOwANAAoACQBwAGEAbgBvAHMAZQAtADEAOgAyACAAOAAgADkAIAA0ACAANAAgADMA
IAAxADEAIAAyACAANAAgADQAOwANAAoACQBtAHMAbwAtAGYAbwBuAHQALQBjAGgAYQByAHMAZQB0
ADoAMAA7AA0ACgAJAG0AcwBvAC0AZwBlAG4AZQByAGkAYwAtAGYAbwBuAHQALQBmAGEAbQBpAGwA
eQA6AHIAbwBtAGEAbgA7AA0ACgAJAG0AcwBvAC0AZgBvAG4AdAAtAHAAaQB0AGMAaAA6AHYAYQBy
AGkAYQBiAGwAZQA7AA0ACgAJAG0AcwBvAC0AZgBvAG4AdAAtAHMAaQBnAG4AYQB0AHUAcgBlADoA
MwAgADAAIAAwACAAMAAgADEAIAAwADsAfQANAAoAQABmAG8AbgB0AC0AZgBhAGMAZQANAAoACQB7
AGYAbwBuAHQALQBmAGEAbQBpAGwAeQA6ACIARgBvAG8AdABsAGkAZwBoAHQAIABNAFQAIABMAGkA
ZwBoAHQAIgA7AA0ACgAJAHAAYQBuAG8AcwBlAC0AMQA6ADIAIAA0ACAANgAgADIAIAA2ACAAMwAg
ADEAMAAgADIAIAAzACAANAA7AA0ACgAJAG0AcwBvAC0AZgBvAG4AdAAtAGMAaABhAHIAcwBlAHQA
OgAwADsADQAKAAkAbQBzAG8ALQBnAGUAbgBlAHIAaQBjAC0AZgBvAG4AdAAtAGYAYQBtAGkAbAB5
ADoAcgBvAG0AYQBuADsADQAKAAkAbQBzAG8ALQBmAG8AbgB0AC0AcABpAHQAYwBoADoAdgBhAHIA
aQBhAGIAbABlADsADQAKAAkAbQBzAG8ALQBmAG8AbgB0AC0AcwBpAGcAbgBhAHQAdQByAGUAOgAz
ACAAMAAgADAAIAAwACAAMQAgADAAOwB9AA0ACgBAAGYAbwBuAHQALQBmAGEAYwBlAA0ACgAJAHsA
ZgBvAG4AdAAtAGYAYQBtAGkAbAB5ADoAIgBGAHIAZQBlAHMAdAB5AGwAZQAgAFMAYwByAGkAcAB0
ACIAOwANAAoACQBwAGEAbgBvAHMAZQAtADEAOgAzACAAOAAgADQAIAAyACAAMwAgADIAIAA1ACAA
MQAxACAANAAgADQAOwANAAoACQBtAHMAbwAtAGYAbwBuAHQALQBjAGgAYQByAHMAZQB0ADoAMAA7
AA0ACgAJAG0AcwBvAC0AZwBlAG4AZQByAGkAYwAtAGYAbwBuAHQALQBmAGEAbQBpAGwAeQA6AHMA
YwByAGkAcAB0ADsADQAKAAkAbQBzAG8ALQBmAG8AbgB0AC0AcABpAHQAYwBoADoAdgBhAHIAaQBh
AGIAbABlADsADQAKAAkAbQBzAG8ALQBmAG8AbgB0AC0AcwBpAGcAbgBhAHQAdQByAGUAOgAzACAA
MAAgADAAIAAwACAAMQAgADAAOwB9AA0ACgBAAGYAbwBuAHQALQBmAGEAYwBlAA0ACgAJAHsAZgBv
AG4AdAAtAGYAYQBtAGkAbAB5ADoAIgBIAGEAcgBsAG8AdwAgAFMAbwBsAGkAZAAgAEkAdABhAGwA
aQBjACIAOwANAAoACQBwAGEAbgBvAHMAZQAtADEAOgA0ACAAMwAgADYAIAA0ACAAMgAgADEANQAg
ADIAIAAyACAAMQAzACAAMgA7AA0ACgAJAG0AcwBvAC0AZgBvAG4AdAAtAGMAaABhAHIAcwBlAHQA
OgAwADsADQAKAAkAbQBzAG8ALQBnAGUAbgBlAHIAaQBjAC0AZgBvAG4AdAAtAGYAYQBtAGkAbAB5
ADoAZABlAGMAbwByAGEAdABpAHYAZQA7AA0ACgAJAG0AcwBvAC0AZgBvAG4AdAAtAHAAaQB0AGMA
aAA6AHYAYQByAGkAYQBiAGwAZQA7AA0ACgAJAG0AcwBvAC0AZgBvAG4AdAAtAHMAaQBnAG4AYQB0
AHUAcgBlADoAMwAgADAAIAAwACAAMAAgADEAIAAwADsAfQANAAoAQABmAG8AbgB0AC0AZgBhAGMA
ZQANAAoACQB7AGYAbwBuAHQALQBmAGEAbQBpAGwAeQA6AEgAYQByAHIAaQBuAGcAdABvAG4AOwAN
AAoACQBwAGEAbgBvAHMAZQAtADEAOgA0ACAANAAgADUAIAA1ACAANQAgADEAMAAgADIAIAAyACAA
NwAgADIAOwANAAoACQBtAHMAbwAtAGYAbwBuAHQALQBjAGgAYQByAHMAZQB0ADoAMAA7AA0ACgAJ
AG0AcwBvAC0AZwBlAG4AZQByAGkAYwAtAGYAbwBuAHQALQBmAGEAbQBpAGwAeQA6AGQAZQBjAG8A
cgBhAHQAaQB2AGUAOwANAAoACQBtAHMAbwAtAGYAbwBuAHQALQBwAGkAdABjAGgAOgB2AGEAcgBp
AGEAYgBsAGUAOwANAAoACQBtAHMAbwAtAGYAbwBuAHQALQBzAGkAZwBuAGEAdAB1AHIAZQA6ADMA
IAAwACAAMAAgADAAIAAxACAAMAA7AH0ADQAKAEAAZgBvAG4AdAAtAGYAYQBjAGUADQAKAAkAewBm
AG8AbgB0AC0AZgBhAG0AaQBsAHkAOgAiAEgAaQBnAGgAIABUAG8AdwBlAHIAIABUAGUAeAB0ACIA
OwANAAoACQBwAGEAbgBvAHMAZQAtADEAOgAyACAANAAgADUAIAAyACAANQAgADUAIAA2ACAAMwAg
ADMAIAAzADsADQAKAAkAbQBzAG8ALQBmAG8AbgB0AC0AYwBoAGEAcgBzAGUAdAA6ADAAOwANAAoA
CQBtAHMAbwAtAGcAZQBuAGUAcgBpAGMALQBmAG8AbgB0AC0AZgBhAG0AaQBsAHkAOgByAG8AbQBh
AG4AOwANAAoACQBtAHMAbwAtAGYAbwBuAHQALQBwAGkAdABjAGgAOgB2AGEAcgBpAGEAYgBsAGUA
OwANAAoACQBtAHMAbwAtAGYAbwBuAHQALQBzAGkAZwBuAGEAdAB1AHIAZQA6ADMAIAAwACAAMAAg
ADAAIAAxACAAMAA7AH0ADQAKAEAAZgBvAG4AdAAtAGYAYQBjAGUADQAKAAkAewBmAG8AbgB0AC0A
ZgBhAG0AaQBsAHkAOgBKAG8AawBlAHIAbQBhAG4AOwANAAoACQBwAGEAbgBvAHMAZQAtADEAOgA0
ACAAOQAgADYAIAA1ACAANgAgADEAMwAgADYAIAAyACAANwAgADIAOwANAAoACQBtAHMAbwAtAGYA
bwBuAHQALQBjAGgAYQByAHMAZQB0ADoAMAA7AA0ACgAJAG0AcwBvAC0AZwBlAG4AZQByAGkAYwAt
AGYAbwBuAHQALQBmAGEAbQBpAGwAeQA6AGQAZQBjAG8AcgBhAHQAaQB2AGUAOwANAAoACQBtAHMA
bwAtAGYAbwBuAHQALQBwAGkAdABjAGgAOgB2AGEAcgBpAGEAYgBsAGUAOwANAAoACQBtAHMAbwAt
AGYAbwBuAHQALQBzAGkAZwBuAGEAdAB1AHIAZQA6ADMAIAAwACAAMAAgADAAIAAxACAAMAA7AH0A
DQAKAEAAZgBvAG4AdAAtAGYAYQBjAGUADQAKAAkAewBmAG8AbgB0AC0AZgBhAG0AaQBsAHkAOgAi
AEoAdQBpAGMAZQAgAEkAVABDACIAOwANAAoACQBwAGEAbgBvAHMAZQAtADEAOgA0ACAANAAgADQA
IAAzACAANAAgADEAMAAgADIAIAAyACAAMgAgADIAOwANAAoACQBtAHMAbwAtAGYAbwBuAHQALQBj
AGgAYQByAHMAZQB0ADoAMAA7AA0ACgAJAG0AcwBvAC0AZwBlAG4AZQByAGkAYwAtAGYAbwBuAHQA
LQBmAGEAbQBpAGwAeQA6AGQAZQBjAG8AcgBhAHQAaQB2AGUAOwANAAoACQBtAHMAbwAtAGYAbwBu
AHQALQBwAGkAdABjAGgAOgB2AGEAcgBpAGEAYgBsAGUAOwANAAoACQBtAHMAbwAtAGYAbwBuAHQA
LQBzAGkAZwBuAGEAdAB1AHIAZQA6ADMAIAAwACAAMAAgADAAIAAxACAAMAA7AH0ADQAKAEAAZgBv
AG4AdAAtAGYAYQBjAGUADQAKAAkAewBmAG8AbgB0AC0AZgBhAG0AaQBsAHkAOgAiAEsAcgBpAHMA
dABlAG4AIABJAFQAQwAiADsADQAKAAkAcABhAG4AbwBzAGUALQAxADoAMwAgADUAIAA1ACAAMgAg
ADQAIAAyACAAMgAgADMAIAAyACAAMgA7AA0ACgAJAG0AcwBvAC0AZgBvAG4AdAAtAGMAaABhAHIA
cwBlAHQAOgAwADsADQAKAAkAbQBzAG8ALQBnAGUAbgBlAHIAaQBjAC0AZgBvAG4AdAAtAGYAYQBt
AGkAbAB5ADoAcwBjAHIAaQBwAHQAOwANAAoACQBtAHMAbwAtAGYAbwBuAHQALQBwAGkAdABjAGgA
OgB2AGEAcgBpAGEAYgBsAGUAOwANAAoACQBtAHMAbwAtAGYAbwBuAHQALQBzAGkAZwBuAGEAdAB1
AHIAZQA6ADMAIAAwACAAMAAgADAAIAAxACAAMAA7AH0ADQAKAEAAZgBvAG4AdAAtAGYAYQBjAGUA
DQAKAAkAewBmAG8AbgB0AC0AZgBhAG0AaQBsAHkAOgAiAEsAdQBuAHMAdABsAGUAcgAgAFMAYwBy
AGkAcAB0ACIAOwANAAoACQBwAGEAbgBvAHMAZQAtADEAOgAzACAAMwAgADQAIAAyACAAMgAgADYA
IAA3ACAAMQAzACAAMQAzACAANgA7AA0ACgAJAG0AcwBvAC0AZgBvAG4AdAAtAGMAaABhAHIAcwBl
AHQAOgAwADsADQAKAAkAbQBzAG8ALQBnAGUAbgBlAHIAaQBjAC0AZgBvAG4AdAAtAGYAYQBtAGkA
bAB5ADoAcwBjAHIAaQBwAHQAOwANAAoACQBtAHMAbwAtAGYAbwBuAHQALQBwAGkAdABjAGgAOgB2
AGEAcgBpAGEAYgBsAGUAOwANAAoACQBtAHMAbwAtAGYAbwBuAHQALQBzAGkAZwBuAGEAdAB1AHIA
ZQA6ADMAIAAwACAAMAAgADAAIAAxACAAMAA7AH0ADQAKAEAAZgBvAG4AdAAtAGYAYQBjAGUADQAK
AAkAewBmAG8AbgB0AC0AZgBhAG0AaQBsAHkAOgAiAEwAdQBjAGkAZABhACAAQgByAGkAZwBoAHQA
IgA7AA0ACgAJAHAAYQBuAG8AcwBlAC0AMQA6ADIAIAA0ACAANgAgADIAIAA1ACAANQAgADUAIAAy
ACAAMwAgADQAOwANAAoACQBtAHMAbwAtAGYAbwBuAHQALQBjAGgAYQByAHMAZQB0ADoAMAA7AA0A
CgAJAG0AcwBvAC0AZwBlAG4AZQByAGkAYwAtAGYAbwBuAHQALQBmAGEAbQBpAGwAeQA6AHIAbwBt
AGEAbgA7AA0ACgAJAG0AcwBvAC0AZgBvAG4AdAAtAHAAaQB0AGMAaAA6AHYAYQByAGkAYQBiAGwA
ZQA7AA0ACgAJAG0AcwBvAC0AZgBvAG4AdAAtAHMAaQBnAG4AYQB0AHUAcgBlADoAMwAgADAAIAAw
ACAAMAAgADEAIAAwADsAfQANAAoAQABmAG8AbgB0AC0AZgBhAGMAZQANAAoACQB7AGYAbwBuAHQA
LQBmAGEAbQBpAGwAeQA6ACIATAB1AGMAaQBkAGEAIABDAGEAbABsAGkAZwByAGEAcABoAHkAIgA7
AA0ACgAJAHAAYQBuAG8AcwBlAC0AMQA6ADMAIAAxACAAMQAgADEAIAAxACAAMQAgADEAIAAxACAA
MQAgADEAOwANAAoACQBtAHMAbwAtAGYAbwBuAHQALQBjAGgAYQByAHMAZQB0ADoAMAA7AA0ACgAJ
AG0AcwBvAC0AZwBlAG4AZQByAGkAYwAtAGYAbwBuAHQALQBmAGEAbQBpAGwAeQA6AHMAYwByAGkA
cAB0ADsADQAKAAkAbQBzAG8ALQBmAG8AbgB0AC0AcABpAHQAYwBoADoAdgBhAHIAaQBhAGIAbABl
ADsADQAKAAkAbQBzAG8ALQBmAG8AbgB0AC0AcwBpAGcAbgBhAHQAdQByAGUAOgAzACAAMAAgADAA
IAAwACAAMQAgADAAOwB9AA0ACgBAAGYAbwBuAHQALQBmAGEAYwBlAA0ACgAJAHsAZgBvAG4AdAAt
AGYAYQBtAGkAbAB5ADoAIgBMAHUAYwBpAGQAYQAgAEYAYQB4ACIAOwANAAoACQBwAGEAbgBvAHMA
ZQAtADEAOgAyACAANgAgADYAIAAyACAANQAgADUAIAA1ACAAMgAgADIAIAA0ADsADQAKAAkAbQBz
AG8ALQBmAG8AbgB0AC0AYwBoAGEAcgBzAGUAdAA6ADAAOwANAAoACQBtAHMAbwAtAGcAZQBuAGUA
cgBpAGMALQBmAG8AbgB0AC0AZgBhAG0AaQBsAHkAOgByAG8AbQBhAG4AOwANAAoACQBtAHMAbwAt
AGYAbwBuAHQALQBwAGkAdABjAGgAOgB2AGEAcgBpAGEAYgBsAGUAOwANAAoACQBtAHMAbwAtAGYA
bwBuAHQALQBzAGkAZwBuAGEAdAB1AHIAZQA6ADMAIAAwACAAMAAgADAAIAAxACAAMAA7AH0ADQAK
AEAAZgBvAG4AdAAtAGYAYQBjAGUADQAKAAkAewBmAG8AbgB0AC0AZgBhAG0AaQBsAHkAOgAiAEwA
dQBjAGkAZABhACAASABhAG4AZAB3AHIAaQB0AGkAbgBnACIAOwANAAoACQBwAGEAbgBvAHMAZQAt
ADEAOgAzACAAMQAgADEAIAAxACAAMQAgADEAIAAxACAAMQAgADEAIAAxADsADQAKAAkAbQBzAG8A
LQBmAG8AbgB0AC0AYwBoAGEAcgBzAGUAdAA6ADAAOwANAAoACQBtAHMAbwAtAGcAZQBuAGUAcgBp
AGMALQBmAG8AbgB0AC0AZgBhAG0AaQBsAHkAOgBzAGMAcgBpAHAAdAA7AA0ACgAJAG0AcwBvAC0A
ZgBvAG4AdAAtAHAAaQB0AGMAaAA6AHYAYQByAGkAYQBiAGwAZQA7AA0ACgAJAG0AcwBvAC0AZgBv
AG4AdAAtAHMAaQBnAG4AYQB0AHUAcgBlADoAMwAgADAAIAAwACAAMAAgADEAIAAwADsAfQANAAoA
QABmAG8AbgB0AC0AZgBhAGMAZQANAAoACQB7AGYAbwBuAHQALQBmAGEAbQBpAGwAeQA6AE0AYQBn
AG4AZQB0AG8AOwANAAoACQBwAGEAbgBvAHMAZQAtADEAOgA0ACAAMwAgADgAIAA1ACAANQAgADgA
IAAyACAAMgAgADEAMwAgADIAOwANAAoACQBtAHMAbwAtAGYAbwBuAHQALQBjAGgAYQByAHMAZQB0
ADoAMAA7AA0ACgAJAG0AcwBvAC0AZwBlAG4AZQByAGkAYwAtAGYAbwBuAHQALQBmAGEAbQBpAGwA
eQA6AGQAZQBjAG8AcgBhAHQAaQB2AGUAOwANAAoACQBtAHMAbwAtAGYAbwBuAHQALQBwAGkAdABj
AGgAOgB2AGEAcgBpAGEAYgBsAGUAOwANAAoACQBtAHMAbwAtAGYAbwBuAHQALQBzAGkAZwBuAGEA
dAB1AHIAZQA6ADMAIAAwACAAMAAgADAAIAAxACAAMAA7AH0ADQAKAEAAZgBvAG4AdAAtAGYAYQBj
AGUADQAKAAkAewBmAG8AbgB0AC0AZgBhAG0AaQBsAHkAOgAiAE0AYQB0AHUAcgBhACAATQBUACAA
UwBjAHIAaQBwAHQAIABDAGEAcABpAHQAYQBsAHMAIgA7AA0ACgAJAHAAYQBuAG8AcwBlAC0AMQA6
ADMAIAAyACAAOAAgADIAIAA2ACAANgAgADIAIAA3ACAAMgAgADIAOwANAAoACQBtAHMAbwAtAGYA
bwBuAHQALQBjAGgAYQByAHMAZQB0ADoAMAA7AA0ACgAJAG0AcwBvAC0AZwBlAG4AZQByAGkAYwAt
AGYAbwBuAHQALQBmAGEAbQBpAGwAeQA6AHMAYwByAGkAcAB0ADsADQAKAAkAbQBzAG8ALQBmAG8A
bgB0AC0AcABpAHQAYwBoADoAdgBhAHIAaQBhAGIAbABlADsADQAKAAkAbQBzAG8ALQBmAG8AbgB0
AC0AcwBpAGcAbgBhAHQAdQByAGUAOgAzACAAMAAgADAAIAAwACAAMQAgADAAOwB9AA0ACgBAAGYA
bwBuAHQALQBmAGEAYwBlAA0ACgAJAHsAZgBvAG4AdAAtAGYAYQBtAGkAbAB5ADoATQBpAHMAdABy
AGEAbAA7AA0ACgAJAHAAYQBuAG8AcwBlAC0AMQA6ADMAIAA5ACAANwAgADIAIAAzACAANAAgADcA
IAAyACAANAAgADMAOwANAAoACQBtAHMAbwAtAGYAbwBuAHQALQBjAGgAYQByAHMAZQB0ADoAMgAw
ADQAOwANAAoACQBtAHMAbwAtAGcAZQBuAGUAcgBpAGMALQBmAG8AbgB0AC0AZgBhAG0AaQBsAHkA
OgBzAGMAcgBpAHAAdAA7AA0ACgAJAG0AcwBvAC0AZgBvAG4AdAAtAHAAaQB0AGMAaAA6AHYAYQBy
AGkAYQBiAGwAZQA7AA0ACgAJAG0AcwBvAC0AZgBvAG4AdAAtAHMAaQBnAG4AYQB0AHUAcgBlADoA
NgA0ADcAIAAwACAAMAAgADAAIAAxADUAOQAgADAAOwB9AA0ACgBAAGYAbwBuAHQALQBmAGEAYwBl
AA0ACgAJAHsAZgBvAG4AdAAtAGYAYQBtAGkAbAB5ADoAIgBNAG8AZABlAHIAbgAgAE4AbwBcAC4A
IAAyADAAIgA7AA0ACgAJAHAAYQBuAG8AcwBlAC0AMQA6ADIAIAA3ACAANwAgADQAIAA3ACAANQAg
ADUAIAAyACAAMwAgADMAOwANAAoACQBtAHMAbwAtAGYAbwBuAHQALQBjAGgAYQByAHMAZQB0ADoA
MAA7AA0ACgAJAG0AcwBvAC0AZwBlAG4AZQByAGkAYwAtAGYAbwBuAHQALQBmAGEAbQBpAGwAeQA6
AHIAbwBtAGEAbgA7AA0ACgAJAG0AcwBvAC0AZgBvAG4AdAAtAHAAaQB0AGMAaAA6AHYAYQByAGkA
YQBiAGwAZQA7AA0ACgAJAG0AcwBvAC0AZgBvAG4AdAAtAHMAaQBnAG4AYQB0AHUAcgBlADoAMwAg
ADAAIAAwACAAMAAgADEAIAAwADsAfQANAAoAQABmAG8AbgB0AC0AZgBhAGMAZQANAAoACQB7AGYA
bwBuAHQALQBmAGEAbQBpAGwAeQA6ACIATQBvAG4AbwB0AHkAcABlACAAQwBvAHIAcwBpAHYAYQAi
ADsADQAKAAkAcABhAG4AbwBzAGUALQAxADoAMwAgADEAIAAxACAAMQAgADEAIAAyACAAMQAgADEA
IAAxACAAMQA7AA0ACgAJAG0AcwBvAC0AZgBvAG4AdAAtAGMAaABhAHIAcwBlAHQAOgAyADAANAA7
AA0ACgAJAG0AcwBvAC0AZwBlAG4AZQByAGkAYwAtAGYAbwBuAHQALQBmAGEAbQBpAGwAeQA6AHMA
YwByAGkAcAB0ADsADQAKAAkAbQBzAG8ALQBmAG8AbgB0AC0AcABpAHQAYwBoADoAdgBhAHIAaQBh
AGIAbABlADsADQAKAAkAbQBzAG8ALQBmAG8AbgB0AC0AcwBpAGcAbgBhAHQAdQByAGUAOgA2ADQA
NwAgADAAIAAwACAAMAAgADEANQA5ACAAMAA7AH0ADQAKAEAAZgBvAG4AdAAtAGYAYQBjAGUADQAK
AAkAewBmAG8AbgB0AC0AZgBhAG0AaQBsAHkAOgAiAE4AaQBhAGcAYQByAGEAIABFAG4AZwByAGEA
dgBlAGQAIgA7AA0ACgAJAHAAYQBuAG8AcwBlAC0AMQA6ADQAIAAyACAANQAgADIAIAA3ACAANwAg
ADMAIAAzACAAMgAgADIAOwANAAoACQBtAHMAbwAtAGYAbwBuAHQALQBjAGgAYQByAHMAZQB0ADoA
MAA7AA0ACgAJAG0AcwBvAC0AZwBlAG4AZQByAGkAYwAtAGYAbwBuAHQALQBmAGEAbQBpAGwAeQA6
AGQAZQBjAG8AcgBhAHQAaQB2AGUAOwANAAoACQBtAHMAbwAtAGYAbwBuAHQALQBwAGkAdABjAGgA
OgB2AGEAcgBpAGEAYgBsAGUAOwANAAoACQBtAHMAbwAtAGYAbwBuAHQALQBzAGkAZwBuAGEAdAB1
AHIAZQA6ADMAIAAwACAAMAAgADAAIAAxACAAMAA7AH0ADQAKAEAAZgBvAG4AdAAtAGYAYQBjAGUA
DQAKAAkAewBmAG8AbgB0AC0AZgBhAG0AaQBsAHkAOgAiAE4AaQBhAGcAYQByAGEAIABTAG8AbABp
AGQAIgA7AA0ACgAJAHAAYQBuAG8AcwBlAC0AMQA6ADQAIAAyACAANQAgADIAIAA3ACAANwAgADIA
IAAyACAAMgAgADIAOwANAAoACQBtAHMAbwAtAGYAbwBuAHQALQBjAGgAYQByAHMAZQB0ADoAMAA7
AA0ACgAJAG0AcwBvAC0AZwBlAG4AZQByAGkAYwAtAGYAbwBuAHQALQBmAGEAbQBpAGwAeQA6AGQA
ZQBjAG8AcgBhAHQAaQB2AGUAOwANAAoACQBtAHMAbwAtAGYAbwBuAHQALQBwAGkAdABjAGgAOgB2
AGEAcgBpAGEAYgBsAGUAOwANAAoACQBtAHMAbwAtAGYAbwBuAHQALQBzAGkAZwBuAGEAdAB1AHIA
ZQA6ADMAIAAwACAAMAAgADAAIAAxACAAMAA7AH0ADQAKAEAAZgBvAG4AdAAtAGYAYQBjAGUADQAK
AAkAewBmAG8AbgB0AC0AZgBhAG0AaQBsAHkAOgAiAE8AbABkACAARQBuAGcAbABpAHMAaAAgAFQA
ZQB4AHQAIABNAFQAIgA7AA0ACgAJAHAAYQBuAG8AcwBlAC0AMQA6ADMAIAA0ACAAOQAgADIAIAA0
ACAANQAgADgAIAAzACAAOAAgADYAOwANAAoACQBtAHMAbwAtAGYAbwBuAHQALQBjAGgAYQByAHMA
ZQB0ADoAMAA7AA0ACgAJAG0AcwBvAC0AZwBlAG4AZQByAGkAYwAtAGYAbwBuAHQALQBmAGEAbQBp
AGwAeQA6AHMAYwByAGkAcAB0ADsADQAKAAkAbQBzAG8ALQBmAG8AbgB0AC0AcABpAHQAYwBoADoA
dgBhAHIAaQBhAGIAbABlADsADQAKAAkAbQBzAG8ALQBmAG8AbgB0AC0AcwBpAGcAbgBhAHQAdQBy
AGUAOgAzACAAMAAgADAAIAAwACAAMQAgADAAOwB9AA0ACgBAAGYAbwBuAHQALQBmAGEAYwBlAA0A
CgAJAHsAZgBvAG4AdAAtAGYAYQBtAGkAbAB5ADoATwBuAHkAeAA7AA0ACgAJAHAAYQBuAG8AcwBl
AC0AMQA6ADQAIAA1ACAANgAgADIAIAA4ACAANwAgADIAIAAyACAAMgAgADMAOwANAAoACQBtAHMA
bwAtAGYAbwBuAHQALQBjAGgAYQByAHMAZQB0ADoAMAA7AA0ACgAJAG0AcwBvAC0AZwBlAG4AZQBy
AGkAYwAtAGYAbwBuAHQALQBmAGEAbQBpAGwAeQA6AGQAZQBjAG8AcgBhAHQAaQB2AGUAOwANAAoA
CQBtAHMAbwAtAGYAbwBuAHQALQBwAGkAdABjAGgAOgB2AGEAcgBpAGEAYgBsAGUAOwANAAoACQBt
AHMAbwAtAGYAbwBuAHQALQBzAGkAZwBuAGEAdAB1AHIAZQA6ADMAIAAwACAAMAAgADAAIAAxACAA
MAA7AH0ADQAKAEAAZgBvAG4AdAAtAGYAYQBjAGUADQAKAAkAewBmAG8AbgB0AC0AZgBhAG0AaQBs
AHkAOgBQAGEAcgBjAGgAbQBlAG4AdAA7AA0ACgAJAHAAYQBuAG8AcwBlAC0AMQA6ADMAIAA0ACAA
NgAgADIAIAA0ACAANwAgADgAIAA0ACAAOAAgADQAOwANAAoACQBtAHMAbwAtAGYAbwBuAHQALQBj
AGgAYQByAHMAZQB0ADoAMAA7AA0ACgAJAG0AcwBvAC0AZwBlAG4AZQByAGkAYwAtAGYAbwBuAHQA
LQBmAGEAbQBpAGwAeQA6AHMAYwByAGkAcAB0ADsADQAKAAkAbQBzAG8ALQBmAG8AbgB0AC0AcABp
AHQAYwBoADoAdgBhAHIAaQBhAGIAbABlADsADQAKAAkAbQBzAG8ALQBmAG8AbgB0AC0AcwBpAGcA
bgBhAHQAdQByAGUAOgAzACAAMAAgADAAIAAwACAAMQAgADAAOwB9AA0ACgBAAGYAbwBuAHQALQBm
AGEAYwBlAA0ACgAJAHsAZgBvAG4AdAAtAGYAYQBtAGkAbAB5ADoAUABsAGEAeQBiAGkAbABsADsA
DQAKAAkAcABhAG4AbwBzAGUALQAxADoANAAgADUAIAA2ACAAMwAgADEAMAAgADYAIAAyACAAMgAg
ADIAIAAyADsADQAKAAkAbQBzAG8ALQBmAG8AbgB0AC0AYwBoAGEAcgBzAGUAdAA6ADAAOwANAAoA
CQBtAHMAbwAtAGcAZQBuAGUAcgBpAGMALQBmAG8AbgB0AC0AZgBhAG0AaQBsAHkAOgBkAGUAYwBv
AHIAYQB0AGkAdgBlADsADQAKAAkAbQBzAG8ALQBmAG8AbgB0AC0AcABpAHQAYwBoADoAdgBhAHIA
aQBhAGIAbABlADsADQAKAAkAbQBzAG8ALQBmAG8AbgB0AC0AcwBpAGcAbgBhAHQAdQByAGUAOgAz
ACAAMAAgADAAIAAwACAAMQAgADAAOwB9AA0ACgBAAGYAbwBuAHQALQBmAGEAYwBlAA0ACgAJAHsA
ZgBvAG4AdAAtAGYAYQBtAGkAbAB5ADoAIgBQAG8AbwByACAAUgBpAGMAaABhAHIAZAAiADsADQAK
AAkAcABhAG4AbwBzAGUALQAxADoAMgAgADgAIAA1ACAAMgAgADUAIAA1ACAANQAgADIAIAA3ACAA
MgA7AA0ACgAJAG0AcwBvAC0AZgBvAG4AdAAtAGMAaABhAHIAcwBlAHQAOgAwADsADQAKAAkAbQBz
AG8ALQBnAGUAbgBlAHIAaQBjAC0AZgBvAG4AdAAtAGYAYQBtAGkAbAB5ADoAcgBvAG0AYQBuADsA
DQAKAAkAbQBzAG8ALQBmAG8AbgB0AC0AcABpAHQAYwBoADoAdgBhAHIAaQBhAGIAbABlADsADQAK
AAkAbQBzAG8ALQBmAG8AbgB0AC0AcwBpAGcAbgBhAHQAdQByAGUAOgAzACAAMAAgADAAIAAwACAA
MQAgADAAOwB9AA0ACgBAAGYAbwBuAHQALQBmAGEAYwBlAA0ACgAJAHsAZgBvAG4AdAAtAGYAYQBt
AGkAbAB5ADoAUgBhAHYAaQBlADsADQAKAAkAcABhAG4AbwBzAGUALQAxADoANAAgADQAIAA4ACAA
NQAgADUAIAA4ACAAOQAgADIAIAA2ACAAMgA7AA0ACgAJAG0AcwBvAC0AZgBvAG4AdAAtAGMAaABh
AHIAcwBlAHQAOgAwADsADQAKAAkAbQBzAG8ALQBnAGUAbgBlAHIAaQBjAC0AZgBvAG4AdAAtAGYA
YQBtAGkAbAB5ADoAZABlAGMAbwByAGEAdABpAHYAZQA7AA0ACgAJAG0AcwBvAC0AZgBvAG4AdAAt
AHAAaQB0AGMAaAA6AHYAYQByAGkAYQBiAGwAZQA7AA0ACgAJAG0AcwBvAC0AZgBvAG4AdAAtAHMA
aQBnAG4AYQB0AHUAcgBlADoAMwAgADAAIAAwACAAMAAgADEAIAAwADsAfQANAAoAQABmAG8AbgB0
AC0AZgBhAGMAZQANAAoACQB7AGYAbwBuAHQALQBmAGEAbQBpAGwAeQA6ACIASQBuAGYAbwByAG0A
YQBsACAAUgBvAG0AYQBuACIAOwANAAoACQBwAGEAbgBvAHMAZQAtADEAOgAzACAANgAgADQAIAAy
ACAAMwAgADQAIAA2ACAAMQAxACAAMgAgADQAOwANAAoACQBtAHMAbwAtAGYAbwBuAHQALQBjAGgA
YQByAHMAZQB0ADoAMAA7AA0ACgAJAG0AcwBvAC0AZwBlAG4AZQByAGkAYwAtAGYAbwBuAHQALQBm
AGEAbQBpAGwAeQA6AHMAYwByAGkAcAB0ADsADQAKAAkAbQBzAG8ALQBmAG8AbgB0AC0AcABpAHQA
YwBoADoAdgBhAHIAaQBhAGIAbABlADsADQAKAAkAbQBzAG8ALQBmAG8AbgB0AC0AcwBpAGcAbgBh
AHQAdQByAGUAOgAzACAAMAAgADAAIAAwACAAMQAgADAAOwB9AA0ACgBAAGYAbwBuAHQALQBmAGEA
YwBlAA0ACgAJAHsAZgBvAG4AdAAtAGYAYQBtAGkAbAB5ADoAIgBTAGgAbwB3AGMAYQByAGQAIABH
AG8AdABoAGkAYwAiADsADQAKAAkAcABhAG4AbwBzAGUALQAxADoANAAgADIAIAA5ACAANAAgADIA
IAAxACAAMgAgADIAIAA2ACAANAA7AA0ACgAJAG0AcwBvAC0AZgBvAG4AdAAtAGMAaABhAHIAcwBl
AHQAOgAwADsADQAKAAkAbQBzAG8ALQBnAGUAbgBlAHIAaQBjAC0AZgBvAG4AdAAtAGYAYQBtAGkA
bAB5ADoAZABlAGMAbwByAGEAdABpAHYAZQA7AA0ACgAJAG0AcwBvAC0AZgBvAG4AdAAtAHAAaQB0
AGMAaAA6AHYAYQByAGkAYQBiAGwAZQA7AA0ACgAJAG0AcwBvAC0AZgBvAG4AdAAtAHMAaQBnAG4A
YQB0AHUAcgBlADoAMwAgADAAIAAwACAAMAAgADEAIAAwADsAfQANAAoAQABmAG8AbgB0AC0AZgBh
AGMAZQANAAoACQB7AGYAbwBuAHQALQBmAGEAbQBpAGwAeQA6ACIAUwBuAGEAcAAgAEkAVABDACIA
OwANAAoACQBwAGEAbgBvAHMAZQAtADEAOgA0ACAANAAgADEAMAAgADcAIAA2ACAAMQAwACAAMgAg
ADIAIAAyACAAMgA7AA0ACgAJAG0AcwBvAC0AZgBvAG4AdAAtAGMAaABhAHIAcwBlAHQAOgAwADsA
DQAKAAkAbQBzAG8ALQBnAGUAbgBlAHIAaQBjAC0AZgBvAG4AdAAtAGYAYQBtAGkAbAB5ADoAZABl
AGMAbwByAGEAdABpAHYAZQA7AA0ACgAJAG0AcwBvAC0AZgBvAG4AdAAtAHAAaQB0AGMAaAA6AHYA
YQByAGkAYQBiAGwAZQA7AA0ACgAJAG0AcwBvAC0AZgBvAG4AdAAtAHMAaQBnAG4AYQB0AHUAcgBl
ADoAMwAgADAAIAAwACAAMAAgADEAIAAwADsAfQANAAoAQABmAG8AbgB0AC0AZgBhAGMAZQANAAoA
CQB7AGYAbwBuAHQALQBmAGEAbQBpAGwAeQA6AFMAdABlAG4AYwBpAGwAOwANAAoACQBwAGEAbgBv
AHMAZQAtADEAOgA0ACAANAAgADkAIAA1ACAAMQAzACAAOAAgADIAIAAyACAANAAgADQAOwANAAoA
CQBtAHMAbwAtAGYAbwBuAHQALQBjAGgAYQByAHMAZQB0ADoAMAA7AA0ACgAJAG0AcwBvAC0AZwBl
AG4AZQByAGkAYwAtAGYAbwBuAHQALQBmAGEAbQBpAGwAeQA6AGQAZQBjAG8AcgBhAHQAaQB2AGUA
OwANAAoACQBtAHMAbwAtAGYAbwBuAHQALQBwAGkAdABjAGgAOgB2AGEAcgBpAGEAYgBsAGUAOwAN
AAoACQBtAHMAbwAtAGYAbwBuAHQALQBzAGkAZwBuAGEAdAB1AHIAZQA6ADMAIAAwACAAMAAgADAA
IAAxACAAMAA7AH0ADQAKAEAAZgBvAG4AdAAtAGYAYQBjAGUADQAKAAkAewBmAG8AbgB0AC0AZgBh
AG0AaQBsAHkAOgAiAFQAZQBtAHAAdQBzACAAUwBhAG4AcwAgAEkAVABDACIAOwANAAoACQBwAGEA
bgBvAHMAZQAtADEAOgA0ACAAMgAgADQAIAA0ACAAMwAgADEAMwAgADcAIAAyACAAMgAgADIAOwAN
AAoACQBtAHMAbwAtAGYAbwBuAHQALQBjAGgAYQByAHMAZQB0ADoAMAA7AA0ACgAJAG0AcwBvAC0A
ZwBlAG4AZQByAGkAYwAtAGYAbwBuAHQALQBmAGEAbQBpAGwAeQA6AGQAZQBjAG8AcgBhAHQAaQB2
AGUAOwANAAoACQBtAHMAbwAtAGYAbwBuAHQALQBwAGkAdABjAGgAOgB2AGEAcgBpAGEAYgBsAGUA
OwANAAoACQBtAHMAbwAtAGYAbwBuAHQALQBzAGkAZwBuAGEAdAB1AHIAZQA6ADMAIAAwACAAMAAg
ADAAIAAxACAAMAA7AH0ADQAKAEAAZgBvAG4AdAAtAGYAYQBjAGUADQAKAAkAewBmAG8AbgB0AC0A
ZgBhAG0AaQBsAHkAOgAiAFYAaQBuAGUAcgAgAEgAYQBuAGQAIABJAFQAQwAiADsADQAKAAkAcABh
AG4AbwBzAGUALQAxADoAMwAgADcAIAA1ACAAMgAgADMAIAA1ACAAMgAgADIAIAAyACAAMwA7AA0A
CgAJAG0AcwBvAC0AZgBvAG4AdAAtAGMAaABhAHIAcwBlAHQAOgAwADsADQAKAAkAbQBzAG8ALQBn
AGUAbgBlAHIAaQBjAC0AZgBvAG4AdAAtAGYAYQBtAGkAbAB5ADoAcwBjAHIAaQBwAHQAOwANAAoA
CQBtAHMAbwAtAGYAbwBuAHQALQBwAGkAdABjAGgAOgB2AGEAcgBpAGEAYgBsAGUAOwANAAoACQBt
AHMAbwAtAGYAbwBuAHQALQBzAGkAZwBuAGEAdAB1AHIAZQA6ADMAIAAwACAAMAAgADAAIAAxACAA
MAA7AH0ADQAKAEAAZgBvAG4AdAAtAGYAYQBjAGUADQAKAAkAewBmAG8AbgB0AC0AZgBhAG0AaQBs
AHkAOgBWAGkAdgBhAGwAZABpADsADQAKAAkAcABhAG4AbwBzAGUALQAxADoAMwAgADIAIAA2ACAA
MgAgADUAIAA1ACAANgAgADkAIAA4ACAANAA7AA0ACgAJAG0AcwBvAC0AZgBvAG4AdAAtAGMAaABh
AHIAcwBlAHQAOgAwADsADQAKAAkAbQBzAG8ALQBnAGUAbgBlAHIAaQBjAC0AZgBvAG4AdAAtAGYA
YQBtAGkAbAB5ADoAcwBjAHIAaQBwAHQAOwANAAoACQBtAHMAbwAtAGYAbwBuAHQALQBwAGkAdABj
AGgAOgB2AGEAcgBpAGEAYgBsAGUAOwANAAoACQBtAHMAbwAtAGYAbwBuAHQALQBzAGkAZwBuAGEA
dAB1AHIAZQA6ADMAIAAwACAAMAAgADAAIAAxACAAMAA7AH0ADQAKAEAAZgBvAG4AdAAtAGYAYQBj
AGUADQAKAAkAewBmAG8AbgB0AC0AZgBhAG0AaQBsAHkAOgAiAFYAbABhAGQAaQBtAGkAcgAgAFMA
YwByAGkAcAB0ACIAOwANAAoACQBwAGEAbgBvAHMAZQAtADEAOgAzACAANQAgADQAIAAyACAANAAg
ADQAIAA3ACAANwAgADMAIAA1ADsADQAKAAkAbQBzAG8ALQBmAG8AbgB0AC0AYwBoAGEAcgBzAGUA
dAA6ADAAOwANAAoACQBtAHMAbwAtAGcAZQBuAGUAcgBpAGMALQBmAG8AbgB0AC0AZgBhAG0AaQBs
AHkAOgBzAGMAcgBpAHAAdAA7AA0ACgAJAG0AcwBvAC0AZgBvAG4AdAAtAHAAaQB0AGMAaAA6AHYA
YQByAGkAYQBiAGwAZQA7AA0ACgAJAG0AcwBvAC0AZgBvAG4AdAAtAHMAaQBnAG4AYQB0AHUAcgBl
ADoAMwAgADAAIAAwACAAMAAgADEAIAAwADsAfQANAAoAQABmAG8AbgB0AC0AZgBhAGMAZQANAAoA
CQB7AGYAbwBuAHQALQBmAGEAbQBpAGwAeQA6ACIAVwBpAGQAZQAgAEwAYQB0AGkAbgAiADsADQAK
AAkAcABhAG4AbwBzAGUALQAxADoAMgAgADEAMAAgADEAMAAgADcAIAA1ACAANQAgADUAIAAyACAA
NAAgADQAOwANAAoACQBtAHMAbwAtAGYAbwBuAHQALQBjAGgAYQByAHMAZQB0ADoAMAA7AA0ACgAJ
AG0AcwBvAC0AZwBlAG4AZQByAGkAYwAtAGYAbwBuAHQALQBmAGEAbQBpAGwAeQA6AHIAbwBtAGEA
bgA7AA0ACgAJAG0AcwBvAC0AZgBvAG4AdAAtAHAAaQB0AGMAaAA6AHYAYQByAGkAYQBiAGwAZQA7
AA0ACgAJAG0AcwBvAC0AZgBvAG4AdAAtAHMAaQBnAG4AYQB0AHUAcgBlADoAMwAgADAAIAAwACAA
MAAgADEAIAAwADsAfQANAAoAQABmAG8AbgB0AC0AZgBhAGMAZQANAAoACQB7AGYAbwBuAHQALQBm
AGEAbQBpAGwAeQA6AEcAYQByAGEAbQBvAG4AZAA7AA0ACgAJAHAAYQBuAG8AcwBlAC0AMQA6ADIA
IAAyACAANAAgADQAIAAzACAAMwAgADEAIAAxACAAOAAgADMAOwANAAoACQBtAHMAbwAtAGYAbwBu
AHQALQBjAGgAYQByAHMAZQB0ADoAMgAwADQAOwANAAoACQBtAHMAbwAtAGcAZQBuAGUAcgBpAGMA
LQBmAG8AbgB0AC0AZgBhAG0AaQBsAHkAOgByAG8AbQBhAG4AOwANAAoACQBtAHMAbwAtAGYAbwBu
AHQALQBwAGkAdABjAGgAOgB2AGEAcgBpAGEAYgBsAGUAOwANAAoACQBtAHMAbwAtAGYAbwBuAHQA
LQBzAGkAZwBuAGEAdAB1AHIAZQA6ADYANAA3ACAAMAAgADAAIAAwACAAMQA1ADkAIAAwADsAfQAN
AAoAQABmAG8AbgB0AC0AZgBhAGMAZQANAAoACQB7AGYAbwBuAHQALQBmAGEAbQBpAGwAeQA6ACIA
QgBvAG8AawBtAGEAbgAgAE8AbABkACAAUwB0AHkAbABlACIAOwANAAoACQBwAGEAbgBvAHMAZQAt
ADEAOgAyACAANQAgADYAIAA0ACAANQAgADUAIAA1ACAAMgAgADIAIAA0ADsADQAKAAkAbQBzAG8A
LQBmAG8AbgB0AC0AYwBoAGEAcgBzAGUAdAA6ADIAMAA0ADsADQAKAAkAbQBzAG8ALQBnAGUAbgBl
AHIAaQBjAC0AZgBvAG4AdAAtAGYAYQBtAGkAbAB5ADoAcgBvAG0AYQBuADsADQAKAAkAbQBzAG8A
LQBmAG8AbgB0AC0AcABpAHQAYwBoADoAdgBhAHIAaQBhAGIAbABlADsADQAKAAkAbQBzAG8ALQBm
AG8AbgB0AC0AcwBpAGcAbgBhAHQAdQByAGUAOgA2ADQANwAgADAAIAAwACAAMAAgADEANQA5ACAA
MAA7AH0ADQAKAEAAZgBvAG4AdAAtAGYAYQBjAGUADQAKAAkAewBmAG8AbgB0AC0AZgBhAG0AaQBs
AHkAOgAiAEIAbwBvAGsAIABBAG4AdABpAHEAdQBhACIAOwANAAoACQBwAGEAbgBvAHMAZQAtADEA
OgAyACAANAAgADYAIAAyACAANQAgADMAIAA1ACAAMwAgADMAIAA0ADsADQAKAAkAbQBzAG8ALQBm
AG8AbgB0AC0AYwBoAGEAcgBzAGUAdAA6ADIAMAA0ADsADQAKAAkAbQBzAG8ALQBnAGUAbgBlAHIA
aQBjAC0AZgBvAG4AdAAtAGYAYQBtAGkAbAB5ADoAcgBvAG0AYQBuADsADQAKAAkAbQBzAG8ALQBm
AG8AbgB0AC0AcABpAHQAYwBoADoAdgBhAHIAaQBhAGIAbABlADsADQAKAAkAbQBzAG8ALQBmAG8A
bgB0AC0AcwBpAGcAbgBhAHQAdQByAGUAOgA2ADQANwAgADAAIAAwACAAMAAgADEANQA5ACAAMAA7
AH0ADQAKAEAAZgBvAG4AdAAtAGYAYQBjAGUADQAKAAkAewBmAG8AbgB0AC0AZgBhAG0AaQBsAHkA
OgAiAEIAbwBvAGsAcwBoAGUAbABmACAAUwB5AG0AYgBvAGwAIAA3ACIAOwANAAoACQBwAGEAbgBv
AHMAZQAtADEAOgA1ACAAMQAgADEAIAAxACAAMQAgADEAIAAxACAAMQAgADEAIAAxADsADQAKAAkA
bQBzAG8ALQBmAG8AbgB0AC0AYwBoAGEAcgBzAGUAdAA6ADIAOwANAAoACQBtAHMAbwAtAGcAZQBu
AGUAcgBpAGMALQBmAG8AbgB0AC0AZgBhAG0AaQBsAHkAOgBhAHUAdABvADsADQAKAAkAbQBzAG8A
LQBmAG8AbgB0AC0AcABpAHQAYwBoADoAdgBhAHIAaQBhAGIAbABlADsADQAKAAkAbQBzAG8ALQBm
AG8AbgB0AC0AcwBpAGcAbgBhAHQAdQByAGUAOgAwACAAMgA2ADgANAAzADUANAA1ADYAIAAwACAA
MAAgAC0AMgAxADQANwA0ADgAMwA2ADQAOAAgADAAOwB9AA0ACgBAAGYAbwBuAHQALQBmAGEAYwBl
AA0ACgAJAHsAZgBvAG4AdAAtAGYAYQBtAGkAbAB5ADoAIgBNAFMAIABSAGUAZgBlAHIAZQBuAGMA
ZQAgAFMAYQBuAHMAIABTAGUAcgBpAGYAIgA7AA0ACgAJAHAAYQBuAG8AcwBlAC0AMQA6ADIAIAAx
ADEAIAA2ACAANAAgADMAIAA1ACAANAAgADQAIAAyACAANAA7AA0ACgAJAG0AcwBvAC0AZgBvAG4A
dAAtAGMAaABhAHIAcwBlAHQAOgAyADAANAA7AA0ACgAJAG0AcwBvAC0AZwBlAG4AZQByAGkAYwAt
AGYAbwBuAHQALQBmAGEAbQBpAGwAeQA6AHMAdwBpAHMAcwA7AA0ACgAJAG0AcwBvAC0AZgBvAG4A
dAAtAHAAaQB0AGMAaAA6AHYAYQByAGkAYQBiAGwAZQA7AA0ACgAJAG0AcwBvAC0AZgBvAG4AdAAt
AHMAaQBnAG4AYQB0AHUAcgBlADoANQAzADYAOAA3ADEANQA1ADkAIAAwACAAMAAgADAAIAA0ADEA
NQAgADAAOwB9AA0ACgBAAGYAbwBuAHQALQBmAGEAYwBlAA0ACgAJAHsAZgBvAG4AdAAtAGYAYQBt
AGkAbAB5ADoAIgBNAFMAIABSAGUAZgBlAHIAZQBuAGMAZQAgAFMAcABlAGMAaQBhAGwAdAB5ACIA
OwANAAoACQBwAGEAbgBvAHMAZQAtADEAOgA1ACAAMAAgADUAIAAwACAAMAAgADAAIAAwACAAMAAg
ADAAIAAwADsADQAKAAkAbQBzAG8ALQBmAG8AbgB0AC0AYwBoAGEAcgBzAGUAdAA6ADIAOwANAAoA
CQBtAHMAbwAtAGcAZQBuAGUAcgBpAGMALQBmAG8AbgB0AC0AZgBhAG0AaQBsAHkAOgBhAHUAdABv
ADsADQAKAAkAbQBzAG8ALQBmAG8AbgB0AC0AcABpAHQAYwBoADoAdgBhAHIAaQBhAGIAbABlADsA
DQAKAAkAbQBzAG8ALQBmAG8AbgB0AC0AcwBpAGcAbgBhAHQAdQByAGUAOgAwACAAMgA2ADgANAAz
ADUANAA1ADYAIAAwACAAMAAgAC0AMgAxADQANwA0ADgAMwA2ADQAOAAgADAAOwB9AA0ACgBAAGYA
bwBuAHQALQBmAGEAYwBlAA0ACgAJAHsAZgBvAG4AdAAtAGYAYQBtAGkAbAB5ADoAIgBCAGUAcgBs
AGkAbgAgAFMAYQBuAHMAIABGAEIAIABEAGUAbQBpACIAOwANAAoACQBwAGEAbgBvAHMAZQAtADEA
OgAyACAAMQA0ACAAOAAgADIAIAAyACAANQAgADIAIAAyACAAMwAgADYAOwANAAoACQBtAHMAbwAt
AGYAbwBuAHQALQBjAGgAYQByAHMAZQB0ADoAMAA7AA0ACgAJAG0AcwBvAC0AZwBlAG4AZQByAGkA
YwAtAGYAbwBuAHQALQBmAGEAbQBpAGwAeQA6AHMAdwBpAHMAcwA7AA0ACgAJAG0AcwBvAC0AZgBv
AG4AdAAtAHAAaQB0AGMAaAA6AHYAYQByAGkAYQBiAGwAZQA7AA0ACgAJAG0AcwBvAC0AZgBvAG4A
dAAtAHMAaQBnAG4AYQB0AHUAcgBlADoAMwAgADAAIAAwACAAMAAgADEAIAAwADsAfQANAAoAQABm
AG8AbgB0AC0AZgBhAGMAZQANAAoACQB7AGYAbwBuAHQALQBmAGEAbQBpAGwAeQA6ACIAQQByAGkA
YQBsACAATgBhAHIAcgBvAHcAIgA7AA0ACgAJAHAAYQBuAG8AcwBlAC0AMQA6ADIAIAAxADEAIAA2
ACAANgAgADIAIAAyACAAMgAgADMAIAAyACAANAA7AA0ACgAJAG0AcwBvAC0AZgBvAG4AdAAtAGMA
aABhAHIAcwBlAHQAOgAyADAANAA7AA0ACgAJAG0AcwBvAC0AZwBlAG4AZQByAGkAYwAtAGYAbwBu
AHQALQBmAGEAbQBpAGwAeQA6AHMAdwBpAHMAcwA7AA0ACgAJAG0AcwBvAC0AZgBvAG4AdAAtAHAA
aQB0AGMAaAA6AHYAYQByAGkAYQBiAGwAZQA7AA0ACgAJAG0AcwBvAC0AZgBvAG4AdAAtAHMAaQBn
AG4AYQB0AHUAcgBlADoANgA0ADcAIAAyADAANAA4ACAAMAAgADAAIAAxADUAOQAgADAAOwB9AA0A
CgAgAC8AKgAgAFMAdAB5AGwAZQAgAEQAZQBmAGkAbgBpAHQAaQBvAG4AcwAgACoALwANAAoAIABw
AC4ATQBzAG8ATgBvAHIAbQBhAGwALAAgAGwAaQAuAE0AcwBvAE4AbwByAG0AYQBsACwAIABkAGkA
dgAuAE0AcwBvAE4AbwByAG0AYQBsAA0ACgAJAHsAbQBzAG8ALQBzAHQAeQBsAGUALQB1AG4AaABp
AGQAZQA6AG4AbwA7AA0ACgAJAG0AcwBvAC0AcwB0AHkAbABlAC0AcQBmAG8AcgBtAGEAdAA6AHkA
ZQBzADsADQAKAAkAbQBzAG8ALQBzAHQAeQBsAGUALQBwAGEAcgBlAG4AdAA6ACIAIgA7AA0ACgAJ
AG0AYQByAGcAaQBuADoAMABjAG0AOwANAAoACQBtAGEAcgBnAGkAbgAtAGIAbwB0AHQAbwBtADoA
LgAwADAAMAAxAHAAdAA7AA0ACgAJAG0AcwBvAC0AcABhAGcAaQBuAGEAdABpAG8AbgA6AHcAaQBk
AG8AdwAtAG8AcgBwAGgAYQBuADsADQAKAAkAZgBvAG4AdAAtAHMAaQB6AGUAOgAxADIALgAwAHAA
dAA7AA0ACgAJAGYAbwBuAHQALQBmAGEAbQBpAGwAeQA6ACIAVABpAG0AZQBzACAATgBlAHcAIABS
AG8AbQBhAG4AIgAsACIAcwBlAHIAaQBmACIAOwANAAoACQBtAHMAbwAtAGYAYQByAGUAYQBzAHQA
LQBmAG8AbgB0AC0AZgBhAG0AaQBsAHkAOgAiAFQAaQBtAGUAcwAgAE4AZQB3ACAAUgBvAG0AYQBu
ACIAOwANAAoACQBtAHMAbwAtAGYAYQByAGUAYQBzAHQALQB0AGgAZQBtAGUALQBmAG8AbgB0ADoA
bQBpAG4AbwByAC0AZgBhAHIAZQBhAHMAdAA7AH0ADQAKAGgAMQANAAoACQB7AG0AcwBvAC0AcwB0
AHkAbABlAC0AcAByAGkAbwByAGkAdAB5ADoAOQA7AA0ACgAJAG0AcwBvAC0AcwB0AHkAbABlAC0A
dQBuAGgAaQBkAGUAOgBuAG8AOwANAAoACQBtAHMAbwAtAHMAdAB5AGwAZQAtAHEAZgBvAHIAbQBh
AHQAOgB5AGUAcwA7AA0ACgAJAG0AcwBvAC0AcwB0AHkAbABlAC0AbABpAG4AawA6ACIAFwQwBDME
PgQ7BD4EMgQ+BDoEIAAxACAAFwQ9BDAEOgQiADsADQAKAAkAbQBzAG8ALQBtAGEAcgBnAGkAbgAt
AHQAbwBwAC0AYQBsAHQAOgBhAHUAdABvADsADQAKAAkAbQBhAHIAZwBpAG4ALQByAGkAZwBoAHQA
OgAwAGMAbQA7AA0ACgAJAG0AcwBvAC0AbQBhAHIAZwBpAG4ALQBiAG8AdAB0AG8AbQAtAGEAbAB0
ADoAYQB1AHQAbwA7AA0ACgAJAG0AYQByAGcAaQBuAC0AbABlAGYAdAA6ADAAYwBtADsADQAKAAkA
bQBzAG8ALQBwAGEAZwBpAG4AYQB0AGkAbwBuADoAdwBpAGQAbwB3AC0AbwByAHAAaABhAG4AOwAN
AAoACQBtAHMAbwAtAG8AdQB0AGwAaQBuAGUALQBsAGUAdgBlAGwAOgAxADsADQAKAAkAZgBvAG4A
dAAtAHMAaQB6AGUAOgAyADQALgAwAHAAdAA7AA0ACgAJAGYAbwBuAHQALQBmAGEAbQBpAGwAeQA6
ACIAVABpAG0AZQBzACAATgBlAHcAIABSAG8AbQBhAG4AIgAsACIAcwBlAHIAaQBmACIAOwANAAoA
CQBtAHMAbwAtAGYAYQByAGUAYQBzAHQALQBmAG8AbgB0AC0AZgBhAG0AaQBsAHkAOgAiAFQAaQBt
AGUAcwAgAE4AZQB3ACAAUgBvAG0AYQBuACIAOwANAAoACQBtAHMAbwAtAGYAYQByAGUAYQBzAHQA
LQB0AGgAZQBtAGUALQBmAG8AbgB0ADoAbQBpAG4AbwByAC0AZgBhAHIAZQBhAHMAdAA7AA0ACgAJ
AGYAbwBuAHQALQB3AGUAaQBnAGgAdAA6AGIAbwBsAGQAOwB9AA0ACgBoADMADQAKAAkAewBtAHMA
bwAtAHMAdAB5AGwAZQAtAHAAcgBpAG8AcgBpAHQAeQA6ADkAOwANAAoACQBtAHMAbwAtAHMAdAB5
AGwAZQAtAHUAbgBoAGkAZABlADoAbgBvADsADQAKAAkAbQBzAG8ALQBzAHQAeQBsAGUALQBxAGYA
bwByAG0AYQB0ADoAeQBlAHMAOwANAAoACQBtAHMAbwAtAHMAdAB5AGwAZQAtAGwAaQBuAGsAOgAi
ABcEMAQzBD4EOwQ+BDIEPgQ6BCAAMwAgABcEPQQwBDoEIgA7AA0ACgAJAG0AcwBvAC0AbQBhAHIA
ZwBpAG4ALQB0AG8AcAAtAGEAbAB0ADoAYQB1AHQAbwA7AA0ACgAJAG0AYQByAGcAaQBuAC0AcgBp
AGcAaAB0ADoAMABjAG0AOwANAAoACQBtAHMAbwAtAG0AYQByAGcAaQBuAC0AYgBvAHQAdABvAG0A
LQBhAGwAdAA6AGEAdQB0AG8AOwANAAoACQBtAGEAcgBnAGkAbgAtAGwAZQBmAHQAOgAwAGMAbQA7
AA0ACgAJAG0AcwBvAC0AcABhAGcAaQBuAGEAdABpAG8AbgA6AHcAaQBkAG8AdwAtAG8AcgBwAGgA
YQBuADsADQAKAAkAbQBzAG8ALQBvAHUAdABsAGkAbgBlAC0AbABlAHYAZQBsADoAMwA7AA0ACgAJ
AGYAbwBuAHQALQBzAGkAegBlADoAMQAzAC4ANQBwAHQAOwANAAoACQBmAG8AbgB0AC0AZgBhAG0A
aQBsAHkAOgAiAFQAaQBtAGUAcwAgAE4AZQB3ACAAUgBvAG0AYQBuACIALAAiAHMAZQByAGkAZgAi
ADsADQAKAAkAbQBzAG8ALQBmAGEAcgBlAGEAcwB0AC0AZgBvAG4AdAAtAGYAYQBtAGkAbAB5ADoA
IgBUAGkAbQBlAHMAIABOAGUAdwAgAFIAbwBtAGEAbgAiADsADQAKAAkAbQBzAG8ALQBmAGEAcgBl
AGEAcwB0AC0AdABoAGUAbQBlAC0AZgBvAG4AdAA6AG0AaQBuAG8AcgAtAGYAYQByAGUAYQBzAHQA
OwANAAoACQBmAG8AbgB0AC0AdwBlAGkAZwBoAHQAOgBiAG8AbABkADsAfQANAAoAYQA6AHYAaQBz
AGkAdABlAGQALAAgAHMAcABhAG4ALgBNAHMAbwBIAHkAcABlAHIAbABpAG4AawBGAG8AbABsAG8A
dwBlAGQADQAKAAkAewBtAHMAbwAtAHMAdAB5AGwAZQAtAG4AbwBzAGgAbwB3ADoAeQBlAHMAOwAN
AAoACQBtAHMAbwAtAHMAdAB5AGwAZQAtAHAAcgBpAG8AcgBpAHQAeQA6ADkAOQA7AA0ACgAJAGMA
bwBsAG8AcgA6AGIAbAB1AGUAOwANAAoACQB0AGUAeAB0AC0AZABlAGMAbwByAGEAdABpAG8AbgA6
AHUAbgBkAGUAcgBsAGkAbgBlADsADQAKAAkAdABlAHgAdAAtAHUAbgBkAGUAcgBsAGkAbgBlADoA
cwBpAG4AZwBsAGUAOwB9AA0ACgBwAA0ACgAJAHsAbQBzAG8ALQBzAHQAeQBsAGUALQBuAG8AcwBo
AG8AdwA6AHkAZQBzADsADQAKAAkAbQBzAG8ALQBzAHQAeQBsAGUALQBwAHIAaQBvAHIAaQB0AHkA
OgA5ADkAOwANAAoACQBtAHMAbwAtAG0AYQByAGcAaQBuAC0AdABvAHAALQBhAGwAdAA6AGEAdQB0
AG8AOwANAAoACQBtAGEAcgBnAGkAbgAtAHIAaQBnAGgAdAA6ADAAYwBtADsADQAKAAkAbQBzAG8A
LQBtAGEAcgBnAGkAbgAtAGIAbwB0AHQAbwBtAC0AYQBsAHQAOgBhAHUAdABvADsADQAKAAkAbQBh
AHIAZwBpAG4ALQBsAGUAZgB0ADoAMABjAG0AOwANAAoACQBtAHMAbwAtAHAAYQBnAGkAbgBhAHQA
aQBvAG4AOgB3AGkAZABvAHcALQBvAHIAcABoAGEAbgA7AA0ACgAJAGYAbwBuAHQALQBzAGkAegBl
ADoAMQAyAC4AMABwAHQAOwANAAoACQBmAG8AbgB0AC0AZgBhAG0AaQBsAHkAOgAiAFQAaQBtAGUA
cwAgAE4AZQB3ACAAUgBvAG0AYQBuACIALAAiAHMAZQByAGkAZgAiADsADQAKAAkAbQBzAG8ALQBm
AGEAcgBlAGEAcwB0AC0AZgBvAG4AdAAtAGYAYQBtAGkAbAB5ADoAIgBUAGkAbQBlAHMAIABOAGUA
dwAgAFIAbwBtAGEAbgAiADsADQAKAAkAbQBzAG8ALQBmAGEAcgBlAGEAcwB0AC0AdABoAGUAbQBl
AC0AZgBvAG4AdAA6AG0AaQBuAG8AcgAtAGYAYQByAGUAYQBzAHQAOwB9AA0ACgBwAHIAZQANAAoA
CQB7AG0AcwBvAC0AcwB0AHkAbABlAC0AbgBvAHMAaABvAHcAOgB5AGUAcwA7AA0ACgAJAG0AcwBv
AC0AcwB0AHkAbABlAC0AcAByAGkAbwByAGkAdAB5ADoAOQA5ADsADQAKAAkAbQBzAG8ALQBzAHQA
eQBsAGUALQBsAGkAbgBrADoAIgAhBEIEMAQ9BDQEMARABEIEPQRLBDkEIABIAFQATQBMACAAFwQ9
BDAEOgQiADsADQAKAAkAbQBhAHIAZwBpAG4AOgAwAGMAbQA7AA0ACgAJAG0AYQByAGcAaQBuAC0A
YgBvAHQAdABvAG0AOgAuADAAMAAwADEAcAB0ADsADQAKAAkAbQBzAG8ALQBwAGEAZwBpAG4AYQB0
AGkAbwBuADoAdwBpAGQAbwB3AC0AbwByAHAAaABhAG4AOwANAAoACQB0AGEAYgAtAHMAdABvAHAA
cwA6ADQANQAuADgAcAB0ACAAOQAxAC4ANgBwAHQAIAAxADMANwAuADQAcAB0ACAAMQA4ADMALgAy
AHAAdAAgADIAMgA5AC4AMABwAHQAIAAyADcANAAuADgAcAB0ACAAMwAyADAALgA2AHAAdAAgADMA
NgA2AC4ANABwAHQAIAA0ADEAMgAuADIAcAB0ACAANAA1ADgALgAwAHAAdAAgADUAMAAzAC4AOABw
AHQAIAA1ADQAOQAuADYAcAB0ACAANQA5ADUALgA0AHAAdAAgADYANAAxAC4AMgBwAHQAIAA2ADgA
NwAuADAAcAB0ACAANwAzADIALgA4AHAAdAA7AA0ACgAJAGYAbwBuAHQALQBzAGkAegBlADoAMQAw
AC4AMABwAHQAOwANAAoACQBmAG8AbgB0AC0AZgBhAG0AaQBsAHkAOgAiAEMAbwB1AHIAaQBlAHIA
IABOAGUAdwAiADsADQAKAAkAbQBzAG8ALQBmAGEAcgBlAGEAcwB0AC0AZgBvAG4AdAAtAGYAYQBt
AGkAbAB5ADoAIgBUAGkAbQBlAHMAIABOAGUAdwAgAFIAbwBtAGEAbgAiADsADQAKAAkAbQBzAG8A
LQBmAGEAcgBlAGEAcwB0AC0AdABoAGUAbQBlAC0AZgBvAG4AdAA6AG0AaQBuAG8AcgAtAGYAYQBy
AGUAYQBzAHQAOwB9AA0ACgB0AHQADQAKAAkAewBtAHMAbwAtAHMAdAB5AGwAZQAtAG4AbwBzAGgA
bwB3ADoAeQBlAHMAOwANAAoACQBtAHMAbwAtAHMAdAB5AGwAZQAtAHAAcgBpAG8AcgBpAHQAeQA6
ADkAOQA7AA0ACgAJAGYAbwBuAHQALQBmAGEAbQBpAGwAeQA6ACIAQwBvAHUAcgBpAGUAcgAgAE4A
ZQB3ACIAOwANAAoACQBtAHMAbwAtAGEAcwBjAGkAaQAtAGYAbwBuAHQALQBmAGEAbQBpAGwAeQA6
ACIAQwBvAHUAcgBpAGUAcgAgAE4AZQB3ACIAOwANAAoACQBtAHMAbwAtAGYAYQByAGUAYQBzAHQA
LQBmAG8AbgB0AC0AZgBhAG0AaQBsAHkAOgAiAFQAaQBtAGUAcwAgAE4AZQB3ACAAUgBvAG0AYQBu
ACIAOwANAAoACQBtAHMAbwAtAGYAYQByAGUAYQBzAHQALQB0AGgAZQBtAGUALQBmAG8AbgB0ADoA
bQBpAG4AbwByAC0AZgBhAHIAZQBhAHMAdAA7AA0ACgAJAG0AcwBvAC0AaABhAG4AcwBpAC0AZgBv
AG4AdAAtAGYAYQBtAGkAbAB5ADoAIgBDAG8AdQByAGkAZQByACAATgBlAHcAIgA7AA0ACgAJAG0A
cwBvAC0AYgBpAGQAaQAtAGYAbwBuAHQALQBmAGEAbQBpAGwAeQA6ACIAQwBvAHUAcgBpAGUAcgAg
AE4AZQB3ACIAOwB9AA0ACgBwAC4ATQBzAG8AQQBjAGUAdABhAHQAZQAsACAAbABpAC4ATQBzAG8A
QQBjAGUAdABhAHQAZQAsACAAZABpAHYALgBNAHMAbwBBAGMAZQB0AGEAdABlAA0ACgAJAHsAbQBz
AG8ALQBzAHQAeQBsAGUALQBuAG8AcwBoAG8AdwA6AHkAZQBzADsADQAKAAkAbQBzAG8ALQBzAHQA
eQBsAGUALQBwAHIAaQBvAHIAaQB0AHkAOgA5ADkAOwANAAoACQBtAHMAbwAtAHMAdAB5AGwAZQAt
AGwAaQBuAGsAOgAiACIENQQ6BEEEQgQgADIESwQ9BD4EQQQ6BDgEIAAXBD0EMAQ6BCIAOwANAAoA
CQBtAGEAcgBnAGkAbgA6ADAAYwBtADsADQAKAAkAbQBhAHIAZwBpAG4ALQBiAG8AdAB0AG8AbQA6
AC4AMAAwADAAMQBwAHQAOwANAAoACQBtAHMAbwAtAHAAYQBnAGkAbgBhAHQAaQBvAG4AOgB3AGkA
ZABvAHcALQBvAHIAcABoAGEAbgA7AA0ACgAJAGYAbwBuAHQALQBzAGkAegBlADoAOAAuADAAcAB0
ADsADQAKAAkAZgBvAG4AdAAtAGYAYQBtAGkAbAB5ADoAIgBUAGEAaABvAG0AYQAiACwAIgBzAGEA
bgBzAC0AcwBlAHIAaQBmACIAOwANAAoACQBtAHMAbwAtAGYAYQByAGUAYQBzAHQALQBmAG8AbgB0
AC0AZgBhAG0AaQBsAHkAOgAiAFQAaQBtAGUAcwAgAE4AZQB3ACAAUgBvAG0AYQBuACIAOwANAAoA
CQBtAHMAbwAtAGYAYQByAGUAYQBzAHQALQB0AGgAZQBtAGUALQBmAG8AbgB0ADoAbQBpAG4AbwBy
AC0AZgBhAHIAZQBhAHMAdAA7AH0ADQAKAHMAcABhAG4ALgBhAGIAYgByAA0ACgAJAHsAbQBzAG8A
LQBzAHQAeQBsAGUALQBuAGEAbQBlADoAYQBiAGIAcgA7AA0ACgAJAG0AcwBvAC0AcwB0AHkAbABl
AC0AdQBuAGgAaQBkAGUAOgBuAG8AOwB9AA0ACgBzAHAAYQBuAC4AMQANAAoACQB7AG0AcwBvAC0A
cwB0AHkAbABlAC0AbgBhAG0AZQA6ACIAFwQwBDMEPgQ7BD4EMgQ+BDoEIAAxACAAFwQ9BDAEOgQi
ADsADQAKAAkAbQBzAG8ALQBzAHQAeQBsAGUALQBwAHIAaQBvAHIAaQB0AHkAOgA5ADsADQAKAAkA
bQBzAG8ALQBzAHQAeQBsAGUALQB1AG4AaABpAGQAZQA6AG4AbwA7AA0ACgAJAG0AcwBvAC0AcwB0
AHkAbABlAC0AbABvAGMAawBlAGQAOgB5AGUAcwA7AA0ACgAJAG0AcwBvAC0AcwB0AHkAbABlAC0A
bABpAG4AawA6ACIAFwQwBDMEPgQ7BD4EMgQ+BDoEIAAxACIAOwANAAoACQBtAHMAbwAtAGEAbgBz
AGkALQBmAG8AbgB0AC0AcwBpAHoAZQA6ADEANAAuADAAcAB0ADsADQAKAAkAbQBzAG8ALQBiAGkA
ZABpAC0AZgBvAG4AdAAtAHMAaQB6AGUAOgAxADQALgAwAHAAdAA7AA0ACgAJAGYAbwBuAHQALQBm
AGEAbQBpAGwAeQA6ACIAQwBhAG0AYgByAGkAYQAiACwAIgBzAGUAcgBpAGYAIgA7AA0ACgAJAG0A
cwBvAC0AYQBzAGMAaQBpAC0AZgBvAG4AdAAtAGYAYQBtAGkAbAB5ADoAQwBhAG0AYgByAGkAYQA7
AA0ACgAJAG0AcwBvAC0AYQBzAGMAaQBpAC0AdABoAGUAbQBlAC0AZgBvAG4AdAA6AG0AYQBqAG8A
cgAtAGwAYQB0AGkAbgA7AA0ACgAJAG0AcwBvAC0AZgBhAHIAZQBhAHMAdAAtAGYAbwBuAHQALQBm
AGEAbQBpAGwAeQA6ACIAVABpAG0AZQBzACAATgBlAHcAIABSAG8AbQBhAG4AIgA7AA0ACgAJAG0A
cwBvAC0AZgBhAHIAZQBhAHMAdAAtAHQAaABlAG0AZQAtAGYAbwBuAHQAOgBtAGEAagBvAHIALQBm
AGEAcgBlAGEAcwB0ADsADQAKAAkAbQBzAG8ALQBoAGEAbgBzAGkALQBmAG8AbgB0AC0AZgBhAG0A
aQBsAHkAOgBDAGEAbQBiAHIAaQBhADsADQAKAAkAbQBzAG8ALQBoAGEAbgBzAGkALQB0AGgAZQBt
AGUALQBmAG8AbgB0ADoAbQBhAGoAbwByAC0AbABhAHQAaQBuADsADQAKAAkAbQBzAG8ALQBiAGkA
ZABpAC0AZgBvAG4AdAAtAGYAYQBtAGkAbAB5ADoAIgBUAGkAbQBlAHMAIABOAGUAdwAgAFIAbwBt
AGEAbgAiADsADQAKAAkAbQBzAG8ALQBiAGkAZABpAC0AdABoAGUAbQBlAC0AZgBvAG4AdAA6AG0A
YQBqAG8AcgAtAGIAaQBkAGkAOwANAAoACQBjAG8AbABvAHIAOgAjADMANgA1AEYAOQAxADsADQAK
AAkAbQBzAG8ALQB0AGgAZQBtAGUAYwBvAGwAbwByADoAYQBjAGMAZQBuAHQAMQA7AA0ACgAJAG0A
cwBvAC0AdABoAGUAbQBlAHMAaABhAGQAZQA6ADEAOQAxADsADQAKAAkAZgBvAG4AdAAtAHcAZQBp
AGcAaAB0ADoAYgBvAGwAZAA7AH0ADQAKAHMAcABhAG4ALgBIAFQATQBMAA0ACgAJAHsAbQBzAG8A
LQBzAHQAeQBsAGUALQBuAGEAbQBlADoAIgAhBEIEMAQ9BDQEMARABEIEPQRLBDkEIABIAFQATQBM
ACAAFwQ9BDAEOgQiADsADQAKAAkAbQBzAG8ALQBzAHQAeQBsAGUALQBuAG8AcwBoAG8AdwA6AHkA
ZQBzADsADQAKAAkAbQBzAG8ALQBzAHQAeQBsAGUALQBwAHIAaQBvAHIAaQB0AHkAOgA5ADkAOwAN
AAoACQBtAHMAbwAtAHMAdAB5AGwAZQAtAHUAbgBoAGkAZABlADoAbgBvADsADQAKAAkAbQBzAG8A
LQBzAHQAeQBsAGUALQBsAG8AYwBrAGUAZAA6AHkAZQBzADsADQAKAAkAbQBzAG8ALQBzAHQAeQBs
AGUALQBsAGkAbgBrADoAIgAhBEIEMAQ9BDQEMARABEIEPQRLBDkEIABIAFQATQBMACIAOwANAAoA
CQBmAG8AbgB0AC0AZgBhAG0AaQBsAHkAOgBDAG8AbgBzAG8AbABhAHMAOwANAAoACQBtAHMAbwAt
AGEAcwBjAGkAaQAtAGYAbwBuAHQALQBmAGEAbQBpAGwAeQA6AEMAbwBuAHMAbwBsAGEAcwA7AA0A
CgAJAG0AcwBvAC0AZgBhAHIAZQBhAHMAdAAtAGYAbwBuAHQALQBmAGEAbQBpAGwAeQA6ACIAVABp
AG0AZQBzACAATgBlAHcAIABSAG8AbQBhAG4AIgA7AA0ACgAJAG0AcwBvAC0AZgBhAHIAZQBhAHMA
dAAtAHQAaABlAG0AZQAtAGYAbwBuAHQAOgBtAGkAbgBvAHIALQBmAGEAcgBlAGEAcwB0ADsADQAK
AAkAbQBzAG8ALQBoAGEAbgBzAGkALQBmAG8AbgB0AC0AZgBhAG0AaQBsAHkAOgBDAG8AbgBzAG8A
bABhAHMAOwB9AA0ACgBzAHAAYQBuAC4AMwANAAoACQB7AG0AcwBvAC0AcwB0AHkAbABlAC0AbgBh
AG0AZQA6ACIAFwQwBDMEPgQ7BD4EMgQ+BDoEIAAzACAAFwQ9BDAEOgQiADsADQAKAAkAbQBzAG8A
LQBzAHQAeQBsAGUALQBuAG8AcwBoAG8AdwA6AHkAZQBzADsADQAKAAkAbQBzAG8ALQBzAHQAeQBs
AGUALQBwAHIAaQBvAHIAaQB0AHkAOgA5ADsADQAKAAkAbQBzAG8ALQBzAHQAeQBsAGUALQB1AG4A
aABpAGQAZQA6AG4AbwA7AA0ACgAJAG0AcwBvAC0AcwB0AHkAbABlAC0AbABvAGMAawBlAGQAOgB5
AGUAcwA7AA0ACgAJAG0AcwBvAC0AcwB0AHkAbABlAC0AbABpAG4AawA6ACIAFwQwBDMEPgQ7BD4E
MgQ+BDoEIAAzACIAOwANAAoACQBtAHMAbwAtAGEAbgBzAGkALQBmAG8AbgB0AC0AcwBpAHoAZQA6
ADEAMgAuADAAcAB0ADsADQAKAAkAbQBzAG8ALQBiAGkAZABpAC0AZgBvAG4AdAAtAHMAaQB6AGUA
OgAxADIALgAwAHAAdAA7AA0ACgAJAGYAbwBuAHQALQBmAGEAbQBpAGwAeQA6ACIAQwBhAG0AYgBy
AGkAYQAiACwAIgBzAGUAcgBpAGYAIgA7AA0ACgAJAG0AcwBvAC0AYQBzAGMAaQBpAC0AZgBvAG4A
dAAtAGYAYQBtAGkAbAB5ADoAQwBhAG0AYgByAGkAYQA7AA0ACgAJAG0AcwBvAC0AYQBzAGMAaQBp
AC0AdABoAGUAbQBlAC0AZgBvAG4AdAA6AG0AYQBqAG8AcgAtAGwAYQB0AGkAbgA7AA0ACgAJAG0A
cwBvAC0AZgBhAHIAZQBhAHMAdAAtAGYAbwBuAHQALQBmAGEAbQBpAGwAeQA6ACIAVABpAG0AZQBz
ACAATgBlAHcAIABSAG8AbQBhAG4AIgA7AA0ACgAJAG0AcwBvAC0AZgBhAHIAZQBhAHMAdAAtAHQA
aABlAG0AZQAtAGYAbwBuAHQAOgBtAGEAagBvAHIALQBmAGEAcgBlAGEAcwB0ADsADQAKAAkAbQBz
AG8ALQBoAGEAbgBzAGkALQBmAG8AbgB0AC0AZgBhAG0AaQBsAHkAOgBDAGEAbQBiAHIAaQBhADsA
DQAKAAkAbQBzAG8ALQBoAGEAbgBzAGkALQB0AGgAZQBtAGUALQBmAG8AbgB0ADoAbQBhAGoAbwBy
AC0AbABhAHQAaQBuADsADQAKAAkAbQBzAG8ALQBiAGkAZABpAC0AZgBvAG4AdAAtAGYAYQBtAGkA
bAB5ADoAIgBUAGkAbQBlAHMAIABOAGUAdwAgAFIAbwBtAGEAbgAiADsADQAKAAkAbQBzAG8ALQBi
AGkAZABpAC0AdABoAGUAbQBlAC0AZgBvAG4AdAA6AG0AYQBqAG8AcgAtAGIAaQBkAGkAOwANAAoA
CQBjAG8AbABvAHIAOgAjADQARgA4ADEAQgBEADsADQAKAAkAbQBzAG8ALQB0AGgAZQBtAGUAYwBv
AGwAbwByADoAYQBjAGMAZQBuAHQAMQA7AA0ACgAJAGYAbwBuAHQALQB3AGUAaQBnAGgAdAA6AGIA
bwBsAGQAOwB9AA0ACgBzAHAAYQBuAC4AegAtAA0ACgAJAHsAbQBzAG8ALQBzAHQAeQBsAGUALQBu
AGEAbQBlADoAIgB6AC0AHQQwBEcEMAQ7BD4EIABEBD4EQAQ8BEsEIAAXBD0EMAQ6BCIAOwANAAoA
CQBtAHMAbwAtAHMAdAB5AGwAZQAtAG4AbwBzAGgAbwB3ADoAeQBlAHMAOwANAAoACQBtAHMAbwAt
AHMAdAB5AGwAZQAtAHAAcgBpAG8AcgBpAHQAeQA6ADkAOQA7AA0ACgAJAG0AcwBvAC0AcwB0AHkA
bABlAC0AdQBuAGgAaQBkAGUAOgBuAG8AOwANAAoACQBtAHMAbwAtAHMAdAB5AGwAZQAtAGwAbwBj
AGsAZQBkADoAeQBlAHMAOwANAAoACQBtAHMAbwAtAHMAdAB5AGwAZQAtAGwAaQBuAGsAOgAiAHoA
LQAdBDAERwQwBDsEPgQgAEQEPgRABDwESwQiADsADQAKAAkAbQBzAG8ALQBhAG4AcwBpAC0AZgBv
AG4AdAAtAHMAaQB6AGUAOgA4AC4AMABwAHQAOwANAAoACQBtAHMAbwAtAGIAaQBkAGkALQBmAG8A
bgB0AC0AcwBpAHoAZQA6ADgALgAwAHAAdAA7AA0ACgAJAGYAbwBuAHQALQBmAGEAbQBpAGwAeQA6
ACIAQQByAGkAYQBsACIALAAiAHMAYQBuAHMALQBzAGUAcgBpAGYAIgA7AA0ACgAJAG0AcwBvAC0A
YQBzAGMAaQBpAC0AZgBvAG4AdAAtAGYAYQBtAGkAbAB5ADoAQQByAGkAYQBsADsADQAKAAkAbQBz
AG8ALQBmAGEAcgBlAGEAcwB0AC0AZgBvAG4AdAAtAGYAYQBtAGkAbAB5ADoAIgBUAGkAbQBlAHMA
IABOAGUAdwAgAFIAbwBtAGEAbgAiADsADQAKAAkAbQBzAG8ALQBmAGEAcgBlAGEAcwB0AC0AdABo
AGUAbQBlAC0AZgBvAG4AdAA6AG0AaQBuAG8AcgAtAGYAYQByAGUAYQBzAHQAOwANAAoACQBtAHMA
bwAtAGgAYQBuAHMAaQAtAGYAbwBuAHQALQBmAGEAbQBpAGwAeQA6AEEAcgBpAGEAbAA7AA0ACgAJ
AG0AcwBvAC0AYgBpAGQAaQAtAGYAbwBuAHQALQBmAGEAbQBpAGwAeQA6AEEAcgBpAGEAbAA7AA0A
CgAJAGQAaQBzAHAAbABhAHkAOgBuAG8AbgBlADsADQAKAAkAbQBzAG8ALQBoAGkAZABlADoAYQBs
AGwAOwB9AA0ACgBzAHAAYQBuAC4AegAtADAADQAKAAkAewBtAHMAbwAtAHMAdAB5AGwAZQAtAG4A
YQBtAGUAOgAiAHoALQAaBD4EPQQ1BEYEIABEBD4EQAQ8BEsEIAAXBD0EMAQ6BCIAOwANAAoACQBt
AHMAbwAtAHMAdAB5AGwAZQAtAG4AbwBzAGgAbwB3ADoAeQBlAHMAOwANAAoACQBtAHMAbwAtAHMA
dAB5AGwAZQAtAHAAcgBpAG8AcgBpAHQAeQA6ADkAOQA7AA0ACgAJAG0AcwBvAC0AcwB0AHkAbABl
AC0AdQBuAGgAaQBkAGUAOgBuAG8AOwANAAoACQBtAHMAbwAtAHMAdAB5AGwAZQAtAGwAbwBjAGsA
ZQBkADoAeQBlAHMAOwANAAoACQBtAHMAbwAtAHMAdAB5AGwAZQAtAGwAaQBuAGsAOgAiAHoALQAa
BD4EPQQ1BEYEIABEBD4EQAQ8BEsEIgA7AA0ACgAJAG0AcwBvAC0AYQBuAHMAaQAtAGYAbwBuAHQA
LQBzAGkAegBlADoAOAAuADAAcAB0ADsADQAKAAkAbQBzAG8ALQBiAGkAZABpAC0AZgBvAG4AdAAt
AHMAaQB6AGUAOgA4AC4AMABwAHQAOwANAAoACQBmAG8AbgB0AC0AZgBhAG0AaQBsAHkAOgAiAEEA
cgBpAGEAbAAiACwAIgBzAGEAbgBzAC0AcwBlAHIAaQBmACIAOwANAAoACQBtAHMAbwAtAGEAcwBj
AGkAaQAtAGYAbwBuAHQALQBmAGEAbQBpAGwAeQA6AEEAcgBpAGEAbAA7AA0ACgAJAG0AcwBvAC0A
ZgBhAHIAZQBhAHMAdAAtAGYAbwBuAHQALQBmAGEAbQBpAGwAeQA6ACIAVABpAG0AZQBzACAATgBl
AHcAIABSAG8AbQBhAG4AIgA7AA0ACgAJAG0AcwBvAC0AZgBhAHIAZQBhAHMAdAAtAHQAaABlAG0A
ZQAtAGYAbwBuAHQAOgBtAGkAbgBvAHIALQBmAGEAcgBlAGEAcwB0ADsADQAKAAkAbQBzAG8ALQBo
AGEAbgBzAGkALQBmAG8AbgB0AC0AZgBhAG0AaQBsAHkAOgBBAHIAaQBhAGwAOwANAAoACQBtAHMA
bwAtAGIAaQBkAGkALQBmAG8AbgB0AC0AZgBhAG0AaQBsAHkAOgBBAHIAaQBhAGwAOwANAAoACQBk
AGkAcwBwAGwAYQB5ADoAbgBvAG4AZQA7AA0ACgAJAG0AcwBvAC0AaABpAGQAZQA6AGEAbABsADsA
fQANAAoAcwBwAGEAbgAuAGEADQAKAAkAewBtAHMAbwAtAHMAdAB5AGwAZQAtAG4AYQBtAGUAOgAi
ACIENQQ6BEEEQgQgADIESwQ9BD4EQQQ6BDgEIAAXBD0EMAQ6BCIAOwANAAoACQBtAHMAbwAtAHMA
dAB5AGwAZQAtAG4AbwBzAGgAbwB3ADoAeQBlAHMAOwANAAoACQBtAHMAbwAtAHMAdAB5AGwAZQAt
AHAAcgBpAG8AcgBpAHQAeQA6ADkAOQA7AA0ACgAJAG0AcwBvAC0AcwB0AHkAbABlAC0AdQBuAGgA
aQBkAGUAOgBuAG8AOwANAAoACQBtAHMAbwAtAHMAdAB5AGwAZQAtAGwAbwBjAGsAZQBkADoAeQBl
AHMAOwANAAoACQBtAHMAbwAtAHMAdAB5AGwAZQAtAGwAaQBuAGsAOgAiACIENQQ6BEEEQgQgADIE
SwQ9BD4EQQQ6BDgEIgA7AA0ACgAJAG0AcwBvAC0AYQBuAHMAaQAtAGYAbwBuAHQALQBzAGkAegBl
ADoAOAAuADAAcAB0ADsADQAKAAkAbQBzAG8ALQBiAGkAZABpAC0AZgBvAG4AdAAtAHMAaQB6AGUA
OgA4AC4AMABwAHQAOwANAAoACQBmAG8AbgB0AC0AZgBhAG0AaQBsAHkAOgAiAFQAYQBoAG8AbQBh
ACIALAAiAHMAYQBuAHMALQBzAGUAcgBpAGYAIgA7AA0ACgAJAG0AcwBvAC0AYQBzAGMAaQBpAC0A
ZgBvAG4AdAAtAGYAYQBtAGkAbAB5ADoAVABhAGgAbwBtAGEAOwANAAoACQBtAHMAbwAtAGYAYQBy
AGUAYQBzAHQALQBmAG8AbgB0AC0AZgBhAG0AaQBsAHkAOgAiAFQAaQBtAGUAcwAgAE4AZQB3ACAA
UgBvAG0AYQBuACIAOwANAAoACQBtAHMAbwAtAGYAYQByAGUAYQBzAHQALQB0AGgAZQBtAGUALQBm
AG8AbgB0ADoAbQBpAG4AbwByAC0AZgBhAHIAZQBhAHMAdAA7AA0ACgAJAG0AcwBvAC0AaABhAG4A
cwBpAC0AZgBvAG4AdAAtAGYAYQBtAGkAbAB5ADoAVABhAGgAbwBtAGEAOwANAAoACQBtAHMAbwAt
AGIAaQBkAGkALQBmAG8AbgB0AC0AZgBhAG0AaQBsAHkAOgBUAGEAaABvAG0AYQA7AH0ADQAKAHMA
cABhAG4ALgBtAHMAbwBJAG4AcwANAAoACQB7AG0AcwBvAC0AcwB0AHkAbABlAC0AdAB5AHAAZQA6
AGUAeABwAG8AcgB0AC0AbwBuAGwAeQA7AA0ACgAJAG0AcwBvAC0AcwB0AHkAbABlAC0AbgBhAG0A
ZQA6ACIAIgA7AA0ACgAJAHQAZQB4AHQALQBkAGUAYwBvAHIAYQB0AGkAbwBuADoAdQBuAGQAZQBy
AGwAaQBuAGUAOwANAAoACQB0AGUAeAB0AC0AdQBuAGQAZQByAGwAaQBuAGUAOgBzAGkAbgBnAGwA
ZQA7AA0ACgAJAGMAbwBsAG8AcgA6AHQAZQBhAGwAOwB9AA0ACgBzAHAAYQBuAC4AbQBzAG8ARABl
AGwADQAKAAkAewBtAHMAbwAtAHMAdAB5AGwAZQAtAHQAeQBwAGUAOgBlAHgAcABvAHIAdAAtAG8A
bgBsAHkAOwANAAoACQBtAHMAbwAtAHMAdAB5AGwAZQAtAG4AYQBtAGUAOgAiACIAOwANAAoACQB0
AGUAeAB0AC0AZABlAGMAbwByAGEAdABpAG8AbgA6AGwAaQBuAGUALQB0AGgAcgBvAHUAZwBoADsA
DQAKAAkAYwBvAGwAbwByADoAcgBlAGQAOwB9AA0ACgAuAE0AcwBvAEMAaABwAEQAZQBmAGEAdQBs
AHQADQAKAAkAewBtAHMAbwAtAHMAdAB5AGwAZQAtAHQAeQBwAGUAOgBlAHgAcABvAHIAdAAtAG8A
bgBsAHkAOwANAAoACQBtAHMAbwAtAGQAZQBmAGEAdQBsAHQALQBwAHIAbwBwAHMAOgB5AGUAcwA7
AA0ACgAJAGYAbwBuAHQALQBzAGkAegBlADoAMQAwAC4AMABwAHQAOwANAAoACQBtAHMAbwAtAGEA
bgBzAGkALQBmAG8AbgB0AC0AcwBpAHoAZQA6ADEAMAAuADAAcAB0ADsADQAKAAkAbQBzAG8ALQBi
AGkAZABpAC0AZgBvAG4AdAAtAHMAaQB6AGUAOgAxADAALgAwAHAAdAA7AH0ADQAKAEAAcABhAGcA
ZQAgAFcAbwByAGQAUwBlAGMAdABpAG8AbgAxAA0ACgAJAHsAcwBpAHoAZQA6ADUAOQA1AC4AMwBw
AHQAIAA4ADQAMQAuADkAcAB0ADsADQAKAAkAbQBhAHIAZwBpAG4AOgAyAC4AMABjAG0AIAA0ADIA
LgA1AHAAdAAgADIALgAwAGMAbQAgADMALgAwAGMAbQA7AA0ACgAJAG0AcwBvAC0AaABlAGEAZABl
AHIALQBtAGEAcgBnAGkAbgA6ADMANQAuADQAcAB0ADsADQAKAAkAbQBzAG8ALQBmAG8AbwB0AGUA
cgAtAG0AYQByAGcAaQBuADoAMwA1AC4ANABwAHQAOwANAAoACQBtAHMAbwAtAHAAYQBwAGUAcgAt
AHMAbwB1AHIAYwBlADoAMAA7AH0ADQAKAGQAaQB2AC4AVwBvAHIAZABTAGUAYwB0AGkAbwBuADEA
DQAKAAkAewBwAGEAZwBlADoAVwBvAHIAZABTAGUAYwB0AGkAbwBuADEAOwB9AA0ACgAtAC0APgAN
AAoAPAAvAHMAdAB5AGwAZQA+AA0ACgA8ACEALQAtAFsAaQBmACAAZwB0AGUAIABtAHMAbwAgADEA
MABdAD4ADQAKADwAcwB0AHkAbABlAD4ADQAKACAALwAqACAAUwB0AHkAbABlACAARABlAGYAaQBu
AGkAdABpAG8AbgBzACAAKgAvAA0ACgAgAHQAYQBiAGwAZQAuAE0AcwBvAE4AbwByAG0AYQBsAFQA
YQBiAGwAZQANAAoACQB7AG0AcwBvAC0AcwB0AHkAbABlAC0AbgBhAG0AZQA6ACIAHgQxBEsERwQ9
BDAETwQgAEIEMAQxBDsEOARGBDAEIgA7AA0ACgAJAG0AcwBvAC0AdABzAHQAeQBsAGUALQByAG8A
dwBiAGEAbgBkAC0AcwBpAHoAZQA6ADAAOwANAAoACQBtAHMAbwAtAHQAcwB0AHkAbABlAC0AYwBv
AGwAYgBhAG4AZAAtAHMAaQB6AGUAOgAwADsADQAKAAkAbQBzAG8ALQBzAHQAeQBsAGUALQBuAG8A
cwBoAG8AdwA6AHkAZQBzADsADQAKAAkAbQBzAG8ALQBzAHQAeQBsAGUALQBwAHIAaQBvAHIAaQB0
AHkAOgA5ADkAOwANAAoACQBtAHMAbwAtAHMAdAB5AGwAZQAtAHAAYQByAGUAbgB0ADoAIgAiADsA
DQAKAAkAbQBzAG8ALQBwAGEAZABkAGkAbgBnAC0AYQBsAHQAOgAwAGMAbQAgADUALgA0AHAAdAAg
ADAAYwBtACAANQAuADQAcAB0ADsADQAKAAkAbQBzAG8ALQBwAGEAcgBhAC0AbQBhAHIAZwBpAG4A
OgAwAGMAbQA7AA0ACgAJAG0AcwBvAC0AcABhAHIAYQAtAG0AYQByAGcAaQBuAC0AYgBvAHQAdABv
AG0AOgAuADAAMAAwADEAcAB0ADsADQAKAAkAbQBzAG8ALQBwAGEAZwBpAG4AYQB0AGkAbwBuADoA
dwBpAGQAbwB3AC0AbwByAHAAaABhAG4AOwANAAoACQBmAG8AbgB0AC0AcwBpAHoAZQA6ADEAMAAu
ADAAcAB0ADsADQAKAAkAZgBvAG4AdAAtAGYAYQBtAGkAbAB5ADoAIgBUAGkAbQBlAHMAIABOAGUA
dwAgAFIAbwBtAGEAbgAiACwAIgBzAGUAcgBpAGYAIgA7AH0ADQAKADwALwBzAHQAeQBsAGUAPgAN
AAoAPAAhAFsAZQBuAGQAaQBmAF0ALQAtAD4ADQAKADwAbQBlAHQAYQAgAGMAbwBuAHQAZQBuAHQA
PQAiAEkARQA9AGUAZABnAGUAIgAgAGgAdAB0AHAALQBlAHEAdQBpAHYAPQBYAC0AVQBBAC0AQwBv
AG0AcABhAHQAaQBiAGwAZQA+AA0ACgA8AGwAaQBuAGsAIAByAGUAbAA9ACIAcwBoAG8AcgB0AGMA
dQB0ACAAaQBjAG8AbgAiACAAaAByAGUAZgA9ACIAaAB0AHQAcAA6AC8ALwB3AHcAdwAuAG0AYQB0
AHIAaQB4AHMAYwBpAGUAbgBjAGUALgBjAG8AbQAvAGYAYQB2AGkAYwBvAG4ALgBpAGMAbwAiAD4A
DQAKAA0ACgA8AHMAYwByAGkAcAB0ACAAbABhAG4AZwB1AGEAZwBlAD0AIgBKAGEAdgBhAFMAYwBy
AGkAcAB0ACIAPgANAAoAPAAhAC0ALQAgAEIAZQBnAGkAbgAgAGgAaQBkAGkAbgBnACAASgBhAHYA
YQBzAGMAcgBpAHAAdAAgAGYAcgBvAG0AIABvAGwAZAAgAGIAcgBvAHcAcwBlAHIAcwAuAAoAIAAK
ACAAIAB2AGEAcgAgAGEAcgByAGEAeQBSAGUAYQBkAHkAPQAwADsACgAgACAACgAgACAAaQBmACAA
KABkAG8AYwB1AG0AZQBuAHQALgBpAG0AYQBnAGUAcwApAHsACgAgACAAIAAgAHIAZQBkAEIAYQBs
AGwAIAA9ACAAbgBlAHcAIABJAG0AYQBnAGUAKAApADsACgAgACAAIAAgAHIAZQBkAEIAYQBsAGwA
LgBzAHIAYwAgAD0AIAAiAC4ALgAvAGkAbQBhAGcAZQBzAC8AcgBlAGQAXwBiAGEAbABsAF8AdwBo
AGkAdABlAC4AZwBpAGYAIgA7ACAAIAAKACAAIAAgACAAYwB5AGEAbgBCAGEAbABsACAAPQAgAG4A
ZQB3ACAASQBtAGEAZwBlACgAKQA7AAoAIAAgACAAIABjAHkAYQBuAEIAYQBsAGwALgBzAHIAYwAg
AD0AIAAiAC4ALgAvAGkAbQBhAGcAZQBzAC8AYwB5AGEAbgBfAGIAYQBsAGwAXwB3AGgAaQB0AGUA
LgBnAGkAZgAiADsAIAAgAAoAIAAgAH0ACgAgACAACgAgACAAZgB1AG4AYwB0AGkAbwBuACAAYwBv
AHYAZQByACgAaABpAHQALABxAHUAZQByAHkALABwAHIAbwB0AFMAZQBxACkAewAKACAAIAAgACAA
ZABvAGMAdQBtAGUAbgB0AC4AUgBlAHMAdQBsAHQAcwAuAE8AVgBfAFQAaQB0AGwAZQAuAHYAYQBs
AHUAZQAgAD0AIABxAHUAZQByAHkAVABpAHQAbABlAFsAcQB1AGUAcgB5AF0AOwAKACAAIAAgACAA
ZABvAGMAdQBtAGUAbgB0AC4AUgBlAHMAdQBsAHQAcwAuAE8AVgBfAEEAYwBjAGUAcwBzAGkAbwBu
AC4AdgBhAGwAdQBlACAAPQAgAHAAcgBvAHQATgBhAG0AZQBbAGgAaQB0AF0AOwAKACAAIAAgACAA
ZABvAGMAdQBtAGUAbgB0AC4AUgBlAHMAdQBsAHQAcwAuAE8AVgBfAFMAZQBxAHUAZQBuAGMAZQAu
AHYAYQBsAHUAZQAgAD0AIABwAHIAbwB0AFMAZQBxADsACgAgACAAIAAgAGkAZgAgACgAaABpAHQA
IAA9AD0AIAAwACkAIAB7AAoAIAAgACAAIAAgACAAcwBlAGwAZgAuAHMAdABhAHQAdQBzACAAPQAg
AHEAdQBlAHIAeQBUAGkAdABsAGUAWwBxAHUAZQByAHkAXQA7AAoAIAAgACAAIAB9ACAAZQBsAHMA
ZQAgAHsACgAgACAAIAAgACAAIABzAGUAbABmAC4AcwB0AGEAdAB1AHMAIAA9ACAAcAByAG8AdABO
AGEAbQBlAFsAaABpAHQAXQAgACsAIAAiADoAIAAiACAAKwAgAHAAcgBvAHQAUwBlAHEAOwAKACAA
IAAgACAAfQAKACAAIAAgACAAaQBmACAAKABwAHIAbwB0AFMAZQBxACAAIQA9ACAAIgAiACAAJgAm
ACAAZABvAGMAdQBtAGUAbgB0AC4AZgByAGUAZAAgACYAJgAgAGEAcgByAGEAeQBSAGUAYQBkAHkA
IAA9AD0AIAAxACkAewAKACAAIAAgACAAIAAgAHYAYQByACAAaQAgAD0AIAAwADsACgAgACAAIAAg
ACAAIAB2AGEAcgAgAGUAbABlAG0AZQBuAHQAIAA9ACAAMAA7AAoAIAAgACAAIAAgACAAZQBsAGUA
bQBlAG4AdAAgAD0AIABlAHYAYQBsACgAcAByAG8AdABTAGUAcQArACIAWwAiACsAaQArACIAXQAi
ACkAOwAKACAAIAAgACAAIAAgAHcAaABpAGwAZQAoAGUAbABlAG0AZQBuAHQAKQAgAHsACgAgACAA
IAAgACAAIAAgACAAZABvAGMAdQBtAGUAbgB0AC4AaQBtAGEAZwBlAHMAWwBlAGwAZQBtAGUAbgB0
AF0ALgBzAHIAYwAgAD0AIAByAGUAZABCAGEAbABsAC4AcwByAGMAOwAKACAAIAAgACAAIAAgACAA
IABpACsAKwA7AAoAIAAgACAAIAAgACAAIAAgAGUAbABlAG0AZQBuAHQAIAA9ACAAZQB2AGEAbAAo
AHAAcgBvAHQAUwBlAHEAKwAiAFsAIgArAGkAKwAiAF0AIgApADsACgAgACAAIAAgACAAIAB9AAoA
IAAgACAAIAB9AAoAIAAgAH0ACgAKACAAIABmAHUAbgBjAHQAaQBvAG4AIAB1AG4AYwBvAHYAZQBy
ACgAaABpAHQALABxAHUAZQByAHkALABwAHIAbwB0AFMAZQBxACkAewAKACAAIAAgACAAZABvAGMA
dQBtAGUAbgB0AC4AUgBlAHMAdQBsAHQAcwAuAE8AVgBfAFQAaQB0AGwAZQAuAHYAYQBsAHUAZQAg
AD0AIAAiAC0AUQB1AGUAcgB5AC0AIgA7AAoAIAAgACAAIABkAG8AYwB1AG0AZQBuAHQALgBSAGUA
cwB1AGwAdABzAC4ATwBWAF8AQQBjAGMAZQBzAHMAaQBvAG4ALgB2AGEAbAB1AGUAPQAiAC0AQQBj
AGMAZQBzAHMAaQBvAG4ALQAiADsACgAgACAAIAAgAGQAbwBjAHUAbQBlAG4AdAAuAFIAZQBzAHUA
bAB0AHMALgBPAFYAXwBTAGUAcQB1AGUAbgBjAGUALgB2AGEAbAB1AGUAPQAiAC0AUwBlAHEAdQBl
AG4AYwBlAC0AIgA7AAoAIAAgACAAIABzAGUAbABmAC4AcwB0AGEAdAB1AHMAPQAiACIAOwAKACAA
IAAgACAAaQBmACAAKABwAHIAbwB0AFMAZQBxACAAIQA9ACAAIgAiACAAJgAmACAAZABvAGMAdQBt
AGUAbgB0AC4AZgByAGUAZAAgACYAJgAgAGEAcgByAGEAeQBSAGUAYQBkAHkAIAA9AD0AIAAxACkA
ewAKACAAIAAgACAAIAAgAHYAYQByACAAaQAgAD0AIAAwADsACgAgACAAIAAgACAAIAB2AGEAcgAg
AGUAbABlAG0AZQBuAHQAIAA9ACAAMAA7AAoAIAAgACAAIAAgACAAZQBsAGUAbQBlAG4AdAAgAD0A
IABlAHYAYQBsACgAcAByAG8AdABTAGUAcQArACIAWwAiACsAaQArACIAXQAiACkAOwAKACAAIAAg
ACAAIAAgAHcAaABpAGwAZQAoAGUAbABlAG0AZQBuAHQAKQAgAHsACgAgACAAIAAgACAAIAAgACAA
ZABvAGMAdQBtAGUAbgB0AC4AaQBtAGEAZwBlAHMAWwBlAGwAZQBtAGUAbgB0AF0ALgBzAHIAYwAg
AD0AIABjAHkAYQBuAEIAYQBsAGwALgBzAHIAYwA7AAoAIAAgACAAIAAgACAAIAAgAGkAKwArADsA
CgAgACAAIAAgACAAIAAgACAAZQBsAGUAbQBlAG4AdAAgAD0AIABlAHYAYQBsACgAcAByAG8AdABT
AGUAcQArACIAWwAiACsAaQArACIAXQAiACkAOwAKACAAIAAgACAAIAAgAH0ACgAgACAAIAAgAH0A
CgAgACAAfQAKAAoAIAAgAGYAdQBuAGMAdABpAG8AbgAgAGMAaABlAGMAawBRAHUAZQByAHkAKABj
AGgAZQBjAGsAUwB0AGEAdABlACwAbgB1AG0AQwBoAGUAYwBrAHMALABmAG8AcgBtACkAewAKACAA
IAAgACAAaQBmACAAKABuAHUAbQBDAGgAZQBjAGsAcwAgAD0APQAgADEAKQB7AAoAIAAgACAAIAAg
ACAAZgBvAHIAbQAuAFEAVQBFAC4AYwBoAGUAYwBrAGUAZAAgAD0AIABjAGgAZQBjAGsAUwB0AGEA
dABlADsACgAgACAAIAAgAH0AIABlAGwAcwBlACAAewAKACAAIAAgACAAIAAgAGYAbwByACAAKAB2
AGEAcgAgAGkAIAA9ACAAMAA7ACAAaQAgADwAIABmAG8AcgBtAC4AZQBsAGUAbQBlAG4AdABzAC4A
bABlAG4AZwB0AGgAOwAgAGkAKwArACkAIAB7AAoAIAAgACAAIAAgACAAIAAgAGkAZgAgACgAZgBv
AHIAbQAuAGUAbABlAG0AZQBuAHQAcwBbAGkAXQAuAG4AYQBtAGUAIAA9AD0AIAAiAFEAVQBFACIA
KQB7AAoAIAAgACAAIAAgACAAIAAgACAAIABmAG8AcgBtAC4AZQBsAGUAbQBlAG4AdABzAFsAaQBd
AC4AYwBoAGUAYwBrAGUAZAAgAD0AIABjAGgAZQBjAGsAUwB0AGEAdABlADsACgAgACAAIAAgACAA
IAAgACAAfQAKACAAIAAgACAAIAAgAH0ACgAgACAAIAAgAH0ACgAgACAAfQAKAAoAIAAgAGYAdQBu
AGMAdABpAG8AbgAgAFMAYQB2AGUAQwBsAGkAYwBrAHMAKABjAGgAZQBjAGsAQgBvAHgALABmAG8A
cgBtACkAewAKACAAIAAgACAAaQBmACAAKABmAG8AcgBtAC4ARQByAHIAVABvAGwAUgBlAHAAZQBh
AHQAIAAmACYAIABmAG8AcgBtAC4ARQByAHIAVABvAGwAUgBlAHAAZQBhAHQALgBjAGgAZQBjAGsA
ZQBkACkAIAB7AAoAIAAgACAAIAAgACAAcgBlAHQAdQByAG4AOwAKACAAIAAgACAAfQAKACAAIAAg
ACAAdgBhAHIAIABjAGgAZQBjAGsAUwB0AGEAdABlACAAPQAgAGMAaABlAGMAawBCAG8AeAAuAGMA
aABlAGMAawBlAGQAOwAKACAAIAAgACAAdgBhAHIAIAB0AGgAaQBzAEgAaQB0ACAAPQAgADAAOwAK
ACAAIAAgACAAZgBvAHIAIAAoAHYAYQByACAAaQAgAD0AIAAwADsAIABpACAAPAAgAGYAbwByAG0A
LgBlAGwAZQBtAGUAbgB0AHMALgBsAGUAbgBnAHQAaAA7ACAAaQArACsAKQAgAHsACgAgACAAIAAg
ACAAIABpAGYAIAAoAHQAaABpAHMASABpAHQAIAA9AD0AIAAxACkAewAKACAAIAAgACAAIAAgACAA
IABpAGYAIAAoAGYAbwByAG0ALgBlAGwAZQBtAGUAbgB0AHMAWwBpAF0ALgBuAGEAbQBlACAAPQA9
ACAAIgBRAFUARQAiACkAIAB7AAoAIAAgACAAIAAgACAAIAAgACAAIABmAG8AcgBtAC4AZQBsAGUA
bQBlAG4AdABzAFsAaQBdAC4AYwBoAGUAYwBrAGUAZAAgAD0AIAAhAGMAaABlAGMAawBTAHQAYQB0
AGUAOwAKACAAIAAgACAAIAAgACAAIAB9ACAAZQBsAHMAZQAgAHsACgAgACAAIAAgACAAIAAgACAA
IAAgAGIAcgBlAGEAawA7AAoAIAAgACAAIAAgACAAIAAgAH0ACgAgACAAIAAgACAAIAB9ACAAZQBs
AHMAZQAgAHsACgAgACAAIAAgACAAIAAgACAAaQBmACAAKABmAG8AcgBtAC4AZQBsAGUAbQBlAG4A
dABzAFsAaQBdACAAPQA9ACAAYwBoAGUAYwBrAEIAbwB4ACkAewAKACAAIAAgACAAIAAgACAAIAAg
ACAAdABoAGkAcwBIAGkAdAAgAD0AIAAxADsACgAgACAAIAAgACAAIAAgACAAfQAKACAAIAAgACAA
IAAgAH0ACgAgACAAIAAgAH0ACgAgACAAfQAKAAoAIAAgAGYAdQBuAGMAdABpAG8AbgAgAHUAbgBN
AGEAdABjAGgAZQBkACgAZgBvAHIAbQApAHsACgAgACAAIAAgAHYAYQByACAAbgB1AG0ATQBpAHMA
cwBlAHMAIAA9ACAAMAA7AAoAIAAgACAAIABmAG8AcgAgACgAdgBhAHIAIABpACAAPQAgADAAOwAg
AGkAIAA8ACAAZgBvAHIAbQAuAGUAbABlAG0AZQBuAHQAcwAuAGwAZQBuAGcAdABoADsAIABpACsA
KwApACAAewAKACAAIAAgACAAIAAgAGkAZgAgACgAZgBvAHIAbQAuAGUAbABlAG0AZQBuAHQAcwBb
AGkAXQAuAG4AYQBtAGUAIAA9AD0AIAAiAE0ASQBTAFMARQBTACIAKQB7AAoAIAAgACAAIAAgACAA
IAAgAG4AdQBtAE0AaQBzAHMAZQBzACsAKwA7AAoAIAAgACAAIAAgACAAfQAgAAoAIAAgACAAIAB9
AAoAIAAgACAAIABpAGYAIAAoAG4AdQBtAE0AaQBzAHMAZQBzACAAPAAgADEAKQAgAHsACgAgACAA
IAAgACAAIABhAGwAZQByAHQAKAAiAE4AbwAgAHUAbgBtAGEAdABjAGgAZQBkACAAbQBhAHMAcwAg
AHYAYQBsAHUAZQBzACAAdABvACAAYgBlACAAcwBlAGEAcgBjAGgAZQBkACIAKQA7AAoAIAAgACAA
IAAgACAAcgBlAHQAdQByAG4AIABmAGEAbABzAGUAOwAKACAAIAAgACAAfQAKACAAIAAgACAAZgBv
AHIAIAAoAHYAYQByACAAaQAgAD0AIAAwADsAIABpACAAPAAgAGYAbwByAG0ALgBlAGwAZQBtAGUA
bgB0AHMALgBsAGUAbgBnAHQAaAA7ACAAaQArACsAKQAgAHsACgAgACAAIAAgACAAIABpAGYAIAAo
AGYAbwByAG0ALgBlAGwAZQBtAGUAbgB0AHMAWwBpAF0ALgBuAGEAbQBlACAAPQA9ACAAIgBRAFUA
RQAiACkAewAKACAAIAAgACAAIAAgACAAIABmAG8AcgBtAC4AZQBsAGUAbQBlAG4AdABzAFsAaQBd
AC4AbgBhAG0AZQAgAD0AIAAiAEQAVQBNAE0AWQAiADsACgAgACAAIAAgACAAIAB9ACAACgAgACAA
IAAgAH0ACgAgACAAIAAgAGYAbwByACAAKAB2AGEAcgAgAGkAIAA9ACAAMAA7ACAAaQAgADwAIABm
AG8AcgBtAC4AZQBsAGUAbQBlAG4AdABzAC4AbABlAG4AZwB0AGgAOwAgAGkAKwArACkAIAB7AAoA
IAAgACAAIAAgACAAaQBmACAAKABmAG8AcgBtAC4AZQBsAGUAbQBlAG4AdABzAFsAaQBdAC4AbgBh
AG0AZQAgAD0APQAgACIATQBJAFMAUwBFAFMAIgApAHsACgAgACAAIAAgACAAIAAgACAAZgBvAHIA
bQAuAGUAbABlAG0AZQBuAHQAcwBbAGkAXQAuAG4AYQBtAGUAIAA9ACAAIgBRAFUARQAiADsACgAg
ACAAIAAgACAAIAB9ACAACgAgACAAIAAgAH0ACgAgACAAIAAgAGYAbwByAG0ALgBzAHUAYgBtAGkA
dAAoACkAOwAKACAAIAAgACAAcgBlAHQAdQByAG4AIAB0AHIAdQBlADsACgAgACAAfQAKAAoAIAAg
AGYAdQBuAGMAdABpAG8AbgAgAHMAZQB0AFIAZQBGAG8AcgBtAGEAdABBAGMAdABpAG8AbgAoAGYA
bwByAG0AKQB7AAoAIAAgACAAIABpAGYAIAAoAGYAbwByAG0ALgBSAEUAUABUAFkAUABFAC4AbwBw
AHQAaQBvAG4AcwBbAGYAbwByAG0ALgBSAEUAUABUAFkAUABFAC4AcwBlAGwAZQBjAHQAZQBkAEkA
bgBkAGUAeABdAC4AdgBhAGwAdQBlACAAPQA9ACAAIgBlAHgAcABvAHIAdAAiACkAewAKACAAIAAg
ACAAIAAgAGYAbwByAG0ALgBhAGMAdABpAG8AbgAgAD0AIAAiAC4ALwBlAHgAcABvAHIAdABfAGQA
YQB0AF8AMgAuAHAAbAAiADsACgAgACAAIAAgAH0AIABlAGwAcwBlACAAaQBmACAAKABmAG8AcgBt
AC4AUgBFAFAAVABZAFAARQAuAG8AcAB0AGkAbwBuAHMAWwBmAG8AcgBtAC4AUgBFAFAAVABZAFAA
RQAuAHMAZQBsAGUAYwB0AGUAZABJAG4AZABlAHgAXQAuAHYAYQBsAHUAZQAgAD0APQAgACIAZgBh
AG0AaQBsAHkAIgApACAAewAKACAAIAAgACAAIAAgAGYAbwByAG0ALgBhAGMAdABpAG8AbgAgAD0A
IAAiAC4ALwBtAGEAcwB0AGUAcgBfAHIAZQBzAHUAbAB0AHMAXwAyAC4AcABsACIAOwAKACAAIAAg
ACAAfQAgAGUAbABzAGUAIAB7AAoAIAAgACAAIAAgACAAZgBvAHIAbQAuAGEAYwB0AGkAbwBuACAA
PQAgACIALgAvAG0AYQBzAHQAZQByAF8AcgBlAHMAdQBsAHQAcwAuAHAAbAAiADsACgAgACAAIAAg
AH0ACgAgACAAfQAKACAAIAAKACAAIABmAHUAbgBjAHQAaQBvAG4AIABjAGgAbwBvAHMAZQBRAHUA
ZQByAHkATABpAHMAdAAoAGYAbwByAG0AKQAgAHsACgAgACAAIAAgAHYAYQByACAAZgBvAHIAbQBh
AHQARgBvAHIAbQAgAD0AIAB3AGkAbgBkAG8AdwAuAGQAbwBjAHUAbQBlAG4AdAAuAGYAbwByAG0A
cwBbACcAUgBlAC0AZgBvAHIAbQBhAHQAJwBdADsACgAgACAAIAAgAGkAZgAgACgAZgBvAHIAbQBh
AHQARgBvAHIAbQAuAF8AcQB1AGUAcgB5AGwAaQBzAHQALgB2AGEAbAB1AGUAIAA9AD0AIAAnAHUA
bgBhAHMAcwBpAGcAbgBlAGQAJwApACAAewAKACAAIAAgACAAIAAgAGYAbwByAG0ALgBRAFUARQBS
AFkATABJAFMAVAAuAHYAYQBsAHUAZQAgAD0AIABxAHUAZQByAHkATABpAHMAdABVAG4AYQBzAHMA
aQBnAG4AZQBkADsACgAgACAAIAAgAH0AIABlAGwAcwBlACAAaQBmACAAKABmAG8AcgBtAGEAdABG
AG8AcgBtAC4AXwBxAHUAZQByAHkAbABpAHMAdAAuAHYAYQBsAHUAZQAgAD0APQAgACcAaQBkAGUA
bgB0AGkAdAB5ACcAKQAgAHsACgAgACAAIAAgACAAIABmAG8AcgBtAC4AUQBVAEUAUgBZAEwASQBT
AFQALgB2AGEAbAB1AGUAIAA9ACAAcQB1AGUAcgB5AEwAaQBzAHQASQBkAGUAbgB0AGkAdAB5ADsA
CgAgACAAIAAgAH0AIABlAGwAcwBlACAAaQBmACAAKABmAG8AcgBtAGEAdABGAG8AcgBtAC4AXwBx
AHUAZQByAHkAbABpAHMAdAAuAHYAYQBsAHUAZQAgAD0APQAgACcAaABvAG0AbwBsAG8AZwB5ACcA
KQAgAHsACgAgACAAIAAgACAAIABmAG8AcgBtAC4AUQBVAEUAUgBZAEwASQBTAFQALgB2AGEAbAB1
AGUAIAA9ACAAcQB1AGUAcgB5AEwAaQBzAHQASABvAG0AbwBsAG8AZwB5ADsACgAgACAAIAAgAH0A
IABlAGwAcwBlACAAewAKACAAIAAgACAAIAAgAGYAbwByAG0ALgBRAFUARQBSAFkATABJAFMAVAAu
AHYAYQBsAHUAZQAgAD0AIAAiAEEAbABsACIAOwAKACAAIAAgACAAfQAKACAAIAAgACAAcgBlAHQA
dQByAG4AIAB0AHIAdQBlADsACgAgACAAfQAKACAAIAAgACAACgAgACAAZgB1AG4AYwB0AGkAbwBu
ACAAbQBhAGsAZQBBAGMAYwBlAHMAcwBpAG8AbgBTAHQAcgBpAG4AZwAoAGYAbwByAG0AKQB7AAoA
IAAgACAAIABpAGYAIAAoACEAZgBvAHIAbQAuAEUAcgByAFQAbwBsAFIAZQBwAGUAYQB0ACAAfAB8
ACAAIQBmAG8AcgBtAC4ARQByAHIAVABvAGwAUgBlAHAAZQBhAHQALgBjAGgAZQBjAGsAZQBkACkA
IAB7AAoAIAAgACAAIAAgACAAZgBvAHIAbQAuAEEAQwBDAEUAUwBTAEkATwBOAC4AdgBhAGwAdQBl
ACAAPQAgACIAIgA7AAoAIAAgACAAIAAgACAAcgBlAHQAdQByAG4AIAB0AHIAdQBlADsACgAgACAA
IAAgAH0ACgAgACAAIAAgAHYAYQByACAAYQBjAGMAZQBzAHMAaQBvAG4AcwAgAD0AIABbAF0AOwAK
ACAAIAAgACAAZgBvAHIAIAAoAHYAYQByACAAaQAgAD0AIAAwACwAIABpAGwAZQBuACAAPQAgAGYA
bwByAG0ALgBlAGwAZQBtAGUAbgB0AHMALgBsAGUAbgBnAHQAaAA7ACAAaQAgACEAPQAgAGkAbABl
AG4AOwAgAGkAKwArACkAIAB7AAoAIAAgACAAIAAgACAAdgBhAHIAIABlAGwAdAAgAD0AIABmAG8A
cgBtAC4AZQBsAGUAbQBlAG4AdABzAFsAaQBdADsACgAgACAAIAAgACAAIABpAGYAIAAoAGUAbAB0
AC4AbgBhAG0AZQAgAD0APQAgACIASQBOAEMATABVAEQARQAiACAAJgAmACAAZQBsAHQALgBjAGgA
ZQBjAGsAZQBkACkAewAKACAAIAAgACAAIAAgACAAIAB2AGEAcgAgAGUAdABfAGEAYwBjAHMAIAA9
ACAAZQB0AF8AbABpAHMAdABbAGUAbAB0AC4AdgBhAGwAdQBlAF0AOwAKACAAIAAgACAAIAAgACAA
IABpAGYAIAAoACEAZQB0AF8AYQBjAGMAcwApACAACgAgACAAIAAgACAAIAAgACAAIAAgAGMAbwBu
AHQAaQBuAHUAZQA7AAoAIAAgACAAIAAgACAAIAAgAGYAbwByACAAKAB2AGEAcgAgAGoAIAA9ACAA
MAAsACAAagBsAGUAbgAgAD0AIABlAHQAXwBhAGMAYwBzAC4AbABlAG4AZwB0AGgAOwAgAGoAIAAh
AD0AIABqAGwAZQBuADsAIABqACsAKwApACAACgAgACAAIAAgACAAIAAgACAAIAAgAGEAYwBjAGUA
cwBzAGkAbwBuAHMALgBwAHUAcwBoACgAZQB0AF8AYQBjAGMAcwBbAGoAXQApADsACgAgACAAIAAg
ACAAIAB9AAoAIAAgACAAIAB9AAoAIAAgACAAIABpAGYAIAAoAGEAYwBjAGUAcwBzAGkAbwBuAHMA
LgBsAGUAbgBnAHQAaAAgAD0APQAgADAAKQAgAHsACgAgACAAIAAgACAAIABhAGwAZQByAHQAKAAi
AE4AbwAgAGgAaQB0AHMAIABzAGUAbABlAGMAdABlAGQAIABmAG8AcgAgAGUAcgByAG8AcgAgAHQA
bwBsAGUAcgBhAG4AdAAgAHMAZQBhAHIAYwBoACIAKQA7AAoAIAAgACAAIAAgACAAcgBlAHQAdQBy
AG4AIABmAGEAbABzAGUAOwAKACAAIAAgACAAfQAKACAAIAAgACAAaQBmACAAKABhAGMAYwBlAHMA
cwBpAG8AbgBzAC4AbABlAG4AZwB0AGgAIAA+ACAAMwApACAAewAKACAAIAAgACAAIAAgAGEAbABl
AHIAdAAoACIATgB1AG0AYgBlAHIAIABvAGYAIABwAHIAbwB0AGUAaQBuACAAZQBuAHQAcgBpAGUA
cwAgAGYAbwByACAAZQByAHIAbwByACAAdABvAGwAZQByAGEAbgB0ACAAcwBlAGEAcgBjAGgAIABo
AGEAcwAgAGIAZQBlAG4AIABsAGkAbQBpAHQAZQBkACAAdABvACAAMwAiACkAOwAKACAAIAAgACAA
IAAgAGEAYwBjAGUAcwBzAGkAbwBuAHMAIAA9ACAAYQBjAGMAZQBzAHMAaQBvAG4AcwAuAHMAbABp
AGMAZQAoADAALAAgADMAKQA7AAoAIAAgACAAIAB9AAoAIAAgACAAIABmAG8AcgBtAC4AQQBDAEMA
RQBTAFMASQBPAE4ALgB2AGEAbAB1AGUAIAA9ACAAJwAiACcAIAArACAAYQBjAGMAZQBzAHMAaQBv
AG4AcwAuAGoAbwBpAG4AKAAnACIALAAiACcAKQAgACsAIAAnACIAJwA7AAoAIAAgACAAIABjAGgA
ZQBjAGsAUQB1AGUAcgB5ACgAMQAsADcANQAsACAAZgBvAHIAbQApADsACgAgACAAIAAgAHIAZQB0
AHUAcgBuACAAdAByAHUAZQA7AAoAIAAgAH0ACgAKACAAIABmAHUAbgBjAHQAaQBvAG4AIABjAGwA
ZQBhAHIARQBsACgAKQAgAHsAfQAKAAoAIAAgAGYAdQBuAGMAdABpAG8AbgAgAG0AYQBrAGUAQQBy
AGMAaABpAHYAZQAoAGYAbwByAG0AKQB7AAoAIAAgACAAIAB2AGEAcgAgAHQAZQBtAHAAVQByAGwA
IAA9ACAAIgBoAHQAdABwADoALwAvAHcAdwB3AC4AbQBhAHQAcgBpAHgAcwBjAGkAZQBuAGMAZQAu
AGMAbwBtAC8AYwBnAGkALwBtAGEAcwB0AGUAcgBfAHIAZQBzAHUAbAB0AHMALgBwAGwAPwBmAGkA
bABlAD0ALgAuACUAMgBGAGQAYQB0AGEAJQAyAEYAMgAwADIAMAAxADEAMgA2ACUAMgBGAEYAVAB0
AEEAZgBmAHUAdABMAC4AZABhAHQAOwBnAHIAbwB1AHAAXwBmAGEAbQBpAGwAeQA9ADAAOwBSAEUA
UABUAFkAUABFAD0AYQByAGMAaABpAHYAZQA7AF8AcwBpAGcAdABoAHIAZQBzAGgAbwBsAGQAPQAw
AC4AMAA1ADsAUgBFAFAATwBSAFQAPQA1ADAAOwBfAHAAcgBlAGYAZQByAHQAYQB4AG8AbgBvAG0A
eQA9ADAAOwBzAGUAcwBzAGkAbwBuAEkARAA9AGcAdQBlAHMAdABfAGcAdQBlAHMAdABzAGUAcwBz
AGkAbwBuACYASQBOAFQARQBSAE0ARQBEAEkAQQBUAEUAPQAuAC4AJQAyAEYAZABhAHQAYQAlADIA
RgAyADAAMgAwADEAMQAyADYAJQAyAEYARgBUAHQAQQBmAGYAdQB0AEwALgBkAGEAdAAiADsAIAAg
ACAAIABmAG8AcgAgACgAdgBhAHIAIABpACAAPQAgADAAOwAgAGkAIAA8ACAAZgBvAHIAbQAuAGUA
bABlAG0AZQBuAHQAcwAuAGwAZQBuAGcAdABoADsAIABpACsAKwApACAAewAKACAAIAAgACAAIAAg
AGkAZgAgACgAZgBvAHIAbQAuAGUAbABlAG0AZQBuAHQAcwBbAGkAXQAuAG4AYQBtAGUAIAA9AD0A
IAAiAEkATgBDAEwAVQBEAEUAIgAgACYAJgAgAGYAbwByAG0ALgBlAGwAZQBtAGUAbgB0AHMAWwBp
AF0ALgBjAGgAZQBjAGsAZQBkACkAewAKACAAIAAgACAAIAAgACAAIAB0AGUAbQBwAFUAcgBsACAA
PQAgAHQAZQBtAHAAVQByAGwAIAArACAAIgAmAEkATgBDAEwAVQBEAEUAPQAiACAAKwAgAGYAbwBy
AG0ALgBlAGwAZQBtAGUAbgB0AHMAWwBpAF0ALgB2AGEAbAB1AGUAOwAKACAAIAAgACAAIAAgAH0A
CgAgACAAIAAgAH0ACgAgACAAIAAgAHcAaQBuAGQAbwB3AC4AbABvAGMAYQB0AGkAbwBuAC4AaABy
AGUAZgAgAD0AIAB0AGUAbQBwAFUAcgBsADsACgAgACAAfQAKAAoAcAByAG8AdABOAGEAbQBlACAA
PQAgAG4AZQB3ACAAQQByAHIAYQB5ACgAMQApADsACgBwAHIAbwB0AE4AYQBtAGUAWwAwAF0AIAA9
ACAAIgAiADsACgBwAHIAbwB0AE4AYQBtAGUAWwAxAF0AIAA9ACAAIgBUAFIARgBMAF8ASABVAE0A
QQBOACIAOwAKAHAAcgBvAHQATgBhAG0AZQBbADIAXQAgAD0AIAAiAE8AUABIAE4AMQBfAFIAQQBU
ACIAOwAKAHAAcgBvAHQATgBhAG0AZQBbADMAXQAgAD0AIAAiAEMAQwBOAEgAXwBSAEEAVAAiADsA
CgBwAHIAbwB0AE4AYQBtAGUAWwA0AF0AIAA9ACAAIgBQAEwAUABQADcAXwBIAFUATQBBAE4AIgA7
AAoAcAByAG8AdABOAGEAbQBlAFsANQBdACAAPQAgACIAQQBTAFgATAAzAF8ASABVAE0AQQBOACIA
OwAKAHAAcgBvAHQATgBhAG0AZQBbADYAXQAgAD0AIAAiAEMAQwBOAEgAXwBNAE8AVQBTAEUAIgA7
AAoAcAByAG8AdABOAGEAbQBlAFsANwBdACAAPQAgACIAQwBVAEwANABBAF8ATQBPAFUAUwBFACIA
OwAKAHAAcgBvAHQATgBhAG0AZQBbADgAXQAgAD0AIAAiAEEANwBMADMAQgBfAEgAVQBNAEEATgAi
ADsACgBwAHIAbwB0AE4AYQBtAGUAWwA5AF0AIAA9ACAAIgBBADcATAAzAEIAXwBNAE8AVQBTAEUA
IgA7AAoAcAByAG8AdABOAGEAbQBlAFsAMQAwAF0AIAA9ACAAIgBTAEgAMgAxAEIAXwBIAFUATQBB
AE4AIgA7AAoAcAByAG8AdABOAGEAbQBlAFsAMQAxAF0AIAA9ACAAIgBFAFUAUgBMAF8ATQBPAFUA
UwBFACIAOwAKAHAAcgBvAHQATgBhAG0AZQBbADEAMgBdACAAPQAgACIAUwBEAEYAMgBMAF8AQgBP
AFYASQBOACIAOwAKAHAAcgBvAHQATgBhAG0AZQBbADEAMwBdACAAPQAgACIASABYAEsAMwBfAFIA
QQBUACIAOwAKAHAAcgBvAHQATgBhAG0AZQBbADEANABdACAAPQAgACIAVQBSAE8ASwBfAE0ATwBV
AFMARQAiADsACgBwAHIAbwB0AE4AYQBtAGUAWwAxADUAXQAgAD0AIAAiAEcAVABEAEMAMQBfAFIA
QQBUACIAOwAKAHAAcgBvAHQATgBhAG0AZQBbADEANgBdACAAPQAgACIAQQBDAE8AMQAzAF8ATQBP
AFUAUwBFACIAOwAKAHAAcgBvAHQATgBhAG0AZQBbADEANwBdACAAPQAgACIAQQBDAEEARABWAF8A
SABVAE0AQQBOACIAOwAKAHAAcgBvAHQATgBhAG0AZQBbADEAOABdACAAPQAgACIAVQBEAEIAMQA5
AF8ATQBBAEMARgBBACIAOwAKAHAAcgBvAHQATgBhAG0AZQBbADEAOQBdACAAPQAgACIATgBEAFUA
QQBDAF8ATQBPAFUAUwBFACIAOwAKAHAAcgBvAHQATgBhAG0AZQBbADIAMABdACAAPQAgACIARwBT
AFQAUAAxAF8AUABPAE4AQQBCACIAOwAKAHAAcgBvAHQATgBhAG0AZQBbADIAMQBdACAAPQAgACIA
TQBZAE8ANQBDAF8ASABVAE0AQQBOACIAOwAKAHAAcgBvAHQATgBhAG0AZQBbADIAMgBdACAAPQAg
ACIAVABOAEkASwBfAEgAVQBNAEEATgAiADsACgBwAHIAbwB0AE4AYQBtAGUAWwAyADMAXQAgAD0A
IAAiAE0AQwBNADIAXwBNAE8AVQBTAEUAIgA7AAoAcAByAG8AdABOAGEAbQBlAFsAMgA0AF0AIAA9
ACAAIgBNAFAAMgBLADYAXwBCAE8AVgBJAE4AIgA7AAoAcAByAG8AdABOAGEAbQBlAFsAMgA1AF0A
IAA9ACAAIgBBAEwARABPAEMAXwBQAEEATgBUAFIAIgA7AAoAcAByAG8AdABOAGEAbQBlAFsAMgA2
AF0AIAA9ACAAIgBPAFAASABOADEAXwBNAE8AVQBTAEUAIgA7AAoAcAByAG8AdABOAGEAbQBlAFsA
MgA3AF0AIAA9ACAAIgBNAFkATABLADMAXwBNAE8AVQBTAEUAIgA7AAoAcAByAG8AdABOAGEAbQBl
AFsAMgA4AF0AIAA9ACAAIgBTAEwAQQBJADEAXwBIAFUATQBBAE4AIgA7AAoAcAByAG8AdABOAGEA
bQBlAFsAMgA5AF0AIAA9ACAAIgBDAFAAMQAxAEEAXwBIAFUATQBBAE4AIgA7AAoAcAByAG8AdABO
AGEAbQBlAFsAMwAwAF0AIAA9ACAAIgBDAEMAUwBFADIAXwBIAFUATQBBAE4AIgA7AAoAcAByAG8A
dABOAGEAbQBlAFsAMwAxAF0AIAA9ACAAIgBJAEYAMwBNAF8AQgBPAFYASQBOACIAOwAKAHAAcgBv
AHQATgBhAG0AZQBbADMAMgBdACAAPQAgACIASQBEADEAXwBIAFUATQBBAE4AIgA7AAoAcAByAG8A
dABOAGEAbQBlAFsAMwAzAF0AIAA9ACAAIgBaAEYANgA5AEIAXwBIAFUATQBBAE4AIgA7AAoAcABy
AG8AdABOAGEAbQBlAFsAMwA0AF0AIAA9ACAAIgBDAFAAVABQAF8AQgBPAFYASQBOACIAOwAKAHAA
cgBvAHQATgBhAG0AZQBbADMANQBdACAAPQAgACIAUwBQAEkAMgAxAF8AUgBBAFQAIgA7AAoAcABy
AG8AdABOAGEAbQBlAFsAMwA2AF0AIAA9ACAAIgBDAE8ARwA2AF8ATQBPAFUAUwBFACIAOwAKAHAA
cgBvAHQATgBhAG0AZQBbADMANwBdACAAPQAgACIAQwBGAEwAQQBSAF8ASABVAE0AQQBOACIAOwAK
AHAAcgBvAHQATgBhAG0AZQBbADMAOABdACAAPQAgACIASwBJAFQATQBfAEgAVQBNAEEATgAiADsA
CgBwAHIAbwB0AE4AYQBtAGUAWwAzADkAXQAgAD0AIAAiAFUAQgBQADIAXwBSAEEAVAAiADsACgBw
AHIAbwB0AE4AYQBtAGUAWwA0ADAAXQAgAD0AIAAiAFAAQQBSAFAAMwBfAE0ATwBVAFMARQAiADsA
CgBwAHIAbwB0AE4AYQBtAGUAWwA0ADEAXQAgAD0AIAAiAEUATABNAEQAMgBfAE0ATwBVAFMARQAi
ADsACgBwAHIAbwB0AE4AYQBtAGUAWwA0ADIAXQAgAD0AIAAiAEMARgAxADMANgBfAE0AQQBDAE0A
VQAiADsACgBwAHIAbwB0AE4AYQBtAGUAWwA0ADMAXQAgAD0AIAAiAEgAWABLADMAXwBIAFUATQBB
AE4AIgA7AAoAcAByAG8AdABOAGEAbQBlAFsANAA0AF0AIAA9ACAAIgBQAEwAWABEADEAXwBIAFUA
TQBBAE4AIgA7AAoAcAByAG8AdABOAGEAbQBlAFsANAA1AF0AIAA9ACAAIgBDAEgAMwBMADEAXwBQ
AE8ATgBBAEIAIgA7AAoAcAByAG8AdABOAGEAbQBlAFsANAA2AF0AIAA9ACAAIgBHAE4AUwBfAE0A
TwBVAFMARQAiADsACgBwAHIAbwB0AE4AYQBtAGUAWwA0ADcAXQAgAD0AIAAiAEwASQBNAFMAMwBf
AEgAVQBNAEEATgAiADsACgBwAHIAbwB0AE4AYQBtAGUAWwA0ADgAXQAgAD0AIAAiAEwASQBNAFMA
NABfAEgAVQBNAEEATgAiADsACgBwAHIAbwB0AE4AYQBtAGUAWwA0ADkAXQAgAD0AIAAiAE0AUAAy
AEsANgBfAEgAVQBNAEEATgAiADsACgBwAHIAbwB0AE4AYQBtAGUAWwA1ADAAXQAgAD0AIAAiAEgA
QgBEAF8AQQBUAEUARgBVACIAOwAKAAoAcQB1AGUAcgB5AFQAaQB0AGwAZQAgAD0AIABuAGUAdwAg
AEEAcgByAGEAeQAoADEAKQA7AAoAcQB1AGUAcgB5AFQAaQB0AGwAZQBbADAAXQAgAD0AIAAiACIA
OwAKAHEAdQBlAHIAeQBUAGkAdABsAGUAWwAxAF0AIAA9ACAAIgAiADsACgBxAHUAZQByAHkAVABp
AHQAbABlAFsAMgBdACAAPQAgACIAIgA7AAoAcQB1AGUAcgB5AFQAaQB0AGwAZQBbADMAXQAgAD0A
IAAiACIAOwAKAHEAdQBlAHIAeQBUAGkAdABsAGUAWwA0AF0AIAA9ACAAIgAiADsACgBxAHUAZQBy
AHkAVABpAHQAbABlAFsANQBdACAAPQAgACIAIgA7AAoAcQB1AGUAcgB5AFQAaQB0AGwAZQBbADYA
XQAgAD0AIAAiACIAOwAKAHEAdQBlAHIAeQBUAGkAdABsAGUAWwA3AF0AIAA9ACAAIgAiADsACgBx
AHUAZQByAHkAVABpAHQAbABlAFsAOABdACAAPQAgACIAIgA7AAoAcQB1AGUAcgB5AFQAaQB0AGwA
ZQBbADkAXQAgAD0AIAAiACIAOwAKAHEAdQBlAHIAeQBUAGkAdABsAGUAWwAxADAAXQAgAD0AIAAi
ACIAOwAKAHEAdQBlAHIAeQBUAGkAdABsAGUAWwAxADEAXQAgAD0AIAAiACIAOwAKAHEAdQBlAHIA
eQBUAGkAdABsAGUAWwAxADIAXQAgAD0AIAAiACIAOwAKAHEAdQBlAHIAeQBUAGkAdABsAGUAWwAx
ADMAXQAgAD0AIAAiACIAOwAKAHEAdQBlAHIAeQBUAGkAdABsAGUAWwAxADQAXQAgAD0AIAAiACIA
OwAKAHEAdQBlAHIAeQBUAGkAdABsAGUAWwAxADUAXQAgAD0AIAAiACIAOwAKAHEAdQBlAHIAeQBU
AGkAdABsAGUAWwAxADYAXQAgAD0AIAAiACIAOwAKAHEAdQBlAHIAeQBUAGkAdABsAGUAWwAxADcA
XQAgAD0AIAAiACIAOwAKAHEAdQBlAHIAeQBUAGkAdABsAGUAWwAxADgAXQAgAD0AIAAiACIAOwAK
AHEAdQBlAHIAeQBUAGkAdABsAGUAWwAxADkAXQAgAD0AIAAiACIAOwAKAHEAdQBlAHIAeQBUAGkA
dABsAGUAWwAyADAAXQAgAD0AIAAiACIAOwAKAHEAdQBlAHIAeQBUAGkAdABsAGUAWwAyADEAXQAg
AD0AIAAiACIAOwAKAHEAdQBlAHIAeQBUAGkAdABsAGUAWwAyADIAXQAgAD0AIAAiACIAOwAKAHEA
dQBlAHIAeQBUAGkAdABsAGUAWwAyADMAXQAgAD0AIAAiACIAOwAKAHEAdQBlAHIAeQBUAGkAdABs
AGUAWwAyADQAXQAgAD0AIAAiACIAOwAKAHEAdQBlAHIAeQBUAGkAdABsAGUAWwAyADUAXQAgAD0A
IAAiACIAOwAKAHEAdQBlAHIAeQBUAGkAdABsAGUAWwAyADYAXQAgAD0AIAAiACIAOwAKAHEAdQBl
AHIAeQBUAGkAdABsAGUAWwAyADcAXQAgAD0AIAAiACIAOwAKAHEAdQBlAHIAeQBUAGkAdABsAGUA
WwAyADgAXQAgAD0AIAAiACIAOwAKAHEAdQBlAHIAeQBUAGkAdABsAGUAWwAyADkAXQAgAD0AIAAi
ACIAOwAKAHEAdQBlAHIAeQBUAGkAdABsAGUAWwAzADAAXQAgAD0AIAAiACIAOwAKAHEAdQBlAHIA
eQBUAGkAdABsAGUAWwAzADEAXQAgAD0AIAAiACIAOwAKAHEAdQBlAHIAeQBUAGkAdABsAGUAWwAz
ADIAXQAgAD0AIAAiACIAOwAKAHEAdQBlAHIAeQBUAGkAdABsAGUAWwAzADMAXQAgAD0AIAAiACIA
OwAKAHEAdQBlAHIAeQBUAGkAdABsAGUAWwAzADQAXQAgAD0AIAAiACIAOwAKAHEAdQBlAHIAeQBU
AGkAdABsAGUAWwAzADUAXQAgAD0AIAAiACIAOwAKAHEAdQBlAHIAeQBUAGkAdABsAGUAWwAzADYA
XQAgAD0AIAAiACIAOwAKAHEAdQBlAHIAeQBUAGkAdABsAGUAWwAzADcAXQAgAD0AIAAiACIAOwAK
AHEAdQBlAHIAeQBUAGkAdABsAGUAWwAzADgAXQAgAD0AIAAiACIAOwAKAHEAdQBlAHIAeQBUAGkA
dABsAGUAWwAzADkAXQAgAD0AIAAiACIAOwAKAHEAdQBlAHIAeQBUAGkAdABsAGUAWwA0ADAAXQAg
AD0AIAAiACIAOwAKAHEAdQBlAHIAeQBUAGkAdABsAGUAWwA0ADEAXQAgAD0AIAAiACIAOwAKAHEA
dQBlAHIAeQBUAGkAdABsAGUAWwA0ADIAXQAgAD0AIAAiACIAOwAKAHEAdQBlAHIAeQBUAGkAdABs
AGUAWwA0ADMAXQAgAD0AIAAiACIAOwAKAHEAdQBlAHIAeQBUAGkAdABsAGUAWwA0ADQAXQAgAD0A
IAAiACIAOwAKAHEAdQBlAHIAeQBUAGkAdABsAGUAWwA0ADUAXQAgAD0AIAAiACIAOwAKAHEAdQBl
AHIAeQBUAGkAdABsAGUAWwA0ADYAXQAgAD0AIAAiACIAOwAKAHEAdQBlAHIAeQBUAGkAdABsAGUA
WwA0ADcAXQAgAD0AIAAiACIAOwAKAHEAdQBlAHIAeQBUAGkAdABsAGUAWwA0ADgAXQAgAD0AIAAi
ACIAOwAKAHEAdQBlAHIAeQBUAGkAdABsAGUAWwA0ADkAXQAgAD0AIAAiACIAOwAKAHEAdQBlAHIA
eQBUAGkAdABsAGUAWwA1ADAAXQAgAD0AIAAiACIAOwAKAHEAdQBlAHIAeQBUAGkAdABsAGUAWwA1
ADEAXQAgAD0AIAAiACIAOwAKAHEAdQBlAHIAeQBUAGkAdABsAGUAWwA1ADIAXQAgAD0AIAAiACIA
OwAKAHEAdQBlAHIAeQBUAGkAdABsAGUAWwA1ADMAXQAgAD0AIAAiACIAOwAKAHEAdQBlAHIAeQBU
AGkAdABsAGUAWwA1ADQAXQAgAD0AIAAiACIAOwAKAHEAdQBlAHIAeQBUAGkAdABsAGUAWwA1ADUA
XQAgAD0AIAAiACIAOwAKAHEAdQBlAHIAeQBUAGkAdABsAGUAWwA1ADYAXQAgAD0AIAAiACIAOwAK
AHEAdQBlAHIAeQBUAGkAdABsAGUAWwA1ADcAXQAgAD0AIAAiACIAOwAKAHEAdQBlAHIAeQBUAGkA
dABsAGUAWwA1ADgAXQAgAD0AIAAiACIAOwAKAHEAdQBlAHIAeQBUAGkAdABsAGUAWwA1ADkAXQAg
AD0AIAAiACIAOwAKAHEAdQBlAHIAeQBUAGkAdABsAGUAWwA2ADAAXQAgAD0AIAAiACIAOwAKAHEA
dQBlAHIAeQBUAGkAdABsAGUAWwA2ADEAXQAgAD0AIAAiACIAOwAKAHEAdQBlAHIAeQBUAGkAdABs
AGUAWwA2ADIAXQAgAD0AIAAiACIAOwAKAHEAdQBlAHIAeQBUAGkAdABsAGUAWwA2ADMAXQAgAD0A
IAAiACIAOwAKAHEAdQBlAHIAeQBUAGkAdABsAGUAWwA2ADQAXQAgAD0AIAAiACIAOwAKAHEAdQBl
AHIAeQBUAGkAdABsAGUAWwA2ADUAXQAgAD0AIAAiACIAOwAKAHEAdQBlAHIAeQBUAGkAdABsAGUA
WwA2ADYAXQAgAD0AIAAiACIAOwAKAHEAdQBlAHIAeQBUAGkAdABsAGUAWwA2ADcAXQAgAD0AIAAi
ACIAOwAKAHEAdQBlAHIAeQBUAGkAdABsAGUAWwA2ADgAXQAgAD0AIAAiACIAOwAKAHEAdQBlAHIA
eQBUAGkAdABsAGUAWwA2ADkAXQAgAD0AIAAiACIAOwAKAHEAdQBlAHIAeQBUAGkAdABsAGUAWwA3
ADAAXQAgAD0AIAAiACIAOwAKAHEAdQBlAHIAeQBUAGkAdABsAGUAWwA3ADEAXQAgAD0AIAAiACIA
OwAKAHEAdQBlAHIAeQBUAGkAdABsAGUAWwA3ADIAXQAgAD0AIAAiACIAOwAKAHEAdQBlAHIAeQBU
AGkAdABsAGUAWwA3ADMAXQAgAD0AIAAiACIAOwAKAHEAdQBlAHIAeQBUAGkAdABsAGUAWwA3ADQA
XQAgAD0AIAAiACIAOwAKAHEAdQBlAHIAeQBUAGkAdABsAGUAWwA3ADUAXQAgAD0AIAAiACIAOwAK
AAoALwAvACAARQBuAGQAIABoAGkAZABpAG4AZwAgAEoAYQB2AGEAcwBjAHIAaQBwAHQAIABmAHIA
bwBtACAAbwBsAGQAIABiAHIAbwB3AHMAZQByAHMALgAgAC0ALQA+AA0ACgA8AC8AcwBjAHIAaQBw
AHQAPgANAAoAPAAhAC0ALQBbAGkAZgAgAGcAdABlACAAbQBzAG8AIAA5AF0APgA8AHgAbQBsAD4A
DQAKACAAPABvADoAcwBoAGEAcABlAGQAZQBmAGEAdQBsAHQAcwAgAHYAOgBlAHgAdAA9ACIAZQBk
AGkAdAAiACAAcwBwAGkAZABtAGEAeAA9ACIAMQAwADIANgAiAC8APgANAAoAPAAvAHgAbQBsAD4A
PAAhAFsAZQBuAGQAaQBmAF0ALQAtAD4APAAhAC0ALQBbAGkAZgAgAGcAdABlACAAbQBzAG8AIAA5
AF0APgA8AHgAbQBsAD4ADQAKACAAPABvADoAcwBoAGEAcABlAGwAYQB5AG8AdQB0ACAAdgA6AGUA
eAB0AD0AIgBlAGQAaQB0ACIAPgANAAoAIAAgADwAbwA6AGkAZABtAGEAcAAgAHYAOgBlAHgAdAA9
ACIAZQBkAGkAdAAiACAAZABhAHQAYQA9ACIAMQAiAC8APgANAAoAIAA8AC8AbwA6AHMAaABhAHAA
ZQBsAGEAeQBvAHUAdAA+ADwALwB4AG0AbAA+ADwAIQBbAGUAbgBkAGkAZgBdAC0ALQA+AA0ACgA8
AC8AaABlAGEAZAA+AA0ACgANAAoAPABiAG8AZAB5ACAAYgBnAGMAbwBsAG8AcgA9AHcAaABpAHQA
ZQAgAGwAYQBuAGcAPQBSAFUAIABsAGkAbgBrAD0AYgBsAHUAZQAgAHYAbABpAG4AawA9AGIAbAB1
AGUAIABzAHQAeQBsAGUAPQAnAHQAYQBiAC0AaQBuAHQAZQByAHYAYQBsADoAMwA1AC4ANABwAHQA
JwANAAoAYQBsAGkAbgBrAD0AIgAjADAAMAAwADAAZgBmACIAPgANAAoADQAKADwAZABpAHYAIABj
AGwAYQBzAHMAPQBXAG8AcgBkAFMAZQBjAHQAaQBvAG4AMQA+AA0ACgANAAoAPABoADEAPgA8AHMA
cABhAG4AIABzAHQAeQBsAGUAPQAnAG0AcwBvAC0AZgBhAHIAZQBhAHMAdAAtAGYAbwBuAHQALQBm
AGEAbQBpAGwAeQA6ACIAVABpAG0AZQBzACAATgBlAHcAIABSAG8AbQBhAG4AIgA7AG0AcwBvAC0A
bgBvAC0AcAByAG8AbwBmADoAeQBlAHMAJwA+ADwAIQAtAC0AWwBpAGYAIABnAHQAZQAgAHYAbQBs
ACAAMQBdAD4APAB2ADoAcwBoAGEAcABlAHQAeQBwAGUADQAKACAAaQBkAD0AIgBfAHgAMAAwADAA
MABfAHQANwA1ACIAIABjAG8AbwByAGQAcwBpAHoAZQA9ACIAMgAxADYAMAAwACwAMgAxADYAMAAw
ACIAIABvADoAcwBwAHQAPQAiADcANQAiACAAbwA6AHAAcgBlAGYAZQByAHIAZQBsAGEAdABpAHYA
ZQA9ACIAdAAiAA0ACgAgAHAAYQB0AGgAPQAiAG0AQAA0AEAANQBsAEAANABAADEAMQBAADkAQAAx
ADEAQAA5AEAANQB4AGUAIgAgAGYAaQBsAGwAZQBkAD0AIgBmACIAIABzAHQAcgBvAGsAZQBkAD0A
IgBmACIAPgANAAoAIAA8AHYAOgBzAHQAcgBvAGsAZQAgAGoAbwBpAG4AcwB0AHkAbABlAD0AIgBt
AGkAdABlAHIAIgAvAD4ADQAKACAAPAB2ADoAZgBvAHIAbQB1AGwAYQBzAD4ADQAKACAAIAA8AHYA
OgBmACAAZQBxAG4APQAiAGkAZgAgAGwAaQBuAGUARAByAGEAdwBuACAAcABpAHgAZQBsAEwAaQBu
AGUAVwBpAGQAdABoACAAMAAiAC8APgANAAoAIAAgADwAdgA6AGYAIABlAHEAbgA9ACIAcwB1AG0A
IABAADAAIAAxACAAMAAiAC8APgANAAoAIAAgADwAdgA6AGYAIABlAHEAbgA9ACIAcwB1AG0AIAAw
ACAAMAAgAEAAMQAiAC8APgANAAoAIAAgADwAdgA6AGYAIABlAHEAbgA9ACIAcAByAG8AZAAgAEAA
MgAgADEAIAAyACIALwA+AA0ACgAgACAAPAB2ADoAZgAgAGUAcQBuAD0AIgBwAHIAbwBkACAAQAAz
ACAAMgAxADYAMAAwACAAcABpAHgAZQBsAFcAaQBkAHQAaAAiAC8APgANAAoAIAAgADwAdgA6AGYA
IABlAHEAbgA9ACIAcAByAG8AZAAgAEAAMwAgADIAMQA2ADAAMAAgAHAAaQB4AGUAbABIAGUAaQBn
AGgAdAAiAC8APgANAAoAIAAgADwAdgA6AGYAIABlAHEAbgA9ACIAcwB1AG0AIABAADAAIAAwACAA
MQAiAC8APgANAAoAIAAgADwAdgA6AGYAIABlAHEAbgA9ACIAcAByAG8AZAAgAEAANgAgADEAIAAy
ACIALwA+AA0ACgAgACAAPAB2ADoAZgAgAGUAcQBuAD0AIgBwAHIAbwBkACAAQAA3ACAAMgAxADYA
MAAwACAAcABpAHgAZQBsAFcAaQBkAHQAaAAiAC8APgANAAoAIAAgADwAdgA6AGYAIABlAHEAbgA9
ACIAcwB1AG0AIABAADgAIAAyADEANgAwADAAIAAwACIALwA+AA0ACgAgACAAPAB2ADoAZgAgAGUA
cQBuAD0AIgBwAHIAbwBkACAAQAA3ACAAMgAxADYAMAAwACAAcABpAHgAZQBsAEgAZQBpAGcAaAB0
ACIALwA+AA0ACgAgACAAPAB2ADoAZgAgAGUAcQBuAD0AIgBzAHUAbQAgAEAAMQAwACAAMgAxADYA
MAAwACAAMAAiAC8APgANAAoAIAA8AC8AdgA6AGYAbwByAG0AdQBsAGEAcwA+AA0ACgAgADwAdgA6
AHAAYQB0AGgAIABvADoAZQB4AHQAcgB1AHMAaQBvAG4AbwBrAD0AIgBmACIAIABnAHIAYQBkAGkA
ZQBuAHQAcwBoAGEAcABlAG8AawA9ACIAdAAiACAAbwA6AGMAbwBuAG4AZQBjAHQAdAB5AHAAZQA9
ACIAcgBlAGMAdAAiAC8APgANAAoAIAA8AG8AOgBsAG8AYwBrACAAdgA6AGUAeAB0AD0AIgBlAGQA
aQB0ACIAIABhAHMAcABlAGMAdAByAGEAdABpAG8APQAiAHQAIgAvAD4ADQAKADwALwB2ADoAcwBo
AGEAcABlAHQAeQBwAGUAPgA8AHYAOgBzAGgAYQBwAGUAIABpAGQAPQAiACAEOARBBEMEPQQ+BDoE
XwB4ADAAMAAyADAAXwAxACIAIABvADoAcwBwAGkAZAA9ACIAXwB4ADAAMAAwADAAXwBpADEANAA1
ADEAIgAgAHQAeQBwAGUAPQAiACMAXwB4ADAAMAAwADAAXwB0ADcANQAiAA0ACgAgAGEAbAB0AD0A
IgBoAHQAdABwADoALwAvAHcAdwB3AC4AbQBhAHQAcgBpAHgAcwBjAGkAZQBuAGMAZQAuAGMAbwBt
AC8AaQBtAGEAZwBlAHMALwA4ADgAeAAzADEAXwBsAG8AZwBvAF8AdwBoAGkAdABlAC4AZwBpAGYA
IgAgAHMAdAB5AGwAZQA9ACcAdwBpAGQAdABoADoANgA2AHAAdAA7AA0ACgAgAGgAZQBpAGcAaAB0
ADoAMgAzAC4AMgA1AHAAdAA7AHYAaQBzAGkAYgBpAGwAaQB0AHkAOgB2AGkAcwBpAGIAbABlADsA
bQBzAG8ALQB3AHIAYQBwAC0AcwB0AHkAbABlADoAcwBxAHUAYQByAGUAJwA+AA0ACgAgADwAdgA6
AGkAbQBhAGcAZQBkAGEAdABhACAAcwByAGMAPQAiAE0AYQBzAGMAbwB0AFMAdwBpAHMAcwBQAHIA
bwB0AG0AYQBtAG0AYQBsAHMASQAwADIALgBmAGkAbABlAHMALwBpAG0AYQBnAGUAMAAwADEALgBn
AGkAZgAiACAAbwA6AHQAaQB0AGwAZQA9ACIAOAA4AHgAMwAxAF8AbABvAGcAbwBfAHcAaABpAHQA
ZQAiAC8APgANAAoAPAAvAHYAOgBzAGgAYQBwAGUAPgA8ACEAWwBlAG4AZABpAGYAXQAtAC0APgA8
ACEAWwBpAGYAIAAhAHYAbQBsAF0APgA8AGkAbQBnACAAdwBpAGQAdABoAD0AOAA4ACAAaABlAGkA
ZwBoAHQAPQAzADEADQAKAHMAcgBjAD0AIgBNAGEAcwBjAG8AdABTAHcAaQBzAHMAUAByAG8AdABt
AGEAbQBtAGEAbABzAEkAMAAyAC4AZgBpAGwAZQBzAC8AaQBtAGEAZwBlADAAMAAxAC4AZwBpAGYA
IgANAAoAYQBsAHQAPQAiAGgAdAB0AHAAOgAvAC8AdwB3AHcALgBtAGEAdAByAGkAeABzAGMAaQBl
AG4AYwBlAC4AYwBvAG0ALwBpAG0AYQBnAGUAcwAvADgAOAB4ADMAMQBfAGwAbwBnAG8AXwB3AGgA
aQB0AGUALgBnAGkAZgAiACAAdgA6AHMAaABhAHAAZQBzAD0AIgAgBDgEQQRDBD0EPgQ6BF8AeAAw
ADAAMgAwAF8AMQAiAD4APAAhAFsAZQBuAGQAaQBmAF0APgA8AC8AcwBwAGEAbgA+ADwAcwBwAGEA
bgANAAoAcwB0AHkAbABlAD0AJwBtAHMAbwAtAGYAYQByAGUAYQBzAHQALQBmAG8AbgB0AC0AZgBh
AG0AaQBsAHkAOgAiAFQAaQBtAGUAcwAgAE4AZQB3ACAAUgBvAG0AYQBuACIAJwA+AE0AYQBzAGMA
bwB0ACAAUwBlAGEAcgBjAGgAIABSAGUAcwB1AGwAdABzADwAbwA6AHAAPgA8AC8AbwA6AHAAPgA8
AC8AcwBwAGEAbgA+ADwALwBoADEAPgANAAoADQAKADwAcAByAGUAPgA8AGIAPgBVAHMAZQByADwA
cwBwAGEAbgAgAHMAdAB5AGwAZQA9ACcAbQBzAG8ALQBzAHAAYQBjAGUAcgB1AG4AOgB5AGUAcwAn
AD4AoACgAKAAoACgAKAAoACgAKAAoACgACAAPAAvAHMAcABhAG4APgA6ACAATQBTADwALwBiAD4A
PAAvAHAAcgBlAD4APABwAHIAZQA+ADwAYgA+AEUAbQBhAGkAbAA8AHMAcABhAG4AIABzAHQAeQBs
AGUAPQAnAG0AcwBvAC0AcwBwAGEAYwBlAHIAdQBuADoAeQBlAHMAJwA+AKAAoACgAKAAoACgAKAA
oACgAKAAIAA8AC8AcwBwAGEAbgA+ADoAIABtAHYAcwBlAHIAZQBiAHIAQABnAG0AYQBpAGwALgBj
AG8AbQA8AC8AYgA+ADwALwBwAHIAZQA+ADwAcAByAGUAPgA8AGIAPgBTAGUAYQByAGMAaAAgAHQA
aQB0AGwAZQA8AHMAcABhAG4AIABzAHQAeQBsAGUAPQAnAG0AcwBvAC0AcwBwAGEAYwBlAHIAdQBu
ADoAeQBlAHMAJwA+AKAAoACgACAAPAAvAHMAcABhAG4APgA6ACAAPAAvAGIAPgA8AC8AcAByAGUA
PgA8AHAAcgBlAD4APABiAD4ARABhAHQAYQBiAGEAcwBlADwAcwBwAGEAbgAgAHMAdAB5AGwAZQA9
ACcAbQBzAG8ALQBzAHAAYQBjAGUAcgB1AG4AOgB5AGUAcwAnAD4AoACgAKAAoACgAKAAoAAgADwA
LwBzAHAAYQBuAD4AOgAgAFMAdwBpAHMAcwBQAHIAbwB0ACAAMgAwADIAMABfADAANQAgACgANQA2
ADMANQA1ADIAIABzAGUAcQB1AGUAbgBjAGUAcwA7ACAAMgAwADMAMAAwADcANwA4ADEAIAByAGUA
cwBpAGQAdQBlAHMAKQA8AC8AYgA+ADwALwBwAHIAZQA+ADwAcAByAGUAPgA8AGIAPgBUAGEAeABv
AG4AbwBtAHkAPABzAHAAYQBuACAAcwB0AHkAbABlAD0AJwBtAHMAbwAtAHMAcABhAGMAZQByAHUA
bgA6AHkAZQBzACcAPgCgAKAAoACgAKAAoACgACAAPAAvAHMAcABhAG4APgA6ACAATQBhAG0AbQBh
AGwAaQBhACAAKABtAGEAbQBtAGEAbABzACkAIAAoADYANwAzADEANgAgAHMAZQBxAHUAZQBuAGMA
ZQBzACkAPAAvAGIAPgA8AC8AcAByAGUAPgA8AHAAcgBlAD4APABiAD4AVABpAG0AZQBzAHQAYQBt
AHAAPABzAHAAYQBuACAAcwB0AHkAbABlAD0AJwBtAHMAbwAtAHMAcABhAGMAZQByAHUAbgA6AHkA
ZQBzACcAPgCgAKAAoACgAKAAoAAgADwALwBzAHAAYQBuAD4AOgAgADIANgAgAE4AbwB2ACAAMgAw
ADIAMAAgAGEAdAAgADAAOAA6ADMAMwA6ADUAMgAgAEcATQBUADwALwBiAD4APAAvAHAAcgBlAD4A
PABwAHIAZQA+ADwAYgA+AFQAbwBwACAAUwBjAG8AcgBlADwAcwBwAGEAbgAgAHMAdAB5AGwAZQA9
ACcAbQBzAG8ALQBzAHAAYQBjAGUAcgB1AG4AOgB5AGUAcwAnAD4AoACgAKAAoACgAKAAIAA8AC8A
cwBwAGEAbgA+ADoAIAAxADUAMAAgAGYAbwByACAAPABzAHAAYQBuAA0ACgBzAHQAeQBsAGUAPQAn
AGMAbwBsAG8AcgA6AHIAZQBkACcAPgBUAFIARgBMAF8ASABVAE0AQQBOADwALwBzAHAAYQBuAD4A
LAAgAEwAYQBjAHQAbwB0AHIAYQBuAHMAZgBlAHIAcgBpAG4AIABPAFMAPQBIAG8AbQBvACAAcwBh
AHAAaQBlAG4AcwAgAE8AWAA9ADkANgAwADYAIABHAE4APQBMAFQARgAgAFAARQA9ADEAIABTAFYA
PQA2ADwALwBiAD4APABvADoAcAA+ADwALwBvADoAcAA+ADwALwBwAHIAZQA+AA0ACgANAAoAPAB0
AGEAYgBsAGUAIABjAGwAYQBzAHMAPQBNAHMAbwBOAG8AcgBtAGEAbABUAGEAYgBsAGUAIABiAG8A
cgBkAGUAcgA9ADAAIABjAGUAbABsAHMAcABhAGMAaQBuAGcAPQAxACAAYwBlAGwAbABwAGEAZABk
AGkAbgBnAD0AMAANAAoAIABzAHQAeQBsAGUAPQAnAG0AcwBvAC0AYwBlAGwAbABzAHAAYQBjAGkA
bgBnADoALgA3AHAAdAA7AG0AcwBvAC0AeQBmAHQAaQAtAHQAYgBsAGwAbwBvAGsAOgAxADEAOAA0
ADsAbQBzAG8ALQBwAGEAZABkAGkAbgBnAC0AYQBsAHQAOgAyAC4AMgA1AHAAdAAgADIALgAyADUA
cAB0ACAAMgAuADIANQBwAHQAIAAyAC4AMgA1AHAAdAAnAD4ADQAKACAAPAB0AHIAIABzAHQAeQBs
AGUAPQAnAG0AcwBvAC0AeQBmAHQAaQAtAGkAcgBvAHcAOgAwADsAbQBzAG8ALQB5AGYAdABpAC0A
ZgBpAHIAcwB0AHIAbwB3ADoAeQBlAHMAJwA+AA0ACgAgACAAPAB0AGQAIABzAHQAeQBsAGUAPQAn
AGIAYQBjAGsAZwByAG8AdQBuAGQAOgAjAEUARQBFAEUARgBGADsAcABhAGQAZABpAG4AZwA6ADIA
LgAyADUAcAB0ACAAMgAuADIANQBwAHQAIAAyAC4AMgA1AHAAdAAgADIALgAyADUAcAB0ACcAPgAN
AAoAIAAgADwAcAAgAGMAbABhAHMAcwA9AE0AcwBvAE4AbwByAG0AYQBsACAAYQBsAGkAZwBuAD0A
YwBlAG4AdABlAHIAIABzAHQAeQBsAGUAPQAnAHQAZQB4AHQALQBhAGwAaQBnAG4AOgBjAGUAbgB0
AGUAcgAnAD4APABiAD4APABzAHAAYQBuAA0ACgAgACAAcwB0AHkAbABlAD0AJwBtAHMAbwAtAGYA
YQByAGUAYQBzAHQALQBmAG8AbgB0AC0AZgBhAG0AaQBsAHkAOgAiAFQAaQBtAGUAcwAgAE4AZQB3
ACAAUgBvAG0AYQBuACIAJwA+ADwAIQAtAC0AIAAwACAAcwBlAGMAbwBuAGQAcwAgAC0ALQA+ADwA
IQAtAC0AIAAwACAAcwBlAGMAbwBuAGQAcwAgAC0ALQA+ADwAIQAtAC0AIAAwACAAcwBlAGMAbwBu
AGQAcwAgAC0ALQA+ADwAIQAtAC0AIAAwACAAcwBlAGMAbwBuAGQAcwAgAC0ALQA+ADwAIQAtAC0A
IAAwACAAcwBlAGMAbwBuAGQAcwAgAC0ALQA+ADwAIQAtAC0AIAAwACAAcwBlAGMAbwBuAGQAcwAg
AC0ALQA+ACYAbgBiAHMAcAA7ADwAbwA6AHAAPgA8AC8AbwA6AHAAPgA8AC8AcwBwAGEAbgA+ADwA
LwBiAD4APAAvAHAAPgANAAoAIAAgADwALwB0AGQAPgANAAoAIAAgADwAdABkACAAcwB0AHkAbABl
AD0AJwBiAGEAYwBrAGcAcgBvAHUAbgBkADoAIwBFAEUARQBFAEYARgA7AHAAYQBkAGQAaQBuAGcA
OgAyAC4AMgA1AHAAdAAgADIALgAyADUAcAB0ACAAMgAuADIANQBwAHQAIAAyAC4AMgA1AHAAdAAn
AD4ADQAKACAAIAA8AHAAIABjAGwAYQBzAHMAPQBNAHMAbwBOAG8AcgBtAGEAbAAgAGEAbABpAGcA
bgA9AGMAZQBuAHQAZQByACAAcwB0AHkAbABlAD0AJwB0AGUAeAB0AC0AYQBsAGkAZwBuADoAYwBl
AG4AdABlAHIAJwA+ADwAYgA+ADwAcwBwAGEAbgANAAoAIAAgAHMAdAB5AGwAZQA9ACcAbQBzAG8A
LQBmAGEAcgBlAGEAcwB0AC0AZgBvAG4AdAAtAGYAYQBtAGkAbAB5ADoAIgBUAGkAbQBlAHMAIABO
AGUAdwAgAFIAbwBtAGEAbgAiACcAPgBTAHcAaQBzAHMAUAByAG8AdAA8AG8AOgBwAD4APAAvAG8A
OgBwAD4APAAvAHMAcABhAG4APgA8AC8AYgA+ADwALwBwAD4ADQAKACAAIAA8AC8AdABkAD4ADQAK
ACAAIAA8AHQAZAAgAHMAdAB5AGwAZQA9ACcAYgBhAGMAawBnAHIAbwB1AG4AZAA6ACMARQBFAEUA
RQBGAEYAOwBwAGEAZABkAGkAbgBnADoAMgAuADIANQBwAHQAIAAyAC4AMgA1AHAAdAAgADIALgAy
ADUAcAB0ACAAMgAuADIANQBwAHQAJwA+AA0ACgAgACAAPABwACAAYwBsAGEAcwBzAD0ATQBzAG8A
TgBvAHIAbQBhAGwAIABhAGwAaQBnAG4APQBjAGUAbgB0AGUAcgAgAHMAdAB5AGwAZQA9ACcAdABl
AHgAdAAtAGEAbABpAGcAbgA6AGMAZQBuAHQAZQByACcAPgA8AGIAPgA8AHMAcABhAG4ADQAKACAA
IABzAHQAeQBsAGUAPQAnAG0AcwBvAC0AZgBhAHIAZQBhAHMAdAAtAGYAbwBuAHQALQBmAGEAbQBp
AGwAeQA6ACIAVABpAG0AZQBzACAATgBlAHcAIABSAG8AbQBhAG4AIgAnAD4APABhAA0ACgAgACAA
aAByAGUAZgA9ACIAaAB0AHQAcAA6AC8ALwB3AHcAdwAuAG0AYQB0AHIAaQB4AHMAYwBpAGUAbgBj
AGUALgBjAG8AbQAvAGMAZwBpAC8AbQBhAHMAdABlAHIAXwByAGUAcwB1AGwAdABzAC4AcABsAD8A
ZgBpAGwAZQA9AC4ALgAlADIARgBkAGEAdABhACUAMgBGADIAMAAyADAAMQAxADIANgAlADIARgBG
AFQAdABBAGYAZgB1AHQATAAuAGQAYQB0ADsAZwByAG8AdQBwAF8AZgBhAG0AaQBsAHkAPQAwADsA
UgBFAFAAVABZAFAARQA9AHAAcgBvAHQAZQBpAG4AOwBfAHMAaQBnAHQAaAByAGUAcwBoAG8AbABk
AD0AMAAuADAANQA7AFIARQBQAE8AUgBUAD0ANQAwADsAXwBwAHIAZQBmAGUAcgB0AGEAeABvAG4A
bwBtAHkAPQAwADsAcwBlAHMAcwBpAG8AbgBJAEQAPQBnAHUAZQBzAHQAXwBnAHUAZQBzAHQAcwBl
AHMAcwBpAG8AbgAmAGEAbQBwADsAXwBzAGgAbwB3AF8AZABlAGMAbwB5AF8AcgBlAHAAbwByAHQA
PQAxACIAPgBEAGUAYwBvAHkAPAAvAGEAPgA8AG8AOgBwAD4APAAvAG8AOgBwAD4APAAvAHMAcABh
AG4APgA8AC8AYgA+ADwALwBwAD4ADQAKACAAIAA8AC8AdABkAD4ADQAKACAAPAAvAHQAcgA+AA0A
CgAgADwAdAByACAAcwB0AHkAbABlAD0AJwBtAHMAbwAtAHkAZgB0AGkALQBpAHIAbwB3ADoAMQAn
AD4ADQAKACAAIAA8AHQAZAAgAHMAdAB5AGwAZQA9ACcAYgBhAGMAawBnAHIAbwB1AG4AZAA6ACMA
RQBFAEUARQBGAEYAOwBwAGEAZABkAGkAbgBnADoAMgAuADIANQBwAHQAIAAyAC4AMgA1AHAAdAAg
ADIALgAyADUAcAB0ACAAMgAuADIANQBwAHQAJwA+AA0ACgAgACAAPABwACAAYwBsAGEAcwBzAD0A
TQBzAG8ATgBvAHIAbQBhAGwAPgA8AHMAcABhAG4AIABzAHQAeQBsAGUAPQAnAG0AcwBvAC0AZgBh
AHIAZQBhAHMAdAAtAGYAbwBuAHQALQBmAGEAbQBpAGwAeQA6ACIAVABpAG0AZQBzACAATgBlAHcA
IABSAG8AbQBhAG4AIgAnAD4AUAByAG8AdABlAGkAbgANAAoAIAAgAGgAaQB0AHMAIABhAGIAbwB2
AGUAIABpAGQAZQBuAHQAaQB0AHkAIAB0AGgAcgBlAHMAaABvAGwAZAA8AG8AOgBwAD4APAAvAG8A
OgBwAD4APAAvAHMAcABhAG4APgA8AC8AcAA+AA0ACgAgACAAPAAvAHQAZAA+AA0ACgAgACAAPAB0
AGQAIABzAHQAeQBsAGUAPQAnAGIAYQBjAGsAZwByAG8AdQBuAGQAOgAjAEUARQBFAEUARgBGADsA
cABhAGQAZABpAG4AZwA6ADIALgAyADUAcAB0ACAAMgAuADIANQBwAHQAIAAyAC4AMgA1AHAAdAAg
ADIALgAyADUAcAB0ACcAPgANAAoAIAAgADwAcAAgAGMAbABhAHMAcwA9AE0AcwBvAE4AbwByAG0A
YQBsACAAYQBsAGkAZwBuAD0AYwBlAG4AdABlAHIAIABzAHQAeQBsAGUAPQAnAHQAZQB4AHQALQBh
AGwAaQBnAG4AOgBjAGUAbgB0AGUAcgAnAD4APABzAHAAYQBuAA0ACgAgACAAcwB0AHkAbABlAD0A
JwBtAHMAbwAtAGYAYQByAGUAYQBzAHQALQBmAG8AbgB0AC0AZgBhAG0AaQBsAHkAOgAiAFQAaQBt
AGUAcwAgAE4AZQB3ACAAUgBvAG0AYQBuACIAJwA+ADEAPABvADoAcAA+ADwALwBvADoAcAA+ADwA
LwBzAHAAYQBuAD4APAAvAHAAPgANAAoAIAAgADwALwB0AGQAPgANAAoAIAAgADwAdABkACAAcwB0
AHkAbABlAD0AJwBiAGEAYwBrAGcAcgBvAHUAbgBkADoAIwBFAEUARQBFAEYARgA7AHAAYQBkAGQA
aQBuAGcAOgAyAC4AMgA1AHAAdAAgADIALgAyADUAcAB0ACAAMgAuADIANQBwAHQAIAAyAC4AMgA1
AHAAdAAnAD4ADQAKACAAIAA8AHAAIABjAGwAYQBzAHMAPQBNAHMAbwBOAG8AcgBtAGEAbAAgAGEA
bABpAGcAbgA9AGMAZQBuAHQAZQByACAAcwB0AHkAbABlAD0AJwB0AGUAeAB0AC0AYQBsAGkAZwBu
ADoAYwBlAG4AdABlAHIAJwA+ADwAcwBwAGEAbgANAAoAIAAgAHMAdAB5AGwAZQA9ACcAbQBzAG8A
LQBmAGEAcgBlAGEAcwB0AC0AZgBvAG4AdAAtAGYAYQBtAGkAbAB5ADoAIgBUAGkAbQBlAHMAIABO
AGUAdwAgAFIAbwBtAGEAbgAiACcAPgAwADwAbwA6AHAAPgA8AC8AbwA6AHAAPgA8AC8AcwBwAGEA
bgA+ADwALwBwAD4ADQAKACAAIAA8AC8AdABkAD4ADQAKACAAPAAvAHQAcgA+AA0ACgAgADwAdABy
ACAAcwB0AHkAbABlAD0AJwBtAHMAbwAtAHkAZgB0AGkALQBpAHIAbwB3ADoAMgA7AG0AcwBvAC0A
eQBmAHQAaQAtAGwAYQBzAHQAcgBvAHcAOgB5AGUAcwAnAD4ADQAKACAAIAA8AHQAZAAgAHMAdAB5
AGwAZQA9ACcAYgBhAGMAawBnAHIAbwB1AG4AZAA6ACMARQBFAEUARQBGAEYAOwBwAGEAZABkAGkA
bgBnADoAMgAuADIANQBwAHQAIAAyAC4AMgA1AHAAdAAgADIALgAyADUAcAB0ACAAMgAuADIANQBw
AHQAJwA+AA0ACgAgACAAPABwACAAYwBsAGEAcwBzAD0ATQBzAG8ATgBvAHIAbQBhAGwAPgA8AHMA
cABhAG4AIABzAHQAeQBsAGUAPQAnAG0AcwBvAC0AZgBhAHIAZQBhAHMAdAAtAGYAbwBuAHQALQBm
AGEAbQBpAGwAeQA6ACIAVABpAG0AZQBzACAATgBlAHcAIABSAG8AbQBhAG4AIgAnAD4ASABpAGcA
aABlAHMAdAANAAoAIAAgAHMAYwBvAHIAaQBuAGcAIABwAHIAbwB0AGUAaQBuACAAaABpAHQAPABv
ADoAcAA+ADwALwBvADoAcAA+ADwALwBzAHAAYQBuAD4APAAvAHAAPgANAAoAIAAgADwALwB0AGQA
PgANAAoAIAAgADwAdABkACAAcwB0AHkAbABlAD0AJwBiAGEAYwBrAGcAcgBvAHUAbgBkADoAIwBF
AEUARQBFAEYARgA7AHAAYQBkAGQAaQBuAGcAOgAyAC4AMgA1AHAAdAAgADIALgAyADUAcAB0ACAA
MgAuADIANQBwAHQAIAAyAC4AMgA1AHAAdAAnAD4ADQAKACAAIAA8AHAAIABjAGwAYQBzAHMAPQBN
AHMAbwBOAG8AcgBtAGEAbAAgAGEAbABpAGcAbgA9AGMAZQBuAHQAZQByACAAcwB0AHkAbABlAD0A
JwB0AGUAeAB0AC0AYQBsAGkAZwBuADoAYwBlAG4AdABlAHIAJwA+ADwAcwBwAGEAbgANAAoAIAAg
AHMAdAB5AGwAZQA9ACcAbQBzAG8ALQBmAGEAcgBlAGEAcwB0AC0AZgBvAG4AdAAtAGYAYQBtAGkA
bAB5ADoAIgBUAGkAbQBlAHMAIABOAGUAdwAgAFIAbwBtAGEAbgAiACcAPgAxADUAMAA8AG8AOgBw
AD4APAAvAG8AOgBwAD4APAAvAHMAcABhAG4APgA8AC8AcAA+AA0ACgAgACAAPAAvAHQAZAA+AA0A
CgAgACAAPAB0AGQAIABzAHQAeQBsAGUAPQAnAGIAYQBjAGsAZwByAG8AdQBuAGQAOgAjAEUARQBF
AEUARgBGADsAcABhAGQAZABpAG4AZwA6ADIALgAyADUAcAB0ACAAMgAuADIANQBwAHQAIAAyAC4A
MgA1AHAAdAAgADIALgAyADUAcAB0ACcAPgANAAoAIAAgADwAcAAgAGMAbABhAHMAcwA9AE0AcwBv
AE4AbwByAG0AYQBsACAAYQBsAGkAZwBuAD0AYwBlAG4AdABlAHIAIABzAHQAeQBsAGUAPQAnAHQA
ZQB4AHQALQBhAGwAaQBnAG4AOgBjAGUAbgB0AGUAcgAnAD4APABzAHAAYQBuAA0ACgAgACAAcwB0
AHkAbABlAD0AJwBtAHMAbwAtAGYAYQByAGUAYQBzAHQALQBmAG8AbgB0AC0AZgBhAG0AaQBsAHkA
OgAiAFQAaQBtAGUAcwAgAE4AZQB3ACAAUgBvAG0AYQBuACIAJwA+ADQAMQA8AG8AOgBwAD4APAAv
AG8AOgBwAD4APAAvAHMAcABhAG4APgA8AC8AcAA+AA0ACgAgACAAPAAvAHQAZAA+AA0ACgAgADwA
LwB0AHIAPgANAAoAPAAvAHQAYQBiAGwAZQA+AA0ACgANAAoAPABoADMAPgA8AHMAcABhAG4AIABz
AHQAeQBsAGUAPQAnAG0AcwBvAC0AZgBhAHIAZQBhAHMAdAAtAGYAbwBuAHQALQBmAGEAbQBpAGwA
eQA6ACIAVABpAG0AZQBzACAATgBlAHcAIABSAG8AbQBhAG4AIgAnAD4ATQBhAHMAYwBvAHQAIABT
AGMAbwByAGUADQAKAEgAaQBzAHQAbwBnAHIAYQBtADwAbwA6AHAAPgA8AC8AbwA6AHAAPgA8AC8A
cwBwAGEAbgA+ADwALwBoADMAPgANAAoADQAKADwAcAAgAGMAbABhAHMAcwA9AE0AcwBvAE4AbwBy
AG0AYQBsAD4APABzAHAAYQBuACAAcwB0AHkAbABlAD0AJwBtAHMAbwAtAGYAYQByAGUAYQBzAHQA
LQBmAG8AbgB0AC0AZgBhAG0AaQBsAHkAOgAiAFQAaQBtAGUAcwAgAE4AZQB3ACAAUgBvAG0AYQBu
ACIAJwA+AFAAcgBvAHQAZQBpAG4ADQAKAHMAYwBvAHIAZQAgAGkAcwAgAC0AMQAwACoATABvAGcA
KABQACkALAAgAHcAaABlAHIAZQAgAFAAIABpAHMAIAB0AGgAZQAgAHAAcgBvAGIAYQBiAGkAbABp
AHQAeQAgAHQAaABhAHQAIAB0AGgAZQAgAG8AYgBzAGUAcgB2AGUAZAAgAG0AYQB0AGMAaAAgAGkA
cwAgAGEADQAKAHIAYQBuAGQAbwBtACAAZQB2AGUAbgB0AC4APABiAHIAPgANAAoAUAByAG8AdABl
AGkAbgAgAHMAYwBvAHIAZQBzACAAZwByAGUAYQB0AGUAcgAgAHQAaABhAG4AIAA2ADEAIABhAHIA
ZQAgAHMAaQBnAG4AaQBmAGkAYwBhAG4AdAAgACgAcAAmAGwAdAA7ADAALgAwADUAKQAuADwAbwA6
AHAAPgA8AC8AbwA6AHAAPgA8AC8AcwBwAGEAbgA+ADwALwBwAD4ADQAKAA0ACgA8AHAAPgA8AHMA
cABhAG4AIABzAHQAeQBsAGUAPQAnAG0AcwBvAC0AbgBvAC0AcAByAG8AbwBmADoAeQBlAHMAJwA+
ADwAIQAtAC0AWwBpAGYAIABnAHQAZQAgAHYAbQBsACAAMQBdAD4APAB2ADoAcwBoAGEAcABlACAA
aQBkAD0AIgAgBDgEQQRDBD0EPgQ6BF8AeAAwADAAMgAwAF8AMgAiAA0ACgAgAG8AOgBzAHAAaQBk
AD0AIgBfAHgAMAAwADAAMABfAGkAMQA0ADUAMAAiACAAdAB5AHAAZQA9ACIAIwBfAHgAMAAwADAA
MABfAHQANwA1ACIAIABhAGwAdAA9ACIAUwBjAG8AcgBlACAARABpAHMAdAByAGkAYgB1AHQAaQBv
AG4AIgAgAHMAdAB5AGwAZQA9ACcAdwBpAGQAdABoADoAMwAwADAAcAB0ADsADQAKACAAaABlAGkA
ZwBoAHQAOgAxADUAMABwAHQAOwB2AGkAcwBpAGIAaQBsAGkAdAB5ADoAdgBpAHMAaQBiAGwAZQA7
AG0AcwBvAC0AdwByAGEAcAAtAHMAdAB5AGwAZQA6AHMAcQB1AGEAcgBlACcAPgANAAoAIAA8AHYA
OgBpAG0AYQBnAGUAZABhAHQAYQAgAHMAcgBjAD0AIgBNAGEAcwBjAG8AdABTAHcAaQBzAHMAUABy
AG8AdABtAGEAbQBtAGEAbABzAEkAMAAyAC4AZgBpAGwAZQBzAC8AaQBtAGEAZwBlADAAMAAyAC4A
ZwBpAGYAIgAgAG8AOgB0AGkAdABsAGUAPQAiAFMAYwBvAHIAZQAgAEQAaQBzAHQAcgBpAGIAdQB0
AGkAbwBuACIALwA+AA0ACgA8AC8AdgA6AHMAaABhAHAAZQA+ADwAIQBbAGUAbgBkAGkAZgBdAC0A
LQA+ADwAIQBbAGkAZgAgACEAdgBtAGwAXQA+ADwAaQBtAGcAIABiAG8AcgBkAGUAcgA9ADAAIAB3
AGkAZAB0AGgAPQA0ADAAMAAgAGgAZQBpAGcAaAB0AD0AMgAwADAADQAKAHMAcgBjAD0AIgBNAGEA
cwBjAG8AdABTAHcAaQBzAHMAUAByAG8AdABtAGEAbQBtAGEAbABzAEkAMAAyAC4AZgBpAGwAZQBz
AC8AaQBtAGEAZwBlADAAMAAyAC4AZwBpAGYAIgAgAGEAbAB0AD0AIgBTAGMAbwByAGUAIABEAGkA
cwB0AHIAaQBiAHUAdABpAG8AbgAiAA0ACgB2ADoAcwBoAGEAcABlAHMAPQAiACAEOARBBEMEPQQ+
BDoEXwB4ADAAMAAyADAAXwAyACIAPgA8ACEAWwBlAG4AZABpAGYAXQA+ADwALwBzAHAAYQBuAD4A
PABvADoAcAA+ADwALwBvADoAcAA+ADwALwBwAD4ADQAKAA0ACgA8AGYAbwByAG0AIABvAG4AcwB1
AGIAbQBpAHQAPQAiAHIAZQB0AHUAcgBuACAAcwBlAHQAUgBlAEYAbwByAG0AYQB0AEEAYwB0AGkA
bwBuACgAdABoAGkAcwApACIAIABuAGEAbQBlAD0AUgBlAC0AZgBvAHIAbQBhAHQAPgANAAoADQAK
ADwAcAAgAGMAbABhAHMAcwA9AE0AcwBvAE4AbwByAG0AYQBsAD4APABzAHAAYQBuACAAcwB0AHkA
bABlAD0AJwBtAHMAbwAtAGYAYQByAGUAYQBzAHQALQBmAG8AbgB0AC0AZgBhAG0AaQBsAHkAOgAi
AFQAaQBtAGUAcwAgAE4AZQB3ACAAUgBvAG0AYQBuACIAJwA+ADwAcwBwAGEAbgANAAoAcwB0AHkA
bABlAD0AJwBkAGkAcwBwAGwAYQB5ADoAbgBvAG4AZQA7AG0AcwBvAC0AaABpAGQAZQA6AGEAbABs
ACcAPgA8AEkATgBQAFUAVAAgAFQAWQBQAEUAPQAiAGgAaQBkAGQAZQBuACIAIABOAEEATQBFAD0A
IgBmAGkAbABlACIAIABWAEEATABVAEUAPQAiAC4ALgAvAGQAYQB0AGEALwAyADAAMgAwADEAMQAy
ADYALwBGAFQAdABBAGYAZgB1AHQATAAuAGQAYQB0ACIAPgA8AC8AcwBwAGEAbgA+ADwAcwBwAGEA
bgANAAoAcwB0AHkAbABlAD0AJwBkAGkAcwBwAGwAYQB5ADoAbgBvAG4AZQA7AG0AcwBvAC0AaABp
AGQAZQA6AGEAbABsACcAPgA8AEkATgBQAFUAVAAgAFQAWQBQAEUAPQAiAGgAaQBkAGQAZQBuACIA
IABOAEEATQBFAD0AIgBnAHIAbwB1AHAAXwBmAGEAbQBpAGwAeQAiACAAVgBBAEwAVQBFAD0AIgAw
ACIAPgA8AC8AcwBwAGEAbgA+ADwAbwA6AHAAPgA8AC8AbwA6AHAAPgA8AC8AcwBwAGEAbgA+ADwA
LwBwAD4ADQAKAA0ACgA8AGgAMwA+ADwAcwBwAGEAbgAgAHMAdAB5AGwAZQA9ACcAbQBzAG8ALQBm
AGEAcgBlAGEAcwB0AC0AZgBvAG4AdAAtAGYAYQBtAGkAbAB5ADoAIgBUAGkAbQBlAHMAIABOAGUA
dwAgAFIAbwBtAGEAbgAiACcAPgBQAHIAbwB0AGUAaQBuACAAUwB1AG0AbQBhAHIAeQANAAoAUgBl
AHAAbwByAHQAPABvADoAcAA+ADwALwBvADoAcAA+ADwALwBzAHAAYQBuAD4APAAvAGgAMwA+AA0A
CgANAAoAPAB0AGEAYgBsAGUAIABjAGwAYQBzAHMAPQBNAHMAbwBOAG8AcgBtAGEAbABUAGEAYgBs
AGUAIABiAG8AcgBkAGUAcgA9ADAAIABjAGUAbABsAHMAcABhAGMAaQBuAGcAPQAxACAAYwBlAGwA
bABwAGEAZABkAGkAbgBnAD0AMAANAAoAIABzAHQAeQBsAGUAPQAnAG0AcwBvAC0AYwBlAGwAbABz
AHAAYQBjAGkAbgBnADoALgA3AHAAdAA7AG0AcwBvAC0AeQBmAHQAaQAtAHQAYgBsAGwAbwBvAGsA
OgAxADEAOAA0ADsAbQBzAG8ALQBwAGEAZABkAGkAbgBnAC0AYQBsAHQAOgAyAC4AMgA1AHAAdAAg
ADIALgAyADUAcAB0ACAAMgAuADIANQBwAHQAIAAyAC4AMgA1AHAAdAAnAD4ADQAKACAAPAB0AHIA
IABzAHQAeQBsAGUAPQAnAG0AcwBvAC0AeQBmAHQAaQAtAGkAcgBvAHcAOgAwADsAbQBzAG8ALQB5
AGYAdABpAC0AZgBpAHIAcwB0AHIAbwB3ADoAeQBlAHMAJwA+AA0ACgAgACAAPAB0AGQAIABuAG8A
dwByAGEAcAAgAHMAdAB5AGwAZQA9ACcAYgBhAGMAawBnAHIAbwB1AG4AZAA6ACMARQBFAEUARQBG
AEYAOwBwAGEAZABkAGkAbgBnADoAMgAuADIANQBwAHQAIAAyAC4AMgA1AHAAdAAgADIALgAyADUA
cAB0ACAAMgAuADIANQBwAHQAJwA+AA0ACgAgACAAPABwACAAYwBsAGEAcwBzAD0ATQBzAG8ATgBv
AHIAbQBhAGwAPgA8AHMAcABhAG4AIABzAHQAeQBsAGUAPQAnAG0AcwBvAC0AZgBhAHIAZQBhAHMA
dAAtAGYAbwBuAHQALQBmAGEAbQBpAGwAeQA6ACIAVABpAG0AZQBzACAATgBlAHcAIABSAG8AbQBh
AG4AIgAnAD4APABJAE4AUABVAFQAIABUAFkAUABFAD0AIgBzAHUAYgBtAGkAdAAiACAAQQBDAFQA
SQBPAE4APQAiAC4ALwBtAGEAcwB0AGUAcgBfAHIAZQBzAHUAbAB0AHMALgBwAGwAIgAgAFYAQQBM
AFUARQA9ACIARgBvAHIAbQBhAHQAIABBAHMAIgAgAE0ARQBUAEgATwBEAD0AIgBnAGUAdAAiAD4A
PABvADoAcAA+ADwALwBvADoAcAA+ADwALwBzAHAAYQBuAD4APAAvAHAAPgANAAoAIAAgADwALwB0
AGQAPgANAAoAIAAgADwAdABkACAAbgBvAHcAcgBhAHAAIABzAHQAeQBsAGUAPQAnAGIAYQBjAGsA
ZwByAG8AdQBuAGQAOgAjAEUARQBFAEUARgBGADsAcABhAGQAZABpAG4AZwA6ADIALgAyADUAcAB0
ACAAMgAuADIANQBwAHQAIAAyAC4AMgA1AHAAdAAgADIALgAyADUAcAB0ACcAPgANAAoAIAAgADwA
cAAgAGMAbABhAHMAcwA9AE0AcwBvAE4AbwByAG0AYQBsAD4APABzAHAAYQBuACAAcwB0AHkAbABl
AD0AJwBtAHMAbwAtAGYAYQByAGUAYQBzAHQALQBmAG8AbgB0AC0AZgBhAG0AaQBsAHkAOgAiAFQA
aQBtAGUAcwAgAE4AZQB3ACAAUgBvAG0AYQBuACIAJwA+ADwAUwBFAEwARQBDAFQAIABOAEEATQBF
AD0AIgBSAEUAUABUAFkAUABFACIAPgANAAoAPABPAFAAVABJAE8ATgAgAFMARQBMAEUAQwBUAEUA
RAAgAFYAQQBMAFUARQA9ACIAcAByAG8AdABlAGkAbgAiAD4AUAByAG8AdABlAGkAbgAgAFMAdQBt
AG0AYQByAHkADQAKADwATwBQAFQASQBPAE4AIABWAEEATABVAEUAPQAiAGMAbwBuAGMAaQBzAGUA
IgA+AEMAbwBuAGMAaQBzAGUAIABQAHIAbwB0AGUAaQBuACAAUwB1AG0AbQBhAHIAeQANAAoAPABP
AFAAVABJAE8ATgAgAFYAQQBMAFUARQA9ACIAZQB4AHAAbwByAHQAIgA+AEUAeABwAG8AcgB0ACAA
UwBlAGEAcgBjAGgAIABSAGUAcwB1AGwAdABzAA0ACgA8AC8AUwBFAEwARQBDAFQAPgA8AG8AOgBw
AD4APAAvAG8AOgBwAD4APAAvAHMAcABhAG4APgA8AC8AcAA+AA0ACgAgACAAPAAvAHQAZAA+AA0A
CgAgACAAPAB0AGQAIABuAG8AdwByAGEAcAAgAHMAdAB5AGwAZQA9ACcAYgBhAGMAawBnAHIAbwB1
AG4AZAA6ACMARQBFAEUARQBGAEYAOwBwAGEAZABkAGkAbgBnADoAMgAuADIANQBwAHQAIAAyAC4A
MgA1AHAAdAAgADIALgAyADUAcAB0ACAAMgAuADIANQBwAHQAJwA+AA0ACgAgACAAPABwACAAYwBs
AGEAcwBzAD0ATQBzAG8ATgBvAHIAbQBhAGwAPgA8AHMAcABhAG4AIABzAHQAeQBsAGUAPQAnAG0A
cwBvAC0AZgBhAHIAZQBhAHMAdAAtAGYAbwBuAHQALQBmAGEAbQBpAGwAeQA6ACIAVABpAG0AZQBz
ACAATgBlAHcAIABSAG8AbQBhAG4AIgAnAD4APABhAA0ACgAgACAAaAByAGUAZgA9ACIAaAB0AHQA
cAA6AC8ALwB3AHcAdwAuAG0AYQB0AHIAaQB4AHMAYwBpAGUAbgBjAGUALgBjAG8AbQAvAGgAZQBs
AHAALwBwAG0AZgBfAHMAdQBtAG0AYQByAGkAZQBzAF8AaABlAGwAcAAuAGgAdABtAGwAIgANAAoA
IAAgAHQAYQByAGcAZQB0AD0AIgBfAGIAbABhAG4AawAiAD4ASABlAGwAcAA8AC8AYQA+ACAAPABv
ADoAcAA+ADwALwBvADoAcAA+ADwALwBzAHAAYQBuAD4APAAvAHAAPgANAAoAIAAgADwALwB0AGQA
PgANAAoAIAA8AC8AdAByAD4ADQAKACAAPAB0AHIAIABzAHQAeQBsAGUAPQAnAG0AcwBvAC0AeQBm
AHQAaQAtAGkAcgBvAHcAOgAxACcAPgANAAoAIAAgADwAdABkACAAcwB0AHkAbABlAD0AJwBiAGEA
YwBrAGcAcgBvAHUAbgBkADoAIwBFAEUARQBFAEYARgA7AHAAYQBkAGQAaQBuAGcAOgAyAC4AMgA1
AHAAdAAgADIALgAyADUAcAB0ACAAMgAuADIANQBwAHQAIAAyAC4AMgA1AHAAdAAnAD4ADQAKACAA
IAA8AHAAIABjAGwAYQBzAHMAPQBNAHMAbwBOAG8AcgBtAGEAbAA+ADwAcwBwAGEAbgAgAHMAdAB5
AGwAZQA9ACcAbQBzAG8ALQBmAGEAcgBlAGEAcwB0AC0AZgBvAG4AdAAtAGYAYQBtAGkAbAB5ADoA
IgBUAGkAbQBlAHMAIABOAGUAdwAgAFIAbwBtAGEAbgAiACcAPgAmAG4AYgBzAHAAOwA8AG8AOgBw
AD4APAAvAG8AOgBwAD4APAAvAHMAcABhAG4APgA8AC8AcAA+AA0ACgAgACAAPAAvAHQAZAA+AA0A
CgAgACAAPAB0AGQAIABuAG8AdwByAGEAcAAgAHMAdAB5AGwAZQA9ACcAYgBhAGMAawBnAHIAbwB1
AG4AZAA6ACMARQBFAEUARQBGAEYAOwBwAGEAZABkAGkAbgBnADoAMgAuADIANQBwAHQAIAAyAC4A
MgA1AHAAdAAgADIALgAyADUAcAB0ACAAMgAuADIANQBwAHQAJwA+AA0ACgAgACAAPABwACAAYwBs
AGEAcwBzAD0ATQBzAG8ATgBvAHIAbQBhAGwAPgA8AHMAcABhAG4AIABzAHQAeQBsAGUAPQAnAG0A
cwBvAC0AZgBhAHIAZQBhAHMAdAAtAGYAbwBuAHQALQBmAGEAbQBpAGwAeQA6ACIAVABpAG0AZQBz
ACAATgBlAHcAIABSAG8AbQBhAG4AIgAnAD4AUwBpAGcAbgBpAGYAaQBjAGEAbgBjAGUADQAKACAA
IAB0AGgAcgBlAHMAaABvAGwAZAAgAHAAJgBsAHQAOwAgADwASQBOAFAAVQBUACAAVABZAFAARQA9
ACIAdABlAHgAdAAiACAAUwBJAFoARQA9ACIAOAAiACAATgBBAE0ARQA9ACIAXwBzAGkAZwB0AGgA
cgBlAHMAaABvAGwAZAAiACAAVgBBAEwAVQBFAD0AIgAwAC4AMAA1ACIAPgA8AG8AOgBwAD4APAAv
AG8AOgBwAD4APAAvAHMAcABhAG4APgA8AC8AcAA+AA0ACgAgACAAPAAvAHQAZAA+AA0ACgAgACAA
PAB0AGQAIABuAG8AdwByAGEAcAAgAHMAdAB5AGwAZQA9ACcAYgBhAGMAawBnAHIAbwB1AG4AZAA6
ACMARQBFAEUARQBGAEYAOwBwAGEAZABkAGkAbgBnADoAMgAuADIANQBwAHQAIAAyAC4AMgA1AHAA
dAAgADIALgAyADUAcAB0ACAAMgAuADIANQBwAHQAJwA+AA0ACgAgACAAPABwACAAYwBsAGEAcwBz
AD0ATQBzAG8ATgBvAHIAbQBhAGwAPgA8AHMAcABhAG4AIABzAHQAeQBsAGUAPQAnAG0AcwBvAC0A
ZgBhAHIAZQBhAHMAdAAtAGYAbwBuAHQALQBmAGEAbQBpAGwAeQA6ACIAVABpAG0AZQBzACAATgBl
AHcAIABSAG8AbQBhAG4AIgAnAD4ATQBhAHgALgANAAoAIAAgAG4AdQBtAGIAZQByACAAbwBmACAA
aABpAHQAcwAgADwASQBOAFAAVQBUACAAVABZAFAARQA9ACIAdABlAHgAdAAiACAAUwBJAFoARQA9
ACIANQAiACAATgBBAE0ARQA9ACIAUgBFAFAATwBSAFQAIgAgAFYAQQBMAFUARQA9ACIANQAwACIA
PgA8AG8AOgBwAD4APAAvAG8AOgBwAD4APAAvAHMAcABhAG4APgA8AC8AcAA+AA0ACgAgACAAPAAv
AHQAZAA+AA0ACgAgADwALwB0AHIAPgANAAoAIAA8AHQAcgAgAHMAdAB5AGwAZQA9ACcAbQBzAG8A
LQB5AGYAdABpAC0AaQByAG8AdwA6ADIAOwBtAHMAbwAtAHkAZgB0AGkALQBsAGEAcwB0AHIAbwB3
ADoAeQBlAHMAJwA+AA0ACgAgACAAPAB0AGQAIABzAHQAeQBsAGUAPQAnAGIAYQBjAGsAZwByAG8A
dQBuAGQAOgAjAEUARQBFAEUARgBGADsAcABhAGQAZABpAG4AZwA6ADIALgAyADUAcAB0ACAAMgAu
ADIANQBwAHQAIAAyAC4AMgA1AHAAdAAgADIALgAyADUAcAB0ACcAPgANAAoAIAAgADwAcAAgAGMA
bABhAHMAcwA9AE0AcwBvAE4AbwByAG0AYQBsAD4APABzAHAAYQBuACAAcwB0AHkAbABlAD0AJwBt
AHMAbwAtAGYAYQByAGUAYQBzAHQALQBmAG8AbgB0AC0AZgBhAG0AaQBsAHkAOgAiAFQAaQBtAGUA
cwAgAE4AZQB3ACAAUgBvAG0AYQBuACIAJwA+ACYAbgBiAHMAcAA7ADwAbwA6AHAAPgA8AC8AbwA6
AHAAPgA8AC8AcwBwAGEAbgA+ADwALwBwAD4ADQAKACAAIAA8AC8AdABkAD4ADQAKACAAIAA8AHQA
ZAAgAG4AbwB3AHIAYQBwACAAYwBvAGwAcwBwAGEAbgA9ADIAIABzAHQAeQBsAGUAPQAnAGIAYQBj
AGsAZwByAG8AdQBuAGQAOgAjAEUARQBFAEUARgBGADsAcABhAGQAZABpAG4AZwA6ADIALgAyADUA
cAB0ACAAMgAuADIANQBwAHQAIAAyAC4AMgA1AHAAdAAgADIALgAyADUAcAB0ACcAPgANAAoAIAAg
ADwAcAAgAGMAbABhAHMAcwA9AE0AcwBvAE4AbwByAG0AYQBsAD4APABzAHAAYQBuACAAcwB0AHkA
bABlAD0AJwBtAHMAbwAtAGYAYQByAGUAYQBzAHQALQBmAG8AbgB0AC0AZgBhAG0AaQBsAHkAOgAi
AFQAaQBtAGUAcwAgAE4AZQB3ACAAUgBvAG0AYQBuACIAJwA+AFAAcgBlAGYAZQByAHIAZQBkAA0A
CgAgACAAdABhAHgAbwBuAG8AbQB5ACYAbgBiAHMAcAA7ACAAPABTAEUATABFAEMAVAAgAE4AQQBN
AEUAPQAiAF8AcAByAGUAZgBlAHIAdABhAHgAbwBuAG8AbQB5ACIAPgANAAoAPABPAFAAVABJAE8A
TgAgAFMARQBMAEUAQwBUAEUARAAgAFYAQQBMAFUARQA9ACIAMAAiAD4AQQBsAGwAIABlAG4AdABy
AGkAZQBzAA0ACgA8AE8AUABUAEkATwBOACAAVgBBAEwAVQBFAD0AIgAxACIAPgAuACAALgAgAEEA
cgBjAGgAYQBlAGEAIAAoAEEAcgBjAGgAYQBlAG8AYgBhAGMAdABlAHIAaQBhACkADQAKADwATwBQ
AFQASQBPAE4AIABWAEEATABVAEUAPQAiADIAIgA+AC4AIAAuACAARQB1AGsAYQByAHkAbwB0AGEA
IAAoAGUAdQBjAGEAcgB5AG8AdABlAHMAKQANAAoAPABPAFAAVABJAE8ATgAgAFYAQQBMAFUARQA9
ACIAMwAiAD4ALgAgAC4AIAAuACAALgAgAEEAbAB2AGUAbwBsAGEAdABhACAAKABhAGwAdgBlAG8A
bABhAHQAZQBzACkADQAKADwATwBQAFQASQBPAE4AIABWAEEATABVAEUAPQAiADQAIgA+AC4AIAAu
ACAALgAgAC4AIAAuACAALgAgAFAAbABhAHMAbQBvAGQAaQB1AG0AIABmAGEAbABjAGkAcABhAHIA
dQBtACAAKABtAGEAbABhAHIAaQBhACAAcABhAHIAYQBzAGkAdABlACkADQAKADwATwBQAFQASQBP
AE4AIABWAEEATABVAEUAPQAiADUAIgA+AC4AIAAuACAALgAgAC4AIAAuACAALgAgAE8AdABoAGUA
cgAgAEEAbAB2AGUAbwBsAGEAdABhAA0ACgA8AE8AUABUAEkATwBOACAAVgBBAEwAVQBFAD0AIgA2
ACIAPgAuACAALgAgAC4AIAAuACAATQBlAHQAYQB6AG8AYQAgACgAQQBuAGkAbQBhAGwAcwApAA0A
CgA8AE8AUABUAEkATwBOACAAVgBBAEwAVQBFAD0AIgA3ACIAPgAuACAALgAgAC4AIAAuACAALgAg
AC4AIABDAGEAZQBuAG8AcgBoAGEAYgBkAGkAdABpAHMAIABlAGwAZQBnAGEAbgBzAA0ACgA8AE8A
UABUAEkATwBOACAAVgBBAEwAVQBFAD0AIgA4ACIAPgAuACAALgAgAC4AIAAuACAALgAgAC4AIABE
AHIAbwBzAG8AcABoAGkAbABhACAAKABmAHIAdQBpAHQAIABmAGwAaQBlAHMAKQANAAoAPABPAFAA
VABJAE8ATgAgAFYAQQBMAFUARQA9ACIAOQAiAD4ALgAgAC4AIAAuACAALgAgAC4AIAAuACAAQwBo
AG8AcgBkAGEAdABhACAAKAB2AGUAcgB0AGUAYgByAGEAdABlAHMAIABhAG4AZAAgAHIAZQBsAGEA
dABpAHYAZQBzACkADQAKADwATwBQAFQASQBPAE4AIABWAEEATABVAEUAPQAiADEAMAAiAD4ALgAg
AC4AIAAuACAALgAgAC4AIAAuACAALgAgAC4AIABiAG8AbgB5ACAAdgBlAHIAdABlAGIAcgBhAHQA
ZQBzAA0ACgA8AE8AUABUAEkATwBOACAAVgBBAEwAVQBFAD0AIgAxADEAIgA+AC4AIAAuACAALgAg
AC4AIAAuACAALgAgAC4AIAAuACAALgAgAC4AIABsAG8AYgBlAC0AZgBpAG4AbgBlAGQAIABmAGkA
cwBoACAAYQBuAGQAIAB0AGUAdAByAGEAcABvAGQAIABjAGwAYQBkAGUADQAKADwATwBQAFQASQBP
AE4AIABWAEEATABVAEUAPQAiADEAMgAiAD4ALgAgAC4AIAAuACAALgAgAC4AIAAuACAALgAgAC4A
IAAuACAALgAgAC4AIAAuACAATQBhAG0AbQBhAGwAaQBhACAAKABtAGEAbQBtAGEAbABzACkADQAK
ADwATwBQAFQASQBPAE4AIABWAEEATABVAEUAPQAiADEAMwAiAD4ALgAgAC4AIAAuACAALgAgAC4A
IAAuACAALgAgAC4AIAAuACAALgAgAC4AIAAuACAALgAgAC4AIABQAHIAaQBtAGEAdABlAHMADQAK
ADwATwBQAFQASQBPAE4AIABWAEEATABVAEUAPQAiADEANAAiAD4ALgAgAC4AIAAuACAALgAgAC4A
IAAuACAALgAgAC4AIAAuACAALgAgAC4AIAAuACAALgAgAC4AIAAuACAALgAgAEgAbwBtAG8AIABz
AGEAcABpAGUAbgBzACAAKABoAHUAbQBhAG4AKQANAAoAPABPAFAAVABJAE8ATgAgAFYAQQBMAFUA
RQA9ACIAMQA1ACIAPgAuACAALgAgAC4AIAAuACAALgAgAC4AIAAuACAALgAgAC4AIAAuACAALgAg
AC4AIAAuACAALgAgAC4AIAAuACAATwB0AGgAZQByACAAcAByAGkAbQBhAHQAZQBzAA0ACgA8AE8A
UABUAEkATwBOACAAVgBBAEwAVQBFAD0AIgAxADYAIgA+AC4AIAAuACAALgAgAC4AIAAuACAALgAg
AC4AIAAuACAALgAgAC4AIAAuACAALgAgAC4AIAAuACAAUgBvAGQAZQBuAHQAaQBhACAAKABSAG8A
ZABlAG4AdABzACkADQAKADwATwBQAFQASQBPAE4AIABWAEEATABVAEUAPQAiADEANwAiAD4ALgAg
AC4AIAAuACAALgAgAC4AIAAuACAALgAgAC4AIAAuACAALgAgAC4AIAAuACAALgAgAC4AIAAuACAA
LgAgAE0AdQBzAC4ADQAKADwATwBQAFQASQBPAE4AIABWAEEATABVAEUAPQAiADEAOAAiAD4ALgAg
AC4AIAAuACAALgAgAC4AIAAuACAALgAgAC4AIAAuACAALgAgAC4AIAAuACAALgAgAC4AIAAuACAA
LgAgAC4AIAAuACAATQB1AHMAIABtAHUAcwBjAHUAbAB1AHMAIAAoAGgAbwB1AHMAZQAgAG0AbwB1
AHMAZQApAA0ACgA8AE8AUABUAEkATwBOACAAVgBBAEwAVQBFAD0AIgAxADkAIgA+AC4AIAAuACAA
LgAgAC4AIAAuACAALgAgAC4AIAAuACAALgAgAC4AIAAuACAALgAgAC4AIAAuACAALgAgAC4AIABS
AGEAdAB0AHUAcwANAAoAPABPAFAAVABJAE8ATgAgAFYAQQBMAFUARQA9ACIAMgAwACIAPgAuACAA
LgAgAC4AIAAuACAALgAgAC4AIAAuACAALgAgAC4AIAAuACAALgAgAC4AIAAuACAALgAgAC4AIAAu
ACAATwB0AGgAZQByACAAcgBvAGQAZQBuAHQAaQBhAA0ACgA8AE8AUABUAEkATwBOACAAVgBBAEwA
VQBFAD0AIgAyADEAIgA+AC4AIAAuACAALgAgAC4AIAAuACAALgAgAC4AIAAuACAALgAgAC4AIAAu
ACAALgAgAC4AIAAuACAATwB0AGgAZQByACAAbQBhAG0AbQBhAGwAaQBhAA0ACgA8AE8AUABUAEkA
TwBOACAAVgBBAEwAVQBFAD0AIgAyADIAIgA+AC4AIAAuACAALgAgAC4AIAAuACAALgAgAC4AIAAu
ACAALgAgAC4AIAAuACAALgAgAFgAZQBuAG8AcAB1AHMAIABsAGEAZQB2AGkAcwAgACgAQQBmAHIA
aQBjAGEAbgAgAGMAbABhAHcAZQBkACAAZgByAG8AZwApAA0ACgA8AE8AUABUAEkATwBOACAAVgBB
AEwAVQBFAD0AIgAyADMAIgA+AC4AIAAuACAALgAgAC4AIAAuACAALgAgAC4AIAAuACAALgAgAC4A
IAAuACAALgAgAE8AdABoAGUAcgAgAGwAbwBiAGUALQBmAGkAbgBuAGUAZAAgAGYAaQBzAGgAIABh
AG4AZAAgAHQAZQB0AHIAYQBwAG8AZAAgAGMAbABhAGQAZQANAAoAPABPAFAAVABJAE8ATgAgAFYA
QQBMAFUARQA9ACIAMgA0ACIAPgAuACAALgAgAC4AIAAuACAALgAgAC4AIAAuACAALgAgAC4AIAAu
ACAAQQBjAHQAaQBuAG8AcAB0AGUAcgB5AGcAaQBpACAAKAByAGEAeQAtAGYAaQBuAG4AZQBkACAA
ZgBpAHMAaABlAHMAKQANAAoAPABPAFAAVABJAE8ATgAgAFYAQQBMAFUARQA9ACIAMgA1ACIAPgAu
ACAALgAgAC4AIAAuACAALgAgAC4AIAAuACAALgAgAC4AIAAuACAALgAgAC4AIABUAGEAawBpAGYA
dQBnAHUAIAByAHUAYgByAGkAcABlAHMAIAAoAEoAYQBwAGEAbgBlAHMAZQAgAFAAdQBmAGYAZQBy
AGYAaQBzAGgAKQANAAoAPABPAFAAVABJAE8ATgAgAFYAQQBMAFUARQA9ACIAMgA2ACIAPgAuACAA
LgAgAC4AIAAuACAALgAgAC4AIAAuACAALgAgAC4AIAAuACAALgAgAC4AIABEAGEAbgBpAG8AIABy
AGUAcgBpAG8AIAAoAHoAZQBiAHIAYQAgAGYAaQBzAGgAKQANAAoAPABPAFAAVABJAE8ATgAgAFYA
QQBMAFUARQA9ACIAMgA3ACIAPgAuACAALgAgAC4AIAAuACAALgAgAC4AIAAuACAALgAgAC4AIAAu
ACAALgAgAC4AIABPAHQAaABlAHIAIABBAGMAdABpAG4AbwBwAHQAZQByAHkAZwBpAGkADQAKADwA
TwBQAFQASQBPAE4AIABWAEEATABVAEUAPQAiADIAOAAiAD4ALgAgAC4AIAAuACAALgAgAC4AIAAu
ACAALgAgAC4AIABPAHQAaABlAHIAIABDAGgAbwByAGQAYQB0AGEADQAKADwATwBQAFQASQBPAE4A
IABWAEEATABVAEUAPQAiADIAOQAiAD4ALgAgAC4AIAAuACAALgAgAC4AIAAuACAATwB0AGgAZQBy
ACAATQBlAHQAYQB6AG8AYQANAAoAPABPAFAAVABJAE8ATgAgAFYAQQBMAFUARQA9ACIAMwAwACIA
PgAuACAALgAgAC4AIAAuACAARABpAGMAdAB5AG8AcwB0AGUAbABpAHUAbQAgAGQAaQBzAGMAbwBp
AGQAZQB1AG0ADQAKADwATwBQAFQASQBPAE4AIABWAEEATABVAEUAPQAiADMAMQAiAD4ALgAgAC4A
IAAuACAALgAgAEYAdQBuAGcAaQANAAoAPABPAFAAVABJAE8ATgAgAFYAQQBMAFUARQA9ACIAMwAy
ACIAPgAuACAALgAgAC4AIAAuACAALgAgAC4AIABTAGEAYwBjAGgAYQByAG8AbQB5AGMAZQBzACAA
QwBlAHIAZQB2AGkAcwBpAGEAZQAgACgAYgBhAGsAZQByACcAcwAgAHkAZQBhAHMAdAApAA0ACgA8
AE8AUABUAEkATwBOACAAVgBBAEwAVQBFAD0AIgAzADMAIgA+AC4AIAAuACAALgAgAC4AIAAuACAA
LgAgAFMAYwBoAGkAegBvAHMAYQBjAGMAaABhAHIAbwBtAHkAYwBlAHMAIABwAG8AbQBiAGUAIAAo
AGYAaQBzAHMAaQBvAG4AIAB5AGUAYQBzAHQAKQANAAoAPABPAFAAVABJAE8ATgAgAFYAQQBMAFUA
RQA9ACIAMwA0ACIAPgAuACAALgAgAC4AIAAuACAALgAgAC4AIABQAG4AZQB1AG0AbwBjAHkAcwB0
AGkAcwAgAGMAYQByAGkAbgBpAGkADQAKADwATwBQAFQASQBPAE4AIABWAEEATABVAEUAPQAiADMA
NQAiAD4ALgAgAC4AIAAuACAALgAgAC4AIAAuACAATwB0AGgAZQByACAARgB1AG4AZwBpAA0ACgA8
AE8AUABUAEkATwBOACAAVgBBAEwAVQBFAD0AIgAzADYAIgA+AC4AIAAuACAALgAgAC4AIABWAGkA
cgBpAGQAaQBwAGwAYQBuAHQAYQBlACAAKABHAHIAZQBlAG4AIABQAGwAYQBuAHQAcwApAA0ACgA8
AE8AUABUAEkATwBOACAAVgBBAEwAVQBFAD0AIgAzADcAIgA+AC4AIAAuACAALgAgAC4AIAAuACAA
LgAgAEEAcgBhAGIAaQBkAG8AcABzAGkAcwAgAHQAaABhAGwAaQBhAG4AYQAgACgAdABoAGEAbABl
ACAAYwByAGUAcwBzACkADQAKADwATwBQAFQASQBPAE4AIABWAEEATABVAEUAPQAiADMAOAAiAD4A
LgAgAC4AIAAuACAALgAgAC4AIAAuACAATwByAHkAegBhACAAcwBhAHQAaQB2AGEAIAAoAHIAaQBj
AGUAKQANAAoAPABPAFAAVABJAE8ATgAgAFYAQQBMAFUARQA9ACIAMwA5ACIAPgAuACAALgAgAC4A
IAAuACAALgAgAC4AIABPAHQAaABlAHIAIABnAHIAZQBlAG4AIABwAGwAYQBuAHQAcwANAAoAPABP
AFAAVABJAE8ATgAgAFYAQQBMAFUARQA9ACIANAAwACIAPgAuACAALgAgAC4AIAAuACAATwB0AGgA
ZQByACAARQB1AGsAYQByAHkAbwB0AGEADQAKADwATwBQAFQASQBPAE4AIABWAEEATABVAEUAPQAi
ADQAMQAiAD4ALgAgAC4AIABCAGEAYwB0AGUAcgBpAGEAIAAoAEUAdQBiAGEAYwB0AGUAcgBpAGEA
KQANAAoAPABPAFAAVABJAE8ATgAgAFYAQQBMAFUARQA9ACIANAAyACIAPgAuACAALgAgAC4AIAAu
ACAAQQBjAHQAaQBuAG8AYgBhAGMAdABlAHIAaQBhACAAKABjAGwAYQBzAHMAKQANAAoAPABPAFAA
VABJAE8ATgAgAFYAQQBMAFUARQA9ACIANAAzACIAPgAuACAALgAgAC4AIAAuACAALgAgAC4AIABN
AHkAYwBvAGIAYQBjAHQAZQByAGkAdQBtACAAdAB1AGIAZQByAGMAdQBsAG8AcwBpAHMAIABjAG8A
bQBwAGwAZQB4AA0ACgA8AE8AUABUAEkATwBOACAAVgBBAEwAVQBFAD0AIgA0ADQAIgA+AC4AIAAu
ACAALgAgAC4AIAAuACAALgAgAE8AdABoAGUAcgAgAEEAYwB0AGkAbgBvAGIAYQBjAHQAZQByAGkA
YQAgACgAYwBsAGEAcwBzACkADQAKADwATwBQAFQASQBPAE4AIABWAEEATABVAEUAPQAiADQANQAi
AD4ALgAgAC4AIAAuACAALgAgAEYAaQByAG0AaQBjAHUAdABlAHMAIAAoAGcAcgBhAG0ALQBwAG8A
cwBpAHQAaQB2AGUAIABiAGEAYwB0AGUAcgBpAGEAKQANAAoAPABPAFAAVABJAE8ATgAgAFYAQQBM
AFUARQA9ACIANAA2ACIAPgAuACAALgAgAC4AIAAuACAALgAgAC4AIABCAGEAYwBpAGwAbAB1AHMA
IABzAHUAYgB0AGkAbABpAHMADQAKADwATwBQAFQASQBPAE4AIABWAEEATABVAEUAPQAiADQANwAi
AD4ALgAgAC4AIAAuACAALgAgAC4AIAAuACAATQB5AGMAbwBwAGwAYQBzAG0AYQANAAoAPABPAFAA
VABJAE8ATgAgAFYAQQBMAFUARQA9ACIANAA4ACIAPgAuACAALgAgAC4AIAAuACAALgAgAC4AIABT
AHQAcgBlAHAAdABvAGMAbwBjAGMAdQBzACAAUABuAGUAdQBtAG8AbgBpAGEAZQANAAoAPABPAFAA
VABJAE8ATgAgAFYAQQBMAFUARQA9ACIANAA5ACIAPgAuACAALgAgAC4AIAAuACAALgAgAC4AIABT
AHQAcgBlAHAAdABvAG0AeQBjAGUAcwAgAGMAbwBlAGwAaQBjAG8AbABvAHIADQAKADwATwBQAFQA
SQBPAE4AIABWAEEATABVAEUAPQAiADUAMAAiAD4ALgAgAC4AIAAuACAALgAgAC4AIAAuACAATwB0
AGgAZQByACAARgBpAHIAbQBpAGMAdQB0AGUAcwANAAoAPABPAFAAVABJAE8ATgAgAFYAQQBMAFUA
RQA9ACIANQAxACIAPgAuACAALgAgAC4AIAAuACAAUAByAG8AdABlAG8AYgBhAGMAdABlAHIAaQBh
ACAAKABwAHUAcgBwAGwAZQAgAGIAYQBjAHQAZQByAGkAYQApAA0ACgA8AE8AUABUAEkATwBOACAA
VgBBAEwAVQBFAD0AIgA1ADIAIgA+AC4AIAAuACAALgAgAC4AIAAuACAALgAgAEEAZwByAG8AYgBh
AGMAdABlAHIAaQB1AG0AIAB0AHUAbQBlAGYAYQBjAGkAZQBuAHMADQAKADwATwBQAFQASQBPAE4A
IABWAEEATABVAEUAPQAiADUAMwAiAD4ALgAgAC4AIAAuACAALgAgAC4AIAAuACAAQwBhAG0AcAB5
AGwAbwBiAGEAYwB0AGUAcgAgAGoAZQBqAHUAbgBpAA0ACgA8AE8AUABUAEkATwBOACAAVgBBAEwA
VQBFAD0AIgA1ADQAIgA+AC4AIAAuACAALgAgAC4AIAAuACAALgAgAEUAcwBjAGgAZQByAGkAYwBo
AGkAYQAgAGMAbwBsAGkADQAKADwATwBQAFQASQBPAE4AIABWAEEATABVAEUAPQAiADUANQAiAD4A
LgAgAC4AIAAuACAALgAgAC4AIAAuACAATgBlAGkAcwBzAGUAcgBpAGEAIABtAGUAbgBpAG4AZwBp
AHQAaQBkAGkAcwANAAoAPABPAFAAVABJAE8ATgAgAFYAQQBMAFUARQA9ACIANQA2ACIAPgAuACAA
LgAgAC4AIAAuACAALgAgAC4AIABTAGEAbABtAG8AbgBlAGwAbABhAA0ACgA8AE8AUABUAEkATwBO
ACAAVgBBAEwAVQBFAD0AIgA1ADcAIgA+AC4AIAAuACAALgAgAC4AIAAuACAALgAgAE8AdABoAGUA
cgAgAFAAcgBvAHQAZQBvAGIAYQBjAHQAZQByAGkAYQANAAoAPABPAFAAVABJAE8ATgAgAFYAQQBM
AFUARQA9ACIANQA4ACIAPgAuACAALgAgAC4AIAAuACAATwB0AGgAZQByACAAQgBhAGMAdABlAHIA
aQBhAA0ACgA8AE8AUABUAEkATwBOACAAVgBBAEwAVQBFAD0AIgA1ADkAIgA+AC4AIAAuACAAVgBp
AHIAdQBzAGUAcwANAAoAPABPAFAAVABJAE8ATgAgAFYAQQBMAFUARQA9ACIANgAwACIAPgAuACAA
LgAgAC4AIAAuACAASABlAHAAYQB0AGkAdABpAHMAIABDACAAdgBpAHIAdQBzAA0ACgA8AE8AUABU
AEkATwBOACAAVgBBAEwAVQBFAD0AIgA2ADEAIgA+AC4AIAAuACAALgAgAC4AIABPAHQAaABlAHIA
IAB2AGkAcgB1AHMAZQBzAA0ACgA8AE8AUABUAEkATwBOACAAVgBBAEwAVQBFAD0AIgA2ADIAIgA+
AC4AIAAuACAATwB0AGgAZQByACAAKABpAG4AYwBsAHUAZABlAHMAIABwAGwAYQBzAG0AaQBkAHMA
IABhAG4AZAAgAGEAcgB0AGkAZgBpAGMAaQBhAGwAIABzAGUAcQB1AGUAbgBjAGUAcwApAA0ACgA8
AE8AUABUAEkATwBOACAAVgBBAEwAVQBFAD0AIgA2ADMAIgA+AC4AIAAuACAAdQBuAGMAbABhAHMA
cwBpAGYAaQBlAGQADQAKADwATwBQAFQASQBPAE4AIABWAEEATABVAEUAPQAiADYANAAiAD4ALgAg
AC4AIABTAHAAZQBjAGkAZQBzACAAaQBuAGYAbwByAG0AYQB0AGkAbwBuACAAdQBuAGEAdgBhAGkA
bABhAGIAbABlAA0ACgA8AC8AUwBFAEwARQBDAFQAPgA8AG8AOgBwAD4APAAvAG8AOgBwAD4APAAv
AHMAcABhAG4APgA8AC8AcAA+AA0ACgAgACAAPAAvAHQAZAA+AA0ACgAgADwALwB0AHIAPgANAAoA
PAAvAHQAYQBiAGwAZQA+AA0ACgANAAoAPABwAD4APABzAHAAYQBuACAAcwB0AHkAbABlAD0AJwBk
AGkAcwBwAGwAYQB5ADoAbgBvAG4AZQA7AG0AcwBvAC0AaABpAGQAZQA6AGEAbABsACcAPgA8AEkA
TgBQAFUAVAAgAFQAWQBQAEUAPQAiAGgAaQBkAGQAZQBuACIAIABOAEEATQBFAD0AIgBzAGUAcwBz
AGkAbwBuAEkARAAiACAAVgBBAEwAVQBFAD0AIgBnAHUAZQBzAHQAXwBnAHUAZQBzAHQAcwBlAHMA
cwBpAG8AbgAiAD4APAAvAHMAcABhAG4APgA8AC8AcAA+AA0ACgANAAoAPAAvAGYAbwByAG0APgAN
AAoADQAKADwAZgBvAHIAbQAgAG4AYQBtAGUAPQBSAGUAcwB1AGwAdABzAD4ADQAKAA0ACgA8AGgA
MwA+ADwAcwBwAGEAbgAgAHMAdAB5AGwAZQA9ACcAbQBzAG8ALQBmAGEAcgBlAGEAcwB0AC0AZgBv
AG4AdAAtAGYAYQBtAGkAbAB5ADoAIgBUAGkAbQBlAHMAIABOAGUAdwAgAFIAbwBtAGEAbgAiACcA
PgBPAHYAZQByAHYAaQBlAHcAIABUAGEAYgBsAGUAPABvADoAcAA+ADwALwBvADoAcAA+ADwALwBz
AHAAYQBuAD4APAAvAGgAMwA+AA0ACgANAAoAPABwACAAYwBsAGEAcwBzAD0ATQBzAG8ATgBvAHIA
bQBhAGwAPgA8AHMAcABhAG4AIABzAHQAeQBsAGUAPQAnAG0AcwBvAC0AZgBhAHIAZQBhAHMAdAAt
AGYAbwBuAHQALQBmAGEAbQBpAGwAeQA6ACIAVABpAG0AZQBzACAATgBlAHcAIABSAG8AbQBhAG4A
IgAnAD4AQwBsAGkAYwBrAA0ACgBvAG4AIABjAG8AbAB1AG0AbgAgAGgAZQBhAGQAZQByACAAdABv
ACAAagB1AG0AcAAgAHQAbwAgAGUAbgB0AHIAeQAgAGkAbgAgAHIAZQBzAHUAbAB0AHMAIABsAGkA
cwB0AC4APABiAHIAPgANAAoATQBvAHYAZQAgAG0AbwB1AHMAZQAgAG8AdgBlAHIAIABhAG4AeQAg
AGkAbgBkAGkAYwBhAHQAbwByACAAdABvACAAaABpAGcAaABsAGkAZwBoAHQAIABpAGQAZQBuAHQA
aQBjAGEAbAAgAHAAZQBwAHQAaQBkAGUAcwAuADwAYgByAD4ADQAKAEMAbABpAGMAawAgAG8AbgAg
AGEAbgAgAGkAbgBkAGkAYwBhAHQAbwByACAAdABvACAAcwBlAGUAIABkAGUAdABhAGkAbABzACAA
bwBmACAAaQBuAGQAaQB2AGkAZAB1AGEAbAAgAG0AYQB0AGMAaAAuADwAYgByAD4ADQAKAFUAcwBl
ACAAYwBoAGUAYwBrACAAYgBvAHgAZQBzACAAdABvACAAcwBlAGwAZQBjAHQAIABzAHUAYgAtAHMA
ZQB0ACAAbwBmACAAcQB1AGUAcgBpAGUAcwAgAGYAbwByACAAbgBlAHcAIABzAGUAYQByAGMAaAAu
ACAAPABvADoAcAA+ADwALwBvADoAcAA+ADwALwBzAHAAYQBuAD4APAAvAHAAPgANAAoADQAKADwA
dABhAGIAbABlACAAYwBsAGEAcwBzAD0ATQBzAG8ATgBvAHIAbQBhAGwAVABhAGIAbABlACAAYgBv
AHIAZABlAHIAPQAwACAAYwBlAGwAbABzAHAAYQBjAGkAbgBnAD0AMAAgAGMAZQBsAGwAcABhAGQA
ZABpAG4AZwA9ADAAIAB3AGkAZAB0AGgAPQA2ADAAMAANAAoAIABzAHQAeQBsAGUAPQAnAHcAaQBk
AHQAaAA6ADQANQAwAC4AMABwAHQAOwBtAHMAbwAtAGMAZQBsAGwAcwBwAGEAYwBpAG4AZwA6ADAA
YwBtADsAbQBzAG8ALQB5AGYAdABpAC0AdABiAGwAbABvAG8AawA6ADEAMQA4ADQAOwBtAHMAbwAt
AHAAYQBkAGQAaQBuAGcALQBhAGwAdAA6AA0ACgAgADAAYwBtACAAMABjAG0AIAAwAGMAbQAgADAA
YwBtACcAPgANAAoAIAA8AHQAcgAgAHMAdAB5AGwAZQA9ACcAbQBzAG8ALQB5AGYAdABpAC0AaQBy
AG8AdwA6ADAAOwBtAHMAbwAtAHkAZgB0AGkALQBmAGkAcgBzAHQAcgBvAHcAOgB5AGUAcwAnAD4A
DQAKACAAIAA8AHQAZAAgAG4AbwB3AHIAYQBwACAAcwB0AHkAbABlAD0AJwBwAGEAZABkAGkAbgBn
ADoAMABjAG0AIAAwAGMAbQAgADAAYwBtACAAMABjAG0AJwA+AA0ACgAgACAAPABwACAAYwBsAGEA
cwBzAD0ATQBzAG8ATgBvAHIAbQBhAGwAPgA8AGIAPgA8AHMAcABhAG4AIABzAHQAeQBsAGUAPQAn
AG0AcwBvAC0AZgBhAHIAZQBhAHMAdAAtAGYAbwBuAHQALQBmAGEAbQBpAGwAeQA6ACIAVABpAG0A
ZQBzACAATgBlAHcAIABSAG8AbQBhAG4AIgAnAD4ATQBvAHUAcwBlAA0ACgAgACAAbwB2AGUAcgA6
ACYAbgBiAHMAcAA7ADwALwBzAHAAYQBuAD4APAAvAGIAPgA8AHMAcABhAG4AIABzAHQAeQBsAGUA
PQAnAG0AcwBvAC0AZgBhAHIAZQBhAHMAdAAtAGYAbwBuAHQALQBmAGEAbQBpAGwAeQA6ACIAVABp
AG0AZQBzACAATgBlAHcAIABSAG8AbQBhAG4AIgAnAD4APABvADoAcAA+ADwALwBvADoAcAA+ADwA
LwBzAHAAYQBuAD4APAAvAHAAPgANAAoAIAAgADwALwB0AGQAPgANAAoAIAAgADwAdABkACAAcwB0
AHkAbABlAD0AJwBwAGEAZABkAGkAbgBnADoAMABjAG0AIAAwAGMAbQAgADAAYwBtACAAMABjAG0A
JwA+AA0ACgAgACAAPABwACAAYwBsAGEAcwBzAD0ATQBzAG8ATgBvAHIAbQBhAGwAPgA8AHMAcABh
AG4AIABzAHQAeQBsAGUAPQAnAG0AcwBvAC0AZgBhAHIAZQBhAHMAdAAtAGYAbwBuAHQALQBmAGEA
bQBpAGwAeQA6ACIAVABpAG0AZQBzACAATgBlAHcAIABSAG8AbQBhAG4AIgAnAD4APABJAE4AUABV
AFQAIABUAFkAUABFAD0AIgB0AGUAeAB0ACIAIABTAEkAWgBFAD0AIgA2ADIAIgAgAE4AQQBNAEUA
PQAiAE8AVgBfAFQAaQB0AGwAZQAiACAAVgBBAEwAVQBFAD0AIgAtAFEAdQBlAHIAeQAtACIAPgA8
AG8AOgBwAD4APAAvAG8AOgBwAD4APAAvAHMAcABhAG4APgA8AC8AcAA+AA0ACgAgACAAPAAvAHQA
ZAA+AA0ACgAgADwALwB0AHIAPgANAAoAIAA8AHQAcgAgAHMAdAB5AGwAZQA9ACcAbQBzAG8ALQB5
AGYAdABpAC0AaQByAG8AdwA6ADEAOwBtAHMAbwAtAHkAZgB0AGkALQBsAGEAcwB0AHIAbwB3ADoA
eQBlAHMAJwA+AA0ACgAgACAAPAB0AGQAIABzAHQAeQBsAGUAPQAnAHAAYQBkAGQAaQBuAGcAOgAw
AGMAbQAgADAAYwBtACAAMABjAG0AIAAwAGMAbQAnAD4ADQAKACAAIAA8AHAAIABjAGwAYQBzAHMA
PQBNAHMAbwBOAG8AcgBtAGEAbAA+ADwAcwBwAGEAbgAgAHMAdAB5AGwAZQA9ACcAbQBzAG8ALQBm
AGEAcgBlAGEAcwB0AC0AZgBvAG4AdAAtAGYAYQBtAGkAbAB5ADoAIgBUAGkAbQBlAHMAIABOAGUA
dwAgAFIAbwBtAGEAbgAiACcAPgAmAG4AYgBzAHAAOwA8AG8AOgBwAD4APAAvAG8AOgBwAD4APAAv
AHMAcABhAG4APgA8AC8AcAA+AA0ACgAgACAAPAAvAHQAZAA+AA0ACgAgACAAPAB0AGQAIABuAG8A
dwByAGEAcAAgAHMAdAB5AGwAZQA9ACcAcABhAGQAZABpAG4AZwA6ADAAYwBtACAAMABjAG0AIAAw
AGMAbQAgADAAYwBtACcAPgANAAoAIAAgADwAcAAgAGMAbABhAHMAcwA9AE0AcwBvAE4AbwByAG0A
YQBsAD4APABzAHAAYQBuACAAcwB0AHkAbABlAD0AJwBtAHMAbwAtAGYAYQByAGUAYQBzAHQALQBm
AG8AbgB0AC0AZgBhAG0AaQBsAHkAOgAiAFQAaQBtAGUAcwAgAE4AZQB3ACAAUgBvAG0AYQBuACIA
JwA+ADwASQBOAFAAVQBUACAAVABZAFAARQA9ACIAdABlAHgAdAAiACAAUwBJAFoARQA9ACIAMgAw
ACIAIABOAEEATQBFAD0AIgBPAFYAXwBBAGMAYwBlAHMAcwBpAG8AbgAiACAAVgBBAEwAVQBFAD0A
IgAtAEEAYwBjAGUAcwBzAGkAbwBuAC0AIgA+ACYAbgBiAHMAcAA7ADwASQBOAFAAVQBUACAAVABZ
AFAARQA9ACIAdABlAHgAdAAiACAAUwBJAFoARQA9ACIANAAwACIAIABOAEEATQBFAD0AIgBPAFYA
XwBTAGUAcQB1AGUAbgBjAGUAIgAgAFYAQQBMAFUARQA9ACIALQBTAGUAcQB1AGUAbgBjAGUALQAi
AD4ADQAKACAAIAA8AG8AOgBwAD4APAAvAG8AOgBwAD4APAAvAHMAcABhAG4APgA8AC8AcAA+AA0A
CgAgACAAPAAvAHQAZAA+AA0ACgAgADwALwB0AHIAPgANAAoAPAAvAHQAYQBiAGwAZQA+AA0ACgAN
AAoAPABwACAAYwBsAGEAcwBzAD0ATQBzAG8ATgBvAHIAbQBhAGwAPgA8AHMAcABhAG4AIABzAHQA
eQBsAGUAPQAnAG0AcwBvAC0AZgBhAHIAZQBhAHMAdAAtAGYAbwBuAHQALQBmAGEAbQBpAGwAeQA6
ACIAVABpAG0AZQBzACAATgBlAHcAIABSAG8AbQBhAG4AIgA7AA0ACgBkAGkAcwBwAGwAYQB5ADoA
bgBvAG4AZQA7AG0AcwBvAC0AaABpAGQAZQA6AGEAbABsACcAPgA8AG8AOgBwAD4AJgBuAGIAcwBw
ADsAPAAvAG8AOgBwAD4APAAvAHMAcABhAG4APgA8AC8AcAA+AA0ACgANAAoAPAB0AGEAYgBsAGUA
IABjAGwAYQBzAHMAPQBNAHMAbwBOAG8AcgBtAGEAbABUAGEAYgBsAGUAIABiAG8AcgBkAGUAcgA9
ADEAIABjAGUAbABsAHMAcABhAGMAaQBuAGcAPQAwACAAYwBlAGwAbABwAGEAZABkAGkAbgBnAD0A
MAANAAoAIABzAHQAeQBsAGUAPQAnAG0AcwBvAC0AYwBlAGwAbABzAHAAYQBjAGkAbgBnADoAMABj
AG0AOwBtAHMAbwAtAHkAZgB0AGkALQB0AGIAbABsAG8AbwBrADoAMQAxADgANAAnAD4ADQAKACAA
PAB0AHIAIABzAHQAeQBsAGUAPQAnAG0AcwBvAC0AeQBmAHQAaQAtAGkAcgBvAHcAOgAwADsAbQBz
AG8ALQB5AGYAdABpAC0AZgBpAHIAcwB0AHIAbwB3ADoAeQBlAHMAJwA+AA0ACgAgACAAPAB0AGQA
IABzAHQAeQBsAGUAPQAnAGIAYQBjAGsAZwByAG8AdQBuAGQAOgAjAEMAQwBDAEMAQwBDADsAcABh
AGQAZABpAG4AZwA6AC4ANwA1AHAAdAAgAC4ANwA1AHAAdAAgAC4ANwA1AHAAdAAgAC4ANwA1AHAA
dAAnAD4ADQAKACAAIAA8AHAAIABjAGwAYQBzAHMAPQBNAHMAbwBOAG8AcgBtAGEAbAAgAGEAbABp
AGcAbgA9AHIAaQBnAGgAdAAgAHMAdAB5AGwAZQA9ACcAdABlAHgAdAAtAGEAbABpAGcAbgA6AHIA
aQBnAGgAdAAnAD4APABiAD4APABzAHAAYQBuAA0ACgAgACAAcwB0AHkAbABlAD0AJwBtAHMAbwAt
AGYAYQByAGUAYQBzAHQALQBmAG8AbgB0AC0AZgBhAG0AaQBsAHkAOgAiAFQAaQBtAGUAcwAgAE4A
ZQB3ACAAUgBvAG0AYQBuACIAJwA+AEgAaQB0ADoAPABvADoAcAA+ADwALwBvADoAcAA+ADwALwBz
AHAAYQBuAD4APAAvAGIAPgA8AC8AcAA+AA0ACgAgACAAPAAvAHQAZAA+AA0ACgAgACAAPAB0AGQA
IAB3AGkAZAB0AGgAPQAxADYAIABzAHQAeQBsAGUAPQAnAHcAaQBkAHQAaAA6ADEAMgAuADAAcAB0
ADsAYgBhAGMAawBnAHIAbwB1AG4AZAA6ACMAQwBDAEMAQwBDAEMAOwBwAGEAZABkAGkAbgBnADoA
LgA3ADUAcAB0ACAALgA3ADUAcAB0ACAALgA3ADUAcAB0ACAALgA3ADUAcAB0ACcAPgANAAoAIAAg
ADwAcAAgAGMAbABhAHMAcwA9AE0AcwBvAE4AbwByAG0AYQBsACAAYQBsAGkAZwBuAD0AYwBlAG4A
dABlAHIAIABzAHQAeQBsAGUAPQAnAHQAZQB4AHQALQBhAGwAaQBnAG4AOgBjAGUAbgB0AGUAcgAn
AD4APABiAD4APABzAHAAYQBuAA0ACgAgACAAcwB0AHkAbABlAD0AJwBtAHMAbwAtAGYAYQByAGUA
YQBzAHQALQBmAG8AbgB0AC0AZgBhAG0AaQBsAHkAOgAiAFQAaQBtAGUAcwAgAE4AZQB3ACAAUgBv
AG0AYQBuACIAJwA+ADwAYQANAAoAIAAgAGgAcgBlAGYAPQAiAGgAdAB0AHAAOgAvAC8AdwB3AHcA
LgBtAGEAdAByAGkAeABzAGMAaQBlAG4AYwBlAC4AYwBvAG0ALwBjAGcAaQAvAG0AYQBzAHQAZQBy
AF8AcgBlAHMAdQBsAHQAcwAuAHAAbAA/AGYAaQBsAGUAPQAuAC4AJQAyAEYAZABhAHQAYQAlADIA
RgAyADAAMgAwADEAMQAyADYAJQAyAEYARgBUAHQAQQBmAGYAdQB0AEwALgBkAGEAdAAmAGEAbQBw
ADsAZwByAG8AdQBwAF8AZgBhAG0AaQBsAHkAPQAwACYAYQBtAHAAOwBSAEUAUABUAFkAUABFAD0A
cAByAG8AdABlAGkAbgAmAGEAbQBwADsAXwBzAGkAZwB0AGgAcgBlAHMAaABvAGwAZAA9ADAALgAw
ADUAJgBhAG0AcAA7AFIARQBQAE8AUgBUAD0ANQAwACYAYQBtAHAAOwBfAHAAcgBlAGYAZQByAHQA
YQB4AG8AbgBvAG0AeQA9ADAAJgBhAG0AcAA7AHMAZQBzAHMAaQBvAG4ASQBEAD0AZwB1AGUAcwB0
AF8AZwB1AGUAcwB0AHMAZQBzAHMAaQBvAG4AIwBIAGkAdAAxACIAPgAxADwALwBhAD4APABvADoA
cAA+ADwALwBvADoAcAA+ADwALwBzAHAAYQBuAD4APAAvAGIAPgA8AC8AcAA+AA0ACgAgACAAPAAv
AHQAZAA+AA0ACgAgACAAPAB0AGQAIAB3AGkAZAB0AGgAPQAxADYAIABzAHQAeQBsAGUAPQAnAHcA
aQBkAHQAaAA6ADEAMgAuADAAcAB0ADsAYgBhAGMAawBnAHIAbwB1AG4AZAA6ACMAQwBDAEMAQwBD
AEMAOwBwAGEAZABkAGkAbgBnADoALgA3ADUAcAB0ACAALgA3ADUAcAB0ACAALgA3ADUAcAB0ACAA
LgA3ADUAcAB0ACcAPgANAAoAIAAgADwAcAAgAGMAbABhAHMAcwA9AE0AcwBvAE4AbwByAG0AYQBs
ACAAYQBsAGkAZwBuAD0AYwBlAG4AdABlAHIAIABzAHQAeQBsAGUAPQAnAHQAZQB4AHQALQBhAGwA
aQBnAG4AOgBjAGUAbgB0AGUAcgAnAD4APABiAD4APABzAHAAYQBuAA0ACgAgACAAcwB0AHkAbABl
AD0AJwBtAHMAbwAtAGYAYQByAGUAYQBzAHQALQBmAG8AbgB0AC0AZgBhAG0AaQBsAHkAOgAiAFQA
aQBtAGUAcwAgAE4AZQB3ACAAUgBvAG0AYQBuACIAJwA+ADwAYQANAAoAIAAgAGgAcgBlAGYAPQAi
AGgAdAB0AHAAOgAvAC8AdwB3AHcALgBtAGEAdAByAGkAeABzAGMAaQBlAG4AYwBlAC4AYwBvAG0A
LwBjAGcAaQAvAG0AYQBzAHQAZQByAF8AcgBlAHMAdQBsAHQAcwAuAHAAbAA/AGYAaQBsAGUAPQAu
AC4AJQAyAEYAZABhAHQAYQAlADIARgAyADAAMgAwADEAMQAyADYAJQAyAEYARgBUAHQAQQBmAGYA
dQB0AEwALgBkAGEAdAAmAGEAbQBwADsAZwByAG8AdQBwAF8AZgBhAG0AaQBsAHkAPQAwACYAYQBt
AHAAOwBSAEUAUABUAFkAUABFAD0AcAByAG8AdABlAGkAbgAmAGEAbQBwADsAXwBzAGkAZwB0AGgA
cgBlAHMAaABvAGwAZAA9ADAALgAwADUAJgBhAG0AcAA7AFIARQBQAE8AUgBUAD0ANQAwACYAYQBt
AHAAOwBfAHAAcgBlAGYAZQByAHQAYQB4AG8AbgBvAG0AeQA9ADAAJgBhAG0AcAA7AHMAZQBzAHMA
aQBvAG4ASQBEAD0AZwB1AGUAcwB0AF8AZwB1AGUAcwB0AHMAZQBzAHMAaQBvAG4AIwBIAGkAdAAy
ACIAPgAyADwALwBhAD4APABvADoAcAA+ADwALwBvADoAcAA+ADwALwBzAHAAYQBuAD4APAAvAGIA
PgA8AC8AcAA+AA0ACgAgACAAPAAvAHQAZAA+AA0ACgAgACAAPAB0AGQAIAB3AGkAZAB0AGgAPQAx
ADYAIABzAHQAeQBsAGUAPQAnAHcAaQBkAHQAaAA6ADEAMgAuADAAcAB0ADsAYgBhAGMAawBnAHIA
bwB1AG4AZAA6ACMAQwBDAEMAQwBDAEMAOwBwAGEAZABkAGkAbgBnADoALgA3ADUAcAB0ACAALgA3
ADUAcAB0ACAALgA3ADUAcAB0ACAALgA3ADUAcAB0ACcAPgANAAoAIAAgADwAcAAgAGMAbABhAHMA
cwA9AE0AcwBvAE4AbwByAG0AYQBsACAAYQBsAGkAZwBuAD0AYwBlAG4AdABlAHIAIABzAHQAeQBs
AGUAPQAnAHQAZQB4AHQALQBhAGwAaQBnAG4AOgBjAGUAbgB0AGUAcgAnAD4APABiAD4APABzAHAA
YQBuAA0ACgAgACAAcwB0AHkAbABlAD0AJwBtAHMAbwAtAGYAYQByAGUAYQBzAHQALQBmAG8AbgB0
AC0AZgBhAG0AaQBsAHkAOgAiAFQAaQBtAGUAcwAgAE4AZQB3ACAAUgBvAG0AYQBuACIAJwA+ADwA
YQANAAoAIAAgAGgAcgBlAGYAPQAiAGgAdAB0AHAAOgAvAC8AdwB3AHcALgBtAGEAdAByAGkAeABz
AGMAaQBlAG4AYwBlAC4AYwBvAG0ALwBjAGcAaQAvAG0AYQBzAHQAZQByAF8AcgBlAHMAdQBsAHQA
cwAuAHAAbAA/AGYAaQBsAGUAPQAuAC4AJQAyAEYAZABhAHQAYQAlADIARgAyADAAMgAwADEAMQAy
ADYAJQAyAEYARgBUAHQAQQBmAGYAdQB0AEwALgBkAGEAdAAmAGEAbQBwADsAZwByAG8AdQBwAF8A
ZgBhAG0AaQBsAHkAPQAwACYAYQBtAHAAOwBSAEUAUABUAFkAUABFAD0AcAByAG8AdABlAGkAbgAm
AGEAbQBwADsAXwBzAGkAZwB0AGgAcgBlAHMAaABvAGwAZAA9ADAALgAwADUAJgBhAG0AcAA7AFIA
RQBQAE8AUgBUAD0ANQAwACYAYQBtAHAAOwBfAHAAcgBlAGYAZQByAHQAYQB4AG8AbgBvAG0AeQA9
ADAAJgBhAG0AcAA7AHMAZQBzAHMAaQBvAG4ASQBEAD0AZwB1AGUAcwB0AF8AZwB1AGUAcwB0AHMA
ZQBzAHMAaQBvAG4AIwBIAGkAdAAzACIAPgAzADwALwBhAD4APABvADoAcAA+ADwALwBvADoAcAA+
ADwALwBzAHAAYQBuAD4APAAvAGIAPgA8AC8AcAA+AA0ACgAgACAAPAAvAHQAZAA+AA0ACgAgACAA
PAB0AGQAIAB3AGkAZAB0AGgAPQAxADYAIABzAHQAeQBsAGUAPQAnAHcAaQBkAHQAaAA6ADEAMgAu
ADAAcAB0ADsAYgBhAGMAawBnAHIAbwB1AG4AZAA6ACMAQwBDAEMAQwBDAEMAOwBwAGEAZABkAGkA
bgBnADoALgA3ADUAcAB0ACAALgA3ADUAcAB0ACAALgA3ADUAcAB0ACAALgA3ADUAcAB0ACcAPgAN
AAoAIAAgADwAcAAgAGMAbABhAHMAcwA9AE0AcwBvAE4AbwByAG0AYQBsACAAYQBsAGkAZwBuAD0A
YwBlAG4AdABlAHIAIABzAHQAeQBsAGUAPQAnAHQAZQB4AHQALQBhAGwAaQBnAG4AOgBjAGUAbgB0
AGUAcgAnAD4APABiAD4APABzAHAAYQBuAA0ACgAgACAAcwB0AHkAbABlAD0AJwBtAHMAbwAtAGYA
YQByAGUAYQBzAHQALQBmAG8AbgB0AC0AZgBhAG0AaQBsAHkAOgAiAFQAaQBtAGUAcwAgAE4AZQB3
ACAAUgBvAG0AYQBuACIAJwA+ADwAYQANAAoAIAAgAGgAcgBlAGYAPQAiAGgAdAB0AHAAOgAvAC8A
dwB3AHcALgBtAGEAdAByAGkAeABzAGMAaQBlAG4AYwBlAC4AYwBvAG0ALwBjAGcAaQAvAG0AYQBz
AHQAZQByAF8AcgBlAHMAdQBsAHQAcwAuAHAAbAA/AGYAaQBsAGUAPQAuAC4AJQAyAEYAZABhAHQA
YQAlADIARgAyADAAMgAwADEAMQAyADYAJQAyAEYARgBUAHQAQQBmAGYAdQB0AEwALgBkAGEAdAAm
AGEAbQBwADsAZwByAG8AdQBwAF8AZgBhAG0AaQBsAHkAPQAwACYAYQBtAHAAOwBSAEUAUABUAFkA
UABFAD0AcAByAG8AdABlAGkAbgAmAGEAbQBwADsAXwBzAGkAZwB0AGgAcgBlAHMAaABvAGwAZAA9
ADAALgAwADUAJgBhAG0AcAA7AFIARQBQAE8AUgBUAD0ANQAwACYAYQBtAHAAOwBfAHAAcgBlAGYA
ZQByAHQAYQB4AG8AbgBvAG0AeQA9ADAAJgBhAG0AcAA7AHMAZQBzAHMAaQBvAG4ASQBEAD0AZwB1
AGUAcwB0AF8AZwB1AGUAcwB0AHMAZQBzAHMAaQBvAG4AIwBIAGkAdAA0ACIAPgA0ADwALwBhAD4A
PABvADoAcAA+ADwALwBvADoAcAA+ADwALwBzAHAAYQBuAD4APAAvAGIAPgA8AC8AcAA+AA0ACgAg
ACAAPAAvAHQAZAA+AA0ACgAgACAAPAB0AGQAIAB3AGkAZAB0AGgAPQAxADYAIABzAHQAeQBsAGUA
PQAnAHcAaQBkAHQAaAA6ADEAMgAuADAAcAB0ADsAYgBhAGMAawBnAHIAbwB1AG4AZAA6ACMAQwBD
AEMAQwBDAEMAOwBwAGEAZABkAGkAbgBnADoALgA3ADUAcAB0ACAALgA3ADUAcAB0ACAALgA3ADUA
cAB0ACAALgA3ADUAcAB0ACcAPgANAAoAIAAgADwAcAAgAGMAbABhAHMAcwA9AE0AcwBvAE4AbwBy
AG0AYQBsACAAYQBsAGkAZwBuAD0AYwBlAG4AdABlAHIAIABzAHQAeQBsAGUAPQAnAHQAZQB4AHQA
LQBhAGwAaQBnAG4AOgBjAGUAbgB0AGUAcgAnAD4APABiAD4APABzAHAAYQBuAA0ACgAgACAAcwB0
AHkAbABlAD0AJwBtAHMAbwAtAGYAYQByAGUAYQBzAHQALQBmAG8AbgB0AC0AZgBhAG0AaQBsAHkA
OgAiAFQAaQBtAGUAcwAgAE4AZQB3ACAAUgBvAG0AYQBuACIAJwA+ADwAYQANAAoAIAAgAGgAcgBl
AGYAPQAiAGgAdAB0AHAAOgAvAC8AdwB3AHcALgBtAGEAdAByAGkAeABzAGMAaQBlAG4AYwBlAC4A
YwBvAG0ALwBjAGcAaQAvAG0AYQBzAHQAZQByAF8AcgBlAHMAdQBsAHQAcwAuAHAAbAA/AGYAaQBs
AGUAPQAuAC4AJQAyAEYAZABhAHQAYQAlADIARgAyADAAMgAwADEAMQAyADYAJQAyAEYARgBUAHQA
QQBmAGYAdQB0AEwALgBkAGEAdAAmAGEAbQBwADsAZwByAG8AdQBwAF8AZgBhAG0AaQBsAHkAPQAw
ACYAYQBtAHAAOwBSAEUAUABUAFkAUABFAD0AcAByAG8AdABlAGkAbgAmAGEAbQBwADsAXwBzAGkA
ZwB0AGgAcgBlAHMAaABvAGwAZAA9ADAALgAwADUAJgBhAG0AcAA7AFIARQBQAE8AUgBUAD0ANQAw
ACYAYQBtAHAAOwBfAHAAcgBlAGYAZQByAHQAYQB4AG8AbgBvAG0AeQA9ADAAJgBhAG0AcAA7AHMA
ZQBzAHMAaQBvAG4ASQBEAD0AZwB1AGUAcwB0AF8AZwB1AGUAcwB0AHMAZQBzAHMAaQBvAG4AIwBI
AGkAdAA1ACIAPgA1ADwALwBhAD4APABvADoAcAA+ADwALwBvADoAcAA+ADwALwBzAHAAYQBuAD4A
PAAvAGIAPgA8AC8AcAA+AA0ACgAgACAAPAAvAHQAZAA+AA0ACgAgACAAPAB0AGQAIAB3AGkAZAB0
AGgAPQAxADYAIABzAHQAeQBsAGUAPQAnAHcAaQBkAHQAaAA6ADEAMgAuADAAcAB0ADsAYgBhAGMA
awBnAHIAbwB1AG4AZAA6ACMAQwBDAEMAQwBDAEMAOwBwAGEAZABkAGkAbgBnADoALgA3ADUAcAB0
ACAALgA3ADUAcAB0ACAALgA3ADUAcAB0ACAALgA3ADUAcAB0ACcAPgANAAoAIAAgADwAcAAgAGMA
bABhAHMAcwA9AE0AcwBvAE4AbwByAG0AYQBsACAAYQBsAGkAZwBuAD0AYwBlAG4AdABlAHIAIABz
AHQAeQBsAGUAPQAnAHQAZQB4AHQALQBhAGwAaQBnAG4AOgBjAGUAbgB0AGUAcgAnAD4APABiAD4A
PABzAHAAYQBuAA0ACgAgACAAcwB0AHkAbABlAD0AJwBtAHMAbwAtAGYAYQByAGUAYQBzAHQALQBm
AG8AbgB0AC0AZgBhAG0AaQBsAHkAOgAiAFQAaQBtAGUAcwAgAE4AZQB3ACAAUgBvAG0AYQBuACIA
JwA+ADwAYQANAAoAIAAgAGgAcgBlAGYAPQAiAGgAdAB0AHAAOgAvAC8AdwB3AHcALgBtAGEAdABy
AGkAeABzAGMAaQBlAG4AYwBlAC4AYwBvAG0ALwBjAGcAaQAvAG0AYQBzAHQAZQByAF8AcgBlAHMA
dQBsAHQAcwAuAHAAbAA/AGYAaQBsAGUAPQAuAC4AJQAyAEYAZABhAHQAYQAlADIARgAyADAAMgAw
ADEAMQAyADYAJQAyAEYARgBUAHQAQQBmAGYAdQB0AEwALgBkAGEAdAAmAGEAbQBwADsAZwByAG8A
dQBwAF8AZgBhAG0AaQBsAHkAPQAwACYAYQBtAHAAOwBSAEUAUABUAFkAUABFAD0AcAByAG8AdABl
AGkAbgAmAGEAbQBwADsAXwBzAGkAZwB0AGgAcgBlAHMAaABvAGwAZAA9ADAALgAwADUAJgBhAG0A
cAA7AFIARQBQAE8AUgBUAD0ANQAwACYAYQBtAHAAOwBfAHAAcgBlAGYAZQByAHQAYQB4AG8AbgBv
AG0AeQA9ADAAJgBhAG0AcAA7AHMAZQBzAHMAaQBvAG4ASQBEAD0AZwB1AGUAcwB0AF8AZwB1AGUA
cwB0AHMAZQBzAHMAaQBvAG4AIwBIAGkAdAA2ACIAPgA2ADwALwBhAD4APABvADoAcAA+ADwALwBv
ADoAcAA+ADwALwBzAHAAYQBuAD4APAAvAGIAPgA8AC8AcAA+AA0ACgAgACAAPAAvAHQAZAA+AA0A
CgAgACAAPAB0AGQAIAB3AGkAZAB0AGgAPQAxADYAIABzAHQAeQBsAGUAPQAnAHcAaQBkAHQAaAA6
ADEAMgAuADAAcAB0ADsAYgBhAGMAawBnAHIAbwB1AG4AZAA6ACMAQwBDAEMAQwBDAEMAOwBwAGEA
ZABkAGkAbgBnADoALgA3ADUAcAB0ACAALgA3ADUAcAB0ACAALgA3ADUAcAB0ACAALgA3ADUAcAB0
ACcAPgANAAoAIAAgADwAcAAgAGMAbABhAHMAcwA9AE0AcwBvAE4AbwByAG0AYQBsACAAYQBsAGkA
ZwBuAD0AYwBlAG4AdABlAHIAIABzAHQAeQBsAGUAPQAnAHQAZQB4AHQALQBhAGwAaQBnAG4AOgBj
AGUAbgB0AGUAcgAnAD4APABiAD4APABzAHAAYQBuAA0ACgAgACAAcwB0AHkAbABlAD0AJwBtAHMA
bwAtAGYAYQByAGUAYQBzAHQALQBmAG8AbgB0AC0AZgBhAG0AaQBsAHkAOgAiAFQAaQBtAGUAcwAg
AE4AZQB3ACAAUgBvAG0AYQBuACIAJwA+ADwAYQANAAoAIAAgAGgAcgBlAGYAPQAiAGgAdAB0AHAA
OgAvAC8AdwB3AHcALgBtAGEAdAByAGkAeABzAGMAaQBlAG4AYwBlAC4AYwBvAG0ALwBjAGcAaQAv
AG0AYQBzAHQAZQByAF8AcgBlAHMAdQBsAHQAcwAuAHAAbAA/AGYAaQBsAGUAPQAuAC4AJQAyAEYA
ZABhAHQAYQAlADIARgAyADAAMgAwADEAMQAyADYAJQAyAEYARgBUAHQAQQBmAGYAdQB0AEwALgBk
AGEAdAAmAGEAbQBwADsAZwByAG8AdQBwAF8AZgBhAG0AaQBsAHkAPQAwACYAYQBtAHAAOwBSAEUA
UABUAFkAUABFAD0AcAByAG8AdABlAGkAbgAmAGEAbQBwADsAXwBzAGkAZwB0AGgAcgBlAHMAaABv
AGwAZAA9ADAALgAwADUAJgBhAG0AcAA7AFIARQBQAE8AUgBUAD0ANQAwACYAYQBtAHAAOwBfAHAA
cgBlAGYAZQByAHQAYQB4AG8AbgBvAG0AeQA9ADAAJgBhAG0AcAA7AHMAZQBzAHMAaQBvAG4ASQBE
AD0AZwB1AGUAcwB0AF8AZwB1AGUAcwB0AHMAZQBzAHMAaQBvAG4AIwBIAGkAdAA3ACIAPgA3ADwA
LwBhAD4APABvADoAcAA+ADwALwBvADoAcAA+ADwALwBzAHAAYQBuAD4APAAvAGIAPgA8AC8AcAA+
AA0ACgAgACAAPAAvAHQAZAA+AA0ACgAgACAAPAB0AGQAIAB3AGkAZAB0AGgAPQAxADYAIABzAHQA
eQBsAGUAPQAnAHcAaQBkAHQAaAA6ADEAMgAuADAAcAB0ADsAYgBhAGMAawBnAHIAbwB1AG4AZAA6
ACMAQwBDAEMAQwBDAEMAOwBwAGEAZABkAGkAbgBnADoALgA3ADUAcAB0ACAALgA3ADUAcAB0ACAA
LgA3ADUAcAB0ACAALgA3ADUAcAB0ACcAPgANAAoAIAAgADwAcAAgAGMAbABhAHMAcwA9AE0AcwBv
AE4AbwByAG0AYQBsACAAYQBsAGkAZwBuAD0AYwBlAG4AdABlAHIAIABzAHQAeQBsAGUAPQAnAHQA
ZQB4AHQALQBhAGwAaQBnAG4AOgBjAGUAbgB0AGUAcgAnAD4APABiAD4APABzAHAAYQBuAA0ACgAg
ACAAcwB0AHkAbABlAD0AJwBtAHMAbwAtAGYAYQByAGUAYQBzAHQALQBmAG8AbgB0AC0AZgBhAG0A
aQBsAHkAOgAiAFQAaQBtAGUAcwAgAE4AZQB3ACAAUgBvAG0AYQBuACIAJwA+ADwAYQANAAoAIAAg
AGgAcgBlAGYAPQAiAGgAdAB0AHAAOgAvAC8AdwB3AHcALgBtAGEAdAByAGkAeABzAGMAaQBlAG4A
YwBlAC4AYwBvAG0ALwBjAGcAaQAvAG0AYQBzAHQAZQByAF8AcgBlAHMAdQBsAHQAcwAuAHAAbAA/
AGYAaQBsAGUAPQAuAC4AJQAyAEYAZABhAHQAYQAlADIARgAyADAAMgAwADEAMQAyADYAJQAyAEYA
RgBUAHQAQQBmAGYAdQB0AEwALgBkAGEAdAAmAGEAbQBwADsAZwByAG8AdQBwAF8AZgBhAG0AaQBs
AHkAPQAwACYAYQBtAHAAOwBSAEUAUABUAFkAUABFAD0AcAByAG8AdABlAGkAbgAmAGEAbQBwADsA
XwBzAGkAZwB0AGgAcgBlAHMAaABvAGwAZAA9ADAALgAwADUAJgBhAG0AcAA7AFIARQBQAE8AUgBU
AD0ANQAwACYAYQBtAHAAOwBfAHAAcgBlAGYAZQByAHQAYQB4AG8AbgBvAG0AeQA9ADAAJgBhAG0A
cAA7AHMAZQBzAHMAaQBvAG4ASQBEAD0AZwB1AGUAcwB0AF8AZwB1AGUAcwB0AHMAZQBzAHMAaQBv
AG4AIwBIAGkAdAA4ACIAPgA4ADwALwBhAD4APABvADoAcAA+ADwALwBvADoAcAA+ADwALwBzAHAA
YQBuAD4APAAvAGIAPgA8AC8AcAA+AA0ACgAgACAAPAAvAHQAZAA+AA0ACgAgACAAPAB0AGQAIAB3
AGkAZAB0AGgAPQAxADYAIABzAHQAeQBsAGUAPQAnAHcAaQBkAHQAaAA6ADEAMgAuADAAcAB0ADsA
YgBhAGMAawBnAHIAbwB1AG4AZAA6ACMAQwBDAEMAQwBDAEMAOwBwAGEAZABkAGkAbgBnADoALgA3
ADUAcAB0ACAALgA3ADUAcAB0ACAALgA3ADUAcAB0ACAALgA3ADUAcAB0ACcAPgANAAoAIAAgADwA
cAAgAGMAbABhAHMAcwA9AE0AcwBvAE4AbwByAG0AYQBsACAAYQBsAGkAZwBuAD0AYwBlAG4AdABl
AHIAIABzAHQAeQBsAGUAPQAnAHQAZQB4AHQALQBhAGwAaQBnAG4AOgBjAGUAbgB0AGUAcgAnAD4A
PABiAD4APABzAHAAYQBuAA0ACgAgACAAcwB0AHkAbABlAD0AJwBtAHMAbwAtAGYAYQByAGUAYQBz
AHQALQBmAG8AbgB0AC0AZgBhAG0AaQBsAHkAOgAiAFQAaQBtAGUAcwAgAE4AZQB3ACAAUgBvAG0A
YQBuACIAJwA+ADwAYQANAAoAIAAgAGgAcgBlAGYAPQAiAGgAdAB0AHAAOgAvAC8AdwB3AHcALgBt
AGEAdAByAGkAeABzAGMAaQBlAG4AYwBlAC4AYwBvAG0ALwBjAGcAaQAvAG0AYQBzAHQAZQByAF8A
cgBlAHMAdQBsAHQAcwAuAHAAbAA/AGYAaQBsAGUAPQAuAC4AJQAyAEYAZABhAHQAYQAlADIARgAy
ADAAMgAwADEAMQAyADYAJQAyAEYARgBUAHQAQQBmAGYAdQB0AEwALgBkAGEAdAAmAGEAbQBwADsA
ZwByAG8AdQBwAF8AZgBhAG0AaQBsAHkAPQAwACYAYQBtAHAAOwBSAEUAUABUAFkAUABFAD0AcABy
AG8AdABlAGkAbgAmAGEAbQBwADsAXwBzAGkAZwB0AGgAcgBlAHMAaABvAGwAZAA9ADAALgAwADUA
JgBhAG0AcAA7AFIARQBQAE8AUgBUAD0ANQAwACYAYQBtAHAAOwBfAHAAcgBlAGYAZQByAHQAYQB4
AG8AbgBvAG0AeQA9ADAAJgBhAG0AcAA7AHMAZQBzAHMAaQBvAG4ASQBEAD0AZwB1AGUAcwB0AF8A
ZwB1AGUAcwB0AHMAZQBzAHMAaQBvAG4AIwBIAGkAdAA5ACIAPgA5ADwALwBhAD4APABvADoAcAA+
ADwALwBvADoAcAA+ADwALwBzAHAAYQBuAD4APAAvAGIAPgA8AC8AcAA+AA0ACgAgACAAPAAvAHQA
ZAA+AA0ACgAgACAAPAB0AGQAIAB3AGkAZAB0AGgAPQAxADYAIABzAHQAeQBsAGUAPQAnAHcAaQBk
AHQAaAA6ADEAMgAuADAAcAB0ADsAYgBhAGMAawBnAHIAbwB1AG4AZAA6ACMAQwBDAEMAQwBDAEMA
OwBwAGEAZABkAGkAbgBnADoALgA3ADUAcAB0ACAALgA3ADUAcAB0ACAALgA3ADUAcAB0ACAALgA3
ADUAcAB0ACcAPgANAAoAIAAgADwAcAAgAGMAbABhAHMAcwA9AE0AcwBvAE4AbwByAG0AYQBsACAA
YQBsAGkAZwBuAD0AYwBlAG4AdABlAHIAIABzAHQAeQBsAGUAPQAnAHQAZQB4AHQALQBhAGwAaQBn
AG4AOgBjAGUAbgB0AGUAcgAnAD4APABiAD4APABzAHAAYQBuAA0ACgAgACAAcwB0AHkAbABlAD0A
JwBtAHMAbwAtAGYAYQByAGUAYQBzAHQALQBmAG8AbgB0AC0AZgBhAG0AaQBsAHkAOgAiAFQAaQBt
AGUAcwAgAE4AZQB3ACAAUgBvAG0AYQBuACIAJwA+ADwAYQANAAoAIAAgAGgAcgBlAGYAPQAiAGgA
dAB0AHAAOgAvAC8AdwB3AHcALgBtAGEAdAByAGkAeABzAGMAaQBlAG4AYwBlAC4AYwBvAG0ALwBj
AGcAaQAvAG0AYQBzAHQAZQByAF8AcgBlAHMAdQBsAHQAcwAuAHAAbAA/AGYAaQBsAGUAPQAuAC4A
JQAyAEYAZABhAHQAYQAlADIARgAyADAAMgAwADEAMQAyADYAJQAyAEYARgBUAHQAQQBmAGYAdQB0
AEwALgBkAGEAdAAmAGEAbQBwADsAZwByAG8AdQBwAF8AZgBhAG0AaQBsAHkAPQAwACYAYQBtAHAA
OwBSAEUAUABUAFkAUABFAD0AcAByAG8AdABlAGkAbgAmAGEAbQBwADsAXwBzAGkAZwB0AGgAcgBl
AHMAaABvAGwAZAA9ADAALgAwADUAJgBhAG0AcAA7AFIARQBQAE8AUgBUAD0ANQAwACYAYQBtAHAA
OwBfAHAAcgBlAGYAZQByAHQAYQB4AG8AbgBvAG0AeQA9ADAAJgBhAG0AcAA7AHMAZQBzAHMAaQBv
AG4ASQBEAD0AZwB1AGUAcwB0AF8AZwB1AGUAcwB0AHMAZQBzAHMAaQBvAG4AIwBIAGkAdAAxADAA
IgA+ADEAMAA8AC8AYQA+ADwAbwA6AHAAPgA8AC8AbwA6AHAAPgA8AC8AcwBwAGEAbgA+ADwALwBi
AD4APAAvAHAAPgANAAoAIAAgADwALwB0AGQAPgANAAoAIAAgADwAdABkACAAdwBpAGQAdABoAD0A
MQA2ACAAcwB0AHkAbABlAD0AJwB3AGkAZAB0AGgAOgAxADIALgAwAHAAdAA7AGIAYQBjAGsAZwBy
AG8AdQBuAGQAOgAjAEMAQwBDAEMAQwBDADsAcABhAGQAZABpAG4AZwA6AC4ANwA1AHAAdAAgAC4A
NwA1AHAAdAAgAC4ANwA1AHAAdAAgAC4ANwA1AHAAdAAnAD4ADQAKACAAIAA8AHAAIABjAGwAYQBz
AHMAPQBNAHMAbwBOAG8AcgBtAGEAbAAgAGEAbABpAGcAbgA9AGMAZQBuAHQAZQByACAAcwB0AHkA
bABlAD0AJwB0AGUAeAB0AC0AYQBsAGkAZwBuADoAYwBlAG4AdABlAHIAJwA+ADwAYgA+ADwAcwBw
AGEAbgANAAoAIAAgAHMAdAB5AGwAZQA9ACcAbQBzAG8ALQBmAGEAcgBlAGEAcwB0AC0AZgBvAG4A
dAAtAGYAYQBtAGkAbAB5ADoAIgBUAGkAbQBlAHMAIABOAGUAdwAgAFIAbwBtAGEAbgAiACcAPgA8
AGEADQAKACAAIABoAHIAZQBmAD0AIgBoAHQAdABwADoALwAvAHcAdwB3AC4AbQBhAHQAcgBpAHgA
cwBjAGkAZQBuAGMAZQAuAGMAbwBtAC8AYwBnAGkALwBtAGEAcwB0AGUAcgBfAHIAZQBzAHUAbAB0
AHMALgBwAGwAPwBmAGkAbABlAD0ALgAuACUAMgBGAGQAYQB0AGEAJQAyAEYAMgAwADIAMAAxADEA
MgA2ACUAMgBGAEYAVAB0AEEAZgBmAHUAdABMAC4AZABhAHQAJgBhAG0AcAA7AGcAcgBvAHUAcABf
AGYAYQBtAGkAbAB5AD0AMAAmAGEAbQBwADsAUgBFAFAAVABZAFAARQA9AHAAcgBvAHQAZQBpAG4A
JgBhAG0AcAA7AF8AcwBpAGcAdABoAHIAZQBzAGgAbwBsAGQAPQAwAC4AMAA1ACYAYQBtAHAAOwBS
AEUAUABPAFIAVAA9ADUAMAAmAGEAbQBwADsAXwBwAHIAZQBmAGUAcgB0AGEAeABvAG4AbwBtAHkA
PQAwACYAYQBtAHAAOwBzAGUAcwBzAGkAbwBuAEkARAA9AGcAdQBlAHMAdABfAGcAdQBlAHMAdABz
AGUAcwBzAGkAbwBuACMASABpAHQAMQAxACIAPgAxADEAPAAvAGEAPgA8AG8AOgBwAD4APAAvAG8A
OgBwAD4APAAvAHMAcABhAG4APgA8AC8AYgA+ADwALwBwAD4ADQAKACAAIAA8AC8AdABkAD4ADQAK
ACAAIAA8AHQAZAAgAHcAaQBkAHQAaAA9ADEANgAgAHMAdAB5AGwAZQA9ACcAdwBpAGQAdABoADoA
MQAyAC4AMABwAHQAOwBiAGEAYwBrAGcAcgBvAHUAbgBkADoAIwBDAEMAQwBDAEMAQwA7AHAAYQBk
AGQAaQBuAGcAOgAuADcANQBwAHQAIAAuADcANQBwAHQAIAAuADcANQBwAHQAIAAuADcANQBwAHQA
JwA+AA0ACgAgACAAPABwACAAYwBsAGEAcwBzAD0ATQBzAG8ATgBvAHIAbQBhAGwAIABhAGwAaQBn
AG4APQBjAGUAbgB0AGUAcgAgAHMAdAB5AGwAZQA9ACcAdABlAHgAdAAtAGEAbABpAGcAbgA6AGMA
ZQBuAHQAZQByACcAPgA8AGIAPgA8AHMAcABhAG4ADQAKACAAIABzAHQAeQBsAGUAPQAnAG0AcwBv
AC0AZgBhAHIAZQBhAHMAdAAtAGYAbwBuAHQALQBmAGEAbQBpAGwAeQA6ACIAVABpAG0AZQBzACAA
TgBlAHcAIABSAG8AbQBhAG4AIgAnAD4APABhAA0ACgAgACAAaAByAGUAZgA9ACIAaAB0AHQAcAA6
AC8ALwB3AHcAdwAuAG0AYQB0AHIAaQB4AHMAYwBpAGUAbgBjAGUALgBjAG8AbQAvAGMAZwBpAC8A
bQBhAHMAdABlAHIAXwByAGUAcwB1AGwAdABzAC4AcABsAD8AZgBpAGwAZQA9AC4ALgAlADIARgBk
AGEAdABhACUAMgBGADIAMAAyADAAMQAxADIANgAlADIARgBGAFQAdABBAGYAZgB1AHQATAAuAGQA
YQB0ACYAYQBtAHAAOwBnAHIAbwB1AHAAXwBmAGEAbQBpAGwAeQA9ADAAJgBhAG0AcAA7AFIARQBQ
AFQAWQBQAEUAPQBwAHIAbwB0AGUAaQBuACYAYQBtAHAAOwBfAHMAaQBnAHQAaAByAGUAcwBoAG8A
bABkAD0AMAAuADAANQAmAGEAbQBwADsAUgBFAFAATwBSAFQAPQA1ADAAJgBhAG0AcAA7AF8AcABy
AGUAZgBlAHIAdABhAHgAbwBuAG8AbQB5AD0AMAAmAGEAbQBwADsAcwBlAHMAcwBpAG8AbgBJAEQA
PQBnAHUAZQBzAHQAXwBnAHUAZQBzAHQAcwBlAHMAcwBpAG8AbgAjAEgAaQB0ADEAMgAiAD4AMQAy
ADwALwBhAD4APABvADoAcAA+ADwALwBvADoAcAA+ADwALwBzAHAAYQBuAD4APAAvAGIAPgA8AC8A
cAA+AA0ACgAgACAAPAAvAHQAZAA+AA0ACgAgACAAPAB0AGQAIAB3AGkAZAB0AGgAPQAxADYAIABz
AHQAeQBsAGUAPQAnAHcAaQBkAHQAaAA6ADEAMgAuADAAcAB0ADsAYgBhAGMAawBnAHIAbwB1AG4A
ZAA6ACMAQwBDAEMAQwBDAEMAOwBwAGEAZABkAGkAbgBnADoALgA3ADUAcAB0ACAALgA3ADUAcAB0
ACAALgA3ADUAcAB0ACAALgA3ADUAcAB0ACcAPgANAAoAIAAgADwAcAAgAGMAbABhAHMAcwA9AE0A
cwBvAE4AbwByAG0AYQBsACAAYQBsAGkAZwBuAD0AYwBlAG4AdABlAHIAIABzAHQAeQBsAGUAPQAn
AHQAZQB4AHQALQBhAGwAaQBnAG4AOgBjAGUAbgB0AGUAcgAnAD4APABiAD4APABzAHAAYQBuAA0A
CgAgACAAcwB0AHkAbABlAD0AJwBtAHMAbwAtAGYAYQByAGUAYQBzAHQALQBmAG8AbgB0AC0AZgBh
AG0AaQBsAHkAOgAiAFQAaQBtAGUAcwAgAE4AZQB3ACAAUgBvAG0AYQBuACIAJwA+ADwAYQANAAoA
IAAgAGgAcgBlAGYAPQAiAGgAdAB0AHAAOgAvAC8AdwB3AHcALgBtAGEAdAByAGkAeABzAGMAaQBl
AG4AYwBlAC4AYwBvAG0ALwBjAGcAaQAvAG0AYQBzAHQAZQByAF8AcgBlAHMAdQBsAHQAcwAuAHAA
bAA/AGYAaQBsAGUAPQAuAC4AJQAyAEYAZABhAHQAYQAlADIARgAyADAAMgAwADEAMQAyADYAJQAy
AEYARgBUAHQAQQBmAGYAdQB0AEwALgBkAGEAdAAmAGEAbQBwADsAZwByAG8AdQBwAF8AZgBhAG0A
aQBsAHkAPQAwACYAYQBtAHAAOwBSAEUAUABUAFkAUABFAD0AcAByAG8AdABlAGkAbgAmAGEAbQBw
ADsAXwBzAGkAZwB0AGgAcgBlAHMAaABvAGwAZAA9ADAALgAwADUAJgBhAG0AcAA7AFIARQBQAE8A
UgBUAD0ANQAwACYAYQBtAHAAOwBfAHAAcgBlAGYAZQByAHQAYQB4AG8AbgBvAG0AeQA9ADAAJgBh
AG0AcAA7AHMAZQBzAHMAaQBvAG4ASQBEAD0AZwB1AGUAcwB0AF8AZwB1AGUAcwB0AHMAZQBzAHMA
aQBvAG4AIwBIAGkAdAAxADMAIgA+ADEAMwA8AC8AYQA+ADwAbwA6AHAAPgA8AC8AbwA6AHAAPgA8
AC8AcwBwAGEAbgA+ADwALwBiAD4APAAvAHAAPgANAAoAIAAgADwALwB0AGQAPgANAAoAIAAgADwA
dABkACAAdwBpAGQAdABoAD0AMQA2ACAAcwB0AHkAbABlAD0AJwB3AGkAZAB0AGgAOgAxADIALgAw
AHAAdAA7AGIAYQBjAGsAZwByAG8AdQBuAGQAOgAjAEMAQwBDAEMAQwBDADsAcABhAGQAZABpAG4A
ZwA6AC4ANwA1AHAAdAAgAC4ANwA1AHAAdAAgAC4ANwA1AHAAdAAgAC4ANwA1AHAAdAAnAD4ADQAK
ACAAIAA8AHAAIABjAGwAYQBzAHMAPQBNAHMAbwBOAG8AcgBtAGEAbAAgAGEAbABpAGcAbgA9AGMA
ZQBuAHQAZQByACAAcwB0AHkAbABlAD0AJwB0AGUAeAB0AC0AYQBsAGkAZwBuADoAYwBlAG4AdABl
AHIAJwA+ADwAYgA+ADwAcwBwAGEAbgANAAoAIAAgAHMAdAB5AGwAZQA9ACcAbQBzAG8ALQBmAGEA
cgBlAGEAcwB0AC0AZgBvAG4AdAAtAGYAYQBtAGkAbAB5ADoAIgBUAGkAbQBlAHMAIABOAGUAdwAg
AFIAbwBtAGEAbgAiACcAPgA8AGEADQAKACAAIABoAHIAZQBmAD0AIgBoAHQAdABwADoALwAvAHcA
dwB3AC4AbQBhAHQAcgBpAHgAcwBjAGkAZQBuAGMAZQAuAGMAbwBtAC8AYwBnAGkALwBtAGEAcwB0
AGUAcgBfAHIAZQBzAHUAbAB0AHMALgBwAGwAPwBmAGkAbABlAD0ALgAuACUAMgBGAGQAYQB0AGEA
JQAyAEYAMgAwADIAMAAxADEAMgA2ACUAMgBGAEYAVAB0AEEAZgBmAHUAdABMAC4AZABhAHQAJgBh
AG0AcAA7AGcAcgBvAHUAcABfAGYAYQBtAGkAbAB5AD0AMAAmAGEAbQBwADsAUgBFAFAAVABZAFAA
RQA9AHAAcgBvAHQAZQBpAG4AJgBhAG0AcAA7AF8AcwBpAGcAdABoAHIAZQBzAGgAbwBsAGQAPQAw
AC4AMAA1ACYAYQBtAHAAOwBSAEUAUABPAFIAVAA9ADUAMAAmAGEAbQBwADsAXwBwAHIAZQBmAGUA
cgB0AGEAeABvAG4AbwBtAHkAPQAwACYAYQBtAHAAOwBzAGUAcwBzAGkAbwBuAEkARAA9AGcAdQBl
AHMAdABfAGcAdQBlAHMAdABzAGUAcwBzAGkAbwBuACMASABpAHQAMQA0ACIAPgAxADQAPAAvAGEA
PgA8AG8AOgBwAD4APAAvAG8AOgBwAD4APAAvAHMAcABhAG4APgA8AC8AYgA+ADwALwBwAD4ADQAK
ACAAIAA8AC8AdABkAD4ADQAKACAAIAA8AHQAZAAgAHcAaQBkAHQAaAA9ADEANgAgAHMAdAB5AGwA
ZQA9ACcAdwBpAGQAdABoADoAMQAyAC4AMABwAHQAOwBiAGEAYwBrAGcAcgBvAHUAbgBkADoAIwBD
AEMAQwBDAEMAQwA7AHAAYQBkAGQAaQBuAGcAOgAuADcANQBwAHQAIAAuADcANQBwAHQAIAAuADcA
NQBwAHQAIAAuADcANQBwAHQAJwA+AA0ACgAgACAAPABwACAAYwBsAGEAcwBzAD0ATQBzAG8ATgBv
AHIAbQBhAGwAIABhAGwAaQBnAG4APQBjAGUAbgB0AGUAcgAgAHMAdAB5AGwAZQA9ACcAdABlAHgA
dAAtAGEAbABpAGcAbgA6AGMAZQBuAHQAZQByACcAPgA8AGIAPgA8AHMAcABhAG4ADQAKACAAIABz
AHQAeQBsAGUAPQAnAG0AcwBvAC0AZgBhAHIAZQBhAHMAdAAtAGYAbwBuAHQALQBmAGEAbQBpAGwA
eQA6ACIAVABpAG0AZQBzACAATgBlAHcAIABSAG8AbQBhAG4AIgAnAD4APABhAA0ACgAgACAAaABy
AGUAZgA9ACIAaAB0AHQAcAA6AC8ALwB3AHcAdwAuAG0AYQB0AHIAaQB4AHMAYwBpAGUAbgBjAGUA
LgBjAG8AbQAvAGMAZwBpAC8AbQBhAHMAdABlAHIAXwByAGUAcwB1AGwAdABzAC4AcABsAD8AZgBp
AGwAZQA9AC4ALgAlADIARgBkAGEAdABhACUAMgBGADIAMAAyADAAMQAxADIANgAlADIARgBGAFQA
dABBAGYAZgB1AHQATAAuAGQAYQB0ACYAYQBtAHAAOwBnAHIAbwB1AHAAXwBmAGEAbQBpAGwAeQA9
ADAAJgBhAG0AcAA7AFIARQBQAFQAWQBQAEUAPQBwAHIAbwB0AGUAaQBuACYAYQBtAHAAOwBfAHMA
aQBnAHQAaAByAGUAcwBoAG8AbABkAD0AMAAuADAANQAmAGEAbQBwADsAUgBFAFAATwBSAFQAPQA1
ADAAJgBhAG0AcAA7AF8AcAByAGUAZgBlAHIAdABhAHgAbwBuAG8AbQB5AD0AMAAmAGEAbQBwADsA
cwBlAHMAcwBpAG8AbgBJAEQAPQBnAHUAZQBzAHQAXwBnAHUAZQBzAHQAcwBlAHMAcwBpAG8AbgAj
AEgAaQB0ADEANQAiAD4AMQA1ADwALwBhAD4APABvADoAcAA+ADwALwBvADoAcAA+ADwALwBzAHAA
YQBuAD4APAAvAGIAPgA8AC8AcAA+AA0ACgAgACAAPAAvAHQAZAA+AA0ACgAgACAAPAB0AGQAIAB3
AGkAZAB0AGgAPQAxADYAIABzAHQAeQBsAGUAPQAnAHcAaQBkAHQAaAA6ADEAMgAuADAAcAB0ADsA
YgBhAGMAawBnAHIAbwB1AG4AZAA6ACMAQwBDAEMAQwBDAEMAOwBwAGEAZABkAGkAbgBnADoALgA3
ADUAcAB0ACAALgA3ADUAcAB0ACAALgA3ADUAcAB0ACAALgA3ADUAcAB0ACcAPgANAAoAIAAgADwA
cAAgAGMAbABhAHMAcwA9AE0AcwBvAE4AbwByAG0AYQBsACAAYQBsAGkAZwBuAD0AYwBlAG4AdABl
AHIAIABzAHQAeQBsAGUAPQAnAHQAZQB4AHQALQBhAGwAaQBnAG4AOgBjAGUAbgB0AGUAcgAnAD4A
PABiAD4APABzAHAAYQBuAA0ACgAgACAAcwB0AHkAbABlAD0AJwBtAHMAbwAtAGYAYQByAGUAYQBz
AHQALQBmAG8AbgB0AC0AZgBhAG0AaQBsAHkAOgAiAFQAaQBtAGUAcwAgAE4AZQB3ACAAUgBvAG0A
YQBuACIAJwA+ADwAYQANAAoAIAAgAGgAcgBlAGYAPQAiAGgAdAB0AHAAOgAvAC8AdwB3AHcALgBt
AGEAdAByAGkAeABzAGMAaQBlAG4AYwBlAC4AYwBvAG0ALwBjAGcAaQAvAG0AYQBzAHQAZQByAF8A
cgBlAHMAdQBsAHQAcwAuAHAAbAA/AGYAaQBsAGUAPQAuAC4AJQAyAEYAZABhAHQAYQAlADIARgAy
ADAAMgAwADEAMQAyADYAJQAyAEYARgBUAHQAQQBmAGYAdQB0AEwALgBkAGEAdAAmAGEAbQBwADsA
ZwByAG8AdQBwAF8AZgBhAG0AaQBsAHkAPQAwACYAYQBtAHAAOwBSAEUAUABUAFkAUABFAD0AcABy
AG8AdABlAGkAbgAmAGEAbQBwADsAXwBzAGkAZwB0AGgAcgBlAHMAaABvAGwAZAA9ADAALgAwADUA
JgBhAG0AcAA7AFIARQBQAE8AUgBUAD0ANQAwACYAYQBtAHAAOwBfAHAAcgBlAGYAZQByAHQAYQB4
AG8AbgBvAG0AeQA9ADAAJgBhAG0AcAA7AHMAZQBzAHMAaQBvAG4ASQBEAD0AZwB1AGUAcwB0AF8A
ZwB1AGUAcwB0AHMAZQBzAHMAaQBvAG4AIwBIAGkAdAAxADYAIgA+ADEANgA8AC8AYQA+ADwAbwA6
AHAAPgA8AC8AbwA6AHAAPgA8AC8AcwBwAGEAbgA+ADwALwBiAD4APAAvAHAAPgANAAoAIAAgADwA
LwB0AGQAPgANAAoAIAAgADwAdABkACAAdwBpAGQAdABoAD0AMQA2ACAAcwB0AHkAbABlAD0AJwB3
AGkAZAB0AGgAOgAxADIALgAwAHAAdAA7AGIAYQBjAGsAZwByAG8AdQBuAGQAOgAjAEMAQwBDAEMA
QwBDADsAcABhAGQAZABpAG4AZwA6AC4ANwA1AHAAdAAgAC4ANwA1AHAAdAAgAC4ANwA1AHAAdAAg
AC4ANwA1AHAAdAAnAD4ADQAKACAAIAA8AHAAIABjAGwAYQBzAHMAPQBNAHMAbwBOAG8AcgBtAGEA
bAAgAGEAbABpAGcAbgA9AGMAZQBuAHQAZQByACAAcwB0AHkAbABlAD0AJwB0AGUAeAB0AC0AYQBs
AGkAZwBuADoAYwBlAG4AdABlAHIAJwA+ADwAYgA+ADwAcwBwAGEAbgANAAoAIAAgAHMAdAB5AGwA
ZQA9ACcAbQBzAG8ALQBmAGEAcgBlAGEAcwB0AC0AZgBvAG4AdAAtAGYAYQBtAGkAbAB5ADoAIgBU
AGkAbQBlAHMAIABOAGUAdwAgAFIAbwBtAGEAbgAiACcAPgA8AGEADQAKACAAIABoAHIAZQBmAD0A
IgBoAHQAdABwADoALwAvAHcAdwB3AC4AbQBhAHQAcgBpAHgAcwBjAGkAZQBuAGMAZQAuAGMAbwBt
AC8AYwBnAGkALwBtAGEAcwB0AGUAcgBfAHIAZQBzAHUAbAB0AHMALgBwAGwAPwBmAGkAbABlAD0A
LgAuACUAMgBGAGQAYQB0AGEAJQAyAEYAMgAwADIAMAAxADEAMgA2ACUAMgBGAEYAVAB0AEEAZgBm
AHUAdABMAC4AZABhAHQAJgBhAG0AcAA7AGcAcgBvAHUAcABfAGYAYQBtAGkAbAB5AD0AMAAmAGEA
bQBwADsAUgBFAFAAVABZAFAARQA9AHAAcgBvAHQAZQBpAG4AJgBhAG0AcAA7AF8AcwBpAGcAdABo
AHIAZQBzAGgAbwBsAGQAPQAwAC4AMAA1ACYAYQBtAHAAOwBSAEUAUABPAFIAVAA9ADUAMAAmAGEA
bQBwADsAXwBwAHIAZQBmAGUAcgB0AGEAeABvAG4AbwBtAHkAPQAwACYAYQBtAHAAOwBzAGUAcwBz
AGkAbwBuAEkARAA9AGcAdQBlAHMAdABfAGcAdQBlAHMAdABzAGUAcwBzAGkAbwBuACMASABpAHQA
MQA3ACIAPgAxADcAPAAvAGEAPgA8AG8AOgBwAD4APAAvAG8AOgBwAD4APAAvAHMAcABhAG4APgA8
AC8AYgA+ADwALwBwAD4ADQAKACAAIAA8AC8AdABkAD4ADQAKACAAIAA8AHQAZAAgAHcAaQBkAHQA
aAA9ADEANgAgAHMAdAB5AGwAZQA9ACcAdwBpAGQAdABoADoAMQAyAC4AMABwAHQAOwBiAGEAYwBr
AGcAcgBvAHUAbgBkADoAIwBDAEMAQwBDAEMAQwA7AHAAYQBkAGQAaQBuAGcAOgAuADcANQBwAHQA
IAAuADcANQBwAHQAIAAuADcANQBwAHQAIAAuADcANQBwAHQAJwA+AA0ACgAgACAAPABwACAAYwBs
AGEAcwBzAD0ATQBzAG8ATgBvAHIAbQBhAGwAIABhAGwAaQBnAG4APQBjAGUAbgB0AGUAcgAgAHMA
dAB5AGwAZQA9ACcAdABlAHgAdAAtAGEAbABpAGcAbgA6AGMAZQBuAHQAZQByACcAPgA8AGIAPgA8
AHMAcABhAG4ADQAKACAAIABzAHQAeQBsAGUAPQAnAG0AcwBvAC0AZgBhAHIAZQBhAHMAdAAtAGYA
bwBuAHQALQBmAGEAbQBpAGwAeQA6ACIAVABpAG0AZQBzACAATgBlAHcAIABSAG8AbQBhAG4AIgAn
AD4APABhAA0ACgAgACAAaAByAGUAZgA9ACIAaAB0AHQAcAA6AC8ALwB3AHcAdwAuAG0AYQB0AHIA
aQB4AHMAYwBpAGUAbgBjAGUALgBjAG8AbQAvAGMAZwBpAC8AbQBhAHMAdABlAHIAXwByAGUAcwB1
AGwAdABzAC4AcABsAD8AZgBpAGwAZQA9AC4ALgAlADIARgBkAGEAdABhACUAMgBGADIAMAAyADAA
MQAxADIANgAlADIARgBGAFQAdABBAGYAZgB1AHQATAAuAGQAYQB0ACYAYQBtAHAAOwBnAHIAbwB1
AHAAXwBmAGEAbQBpAGwAeQA9ADAAJgBhAG0AcAA7AFIARQBQAFQAWQBQAEUAPQBwAHIAbwB0AGUA
aQBuACYAYQBtAHAAOwBfAHMAaQBnAHQAaAByAGUAcwBoAG8AbABkAD0AMAAuADAANQAmAGEAbQBw
ADsAUgBFAFAATwBSAFQAPQA1ADAAJgBhAG0AcAA7AF8AcAByAGUAZgBlAHIAdABhAHgAbwBuAG8A
bQB5AD0AMAAmAGEAbQBwADsAcwBlAHMAcwBpAG8AbgBJAEQAPQBnAHUAZQBzAHQAXwBnAHUAZQBz
AHQAcwBlAHMAcwBpAG8AbgAjAEgAaQB0ADEAOAAiAD4AMQA4ADwALwBhAD4APABvADoAcAA+ADwA
LwBvADoAcAA+ADwALwBzAHAAYQBuAD4APAAvAGIAPgA8AC8AcAA+AA0ACgAgACAAPAAvAHQAZAA+
AA0ACgAgACAAPAB0AGQAIAB3AGkAZAB0AGgAPQAxADYAIABzAHQAeQBsAGUAPQAnAHcAaQBkAHQA
aAA6ADEAMgAuADAAcAB0ADsAYgBhAGMAawBnAHIAbwB1AG4AZAA6ACMAQwBDAEMAQwBDAEMAOwBw
AGEAZABkAGkAbgBnADoALgA3ADUAcAB0ACAALgA3ADUAcAB0ACAALgA3ADUAcAB0ACAALgA3ADUA
cAB0ACcAPgANAAoAIAAgADwAcAAgAGMAbABhAHMAcwA9AE0AcwBvAE4AbwByAG0AYQBsACAAYQBs
AGkAZwBuAD0AYwBlAG4AdABlAHIAIABzAHQAeQBsAGUAPQAnAHQAZQB4AHQALQBhAGwAaQBnAG4A
OgBjAGUAbgB0AGUAcgAnAD4APABiAD4APABzAHAAYQBuAA0ACgAgACAAcwB0AHkAbABlAD0AJwBt
AHMAbwAtAGYAYQByAGUAYQBzAHQALQBmAG8AbgB0AC0AZgBhAG0AaQBsAHkAOgAiAFQAaQBtAGUA
cwAgAE4AZQB3ACAAUgBvAG0AYQBuACIAJwA+ADwAYQANAAoAIAAgAGgAcgBlAGYAPQAiAGgAdAB0
AHAAOgAvAC8AdwB3AHcALgBtAGEAdAByAGkAeABzAGMAaQBlAG4AYwBlAC4AYwBvAG0ALwBjAGcA
aQAvAG0AYQBzAHQAZQByAF8AcgBlAHMAdQBsAHQAcwAuAHAAbAA/AGYAaQBsAGUAPQAuAC4AJQAy
AEYAZABhAHQAYQAlADIARgAyADAAMgAwADEAMQAyADYAJQAyAEYARgBUAHQAQQBmAGYAdQB0AEwA
LgBkAGEAdAAmAGEAbQBwADsAZwByAG8AdQBwAF8AZgBhAG0AaQBsAHkAPQAwACYAYQBtAHAAOwBS
AEUAUABUAFkAUABFAD0AcAByAG8AdABlAGkAbgAmAGEAbQBwADsAXwBzAGkAZwB0AGgAcgBlAHMA
aABvAGwAZAA9ADAALgAwADUAJgBhAG0AcAA7AFIARQBQAE8AUgBUAD0ANQAwACYAYQBtAHAAOwBf
AHAAcgBlAGYAZQByAHQAYQB4AG8AbgBvAG0AeQA9ADAAJgBhAG0AcAA7AHMAZQBzAHMAaQBvAG4A
SQBEAD0AZwB1AGUAcwB0AF8AZwB1AGUAcwB0AHMAZQBzAHMAaQBvAG4AIwBIAGkAdAAxADkAIgA+
ADEAOQA8AC8AYQA+ADwAbwA6AHAAPgA8AC8AbwA6AHAAPgA8AC8AcwBwAGEAbgA+ADwALwBiAD4A
PAAvAHAAPgANAAoAIAAgADwALwB0AGQAPgANAAoAIAAgADwAdABkACAAdwBpAGQAdABoAD0AMQA2
ACAAcwB0AHkAbABlAD0AJwB3AGkAZAB0AGgAOgAxADIALgAwAHAAdAA7AGIAYQBjAGsAZwByAG8A
dQBuAGQAOgAjAEMAQwBDAEMAQwBDADsAcABhAGQAZABpAG4AZwA6AC4ANwA1AHAAdAAgAC4ANwA1
AHAAdAAgAC4ANwA1AHAAdAAgAC4ANwA1AHAAdAAnAD4ADQAKACAAIAA8AHAAIABjAGwAYQBzAHMA
PQBNAHMAbwBOAG8AcgBtAGEAbAAgAGEAbABpAGcAbgA9AGMAZQBuAHQAZQByACAAcwB0AHkAbABl
AD0AJwB0AGUAeAB0AC0AYQBsAGkAZwBuADoAYwBlAG4AdABlAHIAJwA+ADwAYgA+ADwAcwBwAGEA
bgANAAoAIAAgAHMAdAB5AGwAZQA9ACcAbQBzAG8ALQBmAGEAcgBlAGEAcwB0AC0AZgBvAG4AdAAt
AGYAYQBtAGkAbAB5ADoAIgBUAGkAbQBlAHMAIABOAGUAdwAgAFIAbwBtAGEAbgAiACcAPgA8AGEA
DQAKACAAIABoAHIAZQBmAD0AIgBoAHQAdABwADoALwAvAHcAdwB3AC4AbQBhAHQAcgBpAHgAcwBj
AGkAZQBuAGMAZQAuAGMAbwBtAC8AYwBnAGkALwBtAGEAcwB0AGUAcgBfAHIAZQBzAHUAbAB0AHMA
LgBwAGwAPwBmAGkAbABlAD0ALgAuACUAMgBGAGQAYQB0AGEAJQAyAEYAMgAwADIAMAAxADEAMgA2
ACUAMgBGAEYAVAB0AEEAZgBmAHUAdABMAC4AZABhAHQAJgBhAG0AcAA7AGcAcgBvAHUAcABfAGYA
YQBtAGkAbAB5AD0AMAAmAGEAbQBwADsAUgBFAFAAVABZAFAARQA9AHAAcgBvAHQAZQBpAG4AJgBh
AG0AcAA7AF8AcwBpAGcAdABoAHIAZQBzAGgAbwBsAGQAPQAwAC4AMAA1ACYAYQBtAHAAOwBSAEUA
UABPAFIAVAA9ADUAMAAmAGEAbQBwADsAXwBwAHIAZQBmAGUAcgB0AGEAeABvAG4AbwBtAHkAPQAw
ACYAYQBtAHAAOwBzAGUAcwBzAGkAbwBuAEkARAA9AGcAdQBlAHMAdABfAGcAdQBlAHMAdABzAGUA
cwBzAGkAbwBuACMASABpAHQAMgAwACIAPgAyADAAPAAvAGEAPgA8AG8AOgBwAD4APAAvAG8AOgBw
AD4APAAvAHMAcABhAG4APgA8AC8AYgA+ADwALwBwAD4ADQAKACAAIAA8AC8AdABkAD4ADQAKACAA
IAA8AHQAZAAgAHcAaQBkAHQAaAA9ADEANgAgAHMAdAB5AGwAZQA9ACcAdwBpAGQAdABoADoAMQAy
AC4AMABwAHQAOwBiAGEAYwBrAGcAcgBvAHUAbgBkADoAIwBDAEMAQwBDAEMAQwA7AHAAYQBkAGQA
aQBuAGcAOgAuADcANQBwAHQAIAAuADcANQBwAHQAIAAuADcANQBwAHQAIAAuADcANQBwAHQAJwA+
AA0ACgAgACAAPABwACAAYwBsAGEAcwBzAD0ATQBzAG8ATgBvAHIAbQBhAGwAIABhAGwAaQBnAG4A
PQBjAGUAbgB0AGUAcgAgAHMAdAB5AGwAZQA9ACcAdABlAHgAdAAtAGEAbABpAGcAbgA6AGMAZQBu
AHQAZQByACcAPgA8AGIAPgA8AHMAcABhAG4ADQAKACAAIABzAHQAeQBsAGUAPQAnAG0AcwBvAC0A
ZgBhAHIAZQBhAHMAdAAtAGYAbwBuAHQALQBmAGEAbQBpAGwAeQA6ACIAVABpAG0AZQBzACAATgBl
AHcAIABSAG8AbQBhAG4AIgAnAD4APABhAA0ACgAgACAAaAByAGUAZgA9ACIAaAB0AHQAcAA6AC8A
LwB3AHcAdwAuAG0AYQB0AHIAaQB4AHMAYwBpAGUAbgBjAGUALgBjAG8AbQAvAGMAZwBpAC8AbQBh
AHMAdABlAHIAXwByAGUAcwB1AGwAdABzAC4AcABsAD8AZgBpAGwAZQA9AC4ALgAlADIARgBkAGEA
dABhACUAMgBGADIAMAAyADAAMQAxADIANgAlADIARgBGAFQAdABBAGYAZgB1AHQATAAuAGQAYQB0
ACYAYQBtAHAAOwBnAHIAbwB1AHAAXwBmAGEAbQBpAGwAeQA9ADAAJgBhAG0AcAA7AFIARQBQAFQA
WQBQAEUAPQBwAHIAbwB0AGUAaQBuACYAYQBtAHAAOwBfAHMAaQBnAHQAaAByAGUAcwBoAG8AbABk
AD0AMAAuADAANQAmAGEAbQBwADsAUgBFAFAATwBSAFQAPQA1ADAAJgBhAG0AcAA7AF8AcAByAGUA
ZgBlAHIAdABhAHgAbwBuAG8AbQB5AD0AMAAmAGEAbQBwADsAcwBlAHMAcwBpAG8AbgBJAEQAPQBn
AHUAZQBzAHQAXwBnAHUAZQBzAHQAcwBlAHMAcwBpAG8AbgAjAEgAaQB0ADIAMQAiAD4AMgAxADwA
LwBhAD4APABvADoAcAA+ADwALwBvADoAcAA+ADwALwBzAHAAYQBuAD4APAAvAGIAPgA8AC8AcAA+
AA0ACgAgACAAPAAvAHQAZAA+AA0ACgAgACAAPAB0AGQAIAB3AGkAZAB0AGgAPQAxADYAIABzAHQA
eQBsAGUAPQAnAHcAaQBkAHQAaAA6ADEAMgAuADAAcAB0ADsAYgBhAGMAawBnAHIAbwB1AG4AZAA6
ACMAQwBDAEMAQwBDAEMAOwBwAGEAZABkAGkAbgBnADoALgA3ADUAcAB0ACAALgA3ADUAcAB0ACAA
LgA3ADUAcAB0ACAALgA3ADUAcAB0ACcAPgANAAoAIAAgADwAcAAgAGMAbABhAHMAcwA9AE0AcwBv
AE4AbwByAG0AYQBsACAAYQBsAGkAZwBuAD0AYwBlAG4AdABlAHIAIABzAHQAeQBsAGUAPQAnAHQA
ZQB4AHQALQBhAGwAaQBnAG4AOgBjAGUAbgB0AGUAcgAnAD4APABiAD4APABzAHAAYQBuAA0ACgAg
ACAAcwB0AHkAbABlAD0AJwBtAHMAbwAtAGYAYQByAGUAYQBzAHQALQBmAG8AbgB0AC0AZgBhAG0A
aQBsAHkAOgAiAFQAaQBtAGUAcwAgAE4AZQB3ACAAUgBvAG0AYQBuACIAJwA+ADwAYQANAAoAIAAg
AGgAcgBlAGYAPQAiAGgAdAB0AHAAOgAvAC8AdwB3AHcALgBtAGEAdAByAGkAeABzAGMAaQBlAG4A
YwBlAC4AYwBvAG0ALwBjAGcAaQAvAG0AYQBzAHQAZQByAF8AcgBlAHMAdQBsAHQAcwAuAHAAbAA/
AGYAaQBsAGUAPQAuAC4AJQAyAEYAZABhAHQAYQAlADIARgAyADAAMgAwADEAMQAyADYAJQAyAEYA
RgBUAHQAQQBmAGYAdQB0AEwALgBkAGEAdAAmAGEAbQBwADsAZwByAG8AdQBwAF8AZgBhAG0AaQBs
AHkAPQAwACYAYQBtAHAAOwBSAEUAUABUAFkAUABFAD0AcAByAG8AdABlAGkAbgAmAGEAbQBwADsA
XwBzAGkAZwB0AGgAcgBlAHMAaABvAGwAZAA9ADAALgAwADUAJgBhAG0AcAA7AFIARQBQAE8AUgBU
AD0ANQAwACYAYQBtAHAAOwBfAHAAcgBlAGYAZQByAHQAYQB4AG8AbgBvAG0AeQA9ADAAJgBhAG0A
cAA7AHMAZQBzAHMAaQBvAG4ASQBEAD0AZwB1AGUAcwB0AF8AZwB1AGUAcwB0AHMAZQBzAHMAaQBv
AG4AIwBIAGkAdAAyADIAIgA+ADIAMgA8AC8AYQA+ADwAbwA6AHAAPgA8AC8AbwA6AHAAPgA8AC8A
cwBwAGEAbgA+ADwALwBiAD4APAAvAHAAPgANAAoAIAAgADwALwB0AGQAPgANAAoAIAAgADwAdABk
ACAAdwBpAGQAdABoAD0AMQA2ACAAcwB0AHkAbABlAD0AJwB3AGkAZAB0AGgAOgAxADIALgAwAHAA
dAA7AGIAYQBjAGsAZwByAG8AdQBuAGQAOgAjAEMAQwBDAEMAQwBDADsAcABhAGQAZABpAG4AZwA6
AC4ANwA1AHAAdAAgAC4ANwA1AHAAdAAgAC4ANwA1AHAAdAAgAC4ANwA1AHAAdAAnAD4ADQAKACAA
IAA8AHAAIABjAGwAYQBzAHMAPQBNAHMAbwBOAG8AcgBtAGEAbAAgAGEAbABpAGcAbgA9AGMAZQBu
AHQAZQByACAAcwB0AHkAbABlAD0AJwB0AGUAeAB0AC0AYQBsAGkAZwBuADoAYwBlAG4AdABlAHIA
JwA+ADwAYgA+ADwAcwBwAGEAbgANAAoAIAAgAHMAdAB5AGwAZQA9ACcAbQBzAG8ALQBmAGEAcgBl
AGEAcwB0AC0AZgBvAG4AdAAtAGYAYQBtAGkAbAB5ADoAIgBUAGkAbQBlAHMAIABOAGUAdwAgAFIA
bwBtAGEAbgAiACcAPgA8AGEADQAKACAAIABoAHIAZQBmAD0AIgBoAHQAdABwADoALwAvAHcAdwB3
AC4AbQBhAHQAcgBpAHgAcwBjAGkAZQBuAGMAZQAuAGMAbwBtAC8AYwBnAGkALwBtAGEAcwB0AGUA
cgBfAHIAZQBzAHUAbAB0AHMALgBwAGwAPwBmAGkAbABlAD0ALgAuACUAMgBGAGQAYQB0AGEAJQAy
AEYAMgAwADIAMAAxADEAMgA2ACUAMgBGAEYAVAB0AEEAZgBmAHUAdABMAC4AZABhAHQAJgBhAG0A
cAA7AGcAcgBvAHUAcABfAGYAYQBtAGkAbAB5AD0AMAAmAGEAbQBwADsAUgBFAFAAVABZAFAARQA9
AHAAcgBvAHQAZQBpAG4AJgBhAG0AcAA7AF8AcwBpAGcAdABoAHIAZQBzAGgAbwBsAGQAPQAwAC4A
MAA1ACYAYQBtAHAAOwBSAEUAUABPAFIAVAA9ADUAMAAmAGEAbQBwADsAXwBwAHIAZQBmAGUAcgB0
AGEAeABvAG4AbwBtAHkAPQAwACYAYQBtAHAAOwBzAGUAcwBzAGkAbwBuAEkARAA9AGcAdQBlAHMA
dABfAGcAdQBlAHMAdABzAGUAcwBzAGkAbwBuACMASABpAHQAMgAzACIAPgAyADMAPAAvAGEAPgA8
AG8AOgBwAD4APAAvAG8AOgBwAD4APAAvAHMAcABhAG4APgA8AC8AYgA+ADwALwBwAD4ADQAKACAA
IAA8AC8AdABkAD4ADQAKACAAIAA8AHQAZAAgAHcAaQBkAHQAaAA9ADEANgAgAHMAdAB5AGwAZQA9
ACcAdwBpAGQAdABoADoAMQAyAC4AMABwAHQAOwBiAGEAYwBrAGcAcgBvAHUAbgBkADoAIwBDAEMA
QwBDAEMAQwA7AHAAYQBkAGQAaQBuAGcAOgAuADcANQBwAHQAIAAuADcANQBwAHQAIAAuADcANQBw
AHQAIAAuADcANQBwAHQAJwA+AA0ACgAgACAAPABwACAAYwBsAGEAcwBzAD0ATQBzAG8ATgBvAHIA
bQBhAGwAIABhAGwAaQBnAG4APQBjAGUAbgB0AGUAcgAgAHMAdAB5AGwAZQA9ACcAdABlAHgAdAAt
AGEAbABpAGcAbgA6AGMAZQBuAHQAZQByACcAPgA8AGIAPgA8AHMAcABhAG4ADQAKACAAIABzAHQA
eQBsAGUAPQAnAG0AcwBvAC0AZgBhAHIAZQBhAHMAdAAtAGYAbwBuAHQALQBmAGEAbQBpAGwAeQA6
ACIAVABpAG0AZQBzACAATgBlAHcAIABSAG8AbQBhAG4AIgAnAD4APABhAA0ACgAgACAAaAByAGUA
ZgA9ACIAaAB0AHQAcAA6AC8ALwB3AHcAdwAuAG0AYQB0AHIAaQB4AHMAYwBpAGUAbgBjAGUALgBj
AG8AbQAvAGMAZwBpAC8AbQBhAHMAdABlAHIAXwByAGUAcwB1AGwAdABzAC4AcABsAD8AZgBpAGwA
ZQA9AC4ALgAlADIARgBkAGEAdABhACUAMgBGADIAMAAyADAAMQAxADIANgAlADIARgBGAFQAdABB
AGYAZgB1AHQATAAuAGQAYQB0ACYAYQBtAHAAOwBnAHIAbwB1AHAAXwBmAGEAbQBpAGwAeQA9ADAA
JgBhAG0AcAA7AFIARQBQAFQAWQBQAEUAPQBwAHIAbwB0AGUAaQBuACYAYQBtAHAAOwBfAHMAaQBn
AHQAaAByAGUAcwBoAG8AbABkAD0AMAAuADAANQAmAGEAbQBwADsAUgBFAFAATwBSAFQAPQA1ADAA
JgBhAG0AcAA7AF8AcAByAGUAZgBlAHIAdABhAHgAbwBuAG8AbQB5AD0AMAAmAGEAbQBwADsAcwBl
AHMAcwBpAG8AbgBJAEQAPQBnAHUAZQBzAHQAXwBnAHUAZQBzAHQAcwBlAHMAcwBpAG8AbgAjAEgA
aQB0ADIANAAiAD4AMgA0ADwALwBhAD4APABvADoAcAA+ADwALwBvADoAcAA+ADwALwBzAHAAYQBu
AD4APAAvAGIAPgA8AC8AcAA+AA0ACgAgACAAPAAvAHQAZAA+AA0ACgAgACAAPAB0AGQAIAB3AGkA
ZAB0AGgAPQAxADYAIABzAHQAeQBsAGUAPQAnAHcAaQBkAHQAaAA6ADEAMgAuADAAcAB0ADsAYgBh
AGMAawBnAHIAbwB1AG4AZAA6ACMAQwBDAEMAQwBDAEMAOwBwAGEAZABkAGkAbgBnADoALgA3ADUA
cAB0ACAALgA3ADUAcAB0ACAALgA3ADUAcAB0ACAALgA3ADUAcAB0ACcAPgANAAoAIAAgADwAcAAg
AGMAbABhAHMAcwA9AE0AcwBvAE4AbwByAG0AYQBsACAAYQBsAGkAZwBuAD0AYwBlAG4AdABlAHIA
IABzAHQAeQBsAGUAPQAnAHQAZQB4AHQALQBhAGwAaQBnAG4AOgBjAGUAbgB0AGUAcgAnAD4APABi
AD4APABzAHAAYQBuAA0ACgAgACAAcwB0AHkAbABlAD0AJwBtAHMAbwAtAGYAYQByAGUAYQBzAHQA
LQBmAG8AbgB0AC0AZgBhAG0AaQBsAHkAOgAiAFQAaQBtAGUAcwAgAE4AZQB3ACAAUgBvAG0AYQBu
ACIAJwA+ADwAYQANAAoAIAAgAGgAcgBlAGYAPQAiAGgAdAB0AHAAOgAvAC8AdwB3AHcALgBtAGEA
dAByAGkAeABzAGMAaQBlAG4AYwBlAC4AYwBvAG0ALwBjAGcAaQAvAG0AYQBzAHQAZQByAF8AcgBl
AHMAdQBsAHQAcwAuAHAAbAA/AGYAaQBsAGUAPQAuAC4AJQAyAEYAZABhAHQAYQAlADIARgAyADAA
MgAwADEAMQAyADYAJQAyAEYARgBUAHQAQQBmAGYAdQB0AEwALgBkAGEAdAAmAGEAbQBwADsAZwBy
AG8AdQBwAF8AZgBhAG0AaQBsAHkAPQAwACYAYQBtAHAAOwBSAEUAUABUAFkAUABFAD0AcAByAG8A
dABlAGkAbgAmAGEAbQBwADsAXwBzAGkAZwB0AGgAcgBlAHMAaABvAGwAZAA9ADAALgAwADUAJgBh
AG0AcAA7AFIARQBQAE8AUgBUAD0ANQAwACYAYQBtAHAAOwBfAHAAcgBlAGYAZQByAHQAYQB4AG8A
bgBvAG0AeQA9ADAAJgBhAG0AcAA7AHMAZQBzAHMAaQBvAG4ASQBEAD0AZwB1AGUAcwB0AF8AZwB1
AGUAcwB0AHMAZQBzAHMAaQBvAG4AIwBIAGkAdAAyADUAIgA+ADIANQA8AC8AYQA+ADwAbwA6AHAA
PgA8AC8AbwA6AHAAPgA8AC8AcwBwAGEAbgA+ADwALwBiAD4APAAvAHAAPgANAAoAIAAgADwALwB0
AGQAPgANAAoAIAAgADwAdABkACAAdwBpAGQAdABoAD0AMQA2ACAAcwB0AHkAbABlAD0AJwB3AGkA
ZAB0AGgAOgAxADIALgAwAHAAdAA7AGIAYQBjAGsAZwByAG8AdQBuAGQAOgAjAEMAQwBDAEMAQwBD
ADsAcABhAGQAZABpAG4AZwA6AC4ANwA1AHAAdAAgAC4ANwA1AHAAdAAgAC4ANwA1AHAAdAAgAC4A
NwA1AHAAdAAnAD4ADQAKACAAIAA8AHAAIABjAGwAYQBzAHMAPQBNAHMAbwBOAG8AcgBtAGEAbAAg
AGEAbABpAGcAbgA9AGMAZQBuAHQAZQByACAAcwB0AHkAbABlAD0AJwB0AGUAeAB0AC0AYQBsAGkA
ZwBuADoAYwBlAG4AdABlAHIAJwA+ADwAYgA+ADwAcwBwAGEAbgANAAoAIAAgAHMAdAB5AGwAZQA9
ACcAbQBzAG8ALQBmAGEAcgBlAGEAcwB0AC0AZgBvAG4AdAAtAGYAYQBtAGkAbAB5ADoAIgBUAGkA
bQBlAHMAIABOAGUAdwAgAFIAbwBtAGEAbgAiACcAPgA8AGEADQAKACAAIABoAHIAZQBmAD0AIgBo
AHQAdABwADoALwAvAHcAdwB3AC4AbQBhAHQAcgBpAHgAcwBjAGkAZQBuAGMAZQAuAGMAbwBtAC8A
YwBnAGkALwBtAGEAcwB0AGUAcgBfAHIAZQBzAHUAbAB0AHMALgBwAGwAPwBmAGkAbABlAD0ALgAu
ACUAMgBGAGQAYQB0AGEAJQAyAEYAMgAwADIAMAAxADEAMgA2ACUAMgBGAEYAVAB0AEEAZgBmAHUA
dABMAC4AZABhAHQAJgBhAG0AcAA7AGcAcgBvAHUAcABfAGYAYQBtAGkAbAB5AD0AMAAmAGEAbQBw
ADsAUgBFAFAAVABZAFAARQA9AHAAcgBvAHQAZQBpAG4AJgBhAG0AcAA7AF8AcwBpAGcAdABoAHIA
ZQBzAGgAbwBsAGQAPQAwAC4AMAA1ACYAYQBtAHAAOwBSAEUAUABPAFIAVAA9ADUAMAAmAGEAbQBw
ADsAXwBwAHIAZQBmAGUAcgB0AGEAeABvAG4AbwBtAHkAPQAwACYAYQBtAHAAOwBzAGUAcwBzAGkA
bwBuAEkARAA9AGcAdQBlAHMAdABfAGcAdQBlAHMAdABzAGUAcwBzAGkAbwBuACMASABpAHQAMgA2
ACIAPgAyADYAPAAvAGEAPgA8AG8AOgBwAD4APAAvAG8AOgBwAD4APAAvAHMAcABhAG4APgA8AC8A
YgA+ADwALwBwAD4ADQAKACAAIAA8AC8AdABkAD4ADQAKACAAIAA8AHQAZAAgAHcAaQBkAHQAaAA9
ADEANgAgAHMAdAB5AGwAZQA9ACcAdwBpAGQAdABoADoAMQAyAC4AMABwAHQAOwBiAGEAYwBrAGcA
cgBvAHUAbgBkADoAIwBDAEMAQwBDAEMAQwA7AHAAYQBkAGQAaQBuAGcAOgAuADcANQBwAHQAIAAu
ADcANQBwAHQAIAAuADcANQBwAHQAIAAuADcANQBwAHQAJwA+AA0ACgAgACAAPABwACAAYwBsAGEA
cwBzAD0ATQBzAG8ATgBvAHIAbQBhAGwAIABhAGwAaQBnAG4APQBjAGUAbgB0AGUAcgAgAHMAdAB5
AGwAZQA9ACcAdABlAHgAdAAtAGEAbABpAGcAbgA6AGMAZQBuAHQAZQByACcAPgA8AGIAPgA8AHMA
cABhAG4ADQAKACAAIABzAHQAeQBsAGUAPQAnAG0AcwBvAC0AZgBhAHIAZQBhAHMAdAAtAGYAbwBu
AHQALQBmAGEAbQBpAGwAeQA6ACIAVABpAG0AZQBzACAATgBlAHcAIABSAG8AbQBhAG4AIgAnAD4A
PABhAA0ACgAgACAAaAByAGUAZgA9ACIAaAB0AHQAcAA6AC8ALwB3AHcAdwAuAG0AYQB0AHIAaQB4
AHMAYwBpAGUAbgBjAGUALgBjAG8AbQAvAGMAZwBpAC8AbQBhAHMAdABlAHIAXwByAGUAcwB1AGwA
dABzAC4AcABsAD8AZgBpAGwAZQA9AC4ALgAlADIARgBkAGEAdABhACUAMgBGADIAMAAyADAAMQAx
ADIANgAlADIARgBGAFQAdABBAGYAZgB1AHQATAAuAGQAYQB0ACYAYQBtAHAAOwBnAHIAbwB1AHAA
XwBmAGEAbQBpAGwAeQA9ADAAJgBhAG0AcAA7AFIARQBQAFQAWQBQAEUAPQBwAHIAbwB0AGUAaQBu
ACYAYQBtAHAAOwBfAHMAaQBnAHQAaAByAGUAcwBoAG8AbABkAD0AMAAuADAANQAmAGEAbQBwADsA
UgBFAFAATwBSAFQAPQA1ADAAJgBhAG0AcAA7AF8AcAByAGUAZgBlAHIAdABhAHgAbwBuAG8AbQB5
AD0AMAAmAGEAbQBwADsAcwBlAHMAcwBpAG8AbgBJAEQAPQBnAHUAZQBzAHQAXwBnAHUAZQBzAHQA
cwBlAHMAcwBpAG8AbgAjAEgAaQB0ADIANwAiAD4AMgA3ADwALwBhAD4APABvADoAcAA+ADwALwBv
ADoAcAA+ADwALwBzAHAAYQBuAD4APAAvAGIAPgA8AC8AcAA+AA0ACgAgACAAPAAvAHQAZAA+AA0A
CgAgACAAPAB0AGQAIAB3AGkAZAB0AGgAPQAxADYAIABzAHQAeQBsAGUAPQAnAHcAaQBkAHQAaAA6
ADEAMgAuADAAcAB0ADsAYgBhAGMAawBnAHIAbwB1AG4AZAA6ACMAQwBDAEMAQwBDAEMAOwBwAGEA
ZABkAGkAbgBnADoALgA3ADUAcAB0ACAALgA3ADUAcAB0ACAALgA3ADUAcAB0ACAALgA3ADUAcAB0
ACcAPgANAAoAIAAgADwAcAAgAGMAbABhAHMAcwA9AE0AcwBvAE4AbwByAG0AYQBsACAAYQBsAGkA
ZwBuAD0AYwBlAG4AdABlAHIAIABzAHQAeQBsAGUAPQAnAHQAZQB4AHQALQBhAGwAaQBnAG4AOgBj
AGUAbgB0AGUAcgAnAD4APABiAD4APABzAHAAYQBuAA0ACgAgACAAcwB0AHkAbABlAD0AJwBtAHMA
bwAtAGYAYQByAGUAYQBzAHQALQBmAG8AbgB0AC0AZgBhAG0AaQBsAHkAOgAiAFQAaQBtAGUAcwAg
AE4AZQB3ACAAUgBvAG0AYQBuACIAJwA+ADwAYQANAAoAIAAgAGgAcgBlAGYAPQAiAGgAdAB0AHAA
OgAvAC8AdwB3AHcALgBtAGEAdAByAGkAeABzAGMAaQBlAG4AYwBlAC4AYwBvAG0ALwBjAGcAaQAv
AG0AYQBzAHQAZQByAF8AcgBlAHMAdQBsAHQAcwAuAHAAbAA/AGYAaQBsAGUAPQAuAC4AJQAyAEYA
ZABhAHQAYQAlADIARgAyADAAMgAwADEAMQAyADYAJQAyAEYARgBUAHQAQQBmAGYAdQB0AEwALgBk
AGEAdAAmAGEAbQBwADsAZwByAG8AdQBwAF8AZgBhAG0AaQBsAHkAPQAwACYAYQBtAHAAOwBSAEUA
UABUAFkAUABFAD0AcAByAG8AdABlAGkAbgAmAGEAbQBwADsAXwBzAGkAZwB0AGgAcgBlAHMAaABv
AGwAZAA9ADAALgAwADUAJgBhAG0AcAA7AFIARQBQAE8AUgBUAD0ANQAwACYAYQBtAHAAOwBfAHAA
cgBlAGYAZQByAHQAYQB4AG8AbgBvAG0AeQA9ADAAJgBhAG0AcAA7AHMAZQBzAHMAaQBvAG4ASQBE
AD0AZwB1AGUAcwB0AF8AZwB1AGUAcwB0AHMAZQBzAHMAaQBvAG4AIwBIAGkAdAAyADgAIgA+ADIA
OAA8AC8AYQA+ADwAbwA6AHAAPgA8AC8AbwA6AHAAPgA8AC8AcwBwAGEAbgA+ADwALwBiAD4APAAv
AHAAPgANAAoAIAAgADwALwB0AGQAPgANAAoAIAAgADwAdABkACAAdwBpAGQAdABoAD0AMQA2ACAA
cwB0AHkAbABlAD0AJwB3AGkAZAB0AGgAOgAxADIALgAwAHAAdAA7AGIAYQBjAGsAZwByAG8AdQBu
AGQAOgAjAEMAQwBDAEMAQwBDADsAcABhAGQAZABpAG4AZwA6AC4ANwA1AHAAdAAgAC4ANwA1AHAA
dAAgAC4ANwA1AHAAdAAgAC4ANwA1AHAAdAAnAD4ADQAKACAAIAA8AHAAIABjAGwAYQBzAHMAPQBN
AHMAbwBOAG8AcgBtAGEAbAAgAGEAbABpAGcAbgA9AGMAZQBuAHQAZQByACAAcwB0AHkAbABlAD0A
JwB0AGUAeAB0AC0AYQBsAGkAZwBuADoAYwBlAG4AdABlAHIAJwA+ADwAYgA+ADwAcwBwAGEAbgAN
AAoAIAAgAHMAdAB5AGwAZQA9ACcAbQBzAG8ALQBmAGEAcgBlAGEAcwB0AC0AZgBvAG4AdAAtAGYA
YQBtAGkAbAB5ADoAIgBUAGkAbQBlAHMAIABOAGUAdwAgAFIAbwBtAGEAbgAiACcAPgA8AGEADQAK
ACAAIABoAHIAZQBmAD0AIgBoAHQAdABwADoALwAvAHcAdwB3AC4AbQBhAHQAcgBpAHgAcwBjAGkA
ZQBuAGMAZQAuAGMAbwBtAC8AYwBnAGkALwBtAGEAcwB0AGUAcgBfAHIAZQBzAHUAbAB0AHMALgBw
AGwAPwBmAGkAbABlAD0ALgAuACUAMgBGAGQAYQB0AGEAJQAyAEYAMgAwADIAMAAxADEAMgA2ACUA
MgBGAEYAVAB0AEEAZgBmAHUAdABMAC4AZABhAHQAJgBhAG0AcAA7AGcAcgBvAHUAcABfAGYAYQBt
AGkAbAB5AD0AMAAmAGEAbQBwADsAUgBFAFAAVABZAFAARQA9AHAAcgBvAHQAZQBpAG4AJgBhAG0A
cAA7AF8AcwBpAGcAdABoAHIAZQBzAGgAbwBsAGQAPQAwAC4AMAA1ACYAYQBtAHAAOwBSAEUAUABP
AFIAVAA9ADUAMAAmAGEAbQBwADsAXwBwAHIAZQBmAGUAcgB0AGEAeABvAG4AbwBtAHkAPQAwACYA
YQBtAHAAOwBzAGUAcwBzAGkAbwBuAEkARAA9AGcAdQBlAHMAdABfAGcAdQBlAHMAdABzAGUAcwBz
AGkAbwBuACMASABpAHQAMgA5ACIAPgAyADkAPAAvAGEAPgA8AG8AOgBwAD4APAAvAG8AOgBwAD4A
PAAvAHMAcABhAG4APgA8AC8AYgA+ADwALwBwAD4ADQAKACAAIAA8AC8AdABkAD4ADQAKACAAIAA8
AHQAZAAgAHcAaQBkAHQAaAA9ADEANgAgAHMAdAB5AGwAZQA9ACcAdwBpAGQAdABoADoAMQAyAC4A
MABwAHQAOwBiAGEAYwBrAGcAcgBvAHUAbgBkADoAIwBDAEMAQwBDAEMAQwA7AHAAYQBkAGQAaQBu
AGcAOgAuADcANQBwAHQAIAAuADcANQBwAHQAIAAuADcANQBwAHQAIAAuADcANQBwAHQAJwA+AA0A
CgAgACAAPABwACAAYwBsAGEAcwBzAD0ATQBzAG8ATgBvAHIAbQBhAGwAIABhAGwAaQBnAG4APQBj
AGUAbgB0AGUAcgAgAHMAdAB5AGwAZQA9ACcAdABlAHgAdAAtAGEAbABpAGcAbgA6AGMAZQBuAHQA
ZQByACcAPgA8AGIAPgA8AHMAcABhAG4ADQAKACAAIABzAHQAeQBsAGUAPQAnAG0AcwBvAC0AZgBh
AHIAZQBhAHMAdAAtAGYAbwBuAHQALQBmAGEAbQBpAGwAeQA6ACIAVABpAG0AZQBzACAATgBlAHcA
IABSAG8AbQBhAG4AIgAnAD4APABhAA0ACgAgACAAaAByAGUAZgA9ACIAaAB0AHQAcAA6AC8ALwB3
AHcAdwAuAG0AYQB0AHIAaQB4AHMAYwBpAGUAbgBjAGUALgBjAG8AbQAvAGMAZwBpAC8AbQBhAHMA
dABlAHIAXwByAGUAcwB1AGwAdABzAC4AcABsAD8AZgBpAGwAZQA9AC4ALgAlADIARgBkAGEAdABh
ACUAMgBGADIAMAAyADAAMQAxADIANgAlADIARgBGAFQAdABBAGYAZgB1AHQATAAuAGQAYQB0ACYA
YQBtAHAAOwBnAHIAbwB1AHAAXwBmAGEAbQBpAGwAeQA9ADAAJgBhAG0AcAA7AFIARQBQAFQAWQBQ
AEUAPQBwAHIAbwB0AGUAaQBuACYAYQBtAHAAOwBfAHMAaQBnAHQAaAByAGUAcwBoAG8AbABkAD0A
MAAuADAANQAmAGEAbQBwADsAUgBFAFAATwBSAFQAPQA1ADAAJgBhAG0AcAA7AF8AcAByAGUAZgBl
AHIAdABhAHgAbwBuAG8AbQB5AD0AMAAmAGEAbQBwADsAcwBlAHMAcwBpAG8AbgBJAEQAPQBnAHUA
ZQBzAHQAXwBnAHUAZQBzAHQAcwBlAHMAcwBpAG8AbgAjAEgAaQB0ADMAMAAiAD4AMwAwADwALwBh
AD4APABvADoAcAA+ADwALwBvADoAcAA+ADwALwBzAHAAYQBuAD4APAAvAGIAPgA8AC8AcAA+AA0A
CgAgACAAPAAvAHQAZAA+AA0ACgAgACAAPAB0AGQAIAB3AGkAZAB0AGgAPQAxADYAIABzAHQAeQBs
AGUAPQAnAHcAaQBkAHQAaAA6ADEAMgAuADAAcAB0ADsAYgBhAGMAawBnAHIAbwB1AG4AZAA6ACMA
QwBDAEMAQwBDAEMAOwBwAGEAZABkAGkAbgBnADoALgA3ADUAcAB0ACAALgA3ADUAcAB0ACAALgA3
ADUAcAB0ACAALgA3ADUAcAB0ACcAPgANAAoAIAAgADwAcAAgAGMAbABhAHMAcwA9AE0AcwBvAE4A
bwByAG0AYQBsACAAYQBsAGkAZwBuAD0AYwBlAG4AdABlAHIAIABzAHQAeQBsAGUAPQAnAHQAZQB4
AHQALQBhAGwAaQBnAG4AOgBjAGUAbgB0AGUAcgAnAD4APABiAD4APABzAHAAYQBuAA0ACgAgACAA
cwB0AHkAbABlAD0AJwBtAHMAbwAtAGYAYQByAGUAYQBzAHQALQBmAG8AbgB0AC0AZgBhAG0AaQBs
AHkAOgAiAFQAaQBtAGUAcwAgAE4AZQB3ACAAUgBvAG0AYQBuACIAJwA+ADwAYQANAAoAIAAgAGgA
cgBlAGYAPQAiAGgAdAB0AHAAOgAvAC8AdwB3AHcALgBtAGEAdAByAGkAeABzAGMAaQBlAG4AYwBl
AC4AYwBvAG0ALwBjAGcAaQAvAG0AYQBzAHQAZQByAF8AcgBlAHMAdQBsAHQAcwAuAHAAbAA/AGYA
aQBsAGUAPQAuAC4AJQAyAEYAZABhAHQAYQAlADIARgAyADAAMgAwADEAMQAyADYAJQAyAEYARgBU
AHQAQQBmAGYAdQB0AEwALgBkAGEAdAAmAGEAbQBwADsAZwByAG8AdQBwAF8AZgBhAG0AaQBsAHkA
PQAwACYAYQBtAHAAOwBSAEUAUABUAFkAUABFAD0AcAByAG8AdABlAGkAbgAmAGEAbQBwADsAXwBz
AGkAZwB0AGgAcgBlAHMAaABvAGwAZAA9ADAALgAwADUAJgBhAG0AcAA7AFIARQBQAE8AUgBUAD0A
NQAwACYAYQBtAHAAOwBfAHAAcgBlAGYAZQByAHQAYQB4AG8AbgBvAG0AeQA9ADAAJgBhAG0AcAA7
AHMAZQBzAHMAaQBvAG4ASQBEAD0AZwB1AGUAcwB0AF8AZwB1AGUAcwB0AHMAZQBzAHMAaQBvAG4A
IwBIAGkAdAAzADEAIgA+ADMAMQA8AC8AYQA+ADwAbwA6AHAAPgA8AC8AbwA6AHAAPgA8AC8AcwBw
AGEAbgA+ADwALwBiAD4APAAvAHAAPgANAAoAIAAgADwALwB0AGQAPgANAAoAIAAgADwAdABkACAA
dwBpAGQAdABoAD0AMQA2ACAAcwB0AHkAbABlAD0AJwB3AGkAZAB0AGgAOgAxADIALgAwAHAAdAA7
AGIAYQBjAGsAZwByAG8AdQBuAGQAOgAjAEMAQwBDAEMAQwBDADsAcABhAGQAZABpAG4AZwA6AC4A
NwA1AHAAdAAgAC4ANwA1AHAAdAAgAC4ANwA1AHAAdAAgAC4ANwA1AHAAdAAnAD4ADQAKACAAIAA8
AHAAIABjAGwAYQBzAHMAPQBNAHMAbwBOAG8AcgBtAGEAbAAgAGEAbABpAGcAbgA9AGMAZQBuAHQA
ZQByACAAcwB0AHkAbABlAD0AJwB0AGUAeAB0AC0AYQBsAGkAZwBuADoAYwBlAG4AdABlAHIAJwA+
ADwAYgA+ADwAcwBwAGEAbgANAAoAIAAgAHMAdAB5AGwAZQA9ACcAbQBzAG8ALQBmAGEAcgBlAGEA
cwB0AC0AZgBvAG4AdAAtAGYAYQBtAGkAbAB5ADoAIgBUAGkAbQBlAHMAIABOAGUAdwAgAFIAbwBt
AGEAbgAiACcAPgA8AGEADQAKACAAIABoAHIAZQBmAD0AIgBoAHQAdABwADoALwAvAHcAdwB3AC4A
bQBhAHQAcgBpAHgAcwBjAGkAZQBuAGMAZQAuAGMAbwBtAC8AYwBnAGkALwBtAGEAcwB0AGUAcgBf
AHIAZQBzAHUAbAB0AHMALgBwAGwAPwBmAGkAbABlAD0ALgAuACUAMgBGAGQAYQB0AGEAJQAyAEYA
MgAwADIAMAAxADEAMgA2ACUAMgBGAEYAVAB0AEEAZgBmAHUAdABMAC4AZABhAHQAJgBhAG0AcAA7
AGcAcgBvAHUAcABfAGYAYQBtAGkAbAB5AD0AMAAmAGEAbQBwADsAUgBFAFAAVABZAFAARQA9AHAA
cgBvAHQAZQBpAG4AJgBhAG0AcAA7AF8AcwBpAGcAdABoAHIAZQBzAGgAbwBsAGQAPQAwAC4AMAA1
ACYAYQBtAHAAOwBSAEUAUABPAFIAVAA9ADUAMAAmAGEAbQBwADsAXwBwAHIAZQBmAGUAcgB0AGEA
eABvAG4AbwBtAHkAPQAwACYAYQBtAHAAOwBzAGUAcwBzAGkAbwBuAEkARAA9AGcAdQBlAHMAdABf
AGcAdQBlAHMAdABzAGUAcwBzAGkAbwBuACMASABpAHQAMwAyACIAPgAzADIAPAAvAGEAPgA8AG8A
OgBwAD4APAAvAG8AOgBwAD4APAAvAHMAcABhAG4APgA8AC8AYgA+ADwALwBwAD4ADQAKACAAIAA8
AC8AdABkAD4ADQAKACAAIAA8AHQAZAAgAHcAaQBkAHQAaAA9ADEANgAgAHMAdAB5AGwAZQA9ACcA
dwBpAGQAdABoADoAMQAyAC4AMABwAHQAOwBiAGEAYwBrAGcAcgBvAHUAbgBkADoAIwBDAEMAQwBD
AEMAQwA7AHAAYQBkAGQAaQBuAGcAOgAuADcANQBwAHQAIAAuADcANQBwAHQAIAAuADcANQBwAHQA
IAAuADcANQBwAHQAJwA+AA0ACgAgACAAPABwACAAYwBsAGEAcwBzAD0ATQBzAG8ATgBvAHIAbQBh
AGwAIABhAGwAaQBnAG4APQBjAGUAbgB0AGUAcgAgAHMAdAB5AGwAZQA9ACcAdABlAHgAdAAtAGEA
bABpAGcAbgA6AGMAZQBuAHQAZQByACcAPgA8AGIAPgA8AHMAcABhAG4ADQAKACAAIABzAHQAeQBs
AGUAPQAnAG0AcwBvAC0AZgBhAHIAZQBhAHMAdAAtAGYAbwBuAHQALQBmAGEAbQBpAGwAeQA6ACIA
VABpAG0AZQBzACAATgBlAHcAIABSAG8AbQBhAG4AIgAnAD4APABhAA0ACgAgACAAaAByAGUAZgA9
ACIAaAB0AHQAcAA6AC8ALwB3AHcAdwAuAG0AYQB0AHIAaQB4AHMAYwBpAGUAbgBjAGUALgBjAG8A
bQAvAGMAZwBpAC8AbQBhAHMAdABlAHIAXwByAGUAcwB1AGwAdABzAC4AcABsAD8AZgBpAGwAZQA9
AC4ALgAlADIARgBkAGEAdABhACUAMgBGADIAMAAyADAAMQAxADIANgAlADIARgBGAFQAdABBAGYA
ZgB1AHQATAAuAGQAYQB0ACYAYQBtAHAAOwBnAHIAbwB1AHAAXwBmAGEAbQBpAGwAeQA9ADAAJgBh
AG0AcAA7AFIARQBQAFQAWQBQAEUAPQBwAHIAbwB0AGUAaQBuACYAYQBtAHAAOwBfAHMAaQBnAHQA
aAByAGUAcwBoAG8AbABkAD0AMAAuADAANQAmAGEAbQBwADsAUgBFAFAATwBSAFQAPQA1ADAAJgBh
AG0AcAA7AF8AcAByAGUAZgBlAHIAdABhAHgAbwBuAG8AbQB5AD0AMAAmAGEAbQBwADsAcwBlAHMA
cwBpAG8AbgBJAEQAPQBnAHUAZQBzAHQAXwBnAHUAZQBzAHQAcwBlAHMAcwBpAG8AbgAjAEgAaQB0
ADMAMwAiAD4AMwAzADwALwBhAD4APABvADoAcAA+ADwALwBvADoAcAA+ADwALwBzAHAAYQBuAD4A
PAAvAGIAPgA8AC8AcAA+AA0ACgAgACAAPAAvAHQAZAA+AA0ACgAgACAAPAB0AGQAIAB3AGkAZAB0
AGgAPQAxADYAIABzAHQAeQBsAGUAPQAnAHcAaQBkAHQAaAA6ADEAMgAuADAAcAB0ADsAYgBhAGMA
awBnAHIAbwB1AG4AZAA6ACMAQwBDAEMAQwBDAEMAOwBwAGEAZABkAGkAbgBnADoALgA3ADUAcAB0
ACAALgA3ADUAcAB0ACAALgA3ADUAcAB0ACAALgA3ADUAcAB0ACcAPgANAAoAIAAgADwAcAAgAGMA
bABhAHMAcwA9AE0AcwBvAE4AbwByAG0AYQBsACAAYQBsAGkAZwBuAD0AYwBlAG4AdABlAHIAIABz
AHQAeQBsAGUAPQAnAHQAZQB4AHQALQBhAGwAaQBnAG4AOgBjAGUAbgB0AGUAcgAnAD4APABiAD4A
PABzAHAAYQBuAA0ACgAgACAAcwB0AHkAbABlAD0AJwBtAHMAbwAtAGYAYQByAGUAYQBzAHQALQBm
AG8AbgB0AC0AZgBhAG0AaQBsAHkAOgAiAFQAaQBtAGUAcwAgAE4AZQB3ACAAUgBvAG0AYQBuACIA
JwA+ADwAYQANAAoAIAAgAGgAcgBlAGYAPQAiAGgAdAB0AHAAOgAvAC8AdwB3AHcALgBtAGEAdABy
AGkAeABzAGMAaQBlAG4AYwBlAC4AYwBvAG0ALwBjAGcAaQAvAG0AYQBzAHQAZQByAF8AcgBlAHMA
dQBsAHQAcwAuAHAAbAA/AGYAaQBsAGUAPQAuAC4AJQAyAEYAZABhAHQAYQAlADIARgAyADAAMgAw
ADEAMQAyADYAJQAyAEYARgBUAHQAQQBmAGYAdQB0AEwALgBkAGEAdAAmAGEAbQBwADsAZwByAG8A
dQBwAF8AZgBhAG0AaQBsAHkAPQAwACYAYQBtAHAAOwBSAEUAUABUAFkAUABFAD0AcAByAG8AdABl
AGkAbgAmAGEAbQBwADsAXwBzAGkAZwB0AGgAcgBlAHMAaABvAGwAZAA9ADAALgAwADUAJgBhAG0A
cAA7AFIARQBQAE8AUgBUAD0ANQAwACYAYQBtAHAAOwBfAHAAcgBlAGYAZQByAHQAYQB4AG8AbgBv
AG0AeQA9ADAAJgBhAG0AcAA7AHMAZQBzAHMAaQBvAG4ASQBEAD0AZwB1AGUAcwB0AF8AZwB1AGUA
cwB0AHMAZQBzAHMAaQBvAG4AIwBIAGkAdAAzADQAIgA+ADMANAA8AC8AYQA+ADwAbwA6AHAAPgA8
AC8AbwA6AHAAPgA8AC8AcwBwAGEAbgA+ADwALwBiAD4APAAvAHAAPgANAAoAIAAgADwALwB0AGQA
PgANAAoAIAAgADwAdABkACAAdwBpAGQAdABoAD0AMQA2ACAAcwB0AHkAbABlAD0AJwB3AGkAZAB0
AGgAOgAxADIALgAwAHAAdAA7AGIAYQBjAGsAZwByAG8AdQBuAGQAOgAjAEMAQwBDAEMAQwBDADsA
cABhAGQAZABpAG4AZwA6AC4ANwA1AHAAdAAgAC4ANwA1AHAAdAAgAC4ANwA1AHAAdAAgAC4ANwA1
AHAAdAAnAD4ADQAKACAAIAA8AHAAIABjAGwAYQBzAHMAPQBNAHMAbwBOAG8AcgBtAGEAbAAgAGEA
bABpAGcAbgA9AGMAZQBuAHQAZQByACAAcwB0AHkAbABlAD0AJwB0AGUAeAB0AC0AYQBsAGkAZwBu
ADoAYwBlAG4AdABlAHIAJwA+ADwAYgA+ADwAcwBwAGEAbgANAAoAIAAgAHMAdAB5AGwAZQA9ACcA
bQBzAG8ALQBmAGEAcgBlAGEAcwB0AC0AZgBvAG4AdAAtAGYAYQBtAGkAbAB5ADoAIgBUAGkAbQBl
AHMAIABOAGUAdwAgAFIAbwBtAGEAbgAiACcAPgA8AGEADQAKACAAIABoAHIAZQBmAD0AIgBoAHQA
dABwADoALwAvAHcAdwB3AC4AbQBhAHQAcgBpAHgAcwBjAGkAZQBuAGMAZQAuAGMAbwBtAC8AYwBn
AGkALwBtAGEAcwB0AGUAcgBfAHIAZQBzAHUAbAB0AHMALgBwAGwAPwBmAGkAbABlAD0ALgAuACUA
MgBGAGQAYQB0AGEAJQAyAEYAMgAwADIAMAAxADEAMgA2ACUAMgBGAEYAVAB0AEEAZgBmAHUAdABM
AC4AZABhAHQAJgBhAG0AcAA7AGcAcgBvAHUAcABfAGYAYQBtAGkAbAB5AD0AMAAmAGEAbQBwADsA
UgBFAFAAVABZAFAARQA9AHAAcgBvAHQAZQBpAG4AJgBhAG0AcAA7AF8AcwBpAGcAdABoAHIAZQBz
AGgAbwBsAGQAPQAwAC4AMAA1ACYAYQBtAHAAOwBSAEUAUABPAFIAVAA9ADUAMAAmAGEAbQBwADsA
XwBwAHIAZQBmAGUAcgB0AGEAeABvAG4AbwBtAHkAPQAwACYAYQBtAHAAOwBzAGUAcwBzAGkAbwBu
AEkARAA9AGcAdQBlAHMAdABfAGcAdQBlAHMAdABzAGUAcwBzAGkAbwBuACMASABpAHQAMwA1ACIA
PgAzADUAPAAvAGEAPgA8AG8AOgBwAD4APAAvAG8AOgBwAD4APAAvAHMAcABhAG4APgA8AC8AYgA+
ADwALwBwAD4ADQAKACAAIAA8AC8AdABkAD4ADQAKACAAIAA8AHQAZAAgAHcAaQBkAHQAaAA9ADEA
NgAgAHMAdAB5AGwAZQA9ACcAdwBpAGQAdABoADoAMQAyAC4AMABwAHQAOwBiAGEAYwBrAGcAcgBv
AHUAbgBkADoAIwBDAEMAQwBDAEMAQwA7AHAAYQBkAGQAaQBuAGcAOgAuADcANQBwAHQAIAAuADcA
NQBwAHQAIAAuADcANQBwAHQAIAAuADcANQBwAHQAJwA+AA0ACgAgACAAPABwACAAYwBsAGEAcwBz
AD0ATQBzAG8ATgBvAHIAbQBhAGwAIABhAGwAaQBnAG4APQBjAGUAbgB0AGUAcgAgAHMAdAB5AGwA
ZQA9ACcAdABlAHgAdAAtAGEAbABpAGcAbgA6AGMAZQBuAHQAZQByACcAPgA8AGIAPgA8AHMAcABh
AG4ADQAKACAAIABzAHQAeQBsAGUAPQAnAG0AcwBvAC0AZgBhAHIAZQBhAHMAdAAtAGYAbwBuAHQA
LQBmAGEAbQBpAGwAeQA6ACIAVABpAG0AZQBzACAATgBlAHcAIABSAG8AbQBhAG4AIgAnAD4APABh
AA0ACgAgACAAaAByAGUAZgA9ACIAaAB0AHQAcAA6AC8ALwB3AHcAdwAuAG0AYQB0AHIAaQB4AHMA
YwBpAGUAbgBjAGUALgBjAG8AbQAvAGMAZwBpAC8AbQBhAHMAdABlAHIAXwByAGUAcwB1AGwAdABz
AC4AcABsAD8AZgBpAGwAZQA9AC4ALgAlADIARgBkAGEAdABhACUAMgBGADIAMAAyADAAMQAxADIA
NgAlADIARgBGAFQAdABBAGYAZgB1AHQATAAuAGQAYQB0ACYAYQBtAHAAOwBnAHIAbwB1AHAAXwBm
AGEAbQBpAGwAeQA9ADAAJgBhAG0AcAA7AFIARQBQAFQAWQBQAEUAPQBwAHIAbwB0AGUAaQBuACYA
YQBtAHAAOwBfAHMAaQBnAHQAaAByAGUAcwBoAG8AbABkAD0AMAAuADAANQAmAGEAbQBwADsAUgBF
AFAATwBSAFQAPQA1ADAAJgBhAG0AcAA7AF8AcAByAGUAZgBlAHIAdABhAHgAbwBuAG8AbQB5AD0A
MAAmAGEAbQBwADsAcwBlAHMAcwBpAG8AbgBJAEQAPQBnAHUAZQBzAHQAXwBnAHUAZQBzAHQAcwBl
AHMAcwBpAG8AbgAjAEgAaQB0ADMANgAiAD4AMwA2ADwALwBhAD4APABvADoAcAA+ADwALwBvADoA
cAA+ADwALwBzAHAAYQBuAD4APAAvAGIAPgA8AC8AcAA+AA0ACgAgACAAPAAvAHQAZAA+AA0ACgAg
ACAAPAB0AGQAIAB3AGkAZAB0AGgAPQAxADYAIABzAHQAeQBsAGUAPQAnAHcAaQBkAHQAaAA6ADEA
MgAuADAAcAB0ADsAYgBhAGMAawBnAHIAbwB1AG4AZAA6ACMAQwBDAEMAQwBDAEMAOwBwAGEAZABk
AGkAbgBnADoALgA3ADUAcAB0ACAALgA3ADUAcAB0ACAALgA3ADUAcAB0ACAALgA3ADUAcAB0ACcA
PgANAAoAIAAgADwAcAAgAGMAbABhAHMAcwA9AE0AcwBvAE4AbwByAG0AYQBsACAAYQBsAGkAZwBu
AD0AYwBlAG4AdABlAHIAIABzAHQAeQBsAGUAPQAnAHQAZQB4AHQALQBhAGwAaQBnAG4AOgBjAGUA
bgB0AGUAcgAnAD4APABiAD4APABzAHAAYQBuAA0ACgAgACAAcwB0AHkAbABlAD0AJwBtAHMAbwAt
AGYAYQByAGUAYQBzAHQALQBmAG8AbgB0AC0AZgBhAG0AaQBsAHkAOgAiAFQAaQBtAGUAcwAgAE4A
ZQB3ACAAUgBvAG0AYQBuACIAJwA+ADwAYQANAAoAIAAgAGgAcgBlAGYAPQAiAGgAdAB0AHAAOgAv
AC8AdwB3AHcALgBtAGEAdAByAGkAeABzAGMAaQBlAG4AYwBlAC4AYwBvAG0ALwBjAGcAaQAvAG0A
YQBzAHQAZQByAF8AcgBlAHMAdQBsAHQAcwAuAHAAbAA/AGYAaQBsAGUAPQAuAC4AJQAyAEYAZABh
AHQAYQAlADIARgAyADAAMgAwADEAMQAyADYAJQAyAEYARgBUAHQAQQBmAGYAdQB0AEwALgBkAGEA
dAAmAGEAbQBwADsAZwByAG8AdQBwAF8AZgBhAG0AaQBsAHkAPQAwACYAYQBtAHAAOwBSAEUAUABU
AFkAUABFAD0AcAByAG8AdABlAGkAbgAmAGEAbQBwADsAXwBzAGkAZwB0AGgAcgBlAHMAaABvAGwA
ZAA9ADAALgAwADUAJgBhAG0AcAA7AFIARQBQAE8AUgBUAD0ANQAwACYAYQBtAHAAOwBfAHAAcgBl
AGYAZQByAHQAYQB4AG8AbgBvAG0AeQA9ADAAJgBhAG0AcAA7AHMAZQBzAHMAaQBvAG4ASQBEAD0A
ZwB1AGUAcwB0AF8AZwB1AGUAcwB0AHMAZQBzAHMAaQBvAG4AIwBIAGkAdAAzADcAIgA+ADMANwA8
AC8AYQA+ADwAbwA6AHAAPgA8AC8AbwA6AHAAPgA8AC8AcwBwAGEAbgA+ADwALwBiAD4APAAvAHAA
PgANAAoAIAAgADwALwB0AGQAPgANAAoAIAAgADwAdABkACAAdwBpAGQAdABoAD0AMQA2ACAAcwB0
AHkAbABlAD0AJwB3AGkAZAB0AGgAOgAxADIALgAwAHAAdAA7AGIAYQBjAGsAZwByAG8AdQBuAGQA
OgAjAEMAQwBDAEMAQwBDADsAcABhAGQAZABpAG4AZwA6AC4ANwA1AHAAdAAgAC4ANwA1AHAAdAAg
AC4ANwA1AHAAdAAgAC4ANwA1AHAAdAAnAD4ADQAKACAAIAA8AHAAIABjAGwAYQBzAHMAPQBNAHMA
bwBOAG8AcgBtAGEAbAAgAGEAbABpAGcAbgA9AGMAZQBuAHQAZQByACAAcwB0AHkAbABlAD0AJwB0
AGUAeAB0AC0AYQBsAGkAZwBuADoAYwBlAG4AdABlAHIAJwA+ADwAYgA+ADwAcwBwAGEAbgANAAoA
IAAgAHMAdAB5AGwAZQA9ACcAbQBzAG8ALQBmAGEAcgBlAGEAcwB0AC0AZgBvAG4AdAAtAGYAYQBt
AGkAbAB5ADoAIgBUAGkAbQBlAHMAIABOAGUAdwAgAFIAbwBtAGEAbgAiACcAPgA8AGEADQAKACAA
IABoAHIAZQBmAD0AIgBoAHQAdABwADoALwAvAHcAdwB3AC4AbQBhAHQAcgBpAHgAcwBjAGkAZQBu
AGMAZQAuAGMAbwBtAC8AYwBnAGkALwBtAGEAcwB0AGUAcgBfAHIAZQBzAHUAbAB0AHMALgBwAGwA
PwBmAGkAbABlAD0ALgAuACUAMgBGAGQAYQB0AGEAJQAyAEYAMgAwADIAMAAxADEAMgA2ACUAMgBG
AEYAVAB0AEEAZgBmAHUAdABMAC4AZABhAHQAJgBhAG0AcAA7AGcAcgBvAHUAcABfAGYAYQBtAGkA
bAB5AD0AMAAmAGEAbQBwADsAUgBFAFAAVABZAFAARQA9AHAAcgBvAHQAZQBpAG4AJgBhAG0AcAA7
AF8AcwBpAGcAdABoAHIAZQBzAGgAbwBsAGQAPQAwAC4AMAA1ACYAYQBtAHAAOwBSAEUAUABPAFIA
VAA9ADUAMAAmAGEAbQBwADsAXwBwAHIAZQBmAGUAcgB0AGEAeABvAG4AbwBtAHkAPQAwACYAYQBt
AHAAOwBzAGUAcwBzAGkAbwBuAEkARAA9AGcAdQBlAHMAdABfAGcAdQBlAHMAdABzAGUAcwBzAGkA
bwBuACMASABpAHQAMwA4ACIAPgAzADgAPAAvAGEAPgA8AG8AOgBwAD4APAAvAG8AOgBwAD4APAAv
AHMAcABhAG4APgA8AC8AYgA+ADwALwBwAD4ADQAKACAAIAA8AC8AdABkAD4ADQAKACAAIAA8AHQA
ZAAgAHcAaQBkAHQAaAA9ADEANgAgAHMAdAB5AGwAZQA9ACcAdwBpAGQAdABoADoAMQAyAC4AMABw
AHQAOwBiAGEAYwBrAGcAcgBvAHUAbgBkADoAIwBDAEMAQwBDAEMAQwA7AHAAYQBkAGQAaQBuAGcA
OgAuADcANQBwAHQAIAAuADcANQBwAHQAIAAuADcANQBwAHQAIAAuADcANQBwAHQAJwA+AA0ACgAg
ACAAPABwACAAYwBsAGEAcwBzAD0ATQBzAG8ATgBvAHIAbQBhAGwAIABhAGwAaQBnAG4APQBjAGUA
bgB0AGUAcgAgAHMAdAB5AGwAZQA9ACcAdABlAHgAdAAtAGEAbABpAGcAbgA6AGMAZQBuAHQAZQBy
ACcAPgA8AGIAPgA8AHMAcABhAG4ADQAKACAAIABzAHQAeQBsAGUAPQAnAG0AcwBvAC0AZgBhAHIA
ZQBhAHMAdAAtAGYAbwBuAHQALQBmAGEAbQBpAGwAeQA6ACIAVABpAG0AZQBzACAATgBlAHcAIABS
AG8AbQBhAG4AIgAnAD4APABhAA0ACgAgACAAaAByAGUAZgA9ACIAaAB0AHQAcAA6AC8ALwB3AHcA
dwAuAG0AYQB0AHIAaQB4AHMAYwBpAGUAbgBjAGUALgBjAG8AbQAvAGMAZwBpAC8AbQBhAHMAdABl
AHIAXwByAGUAcwB1AGwAdABzAC4AcABsAD8AZgBpAGwAZQA9AC4ALgAlADIARgBkAGEAdABhACUA
MgBGADIAMAAyADAAMQAxADIANgAlADIARgBGAFQAdABBAGYAZgB1AHQATAAuAGQAYQB0ACYAYQBt
AHAAOwBnAHIAbwB1AHAAXwBmAGEAbQBpAGwAeQA9ADAAJgBhAG0AcAA7AFIARQBQAFQAWQBQAEUA
PQBwAHIAbwB0AGUAaQBuACYAYQBtAHAAOwBfAHMAaQBnAHQAaAByAGUAcwBoAG8AbABkAD0AMAAu
ADAANQAmAGEAbQBwADsAUgBFAFAATwBSAFQAPQA1ADAAJgBhAG0AcAA7AF8AcAByAGUAZgBlAHIA
dABhAHgAbwBuAG8AbQB5AD0AMAAmAGEAbQBwADsAcwBlAHMAcwBpAG8AbgBJAEQAPQBnAHUAZQBz
AHQAXwBnAHUAZQBzAHQAcwBlAHMAcwBpAG8AbgAjAEgAaQB0ADMAOQAiAD4AMwA5ADwALwBhAD4A
PABvADoAcAA+ADwALwBvADoAcAA+ADwALwBzAHAAYQBuAD4APAAvAGIAPgA8AC8AcAA+AA0ACgAg
ACAAPAAvAHQAZAA+AA0ACgAgACAAPAB0AGQAIAB3AGkAZAB0AGgAPQAxADYAIABzAHQAeQBsAGUA
PQAnAHcAaQBkAHQAaAA6ADEAMgAuADAAcAB0ADsAYgBhAGMAawBnAHIAbwB1AG4AZAA6ACMAQwBD
AEMAQwBDAEMAOwBwAGEAZABkAGkAbgBnADoALgA3ADUAcAB0ACAALgA3ADUAcAB0ACAALgA3ADUA
cAB0ACAALgA3ADUAcAB0ACcAPgANAAoAIAAgADwAcAAgAGMAbABhAHMAcwA9AE0AcwBvAE4AbwBy
AG0AYQBsACAAYQBsAGkAZwBuAD0AYwBlAG4AdABlAHIAIABzAHQAeQBsAGUAPQAnAHQAZQB4AHQA
LQBhAGwAaQBnAG4AOgBjAGUAbgB0AGUAcgAnAD4APABiAD4APABzAHAAYQBuAA0ACgAgACAAcwB0
AHkAbABlAD0AJwBtAHMAbwAtAGYAYQByAGUAYQBzAHQALQBmAG8AbgB0AC0AZgBhAG0AaQBsAHkA
OgAiAFQAaQBtAGUAcwAgAE4AZQB3ACAAUgBvAG0AYQBuACIAJwA+ADwAYQANAAoAIAAgAGgAcgBl
AGYAPQAiAGgAdAB0AHAAOgAvAC8AdwB3AHcALgBtAGEAdAByAGkAeABzAGMAaQBlAG4AYwBlAC4A
YwBvAG0ALwBjAGcAaQAvAG0AYQBzAHQAZQByAF8AcgBlAHMAdQBsAHQAcwAuAHAAbAA/AGYAaQBs
AGUAPQAuAC4AJQAyAEYAZABhAHQAYQAlADIARgAyADAAMgAwADEAMQAyADYAJQAyAEYARgBUAHQA
QQBmAGYAdQB0AEwALgBkAGEAdAAmAGEAbQBwADsAZwByAG8AdQBwAF8AZgBhAG0AaQBsAHkAPQAw
ACYAYQBtAHAAOwBSAEUAUABUAFkAUABFAD0AcAByAG8AdABlAGkAbgAmAGEAbQBwADsAXwBzAGkA
ZwB0AGgAcgBlAHMAaABvAGwAZAA9ADAALgAwADUAJgBhAG0AcAA7AFIARQBQAE8AUgBUAD0ANQAw
ACYAYQBtAHAAOwBfAHAAcgBlAGYAZQByAHQAYQB4AG8AbgBvAG0AeQA9ADAAJgBhAG0AcAA7AHMA
ZQBzAHMAaQBvAG4ASQBEAD0AZwB1AGUAcwB0AF8AZwB1AGUAcwB0AHMAZQBzAHMAaQBvAG4AIwBI
AGkAdAA0ADAAIgA+ADQAMAA8AC8AYQA+ADwAbwA6AHAAPgA8AC8AbwA6AHAAPgA8AC8AcwBwAGEA
bgA+ADwALwBiAD4APAAvAHAAPgANAAoAIAAgADwALwB0AGQAPgANAAoAIAAgADwAdABkACAAdwBp
AGQAdABoAD0AMQA2ACAAcwB0AHkAbABlAD0AJwB3AGkAZAB0AGgAOgAxADIALgAwAHAAdAA7AGIA
YQBjAGsAZwByAG8AdQBuAGQAOgAjAEMAQwBDAEMAQwBDADsAcABhAGQAZABpAG4AZwA6AC4ANwA1
AHAAdAAgAC4ANwA1AHAAdAAgAC4ANwA1AHAAdAAgAC4ANwA1AHAAdAAnAD4ADQAKACAAIAA8AHAA
IABjAGwAYQBzAHMAPQBNAHMAbwBOAG8AcgBtAGEAbAAgAGEAbABpAGcAbgA9AGMAZQBuAHQAZQBy
ACAAcwB0AHkAbABlAD0AJwB0AGUAeAB0AC0AYQBsAGkAZwBuADoAYwBlAG4AdABlAHIAJwA+ADwA
YgA+ADwAcwBwAGEAbgANAAoAIAAgAHMAdAB5AGwAZQA9ACcAbQBzAG8ALQBmAGEAcgBlAGEAcwB0
AC0AZgBvAG4AdAAtAGYAYQBtAGkAbAB5ADoAIgBUAGkAbQBlAHMAIABOAGUAdwAgAFIAbwBtAGEA
bgAiACcAPgA8AGEADQAKACAAIABoAHIAZQBmAD0AIgBoAHQAdABwADoALwAvAHcAdwB3AC4AbQBh
AHQAcgBpAHgAcwBjAGkAZQBuAGMAZQAuAGMAbwBtAC8AYwBnAGkALwBtAGEAcwB0AGUAcgBfAHIA
ZQBzAHUAbAB0AHMALgBwAGwAPwBmAGkAbABlAD0ALgAuACUAMgBGAGQAYQB0AGEAJQAyAEYAMgAw
ADIAMAAxADEAMgA2ACUAMgBGAEYAVAB0AEEAZgBmAHUAdABMAC4AZABhAHQAJgBhAG0AcAA7AGcA
cgBvAHUAcABfAGYAYQBtAGkAbAB5AD0AMAAmAGEAbQBwADsAUgBFAFAAVABZAFAARQA9AHAAcgBv
AHQAZQBpAG4AJgBhAG0AcAA7AF8AcwBpAGcAdABoAHIAZQBzAGgAbwBsAGQAPQAwAC4AMAA1ACYA
YQBtAHAAOwBSAEUAUABPAFIAVAA9ADUAMAAmAGEAbQBwADsAXwBwAHIAZQBmAGUAcgB0AGEAeABv
AG4AbwBtAHkAPQAwACYAYQBtAHAAOwBzAGUAcwBzAGkAbwBuAEkARAA9AGcAdQBlAHMAdABfAGcA
dQBlAHMAdABzAGUAcwBzAGkAbwBuACMASABpAHQANAAxACIAPgA0ADEAPAAvAGEAPgA8AG8AOgBw
AD4APAAvAG8AOgBwAD4APAAvAHMAcABhAG4APgA8AC8AYgA+ADwALwBwAD4ADQAKACAAIAA8AC8A
dABkAD4ADQAKACAAIAA8AHQAZAAgAHcAaQBkAHQAaAA9ADEANgAgAHMAdAB5AGwAZQA9ACcAdwBp
AGQAdABoADoAMQAyAC4AMABwAHQAOwBiAGEAYwBrAGcAcgBvAHUAbgBkADoAIwBDAEMAQwBDAEMA
QwA7AHAAYQBkAGQAaQBuAGcAOgAuADcANQBwAHQAIAAuADcANQBwAHQAIAAuADcANQBwAHQAIAAu
ADcANQBwAHQAJwA+AA0ACgAgACAAPABwACAAYwBsAGEAcwBzAD0ATQBzAG8ATgBvAHIAbQBhAGwA
IABhAGwAaQBnAG4APQBjAGUAbgB0AGUAcgAgAHMAdAB5AGwAZQA9ACcAdABlAHgAdAAtAGEAbABp
AGcAbgA6AGMAZQBuAHQAZQByACcAPgA8AGIAPgA8AHMAcABhAG4ADQAKACAAIABzAHQAeQBsAGUA
PQAnAG0AcwBvAC0AZgBhAHIAZQBhAHMAdAAtAGYAbwBuAHQALQBmAGEAbQBpAGwAeQA6ACIAVABp
AG0AZQBzACAATgBlAHcAIABSAG8AbQBhAG4AIgAnAD4APABhAA0ACgAgACAAaAByAGUAZgA9ACIA
aAB0AHQAcAA6AC8ALwB3AHcAdwAuAG0AYQB0AHIAaQB4AHMAYwBpAGUAbgBjAGUALgBjAG8AbQAv
AGMAZwBpAC8AbQBhAHMAdABlAHIAXwByAGUAcwB1AGwAdABzAC4AcABsAD8AZgBpAGwAZQA9AC4A
LgAlADIARgBkAGEAdABhACUAMgBGADIAMAAyADAAMQAxADIANgAlADIARgBGAFQAdABBAGYAZgB1
AHQATAAuAGQAYQB0ACYAYQBtAHAAOwBnAHIAbwB1AHAAXwBmAGEAbQBpAGwAeQA9ADAAJgBhAG0A
cAA7AFIARQBQAFQAWQBQAEUAPQBwAHIAbwB0AGUAaQBuACYAYQBtAHAAOwBfAHMAaQBnAHQAaABy
AGUAcwBoAG8AbABkAD0AMAAuADAANQAmAGEAbQBwADsAUgBFAFAATwBSAFQAPQA1ADAAJgBhAG0A
cAA7AF8AcAByAGUAZgBlAHIAdABhAHgAbwBuAG8AbQB5AD0AMAAmAGEAbQBwADsAcwBlAHMAcwBp
AG8AbgBJAEQAPQBnAHUAZQBzAHQAXwBnAHUAZQBzAHQAcwBlAHMAcwBpAG8AbgAjAEgAaQB0ADQA
MgAiAD4ANAAyADwALwBhAD4APABvADoAcAA+ADwALwBvADoAcAA+ADwALwBzAHAAYQBuAD4APAAv
AGIAPgA8AC8AcAA+AA0ACgAgACAAPAAvAHQAZAA+AA0ACgAgACAAPAB0AGQAIAB3AGkAZAB0AGgA
PQAxADYAIABzAHQAeQBsAGUAPQAnAHcAaQBkAHQAaAA6ADEAMgAuADAAcAB0ADsAYgBhAGMAawBn
AHIAbwB1AG4AZAA6ACMAQwBDAEMAQwBDAEMAOwBwAGEAZABkAGkAbgBnADoALgA3ADUAcAB0ACAA
LgA3ADUAcAB0ACAALgA3ADUAcAB0ACAALgA3ADUAcAB0ACcAPgANAAoAIAAgADwAcAAgAGMAbABh
AHMAcwA9AE0AcwBvAE4AbwByAG0AYQBsACAAYQBsAGkAZwBuAD0AYwBlAG4AdABlAHIAIABzAHQA
eQBsAGUAPQAnAHQAZQB4AHQALQBhAGwAaQBnAG4AOgBjAGUAbgB0AGUAcgAnAD4APABiAD4APABz
AHAAYQBuAA0ACgAgACAAcwB0AHkAbABlAD0AJwBtAHMAbwAtAGYAYQByAGUAYQBzAHQALQBmAG8A
bgB0AC0AZgBhAG0AaQBsAHkAOgAiAFQAaQBtAGUAcwAgAE4AZQB3ACAAUgBvAG0AYQBuACIAJwA+
ADwAYQANAAoAIAAgAGgAcgBlAGYAPQAiAGgAdAB0AHAAOgAvAC8AdwB3AHcALgBtAGEAdAByAGkA
eABzAGMAaQBlAG4AYwBlAC4AYwBvAG0ALwBjAGcAaQAvAG0AYQBzAHQAZQByAF8AcgBlAHMAdQBs
AHQAcwAuAHAAbAA/AGYAaQBsAGUAPQAuAC4AJQAyAEYAZABhAHQAYQAlADIARgAyADAAMgAwADEA
MQAyADYAJQAyAEYARgBUAHQAQQBmAGYAdQB0AEwALgBkAGEAdAAmAGEAbQBwADsAZwByAG8AdQBw
AF8AZgBhAG0AaQBsAHkAPQAwACYAYQBtAHAAOwBSAEUAUABUAFkAUABFAD0AcAByAG8AdABlAGkA
bgAmAGEAbQBwADsAXwBzAGkAZwB0AGgAcgBlAHMAaABvAGwAZAA9ADAALgAwADUAJgBhAG0AcAA7
AFIARQBQAE8AUgBUAD0ANQAwACYAYQBtAHAAOwBfAHAAcgBlAGYAZQByAHQAYQB4AG8AbgBvAG0A
eQA9ADAAJgBhAG0AcAA7AHMAZQBzAHMAaQBvAG4ASQBEAD0AZwB1AGUAcwB0AF8AZwB1AGUAcwB0
AHMAZQBzAHMAaQBvAG4AIwBIAGkAdAA0ADMAIgA+ADQAMwA8AC8AYQA+ADwAbwA6AHAAPgA8AC8A
bwA6AHAAPgA8AC8AcwBwAGEAbgA+ADwALwBiAD4APAAvAHAAPgANAAoAIAAgADwALwB0AGQAPgAN
AAoAIAAgADwAdABkACAAdwBpAGQAdABoAD0AMQA2ACAAcwB0AHkAbABlAD0AJwB3AGkAZAB0AGgA
OgAxADIALgAwAHAAdAA7AGIAYQBjAGsAZwByAG8AdQBuAGQAOgAjAEMAQwBDAEMAQwBDADsAcABh
AGQAZABpAG4AZwA6AC4ANwA1AHAAdAAgAC4ANwA1AHAAdAAgAC4ANwA1AHAAdAAgAC4ANwA1AHAA
dAAnAD4ADQAKACAAIAA8AHAAIABjAGwAYQBzAHMAPQBNAHMAbwBOAG8AcgBtAGEAbAAgAGEAbABp
AGcAbgA9AGMAZQBuAHQAZQByACAAcwB0AHkAbABlAD0AJwB0AGUAeAB0AC0AYQBsAGkAZwBuADoA
YwBlAG4AdABlAHIAJwA+ADwAYgA+ADwAcwBwAGEAbgANAAoAIAAgAHMAdAB5AGwAZQA9ACcAbQBz
AG8ALQBmAGEAcgBlAGEAcwB0AC0AZgBvAG4AdAAtAGYAYQBtAGkAbAB5ADoAIgBUAGkAbQBlAHMA
IABOAGUAdwAgAFIAbwBtAGEAbgAiACcAPgA8AGEADQAKACAAIABoAHIAZQBmAD0AIgBoAHQAdABw
ADoALwAvAHcAdwB3AC4AbQBhAHQAcgBpAHgAcwBjAGkAZQBuAGMAZQAuAGMAbwBtAC8AYwBnAGkA
LwBtAGEAcwB0AGUAcgBfAHIAZQBzAHUAbAB0AHMALgBwAGwAPwBmAGkAbABlAD0ALgAuACUAMgBG
AGQAYQB0AGEAJQAyAEYAMgAwADIAMAAxADEAMgA2ACUAMgBGAEYAVAB0AEEAZgBmAHUAdABMAC4A
ZABhAHQAJgBhAG0AcAA7AGcAcgBvAHUAcABfAGYAYQBtAGkAbAB5AD0AMAAmAGEAbQBwADsAUgBF
AFAAVABZAFAARQA9AHAAcgBvAHQAZQBpAG4AJgBhAG0AcAA7AF8AcwBpAGcAdABoAHIAZQBzAGgA
bwBsAGQAPQAwAC4AMAA1ACYAYQBtAHAAOwBSAEUAUABPAFIAVAA9ADUAMAAmAGEAbQBwADsAXwBw
AHIAZQBmAGUAcgB0AGEAeABvAG4AbwBtAHkAPQAwACYAYQBtAHAAOwBzAGUAcwBzAGkAbwBuAEkA
RAA9AGcAdQBlAHMAdABfAGcAdQBlAHMAdABzAGUAcwBzAGkAbwBuACMASABpAHQANAA0ACIAPgA0
ADQAPAAvAGEAPgA8AG8AOgBwAD4APAAvAG8AOgBwAD4APAAvAHMAcABhAG4APgA8AC8AYgA+ADwA
LwBwAD4ADQAKACAAIAA8AC8AdABkAD4ADQAKACAAIAA8AHQAZAAgAHcAaQBkAHQAaAA9ADEANgAg
AHMAdAB5AGwAZQA9ACcAdwBpAGQAdABoADoAMQAyAC4AMABwAHQAOwBiAGEAYwBrAGcAcgBvAHUA
bgBkADoAIwBDAEMAQwBDAEMAQwA7AHAAYQBkAGQAaQBuAGcAOgAuADcANQBwAHQAIAAuADcANQBw
AHQAIAAuADcANQBwAHQAIAAuADcANQBwAHQAJwA+AA0ACgAgACAAPABwACAAYwBsAGEAcwBzAD0A
TQBzAG8ATgBvAHIAbQBhAGwAIABhAGwAaQBnAG4APQBjAGUAbgB0AGUAcgAgAHMAdAB5AGwAZQA9
ACcAdABlAHgAdAAtAGEAbABpAGcAbgA6AGMAZQBuAHQAZQByACcAPgA8AGIAPgA8AHMAcABhAG4A
DQAKACAAIABzAHQAeQBsAGUAPQAnAG0AcwBvAC0AZgBhAHIAZQBhAHMAdAAtAGYAbwBuAHQALQBm
AGEAbQBpAGwAeQA6ACIAVABpAG0AZQBzACAATgBlAHcAIABSAG8AbQBhAG4AIgAnAD4APABhAA0A
CgAgACAAaAByAGUAZgA9ACIAaAB0AHQAcAA6AC8ALwB3AHcAdwAuAG0AYQB0AHIAaQB4AHMAYwBp
AGUAbgBjAGUALgBjAG8AbQAvAGMAZwBpAC8AbQBhAHMAdABlAHIAXwByAGUAcwB1AGwAdABzAC4A
cABsAD8AZgBpAGwAZQA9AC4ALgAlADIARgBkAGEAdABhACUAMgBGADIAMAAyADAAMQAxADIANgAl
ADIARgBGAFQAdABBAGYAZgB1AHQATAAuAGQAYQB0ACYAYQBtAHAAOwBnAHIAbwB1AHAAXwBmAGEA
bQBpAGwAeQA9ADAAJgBhAG0AcAA7AFIARQBQAFQAWQBQAEUAPQBwAHIAbwB0AGUAaQBuACYAYQBt
AHAAOwBfAHMAaQBnAHQAaAByAGUAcwBoAG8AbABkAD0AMAAuADAANQAmAGEAbQBwADsAUgBFAFAA
TwBSAFQAPQA1ADAAJgBhAG0AcAA7AF8AcAByAGUAZgBlAHIAdABhAHgAbwBuAG8AbQB5AD0AMAAm
AGEAbQBwADsAcwBlAHMAcwBpAG8AbgBJAEQAPQBnAHUAZQBzAHQAXwBnAHUAZQBzAHQAcwBlAHMA
cwBpAG8AbgAjAEgAaQB0ADQANQAiAD4ANAA1ADwALwBhAD4APABvADoAcAA+ADwALwBvADoAcAA+
ADwALwBzAHAAYQBuAD4APAAvAGIAPgA8AC8AcAA+AA0ACgAgACAAPAAvAHQAZAA+AA0ACgAgACAA
PAB0AGQAIAB3AGkAZAB0AGgAPQAxADYAIABzAHQAeQBsAGUAPQAnAHcAaQBkAHQAaAA6ADEAMgAu
ADAAcAB0ADsAYgBhAGMAawBnAHIAbwB1AG4AZAA6ACMAQwBDAEMAQwBDAEMAOwBwAGEAZABkAGkA
bgBnADoALgA3ADUAcAB0ACAALgA3ADUAcAB0ACAALgA3ADUAcAB0ACAALgA3ADUAcAB0ACcAPgAN
AAoAIAAgADwAcAAgAGMAbABhAHMAcwA9AE0AcwBvAE4AbwByAG0AYQBsACAAYQBsAGkAZwBuAD0A
YwBlAG4AdABlAHIAIABzAHQAeQBsAGUAPQAnAHQAZQB4AHQALQBhAGwAaQBnAG4AOgBjAGUAbgB0
AGUAcgAnAD4APABiAD4APABzAHAAYQBuAA0ACgAgACAAcwB0AHkAbABlAD0AJwBtAHMAbwAtAGYA
YQByAGUAYQBzAHQALQBmAG8AbgB0AC0AZgBhAG0AaQBsAHkAOgAiAFQAaQBtAGUAcwAgAE4AZQB3
ACAAUgBvAG0AYQBuACIAJwA+ADwAYQANAAoAIAAgAGgAcgBlAGYAPQAiAGgAdAB0AHAAOgAvAC8A
dwB3AHcALgBtAGEAdAByAGkAeABzAGMAaQBlAG4AYwBlAC4AYwBvAG0ALwBjAGcAaQAvAG0AYQBz
AHQAZQByAF8AcgBlAHMAdQBsAHQAcwAuAHAAbAA/AGYAaQBsAGUAPQAuAC4AJQAyAEYAZABhAHQA
YQAlADIARgAyADAAMgAwADEAMQAyADYAJQAyAEYARgBUAHQAQQBmAGYAdQB0AEwALgBkAGEAdAAm
AGEAbQBwADsAZwByAG8AdQBwAF8AZgBhAG0AaQBsAHkAPQAwACYAYQBtAHAAOwBSAEUAUABUAFkA
UABFAD0AcAByAG8AdABlAGkAbgAmAGEAbQBwADsAXwBzAGkAZwB0AGgAcgBlAHMAaABvAGwAZAA9
ADAALgAwADUAJgBhAG0AcAA7AFIARQBQAE8AUgBUAD0ANQAwACYAYQBtAHAAOwBfAHAAcgBlAGYA
ZQByAHQAYQB4AG8AbgBvAG0AeQA9ADAAJgBhAG0AcAA7AHMAZQBzAHMAaQBvAG4ASQBEAD0AZwB1
AGUAcwB0AF8AZwB1AGUAcwB0AHMAZQBzAHMAaQBvAG4AIwBIAGkAdAA0ADYAIgA+ADQANgA8AC8A
YQA+ADwAbwA6AHAAPgA8AC8AbwA6AHAAPgA8AC8AcwBwAGEAbgA+ADwALwBiAD4APAAvAHAAPgAN
AAoAIAAgADwALwB0AGQAPgANAAoAIAAgADwAdABkACAAdwBpAGQAdABoAD0AMQA2ACAAcwB0AHkA
bABlAD0AJwB3AGkAZAB0AGgAOgAxADIALgAwAHAAdAA7AGIAYQBjAGsAZwByAG8AdQBuAGQAOgAj
AEMAQwBDAEMAQwBDADsAcABhAGQAZABpAG4AZwA6AC4ANwA1AHAAdAAgAC4ANwA1AHAAdAAgAC4A
NwA1AHAAdAAgAC4ANwA1AHAAdAAnAD4ADQAKACAAIAA8AHAAIABjAGwAYQBzAHMAPQBNAHMAbwBO
AG8AcgBtAGEAbAAgAGEAbABpAGcAbgA9AGMAZQBuAHQAZQByACAAcwB0AHkAbABlAD0AJwB0AGUA
eAB0AC0AYQBsAGkAZwBuADoAYwBlAG4AdABlAHIAJwA+ADwAYgA+ADwAcwBwAGEAbgANAAoAIAAg
AHMAdAB5AGwAZQA9ACcAbQBzAG8ALQBmAGEAcgBlAGEAcwB0AC0AZgBvAG4AdAAtAGYAYQBtAGkA
bAB5ADoAIgBUAGkAbQBlAHMAIABOAGUAdwAgAFIAbwBtAGEAbgAiACcAPgA8AGEADQAKACAAIABo
AHIAZQBmAD0AIgBoAHQAdABwADoALwAvAHcAdwB3AC4AbQBhAHQAcgBpAHgAcwBjAGkAZQBuAGMA
ZQAuAGMAbwBtAC8AYwBnAGkALwBtAGEAcwB0AGUAcgBfAHIAZQBzAHUAbAB0AHMALgBwAGwAPwBm
AGkAbABlAD0ALgAuACUAMgBGAGQAYQB0AGEAJQAyAEYAMgAwADIAMAAxADEAMgA2ACUAMgBGAEYA
VAB0AEEAZgBmAHUAdABMAC4AZABhAHQAJgBhAG0AcAA7AGcAcgBvAHUAcABfAGYAYQBtAGkAbAB5
AD0AMAAmAGEAbQBwADsAUgBFAFAAVABZAFAARQA9AHAAcgBvAHQAZQBpAG4AJgBhAG0AcAA7AF8A
cwBpAGcAdABoAHIAZQBzAGgAbwBsAGQAPQAwAC4AMAA1ACYAYQBtAHAAOwBSAEUAUABPAFIAVAA9
ADUAMAAmAGEAbQBwADsAXwBwAHIAZQBmAGUAcgB0AGEAeABvAG4AbwBtAHkAPQAwACYAYQBtAHAA
OwBzAGUAcwBzAGkAbwBuAEkARAA9AGcAdQBlAHMAdABfAGcAdQBlAHMAdABzAGUAcwBzAGkAbwBu
ACMASABpAHQANAA3ACIAPgA0ADcAPAAvAGEAPgA8AG8AOgBwAD4APAAvAG8AOgBwAD4APAAvAHMA
cABhAG4APgA8AC8AYgA+ADwALwBwAD4ADQAKACAAIAA8AC8AdABkAD4ADQAKACAAIAA8AHQAZAAg
AHcAaQBkAHQAaAA9ADEANgAgAHMAdAB5AGwAZQA9ACcAdwBpAGQAdABoADoAMQAyAC4AMABwAHQA
OwBiAGEAYwBrAGcAcgBvAHUAbgBkADoAIwBDAEMAQwBDAEMAQwA7AHAAYQBkAGQAaQBuAGcAOgAu
ADcANQBwAHQAIAAuADcANQBwAHQAIAAuADcANQBwAHQAIAAuADcANQBwAHQAJwA+AA0ACgAgACAA
PABwACAAYwBsAGEAcwBzAD0ATQBzAG8ATgBvAHIAbQBhAGwAIABhAGwAaQBnAG4APQBjAGUAbgB0
AGUAcgAgAHMAdAB5AGwAZQA9ACcAdABlAHgAdAAtAGEAbABpAGcAbgA6AGMAZQBuAHQAZQByACcA
PgA8AGIAPgA8AHMAcABhAG4ADQAKACAAIABzAHQAeQBsAGUAPQAnAG0AcwBvAC0AZgBhAHIAZQBh
AHMAdAAtAGYAbwBuAHQALQBmAGEAbQBpAGwAeQA6ACIAVABpAG0AZQBzACAATgBlAHcAIABSAG8A
bQBhAG4AIgAnAD4APABhAA0ACgAgACAAaAByAGUAZgA9ACIAaAB0AHQAcAA6AC8ALwB3AHcAdwAu
AG0AYQB0AHIAaQB4AHMAYwBpAGUAbgBjAGUALgBjAG8AbQAvAGMAZwBpAC8AbQBhAHMAdABlAHIA
XwByAGUAcwB1AGwAdABzAC4AcABsAD8AZgBpAGwAZQA9AC4ALgAlADIARgBkAGEAdABhACUAMgBG
ADIAMAAyADAAMQAxADIANgAlADIARgBGAFQAdABBAGYAZgB1AHQATAAuAGQAYQB0ACYAYQBtAHAA
OwBnAHIAbwB1AHAAXwBmAGEAbQBpAGwAeQA9ADAAJgBhAG0AcAA7AFIARQBQAFQAWQBQAEUAPQBw
AHIAbwB0AGUAaQBuACYAYQBtAHAAOwBfAHMAaQBnAHQAaAByAGUAcwBoAG8AbABkAD0AMAAuADAA
NQAmAGEAbQBwADsAUgBFAFAATwBSAFQAPQA1ADAAJgBhAG0AcAA7AF8AcAByAGUAZgBlAHIAdABh
AHgAbwBuAG8AbQB5AD0AMAAmAGEAbQBwADsAcwBlAHMAcwBpAG8AbgBJAEQAPQBnAHUAZQBzAHQA
XwBnAHUAZQBzAHQAcwBlAHMAcwBpAG8AbgAjAEgAaQB0ADQAOAAiAD4ANAA4ADwALwBhAD4APABv
ADoAcAA+ADwALwBvADoAcAA+ADwALwBzAHAAYQBuAD4APAAvAGIAPgA8AC8AcAA+AA0ACgAgACAA
PAAvAHQAZAA+AA0ACgAgACAAPAB0AGQAIAB3AGkAZAB0AGgAPQAxADYAIABzAHQAeQBsAGUAPQAn
AHcAaQBkAHQAaAA6ADEAMgAuADAAcAB0ADsAYgBhAGMAawBnAHIAbwB1AG4AZAA6ACMAQwBDAEMA
QwBDAEMAOwBwAGEAZABkAGkAbgBnADoALgA3ADUAcAB0ACAALgA3ADUAcAB0ACAALgA3ADUAcAB0
ACAALgA3ADUAcAB0ACcAPgANAAoAIAAgADwAcAAgAGMAbABhAHMAcwA9AE0AcwBvAE4AbwByAG0A
YQBsACAAYQBsAGkAZwBuAD0AYwBlAG4AdABlAHIAIABzAHQAeQBsAGUAPQAnAHQAZQB4AHQALQBh
AGwAaQBnAG4AOgBjAGUAbgB0AGUAcgAnAD4APABiAD4APABzAHAAYQBuAA0ACgAgACAAcwB0AHkA
bABlAD0AJwBtAHMAbwAtAGYAYQByAGUAYQBzAHQALQBmAG8AbgB0AC0AZgBhAG0AaQBsAHkAOgAi
AFQAaQBtAGUAcwAgAE4AZQB3ACAAUgBvAG0AYQBuACIAJwA+ADwAYQANAAoAIAAgAGgAcgBlAGYA
PQAiAGgAdAB0AHAAOgAvAC8AdwB3AHcALgBtAGEAdAByAGkAeABzAGMAaQBlAG4AYwBlAC4AYwBv
AG0ALwBjAGcAaQAvAG0AYQBzAHQAZQByAF8AcgBlAHMAdQBsAHQAcwAuAHAAbAA/AGYAaQBsAGUA
PQAuAC4AJQAyAEYAZABhAHQAYQAlADIARgAyADAAMgAwADEAMQAyADYAJQAyAEYARgBUAHQAQQBm
AGYAdQB0AEwALgBkAGEAdAAmAGEAbQBwADsAZwByAG8AdQBwAF8AZgBhAG0AaQBsAHkAPQAwACYA
YQBtAHAAOwBSAEUAUABUAFkAUABFAD0AcAByAG8AdABlAGkAbgAmAGEAbQBwADsAXwBzAGkAZwB0
AGgAcgBlAHMAaABvAGwAZAA9ADAALgAwADUAJgBhAG0AcAA7AFIARQBQAE8AUgBUAD0ANQAwACYA
YQBtAHAAOwBfAHAAcgBlAGYAZQByAHQAYQB4AG8AbgBvAG0AeQA9ADAAJgBhAG0AcAA7AHMAZQBz
AHMAaQBvAG4ASQBEAD0AZwB1AGUAcwB0AF8AZwB1AGUAcwB0AHMAZQBzAHMAaQBvAG4AIwBIAGkA
dAA0ADkAIgA+ADQAOQA8AC8AYQA+ADwAbwA6AHAAPgA8AC8AbwA6AHAAPgA8AC8AcwBwAGEAbgA+
ADwALwBiAD4APAAvAHAAPgANAAoAIAAgADwALwB0AGQAPgANAAoAIAAgADwAdABkACAAdwBpAGQA
dABoAD0AMQA2ACAAcwB0AHkAbABlAD0AJwB3AGkAZAB0AGgAOgAxADIALgAwAHAAdAA7AGIAYQBj
AGsAZwByAG8AdQBuAGQAOgAjAEMAQwBDAEMAQwBDADsAcABhAGQAZABpAG4AZwA6AC4ANwA1AHAA
dAAgAC4ANwA1AHAAdAAgAC4ANwA1AHAAdAAgAC4ANwA1AHAAdAAnAD4ADQAKACAAIAA8AHAAIABj
AGwAYQBzAHMAPQBNAHMAbwBOAG8AcgBtAGEAbAAgAGEAbABpAGcAbgA9AGMAZQBuAHQAZQByACAA
cwB0AHkAbABlAD0AJwB0AGUAeAB0AC0AYQBsAGkAZwBuADoAYwBlAG4AdABlAHIAJwA+ADwAYgA+
ADwAcwBwAGEAbgANAAoAIAAgAHMAdAB5AGwAZQA9ACcAbQBzAG8ALQBmAGEAcgBlAGEAcwB0AC0A
ZgBvAG4AdAAtAGYAYQBtAGkAbAB5ADoAIgBUAGkAbQBlAHMAIABOAGUAdwAgAFIAbwBtAGEAbgAi
ACcAPgA8AGEADQAKACAAIABoAHIAZQBmAD0AIgBoAHQAdABwADoALwAvAHcAdwB3AC4AbQBhAHQA
cgBpAHgAcwBjAGkAZQBuAGMAZQAuAGMAbwBtAC8AYwBnAGkALwBtAGEAcwB0AGUAcgBfAHIAZQBz
AHUAbAB0AHMALgBwAGwAPwBmAGkAbABlAD0ALgAuACUAMgBGAGQAYQB0AGEAJQAyAEYAMgAwADIA
MAAxADEAMgA2ACUAMgBGAEYAVAB0AEEAZgBmAHUAdABMAC4AZABhAHQAJgBhAG0AcAA7AGcAcgBv
AHUAcABfAGYAYQBtAGkAbAB5AD0AMAAmAGEAbQBwADsAUgBFAFAAVABZAFAARQA9AHAAcgBvAHQA
ZQBpAG4AJgBhAG0AcAA7AF8AcwBpAGcAdABoAHIAZQBzAGgAbwBsAGQAPQAwAC4AMAA1ACYAYQBt
AHAAOwBSAEUAUABPAFIAVAA9ADUAMAAmAGEAbQBwADsAXwBwAHIAZQBmAGUAcgB0AGEAeABvAG4A
bwBtAHkAPQAwACYAYQBtAHAAOwBzAGUAcwBzAGkAbwBuAEkARAA9AGcAdQBlAHMAdABfAGcAdQBl
AHMAdABzAGUAcwBzAGkAbwBuACMASABpAHQANQAwACIAPgA1ADAAPAAvAGEAPgA8AG8AOgBwAD4A
PAAvAG8AOgBwAD4APAAvAHMAcABhAG4APgA8AC8AYgA+ADwALwBwAD4ADQAKACAAIAA8AC8AdABk
AD4ADQAKACAAPAAvAHQAcgA+AA0ACgAgADwAdAByACAAcwB0AHkAbABlAD0AJwBtAHMAbwAtAHkA
ZgB0AGkALQBpAHIAbwB3ADoAMQAnAD4ADQAKACAAIAA8AHQAZAAgAG4AbwB3AHIAYQBwACAAcwB0
AHkAbABlAD0AJwBiAGEAYwBrAGcAcgBvAHUAbgBkADoAIwBDAEMAQwBDAEMAQwA7AHAAYQBkAGQA
aQBuAGcAOgAuADcANQBwAHQAIAAuADcANQBwAHQAIAAuADcANQBwAHQAIAAuADcANQBwAHQAJwA+
AA0ACgAgACAAPABwACAAYwBsAGEAcwBzAD0ATQBzAG8ATgBvAHIAbQBhAGwAPgA8AGIAPgA8AHMA
cABhAG4AIABzAHQAeQBsAGUAPQAnAG0AcwBvAC0AZgBhAHIAZQBhAHMAdAAtAGYAbwBuAHQALQBm
AGEAbQBpAGwAeQA6ACIAVABpAG0AZQBzACAATgBlAHcAIABSAG8AbQBhAG4AIgAnAD4APABJAE4A
UABVAFQAIABUAFkAUABFAD0AIgBjAGgAZQBjAGsAYgBvAHgAIgAgAEMASABFAEMASwBFAEQAIABO
AEEATQBFAD0AIgBRAFUARQAiACAAVgBBAEwAVQBFAD0AIgA3ADkANgAuADMANQAwADMANwA5ACAA
ZgByAG8AbQAoADcAOQA3AC4AMwA1ADcANgA1ADUALAAxACsAKQAgAGkAbgB0AGUAbgBzAGkAdAB5
ACgANgA2ADUANgAuADAAMAAwADAAKQAgAHEAdQBlAHIAeQAoADEAKQAiAD4APABhAA0ACgAgACAA
aAByAGUAZgA9ACIAaAB0AHQAcAA6AC8ALwB3AHcAdwAuAG0AYQB0AHIAaQB4AHMAYwBpAGUAbgBj
AGUALgBjAG8AbQAvAGMAZwBpAC8AbQBhAHMAdABlAHIAXwByAGUAcwB1AGwAdABzAC4AcABsAD8A
ZgBpAGwAZQA9AC4ALgAlADIARgBkAGEAdABhACUAMgBGADIAMAAyADAAMQAxADIANgAlADIARgBG
AFQAdABBAGYAZgB1AHQATAAuAGQAYQB0ACYAYQBtAHAAOwBnAHIAbwB1AHAAXwBmAGEAbQBpAGwA
eQA9ADAAJgBhAG0AcAA7AFIARQBQAFQAWQBQAEUAPQBwAHIAbwB0AGUAaQBuACYAYQBtAHAAOwBf
AHMAaQBnAHQAaAByAGUAcwBoAG8AbABkAD0AMAAuADAANQAmAGEAbQBwADsAUgBFAFAATwBSAFQA
PQA1ADAAJgBhAG0AcAA7AF8AcAByAGUAZgBlAHIAdABhAHgAbwBuAG8AbQB5AD0AMAAmAGEAbQBw
ADsAcwBlAHMAcwBpAG8AbgBJAEQAPQBnAHUAZQBzAHQAXwBnAHUAZQBzAHQAcwBlAHMAcwBpAG8A
bgAjAFEAdQBlAHIAeQAxACIAPgA3ADkANwAuADMANQA3ADcAPAAvAGEAPgANAAoAIAAgACgAMQAr
ACkAIAA8AC8AcwBwAGEAbgA+ADwALwBiAD4APABzAHAAYQBuACAAcwB0AHkAbABlAD0AJwBtAHMA
bwAtAGYAYQByAGUAYQBzAHQALQBmAG8AbgB0AC0AZgBhAG0AaQBsAHkAOgAiAFQAaQBtAGUAcwAg
AE4AZQB3ACAAUgBvAG0AYQBuACIAJwA+ADwAbwA6AHAAPgA8AC8AbwA6AHAAPgA8AC8AcwBwAGEA
bgA+ADwALwBwAD4ADQAKACAAIAA8AC8AdABkAD4ADQAKACAAIAA8AHQAZAAgAHMAdAB5AGwAZQA9
ACcAcABhAGQAZABpAG4AZwA6AC4ANwA1AHAAdAAgAC4ANwA1AHAAdAAgAC4ANwA1AHAAdAAgAC4A
NwA1AHAAdAAnAD4ADQAKACAAIAA8AHAAIABjAGwAYQBzAHMAPQBNAHMAbwBOAG8AcgBtAGEAbAA+
ADwAcwBwAGEAbgAgAHMAdAB5AGwAZQA9ACcAbQBzAG8ALQBmAGEAcgBlAGEAcwB0AC0AZgBvAG4A
dAAtAGYAYQBtAGkAbAB5ADoAIgBUAGkAbQBlAHMAIABOAGUAdwAgAFIAbwBtAGEAbgAiACcAPgAm
AG4AYgBzAHAAOwA8AG8AOgBwAD4APAAvAG8AOgBwAD4APAAvAHMAcABhAG4APgA8AC8AcAA+AA0A
CgAgACAAPAAvAHQAZAA+AA0ACgAgACAAPAB0AGQAIABzAHQAeQBsAGUAPQAnAHAAYQBkAGQAaQBu
AGcAOgAuADcANQBwAHQAIAAuADcANQBwAHQAIAAuADcANQBwAHQAIAAuADcANQBwAHQAJwA+AA0A
CgAgACAAPABwACAAYwBsAGEAcwBzAD0ATQBzAG8ATgBvAHIAbQBhAGwAPgA8AHMAcABhAG4AIABz
AHQAeQBsAGUAPQAnAG0AcwBvAC0AZgBhAHIAZQBhAHMAdAAtAGYAbwBuAHQALQBmAGEAbQBpAGwA
eQA6ACIAVABpAG0AZQBzACAATgBlAHcAIABSAG8AbQBhAG4AIgAnAD4AJgBuAGIAcwBwADsAPABv
ADoAcAA+ADwALwBvADoAcAA+ADwALwBzAHAAYQBuAD4APAAvAHAAPgANAAoAIAAgADwALwB0AGQA
PgANAAoAIAAgADwAdABkACAAcwB0AHkAbABlAD0AJwBwAGEAZABkAGkAbgBnADoALgA3ADUAcAB0
ACAALgA3ADUAcAB0ACAALgA3ADUAcAB0ACAALgA3ADUAcAB0ACcAPgANAAoAIAAgADwAcAAgAGMA
bABhAHMAcwA9AE0AcwBvAE4AbwByAG0AYQBsAD4APABzAHAAYQBuACAAcwB0AHkAbABlAD0AJwBt
AHMAbwAtAGYAYQByAGUAYQBzAHQALQBmAG8AbgB0AC0AZgBhAG0AaQBsAHkAOgAiAFQAaQBtAGUA
cwAgAE4AZQB3ACAAUgBvAG0AYQBuACIAJwA+ACYAbgBiAHMAcAA7ADwAbwA6AHAAPgA8AC8AbwA6
AHAAPgA8AC8AcwBwAGEAbgA+ADwALwBwAD4ADQAKACAAIAA8AC8AdABkAD4ADQAKACAAIAA8AHQA
ZAAgAHMAdAB5AGwAZQA9ACcAcABhAGQAZABpAG4AZwA6AC4ANwA1AHAAdAAgAC4ANwA1AHAAdAAg
AC4ANwA1AHAAdAAgAC4ANwA1AHAAdAAnAD4ADQAKACAAIAA8AHAAIABjAGwAYQBzAHMAPQBNAHMA
bwBOAG8AcgBtAGEAbAA+ADwAcwBwAGEAbgAgAHMAdAB5AGwAZQA9ACcAbQBzAG8ALQBmAGEAcgBl
AGEAcwB0AC0AZgBvAG4AdAAtAGYAYQBtAGkAbAB5ADoAIgBUAGkAbQBlAHMAIABOAGUAdwAgAFIA
bwBtAGEAbgAiACcAPgAmAG4AYgBzAHAAOwA8AG8AOgBwAD4APAAvAG8AOgBwAD4APAAvAHMAcABh
AG4APgA8AC8AcAA+AA0ACgAgACAAPAAvAHQAZAA+AA0ACgAgACAAPAB0AGQAIABzAHQAeQBsAGUA
PQAnAHAAYQBkAGQAaQBuAGcAOgAuADcANQBwAHQAIAAuADcANQBwAHQAIAAuADcANQBwAHQAIAAu
ADcANQBwAHQAJwA+AA0ACgAgACAAPABwACAAYwBsAGEAcwBzAD0ATQBzAG8ATgBvAHIAbQBhAGwA
PgA8AHMAcABhAG4AIABzAHQAeQBsAGUAPQAnAG0AcwBvAC0AZgBhAHIAZQBhAHMAdAAtAGYAbwBu
AHQALQBmAGEAbQBpAGwAeQA6ACIAVABpAG0AZQBzACAATgBlAHcAIABSAG8AbQBhAG4AIgAnAD4A
JgBuAGIAcwBwADsAPABvADoAcAA+ADwALwBvADoAcAA+ADwALwBzAHAAYQBuAD4APAAvAHAAPgAN
AAoAIAAgADwALwB0AGQAPgANAAoAIAAgADwAdABkACAAcwB0AHkAbABlAD0AJwBwAGEAZABkAGkA
bgBnADoALgA3ADUAcAB0ACAALgA3ADUAcAB0ACAALgA3ADUAcAB0ACAALgA3ADUAcAB0ACcAPgAN
AAoAIAAgADwAcAAgAGMAbABhAHMAcwA9AE0AcwBvAE4AbwByAG0AYQBsAD4APABzAHAAYQBuACAA
cwB0AHkAbABlAD0AJwBtAHMAbwAtAGYAYQByAGUAYQBzAHQALQBmAG8AbgB0AC0AZgBhAG0AaQBs
AHkAOgAiAFQAaQBtAGUAcwAgAE4AZQB3ACAAUgBvAG0AYQBuACIAJwA+ACYAbgBiAHMAcAA7ADwA
bwA6AHAAPgA8AC8AbwA6AHAAPgA8AC8AcwBwAGEAbgA+ADwALwBwAD4ADQAKACAAIAA8AC8AdABk
AD4ADQAKACAAIAA8AHQAZAAgAHMAdAB5AGwAZQA9ACcAcABhAGQAZABpAG4AZwA6AC4ANwA1AHAA
dAAgAC4ANwA1AHAAdAAgAC4ANwA1AHAAdAAgAC4ANwA1AHAAdAAnAD4ADQAKACAAIAA8AHAAIABj
AGwAYQBzAHMAPQBNAHMAbwBOAG8AcgBtAGEAbAA+ADwAcwBwAGEAbgAgAHMAdAB5AGwAZQA9ACcA
bQBzAG8ALQBmAGEAcgBlAGEAcwB0AC0AZgBvAG4AdAAtAGYAYQBtAGkAbAB5ADoAIgBUAGkAbQBl
AHMAIABOAGUAdwAgAFIAbwBtAGEAbgAiACcAPgAmAG4AYgBzAHAAOwA8AG8AOgBwAD4APAAvAG8A
OgBwAD4APAAvAHMAcABhAG4APgA8AC8AcAA+AA0ACgAgACAAPAAvAHQAZAA+AA0ACgAgACAAPAB0
AGQAIABzAHQAeQBsAGUAPQAnAHAAYQBkAGQAaQBuAGcAOgAuADcANQBwAHQAIAAuADcANQBwAHQA
IAAuADcANQBwAHQAIAAuADcANQBwAHQAJwA+AA0ACgAgACAAPABwACAAYwBsAGEAcwBzAD0ATQBz
AG8ATgBvAHIAbQBhAGwAPgA8AHMAcABhAG4AIABzAHQAeQBsAGUAPQAnAG0AcwBvAC0AZgBhAHIA
ZQBhAHMAdAAtAGYAbwBuAHQALQBmAGEAbQBpAGwAeQA6ACIAVABpAG0AZQBzACAATgBlAHcAIABS
AG8AbQBhAG4AIgAnAD4AJgBuAGIAcwBwADsAPABvADoAcAA+ADwALwBvADoAcAA+ADwALwBzAHAA
YQBuAD4APAAvAHAAPgANAAoAIAAgADwALwB0AGQAPgANAAoAIAAgADwAdABkACAAcwB0AHkAbABl
AD0AJwBwAGEAZABkAGkAbgBnADoALgA3ADUAcAB0ACAALgA3ADUAcAB0ACAALgA3ADUAcAB0ACAA
LgA3ADUAcAB0ACcAPgANAAoAIAAgADwAcAAgAGMAbABhAHMAcwA9AE0AcwBvAE4AbwByAG0AYQBs
AD4APABzAHAAYQBuACAAcwB0AHkAbABlAD0AJwBtAHMAbwAtAGYAYQByAGUAYQBzAHQALQBmAG8A
bgB0AC0AZgBhAG0AaQBsAHkAOgAiAFQAaQBtAGUAcwAgAE4AZQB3ACAAUgBvAG0AYQBuACIAJwA+
ACYAbgBiAHMAcAA7ADwAbwA6AHAAPgA8AC8AbwA6AHAAPgA8AC8AcwBwAGEAbgA+ADwALwBwAD4A
DQAKACAAIAA8AC8AdABkAD4ADQAKACAAIAA8AHQAZAAgAHMAdAB5AGwAZQA9ACcAcABhAGQAZABp
AG4AZwA6AC4ANwA1AHAAdAAgAC4ANwA1AHAAdAAgAC4ANwA1AHAAdAAgAC4ANwA1AHAAdAAnAD4A
DQAKACAAIAA8AHAAIABjAGwAYQBzAHMAPQBNAHMAbwBOAG8AcgBtAGEAbAA+ADwAcwBwAGEAbgAg
AHMAdAB5AGwAZQA9ACcAbQBzAG8ALQBmAGEAcgBlAGEAcwB0AC0AZgBvAG4AdAAtAGYAYQBtAGkA
bAB5ADoAIgBUAGkAbQBlAHMAIABOAGUAdwAgAFIAbwBtAGEAbgAiACcAPgAmAG4AYgBzAHAAOwA8
AG8AOgBwAD4APAAvAG8AOgBwAD4APAAvAHMAcABhAG4APgA8AC8AcAA+AA0ACgAgACAAPAAvAHQA
ZAA+AA0ACgAgACAAPAB0AGQAIABzAHQAeQBsAGUAPQAnAHAAYQBkAGQAaQBuAGcAOgAuADcANQBw
AHQAIAAuADcANQBwAHQAIAAuADcANQBwAHQAIAAuADcANQBwAHQAJwA+AA0ACgAgACAAPABwACAA
YwBsAGEAcwBzAD0ATQBzAG8ATgBvAHIAbQBhAGwAPgA8AHMAcABhAG4AIABzAHQAeQBsAGUAPQAn
AG0AcwBvAC0AZgBhAHIAZQBhAHMAdAAtAGYAbwBuAHQALQBmAGEAbQBpAGwAeQA6ACIAVABpAG0A
ZQBzACAATgBlAHcAIABSAG8AbQBhAG4AIgAnAD4AJgBuAGIAcwBwADsAPABvADoAcAA+ADwALwBv
ADoAcAA+ADwALwBzAHAAYQBuAD4APAAvAHAAPgANAAoAIAAgADwALwB0AGQAPgANAAoAIAAgADwA
dABkACAAcwB0AHkAbABlAD0AJwBwAGEAZABkAGkAbgBnADoALgA3ADUAcAB0ACAALgA3ADUAcAB0
ACAALgA3ADUAcAB0ACAALgA3ADUAcAB0ACcAPgANAAoAIAAgADwAcAAgAGMAbABhAHMAcwA9AE0A
cwBvAE4AbwByAG0AYQBsAD4APABzAHAAYQBuACAAcwB0AHkAbABlAD0AJwBtAHMAbwAtAGYAYQBy
AGUAYQBzAHQALQBmAG8AbgB0AC0AZgBhAG0AaQBsAHkAOgAiAFQAaQBtAGUAcwAgAE4AZQB3ACAA
UgBvAG0AYQBuACIAJwA+ACYAbgBiAHMAcAA7ADwAbwA6AHAAPgA8AC8AbwA6AHAAPgA8AC8AcwBw
AGEAbgA+ADwALwBwAD4ADQAKACAAIAA8AC8AdABkAD4ADQAKACAAIAA8AHQAZAAgAHMAdAB5AGwA
ZQA9ACcAcABhAGQAZABpAG4AZwA6AC4ANwA1AHAAdAAgAC4ANwA1AHAAdAAgAC4ANwA1AHAAdAAg
AC4ANwA1AHAAdAAnAD4ADQAKACAAIAA8AHAAIABjAGwAYQBzAHMAPQBNAHMAbwBOAG8AcgBtAGEA
bAA+ADwAcwBwAGEAbgAgAHMAdAB5AGwAZQA9ACcAbQBzAG8ALQBmAGEAcgBlAGEAcwB0AC0AZgBv
AG4AdAAtAGYAYQBtAGkAbAB5ADoAIgBUAGkAbQBlAHMAIABOAGUAdwAgAFIAbwBtAGEAbgAiACcA
PgAmAG4AYgBzAHAAOwA8AG8AOgBwAD4APAAvAG8AOgBwAD4APAAvAHMAcABhAG4APgA8AC8AcAA+
AA0ACgAgACAAPAAvAHQAZAA+AA0ACgAgACAAPAB0AGQAIABzAHQAeQBsAGUAPQAnAHAAYQBkAGQA
aQBuAGcAOgAuADcANQBwAHQAIAAuADcANQBwAHQAIAAuADcANQBwAHQAIAAuADcANQBwAHQAJwA+
AA0ACgAgACAAPABwACAAYwBsAGEAcwBzAD0ATQBzAG8ATgBvAHIAbQBhAGwAPgA8AHMAcABhAG4A
IABzAHQAeQBsAGUAPQAnAG0AcwBvAC0AZgBhAHIAZQBhAHMAdAAtAGYAbwBuAHQALQBmAGEAbQBp
AGwAeQA6ACIAVABpAG0AZQBzACAATgBlAHcAIABSAG8AbQBhAG4AIgAnAD4AJgBuAGIAcwBwADsA
PABvADoAcAA+ADwALwBvADoAcAA+ADwALwBzAHAAYQBuAD4APAAvAHAAPgANAAoAIAAgADwALwB0
AGQAPgANAAoAIAAgADwAdABkACAAcwB0AHkAbABlAD0AJwBwAGEAZABkAGkAbgBnADoALgA3ADUA
cAB0ACAALgA3ADUAcAB0ACAALgA3ADUAcAB0ACAALgA3ADUAcAB0ACcAPgANAAoAIAAgADwAcAAg
AGMAbABhAHMAcwA9AE0AcwBvAE4AbwByAG0AYQBsAD4APABzAHAAYQBuACAAcwB0AHkAbABlAD0A
JwBtAHMAbwAtAGYAYQByAGUAYQBzAHQALQBmAG8AbgB0AC0AZgBhAG0AaQBsAHkAOgAiAFQAaQBt
AGUAcwAgAE4AZQB3ACAAUgBvAG0AYQBuACIAJwA+ACYAbgBiAHMAcAA7ADwAbwA6AHAAPgA8AC8A
bwA6AHAAPgA8AC8AcwBwAGEAbgA+ADwALwBwAD4ADQAKACAAIAA8AC8AdABkAD4ADQAKACAAIAA8
AHQAZAAgAHMAdAB5AGwAZQA9ACcAcABhAGQAZABpAG4AZwA6AC4ANwA1AHAAdAAgAC4ANwA1AHAA
dAAgAC4ANwA1AHAAdAAgAC4ANwA1AHAAdAAnAD4ADQAKACAAIAA8AHAAIABjAGwAYQBzAHMAPQBN
AHMAbwBOAG8AcgBtAGEAbAA+ADwAcwBwAGEAbgAgAHMAdAB5AGwAZQA9ACcAbQBzAG8ALQBmAGEA
cgBlAGEAcwB0AC0AZgBvAG4AdAAtAGYAYQBtAGkAbAB5ADoAIgBUAGkAbQBlAHMAIABOAGUAdwAg
AFIAbwBtAGEAbgAiACcAPgAmAG4AYgBzAHAAOwA8AG8AOgBwAD4APAAvAG8AOgBwAD4APAAvAHMA
cABhAG4APgA8AC8AcAA+AA0ACgAgACAAPAAvAHQAZAA+AA0ACgAgACAAPAB0AGQAIABzAHQAeQBs
AGUAPQAnAHAAYQBkAGQAaQBuAGcAOgAuADcANQBwAHQAIAAuADcANQBwAHQAIAAuADcANQBwAHQA
IAAuADcANQBwAHQAJwA+AA0ACgAgACAAPABwACAAYwBsAGEAcwBzAD0ATQBzAG8ATgBvAHIAbQBh
AGwAPgA8AHMAcABhAG4AIABzAHQAeQBsAGUAPQAnAG0AcwBvAC0AZgBhAHIAZQBhAHMAdAAtAGYA
bwBuAHQALQBmAGEAbQBpAGwAeQA6ACIAVABpAG0AZQBzACAATgBlAHcAIABSAG8AbQBhAG4AIgAn
AD4AJgBuAGIAcwBwADsAPABvADoAcAA+ADwALwBvADoAcAA+ADwALwBzAHAAYQBuAD4APAAvAHAA
PgANAAoAIAAgADwALwB0AGQAPgANAAoAIAAgADwAdABkACAAcwB0AHkAbABlAD0AJwBwAGEAZABk
AGkAbgBnADoALgA3ADUAcAB0ACAALgA3ADUAcAB0ACAALgA3ADUAcAB0ACAALgA3ADUAcAB0ACcA
PgANAAoAIAAgADwAcAAgAGMAbABhAHMAcwA9AE0AcwBvAE4AbwByAG0AYQBsAD4APABzAHAAYQBu
ACAAcwB0AHkAbABlAD0AJwBtAHMAbwAtAGYAYQByAGUAYQBzAHQALQBmAG8AbgB0AC0AZgBhAG0A
aQBsAHkAOgAiAFQAaQBtAGUAcwAgAE4AZQB3ACAAUgBvAG0AYQBuACIAJwA+ACYAbgBiAHMAcAA7
ADwAbwA6AHAAPgA8AC8AbwA6AHAAPgA8AC8AcwBwAGEAbgA+ADwALwBwAD4ADQAKACAAIAA8AC8A
dABkAD4ADQAKACAAIAA8AHQAZAAgAHMAdAB5AGwAZQA9ACcAcABhAGQAZABpAG4AZwA6AC4ANwA1
AHAAdAAgAC4ANwA1AHAAdAAgAC4ANwA1AHAAdAAgAC4ANwA1AHAAdAAnAD4ADQAKACAAIAA8AHAA
IABjAGwAYQBzAHMAPQBNAHMAbwBOAG8AcgBtAGEAbAA+ADwAcwBwAGEAbgAgAHMAdAB5AGwAZQA9
ACcAbQBzAG8ALQBmAGEAcgBlAGEAcwB0AC0AZgBvAG4AdAAtAGYAYQBtAGkAbAB5ADoAIgBUAGkA
bQBlAHMAIABOAGUAdwAgAFIAbwBtAGEAbgAiACcAPgAmAG4AYgBzAHAAOwA8AG8AOgBwAD4APAAv
AG8AOgBwAD4APAAvAHMAcABhAG4APgA8AC8AcAA+AA0ACgAgACAAPAAvAHQAZAA+AA0ACgAgACAA
PAB0AGQAIABzAHQAeQBsAGUAPQAnAHAAYQBkAGQAaQBuAGcAOgAuADcANQBwAHQAIAAuADcANQBw
AHQAIAAuADcANQBwAHQAIAAuADcANQBwAHQAJwA+AA0ACgAgACAAPABwACAAYwBsAGEAcwBzAD0A
TQBzAG8ATgBvAHIAbQBhAGwAPgA8AHMAcABhAG4AIABzAHQAeQBsAGUAPQAnAG0AcwBvAC0AZgBh
AHIAZQBhAHMAdAAtAGYAbwBuAHQALQBmAGEAbQBpAGwAeQA6ACIAVABpAG0AZQBzACAATgBlAHcA
IABSAG8AbQBhAG4AIgAnAD4AJgBuAGIAcwBwADsAPABvADoAcAA+ADwALwBvADoAcAA+ADwALwBz
AHAAYQBuAD4APAAvAHAAPgANAAoAIAAgADwALwB0AGQAPgANAAoAIAAgADwAdABkACAAcwB0AHkA
bABlAD0AJwBwAGEAZABkAGkAbgBnADoALgA3ADUAcAB0ACAALgA3ADUAcAB0ACAALgA3ADUAcAB0
ACAALgA3ADUAcAB0ACcAPgANAAoAIAAgADwAcAAgAGMAbABhAHMAcwA9AE0AcwBvAE4AbwByAG0A
YQBsAD4APABzAHAAYQBuACAAcwB0AHkAbABlAD0AJwBtAHMAbwAtAGYAYQByAGUAYQBzAHQALQBm
AG8AbgB0AC0AZgBhAG0AaQBsAHkAOgAiAFQAaQBtAGUAcwAgAE4AZQB3ACAAUgBvAG0AYQBuACIA
JwA+ACYAbgBiAHMAcAA7ADwAbwA6AHAAPgA8AC8AbwA6AHAAPgA8AC8AcwBwAGEAbgA+ADwALwBw
AD4ADQAKACAAIAA8AC8AdABkAD4ADQAKACAAIAA8AHQAZAAgAHMAdAB5AGwAZQA9ACcAcABhAGQA
ZABpAG4AZwA6AC4ANwA1AHAAdAAgAC4ANwA1AHAAdAAgAC4ANwA1AHAAdAAgAC4ANwA1AHAAdAAn
AD4ADQAKACAAIAA8AHAAIABjAGwAYQBzAHMAPQBNAHMAbwBOAG8AcgBtAGEAbAA+ADwAcwBwAGEA
bgAgAHMAdAB5AGwAZQA9ACcAbQBzAG8ALQBmAGEAcgBlAGEAcwB0AC0AZgBvAG4AdAAtAGYAYQBt
AGkAbAB5ADoAIgBUAGkAbQBlAHMAIABOAGUAdwAgAFIAbwBtAGEAbgAiACcAPgAmAG4AYgBzAHAA
OwA8AG8AOgBwAD4APAAvAG8AOgBwAD4APAAvAHMAcABhAG4APgA8AC8AcAA+AA0ACgAgACAAPAAv
AHQAZAA+AA0ACgAgACAAPAB0AGQAIABzAHQAeQBsAGUAPQAnAHAAYQBkAGQAaQBuAGcAOgAuADcA
NQBwAHQAIAAuADcANQBwAHQAIAAuADcANQBwAHQAIAAuADcANQBwAHQAJwA+AA0ACgAgACAAPABw
ACAAYwBsAGEAcwBzAD0ATQBzAG8ATgBvAHIAbQBhAGwAPgA8AHMAcABhAG4AIABzAHQAeQBsAGUA
PQAnAG0AcwBvAC0AZgBhAHIAZQBhAHMAdAAtAGYAbwBuAHQALQBmAGEAbQBpAGwAeQA6ACIAVABp
AG0AZQBzACAATgBlAHcAIABSAG8AbQBhAG4AIgAnAD4AJgBuAGIAcwBwADsAPABvADoAcAA+ADwA
LwBvADoAcAA+ADwALwBzAHAAYQBuAD4APAAvAHAAPgANAAoAIAAgADwALwB0AGQAPgANAAoAIAAg
ADwAdABkACAAcwB0AHkAbABlAD0AJwBwAGEAZABkAGkAbgBnADoALgA3ADUAcAB0ACAALgA3ADUA
cAB0ACAALgA3ADUAcAB0ACAALgA3ADUAcAB0ACcAPgANAAoAIAAgADwAcAAgAGMAbABhAHMAcwA9
AE0AcwBvAE4AbwByAG0AYQBsAD4APABzAHAAYQBuACAAcwB0AHkAbABlAD0AJwBtAHMAbwAtAGYA
YQByAGUAYQBzAHQALQBmAG8AbgB0AC0AZgBhAG0AaQBsAHkAOgAiAFQAaQBtAGUAcwAgAE4AZQB3
ACAAUgBvAG0AYQBuACIAJwA+ACYAbgBiAHMAcAA7ADwAbwA6AHAAPgA8AC8AbwA6AHAAPgA8AC8A
cwBwAGEAbgA+ADwALwBwAD4ADQAKACAAIAA8AC8AdABkAD4ADQAKACAAIAA8AHQAZAAgAHMAdAB5
AGwAZQA9ACcAcABhAGQAZABpAG4AZwA6AC4ANwA1AHAAdAAgAC4ANwA1AHAAdAAgAC4ANwA1AHAA
dAAgAC4ANwA1AHAAdAAnAD4ADQAKACAAIAA8AHAAIABjAGwAYQBzAHMAPQBNAHMAbwBOAG8AcgBt
AGEAbAA+ADwAcwBwAGEAbgAgAHMAdAB5AGwAZQA9ACcAbQBzAG8ALQBmAGEAcgBlAGEAcwB0AC0A
ZgBvAG4AdAAtAGYAYQBtAGkAbAB5ADoAIgBUAGkAbQBlAHMAIABOAGUAdwAgAFIAbwBtAGEAbgAi
ACcAPgAmAG4AYgBzAHAAOwA8AG8AOgBwAD4APAAvAG8AOgBwAD4APAAvAHMAcABhAG4APgA8AC8A
cAA+AA0ACgAgACAAPAAvAHQAZAA+AA0ACgAgACAAPAB0AGQAIABzAHQAeQBsAGUAPQAnAHAAYQBk
AGQAaQBuAGcAOgAuADcANQBwAHQAIAAuADcANQBwAHQAIAAuADcANQBwAHQAIAAuADcANQBwAHQA
JwA+AA0ACgAgACAAPABwACAAYwBsAGEAcwBzAD0ATQBzAG8ATgBvAHIAbQBhAGwAPgA8AHMAcABh
AG4AIABzAHQAeQBsAGUAPQAnAG0AcwBvAC0AZgBhAHIAZQBhAHMAdAAtAGYAbwBuAHQALQBmAGEA
bQBpAGwAeQA6ACIAVABpAG0AZQBzACAATgBlAHcAIABSAG8AbQBhAG4AIgAnAD4AJgBuAGIAcwBw
ADsAPABvADoAcAA+ADwALwBvADoAcAA+ADwALwBzAHAAYQBuAD4APAAvAHAAPgANAAoAIAAgADwA
LwB0AGQAPgANAAoAIAAgADwAdABkACAAcwB0AHkAbABlAD0AJwBwAGEAZABkAGkAbgBnADoALgA3
ADUAcAB0ACAALgA3ADUAcAB0ACAALgA3ADUAcAB0ACAALgA3ADUAcAB0ACcAPgANAAoAIAAgADwA
cAAgAGMAbABhAHMAcwA9AE0AcwBvAE4AbwByAG0AYQBsAD4APABzAHAAYQBuACAAcwB0AHkAbABl
AD0AJwBtAHMAbwAtAGYAYQByAGUAYQBzAHQALQBmAG8AbgB0AC0AZgBhAG0AaQBsAHkAOgAiAFQA
aQBtAGUAcwAgAE4AZQB3ACAAUgBvAG0AYQBuACIAJwA+ACYAbgBiAHMAcAA7ADwAbwA6AHAAPgA8
AC8AbwA6AHAAPgA8AC8AcwBwAGEAbgA+ADwALwBwAD4ADQAKACAAIAA8AC8AdABkAD4ADQAKACAA
IAA8AHQAZAAgAHMAdAB5AGwAZQA9ACcAcABhAGQAZABpAG4AZwA6AC4ANwA1AHAAdAAgAC4ANwA1
AHAAdAAgAC4ANwA1AHAAdAAgAC4ANwA1AHAAdAAnAD4ADQAKACAAIAA8AHAAIABjAGwAYQBzAHMA
PQBNAHMAbwBOAG8AcgBtAGEAbAA+ADwAcwBwAGEAbgAgAHMAdAB5AGwAZQA9ACcAbQBzAG8ALQBm
AGEAcgBlAGEAcwB0AC0AZgBvAG4AdAAtAGYAYQBtAGkAbAB5ADoAIgBUAGkAbQBlAHMAIABOAGUA
dwAgAFIAbwBtAGEAbgAiACcAPgAmAG4AYgBzAHAAOwA8AG8AOgBwAD4APAAvAG8AOgBwAD4APAAv
AHMAcABhAG4APgA8AC8AcAA+AA0ACgAgACAAPAAvAHQAZAA+AA0ACgAgACAAPAB0AGQAIABzAHQA
eQBsAGUAPQAnAHAAYQBkAGQAaQBuAGcAOgAuADcANQBwAHQAIAAuADcANQBwAHQAIAAuADcANQBw
AHQAIAAuADcANQBwAHQAJwA+AA0ACgAgACAAPABwACAAYwBsAGEAcwBzAD0ATQBzAG8ATgBvAHIA
bQBhAGwAPgA8AHMAcABhAG4AIABzAHQAeQBsAGUAPQAnAG0AcwBvAC0AZgBhAHIAZQBhAHMAdAAt
AGYAbwBuAHQALQBmAGEAbQBpAGwAeQA6ACIAVABpAG0AZQBzACAATgBlAHcAIABSAG8AbQBhAG4A
IgAnAD4AJgBuAGIAcwBwADsAPABvADoAcAA+ADwALwBvADoAcAA+ADwALwBzAHAAYQBuAD4APAAv
AHAAPgANAAoAIAAgADwALwB0AGQAPgANAAoAIAAgADwAdABkACAAcwB0AHkAbABlAD0AJwBwAGEA
ZABkAGkAbgBnADoALgA3ADUAcAB0ACAALgA3ADUAcAB0ACAALgA3ADUAcAB0ACAALgA3ADUAcAB0
ACcAPgANAAoAIAAgADwAcAAgAGMAbABhAHMAcwA9AE0AcwBvAE4AbwByAG0AYQBsAD4APABzAHAA
YQBuACAAcwB0AHkAbABlAD0AJwBtAHMAbwAtAGYAYQByAGUAYQBzAHQALQBmAG8AbgB0AC0AZgBh
AG0AaQBsAHkAOgAiAFQAaQBtAGUAcwAgAE4AZQB3ACAAUgBvAG0AYQBuACIAJwA+ACYAbgBiAHMA
cAA7ADwAbwA6AHAAPgA8AC8AbwA6AHAAPgA8AC8AcwBwAGEAbgA+ADwALwBwAD4ADQAKACAAIAA8
AC8AdABkAD4ADQAKACAAIAA8AHQAZAAgAHMAdAB5AGwAZQA9ACcAcABhAGQAZABpAG4AZwA6AC4A
NwA1AHAAdAAgAC4ANwA1AHAAdAAgAC4ANwA1AHAAdAAgAC4ANwA1AHAAdAAnAD4ADQAKACAAIAA8
AHAAIABjAGwAYQBzAHMAPQBNAHMAbwBOAG8AcgBtAGEAbAA+ADwAcwBwAGEAbgAgAHMAdAB5AGwA
ZQA9ACcAbQBzAG8ALQBmAGEAcgBlAGEAcwB0AC0AZgBvAG4AdAAtAGYAYQBtAGkAbAB5ADoAIgBU
AGkAbQBlAHMAIABOAGUAdwAgAFIAbwBtAGEAbgAiACcAPgAmAG4AYgBzAHAAOwA8AG8AOgBwAD4A
PAAvAG8AOgBwAD4APAAvAHMAcABhAG4APgA8AC8AcAA+AA0ACgAgACAAPAAvAHQAZAA+AA0ACgAg
ACAAPAB0AGQAIABzAHQAeQBsAGUAPQAnAHAAYQBkAGQAaQBuAGcAOgAuADcANQBwAHQAIAAuADcA
NQBwAHQAIAAuADcANQBwAHQAIAAuADcANQBwAHQAJwA+AA0ACgAgACAAPABwACAAYwBsAGEAcwBz
AD0ATQBzAG8ATgBvAHIAbQBhAGwAPgA8AHMAcABhAG4AIABzAHQAeQBsAGUAPQAnAG0AcwBvAC0A
ZgBhAHIAZQBhAHMAdAAtAGYAbwBuAHQALQBmAGEAbQBpAGwAeQA6ACIAVABpAG0AZQBzACAATgBl
AHcAIABSAG8AbQBhAG4AIgAnAD4AJgBuAGIAcwBwADsAPABvADoAcAA+ADwALwBvADoAcAA+ADwA
LwBzAHAAYQBuAD4APAAvAHAAPgANAAoAIAAgADwALwB0AGQAPgANAAoAIAAgADwAdABkACAAcwB0
AHkAbABlAD0AJwBwAGEAZABkAGkAbgBnADoALgA3ADUAcAB0ACAALgA3ADUAcAB0ACAALgA3ADUA
cAB0ACAALgA3ADUAcAB0ACcAPgANAAoAIAAgADwAcAAgAGMAbABhAHMAcwA9AE0AcwBvAE4AbwBy
AG0AYQBsAD4APABzAHAAYQBuACAAcwB0AHkAbABlAD0AJwBtAHMAbwAtAGYAYQByAGUAYQBzAHQA
LQBmAG8AbgB0AC0AZgBhAG0AaQBsAHkAOgAiAFQAaQBtAGUAcwAgAE4AZQB3ACAAUgBvAG0AYQBu
ACIAJwA+ACYAbgBiAHMAcAA7ADwAbwA6AHAAPgA8AC8AbwA6AHAAPgA8AC8AcwBwAGEAbgA+ADwA
LwBwAD4ADQAKACAAIAA8AC8AdABkAD4ADQAKACAAIAA8AHQAZAAgAHMAdAB5AGwAZQA9ACcAcABh
AGQAZABpAG4AZwA6AC4ANwA1AHAAdAAgAC4ANwA1AHAAdAAgAC4ANwA1AHAAdAAgAC4ANwA1AHAA
dAAnAD4ADQAKACAAIAA8AHAAIABjAGwAYQBzAHMAPQBNAHMAbwBOAG8AcgBtAGEAbAA+ADwAcwBw
AGEAbgAgAHMAdAB5AGwAZQA9ACcAbQBzAG8ALQBmAGEAcgBlAGEAcwB0AC0AZgBvAG4AdAAtAGYA
YQBtAGkAbAB5ADoAIgBUAGkAbQBlAHMAIABOAGUAdwAgAFIAbwBtAGEAbgAiACcAPgAmAG4AYgBz
AHAAOwA8AG8AOgBwAD4APAAvAG8AOgBwAD4APAAvAHMAcABhAG4APgA8AC8AcAA+AA0ACgAgACAA
PAAvAHQAZAA+AA0ACgAgACAAPAB0AGQAIABzAHQAeQBsAGUAPQAnAHAAYQBkAGQAaQBuAGcAOgAu
ADcANQBwAHQAIAAuADcANQBwAHQAIAAuADcANQBwAHQAIAAuADcANQBwAHQAJwA+AA0ACgAgACAA
PABwACAAYwBsAGEAcwBzAD0ATQBzAG8ATgBvAHIAbQBhAGwAPgA8AHMAcABhAG4AIABzAHQAeQBs
AGUAPQAnAG0AcwBvAC0AZgBhAHIAZQBhAHMAdAAtAGYAbwBuAHQALQBmAGEAbQBpAGwAeQA6ACIA
VABpAG0AZQBzACAATgBlAHcAIABSAG8AbQBhAG4AIgAnAD4AJgBuAGIAcwBwADsAPABvADoAcAA+
ADwALwBvADoAcAA+ADwALwBzAHAAYQBuAD4APAAvAHAAPgANAAoAIAAgADwALwB0AGQAPgANAAoA
IAAgADwAdABkACAAcwB0AHkAbABlAD0AJwBwAGEAZABkAGkAbgBnADoALgA3ADUAcAB0ACAALgA3
ADUAcAB0ACAALgA3ADUAcAB0ACAALgA3ADUAcAB0ACcAPgANAAoAIAAgADwAcAAgAGMAbABhAHMA
cwA9AE0AcwBvAE4AbwByAG0AYQBsAD4APABzAHAAYQBuACAAcwB0AHkAbABlAD0AJwBtAHMAbwAt
AGYAYQByAGUAYQBzAHQALQBmAG8AbgB0AC0AZgBhAG0AaQBsAHkAOgAiAFQAaQBtAGUAcwAgAE4A
ZQB3ACAAUgBvAG0AYQBuACIAJwA+ACYAbgBiAHMAcAA7ADwAbwA6AHAAPgA8AC8AbwA6AHAAPgA8
AC8AcwBwAGEAbgA+ADwALwBwAD4ADQAKACAAIAA8AC8AdABkAD4ADQAKACAAIAA8AHQAZAAgAHMA
dAB5AGwAZQA9ACcAcABhAGQAZABpAG4AZwA6AC4ANwA1AHAAdAAgAC4ANwA1AHAAdAAgAC4ANwA1
AHAAdAAgAC4ANwA1AHAAdAAnAD4ADQAKACAAIAA8AHAAIABjAGwAYQBzAHMAPQBNAHMAbwBOAG8A
cgBtAGEAbAA+ADwAcwBwAGEAbgAgAHMAdAB5AGwAZQA9ACcAbQBzAG8ALQBmAGEAcgBlAGEAcwB0
AC0AZgBvAG4AdAAtAGYAYQBtAGkAbAB5ADoAIgBUAGkAbQBlAHMAIABOAGUAdwAgAFIAbwBtAGEA
bgAiACcAPgAmAG4AYgBzAHAAOwA8AG8AOgBwAD4APAAvAG8AOgBwAD4APAAvAHMAcABhAG4APgA8
AC8AcAA+AA0ACgAgACAAPAAvAHQAZAA+AA0ACgAgACAAPAB0AGQAIABzAHQAeQBsAGUAPQAnAHAA
YQBkAGQAaQBuAGcAOgAuADcANQBwAHQAIAAuADcANQBwAHQAIAAuADcANQBwAHQAIAAuADcANQBw
AHQAJwA+AA0ACgAgACAAPABwACAAYwBsAGEAcwBzAD0ATQBzAG8ATgBvAHIAbQBhAGwAPgA8AHMA
cABhAG4AIABzAHQAeQBsAGUAPQAnAG0AcwBvAC0AZgBhAHIAZQBhAHMAdAAtAGYAbwBuAHQALQBm
AGEAbQBpAGwAeQA6ACIAVABpAG0AZQBzACAATgBlAHcAIABSAG8AbQBhAG4AIgAnAD4AJgBuAGIA
cwBwADsAPABvADoAcAA+ADwALwBvADoAcAA+ADwALwBzAHAAYQBuAD4APAAvAHAAPgANAAoAIAAg
ADwALwB0AGQAPgANAAoAIAAgADwAdABkACAAcwB0AHkAbABlAD0AJwBwAGEAZABkAGkAbgBnADoA
LgA3ADUAcAB0ACAALgA3ADUAcAB0ACAALgA3ADUAcAB0ACAALgA3ADUAcAB0ACcAPgANAAoAIAAg
ADwAcAAgAGMAbABhAHMAcwA9AE0AcwBvAE4AbwByAG0AYQBsACAAYQBsAGkAZwBuAD0AYwBlAG4A
dABlAHIAIABzAHQAeQBsAGUAPQAnAHQAZQB4AHQALQBhAGwAaQBnAG4AOgBjAGUAbgB0AGUAcgAn
AD4APABhAA0ACgAgACAAaAByAGUAZgA9ACIAaAB0AHQAcAA6AC8ALwB3AHcAdwAuAG0AYQB0AHIA
aQB4AHMAYwBpAGUAbgBjAGUALgBjAG8AbQAvAGMAZwBpAC8AcAByAG8AdABlAGkAbgBfAHYAaQBl
AHcALgBwAGwAPwBmAGkAbABlAD0ALgAuACUAMgBGAGQAYQB0AGEAJQAyAEYAMgAwADIAMAAxADEA
MgA2ACUAMgBGAEYAVAB0AEEAZgBmAHUAdABMAC4AZABhAHQAJgBhAG0AcAA7AGgAaQB0AD0AMwA5
ACYAYQBtAHAAOwBkAGIAXwBpAGQAeAA9ADEAJgBhAG0AcAA7AHMAZQBzAHMAaQBvAG4ASQBEAD0A
ZwB1AGUAcwB0AF8AZwB1AGUAcwB0AHMAZQBzAHMAaQBvAG4AIgANAAoAIAAgAHQAYQByAGcAZQB0
AD0AIgBfAGIAbABhAG4AawAiAD4APABzAHAAYQBuACAAcwB0AHkAbABlAD0AJwBtAHMAbwAtAGYA
YQByAGUAYQBzAHQALQBmAG8AbgB0AC0AZgBhAG0AaQBsAHkAOgAiAFQAaQBtAGUAcwAgAE4AZQB3
ACAAUgBvAG0AYQBuACIAOwANAAoAIAAgAG0AcwBvAC0AbgBvAC0AcAByAG8AbwBmADoAeQBlAHMA
OwB0AGUAeAB0AC0AZABlAGMAbwByAGEAdABpAG8AbgA6AG4AbwBuAGUAOwB0AGUAeAB0AC0AdQBu
AGQAZQByAGwAaQBuAGUAOgBuAG8AbgBlACcAPgA8ACEALQAtAFsAaQBmACAAZwB0AGUAIAB2AG0A
bAAgADEAXQA+ADwAdgA6AHMAaABhAHAAZQANAAoAIAAgACAAaQBkAD0AIgAgBDgEQQRDBD0EPgQ6
BF8AeAAwADAAMgAwAF8AMQA1ACIAIABvADoAcwBwAGkAZAA9ACIAXwB4ADAAMAAwADAAXwBpADEA
NAA0ADkAIgAgAHQAeQBwAGUAPQAiACMAXwB4ADAAMAAwADAAXwB0ADcANQAiACAAYQBsAHQAPQAi
AGgAdAB0AHAAOgAvAC8AdwB3AHcALgBtAGEAdAByAGkAeABzAGMAaQBlAG4AYwBlAC4AYwBvAG0A
LwBpAG0AYQBnAGUAcwAvAGMAeQBhAG4AXwBiAGEAbABsAF8AdwBoAGkAdABlAC4AZwBpAGYAIgAN
AAoAIAAgACAAaAByAGUAZgA9ACIAaAB0AHQAcAA6AC8ALwB3AHcAdwAuAG0AYQB0AHIAaQB4AHMA
YwBpAGUAbgBjAGUALgBjAG8AbQAvAGMAZwBpAC8AcAByAG8AdABlAGkAbgBfAHYAaQBlAHcALgBw
AGwAPwBmAGkAbABlAD0ALgAuACUAMgBGAGQAYQB0AGEAJQAyAEYAMgAwADIAMAAxADEAMgA2ACUA
MgBGAEYAVAB0AEEAZgBmAHUAdABMAC4AZABhAHQAJgBhAG0AcAA7AGgAaQB0AD0AMwA5ACYAYQBt
AHAAOwBkAGIAXwBpAGQAeAA9ADEAJgBhAG0AcAA7AHMAZQBzAHMAaQBvAG4ASQBEAD0AZwB1AGUA
cwB0AF8AZwB1AGUAcwB0AHMAZQBzAHMAaQBvAG4AIgANAAoAIAAgACAAdABhAHIAZwBlAHQAPQAi
AF8AYgBsAGEAbgBrACIAIABzAHQAeQBsAGUAPQAnAHcAaQBkAHQAaAA6ADEAMgBwAHQAOwBoAGUA
aQBnAGgAdAA6ADEAMgBwAHQAOwB2AGkAcwBpAGIAaQBsAGkAdAB5ADoAdgBpAHMAaQBiAGwAZQA7
AA0ACgAgACAAIABtAHMAbwAtAHcAcgBhAHAALQBzAHQAeQBsAGUAOgBzAHEAdQBhAHIAZQAnACAA
bwA6AGIAdQB0AHQAbwBuAD0AIgB0ACIAPgANAAoAIAAgACAAPAB2ADoAaQBtAGEAZwBlAGQAYQB0
AGEAIABzAHIAYwA9ACIATQBhAHMAYwBvAHQAUwB3AGkAcwBzAFAAcgBvAHQAbQBhAG0AbQBhAGwA
cwBJADAAMgAuAGYAaQBsAGUAcwAvAGkAbQBhAGcAZQAwADAAMwAuAGcAaQBmACIAIABvADoAdABp
AHQAbABlAD0AIgBjAHkAYQBuAF8AYgBhAGwAbABfAHcAaABpAHQAZQAiAC8APgANAAoAIAAgADwA
LwB2ADoAcwBoAGEAcABlAD4APAAhAFsAZQBuAGQAaQBmAF0ALQAtAD4APAAhAFsAaQBmACAAIQB2
AG0AbABdAD4APABzAHAAYQBuACAAcwB0AHkAbABlAD0AJwBtAHMAbwAtAGkAZwBuAG8AcgBlADoA
dgBnAGwAYQB5AG8AdQB0ACcAPgA8AGkAbQBnAA0ACgAgACAAYgBvAHIAZABlAHIAPQAwACAAdwBp
AGQAdABoAD0AMQA2ACAAaABlAGkAZwBoAHQAPQAxADYAIABzAHIAYwA9ACIATQBhAHMAYwBvAHQA
UwB3AGkAcwBzAFAAcgBvAHQAbQBhAG0AbQBhAGwAcwBJADAAMgAuAGYAaQBsAGUAcwAvAGkAbQBh
AGcAZQAwADAAMwAuAGcAaQBmACIADQAKACAAIABhAGwAdAA9ACIAaAB0AHQAcAA6AC8ALwB3AHcA
dwAuAG0AYQB0AHIAaQB4AHMAYwBpAGUAbgBjAGUALgBjAG8AbQAvAGkAbQBhAGcAZQBzAC8AYwB5
AGEAbgBfAGIAYQBsAGwAXwB3AGgAaQB0AGUALgBnAGkAZgAiACAAdgA6AHMAaABhAHAAZQBzAD0A
IgAgBDgEQQRDBD0EPgQ6BF8AeAAwADAAMgAwAF8AMQA1ACIAPgA8AC8AcwBwAGEAbgA+ADwAIQBb
AGUAbgBkAGkAZgBdAD4APAAvAHMAcABhAG4APgA8AC8AYQA+ADwAcwBwAGEAbgANAAoAIAAgAHMA
dAB5AGwAZQA9ACcAbQBzAG8ALQBmAGEAcgBlAGEAcwB0AC0AZgBvAG4AdAAtAGYAYQBtAGkAbAB5
ADoAIgBUAGkAbQBlAHMAIABOAGUAdwAgAFIAbwBtAGEAbgAiACcAPgA8AG8AOgBwAD4APAAvAG8A
OgBwAD4APAAvAHMAcABhAG4APgA8AC8AcAA+AA0ACgAgACAAPAAvAHQAZAA+AA0ACgAgACAAPAB0
AGQAIABzAHQAeQBsAGUAPQAnAHAAYQBkAGQAaQBuAGcAOgAuADcANQBwAHQAIAAuADcANQBwAHQA
IAAuADcANQBwAHQAIAAuADcANQBwAHQAJwA+AA0ACgAgACAAPABwACAAYwBsAGEAcwBzAD0ATQBz
AG8ATgBvAHIAbQBhAGwAPgA8AHMAcABhAG4AIABzAHQAeQBsAGUAPQAnAG0AcwBvAC0AZgBhAHIA
ZQBhAHMAdAAtAGYAbwBuAHQALQBmAGEAbQBpAGwAeQA6ACIAVABpAG0AZQBzACAATgBlAHcAIABS
AG8AbQBhAG4AIgAnAD4AJgBuAGIAcwBwADsAPABvADoAcAA+ADwALwBvADoAcAA+ADwALwBzAHAA
YQBuAD4APAAvAHAAPgANAAoAIAAgADwALwB0AGQAPgANAAoAIAAgADwAdABkACAAcwB0AHkAbABl
AD0AJwBwAGEAZABkAGkAbgBnADoALgA3ADUAcAB0ACAALgA3ADUAcAB0ACAALgA3ADUAcAB0ACAA
LgA3ADUAcAB0ACcAPgANAAoAIAAgADwAcAAgAGMAbABhAHMAcwA9AE0AcwBvAE4AbwByAG0AYQBs
AD4APABzAHAAYQBuACAAcwB0AHkAbABlAD0AJwBtAHMAbwAtAGYAYQByAGUAYQBzAHQALQBmAG8A
bgB0AC0AZgBhAG0AaQBsAHkAOgAiAFQAaQBtAGUAcwAgAE4AZQB3ACAAUgBvAG0AYQBuACIAJwA+
ACYAbgBiAHMAcAA7ADwAbwA6AHAAPgA8AC8AbwA6AHAAPgA8AC8AcwBwAGEAbgA+ADwALwBwAD4A
DQAKACAAIAA8AC8AdABkAD4ADQAKACAAIAA8AHQAZAAgAHMAdAB5AGwAZQA9ACcAcABhAGQAZABp
AG4AZwA6AC4ANwA1AHAAdAAgAC4ANwA1AHAAdAAgAC4ANwA1AHAAdAAgAC4ANwA1AHAAdAAnAD4A
DQAKACAAIAA8AHAAIABjAGwAYQBzAHMAPQBNAHMAbwBOAG8AcgBtAGEAbAA+ADwAcwBwAGEAbgAg
AHMAdAB5AGwAZQA9ACcAbQBzAG8ALQBmAGEAcgBlAGEAcwB0AC0AZgBvAG4AdAAtAGYAYQBtAGkA
bAB5ADoAIgBUAGkAbQBlAHMAIABOAGUAdwAgAFIAbwBtAGEAbgAiACcAPgAmAG4AYgBzAHAAOwA8
AG8AOgBwAD4APAAvAG8AOgBwAD4APAAvAHMAcABhAG4APgA8AC8AcAA+AA0ACgAgACAAPAAvAHQA
ZAA+AA0ACgAgACAAPAB0AGQAIABzAHQAeQBsAGUAPQAnAHAAYQBkAGQAaQBuAGcAOgAuADcANQBw
AHQAIAAuADcANQBwAHQAIAAuADcANQBwAHQAIAAuADcANQBwAHQAJwA+AA0ACgAgACAAPABwACAA
YwBsAGEAcwBzAD0ATQBzAG8ATgBvAHIAbQBhAGwAPgA8AHMAcABhAG4AIABzAHQAeQBsAGUAPQAn
AG0AcwBvAC0AZgBhAHIAZQBhAHMAdAAtAGYAbwBuAHQALQBmAGEAbQBpAGwAeQA6ACIAVABpAG0A
ZQBzACAATgBlAHcAIABSAG8AbQBhAG4AIgAnAD4AJgBuAGIAcwBwADsAPABvADoAcAA+ADwALwBv
ADoAcAA+ADwALwBzAHAAYQBuAD4APAAvAHAAPgANAAoAIAAgADwALwB0AGQAPgANAAoAIAAgADwA
dABkACAAcwB0AHkAbABlAD0AJwBwAGEAZABkAGkAbgBnADoALgA3ADUAcAB0ACAALgA3ADUAcAB0
ACAALgA3ADUAcAB0ACAALgA3ADUAcAB0ACcAPgANAAoAIAAgADwAcAAgAGMAbABhAHMAcwA9AE0A
cwBvAE4AbwByAG0AYQBsAD4APABzAHAAYQBuACAAcwB0AHkAbABlAD0AJwBtAHMAbwAtAGYAYQBy
AGUAYQBzAHQALQBmAG8AbgB0AC0AZgBhAG0AaQBsAHkAOgAiAFQAaQBtAGUAcwAgAE4AZQB3ACAA
UgBvAG0AYQBuACIAJwA+ACYAbgBiAHMAcAA7ADwAbwA6AHAAPgA8AC8AbwA6AHAAPgA8AC8AcwBw
AGEAbgA+ADwALwBwAD4ADQAKACAAIAA8AC8AdABkAD4ADQAKACAAIAA8AHQAZAAgAHMAdAB5AGwA
ZQA9ACcAcABhAGQAZABpAG4AZwA6AC4ANwA1AHAAdAAgAC4ANwA1AHAAdAAgAC4ANwA1AHAAdAAg
AC4ANwA1AHAAdAAnAD4ADQAKACAAIAA8AHAAIABjAGwAYQBzAHMAPQBNAHMAbwBOAG8AcgBtAGEA
bAA+ADwAcwBwAGEAbgAgAHMAdAB5AGwAZQA9ACcAbQBzAG8ALQBmAGEAcgBlAGEAcwB0AC0AZgBv
AG4AdAAtAGYAYQBtAGkAbAB5ADoAIgBUAGkAbQBlAHMAIABOAGUAdwAgAFIAbwBtAGEAbgAiACcA
PgAmAG4AYgBzAHAAOwA8AG8AOgBwAD4APAAvAG8AOgBwAD4APAAvAHMAcABhAG4APgA8AC8AcAA+
AA0ACgAgACAAPAAvAHQAZAA+AA0ACgAgACAAPAB0AGQAIABzAHQAeQBsAGUAPQAnAHAAYQBkAGQA
aQBuAGcAOgAuADcANQBwAHQAIAAuADcANQBwAHQAIAAuADcANQBwAHQAIAAuADcANQBwAHQAJwA+
AA0ACgAgACAAPABwACAAYwBsAGEAcwBzAD0ATQBzAG8ATgBvAHIAbQBhAGwAPgA8AHMAcABhAG4A
IABzAHQAeQBsAGUAPQAnAG0AcwBvAC0AZgBhAHIAZQBhAHMAdAAtAGYAbwBuAHQALQBmAGEAbQBp
AGwAeQA6ACIAVABpAG0AZQBzACAATgBlAHcAIABSAG8AbQBhAG4AIgAnAD4AJgBuAGIAcwBwADsA
PABvADoAcAA+ADwALwBvADoAcAA+ADwALwBzAHAAYQBuAD4APAAvAHAAPgANAAoAIAAgADwALwB0
AGQAPgANAAoAIAAgADwAdABkACAAcwB0AHkAbABlAD0AJwBwAGEAZABkAGkAbgBnADoALgA3ADUA
cAB0ACAALgA3ADUAcAB0ACAALgA3ADUAcAB0ACAALgA3ADUAcAB0ACcAPgANAAoAIAAgADwAcAAg
AGMAbABhAHMAcwA9AE0AcwBvAE4AbwByAG0AYQBsAD4APABzAHAAYQBuACAAcwB0AHkAbABlAD0A
JwBtAHMAbwAtAGYAYQByAGUAYQBzAHQALQBmAG8AbgB0AC0AZgBhAG0AaQBsAHkAOgAiAFQAaQBt
AGUAcwAgAE4AZQB3ACAAUgBvAG0AYQBuACIAJwA+ACYAbgBiAHMAcAA7ADwAbwA6AHAAPgA8AC8A
bwA6AHAAPgA8AC8AcwBwAGEAbgA+ADwALwBwAD4ADQAKACAAIAA8AC8AdABkAD4ADQAKACAAIAA8
AHQAZAAgAHMAdAB5AGwAZQA9ACcAcABhAGQAZABpAG4AZwA6AC4ANwA1AHAAdAAgAC4ANwA1AHAA
dAAgAC4ANwA1AHAAdAAgAC4ANwA1AHAAdAAnAD4ADQAKACAAIAA8AHAAIABjAGwAYQBzAHMAPQBN
AHMAbwBOAG8AcgBtAGEAbAA+ADwAcwBwAGEAbgAgAHMAdAB5AGwAZQA9ACcAbQBzAG8ALQBmAGEA
cgBlAGEAcwB0AC0AZgBvAG4AdAAtAGYAYQBtAGkAbAB5ADoAIgBUAGkAbQBlAHMAIABOAGUAdwAg
AFIAbwBtAGEAbgAiACcAPgAmAG4AYgBzAHAAOwA8AG8AOgBwAD4APAAvAG8AOgBwAD4APAAvAHMA
cABhAG4APgA8AC8AcAA+AA0ACgAgACAAPAAvAHQAZAA+AA0ACgAgACAAPAB0AGQAIABzAHQAeQBs
AGUAPQAnAHAAYQBkAGQAaQBuAGcAOgAuADcANQBwAHQAIAAuADcANQBwAHQAIAAuADcANQBwAHQA
IAAuADcANQBwAHQAJwA+AA0ACgAgACAAPABwACAAYwBsAGEAcwBzAD0ATQBzAG8ATgBvAHIAbQBh
AGwAPgA8AHMAcABhAG4AIABzAHQAeQBsAGUAPQAnAG0AcwBvAC0AZgBhAHIAZQBhAHMAdAAtAGYA
bwBuAHQALQBmAGEAbQBpAGwAeQA6ACIAVABpAG0AZQBzACAATgBlAHcAIABSAG8AbQBhAG4AIgAn
AD4AJgBuAGIAcwBwADsAPABvADoAcAA+ADwALwBvADoAcAA+ADwALwBzAHAAYQBuAD4APAAvAHAA
PgANAAoAIAAgADwALwB0AGQAPgANAAoAIAAgADwAdABkACAAcwB0AHkAbABlAD0AJwBwAGEAZABk
AGkAbgBnADoALgA3ADUAcAB0ACAALgA3ADUAcAB0ACAALgA3ADUAcAB0ACAALgA3ADUAcAB0ACcA
PgANAAoAIAAgADwAcAAgAGMAbABhAHMAcwA9AE0AcwBvAE4AbwByAG0AYQBsAD4APABzAHAAYQBu
ACAAcwB0AHkAbABlAD0AJwBtAHMAbwAtAGYAYQByAGUAYQBzAHQALQBmAG8AbgB0AC0AZgBhAG0A
aQBsAHkAOgAiAFQAaQBtAGUAcwAgAE4AZQB3ACAAUgBvAG0AYQBuACIAJwA+ACYAbgBiAHMAcAA7
ADwAbwA6AHAAPgA8AC8AbwA6AHAAPgA8AC8AcwBwAGEAbgA+ADwALwBwAD4ADQAKACAAIAA8AC8A
dABkAD4ADQAKACAAPAAvAHQAcgA+AA0ACgAgADwAdAByACAAcwB0AHkAbABlAD0AJwBtAHMAbwAt
AHkAZgB0AGkALQBpAHIAbwB3ADoAMgAnAD4ADQAKACAAIAA8AHQAZAAgAG4AbwB3AHIAYQBwACAA
cwB0AHkAbABlAD0AJwBiAGEAYwBrAGcAcgBvAHUAbgBkADoAIwBDAEMAQwBDAEMAQwA7AHAAYQBk
AGQAaQBuAGcAOgAuADcANQBwAHQAIAAuADcANQBwAHQAIAAuADcANQBwAHQAIAAuADcANQBwAHQA
JwA+AA0ACgAgACAAPABwACAAYwBsAGEAcwBzAD0ATQBzAG8ATgBvAHIAbQBhAGwAPgA8AGIAPgA8
AHMAcABhAG4AIABzAHQAeQBsAGUAPQAnAG0AcwBvAC0AZgBhAHIAZQBhAHMAdAAtAGYAbwBuAHQA
LQBmAGEAbQBpAGwAeQA6ACIAVABpAG0AZQBzACAATgBlAHcAIABSAG8AbQBhAG4AIgAnAD4APABJ
AE4AUABVAFQAIABUAFkAUABFAD0AIgBjAGgAZQBjAGsAYgBvAHgAIgAgAEMASABFAEMASwBFAEQA
IABOAEEATQBFAD0AIgBRAFUARQAiACAAVgBBAEwAVQBFAD0AIgA4ADUAMQAuADQAMQAzADMAOAAy
ACAAZgByAG8AbQAoADgANQAyAC4ANAAyADAANgA1ADgALAAxACsAKQAgAGkAbgB0AGUAbgBzAGkA
dAB5ACgANAA1ADgANQAuADAAMAAwADAAKQAgAHEAdQBlAHIAeQAoADIAKQAiAD4APABhAA0ACgAg
ACAAaAByAGUAZgA9ACIAaAB0AHQAcAA6AC8ALwB3AHcAdwAuAG0AYQB0AHIAaQB4AHMAYwBpAGUA
bgBjAGUALgBjAG8AbQAvAGMAZwBpAC8AbQBhAHMAdABlAHIAXwByAGUAcwB1AGwAdABzAC4AcABs
AD8AZgBpAGwAZQA9AC4ALgAlADIARgBkAGEAdABhACUAMgBGADIAMAAyADAAMQAxADIANgAlADIA
RgBGAFQAdABBAGYAZgB1AHQATAAuAGQAYQB0ACYAYQBtAHAAOwBnAHIAbwB1AHAAXwBmAGEAbQBp
AGwAeQA9ADAAJgBhAG0AcAA7AFIARQBQAFQAWQBQAEUAPQBwAHIAbwB0AGUAaQBuACYAYQBtAHAA
OwBfAHMAaQBnAHQAaAByAGUAcwBoAG8AbABkAD0AMAAuADAANQAmAGEAbQBwADsAUgBFAFAATwBS
AFQAPQA1ADAAJgBhAG0AcAA7AF8AcAByAGUAZgBlAHIAdABhAHgAbwBuAG8AbQB5AD0AMAAmAGEA
bQBwADsAcwBlAHMAcwBpAG8AbgBJAEQAPQBnAHUAZQBzAHQAXwBnAHUAZQBzAHQAcwBlAHMAcwBp
AG8AbgAjAFEAdQBlAHIAeQAyACIAPgA4ADUAMgAuADQAMgAwADcAPAAvAGEAPgANAAoAIAAgACgA
MQArACkAIAA8AC8AcwBwAGEAbgA+ADwALwBiAD4APABzAHAAYQBuACAAcwB0AHkAbABlAD0AJwBt
AHMAbwAtAGYAYQByAGUAYQBzAHQALQBmAG8AbgB0AC0AZgBhAG0AaQBsAHkAOgAiAFQAaQBtAGUA
cwAgAE4AZQB3ACAAUgBvAG0AYQBuACIAJwA+ADwAbwA6AHAAPgA8AC8AbwA6AHAAPgA8AC8AcwBw
AGEAbgA+ADwALwBwAD4ADQAKACAAIAA8AC8AdABkAD4ADQAKACAAIAA8AHQAZAAgAHMAdAB5AGwA
ZQA9ACcAcABhAGQAZABpAG4AZwA6AC4ANwA1AHAAdAAgAC4ANwA1AHAAdAAgAC4ANwA1AHAAdAAg
AC4ANwA1AHAAdAAnAD4ADQAKACAAIAA8AHAAIABjAGwAYQBzAHMAPQBNAHMAbwBOAG8AcgBtAGEA
bAAgAGEAbABpAGcAbgA9AGMAZQBuAHQAZQByACAAcwB0AHkAbABlAD0AJwB0AGUAeAB0AC0AYQBs
AGkAZwBuADoAYwBlAG4AdABlAHIAJwA+ADwAYQANAAoAIAAgAGgAcgBlAGYAPQAiAGgAdAB0AHAA
OgAvAC8AdwB3AHcALgBtAGEAdAByAGkAeABzAGMAaQBlAG4AYwBlAC4AYwBvAG0ALwBjAGcAaQAv
AHAAcgBvAHQAZQBpAG4AXwB2AGkAZQB3AC4AcABsAD8AZgBpAGwAZQA9AC4ALgAlADIARgBkAGEA
dABhACUAMgBGADIAMAAyADAAMQAxADIANgAlADIARgBGAFQAdABBAGYAZgB1AHQATAAuAGQAYQB0
ACYAYQBtAHAAOwBoAGkAdAA9ADEAJgBhAG0AcAA7AGQAYgBfAGkAZAB4AD0AMQAmAGEAbQBwADsA
cwBlAHMAcwBpAG8AbgBJAEQAPQBnAHUAZQBzAHQAXwBnAHUAZQBzAHQAcwBlAHMAcwBpAG8AbgAi
AA0ACgAgACAAdABhAHIAZwBlAHQAPQAiAF8AYgBsAGEAbgBrACIAPgA8AHMAcABhAG4AIABzAHQA
eQBsAGUAPQAnAG0AcwBvAC0AZgBhAHIAZQBhAHMAdAAtAGYAbwBuAHQALQBmAGEAbQBpAGwAeQA6
ACIAVABpAG0AZQBzACAATgBlAHcAIABSAG8AbQBhAG4AIgA7AA0ACgAgACAAbQBzAG8ALQBuAG8A
LQBwAHIAbwBvAGYAOgB5AGUAcwA7AHQAZQB4AHQALQBkAGUAYwBvAHIAYQB0AGkAbwBuADoAbgBv
AG4AZQA7AHQAZQB4AHQALQB1AG4AZABlAHIAbABpAG4AZQA6AG4AbwBuAGUAJwA+ADwAIQAtAC0A
WwBpAGYAIABnAHQAZQAgAHYAbQBsACAAMQBdAD4APAB2ADoAcwBoAGEAcABlAA0ACgAgACAAIABp
AGQAPQAiACAEOARBBEMEPQQ+BDoEXwB4ADAAMAAyADAAXwAxADcAIgAgAG8AOgBzAHAAaQBkAD0A
IgBfAHgAMAAwADAAMABfAGkAMQA0ADQAOAAiACAAdAB5AHAAZQA9ACIAIwBfAHgAMAAwADAAMABf
AHQANwA1ACIAIABhAGwAdAA9ACIAaAB0AHQAcAA6AC8ALwB3AHcAdwAuAG0AYQB0AHIAaQB4AHMA
YwBpAGUAbgBjAGUALgBjAG8AbQAvAGkAbQBhAGcAZQBzAC8AYwB5AGEAbgBfAGIAYQBsAGwAXwB3
AGgAaQB0AGUALgBnAGkAZgAiAA0ACgAgACAAIABoAHIAZQBmAD0AIgBoAHQAdABwADoALwAvAHcA
dwB3AC4AbQBhAHQAcgBpAHgAcwBjAGkAZQBuAGMAZQAuAGMAbwBtAC8AYwBnAGkALwBwAHIAbwB0
AGUAaQBuAF8AdgBpAGUAdwAuAHAAbAA/AGYAaQBsAGUAPQAuAC4AJQAyAEYAZABhAHQAYQAlADIA
RgAyADAAMgAwADEAMQAyADYAJQAyAEYARgBUAHQAQQBmAGYAdQB0AEwALgBkAGEAdAAmAGEAbQBw
ADsAaABpAHQAPQAxACYAYQBtAHAAOwBkAGIAXwBpAGQAeAA9ADEAJgBhAG0AcAA7AHMAZQBzAHMA
aQBvAG4ASQBEAD0AZwB1AGUAcwB0AF8AZwB1AGUAcwB0AHMAZQBzAHMAaQBvAG4AIgANAAoAIAAg
ACAAdABhAHIAZwBlAHQAPQAiAF8AYgBsAGEAbgBrACIAIABzAHQAeQBsAGUAPQAnAHcAaQBkAHQA
aAA6ADEAMgBwAHQAOwBoAGUAaQBnAGgAdAA6ADEAMgBwAHQAOwB2AGkAcwBpAGIAaQBsAGkAdAB5
ADoAdgBpAHMAaQBiAGwAZQA7AA0ACgAgACAAIABtAHMAbwAtAHcAcgBhAHAALQBzAHQAeQBsAGUA
OgBzAHEAdQBhAHIAZQAnACAAbwA6AGIAdQB0AHQAbwBuAD0AIgB0ACIAPgANAAoAIAAgACAAPAB2
ADoAaQBtAGEAZwBlAGQAYQB0AGEAIABzAHIAYwA9ACIATQBhAHMAYwBvAHQAUwB3AGkAcwBzAFAA
cgBvAHQAbQBhAG0AbQBhAGwAcwBJADAAMgAuAGYAaQBsAGUAcwAvAGkAbQBhAGcAZQAwADAAMwAu
AGcAaQBmACIAIABvADoAdABpAHQAbABlAD0AIgBjAHkAYQBuAF8AYgBhAGwAbABfAHcAaABpAHQA
ZQAiAC8APgANAAoAIAAgADwALwB2ADoAcwBoAGEAcABlAD4APAAhAFsAZQBuAGQAaQBmAF0ALQAt
AD4APAAhAFsAaQBmACAAIQB2AG0AbABdAD4APABzAHAAYQBuACAAcwB0AHkAbABlAD0AJwBtAHMA
bwAtAGkAZwBuAG8AcgBlADoAdgBnAGwAYQB5AG8AdQB0ACcAPgA8AGkAbQBnAA0ACgAgACAAYgBv
AHIAZABlAHIAPQAwACAAdwBpAGQAdABoAD0AMQA2ACAAaABlAGkAZwBoAHQAPQAxADYAIABzAHIA
YwA9ACIATQBhAHMAYwBvAHQAUwB3AGkAcwBzAFAAcgBvAHQAbQBhAG0AbQBhAGwAcwBJADAAMgAu
AGYAaQBsAGUAcwAvAGkAbQBhAGcAZQAwADAAMwAuAGcAaQBmACIADQAKACAAIABhAGwAdAA9ACIA
aAB0AHQAcAA6AC8ALwB3AHcAdwAuAG0AYQB0AHIAaQB4AHMAYwBpAGUAbgBjAGUALgBjAG8AbQAv
AGkAbQBhAGcAZQBzAC8AYwB5AGEAbgBfAGIAYQBsAGwAXwB3AGgAaQB0AGUALgBnAGkAZgAiACAA
dgA6AHMAaABhAHAAZQBzAD0AIgAgBDgEQQRDBD0EPgQ6BF8AeAAwADAAMgAwAF8AMQA3ACIAPgA8
AC8AcwBwAGEAbgA+ADwAIQBbAGUAbgBkAGkAZgBdAD4APAAvAHMAcABhAG4APgA8AC8AYQA+ADwA
cwBwAGEAbgANAAoAIAAgAHMAdAB5AGwAZQA9ACcAbQBzAG8ALQBmAGEAcgBlAGEAcwB0AC0AZgBv
AG4AdAAtAGYAYQBtAGkAbAB5ADoAIgBUAGkAbQBlAHMAIABOAGUAdwAgAFIAbwBtAGEAbgAiACcA
PgA8AG8AOgBwAD4APAAvAG8AOgBwAD4APAAvAHMAcABhAG4APgA8AC8AcAA+AA0ACgAgACAAPAAv
AHQAZAA+AA0ACgAgACAAPAB0AGQAIABzAHQAeQBsAGUAPQAnAHAAYQBkAGQAaQBuAGcAOgAuADcA
NQBwAHQAIAAuADcANQBwAHQAIAAuADcANQBwAHQAIAAuADcANQBwAHQAJwA+AA0ACgAgACAAPABw
ACAAYwBsAGEAcwBzAD0ATQBzAG8ATgBvAHIAbQBhAGwAPgA8AHMAcABhAG4AIABzAHQAeQBsAGUA
PQAnAG0AcwBvAC0AZgBhAHIAZQBhAHMAdAAtAGYAbwBuAHQALQBmAGEAbQBpAGwAeQA6ACIAVABp
AG0AZQBzACAATgBlAHcAIABSAG8AbQBhAG4AIgAnAD4AJgBuAGIAcwBwADsAPABvADoAcAA+ADwA
LwBvADoAcAA+ADwALwBzAHAAYQBuAD4APAAvAHAAPgANAAoAIAAgADwALwB0AGQAPgANAAoAIAAg
ADwAdABkACAAcwB0AHkAbABlAD0AJwBwAGEAZABkAGkAbgBnADoALgA3ADUAcAB0ACAALgA3ADUA
cAB0ACAALgA3ADUAcAB0ACAALgA3ADUAcAB0ACcAPgANAAoAIAAgADwAcAAgAGMAbABhAHMAcwA9
AE0AcwBvAE4AbwByAG0AYQBsAD4APABzAHAAYQBuACAAcwB0AHkAbABlAD0AJwBtAHMAbwAtAGYA
YQByAGUAYQBzAHQALQBmAG8AbgB0AC0AZgBhAG0AaQBsAHkAOgAiAFQAaQBtAGUAcwAgAE4AZQB3
ACAAUgBvAG0AYQBuACIAJwA+ACYAbgBiAHMAcAA7ADwAbwA6AHAAPgA8AC8AbwA6AHAAPgA8AC8A
cwBwAGEAbgA+ADwALwBwAD4ADQAKACAAIAA8AC8AdABkAD4ADQAKACAAIAA8AHQAZAAgAHMAdAB5
AGwAZQA9ACcAcABhAGQAZABpAG4AZwA6AC4ANwA1AHAAdAAgAC4ANwA1AHAAdAAgAC4ANwA1AHAA
dAAgAC4ANwA1AHAAdAAnAD4ADQAKACAAIAA8AHAAIABjAGwAYQBzAHMAPQBNAHMAbwBOAG8AcgBt
AGEAbAA+ADwAcwBwAGEAbgAgAHMAdAB5AGwAZQA9ACcAbQBzAG8ALQBmAGEAcgBlAGEAcwB0AC0A
ZgBvAG4AdAAtAGYAYQBtAGkAbAB5ADoAIgBUAGkAbQBlAHMAIABOAGUAdwAgAFIAbwBtAGEAbgAi
ACcAPgAmAG4AYgBzAHAAOwA8AG8AOgBwAD4APAAvAG8AOgBwAD4APAAvAHMAcABhAG4APgA8AC8A
cAA+AA0ACgAgACAAPAAvAHQAZAA+AA0ACgAgACAAPAB0AGQAIABzAHQAeQBsAGUAPQAnAHAAYQBk
AGQAaQBuAGcAOgAuADcANQBwAHQAIAAuADcANQBwAHQAIAAuADcANQBwAHQAIAAuADcANQBwAHQA
JwA+AA0ACgAgACAAPABwACAAYwBsAGEAcwBzAD0ATQBzAG8ATgBvAHIAbQBhAGwAPgA8AHMAcABh
AG4AIABzAHQAeQBsAGUAPQAnAG0AcwBvAC0AZgBhAHIAZQBhAHMAdAAtAGYAbwBuAHQALQBmAGEA
bQBpAGwAeQA6ACIAVABpAG0AZQBzACAATgBlAHcAIABSAG8AbQBhAG4AIgAnAD4AJgBuAGIAcwBw
ADsAPABvADoAcAA+ADwALwBvADoAcAA+ADwALwBzAHAAYQBuAD4APAAvAHAAPgANAAoAIAAgADwA
LwB0AGQAPgANAAoAIAAgADwAdABkACAAcwB0AHkAbABlAD0AJwBwAGEAZABkAGkAbgBnADoALgA3
ADUAcAB0ACAALgA3ADUAcAB0ACAALgA3ADUAcAB0ACAALgA3ADUAcAB0ACcAPgANAAoAIAAgADwA
cAAgAGMAbABhAHMAcwA9AE0AcwBvAE4AbwByAG0AYQBsAD4APABzAHAAYQBuACAAcwB0AHkAbABl
AD0AJwBtAHMAbwAtAGYAYQByAGUAYQBzAHQALQBmAG8AbgB0AC0AZgBhAG0AaQBsAHkAOgAiAFQA
aQBtAGUAcwAgAE4AZQB3ACAAUgBvAG0AYQBuACIAJwA+ACYAbgBiAHMAcAA7ADwAbwA6AHAAPgA8
AC8AbwA6AHAAPgA8AC8AcwBwAGEAbgA+ADwALwBwAD4ADQAKACAAIAA8AC8AdABkAD4ADQAKACAA
IAA8AHQAZAAgAHMAdAB5AGwAZQA9ACcAcABhAGQAZABpAG4AZwA6AC4ANwA1AHAAdAAgAC4ANwA1
AHAAdAAgAC4ANwA1AHAAdAAgAC4ANwA1AHAAdAAnAD4ADQAKACAAIAA8AHAAIABjAGwAYQBzAHMA
PQBNAHMAbwBOAG8AcgBtAGEAbAA+ADwAcwBwAGEAbgAgAHMAdAB5AGwAZQA9ACcAbQBzAG8ALQBm
AGEAcgBlAGEAcwB0AC0AZgBvAG4AdAAtAGYAYQBtAGkAbAB5ADoAIgBUAGkAbQBlAHMAIABOAGUA
dwAgAFIAbwBtAGEAbgAiACcAPgAmAG4AYgBzAHAAOwA8AG8AOgBwAD4APAAvAG8AOgBwAD4APAAv
AHMAcABhAG4APgA8AC8AcAA+AA0ACgAgACAAPAAvAHQAZAA+AA0ACgAgACAAPAB0AGQAIABzAHQA
eQBsAGUAPQAnAHAAYQBkAGQAaQBuAGcAOgAuADcANQBwAHQAIAAuADcANQBwAHQAIAAuADcANQBw
AHQAIAAuADcANQBwAHQAJwA+AA0ACgAgACAAPABwACAAYwBsAGEAcwBzAD0ATQBzAG8ATgBvAHIA
bQBhAGwAPgA8AHMAcABhAG4AIABzAHQAeQBsAGUAPQAnAG0AcwBvAC0AZgBhAHIAZQBhAHMAdAAt
AGYAbwBuAHQALQBmAGEAbQBpAGwAeQA6ACIAVABpAG0AZQBzACAATgBlAHcAIABSAG8AbQBhAG4A
IgAnAD4AJgBuAGIAcwBwADsAPABvADoAcAA+ADwALwBvADoAcAA+ADwALwBzAHAAYQBuAD4APAAv
AHAAPgANAAoAIAAgADwALwB0AGQAPgANAAoAIAAgADwAdABkACAAcwB0AHkAbABlAD0AJwBwAGEA
ZABkAGkAbgBnADoALgA3ADUAcAB0ACAALgA3ADUAcAB0ACAALgA3ADUAcAB0ACAALgA3ADUAcAB0
ACcAPgANAAoAIAAgADwAcAAgAGMAbABhAHMAcwA9AE0AcwBvAE4AbwByAG0AYQBsAD4APABzAHAA
YQBuACAAcwB0AHkAbABlAD0AJwBtAHMAbwAtAGYAYQByAGUAYQBzAHQALQBmAG8AbgB0AC0AZgBh
AG0AaQBsAHkAOgAiAFQAaQBtAGUAcwAgAE4AZQB3ACAAUgBvAG0AYQBuACIAJwA+ACYAbgBiAHMA
cAA7ADwAbwA6AHAAPgA8AC8AbwA6AHAAPgA8AC8AcwBwAGEAbgA+ADwALwBwAD4ADQAKACAAIAA8
AC8AdABkAD4ADQAKACAAIAA8AHQAZAAgAHMAdAB5AGwAZQA9ACcAcABhAGQAZABpAG4AZwA6AC4A
NwA1AHAAdAAgAC4ANwA1AHAAdAAgAC4ANwA1AHAAdAAgAC4ANwA1AHAAdAAnAD4ADQAKACAAIAA8
AHAAIABjAGwAYQBzAHMAPQBNAHMAbwBOAG8AcgBtAGEAbAA+ADwAcwBwAGEAbgAgAHMAdAB5AGwA
ZQA9ACcAbQBzAG8ALQBmAGEAcgBlAGEAcwB0AC0AZgBvAG4AdAAtAGYAYQBtAGkAbAB5ADoAIgBU
AGkAbQBlAHMAIABOAGUAdwAgAFIAbwBtAGEAbgAiACcAPgAmAG4AYgBzAHAAOwA8AG8AOgBwAD4A
PAAvAG8AOgBwAD4APAAvAHMAcABhAG4APgA8AC8AcAA+AA0ACgAgACAAPAAvAHQAZAA+AA0ACgAg
ACAAPAB0AGQAIABzAHQAeQBsAGUAPQAnAHAAYQBkAGQAaQBuAGcAOgAuADcANQBwAHQAIAAuADcA
NQBwAHQAIAAuADcANQBwAHQAIAAuADcANQBwAHQAJwA+AA0ACgAgACAAPABwACAAYwBsAGEAcwBz
AD0ATQBzAG8ATgBvAHIAbQBhAGwAPgA8AHMAcABhAG4AIABzAHQAeQBsAGUAPQAnAG0AcwBvAC0A
ZgBhAHIAZQBhAHMAdAAtAGYAbwBuAHQALQBmAGEAbQBpAGwAeQA6ACIAVABpAG0AZQBzACAATgBl
AHcAIABSAG8AbQBhAG4AIgAnAD4AJgBuAGIAcwBwADsAPABvADoAcAA+ADwALwBvADoAcAA+ADwA
LwBzAHAAYQBuAD4APAAvAHAAPgANAAoAIAAgADwALwB0AGQAPgANAAoAIAAgADwAdABkACAAcwB0
AHkAbABlAD0AJwBwAGEAZABkAGkAbgBnADoALgA3ADUAcAB0ACAALgA3ADUAcAB0ACAALgA3ADUA
cAB0ACAALgA3ADUAcAB0ACcAPgANAAoAIAAgADwAcAAgAGMAbABhAHMAcwA9AE0AcwBvAE4AbwBy
AG0AYQBsAD4APABzAHAAYQBuACAAcwB0AHkAbABlAD0AJwBtAHMAbwAtAGYAYQByAGUAYQBzAHQA
LQBmAG8AbgB0AC0AZgBhAG0AaQBsAHkAOgAiAFQAaQBtAGUAcwAgAE4AZQB3ACAAUgBvAG0AYQBu
ACIAJwA+ACYAbgBiAHMAcAA7ADwAbwA6AHAAPgA8AC8AbwA6AHAAPgA8AC8AcwBwAGEAbgA+ADwA
LwBwAD4ADQAKACAAIAA8AC8AdABkAD4ADQAKACAAIAA8AHQAZAAgAHMAdAB5AGwAZQA9ACcAcABh
AGQAZABpAG4AZwA6AC4ANwA1AHAAdAAgAC4ANwA1AHAAdAAgAC4ANwA1AHAAdAAgAC4ANwA1AHAA
dAAnAD4ADQAKACAAIAA8AHAAIABjAGwAYQBzAHMAPQBNAHMAbwBOAG8AcgBtAGEAbAAgAGEAbABp
AGcAbgA9AGMAZQBuAHQAZQByACAAcwB0AHkAbABlAD0AJwB0AGUAeAB0AC0AYQBsAGkAZwBuADoA
YwBlAG4AdABlAHIAJwA+ADwAYQANAAoAIAAgAGgAcgBlAGYAPQAiAGgAdAB0AHAAOgAvAC8AdwB3
AHcALgBtAGEAdAByAGkAeABzAGMAaQBlAG4AYwBlAC4AYwBvAG0ALwBjAGcAaQAvAHAAcgBvAHQA
ZQBpAG4AXwB2AGkAZQB3AC4AcABsAD8AZgBpAGwAZQA9AC4ALgAlADIARgBkAGEAdABhACUAMgBG
ADIAMAAyADAAMQAxADIANgAlADIARgBGAFQAdABBAGYAZgB1AHQATAAuAGQAYQB0ACYAYQBtAHAA
OwBoAGkAdAA9ADEAMwAmAGEAbQBwADsAZABiAF8AaQBkAHgAPQAxACYAYQBtAHAAOwBzAGUAcwBz
AGkAbwBuAEkARAA9AGcAdQBlAHMAdABfAGcAdQBlAHMAdABzAGUAcwBzAGkAbwBuACIADQAKACAA
IAB0AGEAcgBnAGUAdAA9ACIAXwBiAGwAYQBuAGsAIgA+ADwAcwBwAGEAbgAgAHMAdAB5AGwAZQA9
ACcAbQBzAG8ALQBmAGEAcgBlAGEAcwB0AC0AZgBvAG4AdAAtAGYAYQBtAGkAbAB5ADoAIgBUAGkA
bQBlAHMAIABOAGUAdwAgAFIAbwBtAGEAbgAiADsADQAKACAAIABtAHMAbwAtAG4AbwAtAHAAcgBv
AG8AZgA6AHkAZQBzADsAdABlAHgAdAAtAGQAZQBjAG8AcgBhAHQAaQBvAG4AOgBuAG8AbgBlADsA
dABlAHgAdAAtAHUAbgBkAGUAcgBsAGkAbgBlADoAbgBvAG4AZQAnAD4APAAhAC0ALQBbAGkAZgAg
AGcAdABlACAAdgBtAGwAIAAxAF0APgA8AHYAOgBzAGgAYQBwAGUADQAKACAAIAAgAGkAZAA9ACIA
IAQ4BEEEQwQ9BD4EOgRfAHgAMAAwADIAMABfADEAOAAiACAAbwA6AHMAcABpAGQAPQAiAF8AeAAw
ADAAMAAwAF8AaQAxADQANAA3ACIAIAB0AHkAcABlAD0AIgAjAF8AeAAwADAAMAAwAF8AdAA3ADUA
IgAgAGEAbAB0AD0AIgBoAHQAdABwADoALwAvAHcAdwB3AC4AbQBhAHQAcgBpAHgAcwBjAGkAZQBu
AGMAZQAuAGMAbwBtAC8AaQBtAGEAZwBlAHMALwBjAHkAYQBuAF8AYgBhAGwAbABfAHcAaABpAHQA
ZQAuAGcAaQBmACIADQAKACAAIAAgAGgAcgBlAGYAPQAiAGgAdAB0AHAAOgAvAC8AdwB3AHcALgBt
AGEAdAByAGkAeABzAGMAaQBlAG4AYwBlAC4AYwBvAG0ALwBjAGcAaQAvAHAAcgBvAHQAZQBpAG4A
XwB2AGkAZQB3AC4AcABsAD8AZgBpAGwAZQA9AC4ALgAlADIARgBkAGEAdABhACUAMgBGADIAMAAy
ADAAMQAxADIANgAlADIARgBGAFQAdABBAGYAZgB1AHQATAAuAGQAYQB0ACYAYQBtAHAAOwBoAGkA
dAA9ADEAMwAmAGEAbQBwADsAZABiAF8AaQBkAHgAPQAxACYAYQBtAHAAOwBzAGUAcwBzAGkAbwBu
AEkARAA9AGcAdQBlAHMAdABfAGcAdQBlAHMAdABzAGUAcwBzAGkAbwBuACIADQAKACAAIAAgAHQA
YQByAGcAZQB0AD0AIgBfAGIAbABhAG4AawAiACAAcwB0AHkAbABlAD0AJwB3AGkAZAB0AGgAOgAx
ADIAcAB0ADsAaABlAGkAZwBoAHQAOgAxADIAcAB0ADsAdgBpAHMAaQBiAGkAbABpAHQAeQA6AHYA
aQBzAGkAYgBsAGUAOwANAAoAIAAgACAAbQBzAG8ALQB3AHIAYQBwAC0AcwB0AHkAbABlADoAcwBx
AHUAYQByAGUAJwAgAG8AOgBiAHUAdAB0AG8AbgA9ACIAdAAiAD4ADQAKACAAIAAgADwAdgA6AGkA
bQBhAGcAZQBkAGEAdABhACAAcwByAGMAPQAiAE0AYQBzAGMAbwB0AFMAdwBpAHMAcwBQAHIAbwB0
AG0AYQBtAG0AYQBsAHMASQAwADIALgBmAGkAbABlAHMALwBpAG0AYQBnAGUAMAAwADMALgBnAGkA
ZgAiACAAbwA6AHQAaQB0AGwAZQA9ACIAYwB5AGEAbgBfAGIAYQBsAGwAXwB3AGgAaQB0AGUAIgAv
AD4ADQAKACAAIAA8AC8AdgA6AHMAaABhAHAAZQA+ADwAIQBbAGUAbgBkAGkAZgBdAC0ALQA+ADwA
IQBbAGkAZgAgACEAdgBtAGwAXQA+ADwAcwBwAGEAbgAgAHMAdAB5AGwAZQA9ACcAbQBzAG8ALQBp
AGcAbgBvAHIAZQA6AHYAZwBsAGEAeQBvAHUAdAAnAD4APABpAG0AZwANAAoAIAAgAGIAbwByAGQA
ZQByAD0AMAAgAHcAaQBkAHQAaAA9ADEANgAgAGgAZQBpAGcAaAB0AD0AMQA2ACAAcwByAGMAPQAi
AE0AYQBzAGMAbwB0AFMAdwBpAHMAcwBQAHIAbwB0AG0AYQBtAG0AYQBsAHMASQAwADIALgBmAGkA
bABlAHMALwBpAG0AYQBnAGUAMAAwADMALgBnAGkAZgAiAA0ACgAgACAAYQBsAHQAPQAiAGgAdAB0
AHAAOgAvAC8AdwB3AHcALgBtAGEAdAByAGkAeABzAGMAaQBlAG4AYwBlAC4AYwBvAG0ALwBpAG0A
YQBnAGUAcwAvAGMAeQBhAG4AXwBiAGEAbABsAF8AdwBoAGkAdABlAC4AZwBpAGYAIgAgAHYAOgBz
AGgAYQBwAGUAcwA9ACIAIAQ4BEEEQwQ9BD4EOgRfAHgAMAAwADIAMABfADEAOAAiAD4APAAvAHMA
cABhAG4APgA8ACEAWwBlAG4AZABpAGYAXQA+ADwALwBzAHAAYQBuAD4APAAvAGEAPgA8AHMAcABh
AG4ADQAKACAAIABzAHQAeQBsAGUAPQAnAG0AcwBvAC0AZgBhAHIAZQBhAHMAdAAtAGYAbwBuAHQA
LQBmAGEAbQBpAGwAeQA6ACIAVABpAG0AZQBzACAATgBlAHcAIABSAG8AbQBhAG4AIgAnAD4APABv
ADoAcAA+ADwALwBvADoAcAA+ADwALwBzAHAAYQBuAD4APAAvAHAAPgANAAoAIAAgADwALwB0AGQA
PgANAAoAIAAgADwAdABkACAAcwB0AHkAbABlAD0AJwBwAGEAZABkAGkAbgBnADoALgA3ADUAcAB0
ACAALgA3ADUAcAB0ACAALgA3ADUAcAB0ACAALgA3ADUAcAB0ACcAPgANAAoAIAAgADwAcAAgAGMA
bABhAHMAcwA9AE0AcwBvAE4AbwByAG0AYQBsAD4APABzAHAAYQBuACAAcwB0AHkAbABlAD0AJwBt
AHMAbwAtAGYAYQByAGUAYQBzAHQALQBmAG8AbgB0AC0AZgBhAG0AaQBsAHkAOgAiAFQAaQBtAGUA
cwAgAE4AZQB3ACAAUgBvAG0AYQBuACIAJwA+ACYAbgBiAHMAcAA7ADwAbwA6AHAAPgA8AC8AbwA6
AHAAPgA8AC8AcwBwAGEAbgA+ADwALwBwAD4ADQAKACAAIAA8AC8AdABkAD4ADQAKACAAIAA8AHQA
ZAAgAHMAdAB5AGwAZQA9ACcAcABhAGQAZABpAG4AZwA6AC4ANwA1AHAAdAAgAC4ANwA1AHAAdAAg
AC4ANwA1AHAAdAAgAC4ANwA1AHAAdAAnAD4ADQAKACAAIAA8AHAAIABjAGwAYQBzAHMAPQBNAHMA
bwBOAG8AcgBtAGEAbAA+ADwAcwBwAGEAbgAgAHMAdAB5AGwAZQA9ACcAbQBzAG8ALQBmAGEAcgBl
AGEAcwB0AC0AZgBvAG4AdAAtAGYAYQBtAGkAbAB5ADoAIgBUAGkAbQBlAHMAIABOAGUAdwAgAFIA
bwBtAGEAbgAiACcAPgAmAG4AYgBzAHAAOwA8AG8AOgBwAD4APAAvAG8AOgBwAD4APAAvAHMAcABh
AG4APgA8AC8AcAA+AA0ACgAgACAAPAAvAHQAZAA+AA0ACgAgACAAPAB0AGQAIABzAHQAeQBsAGUA
PQAnAHAAYQBkAGQAaQBuAGcAOgAuADcANQBwAHQAIAAuADcANQBwAHQAIAAuADcANQBwAHQAIAAu
ADcANQBwAHQAJwA+AA0ACgAgACAAPABwACAAYwBsAGEAcwBzAD0ATQBzAG8ATgBvAHIAbQBhAGwA
PgA8AHMAcABhAG4AIABzAHQAeQBsAGUAPQAnAG0AcwBvAC0AZgBhAHIAZQBhAHMAdAAtAGYAbwBu
AHQALQBmAGEAbQBpAGwAeQA6ACIAVABpAG0AZQBzACAATgBlAHcAIABSAG8AbQBhAG4AIgAnAD4A
JgBuAGIAcwBwADsAPABvADoAcAA+ADwALwBvADoAcAA+ADwALwBzAHAAYQBuAD4APAAvAHAAPgAN
AAoAIAAgADwALwB0AGQAPgANAAoAIAAgADwAdABkACAAcwB0AHkAbABlAD0AJwBwAGEAZABkAGkA
bgBnADoALgA3ADUAcAB0ACAALgA3ADUAcAB0ACAALgA3ADUAcAB0ACAALgA3ADUAcAB0ACcAPgAN
AAoAIAAgADwAcAAgAGMAbABhAHMAcwA9AE0AcwBvAE4AbwByAG0AYQBsAD4APABzAHAAYQBuACAA
cwB0AHkAbABlAD0AJwBtAHMAbwAtAGYAYQByAGUAYQBzAHQALQBmAG8AbgB0AC0AZgBhAG0AaQBs
AHkAOgAiAFQAaQBtAGUAcwAgAE4AZQB3ACAAUgBvAG0AYQBuACIAJwA+ACYAbgBiAHMAcAA7ADwA
bwA6AHAAPgA8AC8AbwA6AHAAPgA8AC8AcwBwAGEAbgA+ADwALwBwAD4ADQAKACAAIAA8AC8AdABk
AD4ADQAKACAAIAA8AHQAZAAgAHMAdAB5AGwAZQA9ACcAcABhAGQAZABpAG4AZwA6AC4ANwA1AHAA
dAAgAC4ANwA1AHAAdAAgAC4ANwA1AHAAdAAgAC4ANwA1AHAAdAAnAD4ADQAKACAAIAA8AHAAIABj
AGwAYQBzAHMAPQBNAHMAbwBOAG8AcgBtAGEAbAA+ADwAcwBwAGEAbgAgAHMAdAB5AGwAZQA9ACcA
bQBzAG8ALQBmAGEAcgBlAGEAcwB0AC0AZgBvAG4AdAAtAGYAYQBtAGkAbAB5ADoAIgBUAGkAbQBl
AHMAIABOAGUAdwAgAFIAbwBtAGEAbgAiACcAPgAmAG4AYgBzAHAAOwA8AG8AOgBwAD4APAAvAG8A
OgBwAD4APAAvAHMAcABhAG4APgA8AC8AcAA+AA0ACgAgACAAPAAvAHQAZAA+AA0ACgAgACAAPAB0
AGQAIABzAHQAeQBsAGUAPQAnAHAAYQBkAGQAaQBuAGcAOgAuADcANQBwAHQAIAAuADcANQBwAHQA
IAAuADcANQBwAHQAIAAuADcANQBwAHQAJwA+AA0ACgAgACAAPABwACAAYwBsAGEAcwBzAD0ATQBz
AG8ATgBvAHIAbQBhAGwAPgA8AHMAcABhAG4AIABzAHQAeQBsAGUAPQAnAG0AcwBvAC0AZgBhAHIA
ZQBhAHMAdAAtAGYAbwBuAHQALQBmAGEAbQBpAGwAeQA6ACIAVABpAG0AZQBzACAATgBlAHcAIABS
AG8AbQBhAG4AIgAnAD4AJgBuAGIAcwBwADsAPABvADoAcAA+ADwALwBvADoAcAA+ADwALwBzAHAA
YQBuAD4APAAvAHAAPgANAAoAIAAgADwALwB0AGQAPgANAAoAIAAgADwAdABkACAAcwB0AHkAbABl
AD0AJwBwAGEAZABkAGkAbgBnADoALgA3ADUAcAB0ACAALgA3ADUAcAB0ACAALgA3ADUAcAB0ACAA
LgA3ADUAcAB0ACcAPgANAAoAIAAgADwAcAAgAGMAbABhAHMAcwA9AE0AcwBvAE4AbwByAG0AYQBs
AD4APABzAHAAYQBuACAAcwB0AHkAbABlAD0AJwBtAHMAbwAtAGYAYQByAGUAYQBzAHQALQBmAG8A
bgB0AC0AZgBhAG0AaQBsAHkAOgAiAFQAaQBtAGUAcwAgAE4AZQB3ACAAUgBvAG0AYQBuACIAJwA+
ACYAbgBiAHMAcAA7ADwAbwA6AHAAPgA8AC8AbwA6AHAAPgA8AC8AcwBwAGEAbgA+ADwALwBwAD4A
DQAKACAAIAA8AC8AdABkAD4ADQAKACAAIAA8AHQAZAAgAHMAdAB5AGwAZQA9ACcAcABhAGQAZABp
AG4AZwA6AC4ANwA1AHAAdAAgAC4ANwA1AHAAdAAgAC4ANwA1AHAAdAAgAC4ANwA1AHAAdAAnAD4A
DQAKACAAIAA8AHAAIABjAGwAYQBzAHMAPQBNAHMAbwBOAG8AcgBtAGEAbAAgAGEAbABpAGcAbgA9
AGMAZQBuAHQAZQByACAAcwB0AHkAbABlAD0AJwB0AGUAeAB0AC0AYQBsAGkAZwBuADoAYwBlAG4A
dABlAHIAJwA+ADwAYQANAAoAIAAgAGgAcgBlAGYAPQAiAGgAdAB0AHAAOgAvAC8AdwB3AHcALgBt
AGEAdAByAGkAeABzAGMAaQBlAG4AYwBlAC4AYwBvAG0ALwBjAGcAaQAvAHAAcgBvAHQAZQBpAG4A
XwB2AGkAZQB3AC4AcABsAD8AZgBpAGwAZQA9AC4ALgAlADIARgBkAGEAdABhACUAMgBGADIAMAAy
ADAAMQAxADIANgAlADIARgBGAFQAdABBAGYAZgB1AHQATAAuAGQAYQB0ACYAYQBtAHAAOwBoAGkA
dAA9ADIAMQAmAGEAbQBwADsAZABiAF8AaQBkAHgAPQAxACYAYQBtAHAAOwBzAGUAcwBzAGkAbwBu
AEkARAA9AGcAdQBlAHMAdABfAGcAdQBlAHMAdABzAGUAcwBzAGkAbwBuACIADQAKACAAIAB0AGEA
cgBnAGUAdAA9ACIAXwBiAGwAYQBuAGsAIgA+ADwAcwBwAGEAbgAgAHMAdAB5AGwAZQA9ACcAbQBz
AG8ALQBmAGEAcgBlAGEAcwB0AC0AZgBvAG4AdAAtAGYAYQBtAGkAbAB5ADoAIgBUAGkAbQBlAHMA
IABOAGUAdwAgAFIAbwBtAGEAbgAiADsADQAKACAAIABtAHMAbwAtAG4AbwAtAHAAcgBvAG8AZgA6
AHkAZQBzADsAdABlAHgAdAAtAGQAZQBjAG8AcgBhAHQAaQBvAG4AOgBuAG8AbgBlADsAdABlAHgA
dAAtAHUAbgBkAGUAcgBsAGkAbgBlADoAbgBvAG4AZQAnAD4APAAhAC0ALQBbAGkAZgAgAGcAdABl
ACAAdgBtAGwAIAAxAF0APgA8AHYAOgBzAGgAYQBwAGUADQAKACAAIAAgAGkAZAA9ACIAIAQ4BEEE
QwQ9BD4EOgRfAHgAMAAwADIAMABfADEAOQAiACAAbwA6AHMAcABpAGQAPQAiAF8AeAAwADAAMAAw
AF8AaQAxADQANAA2ACIAIAB0AHkAcABlAD0AIgAjAF8AeAAwADAAMAAwAF8AdAA3ADUAIgAgAGEA
bAB0AD0AIgBoAHQAdABwADoALwAvAHcAdwB3AC4AbQBhAHQAcgBpAHgAcwBjAGkAZQBuAGMAZQAu
AGMAbwBtAC8AaQBtAGEAZwBlAHMALwBjAHkAYQBuAF8AYgBhAGwAbABfAHcAaABpAHQAZQAuAGcA
aQBmACIADQAKACAAIAAgAGgAcgBlAGYAPQAiAGgAdAB0AHAAOgAvAC8AdwB3AHcALgBtAGEAdABy
AGkAeABzAGMAaQBlAG4AYwBlAC4AYwBvAG0ALwBjAGcAaQAvAHAAcgBvAHQAZQBpAG4AXwB2AGkA
ZQB3AC4AcABsAD8AZgBpAGwAZQA9AC4ALgAlADIARgBkAGEAdABhACUAMgBGADIAMAAyADAAMQAx
ADIANgAlADIARgBGAFQAdABBAGYAZgB1AHQATAAuAGQAYQB0ACYAYQBtAHAAOwBoAGkAdAA9ADIA
MQAmAGEAbQBwADsAZABiAF8AaQBkAHgAPQAxACYAYQBtAHAAOwBzAGUAcwBzAGkAbwBuAEkARAA9
AGcAdQBlAHMAdABfAGcAdQBlAHMAdABzAGUAcwBzAGkAbwBuACIADQAKACAAIAAgAHQAYQByAGcA
ZQB0AD0AIgBfAGIAbABhAG4AawAiACAAcwB0AHkAbABlAD0AJwB3AGkAZAB0AGgAOgAxADIAcAB0
ADsAaABlAGkAZwBoAHQAOgAxADIAcAB0ADsAdgBpAHMAaQBiAGkAbABpAHQAeQA6AHYAaQBzAGkA
YgBsAGUAOwANAAoAIAAgACAAbQBzAG8ALQB3AHIAYQBwAC0AcwB0AHkAbABlADoAcwBxAHUAYQBy
AGUAJwAgAG8AOgBiAHUAdAB0AG8AbgA9ACIAdAAiAD4ADQAKACAAIAAgADwAdgA6AGkAbQBhAGcA
ZQBkAGEAdABhACAAcwByAGMAPQAiAE0AYQBzAGMAbwB0AFMAdwBpAHMAcwBQAHIAbwB0AG0AYQBt
AG0AYQBsAHMASQAwADIALgBmAGkAbABlAHMALwBpAG0AYQBnAGUAMAAwADMALgBnAGkAZgAiACAA
bwA6AHQAaQB0AGwAZQA9ACIAYwB5AGEAbgBfAGIAYQBsAGwAXwB3AGgAaQB0AGUAIgAvAD4ADQAK
ACAAIAA8AC8AdgA6AHMAaABhAHAAZQA+ADwAIQBbAGUAbgBkAGkAZgBdAC0ALQA+ADwAIQBbAGkA
ZgAgACEAdgBtAGwAXQA+ADwAcwBwAGEAbgAgAHMAdAB5AGwAZQA9ACcAbQBzAG8ALQBpAGcAbgBv
AHIAZQA6AHYAZwBsAGEAeQBvAHUAdAAnAD4APABpAG0AZwANAAoAIAAgAGIAbwByAGQAZQByAD0A
MAAgAHcAaQBkAHQAaAA9ADEANgAgAGgAZQBpAGcAaAB0AD0AMQA2ACAAcwByAGMAPQAiAE0AYQBz
AGMAbwB0AFMAdwBpAHMAcwBQAHIAbwB0AG0AYQBtAG0AYQBsAHMASQAwADIALgBmAGkAbABlAHMA
LwBpAG0AYQBnAGUAMAAwADMALgBnAGkAZgAiAA0ACgAgACAAYQBsAHQAPQAiAGgAdAB0AHAAOgAv
AC8AdwB3AHcALgBtAGEAdAByAGkAeABzAGMAaQBlAG4AYwBlAC4AYwBvAG0ALwBpAG0AYQBnAGUA
cwAvAGMAeQBhAG4AXwBiAGEAbABsAF8AdwBoAGkAdABlAC4AZwBpAGYAIgAgAHYAOgBzAGgAYQBw
AGUAcwA9ACIAIAQ4BEEEQwQ9BD4EOgRfAHgAMAAwADIAMABfADEAOQAiAD4APAAvAHMAcABhAG4A
PgA8ACEAWwBlAG4AZABpAGYAXQA+ADwALwBzAHAAYQBuAD4APAAvAGEAPgA8AHMAcABhAG4ADQAK
ACAAIABzAHQAeQBsAGUAPQAnAG0AcwBvAC0AZgBhAHIAZQBhAHMAdAAtAGYAbwBuAHQALQBmAGEA
bQBpAGwAeQA6ACIAVABpAG0AZQBzACAATgBlAHcAIABSAG8AbQBhAG4AIgAnAD4APABvADoAcAA+
ADwALwBvADoAcAA+ADwALwBzAHAAYQBuAD4APAAvAHAAPgANAAoAIAAgADwALwB0AGQAPgANAAoA
IAAgADwAdABkACAAcwB0AHkAbABlAD0AJwBwAGEAZABkAGkAbgBnADoALgA3ADUAcAB0ACAALgA3
ADUAcAB0ACAALgA3ADUAcAB0ACAALgA3ADUAcAB0ACcAPgANAAoAIAAgADwAcAAgAGMAbABhAHMA
cwA9AE0AcwBvAE4AbwByAG0AYQBsAD4APABzAHAAYQBuACAAcwB0AHkAbABlAD0AJwBtAHMAbwAt
AGYAYQByAGUAYQBzAHQALQBmAG8AbgB0AC0AZgBhAG0AaQBsAHkAOgAiAFQAaQBtAGUAcwAgAE4A
ZQB3ACAAUgBvAG0AYQBuACIAJwA+ACYAbgBiAHMAcAA7ADwAbwA6AHAAPgA8AC8AbwA6AHAAPgA8
AC8AcwBwAGEAbgA+ADwALwBwAD4ADQAKACAAIAA8AC8AdABkAD4ADQAKACAAIAA8AHQAZAAgAHMA
dAB5AGwAZQA9ACcAcABhAGQAZABpAG4AZwA6AC4ANwA1AHAAdAAgAC4ANwA1AHAAdAAgAC4ANwA1
AHAAdAAgAC4ANwA1AHAAdAAnAD4ADQAKACAAIAA8AHAAIABjAGwAYQBzAHMAPQBNAHMAbwBOAG8A
cgBtAGEAbAA+ADwAcwBwAGEAbgAgAHMAdAB5AGwAZQA9ACcAbQBzAG8ALQBmAGEAcgBlAGEAcwB0
AC0AZgBvAG4AdAAtAGYAYQBtAGkAbAB5ADoAIgBUAGkAbQBlAHMAIABOAGUAdwAgAFIAbwBtAGEA
bgAiACcAPgAmAG4AYgBzAHAAOwA8AG8AOgBwAD4APAAvAG8AOgBwAD4APAAvAHMAcABhAG4APgA8
AC8AcAA+AA0ACgAgACAAPAAvAHQAZAA+AA0ACgAgACAAPAB0AGQAIABzAHQAeQBsAGUAPQAnAHAA
YQBkAGQAaQBuAGcAOgAuADcANQBwAHQAIAAuADcANQBwAHQAIAAuADcANQBwAHQAIAAuADcANQBw
AHQAJwA+AA0ACgAgACAAPABwACAAYwBsAGEAcwBzAD0ATQBzAG8ATgBvAHIAbQBhAGwAPgA8AHMA
cABhAG4AIABzAHQAeQBsAGUAPQAnAG0AcwBvAC0AZgBhAHIAZQBhAHMAdAAtAGYAbwBuAHQALQBm
AGEAbQBpAGwAeQA6ACIAVABpAG0AZQBzACAATgBlAHcAIABSAG8AbQBhAG4AIgAnAD4AJgBuAGIA
cwBwADsAPABvADoAcAA+ADwALwBvADoAcAA+ADwALwBzAHAAYQBuAD4APAAvAHAAPgANAAoAIAAg
ADwALwB0AGQAPgANAAoAIAAgADwAdABkACAAcwB0AHkAbABlAD0AJwBwAGEAZABkAGkAbgBnADoA
LgA3ADUAcAB0ACAALgA3ADUAcAB0ACAALgA3ADUAcAB0ACAALgA3ADUAcAB0ACcAPgANAAoAIAAg
ADwAcAAgAGMAbABhAHMAcwA9AE0AcwBvAE4AbwByAG0AYQBsAD4APABzAHAAYQBuACAAcwB0AHkA
bABlAD0AJwBtAHMAbwAtAGYAYQByAGUAYQBzAHQALQBmAG8AbgB0AC0AZgBhAG0AaQBsAHkAOgAi
AFQAaQBtAGUAcwAgAE4AZQB3ACAAUgBvAG0AYQBuACIAJwA+ACYAbgBiAHMAcAA7ADwAbwA6AHAA
PgA8AC8AbwA6AHAAPgA8AC8AcwBwAGEAbgA+ADwALwBwAD4ADQAKACAAIAA8AC8AdABkAD4ADQAK
ACAAIAA8AHQAZAAgAHMAdAB5AGwAZQA9ACcAcABhAGQAZABpAG4AZwA6AC4ANwA1AHAAdAAgAC4A
NwA1AHAAdAAgAC4ANwA1AHAAdAAgAC4ANwA1AHAAdAAnAD4ADQAKACAAIAA8AHAAIABjAGwAYQBz
AHMAPQBNAHMAbwBOAG8AcgBtAGEAbAA+ADwAcwBwAGEAbgAgAHMAdAB5AGwAZQA9ACcAbQBzAG8A
LQBmAGEAcgBlAGEAcwB0AC0AZgBvAG4AdAAtAGYAYQBtAGkAbAB5ADoAIgBUAGkAbQBlAHMAIABO
AGUAdwAgAFIAbwBtAGEAbgAiACcAPgAmAG4AYgBzAHAAOwA8AG8AOgBwAD4APAAvAG8AOgBwAD4A
PAAvAHMAcABhAG4APgA8AC8AcAA+AA0ACgAgACAAPAAvAHQAZAA+AA0ACgAgACAAPAB0AGQAIABz
AHQAeQBsAGUAPQAnAHAAYQBkAGQAaQBuAGcAOgAuADcANQBwAHQAIAAuADcANQBwAHQAIAAuADcA
NQBwAHQAIAAuADcANQBwAHQAJwA+AA0ACgAgACAAPABwACAAYwBsAGEAcwBzAD0ATQBzAG8ATgBv
AHIAbQBhAGwAPgA8AHMAcABhAG4AIABzAHQAeQBsAGUAPQAnAG0AcwBvAC0AZgBhAHIAZQBhAHMA
dAAtAGYAbwBuAHQALQBmAGEAbQBpAGwAeQA6ACIAVABpAG0AZQBzACAATgBlAHcAIABSAG8AbQBh
AG4AIgAnAD4AJgBuAGIAcwBwADsAPABvADoAcAA+ADwALwBvADoAcAA+ADwALwBzAHAAYQBuAD4A
PAAvAHAAPgANAAoAIAAgADwALwB0AGQAPgANAAoAIAAgADwAdABkACAAcwB0AHkAbABlAD0AJwBw
AGEAZABkAGkAbgBnADoALgA3ADUAcAB0ACAALgA3ADUAcAB0ACAALgA3ADUAcAB0ACAALgA3ADUA
cAB0ACcAPgANAAoAIAAgADwAcAAgAGMAbABhAHMAcwA9AE0AcwBvAE4AbwByAG0AYQBsACAAYQBs
AGkAZwBuAD0AYwBlAG4AdABlAHIAIABzAHQAeQBsAGUAPQAnAHQAZQB4AHQALQBhAGwAaQBnAG4A
OgBjAGUAbgB0AGUAcgAnAD4APABhAA0ACgAgACAAaAByAGUAZgA9ACIAaAB0AHQAcAA6AC8ALwB3
AHcAdwAuAG0AYQB0AHIAaQB4AHMAYwBpAGUAbgBjAGUALgBjAG8AbQAvAGMAZwBpAC8AcAByAG8A
dABlAGkAbgBfAHYAaQBlAHcALgBwAGwAPwBmAGkAbABlAD0ALgAuACUAMgBGAGQAYQB0AGEAJQAy
AEYAMgAwADIAMAAxADEAMgA2ACUAMgBGAEYAVAB0AEEAZgBmAHUAdABMAC4AZABhAHQAJgBhAG0A
cAA7AGgAaQB0AD0AMgA4ACYAYQBtAHAAOwBkAGIAXwBpAGQAeAA9ADEAJgBhAG0AcAA7AHMAZQBz
AHMAaQBvAG4ASQBEAD0AZwB1AGUAcwB0AF8AZwB1AGUAcwB0AHMAZQBzAHMAaQBvAG4AIgANAAoA
IAAgAHQAYQByAGcAZQB0AD0AIgBfAGIAbABhAG4AawAiAD4APABzAHAAYQBuACAAcwB0AHkAbABl
AD0AJwBtAHMAbwAtAGYAYQByAGUAYQBzAHQALQBmAG8AbgB0AC0AZgBhAG0AaQBsAHkAOgAiAFQA
aQBtAGUAcwAgAE4AZQB3ACAAUgBvAG0AYQBuACIAOwANAAoAIAAgAG0AcwBvAC0AbgBvAC0AcABy
AG8AbwBmADoAeQBlAHMAOwB0AGUAeAB0AC0AZABlAGMAbwByAGEAdABpAG8AbgA6AG4AbwBuAGUA
OwB0AGUAeAB0AC0AdQBuAGQAZQByAGwAaQBuAGUAOgBuAG8AbgBlACcAPgA8ACEALQAtAFsAaQBm
ACAAZwB0AGUAIAB2AG0AbAAgADEAXQA+ADwAdgA6AHMAaABhAHAAZQANAAoAIAAgACAAaQBkAD0A
IgAgBDgEQQRDBD0EPgQ6BF8AeAAwADAAMgAwAF8AMgAwACIAIABvADoAcwBwAGkAZAA9ACIAXwB4
ADAAMAAwADAAXwBpADEANAA0ADUAIgAgAHQAeQBwAGUAPQAiACMAXwB4ADAAMAAwADAAXwB0ADcA
NQAiACAAYQBsAHQAPQAiAGgAdAB0AHAAOgAvAC8AdwB3AHcALgBtAGEAdAByAGkAeABzAGMAaQBl
AG4AYwBlAC4AYwBvAG0ALwBpAG0AYQBnAGUAcwAvAGMAeQBhAG4AXwBiAGEAbABsAF8AdwBoAGkA
dABlAC4AZwBpAGYAIgANAAoAIAAgACAAaAByAGUAZgA9ACIAaAB0AHQAcAA6AC8ALwB3AHcAdwAu
AG0AYQB0AHIAaQB4AHMAYwBpAGUAbgBjAGUALgBjAG8AbQAvAGMAZwBpAC8AcAByAG8AdABlAGkA
bgBfAHYAaQBlAHcALgBwAGwAPwBmAGkAbABlAD0ALgAuACUAMgBGAGQAYQB0AGEAJQAyAEYAMgAw
ADIAMAAxADEAMgA2ACUAMgBGAEYAVAB0AEEAZgBmAHUAdABMAC4AZABhAHQAJgBhAG0AcAA7AGgA
aQB0AD0AMgA4ACYAYQBtAHAAOwBkAGIAXwBpAGQAeAA9ADEAJgBhAG0AcAA7AHMAZQBzAHMAaQBv
AG4ASQBEAD0AZwB1AGUAcwB0AF8AZwB1AGUAcwB0AHMAZQBzAHMAaQBvAG4AIgANAAoAIAAgACAA
dABhAHIAZwBlAHQAPQAiAF8AYgBsAGEAbgBrACIAIABzAHQAeQBsAGUAPQAnAHcAaQBkAHQAaAA6
ADEAMgBwAHQAOwBoAGUAaQBnAGgAdAA6ADEAMgBwAHQAOwB2AGkAcwBpAGIAaQBsAGkAdAB5ADoA
dgBpAHMAaQBiAGwAZQA7AA0ACgAgACAAIABtAHMAbwAtAHcAcgBhAHAALQBzAHQAeQBsAGUAOgBz
AHEAdQBhAHIAZQAnACAAbwA6AGIAdQB0AHQAbwBuAD0AIgB0ACIAPgANAAoAIAAgACAAPAB2ADoA
aQBtAGEAZwBlAGQAYQB0AGEAIABzAHIAYwA9ACIATQBhAHMAYwBvAHQAUwB3AGkAcwBzAFAAcgBv
AHQAbQBhAG0AbQBhAGwAcwBJADAAMgAuAGYAaQBsAGUAcwAvAGkAbQBhAGcAZQAwADAAMwAuAGcA
aQBmACIAIABvADoAdABpAHQAbABlAD0AIgBjAHkAYQBuAF8AYgBhAGwAbABfAHcAaABpAHQAZQAi
AC8APgANAAoAIAAgADwALwB2ADoAcwBoAGEAcABlAD4APAAhAFsAZQBuAGQAaQBmAF0ALQAtAD4A
PAAhAFsAaQBmACAAIQB2AG0AbABdAD4APABzAHAAYQBuACAAcwB0AHkAbABlAD0AJwBtAHMAbwAt
AGkAZwBuAG8AcgBlADoAdgBnAGwAYQB5AG8AdQB0ACcAPgA8AGkAbQBnAA0ACgAgACAAYgBvAHIA
ZABlAHIAPQAwACAAdwBpAGQAdABoAD0AMQA2ACAAaABlAGkAZwBoAHQAPQAxADYAIABzAHIAYwA9
ACIATQBhAHMAYwBvAHQAUwB3AGkAcwBzAFAAcgBvAHQAbQBhAG0AbQBhAGwAcwBJADAAMgAuAGYA
aQBsAGUAcwAvAGkAbQBhAGcAZQAwADAAMwAuAGcAaQBmACIADQAKACAAIABhAGwAdAA9ACIAaAB0
AHQAcAA6AC8ALwB3AHcAdwAuAG0AYQB0AHIAaQB4AHMAYwBpAGUAbgBjAGUALgBjAG8AbQAvAGkA
bQBhAGcAZQBzAC8AYwB5AGEAbgBfAGIAYQBsAGwAXwB3AGgAaQB0AGUALgBnAGkAZgAiACAAdgA6
AHMAaABhAHAAZQBzAD0AIgAgBDgEQQRDBD0EPgQ6BF8AeAAwADAAMgAwAF8AMgAwACIAPgA8AC8A
cwBwAGEAbgA+ADwAIQBbAGUAbgBkAGkAZgBdAD4APAAvAHMAcABhAG4APgA8AC8AYQA+ADwAcwBw
AGEAbgANAAoAIAAgAHMAdAB5AGwAZQA9ACcAbQBzAG8ALQBmAGEAcgBlAGEAcwB0AC0AZgBvAG4A
dAAtAGYAYQBtAGkAbAB5ADoAIgBUAGkAbQBlAHMAIABOAGUAdwAgAFIAbwBtAGEAbgAiACcAPgA8
AG8AOgBwAD4APAAvAG8AOgBwAD4APAAvAHMAcABhAG4APgA8AC8AcAA+AA0ACgAgACAAPAAvAHQA
ZAA+AA0ACgAgACAAPAB0AGQAIABzAHQAeQBsAGUAPQAnAHAAYQBkAGQAaQBuAGcAOgAuADcANQBw
AHQAIAAuADcANQBwAHQAIAAuADcANQBwAHQAIAAuADcANQBwAHQAJwA+AA0ACgAgACAAPABwACAA
YwBsAGEAcwBzAD0ATQBzAG8ATgBvAHIAbQBhAGwAPgA8AHMAcABhAG4AIABzAHQAeQBsAGUAPQAn
AG0AcwBvAC0AZgBhAHIAZQBhAHMAdAAtAGYAbwBuAHQALQBmAGEAbQBpAGwAeQA6ACIAVABpAG0A
ZQBzACAATgBlAHcAIABSAG8AbQBhAG4AIgAnAD4AJgBuAGIAcwBwADsAPABvADoAcAA+ADwALwBv
ADoAcAA+ADwALwBzAHAAYQBuAD4APAAvAHAAPgANAAoAIAAgADwALwB0AGQAPgANAAoAIAAgADwA
dABkACAAcwB0AHkAbABlAD0AJwBwAGEAZABkAGkAbgBnADoALgA3ADUAcAB0ACAALgA3ADUAcAB0
ACAALgA3ADUAcAB0ACAALgA3ADUAcAB0ACcAPgANAAoAIAAgADwAcAAgAGMAbABhAHMAcwA9AE0A
cwBvAE4AbwByAG0AYQBsAD4APABzAHAAYQBuACAAcwB0AHkAbABlAD0AJwBtAHMAbwAtAGYAYQBy
AGUAYQBzAHQALQBmAG8AbgB0AC0AZgBhAG0AaQBsAHkAOgAiAFQAaQBtAGUAcwAgAE4AZQB3ACAA
UgBvAG0AYQBuACIAJwA+ACYAbgBiAHMAcAA7ADwAbwA6AHAAPgA8AC8AbwA6AHAAPgA8AC8AcwBw
AGEAbgA+ADwALwBwAD4ADQAKACAAIAA8AC8AdABkAD4ADQAKACAAIAA8AHQAZAAgAHMAdAB5AGwA
ZQA9ACcAcABhAGQAZABpAG4AZwA6AC4ANwA1AHAAdAAgAC4ANwA1AHAAdAAgAC4ANwA1AHAAdAAg
AC4ANwA1AHAAdAAnAD4ADQAKACAAIAA8AHAAIABjAGwAYQBzAHMAPQBNAHMAbwBOAG8AcgBtAGEA
bAA+ADwAcwBwAGEAbgAgAHMAdAB5AGwAZQA9ACcAbQBzAG8ALQBmAGEAcgBlAGEAcwB0AC0AZgBv
AG4AdAAtAGYAYQBtAGkAbAB5ADoAIgBUAGkAbQBlAHMAIABOAGUAdwAgAFIAbwBtAGEAbgAiACcA
PgAmAG4AYgBzAHAAOwA8AG8AOgBwAD4APAAvAG8AOgBwAD4APAAvAHMAcABhAG4APgA8AC8AcAA+
AA0ACgAgACAAPAAvAHQAZAA+AA0ACgAgACAAPAB0AGQAIABzAHQAeQBsAGUAPQAnAHAAYQBkAGQA
aQBuAGcAOgAuADcANQBwAHQAIAAuADcANQBwAHQAIAAuADcANQBwAHQAIAAuADcANQBwAHQAJwA+
AA0ACgAgACAAPABwACAAYwBsAGEAcwBzAD0ATQBzAG8ATgBvAHIAbQBhAGwAPgA8AHMAcABhAG4A
IABzAHQAeQBsAGUAPQAnAG0AcwBvAC0AZgBhAHIAZQBhAHMAdAAtAGYAbwBuAHQALQBmAGEAbQBp
AGwAeQA6ACIAVABpAG0AZQBzACAATgBlAHcAIABSAG8AbQBhAG4AIgAnAD4AJgBuAGIAcwBwADsA
PABvADoAcAA+ADwALwBvADoAcAA+ADwALwBzAHAAYQBuAD4APAAvAHAAPgANAAoAIAAgADwALwB0
AGQAPgANAAoAIAAgADwAdABkACAAcwB0AHkAbABlAD0AJwBwAGEAZABkAGkAbgBnADoALgA3ADUA
cAB0ACAALgA3ADUAcAB0ACAALgA3ADUAcAB0ACAALgA3ADUAcAB0ACcAPgANAAoAIAAgADwAcAAg
AGMAbABhAHMAcwA9AE0AcwBvAE4AbwByAG0AYQBsACAAYQBsAGkAZwBuAD0AYwBlAG4AdABlAHIA
IABzAHQAeQBsAGUAPQAnAHQAZQB4AHQALQBhAGwAaQBnAG4AOgBjAGUAbgB0AGUAcgAnAD4APABh
AA0ACgAgACAAaAByAGUAZgA9ACIAaAB0AHQAcAA6AC8ALwB3AHcAdwAuAG0AYQB0AHIAaQB4AHMA
YwBpAGUAbgBjAGUALgBjAG8AbQAvAGMAZwBpAC8AcAByAG8AdABlAGkAbgBfAHYAaQBlAHcALgBw
AGwAPwBmAGkAbABlAD0ALgAuACUAMgBGAGQAYQB0AGEAJQAyAEYAMgAwADIAMAAxADEAMgA2ACUA
MgBGAEYAVAB0AEEAZgBmAHUAdABMAC4AZABhAHQAJgBhAG0AcAA7AGgAaQB0AD0AMwAzACYAYQBt
AHAAOwBkAGIAXwBpAGQAeAA9ADEAJgBhAG0AcAA7AHMAZQBzAHMAaQBvAG4ASQBEAD0AZwB1AGUA
cwB0AF8AZwB1AGUAcwB0AHMAZQBzAHMAaQBvAG4AIgANAAoAIAAgAHQAYQByAGcAZQB0AD0AIgBf
AGIAbABhAG4AawAiAD4APABzAHAAYQBuACAAcwB0AHkAbABlAD0AJwBtAHMAbwAtAGYAYQByAGUA
YQBzAHQALQBmAG8AbgB0AC0AZgBhAG0AaQBsAHkAOgAiAFQAaQBtAGUAcwAgAE4AZQB3ACAAUgBv
AG0AYQBuACIAOwANAAoAIAAgAG0AcwBvAC0AbgBvAC0AcAByAG8AbwBmADoAeQBlAHMAOwB0AGUA
eAB0AC0AZABlAGMAbwByAGEAdABpAG8AbgA6AG4AbwBuAGUAOwB0AGUAeAB0AC0AdQBuAGQAZQBy
AGwAaQBuAGUAOgBuAG8AbgBlACcAPgA8ACEALQAtAFsAaQBmACAAZwB0AGUAIAB2AG0AbAAgADEA
XQA+ADwAdgA6AHMAaABhAHAAZQANAAoAIAAgACAAaQBkAD0AIgAgBDgEQQRDBD0EPgQ6BF8AeAAw
ADAAMgAwAF8AMgAxACIAIABvADoAcwBwAGkAZAA9ACIAXwB4ADAAMAAwADAAXwBpADEANAA0ADQA
IgAgAHQAeQBwAGUAPQAiACMAXwB4ADAAMAAwADAAXwB0ADcANQAiACAAYQBsAHQAPQAiAGgAdAB0
AHAAOgAvAC8AdwB3AHcALgBtAGEAdAByAGkAeABzAGMAaQBlAG4AYwBlAC4AYwBvAG0ALwBpAG0A
YQBnAGUAcwAvAGMAeQBhAG4AXwBiAGEAbABsAF8AdwBoAGkAdABlAC4AZwBpAGYAIgANAAoAIAAg
ACAAaAByAGUAZgA9ACIAaAB0AHQAcAA6AC8ALwB3AHcAdwAuAG0AYQB0AHIAaQB4AHMAYwBpAGUA
bgBjAGUALgBjAG8AbQAvAGMAZwBpAC8AcAByAG8AdABlAGkAbgBfAHYAaQBlAHcALgBwAGwAPwBm
AGkAbABlAD0ALgAuACUAMgBGAGQAYQB0AGEAJQAyAEYAMgAwADIAMAAxADEAMgA2ACUAMgBGAEYA
VAB0AEEAZgBmAHUAdABMAC4AZABhAHQAJgBhAG0AcAA7AGgAaQB0AD0AMwAzACYAYQBtAHAAOwBk
AGIAXwBpAGQAeAA9ADEAJgBhAG0AcAA7AHMAZQBzAHMAaQBvAG4ASQBEAD0AZwB1AGUAcwB0AF8A
ZwB1AGUAcwB0AHMAZQBzAHMAaQBvAG4AIgANAAoAIAAgACAAdABhAHIAZwBlAHQAPQAiAF8AYgBs
AGEAbgBrACIAIABzAHQAeQBsAGUAPQAnAHcAaQBkAHQAaAA6ADEAMgBwAHQAOwBoAGUAaQBnAGgA
dAA6ADEAMgBwAHQAOwB2AGkAcwBpAGIAaQBsAGkAdAB5ADoAdgBpAHMAaQBiAGwAZQA7AA0ACgAg
ACAAIABtAHMAbwAtAHcAcgBhAHAALQBzAHQAeQBsAGUAOgBzAHEAdQBhAHIAZQAnACAAbwA6AGIA
dQB0AHQAbwBuAD0AIgB0ACIAPgANAAoAIAAgACAAPAB2ADoAaQBtAGEAZwBlAGQAYQB0AGEAIABz
AHIAYwA9ACIATQBhAHMAYwBvAHQAUwB3AGkAcwBzAFAAcgBvAHQAbQBhAG0AbQBhAGwAcwBJADAA
MgAuAGYAaQBsAGUAcwAvAGkAbQBhAGcAZQAwADAAMwAuAGcAaQBmACIAIABvADoAdABpAHQAbABl
AD0AIgBjAHkAYQBuAF8AYgBhAGwAbABfAHcAaABpAHQAZQAiAC8APgANAAoAIAAgADwALwB2ADoA
cwBoAGEAcABlAD4APAAhAFsAZQBuAGQAaQBmAF0ALQAtAD4APAAhAFsAaQBmACAAIQB2AG0AbABd
AD4APABzAHAAYQBuACAAcwB0AHkAbABlAD0AJwBtAHMAbwAtAGkAZwBuAG8AcgBlADoAdgBnAGwA
YQB5AG8AdQB0ACcAPgA8AGkAbQBnAA0ACgAgACAAYgBvAHIAZABlAHIAPQAwACAAdwBpAGQAdABo
AD0AMQA2ACAAaABlAGkAZwBoAHQAPQAxADYAIABzAHIAYwA9ACIATQBhAHMAYwBvAHQAUwB3AGkA
cwBzAFAAcgBvAHQAbQBhAG0AbQBhAGwAcwBJADAAMgAuAGYAaQBsAGUAcwAvAGkAbQBhAGcAZQAw
ADAAMwAuAGcAaQBmACIADQAKACAAIABhAGwAdAA9ACIAaAB0AHQAcAA6AC8ALwB3AHcAdwAuAG0A
YQB0AHIAaQB4AHMAYwBpAGUAbgBjAGUALgBjAG8AbQAvAGkAbQBhAGcAZQBzAC8AYwB5AGEAbgBf
AGIAYQBsAGwAXwB3AGgAaQB0AGUALgBnAGkAZgAiACAAdgA6AHMAaABhAHAAZQBzAD0AIgAgBDgE
QQRDBD0EPgQ6BF8AeAAwADAAMgAwAF8AMgAxACIAPgA8AC8AcwBwAGEAbgA+ADwAIQBbAGUAbgBk
AGkAZgBdAD4APAAvAHMAcABhAG4APgA8AC8AYQA+ADwAcwBwAGEAbgANAAoAIAAgAHMAdAB5AGwA
ZQA9ACcAbQBzAG8ALQBmAGEAcgBlAGEAcwB0AC0AZgBvAG4AdAAtAGYAYQBtAGkAbAB5ADoAIgBU
AGkAbQBlAHMAIABOAGUAdwAgAFIAbwBtAGEAbgAiACcAPgA8AG8AOgBwAD4APAAvAG8AOgBwAD4A
PAAvAHMAcABhAG4APgA8AC8AcAA+AA0ACgAgACAAPAAvAHQAZAA+AA0ACgAgACAAPAB0AGQAIABz
AHQAeQBsAGUAPQAnAHAAYQBkAGQAaQBuAGcAOgAuADcANQBwAHQAIAAuADcANQBwAHQAIAAuADcA
NQBwAHQAIAAuADcANQBwAHQAJwA+AA0ACgAgACAAPABwACAAYwBsAGEAcwBzAD0ATQBzAG8ATgBv
AHIAbQBhAGwAPgA8AHMAcABhAG4AIABzAHQAeQBsAGUAPQAnAG0AcwBvAC0AZgBhAHIAZQBhAHMA
dAAtAGYAbwBuAHQALQBmAGEAbQBpAGwAeQA6ACIAVABpAG0AZQBzACAATgBlAHcAIABSAG8AbQBh
AG4AIgAnAD4AJgBuAGIAcwBwADsAPABvADoAcAA+ADwALwBvADoAcAA+ADwALwBzAHAAYQBuAD4A
PAAvAHAAPgANAAoAIAAgADwALwB0AGQAPgANAAoAIAAgADwAdABkACAAcwB0AHkAbABlAD0AJwBw
AGEAZABkAGkAbgBnADoALgA3ADUAcAB0ACAALgA3ADUAcAB0ACAALgA3ADUAcAB0ACAALgA3ADUA
cAB0ACcAPgANAAoAIAAgADwAcAAgAGMAbABhAHMAcwA9AE0AcwBvAE4AbwByAG0AYQBsAD4APABz
AHAAYQBuACAAcwB0AHkAbABlAD0AJwBtAHMAbwAtAGYAYQByAGUAYQBzAHQALQBmAG8AbgB0AC0A
ZgBhAG0AaQBsAHkAOgAiAFQAaQBtAGUAcwAgAE4AZQB3ACAAUgBvAG0AYQBuACIAJwA+ACYAbgBi
AHMAcAA7ADwAbwA6AHAAPgA8AC8AbwA6AHAAPgA8AC8AcwBwAGEAbgA+ADwALwBwAD4ADQAKACAA
IAA8AC8AdABkAD4ADQAKACAAIAA8AHQAZAAgAHMAdAB5AGwAZQA9ACcAcABhAGQAZABpAG4AZwA6
AC4ANwA1AHAAdAAgAC4ANwA1AHAAdAAgAC4ANwA1AHAAdAAgAC4ANwA1AHAAdAAnAD4ADQAKACAA
IAA8AHAAIABjAGwAYQBzAHMAPQBNAHMAbwBOAG8AcgBtAGEAbAA+ADwAcwBwAGEAbgAgAHMAdAB5
AGwAZQA9ACcAbQBzAG8ALQBmAGEAcgBlAGEAcwB0AC0AZgBvAG4AdAAtAGYAYQBtAGkAbAB5ADoA
IgBUAGkAbQBlAHMAIABOAGUAdwAgAFIAbwBtAGEAbgAiACcAPgAmAG4AYgBzAHAAOwA8AG8AOgBw
AD4APAAvAG8AOgBwAD4APAAvAHMAcABhAG4APgA8AC8AcAA+AA0ACgAgACAAPAAvAHQAZAA+AA0A
CgAgACAAPAB0AGQAIABzAHQAeQBsAGUAPQAnAHAAYQBkAGQAaQBuAGcAOgAuADcANQBwAHQAIAAu
ADcANQBwAHQAIAAuADcANQBwAHQAIAAuADcANQBwAHQAJwA+AA0ACgAgACAAPABwACAAYwBsAGEA
cwBzAD0ATQBzAG8ATgBvAHIAbQBhAGwAPgA8AHMAcABhAG4AIABzAHQAeQBsAGUAPQAnAG0AcwBv
AC0AZgBhAHIAZQBhAHMAdAAtAGYAbwBuAHQALQBmAGEAbQBpAGwAeQA6ACIAVABpAG0AZQBzACAA
TgBlAHcAIABSAG8AbQBhAG4AIgAnAD4AJgBuAGIAcwBwADsAPABvADoAcAA+ADwALwBvADoAcAA+
ADwALwBzAHAAYQBuAD4APAAvAHAAPgANAAoAIAAgADwALwB0AGQAPgANAAoAIAAgADwAdABkACAA
cwB0AHkAbABlAD0AJwBwAGEAZABkAGkAbgBnADoALgA3ADUAcAB0ACAALgA3ADUAcAB0ACAALgA3
ADUAcAB0ACAALgA3ADUAcAB0ACcAPgANAAoAIAAgADwAcAAgAGMAbABhAHMAcwA9AE0AcwBvAE4A
bwByAG0AYQBsAD4APABzAHAAYQBuACAAcwB0AHkAbABlAD0AJwBtAHMAbwAtAGYAYQByAGUAYQBz
AHQALQBmAG8AbgB0AC0AZgBhAG0AaQBsAHkAOgAiAFQAaQBtAGUAcwAgAE4AZQB3ACAAUgBvAG0A
YQBuACIAJwA+ACYAbgBiAHMAcAA7ADwAbwA6AHAAPgA8AC8AbwA6AHAAPgA8AC8AcwBwAGEAbgA+
ADwALwBwAD4ADQAKACAAIAA8AC8AdABkAD4ADQAKACAAIAA8AHQAZAAgAHMAdAB5AGwAZQA9ACcA
cABhAGQAZABpAG4AZwA6AC4ANwA1AHAAdAAgAC4ANwA1AHAAdAAgAC4ANwA1AHAAdAAgAC4ANwA1
AHAAdAAnAD4ADQAKACAAIAA8AHAAIABjAGwAYQBzAHMAPQBNAHMAbwBOAG8AcgBtAGEAbAA+ADwA
cwBwAGEAbgAgAHMAdAB5AGwAZQA9ACcAbQBzAG8ALQBmAGEAcgBlAGEAcwB0AC0AZgBvAG4AdAAt
AGYAYQBtAGkAbAB5ADoAIgBUAGkAbQBlAHMAIABOAGUAdwAgAFIAbwBtAGEAbgAiACcAPgAmAG4A
YgBzAHAAOwA8AG8AOgBwAD4APAAvAG8AOgBwAD4APAAvAHMAcABhAG4APgA8AC8AcAA+AA0ACgAg
ACAAPAAvAHQAZAA+AA0ACgAgACAAPAB0AGQAIABzAHQAeQBsAGUAPQAnAHAAYQBkAGQAaQBuAGcA
OgAuADcANQBwAHQAIAAuADcANQBwAHQAIAAuADcANQBwAHQAIAAuADcANQBwAHQAJwA+AA0ACgAg
ACAAPABwACAAYwBsAGEAcwBzAD0ATQBzAG8ATgBvAHIAbQBhAGwAPgA8AHMAcABhAG4AIABzAHQA
eQBsAGUAPQAnAG0AcwBvAC0AZgBhAHIAZQBhAHMAdAAtAGYAbwBuAHQALQBmAGEAbQBpAGwAeQA6
ACIAVABpAG0AZQBzACAATgBlAHcAIABSAG8AbQBhAG4AIgAnAD4AJgBuAGIAcwBwADsAPABvADoA
cAA+ADwALwBvADoAcAA+ADwALwBzAHAAYQBuAD4APAAvAHAAPgANAAoAIAAgADwALwB0AGQAPgAN
AAoAIAAgADwAdABkACAAcwB0AHkAbABlAD0AJwBwAGEAZABkAGkAbgBnADoALgA3ADUAcAB0ACAA
LgA3ADUAcAB0ACAALgA3ADUAcAB0ACAALgA3ADUAcAB0ACcAPgANAAoAIAAgADwAcAAgAGMAbABh
AHMAcwA9AE0AcwBvAE4AbwByAG0AYQBsAD4APABzAHAAYQBuACAAcwB0AHkAbABlAD0AJwBtAHMA
bwAtAGYAYQByAGUAYQBzAHQALQBmAG8AbgB0AC0AZgBhAG0AaQBsAHkAOgAiAFQAaQBtAGUAcwAg
AE4AZQB3ACAAUgBvAG0AYQBuACIAJwA+ACYAbgBiAHMAcAA7ADwAbwA6AHAAPgA8AC8AbwA6AHAA
PgA8AC8AcwBwAGEAbgA+ADwALwBwAD4ADQAKACAAIAA8AC8AdABkAD4ADQAKACAAIAA8AHQAZAAg
AHMAdAB5AGwAZQA9ACcAcABhAGQAZABpAG4AZwA6AC4ANwA1AHAAdAAgAC4ANwA1AHAAdAAgAC4A
NwA1AHAAdAAgAC4ANwA1AHAAdAAnAD4ADQAKACAAIAA8AHAAIABjAGwAYQBzAHMAPQBNAHMAbwBO
AG8AcgBtAGEAbAA+ADwAcwBwAGEAbgAgAHMAdAB5AGwAZQA9ACcAbQBzAG8ALQBmAGEAcgBlAGEA
cwB0AC0AZgBvAG4AdAAtAGYAYQBtAGkAbAB5ADoAIgBUAGkAbQBlAHMAIABOAGUAdwAgAFIAbwBt
AGEAbgAiACcAPgAmAG4AYgBzAHAAOwA8AG8AOgBwAD4APAAvAG8AOgBwAD4APAAvAHMAcABhAG4A
PgA8AC8AcAA+AA0ACgAgACAAPAAvAHQAZAA+AA0ACgAgACAAPAB0AGQAIABzAHQAeQBsAGUAPQAn
AHAAYQBkAGQAaQBuAGcAOgAuADcANQBwAHQAIAAuADcANQBwAHQAIAAuADcANQBwAHQAIAAuADcA
NQBwAHQAJwA+AA0ACgAgACAAPABwACAAYwBsAGEAcwBzAD0ATQBzAG8ATgBvAHIAbQBhAGwAPgA8
AHMAcABhAG4AIABzAHQAeQBsAGUAPQAnAG0AcwBvAC0AZgBhAHIAZQBhAHMAdAAtAGYAbwBuAHQA
LQBmAGEAbQBpAGwAeQA6ACIAVABpAG0AZQBzACAATgBlAHcAIABSAG8AbQBhAG4AIgAnAD4AJgBu
AGIAcwBwADsAPABvADoAcAA+ADwALwBvADoAcAA+ADwALwBzAHAAYQBuAD4APAAvAHAAPgANAAoA
IAAgADwALwB0AGQAPgANAAoAIAAgADwAdABkACAAcwB0AHkAbABlAD0AJwBwAGEAZABkAGkAbgBn
ADoALgA3ADUAcAB0ACAALgA3ADUAcAB0ACAALgA3ADUAcAB0ACAALgA3ADUAcAB0ACcAPgANAAoA
IAAgADwAcAAgAGMAbABhAHMAcwA9AE0AcwBvAE4AbwByAG0AYQBsAD4APABzAHAAYQBuACAAcwB0
AHkAbABlAD0AJwBtAHMAbwAtAGYAYQByAGUAYQBzAHQALQBmAG8AbgB0AC0AZgBhAG0AaQBsAHkA
OgAiAFQAaQBtAGUAcwAgAE4AZQB3ACAAUgBvAG0AYQBuACIAJwA+ACYAbgBiAHMAcAA7ADwAbwA6
AHAAPgA8AC8AbwA6AHAAPgA8AC8AcwBwAGEAbgA+ADwALwBwAD4ADQAKACAAIAA8AC8AdABkAD4A
DQAKACAAIAA8AHQAZAAgAHMAdAB5AGwAZQA9ACcAcABhAGQAZABpAG4AZwA6AC4ANwA1AHAAdAAg
AC4ANwA1AHAAdAAgAC4ANwA1AHAAdAAgAC4ANwA1AHAAdAAnAD4ADQAKACAAIAA8AHAAIABjAGwA
YQBzAHMAPQBNAHMAbwBOAG8AcgBtAGEAbAA+ADwAcwBwAGEAbgAgAHMAdAB5AGwAZQA9ACcAbQBz
AG8ALQBmAGEAcgBlAGEAcwB0AC0AZgBvAG4AdAAtAGYAYQBtAGkAbAB5ADoAIgBUAGkAbQBlAHMA
IABOAGUAdwAgAFIAbwBtAGEAbgAiACcAPgAmAG4AYgBzAHAAOwA8AG8AOgBwAD4APAAvAG8AOgBw
AD4APAAvAHMAcABhAG4APgA8AC8AcAA+AA0ACgAgACAAPAAvAHQAZAA+AA0ACgAgACAAPAB0AGQA
IABzAHQAeQBsAGUAPQAnAHAAYQBkAGQAaQBuAGcAOgAuADcANQBwAHQAIAAuADcANQBwAHQAIAAu
ADcANQBwAHQAIAAuADcANQBwAHQAJwA+AA0ACgAgACAAPABwACAAYwBsAGEAcwBzAD0ATQBzAG8A
TgBvAHIAbQBhAGwAPgA8AHMAcABhAG4AIABzAHQAeQBsAGUAPQAnAG0AcwBvAC0AZgBhAHIAZQBh
AHMAdAAtAGYAbwBuAHQALQBmAGEAbQBpAGwAeQA6ACIAVABpAG0AZQBzACAATgBlAHcAIABSAG8A
bQBhAG4AIgAnAD4AJgBuAGIAcwBwADsAPABvADoAcAA+ADwALwBvADoAcAA+ADwALwBzAHAAYQBu
AD4APAAvAHAAPgANAAoAIAAgADwALwB0AGQAPgANAAoAIAAgADwAdABkACAAcwB0AHkAbABlAD0A
JwBwAGEAZABkAGkAbgBnADoALgA3ADUAcAB0ACAALgA3ADUAcAB0ACAALgA3ADUAcAB0ACAALgA3
ADUAcAB0ACcAPgANAAoAIAAgADwAcAAgAGMAbABhAHMAcwA9AE0AcwBvAE4AbwByAG0AYQBsAD4A
PABzAHAAYQBuACAAcwB0AHkAbABlAD0AJwBtAHMAbwAtAGYAYQByAGUAYQBzAHQALQBmAG8AbgB0
AC0AZgBhAG0AaQBsAHkAOgAiAFQAaQBtAGUAcwAgAE4AZQB3ACAAUgBvAG0AYQBuACIAJwA+ACYA
bgBiAHMAcAA7ADwAbwA6AHAAPgA8AC8AbwA6AHAAPgA8AC8AcwBwAGEAbgA+ADwALwBwAD4ADQAK
ACAAIAA8AC8AdABkAD4ADQAKACAAIAA8AHQAZAAgAHMAdAB5AGwAZQA9ACcAcABhAGQAZABpAG4A
ZwA6AC4ANwA1AHAAdAAgAC4ANwA1AHAAdAAgAC4ANwA1AHAAdAAgAC4ANwA1AHAAdAAnAD4ADQAK
ACAAIAA8AHAAIABjAGwAYQBzAHMAPQBNAHMAbwBOAG8AcgBtAGEAbAA+ADwAcwBwAGEAbgAgAHMA
dAB5AGwAZQA9ACcAbQBzAG8ALQBmAGEAcgBlAGEAcwB0AC0AZgBvAG4AdAAtAGYAYQBtAGkAbAB5
ADoAIgBUAGkAbQBlAHMAIABOAGUAdwAgAFIAbwBtAGEAbgAiACcAPgAmAG4AYgBzAHAAOwA8AG8A
OgBwAD4APAAvAG8AOgBwAD4APAAvAHMAcABhAG4APgA8AC8AcAA+AA0ACgAgACAAPAAvAHQAZAA+
AA0ACgAgACAAPAB0AGQAIABzAHQAeQBsAGUAPQAnAHAAYQBkAGQAaQBuAGcAOgAuADcANQBwAHQA
IAAuADcANQBwAHQAIAAuADcANQBwAHQAIAAuADcANQBwAHQAJwA+AA0ACgAgACAAPABwACAAYwBs
AGEAcwBzAD0ATQBzAG8ATgBvAHIAbQBhAGwAPgA8AHMAcABhAG4AIABzAHQAeQBsAGUAPQAnAG0A
cwBvAC0AZgBhAHIAZQBhAHMAdAAtAGYAbwBuAHQALQBmAGEAbQBpAGwAeQA6ACIAVABpAG0AZQBz
ACAATgBlAHcAIABSAG8AbQBhAG4AIgAnAD4AJgBuAGIAcwBwADsAPABvADoAcAA+ADwALwBvADoA
cAA+ADwALwBzAHAAYQBuAD4APAAvAHAAPgANAAoAIAAgADwALwB0AGQAPgANAAoAIAAgADwAdABk
ACAAcwB0AHkAbABlAD0AJwBwAGEAZABkAGkAbgBnADoALgA3ADUAcAB0ACAALgA3ADUAcAB0ACAA
LgA3ADUAcAB0ACAALgA3ADUAcAB0ACcAPgANAAoAIAAgADwAcAAgAGMAbABhAHMAcwA9AE0AcwBv
AE4AbwByAG0AYQBsAD4APABzAHAAYQBuACAAcwB0AHkAbABlAD0AJwBtAHMAbwAtAGYAYQByAGUA
YQBzAHQALQBmAG8AbgB0AC0AZgBhAG0AaQBsAHkAOgAiAFQAaQBtAGUAcwAgAE4AZQB3ACAAUgBv
AG0AYQBuACIAJwA+ACYAbgBiAHMAcAA7ADwAbwA6AHAAPgA8AC8AbwA6AHAAPgA8AC8AcwBwAGEA
bgA+ADwALwBwAD4ADQAKACAAIAA8AC8AdABkAD4ADQAKACAAPAAvAHQAcgA+AA0ACgAgADwAdABy
ACAAcwB0AHkAbABlAD0AJwBtAHMAbwAtAHkAZgB0AGkALQBpAHIAbwB3ADoAMwAnAD4ADQAKACAA
IAA8AHQAZAAgAG4AbwB3AHIAYQBwACAAcwB0AHkAbABlAD0AJwBiAGEAYwBrAGcAcgBvAHUAbgBk
ADoAIwBDAEMAQwBDAEMAQwA7AHAAYQBkAGQAaQBuAGcAOgAuADcANQBwAHQAIAAuADcANQBwAHQA
IAAuADcANQBwAHQAIAAuADcANQBwAHQAJwA+AA0ACgAgACAAPABwACAAYwBsAGEAcwBzAD0ATQBz
AG8ATgBvAHIAbQBhAGwAPgA8AGIAPgA8AHMAcABhAG4AIABzAHQAeQBsAGUAPQAnAG0AcwBvAC0A
ZgBhAHIAZQBhAHMAdAAtAGYAbwBuAHQALQBmAGEAbQBpAGwAeQA6ACIAVABpAG0AZQBzACAATgBl
AHcAIABSAG8AbQBhAG4AIgAnAD4APABJAE4AUABVAFQAIABUAFkAUABFAD0AIgBjAGgAZQBjAGsA
YgBvAHgAIgAgAEMASABFAEMASwBFAEQAIABOAEEATQBFAD0AIgBRAFUARQAiACAAVgBBAEwAVQBF
AD0AIgA4ADYANgAuADMAOQAyADkAMgAwACAAZgByAG8AbQAoADgANgA3AC4ANAAwADAAMQA5ADYA
LAAxACsAKQAgAGkAbgB0AGUAbgBzAGkAdAB5ACgANQAwADcANAAuADAAMAAwADAAKQAgAHEAdQBl
AHIAeQAoADMAKQAiAD4APABhAA0ACgAgACAAaAByAGUAZgA9ACIAaAB0AHQAcAA6AC8ALwB3AHcA
dwAuAG0AYQB0AHIAaQB4AHMAYwBpAGUAbgBjAGUALgBjAG8AbQAvAGMAZwBpAC8AbQBhAHMAdABl
AHIAXwByAGUAcwB1AGwAdABzAC4AcABsAD8AZgBpAGwAZQA9AC4ALgAlADIARgBkAGEAdABhACUA
MgBGADIAMAAyADAAMQAxADIANgAlADIARgBGAFQAdABBAGYAZgB1AHQATAAuAGQAYQB0ACYAYQBt
AHAAOwBnAHIAbwB1AHAAXwBmAGEAbQBpAGwAeQA9ADAAJgBhAG0AcAA7AFIARQBQAFQAWQBQAEUA
PQBwAHIAbwB0AGUAaQBuACYAYQBtAHAAOwBfAHMAaQBnAHQAaAByAGUAcwBoAG8AbABkAD0AMAAu
ADAANQAmAGEAbQBwADsAUgBFAFAATwBSAFQAPQA1ADAAJgBhAG0AcAA7AF8AcAByAGUAZgBlAHIA
dABhAHgAbwBuAG8AbQB5AD0AMAAmAGEAbQBwADsAcwBlAHMAcwBpAG8AbgBJAEQAPQBnAHUAZQBz
AHQAXwBnAHUAZQBzAHQAcwBlAHMAcwBpAG8AbgAjAFEAdQBlAHIAeQAzACIAPgA4ADYANwAuADQA
MAAwADIAPAAvAGEAPgANAAoAIAAgACgAMQArACkAIAA8AC8AcwBwAGEAbgA+ADwALwBiAD4APABz
AHAAYQBuACAAcwB0AHkAbABlAD0AJwBtAHMAbwAtAGYAYQByAGUAYQBzAHQALQBmAG8AbgB0AC0A
ZgBhAG0AaQBsAHkAOgAiAFQAaQBtAGUAcwAgAE4AZQB3ACAAUgBvAG0AYQBuACIAJwA+ADwAbwA6
AHAAPgA8AC8AbwA6AHAAPgA8AC8AcwBwAGEAbgA+ADwALwBwAD4ADQAKACAAIAA8AC8AdABkAD4A
DQAKACAAIAA8AHQAZAAgAHMAdAB5AGwAZQA9ACcAcABhAGQAZABpAG4AZwA6AC4ANwA1AHAAdAAg
AC4ANwA1AHAAdAAgAC4ANwA1AHAAdAAgAC4ANwA1AHAAdAAnAD4ADQAKACAAIAA8AHAAIABjAGwA
YQBzAHMAPQBNAHMAbwBOAG8AcgBtAGEAbAAgAGEAbABpAGcAbgA9AGMAZQBuAHQAZQByACAAcwB0
AHkAbABlAD0AJwB0AGUAeAB0AC0AYQBsAGkAZwBuADoAYwBlAG4AdABlAHIAJwA+ADwAYQANAAoA
IAAgAGgAcgBlAGYAPQAiAGgAdAB0AHAAOgAvAC8AdwB3AHcALgBtAGEAdAByAGkAeABzAGMAaQBl
AG4AYwBlAC4AYwBvAG0ALwBjAGcAaQAvAHAAcgBvAHQAZQBpAG4AXwB2AGkAZQB3AC4AcABsAD8A
ZgBpAGwAZQA9AC4ALgAlADIARgBkAGEAdABhACUAMgBGADIAMAAyADAAMQAxADIANgAlADIARgBG
AFQAdABBAGYAZgB1AHQATAAuAGQAYQB0ACYAYQBtAHAAOwBoAGkAdAA9ADEAJgBhAG0AcAA7AGQA
YgBfAGkAZAB4AD0AMQAmAGEAbQBwADsAcwBlAHMAcwBpAG8AbgBJAEQAPQBnAHUAZQBzAHQAXwBn
AHUAZQBzAHQAcwBlAHMAcwBpAG8AbgAiAA0ACgAgACAAdABhAHIAZwBlAHQAPQAiAF8AYgBsAGEA
bgBrACIAPgA8AHMAcABhAG4AIABzAHQAeQBsAGUAPQAnAG0AcwBvAC0AZgBhAHIAZQBhAHMAdAAt
AGYAbwBuAHQALQBmAGEAbQBpAGwAeQA6ACIAVABpAG0AZQBzACAATgBlAHcAIABSAG8AbQBhAG4A
IgA7AA0ACgAgACAAbQBzAG8ALQBuAG8ALQBwAHIAbwBvAGYAOgB5AGUAcwA7AHQAZQB4AHQALQBk
AGUAYwBvAHIAYQB0AGkAbwBuADoAbgBvAG4AZQA7AHQAZQB4AHQALQB1AG4AZABlAHIAbABpAG4A
ZQA6AG4AbwBuAGUAJwA+ADwAIQAtAC0AWwBpAGYAIABnAHQAZQAgAHYAbQBsACAAMQBdAD4APAB2
ADoAcwBoAGEAcABlAA0ACgAgACAAIABpAGQAPQAiACAEOARBBEMEPQQ+BDoEXwB4ADAAMAAyADAA
XwAyADMAIgAgAG8AOgBzAHAAaQBkAD0AIgBfAHgAMAAwADAAMABfAGkAMQA0ADQAMwAiACAAdAB5
AHAAZQA9ACIAIwBfAHgAMAAwADAAMABfAHQANwA1ACIAIABhAGwAdAA9ACIAaAB0AHQAcAA6AC8A
LwB3AHcAdwAuAG0AYQB0AHIAaQB4AHMAYwBpAGUAbgBjAGUALgBjAG8AbQAvAGkAbQBhAGcAZQBz
AC8AYwB5AGEAbgBfAGIAYQBsAGwAXwB3AGgAaQB0AGUALgBnAGkAZgAiAA0ACgAgACAAIABoAHIA
ZQBmAD0AIgBoAHQAdABwADoALwAvAHcAdwB3AC4AbQBhAHQAcgBpAHgAcwBjAGkAZQBuAGMAZQAu
AGMAbwBtAC8AYwBnAGkALwBwAHIAbwB0AGUAaQBuAF8AdgBpAGUAdwAuAHAAbAA/AGYAaQBsAGUA
PQAuAC4AJQAyAEYAZABhAHQAYQAlADIARgAyADAAMgAwADEAMQAyADYAJQAyAEYARgBUAHQAQQBm
AGYAdQB0AEwALgBkAGEAdAAmAGEAbQBwADsAaABpAHQAPQAxACYAYQBtAHAAOwBkAGIAXwBpAGQA
eAA9ADEAJgBhAG0AcAA7AHMAZQBzAHMAaQBvAG4ASQBEAD0AZwB1AGUAcwB0AF8AZwB1AGUAcwB0
AHMAZQBzAHMAaQBvAG4AIgANAAoAIAAgACAAdABhAHIAZwBlAHQAPQAiAF8AYgBsAGEAbgBrACIA
IABzAHQAeQBsAGUAPQAnAHcAaQBkAHQAaAA6ADEAMgBwAHQAOwBoAGUAaQBnAGgAdAA6ADEAMgBw
AHQAOwB2AGkAcwBpAGIAaQBsAGkAdAB5ADoAdgBpAHMAaQBiAGwAZQA7AA0ACgAgACAAIABtAHMA
bwAtAHcAcgBhAHAALQBzAHQAeQBsAGUAOgBzAHEAdQBhAHIAZQAnACAAbwA6AGIAdQB0AHQAbwBu
AD0AIgB0ACIAPgANAAoAIAAgACAAPAB2ADoAaQBtAGEAZwBlAGQAYQB0AGEAIABzAHIAYwA9ACIA
TQBhAHMAYwBvAHQAUwB3AGkAcwBzAFAAcgBvAHQAbQBhAG0AbQBhAGwAcwBJADAAMgAuAGYAaQBs
AGUAcwAvAGkAbQBhAGcAZQAwADAAMwAuAGcAaQBmACIAIABvADoAdABpAHQAbABlAD0AIgBjAHkA
YQBuAF8AYgBhAGwAbABfAHcAaABpAHQAZQAiAC8APgANAAoAIAAgADwALwB2ADoAcwBoAGEAcABl
AD4APAAhAFsAZQBuAGQAaQBmAF0ALQAtAD4APAAhAFsAaQBmACAAIQB2AG0AbABdAD4APABzAHAA
YQBuACAAcwB0AHkAbABlAD0AJwBtAHMAbwAtAGkAZwBuAG8AcgBlADoAdgBnAGwAYQB5AG8AdQB0
ACcAPgA8AGkAbQBnAA0ACgAgACAAYgBvAHIAZABlAHIAPQAwACAAdwBpAGQAdABoAD0AMQA2ACAA
aABlAGkAZwBoAHQAPQAxADYAIABzAHIAYwA9ACIATQBhAHMAYwBvAHQAUwB3AGkAcwBzAFAAcgBv
AHQAbQBhAG0AbQBhAGwAcwBJADAAMgAuAGYAaQBsAGUAcwAvAGkAbQBhAGcAZQAwADAAMwAuAGcA
aQBmACIADQAKACAAIABhAGwAdAA9ACIAaAB0AHQAcAA6AC8ALwB3AHcAdwAuAG0AYQB0AHIAaQB4
AHMAYwBpAGUAbgBjAGUALgBjAG8AbQAvAGkAbQBhAGcAZQBzAC8AYwB5AGEAbgBfAGIAYQBsAGwA
XwB3AGgAaQB0AGUALgBnAGkAZgAiACAAdgA6AHMAaABhAHAAZQBzAD0AIgAgBDgEQQRDBD0EPgQ6
BF8AeAAwADAAMgAwAF8AMgAzACIAPgA8AC8AcwBwAGEAbgA+ADwAIQBbAGUAbgBkAGkAZgBdAD4A
PAAvAHMAcABhAG4APgA8AC8AYQA+ADwAcwBwAGEAbgANAAoAIAAgAHMAdAB5AGwAZQA9ACcAbQBz
AG8ALQBmAGEAcgBlAGEAcwB0AC0AZgBvAG4AdAAtAGYAYQBtAGkAbAB5ADoAIgBUAGkAbQBlAHMA
IABOAGUAdwAgAFIAbwBtAGEAbgAiACcAPgA8AG8AOgBwAD4APAAvAG8AOgBwAD4APAAvAHMAcABh
AG4APgA8AC8AcAA+AA0ACgAgACAAPAAvAHQAZAA+AA0ACgAgACAAPAB0AGQAIABzAHQAeQBsAGUA
PQAnAHAAYQBkAGQAaQBuAGcAOgAuADcANQBwAHQAIAAuADcANQBwAHQAIAAuADcANQBwAHQAIAAu
ADcANQBwAHQAJwA+AA0ACgAgACAAPABwACAAYwBsAGEAcwBzAD0ATQBzAG8ATgBvAHIAbQBhAGwA
PgA8AHMAcABhAG4AIABzAHQAeQBsAGUAPQAnAG0AcwBvAC0AZgBhAHIAZQBhAHMAdAAtAGYAbwBu
AHQALQBmAGEAbQBpAGwAeQA6ACIAVABpAG0AZQBzACAATgBlAHcAIABSAG8AbQBhAG4AIgAnAD4A
JgBuAGIAcwBwADsAPABvADoAcAA+ADwALwBvADoAcAA+ADwALwBzAHAAYQBuAD4APAAvAHAAPgAN
AAoAIAAgADwALwB0AGQAPgANAAoAIAAgADwAdABkACAAcwB0AHkAbABlAD0AJwBwAGEAZABkAGkA
bgBnADoALgA3ADUAcAB0ACAALgA3ADUAcAB0ACAALgA3ADUAcAB0ACAALgA3ADUAcAB0ACcAPgAN
AAoAIAAgADwAcAAgAGMAbABhAHMAcwA9AE0AcwBvAE4AbwByAG0AYQBsAD4APABzAHAAYQBuACAA
cwB0AHkAbABlAD0AJwBtAHMAbwAtAGYAYQByAGUAYQBzAHQALQBmAG8AbgB0AC0AZgBhAG0AaQBs
AHkAOgAiAFQAaQBtAGUAcwAgAE4AZQB3ACAAUgBvAG0AYQBuACIAJwA+ACYAbgBiAHMAcAA7ADwA
bwA6AHAAPgA8AC8AbwA6AHAAPgA8AC8AcwBwAGEAbgA+ADwALwBwAD4ADQAKACAAIAA8AC8AdABk
AD4ADQAKACAAIAA8AHQAZAAgAHMAdAB5AGwAZQA9ACcAcABhAGQAZABpAG4AZwA6AC4ANwA1AHAA
dAAgAC4ANwA1AHAAdAAgAC4ANwA1AHAAdAAgAC4ANwA1AHAAdAAnAD4ADQAKACAAIAA8AHAAIABj
AGwAYQBzAHMAPQBNAHMAbwBOAG8AcgBtAGEAbAA+ADwAcwBwAGEAbgAgAHMAdAB5AGwAZQA9ACcA
bQBzAG8ALQBmAGEAcgBlAGEAcwB0AC0AZgBvAG4AdAAtAGYAYQBtAGkAbAB5ADoAIgBUAGkAbQBl
AHMAIABOAGUAdwAgAFIAbwBtAGEAbgAiACcAPgAmAG4AYgBzAHAAOwA8AG8AOgBwAD4APAAvAG8A
OgBwAD4APAAvAHMAcABhAG4APgA8AC8AcAA+AA0ACgAgACAAPAAvAHQAZAA+AA0ACgAgACAAPAB0
AGQAIABzAHQAeQBsAGUAPQAnAHAAYQBkAGQAaQBuAGcAOgAuADcANQBwAHQAIAAuADcANQBwAHQA
IAAuADcANQBwAHQAIAAuADcANQBwAHQAJwA+AA0ACgAgACAAPABwACAAYwBsAGEAcwBzAD0ATQBz
AG8ATgBvAHIAbQBhAGwAPgA8AHMAcABhAG4AIABzAHQAeQBsAGUAPQAnAG0AcwBvAC0AZgBhAHIA
ZQBhAHMAdAAtAGYAbwBuAHQALQBmAGEAbQBpAGwAeQA6ACIAVABpAG0AZQBzACAATgBlAHcAIABS
AG8AbQBhAG4AIgAnAD4AJgBuAGIAcwBwADsAPABvADoAcAA+ADwALwBvADoAcAA+ADwALwBzAHAA
YQBuAD4APAAvAHAAPgANAAoAIAAgADwALwB0AGQAPgANAAoAIAAgADwAdABkACAAcwB0AHkAbABl
AD0AJwBwAGEAZABkAGkAbgBnADoALgA3ADUAcAB0ACAALgA3ADUAcAB0ACAALgA3ADUAcAB0ACAA
LgA3ADUAcAB0ACcAPgANAAoAIAAgADwAcAAgAGMAbABhAHMAcwA9AE0AcwBvAE4AbwByAG0AYQBs
AD4APABzAHAAYQBuACAAcwB0AHkAbABlAD0AJwBtAHMAbwAtAGYAYQByAGUAYQBzAHQALQBmAG8A
bgB0AC0AZgBhAG0AaQBsAHkAOgAiAFQAaQBtAGUAcwAgAE4AZQB3ACAAUgBvAG0AYQBuACIAJwA+
ACYAbgBiAHMAcAA7ADwAbwA6AHAAPgA8AC8AbwA6AHAAPgA8AC8AcwBwAGEAbgA+ADwALwBwAD4A
DQAKACAAIAA8AC8AdABkAD4ADQAKACAAIAA8AHQAZAAgAHMAdAB5AGwAZQA9ACcAcABhAGQAZABp
AG4AZwA6AC4ANwA1AHAAdAAgAC4ANwA1AHAAdAAgAC4ANwA1AHAAdAAgAC4ANwA1AHAAdAAnAD4A
DQAKACAAIAA8AHAAIABjAGwAYQBzAHMAPQBNAHMAbwBOAG8AcgBtAGEAbAA+ADwAcwBwAGEAbgAg
AHMAdAB5AGwAZQA9ACcAbQBzAG8ALQBmAGEAcgBlAGEAcwB0AC0AZgBvAG4AdAAtAGYAYQBtAGkA
bAB5ADoAIgBUAGkAbQBlAHMAIABOAGUAdwAgAFIAbwBtAGEAbgAiACcAPgAmAG4AYgBzAHAAOwA8
AG8AOgBwAD4APAAvAG8AOgBwAD4APAAvAHMAcABhAG4APgA8AC8AcAA+AA0ACgAgACAAPAAvAHQA
ZAA+AA0ACgAgACAAPAB0AGQAIABzAHQAeQBsAGUAPQAnAHAAYQBkAGQAaQBuAGcAOgAuADcANQBw
AHQAIAAuADcANQBwAHQAIAAuADcANQBwAHQAIAAuADcANQBwAHQAJwA+AA0ACgAgACAAPABwACAA
YwBsAGEAcwBzAD0ATQBzAG8ATgBvAHIAbQBhAGwAPgA8AHMAcABhAG4AIABzAHQAeQBsAGUAPQAn
[truncated: 5,961,388 more chars]
