# Supplementary material for: Inhibition of Neutrophil Secretion Upon Adhesion as a Basis for the Anti-Inflammatory Effect of the Tricyclic Antidepressant Imipramine
Source: Front Pharmacol. 2021 Aug 5;12:709719. doi: 10.3389/fphar.2021.709719 (PMC8375473; doi:10.3389/fphar.2021.709719)
Supplement: Supplementary file 1 [file DataSheet1.ZIP › Mascot Uniprot 1-fig.5A (control +imi, Lf).mht]

MIME-Version: 1.0
Content-Type: multipart/related; boundary="----=_NextPart_01D76CE7.96A2DD20"

������ �������� �������� ���-��������� � ����� �����, ����� ���������� ������ ���-������. ���� �� ������ ��� ���������, ������, ������ ������� ��� �������� �� ������������ ����� ���-������. ��������� �������, �������������� ���-������, �������� Windows� Internet Explorer�.

------=_NextPart_01D76CE7.96A2DD20
Content-Location: file:///C:/20479A58/MascotUniprothuman18.htm
Content-Transfer-Encoding: base64
Content-Type: text/html; charset="unicode"

//48AGgAdABtAGwAIAB4AG0AbABuAHMAOgB2AD0AIgB1AHIAbgA6AHMAYwBoAGUAbQBhAHMALQBt
AGkAYwByAG8AcwBvAGYAdAAtAGMAbwBtADoAdgBtAGwAIgANAAoAeABtAGwAbgBzADoAbwA9ACIA
dQByAG4AOgBzAGMAaABlAG0AYQBzAC0AbQBpAGMAcgBvAHMAbwBmAHQALQBjAG8AbQA6AG8AZgBm
AGkAYwBlADoAbwBmAGYAaQBjAGUAIgANAAoAeABtAGwAbgBzADoAdwA9ACIAdQByAG4AOgBzAGMA
aABlAG0AYQBzAC0AbQBpAGMAcgBvAHMAbwBmAHQALQBjAG8AbQA6AG8AZgBmAGkAYwBlADoAdwBv
AHIAZAAiAA0ACgB4AG0AbABuAHMAOgBtAD0AIgBoAHQAdABwADoALwAvAHMAYwBoAGUAbQBhAHMA
LgBtAGkAYwByAG8AcwBvAGYAdAAuAGMAbwBtAC8AbwBmAGYAaQBjAGUALwAyADAAMAA0AC8AMQAy
AC8AbwBtAG0AbAAiAA0ACgB4AG0AbABuAHMAPQAiAGgAdAB0AHAAOgAvAC8AdwB3AHcALgB3ADMA
LgBvAHIAZwAvAFQAUgAvAFIARQBDAC0AaAB0AG0AbAA0ADAAIgA+AA0ACgANAAoAPABoAGUAYQBk
AD4ADQAKADwAbQBlAHQAYQAgAGgAdAB0AHAALQBlAHEAdQBpAHYAPQBDAG8AbgB0AGUAbgB0AC0A
VAB5AHAAZQAgAGMAbwBuAHQAZQBuAHQAPQAiAHQAZQB4AHQALwBoAHQAbQBsADsAIABjAGgAYQBy
AHMAZQB0AD0AdQBuAGkAYwBvAGQAZQAiAD4ADQAKADwAbQBlAHQAYQAgAG4AYQBtAGUAPQBQAHIA
bwBnAEkAZAAgAGMAbwBuAHQAZQBuAHQAPQBXAG8AcgBkAC4ARABvAGMAdQBtAGUAbgB0AD4ADQAK
ADwAbQBlAHQAYQAgAG4AYQBtAGUAPQBHAGUAbgBlAHIAYQB0AG8AcgAgAGMAbwBuAHQAZQBuAHQA
PQAiAE0AaQBjAHIAbwBzAG8AZgB0ACAAVwBvAHIAZAAgADEANAAiAD4ADQAKADwAbQBlAHQAYQAg
AG4AYQBtAGUAPQBPAHIAaQBnAGkAbgBhAHQAbwByACAAYwBvAG4AdABlAG4AdAA9ACIATQBpAGMA
cgBvAHMAbwBmAHQAIABXAG8AcgBkACAAMQA0ACIAPgANAAoAPABsAGkAbgBrACAAcgBlAGwAPQBG
AGkAbABlAC0ATABpAHMAdAAgAGgAcgBlAGYAPQAiAE0AYQBzAGMAbwB0AFUAbgBpAHAAcgBvAHQA
aAB1AG0AYQBuADEAOAAuAGYAaQBsAGUAcwAvAGYAaQBsAGUAbABpAHMAdAAuAHgAbQBsACIAPgAN
AAoAPABsAGkAbgBrACAAcgBlAGwAPQBFAGQAaQB0AC0AVABpAG0AZQAtAEQAYQB0AGEAIABoAHIA
ZQBmAD0AIgBNAGEAcwBjAG8AdABVAG4AaQBwAHIAbwB0AGgAdQBtAGEAbgAxADgALgBmAGkAbABl
AHMALwBlAGQAaQB0AGQAYQB0AGEALgBtAHMAbwAiAD4ADQAKADwAIQAtAC0AWwBpAGYAIAAhAG0A
cwBvAF0APgANAAoAPABzAHQAeQBsAGUAPgANAAoAdgBcADoAKgAgAHsAYgBlAGgAYQB2AGkAbwBy
ADoAdQByAGwAKAAjAGQAZQBmAGEAdQBsAHQAIwBWAE0ATAApADsAfQANAAoAbwBcADoAKgAgAHsA
YgBlAGgAYQB2AGkAbwByADoAdQByAGwAKAAjAGQAZQBmAGEAdQBsAHQAIwBWAE0ATAApADsAfQAN
AAoAdwBcADoAKgAgAHsAYgBlAGgAYQB2AGkAbwByADoAdQByAGwAKAAjAGQAZQBmAGEAdQBsAHQA
IwBWAE0ATAApADsAfQANAAoALgBzAGgAYQBwAGUAIAB7AGIAZQBoAGEAdgBpAG8AcgA6AHUAcgBs
ACgAIwBkAGUAZgBhAHUAbAB0ACMAVgBNAEwAKQA7AH0ADQAKADwALwBzAHQAeQBsAGUAPgANAAoA
PAAhAFsAZQBuAGQAaQBmAF0ALQAtAD4ADQAKADwAdABpAHQAbABlAD4AUAByAG8AdABlAGkAbgAg
AFMAdQBtAG0AYQByAHkAIABSAGUAcABvAHIAdAAgACgALgAuAC8AZABhAHQAYQAvADIAMAAxADUA
MQAyADIANAAvAEYAVABUAHAAZgBhAFQARQBPAC4AZABhAHQAKQA8AC8AdABpAHQAbABlAD4ADQAK
ADwAIQAtAC0AWwBpAGYAIABnAHQAZQAgAG0AcwBvACAAOQBdAD4APAB4AG0AbAA+AA0ACgAgADwA
bwA6AEQAbwBjAHUAbQBlAG4AdABQAHIAbwBwAGUAcgB0AGkAZQBzAD4ADQAKACAAIAA8AG8AOgBB
AHUAdABoAG8AcgA+ABMEMAQ7BDoEOAQ9BDAEPAAvAG8AOgBBAHUAdABoAG8AcgA+AA0ACgAgACAA
PABvADoATABhAHMAdABBAHUAdABoAG8AcgA+ABMEMAQ7BDoEOAQ9BDAEPAAvAG8AOgBMAGEAcwB0
AEEAdQB0AGgAbwByAD4ADQAKACAAIAA8AG8AOgBSAGUAdgBpAHMAaQBvAG4APgAyADwALwBvADoA
UgBlAHYAaQBzAGkAbwBuAD4ADQAKACAAIAA8AG8AOgBUAG8AdABhAGwAVABpAG0AZQA+ADEAPAAv
AG8AOgBUAG8AdABhAGwAVABpAG0AZQA+AA0ACgAgACAAPABvADoAQwByAGUAYQB0AGUAZAA+ADIA
MAAyADEALQAwADYALQAyADkAVAAxADAAOgAwADYAOgAwADAAWgA8AC8AbwA6AEMAcgBlAGEAdABl
AGQAPgANAAoAIAAgADwAbwA6AEwAYQBzAHQAUwBhAHYAZQBkAD4AMgAwADIAMQAtADAANgAtADIA
OQBUADEAMAA6ADAANgA6ADAAMABaADwALwBvADoATABhAHMAdABTAGEAdgBlAGQAPgANAAoAIAAg
ADwAbwA6AFAAYQBnAGUAcwA+ADcAPAAvAG8AOgBQAGEAZwBlAHMAPgANAAoAIAAgADwAbwA6AFcA
bwByAGQAcwA+ADEANQA2ADAANwA8AC8AbwA6AFcAbwByAGQAcwA+AA0ACgAgACAAPABvADoAQwBo
AGEAcgBhAGMAdABlAHIAcwA+ADgAOAA5ADYAMwA8AC8AbwA6AEMAaABhAHIAYQBjAHQAZQByAHMA
PgANAAoAIAAgADwAbwA6AEMAbwBtAHAAYQBuAHkAPgBNAGkAYwByAG8AcwBvAGYAdAA8AC8AbwA6
AEMAbwBtAHAAYQBuAHkAPgANAAoAIAAgADwAbwA6AEwAaQBuAGUAcwA+ADcANAAxADwALwBvADoA
TABpAG4AZQBzAD4ADQAKACAAIAA8AG8AOgBQAGEAcgBhAGcAcgBhAHAAaABzAD4AMgAwADgAPAAv
AG8AOgBQAGEAcgBhAGcAcgBhAHAAaABzAD4ADQAKACAAIAA8AG8AOgBDAGgAYQByAGEAYwB0AGUA
cgBzAFcAaQB0AGgAUwBwAGEAYwBlAHMAPgAxADAANAAzADYAMgA8AC8AbwA6AEMAaABhAHIAYQBj
AHQAZQByAHMAVwBpAHQAaABTAHAAYQBjAGUAcwA+AA0ACgAgACAAPABvADoAVgBlAHIAcwBpAG8A
bgA+ADEANAAuADAAMAA8AC8AbwA6AFYAZQByAHMAaQBvAG4APgANAAoAIAA8AC8AbwA6AEQAbwBj
AHUAbQBlAG4AdABQAHIAbwBwAGUAcgB0AGkAZQBzAD4ADQAKACAAPABvADoATwBmAGYAaQBjAGUA
RABvAGMAdQBtAGUAbgB0AFMAZQB0AHQAaQBuAGcAcwA+AA0ACgAgACAAPABvADoAQQBsAGwAbwB3
AFAATgBHAC8APgANAAoAIAA8AC8AbwA6AE8AZgBmAGkAYwBlAEQAbwBjAHUAbQBlAG4AdABTAGUA
dAB0AGkAbgBnAHMAPgANAAoAPAAvAHgAbQBsAD4APAAhAFsAZQBuAGQAaQBmAF0ALQAtAD4ADQAK
ADwAbABpAG4AawAgAHIAZQBsAD0AdABoAGUAbQBlAEQAYQB0AGEAIABoAHIAZQBmAD0AIgBNAGEA
cwBjAG8AdABVAG4AaQBwAHIAbwB0AGgAdQBtAGEAbgAxADgALgBmAGkAbABlAHMALwB0AGgAZQBt
AGUAZABhAHQAYQAuAHQAaABtAHgAIgA+AA0ACgA8AGwAaQBuAGsAIAByAGUAbAA9AGMAbwBsAG8A
cgBTAGMAaABlAG0AZQBNAGEAcABwAGkAbgBnAA0ACgBoAHIAZQBmAD0AIgBNAGEAcwBjAG8AdABV
AG4AaQBwAHIAbwB0AGgAdQBtAGEAbgAxADgALgBmAGkAbABlAHMALwBjAG8AbABvAHIAcwBjAGgA
ZQBtAGUAbQBhAHAAcABpAG4AZwAuAHgAbQBsACIAPgANAAoAPAAhAC0ALQBbAGkAZgAgAGcAdABl
ACAAbQBzAG8AIAA5AF0APgA8AHgAbQBsAD4ADQAKACAAPAB3ADoAVwBvAHIAZABEAG8AYwB1AG0A
ZQBuAHQAPgANAAoAIAAgADwAdwA6AFoAbwBvAG0APgAxADMAMgA8AC8AdwA6AFoAbwBvAG0APgAN
AAoAIAAgADwAdwA6AFQAcgBhAGMAawBNAG8AdgBlAHMAPgBmAGEAbABzAGUAPAAvAHcAOgBUAHIA
YQBjAGsATQBvAHYAZQBzAD4ADQAKACAAIAA8AHcAOgBUAHIAYQBjAGsARgBvAHIAbQBhAHQAdABp
AG4AZwAvAD4ADQAKACAAIAA8AHcAOgBWAGEAbABpAGQAYQB0AGUAQQBnAGEAaQBuAHMAdABTAGMA
aABlAG0AYQBzAC8APgANAAoAIAAgADwAdwA6AFMAYQB2AGUASQBmAFgATQBMAEkAbgB2AGEAbABp
AGQAPgBmAGEAbABzAGUAPAAvAHcAOgBTAGEAdgBlAEkAZgBYAE0ATABJAG4AdgBhAGwAaQBkAD4A
DQAKACAAIAA8AHcAOgBJAGcAbgBvAHIAZQBNAGkAeABlAGQAQwBvAG4AdABlAG4AdAA+AGYAYQBs
AHMAZQA8AC8AdwA6AEkAZwBuAG8AcgBlAE0AaQB4AGUAZABDAG8AbgB0AGUAbgB0AD4ADQAKACAA
IAA8AHcAOgBBAGwAdwBhAHkAcwBTAGgAbwB3AFAAbABhAGMAZQBoAG8AbABkAGUAcgBUAGUAeAB0
AD4AZgBhAGwAcwBlADwALwB3ADoAQQBsAHcAYQB5AHMAUwBoAG8AdwBQAGwAYQBjAGUAaABvAGwA
ZABlAHIAVABlAHgAdAA+AA0ACgAgACAAPAB3ADoARABvAE4AbwB0AFAAcgBvAG0AbwB0AGUAUQBG
AC8APgANAAoAIAAgADwAdwA6AEwAaQBkAFQAaABlAG0AZQBPAHQAaABlAHIAPgBSAFUAPAAvAHcA
OgBMAGkAZABUAGgAZQBtAGUATwB0AGgAZQByAD4ADQAKACAAIAA8AHcAOgBMAGkAZABUAGgAZQBt
AGUAQQBzAGkAYQBuAD4AWAAtAE4ATwBOAEUAPAAvAHcAOgBMAGkAZABUAGgAZQBtAGUAQQBzAGkA
YQBuAD4ADQAKACAAIAA8AHcAOgBMAGkAZABUAGgAZQBtAGUAQwBvAG0AcABsAGUAeABTAGMAcgBp
AHAAdAA+AFgALQBOAE8ATgBFADwALwB3ADoATABpAGQAVABoAGUAbQBlAEMAbwBtAHAAbABlAHgA
UwBjAHIAaQBwAHQAPgANAAoAIAAgADwAdwA6AEMAbwBtAHAAYQB0AGkAYgBpAGwAaQB0AHkAPgAN
AAoAIAAgACAAPAB3ADoAQgByAGUAYQBrAFcAcgBhAHAAcABlAGQAVABhAGIAbABlAHMALwA+AA0A
CgAgACAAIAA8AHcAOgBTAHAAbABpAHQAUABnAEIAcgBlAGEAawBBAG4AZABQAGEAcgBhAE0AYQBy
AGsALwA+AA0ACgAgACAAPAAvAHcAOgBDAG8AbQBwAGEAdABpAGIAaQBsAGkAdAB5AD4ADQAKACAA
IAA8AG0AOgBtAGEAdABoAFAAcgA+AA0ACgAgACAAIAA8AG0AOgBtAGEAdABoAEYAbwBuAHQAIABt
ADoAdgBhAGwAPQAiAEMAYQBtAGIAcgBpAGEAIABNAGEAdABoACIALwA+AA0ACgAgACAAIAA8AG0A
OgBiAHIAawBCAGkAbgAgAG0AOgB2AGEAbAA9ACIAYgBlAGYAbwByAGUAIgAvAD4ADQAKACAAIAAg
ADwAbQA6AGIAcgBrAEIAaQBuAFMAdQBiACAAbQA6AHYAYQBsAD0AIgAmACMANAA1ADsALQAiAC8A
PgANAAoAIAAgACAAPABtADoAcwBtAGEAbABsAEYAcgBhAGMAIABtADoAdgBhAGwAPQAiAG8AZgBm
ACIALwA+AA0ACgAgACAAIAA8AG0AOgBkAGkAcwBwAEQAZQBmAC8APgANAAoAIAAgACAAPABtADoA
bABNAGEAcgBnAGkAbgAgAG0AOgB2AGEAbAA9ACIAMAAiAC8APgANAAoAIAAgACAAPABtADoAcgBN
AGEAcgBnAGkAbgAgAG0AOgB2AGEAbAA9ACIAMAAiAC8APgANAAoAIAAgACAAPABtADoAZABlAGYA
SgBjACAAbQA6AHYAYQBsAD0AIgBjAGUAbgB0AGUAcgBHAHIAbwB1AHAAIgAvAD4ADQAKACAAIAAg
ADwAbQA6AHcAcgBhAHAASQBuAGQAZQBuAHQAIABtADoAdgBhAGwAPQAiADEANAA0ADAAIgAvAD4A
DQAKACAAIAAgADwAbQA6AGkAbgB0AEwAaQBtACAAbQA6AHYAYQBsAD0AIgBzAHUAYgBTAHUAcAAi
AC8APgANAAoAIAAgACAAPABtADoAbgBhAHIAeQBMAGkAbQAgAG0AOgB2AGEAbAA9ACIAdQBuAGQA
TwB2AHIAIgAvAD4ADQAKACAAIAA8AC8AbQA6AG0AYQB0AGgAUAByAD4APAAvAHcAOgBXAG8AcgBk
AEQAbwBjAHUAbQBlAG4AdAA+AA0ACgA8AC8AeABtAGwAPgA8ACEAWwBlAG4AZABpAGYAXQAtAC0A
PgA8ACEALQAtAFsAaQBmACAAZwB0AGUAIABtAHMAbwAgADkAXQA+ADwAeABtAGwAPgANAAoAIAA8
AHcAOgBMAGEAdABlAG4AdABTAHQAeQBsAGUAcwAgAEQAZQBmAEwAbwBjAGsAZQBkAFMAdABhAHQA
ZQA9ACIAZgBhAGwAcwBlACIAIABEAGUAZgBVAG4AaABpAGQAZQBXAGgAZQBuAFUAcwBlAGQAPQAi
AHQAcgB1AGUAIgANAAoAIAAgAEQAZQBmAFMAZQBtAGkASABpAGQAZABlAG4APQAiAHQAcgB1AGUA
IgAgAEQAZQBmAFEARgBvAHIAbQBhAHQAPQAiAGYAYQBsAHMAZQAiACAARABlAGYAUAByAGkAbwBy
AGkAdAB5AD0AIgA5ADkAIgANAAoAIAAgAEwAYQB0AGUAbgB0AFMAdAB5AGwAZQBDAG8AdQBuAHQA
PQAiADIANgA3ACIAPgANAAoAIAAgADwAdwA6AEwAcwBkAEUAeABjAGUAcAB0AGkAbwBuACAATABv
AGMAawBlAGQAPQAiAGYAYQBsAHMAZQAiACAAUAByAGkAbwByAGkAdAB5AD0AIgAwACIAIABTAGUA
bQBpAEgAaQBkAGQAZQBuAD0AIgBmAGEAbABzAGUAIgANAAoAIAAgACAAVQBuAGgAaQBkAGUAVwBo
AGUAbgBVAHMAZQBkAD0AIgBmAGEAbABzAGUAIgAgAFEARgBvAHIAbQBhAHQAPQAiAHQAcgB1AGUA
IgAgAE4AYQBtAGUAPQAiAE4AbwByAG0AYQBsACIALwA+AA0ACgAgACAAPAB3ADoATABzAGQARQB4
AGMAZQBwAHQAaQBvAG4AIABMAG8AYwBrAGUAZAA9ACIAZgBhAGwAcwBlACIAIABQAHIAaQBvAHIA
aQB0AHkAPQAiADkAIgAgAFMAZQBtAGkASABpAGQAZABlAG4APQAiAGYAYQBsAHMAZQAiAA0ACgAg
ACAAIABVAG4AaABpAGQAZQBXAGgAZQBuAFUAcwBlAGQAPQAiAGYAYQBsAHMAZQAiACAAUQBGAG8A
cgBtAGEAdAA9ACIAdAByAHUAZQAiACAATgBhAG0AZQA9ACIAaABlAGEAZABpAG4AZwAgADEAIgAv
AD4ADQAKACAAIAA8AHcAOgBMAHMAZABFAHgAYwBlAHAAdABpAG8AbgAgAEwAbwBjAGsAZQBkAD0A
IgBmAGEAbABzAGUAIgAgAFAAcgBpAG8AcgBpAHQAeQA9ACIAOQAiACAAUQBGAG8AcgBtAGEAdAA9
ACIAdAByAHUAZQAiACAATgBhAG0AZQA9ACIAaABlAGEAZABpAG4AZwAgADIAIgAvAD4ADQAKACAA
IAA8AHcAOgBMAHMAZABFAHgAYwBlAHAAdABpAG8AbgAgAEwAbwBjAGsAZQBkAD0AIgBmAGEAbABz
AGUAIgAgAFAAcgBpAG8AcgBpAHQAeQA9ACIAOQAiACAAUwBlAG0AaQBIAGkAZABkAGUAbgA9ACIA
ZgBhAGwAcwBlACIADQAKACAAIAAgAFUAbgBoAGkAZABlAFcAaABlAG4AVQBzAGUAZAA9ACIAZgBh
AGwAcwBlACIAIABRAEYAbwByAG0AYQB0AD0AIgB0AHIAdQBlACIAIABOAGEAbQBlAD0AIgBoAGUA
YQBkAGkAbgBnACAAMwAiAC8APgANAAoAIAAgADwAdwA6AEwAcwBkAEUAeABjAGUAcAB0AGkAbwBu
ACAATABvAGMAawBlAGQAPQAiAGYAYQBsAHMAZQAiACAAUAByAGkAbwByAGkAdAB5AD0AIgA5ACIA
IABRAEYAbwByAG0AYQB0AD0AIgB0AHIAdQBlACIAIABOAGEAbQBlAD0AIgBoAGUAYQBkAGkAbgBn
ACAANAAiAC8APgANAAoAIAAgADwAdwA6AEwAcwBkAEUAeABjAGUAcAB0AGkAbwBuACAATABvAGMA
awBlAGQAPQAiAGYAYQBsAHMAZQAiACAAUAByAGkAbwByAGkAdAB5AD0AIgA5ACIAIABRAEYAbwBy
AG0AYQB0AD0AIgB0AHIAdQBlACIAIABOAGEAbQBlAD0AIgBoAGUAYQBkAGkAbgBnACAANQAiAC8A
PgANAAoAIAAgADwAdwA6AEwAcwBkAEUAeABjAGUAcAB0AGkAbwBuACAATABvAGMAawBlAGQAPQAi
AGYAYQBsAHMAZQAiACAAUAByAGkAbwByAGkAdAB5AD0AIgA5ACIAIABRAEYAbwByAG0AYQB0AD0A
IgB0AHIAdQBlACIAIABOAGEAbQBlAD0AIgBoAGUAYQBkAGkAbgBnACAANgAiAC8APgANAAoAIAAg
ADwAdwA6AEwAcwBkAEUAeABjAGUAcAB0AGkAbwBuACAATABvAGMAawBlAGQAPQAiAGYAYQBsAHMA
ZQAiACAAUAByAGkAbwByAGkAdAB5AD0AIgA5ACIAIABRAEYAbwByAG0AYQB0AD0AIgB0AHIAdQBl
ACIAIABOAGEAbQBlAD0AIgBoAGUAYQBkAGkAbgBnACAANwAiAC8APgANAAoAIAAgADwAdwA6AEwA
cwBkAEUAeABjAGUAcAB0AGkAbwBuACAATABvAGMAawBlAGQAPQAiAGYAYQBsAHMAZQAiACAAUABy
AGkAbwByAGkAdAB5AD0AIgA5ACIAIABRAEYAbwByAG0AYQB0AD0AIgB0AHIAdQBlACIAIABOAGEA
bQBlAD0AIgBoAGUAYQBkAGkAbgBnACAAOAAiAC8APgANAAoAIAAgADwAdwA6AEwAcwBkAEUAeABj
AGUAcAB0AGkAbwBuACAATABvAGMAawBlAGQAPQAiAGYAYQBsAHMAZQAiACAAUAByAGkAbwByAGkA
dAB5AD0AIgA5ACIAIABRAEYAbwByAG0AYQB0AD0AIgB0AHIAdQBlACIAIABOAGEAbQBlAD0AIgBo
AGUAYQBkAGkAbgBnACAAOQAiAC8APgANAAoAIAAgADwAdwA6AEwAcwBkAEUAeABjAGUAcAB0AGkA
bwBuACAATABvAGMAawBlAGQAPQAiAGYAYQBsAHMAZQAiACAAUAByAGkAbwByAGkAdAB5AD0AIgAz
ADkAIgAgAE4AYQBtAGUAPQAiAHQAbwBjACAAMQAiAC8APgANAAoAIAAgADwAdwA6AEwAcwBkAEUA
eABjAGUAcAB0AGkAbwBuACAATABvAGMAawBlAGQAPQAiAGYAYQBsAHMAZQAiACAAUAByAGkAbwBy
AGkAdAB5AD0AIgAzADkAIgAgAE4AYQBtAGUAPQAiAHQAbwBjACAAMgAiAC8APgANAAoAIAAgADwA
dwA6AEwAcwBkAEUAeABjAGUAcAB0AGkAbwBuACAATABvAGMAawBlAGQAPQAiAGYAYQBsAHMAZQAi
ACAAUAByAGkAbwByAGkAdAB5AD0AIgAzADkAIgAgAE4AYQBtAGUAPQAiAHQAbwBjACAAMwAiAC8A
PgANAAoAIAAgADwAdwA6AEwAcwBkAEUAeABjAGUAcAB0AGkAbwBuACAATABvAGMAawBlAGQAPQAi
AGYAYQBsAHMAZQAiACAAUAByAGkAbwByAGkAdAB5AD0AIgAzADkAIgAgAE4AYQBtAGUAPQAiAHQA
bwBjACAANAAiAC8APgANAAoAIAAgADwAdwA6AEwAcwBkAEUAeABjAGUAcAB0AGkAbwBuACAATABv
AGMAawBlAGQAPQAiAGYAYQBsAHMAZQAiACAAUAByAGkAbwByAGkAdAB5AD0AIgAzADkAIgAgAE4A
YQBtAGUAPQAiAHQAbwBjACAANQAiAC8APgANAAoAIAAgADwAdwA6AEwAcwBkAEUAeABjAGUAcAB0
AGkAbwBuACAATABvAGMAawBlAGQAPQAiAGYAYQBsAHMAZQAiACAAUAByAGkAbwByAGkAdAB5AD0A
IgAzADkAIgAgAE4AYQBtAGUAPQAiAHQAbwBjACAANgAiAC8APgANAAoAIAAgADwAdwA6AEwAcwBk
AEUAeABjAGUAcAB0AGkAbwBuACAATABvAGMAawBlAGQAPQAiAGYAYQBsAHMAZQAiACAAUAByAGkA
bwByAGkAdAB5AD0AIgAzADkAIgAgAE4AYQBtAGUAPQAiAHQAbwBjACAANwAiAC8APgANAAoAIAAg
ADwAdwA6AEwAcwBkAEUAeABjAGUAcAB0AGkAbwBuACAATABvAGMAawBlAGQAPQAiAGYAYQBsAHMA
ZQAiACAAUAByAGkAbwByAGkAdAB5AD0AIgAzADkAIgAgAE4AYQBtAGUAPQAiAHQAbwBjACAAOAAi
AC8APgANAAoAIAAgADwAdwA6AEwAcwBkAEUAeABjAGUAcAB0AGkAbwBuACAATABvAGMAawBlAGQA
PQAiAGYAYQBsAHMAZQAiACAAUAByAGkAbwByAGkAdAB5AD0AIgAzADkAIgAgAE4AYQBtAGUAPQAi
AHQAbwBjACAAOQAiAC8APgANAAoAIAAgADwAdwA6AEwAcwBkAEUAeABjAGUAcAB0AGkAbwBuACAA
TABvAGMAawBlAGQAPQAiAGYAYQBsAHMAZQAiACAAUAByAGkAbwByAGkAdAB5AD0AIgAzADUAIgAg
AFEARgBvAHIAbQBhAHQAPQAiAHQAcgB1AGUAIgAgAE4AYQBtAGUAPQAiAGMAYQBwAHQAaQBvAG4A
IgAvAD4ADQAKACAAIAA8AHcAOgBMAHMAZABFAHgAYwBlAHAAdABpAG8AbgAgAEwAbwBjAGsAZQBk
AD0AIgBmAGEAbABzAGUAIgAgAFAAcgBpAG8AcgBpAHQAeQA9ACIAMQAwACIAIABTAGUAbQBpAEgA
aQBkAGQAZQBuAD0AIgBmAGEAbABzAGUAIgANAAoAIAAgACAAVQBuAGgAaQBkAGUAVwBoAGUAbgBV
AHMAZQBkAD0AIgBmAGEAbABzAGUAIgAgAFEARgBvAHIAbQBhAHQAPQAiAHQAcgB1AGUAIgAgAE4A
YQBtAGUAPQAiAFQAaQB0AGwAZQAiAC8APgANAAoAIAAgADwAdwA6AEwAcwBkAEUAeABjAGUAcAB0
AGkAbwBuACAATABvAGMAawBlAGQAPQAiAGYAYQBsAHMAZQAiACAAUAByAGkAbwByAGkAdAB5AD0A
IgAxACIAIABOAGEAbQBlAD0AIgBEAGUAZgBhAHUAbAB0ACAAUABhAHIAYQBnAHIAYQBwAGgAIABG
AG8AbgB0ACIALwA+AA0ACgAgACAAPAB3ADoATABzAGQARQB4AGMAZQBwAHQAaQBvAG4AIABMAG8A
YwBrAGUAZAA9ACIAZgBhAGwAcwBlACIAIABQAHIAaQBvAHIAaQB0AHkAPQAiADEAMQAiACAAUwBl
AG0AaQBIAGkAZABkAGUAbgA9ACIAZgBhAGwAcwBlACIADQAKACAAIAAgAFUAbgBoAGkAZABlAFcA
aABlAG4AVQBzAGUAZAA9ACIAZgBhAGwAcwBlACIAIABRAEYAbwByAG0AYQB0AD0AIgB0AHIAdQBl
ACIAIABOAGEAbQBlAD0AIgBTAHUAYgB0AGkAdABsAGUAIgAvAD4ADQAKACAAIAA8AHcAOgBMAHMA
ZABFAHgAYwBlAHAAdABpAG8AbgAgAEwAbwBjAGsAZQBkAD0AIgBmAGEAbABzAGUAIgAgAFAAcgBp
AG8AcgBpAHQAeQA9ACIAMgAyACIAIABTAGUAbQBpAEgAaQBkAGQAZQBuAD0AIgBmAGEAbABzAGUA
IgANAAoAIAAgACAAVQBuAGgAaQBkAGUAVwBoAGUAbgBVAHMAZQBkAD0AIgBmAGEAbABzAGUAIgAg
AFEARgBvAHIAbQBhAHQAPQAiAHQAcgB1AGUAIgAgAE4AYQBtAGUAPQAiAFMAdAByAG8AbgBnACIA
LwA+AA0ACgAgACAAPAB3ADoATABzAGQARQB4AGMAZQBwAHQAaQBvAG4AIABMAG8AYwBrAGUAZAA9
ACIAZgBhAGwAcwBlACIAIABQAHIAaQBvAHIAaQB0AHkAPQAiADIAMAAiACAAUwBlAG0AaQBIAGkA
ZABkAGUAbgA9ACIAZgBhAGwAcwBlACIADQAKACAAIAAgAFUAbgBoAGkAZABlAFcAaABlAG4AVQBz
AGUAZAA9ACIAZgBhAGwAcwBlACIAIABRAEYAbwByAG0AYQB0AD0AIgB0AHIAdQBlACIAIABOAGEA
bQBlAD0AIgBFAG0AcABoAGEAcwBpAHMAIgAvAD4ADQAKACAAIAA8AHcAOgBMAHMAZABFAHgAYwBl
AHAAdABpAG8AbgAgAEwAbwBjAGsAZQBkAD0AIgBmAGEAbABzAGUAIgAgAFAAcgBpAG8AcgBpAHQA
eQA9ACIANQA5ACIAIABTAGUAbQBpAEgAaQBkAGQAZQBuAD0AIgBmAGEAbABzAGUAIgANAAoAIAAg
ACAAVQBuAGgAaQBkAGUAVwBoAGUAbgBVAHMAZQBkAD0AIgBmAGEAbABzAGUAIgAgAE4AYQBtAGUA
PQAiAFQAYQBiAGwAZQAgAEcAcgBpAGQAIgAvAD4ADQAKACAAIAA8AHcAOgBMAHMAZABFAHgAYwBl
AHAAdABpAG8AbgAgAEwAbwBjAGsAZQBkAD0AIgBmAGEAbABzAGUAIgAgAFUAbgBoAGkAZABlAFcA
aABlAG4AVQBzAGUAZAA9ACIAZgBhAGwAcwBlACIAIABOAGEAbQBlAD0AIgBQAGwAYQBjAGUAaABv
AGwAZABlAHIAIABUAGUAeAB0ACIALwA+AA0ACgAgACAAPAB3ADoATABzAGQARQB4AGMAZQBwAHQA
aQBvAG4AIABMAG8AYwBrAGUAZAA9ACIAZgBhAGwAcwBlACIAIABQAHIAaQBvAHIAaQB0AHkAPQAi
ADEAIgAgAFMAZQBtAGkASABpAGQAZABlAG4APQAiAGYAYQBsAHMAZQAiAA0ACgAgACAAIABVAG4A
aABpAGQAZQBXAGgAZQBuAFUAcwBlAGQAPQAiAGYAYQBsAHMAZQAiACAAUQBGAG8AcgBtAGEAdAA9
ACIAdAByAHUAZQAiACAATgBhAG0AZQA9ACIATgBvACAAUwBwAGEAYwBpAG4AZwAiAC8APgANAAoA
IAAgADwAdwA6AEwAcwBkAEUAeABjAGUAcAB0AGkAbwBuACAATABvAGMAawBlAGQAPQAiAGYAYQBs
AHMAZQAiACAAUAByAGkAbwByAGkAdAB5AD0AIgA2ADAAIgAgAFMAZQBtAGkASABpAGQAZABlAG4A
PQAiAGYAYQBsAHMAZQAiAA0ACgAgACAAIABVAG4AaABpAGQAZQBXAGgAZQBuAFUAcwBlAGQAPQAi
AGYAYQBsAHMAZQAiACAATgBhAG0AZQA9ACIATABpAGcAaAB0ACAAUwBoAGEAZABpAG4AZwAiAC8A
PgANAAoAIAAgADwAdwA6AEwAcwBkAEUAeABjAGUAcAB0AGkAbwBuACAATABvAGMAawBlAGQAPQAi
AGYAYQBsAHMAZQAiACAAUAByAGkAbwByAGkAdAB5AD0AIgA2ADEAIgAgAFMAZQBtAGkASABpAGQA
ZABlAG4APQAiAGYAYQBsAHMAZQAiAA0ACgAgACAAIABVAG4AaABpAGQAZQBXAGgAZQBuAFUAcwBl
AGQAPQAiAGYAYQBsAHMAZQAiACAATgBhAG0AZQA9ACIATABpAGcAaAB0ACAATABpAHMAdAAiAC8A
PgANAAoAIAAgADwAdwA6AEwAcwBkAEUAeABjAGUAcAB0AGkAbwBuACAATABvAGMAawBlAGQAPQAi
AGYAYQBsAHMAZQAiACAAUAByAGkAbwByAGkAdAB5AD0AIgA2ADIAIgAgAFMAZQBtAGkASABpAGQA
ZABlAG4APQAiAGYAYQBsAHMAZQAiAA0ACgAgACAAIABVAG4AaABpAGQAZQBXAGgAZQBuAFUAcwBl
AGQAPQAiAGYAYQBsAHMAZQAiACAATgBhAG0AZQA9ACIATABpAGcAaAB0ACAARwByAGkAZAAiAC8A
PgANAAoAIAAgADwAdwA6AEwAcwBkAEUAeABjAGUAcAB0AGkAbwBuACAATABvAGMAawBlAGQAPQAi
AGYAYQBsAHMAZQAiACAAUAByAGkAbwByAGkAdAB5AD0AIgA2ADMAIgAgAFMAZQBtAGkASABpAGQA
ZABlAG4APQAiAGYAYQBsAHMAZQAiAA0ACgAgACAAIABVAG4AaABpAGQAZQBXAGgAZQBuAFUAcwBl
AGQAPQAiAGYAYQBsAHMAZQAiACAATgBhAG0AZQA9ACIATQBlAGQAaQB1AG0AIABTAGgAYQBkAGkA
bgBnACAAMQAiAC8APgANAAoAIAAgADwAdwA6AEwAcwBkAEUAeABjAGUAcAB0AGkAbwBuACAATABv
AGMAawBlAGQAPQAiAGYAYQBsAHMAZQAiACAAUAByAGkAbwByAGkAdAB5AD0AIgA2ADQAIgAgAFMA
ZQBtAGkASABpAGQAZABlAG4APQAiAGYAYQBsAHMAZQAiAA0ACgAgACAAIABVAG4AaABpAGQAZQBX
AGgAZQBuAFUAcwBlAGQAPQAiAGYAYQBsAHMAZQAiACAATgBhAG0AZQA9ACIATQBlAGQAaQB1AG0A
IABTAGgAYQBkAGkAbgBnACAAMgAiAC8APgANAAoAIAAgADwAdwA6AEwAcwBkAEUAeABjAGUAcAB0
AGkAbwBuACAATABvAGMAawBlAGQAPQAiAGYAYQBsAHMAZQAiACAAUAByAGkAbwByAGkAdAB5AD0A
IgA2ADUAIgAgAFMAZQBtAGkASABpAGQAZABlAG4APQAiAGYAYQBsAHMAZQAiAA0ACgAgACAAIABV
AG4AaABpAGQAZQBXAGgAZQBuAFUAcwBlAGQAPQAiAGYAYQBsAHMAZQAiACAATgBhAG0AZQA9ACIA
TQBlAGQAaQB1AG0AIABMAGkAcwB0ACAAMQAiAC8APgANAAoAIAAgADwAdwA6AEwAcwBkAEUAeABj
AGUAcAB0AGkAbwBuACAATABvAGMAawBlAGQAPQAiAGYAYQBsAHMAZQAiACAAUAByAGkAbwByAGkA
dAB5AD0AIgA2ADYAIgAgAFMAZQBtAGkASABpAGQAZABlAG4APQAiAGYAYQBsAHMAZQAiAA0ACgAg
ACAAIABVAG4AaABpAGQAZQBXAGgAZQBuAFUAcwBlAGQAPQAiAGYAYQBsAHMAZQAiACAATgBhAG0A
ZQA9ACIATQBlAGQAaQB1AG0AIABMAGkAcwB0ACAAMgAiAC8APgANAAoAIAAgADwAdwA6AEwAcwBk
AEUAeABjAGUAcAB0AGkAbwBuACAATABvAGMAawBlAGQAPQAiAGYAYQBsAHMAZQAiACAAUAByAGkA
bwByAGkAdAB5AD0AIgA2ADcAIgAgAFMAZQBtAGkASABpAGQAZABlAG4APQAiAGYAYQBsAHMAZQAi
AA0ACgAgACAAIABVAG4AaABpAGQAZQBXAGgAZQBuAFUAcwBlAGQAPQAiAGYAYQBsAHMAZQAiACAA
TgBhAG0AZQA9ACIATQBlAGQAaQB1AG0AIABHAHIAaQBkACAAMQAiAC8APgANAAoAIAAgADwAdwA6
AEwAcwBkAEUAeABjAGUAcAB0AGkAbwBuACAATABvAGMAawBlAGQAPQAiAGYAYQBsAHMAZQAiACAA
UAByAGkAbwByAGkAdAB5AD0AIgA2ADgAIgAgAFMAZQBtAGkASABpAGQAZABlAG4APQAiAGYAYQBs
AHMAZQAiAA0ACgAgACAAIABVAG4AaABpAGQAZQBXAGgAZQBuAFUAcwBlAGQAPQAiAGYAYQBsAHMA
ZQAiACAATgBhAG0AZQA9ACIATQBlAGQAaQB1AG0AIABHAHIAaQBkACAAMgAiAC8APgANAAoAIAAg
ADwAdwA6AEwAcwBkAEUAeABjAGUAcAB0AGkAbwBuACAATABvAGMAawBlAGQAPQAiAGYAYQBsAHMA
ZQAiACAAUAByAGkAbwByAGkAdAB5AD0AIgA2ADkAIgAgAFMAZQBtAGkASABpAGQAZABlAG4APQAi
AGYAYQBsAHMAZQAiAA0ACgAgACAAIABVAG4AaABpAGQAZQBXAGgAZQBuAFUAcwBlAGQAPQAiAGYA
YQBsAHMAZQAiACAATgBhAG0AZQA9ACIATQBlAGQAaQB1AG0AIABHAHIAaQBkACAAMwAiAC8APgAN
AAoAIAAgADwAdwA6AEwAcwBkAEUAeABjAGUAcAB0AGkAbwBuACAATABvAGMAawBlAGQAPQAiAGYA
YQBsAHMAZQAiACAAUAByAGkAbwByAGkAdAB5AD0AIgA3ADAAIgAgAFMAZQBtAGkASABpAGQAZABl
AG4APQAiAGYAYQBsAHMAZQAiAA0ACgAgACAAIABVAG4AaABpAGQAZQBXAGgAZQBuAFUAcwBlAGQA
PQAiAGYAYQBsAHMAZQAiACAATgBhAG0AZQA9ACIARABhAHIAawAgAEwAaQBzAHQAIgAvAD4ADQAK
ACAAIAA8AHcAOgBMAHMAZABFAHgAYwBlAHAAdABpAG8AbgAgAEwAbwBjAGsAZQBkAD0AIgBmAGEA
bABzAGUAIgAgAFAAcgBpAG8AcgBpAHQAeQA9ACIANwAxACIAIABTAGUAbQBpAEgAaQBkAGQAZQBu
AD0AIgBmAGEAbABzAGUAIgANAAoAIAAgACAAVQBuAGgAaQBkAGUAVwBoAGUAbgBVAHMAZQBkAD0A
IgBmAGEAbABzAGUAIgAgAE4AYQBtAGUAPQAiAEMAbwBsAG8AcgBmAHUAbAAgAFMAaABhAGQAaQBu
AGcAIgAvAD4ADQAKACAAIAA8AHcAOgBMAHMAZABFAHgAYwBlAHAAdABpAG8AbgAgAEwAbwBjAGsA
ZQBkAD0AIgBmAGEAbABzAGUAIgAgAFAAcgBpAG8AcgBpAHQAeQA9ACIANwAyACIAIABTAGUAbQBp
AEgAaQBkAGQAZQBuAD0AIgBmAGEAbABzAGUAIgANAAoAIAAgACAAVQBuAGgAaQBkAGUAVwBoAGUA
bgBVAHMAZQBkAD0AIgBmAGEAbABzAGUAIgAgAE4AYQBtAGUAPQAiAEMAbwBsAG8AcgBmAHUAbAAg
AEwAaQBzAHQAIgAvAD4ADQAKACAAIAA8AHcAOgBMAHMAZABFAHgAYwBlAHAAdABpAG8AbgAgAEwA
bwBjAGsAZQBkAD0AIgBmAGEAbABzAGUAIgAgAFAAcgBpAG8AcgBpAHQAeQA9ACIANwAzACIAIABT
AGUAbQBpAEgAaQBkAGQAZQBuAD0AIgBmAGEAbABzAGUAIgANAAoAIAAgACAAVQBuAGgAaQBkAGUA
VwBoAGUAbgBVAHMAZQBkAD0AIgBmAGEAbABzAGUAIgAgAE4AYQBtAGUAPQAiAEMAbwBsAG8AcgBm
AHUAbAAgAEcAcgBpAGQAIgAvAD4ADQAKACAAIAA8AHcAOgBMAHMAZABFAHgAYwBlAHAAdABpAG8A
bgAgAEwAbwBjAGsAZQBkAD0AIgBmAGEAbABzAGUAIgAgAFAAcgBpAG8AcgBpAHQAeQA9ACIANgAw
ACIAIABTAGUAbQBpAEgAaQBkAGQAZQBuAD0AIgBmAGEAbABzAGUAIgANAAoAIAAgACAAVQBuAGgA
aQBkAGUAVwBoAGUAbgBVAHMAZQBkAD0AIgBmAGEAbABzAGUAIgAgAE4AYQBtAGUAPQAiAEwAaQBn
AGgAdAAgAFMAaABhAGQAaQBuAGcAIABBAGMAYwBlAG4AdAAgADEAIgAvAD4ADQAKACAAIAA8AHcA
OgBMAHMAZABFAHgAYwBlAHAAdABpAG8AbgAgAEwAbwBjAGsAZQBkAD0AIgBmAGEAbABzAGUAIgAg
AFAAcgBpAG8AcgBpAHQAeQA9ACIANgAxACIAIABTAGUAbQBpAEgAaQBkAGQAZQBuAD0AIgBmAGEA
bABzAGUAIgANAAoAIAAgACAAVQBuAGgAaQBkAGUAVwBoAGUAbgBVAHMAZQBkAD0AIgBmAGEAbABz
AGUAIgAgAE4AYQBtAGUAPQAiAEwAaQBnAGgAdAAgAEwAaQBzAHQAIABBAGMAYwBlAG4AdAAgADEA
IgAvAD4ADQAKACAAIAA8AHcAOgBMAHMAZABFAHgAYwBlAHAAdABpAG8AbgAgAEwAbwBjAGsAZQBk
AD0AIgBmAGEAbABzAGUAIgAgAFAAcgBpAG8AcgBpAHQAeQA9ACIANgAyACIAIABTAGUAbQBpAEgA
aQBkAGQAZQBuAD0AIgBmAGEAbABzAGUAIgANAAoAIAAgACAAVQBuAGgAaQBkAGUAVwBoAGUAbgBV
AHMAZQBkAD0AIgBmAGEAbABzAGUAIgAgAE4AYQBtAGUAPQAiAEwAaQBnAGgAdAAgAEcAcgBpAGQA
IABBAGMAYwBlAG4AdAAgADEAIgAvAD4ADQAKACAAIAA8AHcAOgBMAHMAZABFAHgAYwBlAHAAdABp
AG8AbgAgAEwAbwBjAGsAZQBkAD0AIgBmAGEAbABzAGUAIgAgAFAAcgBpAG8AcgBpAHQAeQA9ACIA
NgAzACIAIABTAGUAbQBpAEgAaQBkAGQAZQBuAD0AIgBmAGEAbABzAGUAIgANAAoAIAAgACAAVQBu
AGgAaQBkAGUAVwBoAGUAbgBVAHMAZQBkAD0AIgBmAGEAbABzAGUAIgAgAE4AYQBtAGUAPQAiAE0A
ZQBkAGkAdQBtACAAUwBoAGEAZABpAG4AZwAgADEAIABBAGMAYwBlAG4AdAAgADEAIgAvAD4ADQAK
ACAAIAA8AHcAOgBMAHMAZABFAHgAYwBlAHAAdABpAG8AbgAgAEwAbwBjAGsAZQBkAD0AIgBmAGEA
bABzAGUAIgAgAFAAcgBpAG8AcgBpAHQAeQA9ACIANgA0ACIAIABTAGUAbQBpAEgAaQBkAGQAZQBu
AD0AIgBmAGEAbABzAGUAIgANAAoAIAAgACAAVQBuAGgAaQBkAGUAVwBoAGUAbgBVAHMAZQBkAD0A
IgBmAGEAbABzAGUAIgAgAE4AYQBtAGUAPQAiAE0AZQBkAGkAdQBtACAAUwBoAGEAZABpAG4AZwAg
ADIAIABBAGMAYwBlAG4AdAAgADEAIgAvAD4ADQAKACAAIAA8AHcAOgBMAHMAZABFAHgAYwBlAHAA
dABpAG8AbgAgAEwAbwBjAGsAZQBkAD0AIgBmAGEAbABzAGUAIgAgAFAAcgBpAG8AcgBpAHQAeQA9
ACIANgA1ACIAIABTAGUAbQBpAEgAaQBkAGQAZQBuAD0AIgBmAGEAbABzAGUAIgANAAoAIAAgACAA
VQBuAGgAaQBkAGUAVwBoAGUAbgBVAHMAZQBkAD0AIgBmAGEAbABzAGUAIgAgAE4AYQBtAGUAPQAi
AE0AZQBkAGkAdQBtACAATABpAHMAdAAgADEAIABBAGMAYwBlAG4AdAAgADEAIgAvAD4ADQAKACAA
IAA8AHcAOgBMAHMAZABFAHgAYwBlAHAAdABpAG8AbgAgAEwAbwBjAGsAZQBkAD0AIgBmAGEAbABz
AGUAIgAgAFUAbgBoAGkAZABlAFcAaABlAG4AVQBzAGUAZAA9ACIAZgBhAGwAcwBlACIAIABOAGEA
bQBlAD0AIgBSAGUAdgBpAHMAaQBvAG4AIgAvAD4ADQAKACAAIAA8AHcAOgBMAHMAZABFAHgAYwBl
AHAAdABpAG8AbgAgAEwAbwBjAGsAZQBkAD0AIgBmAGEAbABzAGUAIgAgAFAAcgBpAG8AcgBpAHQA
eQA9ACIAMwA0ACIAIABTAGUAbQBpAEgAaQBkAGQAZQBuAD0AIgBmAGEAbABzAGUAIgANAAoAIAAg
ACAAVQBuAGgAaQBkAGUAVwBoAGUAbgBVAHMAZQBkAD0AIgBmAGEAbABzAGUAIgAgAFEARgBvAHIA
bQBhAHQAPQAiAHQAcgB1AGUAIgAgAE4AYQBtAGUAPQAiAEwAaQBzAHQAIABQAGEAcgBhAGcAcgBh
AHAAaAAiAC8APgANAAoAIAAgADwAdwA6AEwAcwBkAEUAeABjAGUAcAB0AGkAbwBuACAATABvAGMA
awBlAGQAPQAiAGYAYQBsAHMAZQAiACAAUAByAGkAbwByAGkAdAB5AD0AIgAyADkAIgAgAFMAZQBt
AGkASABpAGQAZABlAG4APQAiAGYAYQBsAHMAZQAiAA0ACgAgACAAIABVAG4AaABpAGQAZQBXAGgA
ZQBuAFUAcwBlAGQAPQAiAGYAYQBsAHMAZQAiACAAUQBGAG8AcgBtAGEAdAA9ACIAdAByAHUAZQAi
ACAATgBhAG0AZQA9ACIAUQB1AG8AdABlACIALwA+AA0ACgAgACAAPAB3ADoATABzAGQARQB4AGMA
ZQBwAHQAaQBvAG4AIABMAG8AYwBrAGUAZAA9ACIAZgBhAGwAcwBlACIAIABQAHIAaQBvAHIAaQB0
AHkAPQAiADMAMAAiACAAUwBlAG0AaQBIAGkAZABkAGUAbgA9ACIAZgBhAGwAcwBlACIADQAKACAA
IAAgAFUAbgBoAGkAZABlAFcAaABlAG4AVQBzAGUAZAA9ACIAZgBhAGwAcwBlACIAIABRAEYAbwBy
AG0AYQB0AD0AIgB0AHIAdQBlACIAIABOAGEAbQBlAD0AIgBJAG4AdABlAG4AcwBlACAAUQB1AG8A
dABlACIALwA+AA0ACgAgACAAPAB3ADoATABzAGQARQB4AGMAZQBwAHQAaQBvAG4AIABMAG8AYwBr
AGUAZAA9ACIAZgBhAGwAcwBlACIAIABQAHIAaQBvAHIAaQB0AHkAPQAiADYANgAiACAAUwBlAG0A
aQBIAGkAZABkAGUAbgA9ACIAZgBhAGwAcwBlACIADQAKACAAIAAgAFUAbgBoAGkAZABlAFcAaABl
AG4AVQBzAGUAZAA9ACIAZgBhAGwAcwBlACIAIABOAGEAbQBlAD0AIgBNAGUAZABpAHUAbQAgAEwA
aQBzAHQAIAAyACAAQQBjAGMAZQBuAHQAIAAxACIALwA+AA0ACgAgACAAPAB3ADoATABzAGQARQB4
AGMAZQBwAHQAaQBvAG4AIABMAG8AYwBrAGUAZAA9ACIAZgBhAGwAcwBlACIAIABQAHIAaQBvAHIA
aQB0AHkAPQAiADYANwAiACAAUwBlAG0AaQBIAGkAZABkAGUAbgA9ACIAZgBhAGwAcwBlACIADQAK
ACAAIAAgAFUAbgBoAGkAZABlAFcAaABlAG4AVQBzAGUAZAA9ACIAZgBhAGwAcwBlACIAIABOAGEA
bQBlAD0AIgBNAGUAZABpAHUAbQAgAEcAcgBpAGQAIAAxACAAQQBjAGMAZQBuAHQAIAAxACIALwA+
AA0ACgAgACAAPAB3ADoATABzAGQARQB4AGMAZQBwAHQAaQBvAG4AIABMAG8AYwBrAGUAZAA9ACIA
ZgBhAGwAcwBlACIAIABQAHIAaQBvAHIAaQB0AHkAPQAiADYAOAAiACAAUwBlAG0AaQBIAGkAZABk
AGUAbgA9ACIAZgBhAGwAcwBlACIADQAKACAAIAAgAFUAbgBoAGkAZABlAFcAaABlAG4AVQBzAGUA
ZAA9ACIAZgBhAGwAcwBlACIAIABOAGEAbQBlAD0AIgBNAGUAZABpAHUAbQAgAEcAcgBpAGQAIAAy
ACAAQQBjAGMAZQBuAHQAIAAxACIALwA+AA0ACgAgACAAPAB3ADoATABzAGQARQB4AGMAZQBwAHQA
aQBvAG4AIABMAG8AYwBrAGUAZAA9ACIAZgBhAGwAcwBlACIAIABQAHIAaQBvAHIAaQB0AHkAPQAi
ADYAOQAiACAAUwBlAG0AaQBIAGkAZABkAGUAbgA9ACIAZgBhAGwAcwBlACIADQAKACAAIAAgAFUA
bgBoAGkAZABlAFcAaABlAG4AVQBzAGUAZAA9ACIAZgBhAGwAcwBlACIAIABOAGEAbQBlAD0AIgBN
AGUAZABpAHUAbQAgAEcAcgBpAGQAIAAzACAAQQBjAGMAZQBuAHQAIAAxACIALwA+AA0ACgAgACAA
PAB3ADoATABzAGQARQB4AGMAZQBwAHQAaQBvAG4AIABMAG8AYwBrAGUAZAA9ACIAZgBhAGwAcwBl
ACIAIABQAHIAaQBvAHIAaQB0AHkAPQAiADcAMAAiACAAUwBlAG0AaQBIAGkAZABkAGUAbgA9ACIA
ZgBhAGwAcwBlACIADQAKACAAIAAgAFUAbgBoAGkAZABlAFcAaABlAG4AVQBzAGUAZAA9ACIAZgBh
AGwAcwBlACIAIABOAGEAbQBlAD0AIgBEAGEAcgBrACAATABpAHMAdAAgAEEAYwBjAGUAbgB0ACAA
MQAiAC8APgANAAoAIAAgADwAdwA6AEwAcwBkAEUAeABjAGUAcAB0AGkAbwBuACAATABvAGMAawBl
AGQAPQAiAGYAYQBsAHMAZQAiACAAUAByAGkAbwByAGkAdAB5AD0AIgA3ADEAIgAgAFMAZQBtAGkA
SABpAGQAZABlAG4APQAiAGYAYQBsAHMAZQAiAA0ACgAgACAAIABVAG4AaABpAGQAZQBXAGgAZQBu
AFUAcwBlAGQAPQAiAGYAYQBsAHMAZQAiACAATgBhAG0AZQA9ACIAQwBvAGwAbwByAGYAdQBsACAA
UwBoAGEAZABpAG4AZwAgAEEAYwBjAGUAbgB0ACAAMQAiAC8APgANAAoAIAAgADwAdwA6AEwAcwBk
AEUAeABjAGUAcAB0AGkAbwBuACAATABvAGMAawBlAGQAPQAiAGYAYQBsAHMAZQAiACAAUAByAGkA
bwByAGkAdAB5AD0AIgA3ADIAIgAgAFMAZQBtAGkASABpAGQAZABlAG4APQAiAGYAYQBsAHMAZQAi
AA0ACgAgACAAIABVAG4AaABpAGQAZQBXAGgAZQBuAFUAcwBlAGQAPQAiAGYAYQBsAHMAZQAiACAA
TgBhAG0AZQA9ACIAQwBvAGwAbwByAGYAdQBsACAATABpAHMAdAAgAEEAYwBjAGUAbgB0ACAAMQAi
AC8APgANAAoAIAAgADwAdwA6AEwAcwBkAEUAeABjAGUAcAB0AGkAbwBuACAATABvAGMAawBlAGQA
PQAiAGYAYQBsAHMAZQAiACAAUAByAGkAbwByAGkAdAB5AD0AIgA3ADMAIgAgAFMAZQBtAGkASABp
AGQAZABlAG4APQAiAGYAYQBsAHMAZQAiAA0ACgAgACAAIABVAG4AaABpAGQAZQBXAGgAZQBuAFUA
cwBlAGQAPQAiAGYAYQBsAHMAZQAiACAATgBhAG0AZQA9ACIAQwBvAGwAbwByAGYAdQBsACAARwBy
AGkAZAAgAEEAYwBjAGUAbgB0ACAAMQAiAC8APgANAAoAIAAgADwAdwA6AEwAcwBkAEUAeABjAGUA
cAB0AGkAbwBuACAATABvAGMAawBlAGQAPQAiAGYAYQBsAHMAZQAiACAAUAByAGkAbwByAGkAdAB5
AD0AIgA2ADAAIgAgAFMAZQBtAGkASABpAGQAZABlAG4APQAiAGYAYQBsAHMAZQAiAA0ACgAgACAA
IABVAG4AaABpAGQAZQBXAGgAZQBuAFUAcwBlAGQAPQAiAGYAYQBsAHMAZQAiACAATgBhAG0AZQA9
ACIATABpAGcAaAB0ACAAUwBoAGEAZABpAG4AZwAgAEEAYwBjAGUAbgB0ACAAMgAiAC8APgANAAoA
IAAgADwAdwA6AEwAcwBkAEUAeABjAGUAcAB0AGkAbwBuACAATABvAGMAawBlAGQAPQAiAGYAYQBs
AHMAZQAiACAAUAByAGkAbwByAGkAdAB5AD0AIgA2ADEAIgAgAFMAZQBtAGkASABpAGQAZABlAG4A
PQAiAGYAYQBsAHMAZQAiAA0ACgAgACAAIABVAG4AaABpAGQAZQBXAGgAZQBuAFUAcwBlAGQAPQAi
AGYAYQBsAHMAZQAiACAATgBhAG0AZQA9ACIATABpAGcAaAB0ACAATABpAHMAdAAgAEEAYwBjAGUA
bgB0ACAAMgAiAC8APgANAAoAIAAgADwAdwA6AEwAcwBkAEUAeABjAGUAcAB0AGkAbwBuACAATABv
AGMAawBlAGQAPQAiAGYAYQBsAHMAZQAiACAAUAByAGkAbwByAGkAdAB5AD0AIgA2ADIAIgAgAFMA
ZQBtAGkASABpAGQAZABlAG4APQAiAGYAYQBsAHMAZQAiAA0ACgAgACAAIABVAG4AaABpAGQAZQBX
AGgAZQBuAFUAcwBlAGQAPQAiAGYAYQBsAHMAZQAiACAATgBhAG0AZQA9ACIATABpAGcAaAB0ACAA
RwByAGkAZAAgAEEAYwBjAGUAbgB0ACAAMgAiAC8APgANAAoAIAAgADwAdwA6AEwAcwBkAEUAeABj
AGUAcAB0AGkAbwBuACAATABvAGMAawBlAGQAPQAiAGYAYQBsAHMAZQAiACAAUAByAGkAbwByAGkA
dAB5AD0AIgA2ADMAIgAgAFMAZQBtAGkASABpAGQAZABlAG4APQAiAGYAYQBsAHMAZQAiAA0ACgAg
ACAAIABVAG4AaABpAGQAZQBXAGgAZQBuAFUAcwBlAGQAPQAiAGYAYQBsAHMAZQAiACAATgBhAG0A
ZQA9ACIATQBlAGQAaQB1AG0AIABTAGgAYQBkAGkAbgBnACAAMQAgAEEAYwBjAGUAbgB0ACAAMgAi
AC8APgANAAoAIAAgADwAdwA6AEwAcwBkAEUAeABjAGUAcAB0AGkAbwBuACAATABvAGMAawBlAGQA
PQAiAGYAYQBsAHMAZQAiACAAUAByAGkAbwByAGkAdAB5AD0AIgA2ADQAIgAgAFMAZQBtAGkASABp
AGQAZABlAG4APQAiAGYAYQBsAHMAZQAiAA0ACgAgACAAIABVAG4AaABpAGQAZQBXAGgAZQBuAFUA
cwBlAGQAPQAiAGYAYQBsAHMAZQAiACAATgBhAG0AZQA9ACIATQBlAGQAaQB1AG0AIABTAGgAYQBk
AGkAbgBnACAAMgAgAEEAYwBjAGUAbgB0ACAAMgAiAC8APgANAAoAIAAgADwAdwA6AEwAcwBkAEUA
eABjAGUAcAB0AGkAbwBuACAATABvAGMAawBlAGQAPQAiAGYAYQBsAHMAZQAiACAAUAByAGkAbwBy
AGkAdAB5AD0AIgA2ADUAIgAgAFMAZQBtAGkASABpAGQAZABlAG4APQAiAGYAYQBsAHMAZQAiAA0A
CgAgACAAIABVAG4AaABpAGQAZQBXAGgAZQBuAFUAcwBlAGQAPQAiAGYAYQBsAHMAZQAiACAATgBh
AG0AZQA9ACIATQBlAGQAaQB1AG0AIABMAGkAcwB0ACAAMQAgAEEAYwBjAGUAbgB0ACAAMgAiAC8A
PgANAAoAIAAgADwAdwA6AEwAcwBkAEUAeABjAGUAcAB0AGkAbwBuACAATABvAGMAawBlAGQAPQAi
AGYAYQBsAHMAZQAiACAAUAByAGkAbwByAGkAdAB5AD0AIgA2ADYAIgAgAFMAZQBtAGkASABpAGQA
ZABlAG4APQAiAGYAYQBsAHMAZQAiAA0ACgAgACAAIABVAG4AaABpAGQAZQBXAGgAZQBuAFUAcwBl
AGQAPQAiAGYAYQBsAHMAZQAiACAATgBhAG0AZQA9ACIATQBlAGQAaQB1AG0AIABMAGkAcwB0ACAA
MgAgAEEAYwBjAGUAbgB0ACAAMgAiAC8APgANAAoAIAAgADwAdwA6AEwAcwBkAEUAeABjAGUAcAB0
AGkAbwBuACAATABvAGMAawBlAGQAPQAiAGYAYQBsAHMAZQAiACAAUAByAGkAbwByAGkAdAB5AD0A
IgA2ADcAIgAgAFMAZQBtAGkASABpAGQAZABlAG4APQAiAGYAYQBsAHMAZQAiAA0ACgAgACAAIABV
AG4AaABpAGQAZQBXAGgAZQBuAFUAcwBlAGQAPQAiAGYAYQBsAHMAZQAiACAATgBhAG0AZQA9ACIA
TQBlAGQAaQB1AG0AIABHAHIAaQBkACAAMQAgAEEAYwBjAGUAbgB0ACAAMgAiAC8APgANAAoAIAAg
ADwAdwA6AEwAcwBkAEUAeABjAGUAcAB0AGkAbwBuACAATABvAGMAawBlAGQAPQAiAGYAYQBsAHMA
ZQAiACAAUAByAGkAbwByAGkAdAB5AD0AIgA2ADgAIgAgAFMAZQBtAGkASABpAGQAZABlAG4APQAi
AGYAYQBsAHMAZQAiAA0ACgAgACAAIABVAG4AaABpAGQAZQBXAGgAZQBuAFUAcwBlAGQAPQAiAGYA
YQBsAHMAZQAiACAATgBhAG0AZQA9ACIATQBlAGQAaQB1AG0AIABHAHIAaQBkACAAMgAgAEEAYwBj
AGUAbgB0ACAAMgAiAC8APgANAAoAIAAgADwAdwA6AEwAcwBkAEUAeABjAGUAcAB0AGkAbwBuACAA
TABvAGMAawBlAGQAPQAiAGYAYQBsAHMAZQAiACAAUAByAGkAbwByAGkAdAB5AD0AIgA2ADkAIgAg
AFMAZQBtAGkASABpAGQAZABlAG4APQAiAGYAYQBsAHMAZQAiAA0ACgAgACAAIABVAG4AaABpAGQA
ZQBXAGgAZQBuAFUAcwBlAGQAPQAiAGYAYQBsAHMAZQAiACAATgBhAG0AZQA9ACIATQBlAGQAaQB1
AG0AIABHAHIAaQBkACAAMwAgAEEAYwBjAGUAbgB0ACAAMgAiAC8APgANAAoAIAAgADwAdwA6AEwA
cwBkAEUAeABjAGUAcAB0AGkAbwBuACAATABvAGMAawBlAGQAPQAiAGYAYQBsAHMAZQAiACAAUABy
AGkAbwByAGkAdAB5AD0AIgA3ADAAIgAgAFMAZQBtAGkASABpAGQAZABlAG4APQAiAGYAYQBsAHMA
ZQAiAA0ACgAgACAAIABVAG4AaABpAGQAZQBXAGgAZQBuAFUAcwBlAGQAPQAiAGYAYQBsAHMAZQAi
ACAATgBhAG0AZQA9ACIARABhAHIAawAgAEwAaQBzAHQAIABBAGMAYwBlAG4AdAAgADIAIgAvAD4A
DQAKACAAIAA8AHcAOgBMAHMAZABFAHgAYwBlAHAAdABpAG8AbgAgAEwAbwBjAGsAZQBkAD0AIgBm
AGEAbABzAGUAIgAgAFAAcgBpAG8AcgBpAHQAeQA9ACIANwAxACIAIABTAGUAbQBpAEgAaQBkAGQA
ZQBuAD0AIgBmAGEAbABzAGUAIgANAAoAIAAgACAAVQBuAGgAaQBkAGUAVwBoAGUAbgBVAHMAZQBk
AD0AIgBmAGEAbABzAGUAIgAgAE4AYQBtAGUAPQAiAEMAbwBsAG8AcgBmAHUAbAAgAFMAaABhAGQA
aQBuAGcAIABBAGMAYwBlAG4AdAAgADIAIgAvAD4ADQAKACAAIAA8AHcAOgBMAHMAZABFAHgAYwBl
AHAAdABpAG8AbgAgAEwAbwBjAGsAZQBkAD0AIgBmAGEAbABzAGUAIgAgAFAAcgBpAG8AcgBpAHQA
eQA9ACIANwAyACIAIABTAGUAbQBpAEgAaQBkAGQAZQBuAD0AIgBmAGEAbABzAGUAIgANAAoAIAAg
ACAAVQBuAGgAaQBkAGUAVwBoAGUAbgBVAHMAZQBkAD0AIgBmAGEAbABzAGUAIgAgAE4AYQBtAGUA
PQAiAEMAbwBsAG8AcgBmAHUAbAAgAEwAaQBzAHQAIABBAGMAYwBlAG4AdAAgADIAIgAvAD4ADQAK
ACAAIAA8AHcAOgBMAHMAZABFAHgAYwBlAHAAdABpAG8AbgAgAEwAbwBjAGsAZQBkAD0AIgBmAGEA
bABzAGUAIgAgAFAAcgBpAG8AcgBpAHQAeQA9ACIANwAzACIAIABTAGUAbQBpAEgAaQBkAGQAZQBu
AD0AIgBmAGEAbABzAGUAIgANAAoAIAAgACAAVQBuAGgAaQBkAGUAVwBoAGUAbgBVAHMAZQBkAD0A
IgBmAGEAbABzAGUAIgAgAE4AYQBtAGUAPQAiAEMAbwBsAG8AcgBmAHUAbAAgAEcAcgBpAGQAIABB
AGMAYwBlAG4AdAAgADIAIgAvAD4ADQAKACAAIAA8AHcAOgBMAHMAZABFAHgAYwBlAHAAdABpAG8A
bgAgAEwAbwBjAGsAZQBkAD0AIgBmAGEAbABzAGUAIgAgAFAAcgBpAG8AcgBpAHQAeQA9ACIANgAw
ACIAIABTAGUAbQBpAEgAaQBkAGQAZQBuAD0AIgBmAGEAbABzAGUAIgANAAoAIAAgACAAVQBuAGgA
aQBkAGUAVwBoAGUAbgBVAHMAZQBkAD0AIgBmAGEAbABzAGUAIgAgAE4AYQBtAGUAPQAiAEwAaQBn
AGgAdAAgAFMAaABhAGQAaQBuAGcAIABBAGMAYwBlAG4AdAAgADMAIgAvAD4ADQAKACAAIAA8AHcA
OgBMAHMAZABFAHgAYwBlAHAAdABpAG8AbgAgAEwAbwBjAGsAZQBkAD0AIgBmAGEAbABzAGUAIgAg
AFAAcgBpAG8AcgBpAHQAeQA9ACIANgAxACIAIABTAGUAbQBpAEgAaQBkAGQAZQBuAD0AIgBmAGEA
bABzAGUAIgANAAoAIAAgACAAVQBuAGgAaQBkAGUAVwBoAGUAbgBVAHMAZQBkAD0AIgBmAGEAbABz
AGUAIgAgAE4AYQBtAGUAPQAiAEwAaQBnAGgAdAAgAEwAaQBzAHQAIABBAGMAYwBlAG4AdAAgADMA
IgAvAD4ADQAKACAAIAA8AHcAOgBMAHMAZABFAHgAYwBlAHAAdABpAG8AbgAgAEwAbwBjAGsAZQBk
AD0AIgBmAGEAbABzAGUAIgAgAFAAcgBpAG8AcgBpAHQAeQA9ACIANgAyACIAIABTAGUAbQBpAEgA
aQBkAGQAZQBuAD0AIgBmAGEAbABzAGUAIgANAAoAIAAgACAAVQBuAGgAaQBkAGUAVwBoAGUAbgBV
AHMAZQBkAD0AIgBmAGEAbABzAGUAIgAgAE4AYQBtAGUAPQAiAEwAaQBnAGgAdAAgAEcAcgBpAGQA
IABBAGMAYwBlAG4AdAAgADMAIgAvAD4ADQAKACAAIAA8AHcAOgBMAHMAZABFAHgAYwBlAHAAdABp
AG8AbgAgAEwAbwBjAGsAZQBkAD0AIgBmAGEAbABzAGUAIgAgAFAAcgBpAG8AcgBpAHQAeQA9ACIA
NgAzACIAIABTAGUAbQBpAEgAaQBkAGQAZQBuAD0AIgBmAGEAbABzAGUAIgANAAoAIAAgACAAVQBu
AGgAaQBkAGUAVwBoAGUAbgBVAHMAZQBkAD0AIgBmAGEAbABzAGUAIgAgAE4AYQBtAGUAPQAiAE0A
ZQBkAGkAdQBtACAAUwBoAGEAZABpAG4AZwAgADEAIABBAGMAYwBlAG4AdAAgADMAIgAvAD4ADQAK
ACAAIAA8AHcAOgBMAHMAZABFAHgAYwBlAHAAdABpAG8AbgAgAEwAbwBjAGsAZQBkAD0AIgBmAGEA
bABzAGUAIgAgAFAAcgBpAG8AcgBpAHQAeQA9ACIANgA0ACIAIABTAGUAbQBpAEgAaQBkAGQAZQBu
AD0AIgBmAGEAbABzAGUAIgANAAoAIAAgACAAVQBuAGgAaQBkAGUAVwBoAGUAbgBVAHMAZQBkAD0A
IgBmAGEAbABzAGUAIgAgAE4AYQBtAGUAPQAiAE0AZQBkAGkAdQBtACAAUwBoAGEAZABpAG4AZwAg
ADIAIABBAGMAYwBlAG4AdAAgADMAIgAvAD4ADQAKACAAIAA8AHcAOgBMAHMAZABFAHgAYwBlAHAA
dABpAG8AbgAgAEwAbwBjAGsAZQBkAD0AIgBmAGEAbABzAGUAIgAgAFAAcgBpAG8AcgBpAHQAeQA9
ACIANgA1ACIAIABTAGUAbQBpAEgAaQBkAGQAZQBuAD0AIgBmAGEAbABzAGUAIgANAAoAIAAgACAA
VQBuAGgAaQBkAGUAVwBoAGUAbgBVAHMAZQBkAD0AIgBmAGEAbABzAGUAIgAgAE4AYQBtAGUAPQAi
AE0AZQBkAGkAdQBtACAATABpAHMAdAAgADEAIABBAGMAYwBlAG4AdAAgADMAIgAvAD4ADQAKACAA
IAA8AHcAOgBMAHMAZABFAHgAYwBlAHAAdABpAG8AbgAgAEwAbwBjAGsAZQBkAD0AIgBmAGEAbABz
AGUAIgAgAFAAcgBpAG8AcgBpAHQAeQA9ACIANgA2ACIAIABTAGUAbQBpAEgAaQBkAGQAZQBuAD0A
IgBmAGEAbABzAGUAIgANAAoAIAAgACAAVQBuAGgAaQBkAGUAVwBoAGUAbgBVAHMAZQBkAD0AIgBm
AGEAbABzAGUAIgAgAE4AYQBtAGUAPQAiAE0AZQBkAGkAdQBtACAATABpAHMAdAAgADIAIABBAGMA
YwBlAG4AdAAgADMAIgAvAD4ADQAKACAAIAA8AHcAOgBMAHMAZABFAHgAYwBlAHAAdABpAG8AbgAg
AEwAbwBjAGsAZQBkAD0AIgBmAGEAbABzAGUAIgAgAFAAcgBpAG8AcgBpAHQAeQA9ACIANgA3ACIA
IABTAGUAbQBpAEgAaQBkAGQAZQBuAD0AIgBmAGEAbABzAGUAIgANAAoAIAAgACAAVQBuAGgAaQBk
AGUAVwBoAGUAbgBVAHMAZQBkAD0AIgBmAGEAbABzAGUAIgAgAE4AYQBtAGUAPQAiAE0AZQBkAGkA
dQBtACAARwByAGkAZAAgADEAIABBAGMAYwBlAG4AdAAgADMAIgAvAD4ADQAKACAAIAA8AHcAOgBM
AHMAZABFAHgAYwBlAHAAdABpAG8AbgAgAEwAbwBjAGsAZQBkAD0AIgBmAGEAbABzAGUAIgAgAFAA
cgBpAG8AcgBpAHQAeQA9ACIANgA4ACIAIABTAGUAbQBpAEgAaQBkAGQAZQBuAD0AIgBmAGEAbABz
AGUAIgANAAoAIAAgACAAVQBuAGgAaQBkAGUAVwBoAGUAbgBVAHMAZQBkAD0AIgBmAGEAbABzAGUA
IgAgAE4AYQBtAGUAPQAiAE0AZQBkAGkAdQBtACAARwByAGkAZAAgADIAIABBAGMAYwBlAG4AdAAg
ADMAIgAvAD4ADQAKACAAIAA8AHcAOgBMAHMAZABFAHgAYwBlAHAAdABpAG8AbgAgAEwAbwBjAGsA
ZQBkAD0AIgBmAGEAbABzAGUAIgAgAFAAcgBpAG8AcgBpAHQAeQA9ACIANgA5ACIAIABTAGUAbQBp
AEgAaQBkAGQAZQBuAD0AIgBmAGEAbABzAGUAIgANAAoAIAAgACAAVQBuAGgAaQBkAGUAVwBoAGUA
bgBVAHMAZQBkAD0AIgBmAGEAbABzAGUAIgAgAE4AYQBtAGUAPQAiAE0AZQBkAGkAdQBtACAARwBy
AGkAZAAgADMAIABBAGMAYwBlAG4AdAAgADMAIgAvAD4ADQAKACAAIAA8AHcAOgBMAHMAZABFAHgA
YwBlAHAAdABpAG8AbgAgAEwAbwBjAGsAZQBkAD0AIgBmAGEAbABzAGUAIgAgAFAAcgBpAG8AcgBp
AHQAeQA9ACIANwAwACIAIABTAGUAbQBpAEgAaQBkAGQAZQBuAD0AIgBmAGEAbABzAGUAIgANAAoA
IAAgACAAVQBuAGgAaQBkAGUAVwBoAGUAbgBVAHMAZQBkAD0AIgBmAGEAbABzAGUAIgAgAE4AYQBt
AGUAPQAiAEQAYQByAGsAIABMAGkAcwB0ACAAQQBjAGMAZQBuAHQAIAAzACIALwA+AA0ACgAgACAA
PAB3ADoATABzAGQARQB4AGMAZQBwAHQAaQBvAG4AIABMAG8AYwBrAGUAZAA9ACIAZgBhAGwAcwBl
ACIAIABQAHIAaQBvAHIAaQB0AHkAPQAiADcAMQAiACAAUwBlAG0AaQBIAGkAZABkAGUAbgA9ACIA
ZgBhAGwAcwBlACIADQAKACAAIAAgAFUAbgBoAGkAZABlAFcAaABlAG4AVQBzAGUAZAA9ACIAZgBh
AGwAcwBlACIAIABOAGEAbQBlAD0AIgBDAG8AbABvAHIAZgB1AGwAIABTAGgAYQBkAGkAbgBnACAA
QQBjAGMAZQBuAHQAIAAzACIALwA+AA0ACgAgACAAPAB3ADoATABzAGQARQB4AGMAZQBwAHQAaQBv
AG4AIABMAG8AYwBrAGUAZAA9ACIAZgBhAGwAcwBlACIAIABQAHIAaQBvAHIAaQB0AHkAPQAiADcA
MgAiACAAUwBlAG0AaQBIAGkAZABkAGUAbgA9ACIAZgBhAGwAcwBlACIADQAKACAAIAAgAFUAbgBo
AGkAZABlAFcAaABlAG4AVQBzAGUAZAA9ACIAZgBhAGwAcwBlACIAIABOAGEAbQBlAD0AIgBDAG8A
bABvAHIAZgB1AGwAIABMAGkAcwB0ACAAQQBjAGMAZQBuAHQAIAAzACIALwA+AA0ACgAgACAAPAB3
ADoATABzAGQARQB4AGMAZQBwAHQAaQBvAG4AIABMAG8AYwBrAGUAZAA9ACIAZgBhAGwAcwBlACIA
IABQAHIAaQBvAHIAaQB0AHkAPQAiADcAMwAiACAAUwBlAG0AaQBIAGkAZABkAGUAbgA9ACIAZgBh
AGwAcwBlACIADQAKACAAIAAgAFUAbgBoAGkAZABlAFcAaABlAG4AVQBzAGUAZAA9ACIAZgBhAGwA
cwBlACIAIABOAGEAbQBlAD0AIgBDAG8AbABvAHIAZgB1AGwAIABHAHIAaQBkACAAQQBjAGMAZQBu
AHQAIAAzACIALwA+AA0ACgAgACAAPAB3ADoATABzAGQARQB4AGMAZQBwAHQAaQBvAG4AIABMAG8A
YwBrAGUAZAA9ACIAZgBhAGwAcwBlACIAIABQAHIAaQBvAHIAaQB0AHkAPQAiADYAMAAiACAAUwBl
AG0AaQBIAGkAZABkAGUAbgA9ACIAZgBhAGwAcwBlACIADQAKACAAIAAgAFUAbgBoAGkAZABlAFcA
aABlAG4AVQBzAGUAZAA9ACIAZgBhAGwAcwBlACIAIABOAGEAbQBlAD0AIgBMAGkAZwBoAHQAIABT
AGgAYQBkAGkAbgBnACAAQQBjAGMAZQBuAHQAIAA0ACIALwA+AA0ACgAgACAAPAB3ADoATABzAGQA
RQB4AGMAZQBwAHQAaQBvAG4AIABMAG8AYwBrAGUAZAA9ACIAZgBhAGwAcwBlACIAIABQAHIAaQBv
AHIAaQB0AHkAPQAiADYAMQAiACAAUwBlAG0AaQBIAGkAZABkAGUAbgA9ACIAZgBhAGwAcwBlACIA
DQAKACAAIAAgAFUAbgBoAGkAZABlAFcAaABlAG4AVQBzAGUAZAA9ACIAZgBhAGwAcwBlACIAIABO
AGEAbQBlAD0AIgBMAGkAZwBoAHQAIABMAGkAcwB0ACAAQQBjAGMAZQBuAHQAIAA0ACIALwA+AA0A
CgAgACAAPAB3ADoATABzAGQARQB4AGMAZQBwAHQAaQBvAG4AIABMAG8AYwBrAGUAZAA9ACIAZgBh
AGwAcwBlACIAIABQAHIAaQBvAHIAaQB0AHkAPQAiADYAMgAiACAAUwBlAG0AaQBIAGkAZABkAGUA
bgA9ACIAZgBhAGwAcwBlACIADQAKACAAIAAgAFUAbgBoAGkAZABlAFcAaABlAG4AVQBzAGUAZAA9
ACIAZgBhAGwAcwBlACIAIABOAGEAbQBlAD0AIgBMAGkAZwBoAHQAIABHAHIAaQBkACAAQQBjAGMA
ZQBuAHQAIAA0ACIALwA+AA0ACgAgACAAPAB3ADoATABzAGQARQB4AGMAZQBwAHQAaQBvAG4AIABM
AG8AYwBrAGUAZAA9ACIAZgBhAGwAcwBlACIAIABQAHIAaQBvAHIAaQB0AHkAPQAiADYAMwAiACAA
UwBlAG0AaQBIAGkAZABkAGUAbgA9ACIAZgBhAGwAcwBlACIADQAKACAAIAAgAFUAbgBoAGkAZABl
AFcAaABlAG4AVQBzAGUAZAA9ACIAZgBhAGwAcwBlACIAIABOAGEAbQBlAD0AIgBNAGUAZABpAHUA
bQAgAFMAaABhAGQAaQBuAGcAIAAxACAAQQBjAGMAZQBuAHQAIAA0ACIALwA+AA0ACgAgACAAPAB3
ADoATABzAGQARQB4AGMAZQBwAHQAaQBvAG4AIABMAG8AYwBrAGUAZAA9ACIAZgBhAGwAcwBlACIA
IABQAHIAaQBvAHIAaQB0AHkAPQAiADYANAAiACAAUwBlAG0AaQBIAGkAZABkAGUAbgA9ACIAZgBh
AGwAcwBlACIADQAKACAAIAAgAFUAbgBoAGkAZABlAFcAaABlAG4AVQBzAGUAZAA9ACIAZgBhAGwA
cwBlACIAIABOAGEAbQBlAD0AIgBNAGUAZABpAHUAbQAgAFMAaABhAGQAaQBuAGcAIAAyACAAQQBj
AGMAZQBuAHQAIAA0ACIALwA+AA0ACgAgACAAPAB3ADoATABzAGQARQB4AGMAZQBwAHQAaQBvAG4A
IABMAG8AYwBrAGUAZAA9ACIAZgBhAGwAcwBlACIAIABQAHIAaQBvAHIAaQB0AHkAPQAiADYANQAi
ACAAUwBlAG0AaQBIAGkAZABkAGUAbgA9ACIAZgBhAGwAcwBlACIADQAKACAAIAAgAFUAbgBoAGkA
ZABlAFcAaABlAG4AVQBzAGUAZAA9ACIAZgBhAGwAcwBlACIAIABOAGEAbQBlAD0AIgBNAGUAZABp
AHUAbQAgAEwAaQBzAHQAIAAxACAAQQBjAGMAZQBuAHQAIAA0ACIALwA+AA0ACgAgACAAPAB3ADoA
TABzAGQARQB4AGMAZQBwAHQAaQBvAG4AIABMAG8AYwBrAGUAZAA9ACIAZgBhAGwAcwBlACIAIABQ
AHIAaQBvAHIAaQB0AHkAPQAiADYANgAiACAAUwBlAG0AaQBIAGkAZABkAGUAbgA9ACIAZgBhAGwA
cwBlACIADQAKACAAIAAgAFUAbgBoAGkAZABlAFcAaABlAG4AVQBzAGUAZAA9ACIAZgBhAGwAcwBl
ACIAIABOAGEAbQBlAD0AIgBNAGUAZABpAHUAbQAgAEwAaQBzAHQAIAAyACAAQQBjAGMAZQBuAHQA
IAA0ACIALwA+AA0ACgAgACAAPAB3ADoATABzAGQARQB4AGMAZQBwAHQAaQBvAG4AIABMAG8AYwBr
AGUAZAA9ACIAZgBhAGwAcwBlACIAIABQAHIAaQBvAHIAaQB0AHkAPQAiADYANwAiACAAUwBlAG0A
aQBIAGkAZABkAGUAbgA9ACIAZgBhAGwAcwBlACIADQAKACAAIAAgAFUAbgBoAGkAZABlAFcAaABl
AG4AVQBzAGUAZAA9ACIAZgBhAGwAcwBlACIAIABOAGEAbQBlAD0AIgBNAGUAZABpAHUAbQAgAEcA
cgBpAGQAIAAxACAAQQBjAGMAZQBuAHQAIAA0ACIALwA+AA0ACgAgACAAPAB3ADoATABzAGQARQB4
AGMAZQBwAHQAaQBvAG4AIABMAG8AYwBrAGUAZAA9ACIAZgBhAGwAcwBlACIAIABQAHIAaQBvAHIA
aQB0AHkAPQAiADYAOAAiACAAUwBlAG0AaQBIAGkAZABkAGUAbgA9ACIAZgBhAGwAcwBlACIADQAK
ACAAIAAgAFUAbgBoAGkAZABlAFcAaABlAG4AVQBzAGUAZAA9ACIAZgBhAGwAcwBlACIAIABOAGEA
bQBlAD0AIgBNAGUAZABpAHUAbQAgAEcAcgBpAGQAIAAyACAAQQBjAGMAZQBuAHQAIAA0ACIALwA+
AA0ACgAgACAAPAB3ADoATABzAGQARQB4AGMAZQBwAHQAaQBvAG4AIABMAG8AYwBrAGUAZAA9ACIA
ZgBhAGwAcwBlACIAIABQAHIAaQBvAHIAaQB0AHkAPQAiADYAOQAiACAAUwBlAG0AaQBIAGkAZABk
AGUAbgA9ACIAZgBhAGwAcwBlACIADQAKACAAIAAgAFUAbgBoAGkAZABlAFcAaABlAG4AVQBzAGUA
ZAA9ACIAZgBhAGwAcwBlACIAIABOAGEAbQBlAD0AIgBNAGUAZABpAHUAbQAgAEcAcgBpAGQAIAAz
ACAAQQBjAGMAZQBuAHQAIAA0ACIALwA+AA0ACgAgACAAPAB3ADoATABzAGQARQB4AGMAZQBwAHQA
aQBvAG4AIABMAG8AYwBrAGUAZAA9ACIAZgBhAGwAcwBlACIAIABQAHIAaQBvAHIAaQB0AHkAPQAi
ADcAMAAiACAAUwBlAG0AaQBIAGkAZABkAGUAbgA9ACIAZgBhAGwAcwBlACIADQAKACAAIAAgAFUA
bgBoAGkAZABlAFcAaABlAG4AVQBzAGUAZAA9ACIAZgBhAGwAcwBlACIAIABOAGEAbQBlAD0AIgBE
AGEAcgBrACAATABpAHMAdAAgAEEAYwBjAGUAbgB0ACAANAAiAC8APgANAAoAIAAgADwAdwA6AEwA
cwBkAEUAeABjAGUAcAB0AGkAbwBuACAATABvAGMAawBlAGQAPQAiAGYAYQBsAHMAZQAiACAAUABy
AGkAbwByAGkAdAB5AD0AIgA3ADEAIgAgAFMAZQBtAGkASABpAGQAZABlAG4APQAiAGYAYQBsAHMA
ZQAiAA0ACgAgACAAIABVAG4AaABpAGQAZQBXAGgAZQBuAFUAcwBlAGQAPQAiAGYAYQBsAHMAZQAi
ACAATgBhAG0AZQA9ACIAQwBvAGwAbwByAGYAdQBsACAAUwBoAGEAZABpAG4AZwAgAEEAYwBjAGUA
bgB0ACAANAAiAC8APgANAAoAIAAgADwAdwA6AEwAcwBkAEUAeABjAGUAcAB0AGkAbwBuACAATABv
AGMAawBlAGQAPQAiAGYAYQBsAHMAZQAiACAAUAByAGkAbwByAGkAdAB5AD0AIgA3ADIAIgAgAFMA
ZQBtAGkASABpAGQAZABlAG4APQAiAGYAYQBsAHMAZQAiAA0ACgAgACAAIABVAG4AaABpAGQAZQBX
AGgAZQBuAFUAcwBlAGQAPQAiAGYAYQBsAHMAZQAiACAATgBhAG0AZQA9ACIAQwBvAGwAbwByAGYA
dQBsACAATABpAHMAdAAgAEEAYwBjAGUAbgB0ACAANAAiAC8APgANAAoAIAAgADwAdwA6AEwAcwBk
AEUAeABjAGUAcAB0AGkAbwBuACAATABvAGMAawBlAGQAPQAiAGYAYQBsAHMAZQAiACAAUAByAGkA
bwByAGkAdAB5AD0AIgA3ADMAIgAgAFMAZQBtAGkASABpAGQAZABlAG4APQAiAGYAYQBsAHMAZQAi
AA0ACgAgACAAIABVAG4AaABpAGQAZQBXAGgAZQBuAFUAcwBlAGQAPQAiAGYAYQBsAHMAZQAiACAA
TgBhAG0AZQA9ACIAQwBvAGwAbwByAGYAdQBsACAARwByAGkAZAAgAEEAYwBjAGUAbgB0ACAANAAi
AC8APgANAAoAIAAgADwAdwA6AEwAcwBkAEUAeABjAGUAcAB0AGkAbwBuACAATABvAGMAawBlAGQA
PQAiAGYAYQBsAHMAZQAiACAAUAByAGkAbwByAGkAdAB5AD0AIgA2ADAAIgAgAFMAZQBtAGkASABp
AGQAZABlAG4APQAiAGYAYQBsAHMAZQAiAA0ACgAgACAAIABVAG4AaABpAGQAZQBXAGgAZQBuAFUA
cwBlAGQAPQAiAGYAYQBsAHMAZQAiACAATgBhAG0AZQA9ACIATABpAGcAaAB0ACAAUwBoAGEAZABp
AG4AZwAgAEEAYwBjAGUAbgB0ACAANQAiAC8APgANAAoAIAAgADwAdwA6AEwAcwBkAEUAeABjAGUA
cAB0AGkAbwBuACAATABvAGMAawBlAGQAPQAiAGYAYQBsAHMAZQAiACAAUAByAGkAbwByAGkAdAB5
AD0AIgA2ADEAIgAgAFMAZQBtAGkASABpAGQAZABlAG4APQAiAGYAYQBsAHMAZQAiAA0ACgAgACAA
IABVAG4AaABpAGQAZQBXAGgAZQBuAFUAcwBlAGQAPQAiAGYAYQBsAHMAZQAiACAATgBhAG0AZQA9
ACIATABpAGcAaAB0ACAATABpAHMAdAAgAEEAYwBjAGUAbgB0ACAANQAiAC8APgANAAoAIAAgADwA
dwA6AEwAcwBkAEUAeABjAGUAcAB0AGkAbwBuACAATABvAGMAawBlAGQAPQAiAGYAYQBsAHMAZQAi
ACAAUAByAGkAbwByAGkAdAB5AD0AIgA2ADIAIgAgAFMAZQBtAGkASABpAGQAZABlAG4APQAiAGYA
YQBsAHMAZQAiAA0ACgAgACAAIABVAG4AaABpAGQAZQBXAGgAZQBuAFUAcwBlAGQAPQAiAGYAYQBs
AHMAZQAiACAATgBhAG0AZQA9ACIATABpAGcAaAB0ACAARwByAGkAZAAgAEEAYwBjAGUAbgB0ACAA
NQAiAC8APgANAAoAIAAgADwAdwA6AEwAcwBkAEUAeABjAGUAcAB0AGkAbwBuACAATABvAGMAawBl
AGQAPQAiAGYAYQBsAHMAZQAiACAAUAByAGkAbwByAGkAdAB5AD0AIgA2ADMAIgAgAFMAZQBtAGkA
SABpAGQAZABlAG4APQAiAGYAYQBsAHMAZQAiAA0ACgAgACAAIABVAG4AaABpAGQAZQBXAGgAZQBu
AFUAcwBlAGQAPQAiAGYAYQBsAHMAZQAiACAATgBhAG0AZQA9ACIATQBlAGQAaQB1AG0AIABTAGgA
YQBkAGkAbgBnACAAMQAgAEEAYwBjAGUAbgB0ACAANQAiAC8APgANAAoAIAAgADwAdwA6AEwAcwBk
AEUAeABjAGUAcAB0AGkAbwBuACAATABvAGMAawBlAGQAPQAiAGYAYQBsAHMAZQAiACAAUAByAGkA
bwByAGkAdAB5AD0AIgA2ADQAIgAgAFMAZQBtAGkASABpAGQAZABlAG4APQAiAGYAYQBsAHMAZQAi
AA0ACgAgACAAIABVAG4AaABpAGQAZQBXAGgAZQBuAFUAcwBlAGQAPQAiAGYAYQBsAHMAZQAiACAA
TgBhAG0AZQA9ACIATQBlAGQAaQB1AG0AIABTAGgAYQBkAGkAbgBnACAAMgAgAEEAYwBjAGUAbgB0
ACAANQAiAC8APgANAAoAIAAgADwAdwA6AEwAcwBkAEUAeABjAGUAcAB0AGkAbwBuACAATABvAGMA
awBlAGQAPQAiAGYAYQBsAHMAZQAiACAAUAByAGkAbwByAGkAdAB5AD0AIgA2ADUAIgAgAFMAZQBt
AGkASABpAGQAZABlAG4APQAiAGYAYQBsAHMAZQAiAA0ACgAgACAAIABVAG4AaABpAGQAZQBXAGgA
ZQBuAFUAcwBlAGQAPQAiAGYAYQBsAHMAZQAiACAATgBhAG0AZQA9ACIATQBlAGQAaQB1AG0AIABM
AGkAcwB0ACAAMQAgAEEAYwBjAGUAbgB0ACAANQAiAC8APgANAAoAIAAgADwAdwA6AEwAcwBkAEUA
eABjAGUAcAB0AGkAbwBuACAATABvAGMAawBlAGQAPQAiAGYAYQBsAHMAZQAiACAAUAByAGkAbwBy
AGkAdAB5AD0AIgA2ADYAIgAgAFMAZQBtAGkASABpAGQAZABlAG4APQAiAGYAYQBsAHMAZQAiAA0A
CgAgACAAIABVAG4AaABpAGQAZQBXAGgAZQBuAFUAcwBlAGQAPQAiAGYAYQBsAHMAZQAiACAATgBh
AG0AZQA9ACIATQBlAGQAaQB1AG0AIABMAGkAcwB0ACAAMgAgAEEAYwBjAGUAbgB0ACAANQAiAC8A
PgANAAoAIAAgADwAdwA6AEwAcwBkAEUAeABjAGUAcAB0AGkAbwBuACAATABvAGMAawBlAGQAPQAi
AGYAYQBsAHMAZQAiACAAUAByAGkAbwByAGkAdAB5AD0AIgA2ADcAIgAgAFMAZQBtAGkASABpAGQA
ZABlAG4APQAiAGYAYQBsAHMAZQAiAA0ACgAgACAAIABVAG4AaABpAGQAZQBXAGgAZQBuAFUAcwBl
AGQAPQAiAGYAYQBsAHMAZQAiACAATgBhAG0AZQA9ACIATQBlAGQAaQB1AG0AIABHAHIAaQBkACAA
MQAgAEEAYwBjAGUAbgB0ACAANQAiAC8APgANAAoAIAAgADwAdwA6AEwAcwBkAEUAeABjAGUAcAB0
AGkAbwBuACAATABvAGMAawBlAGQAPQAiAGYAYQBsAHMAZQAiACAAUAByAGkAbwByAGkAdAB5AD0A
IgA2ADgAIgAgAFMAZQBtAGkASABpAGQAZABlAG4APQAiAGYAYQBsAHMAZQAiAA0ACgAgACAAIABV
AG4AaABpAGQAZQBXAGgAZQBuAFUAcwBlAGQAPQAiAGYAYQBsAHMAZQAiACAATgBhAG0AZQA9ACIA
TQBlAGQAaQB1AG0AIABHAHIAaQBkACAAMgAgAEEAYwBjAGUAbgB0ACAANQAiAC8APgANAAoAIAAg
ADwAdwA6AEwAcwBkAEUAeABjAGUAcAB0AGkAbwBuACAATABvAGMAawBlAGQAPQAiAGYAYQBsAHMA
ZQAiACAAUAByAGkAbwByAGkAdAB5AD0AIgA2ADkAIgAgAFMAZQBtAGkASABpAGQAZABlAG4APQAi
AGYAYQBsAHMAZQAiAA0ACgAgACAAIABVAG4AaABpAGQAZQBXAGgAZQBuAFUAcwBlAGQAPQAiAGYA
YQBsAHMAZQAiACAATgBhAG0AZQA9ACIATQBlAGQAaQB1AG0AIABHAHIAaQBkACAAMwAgAEEAYwBj
AGUAbgB0ACAANQAiAC8APgANAAoAIAAgADwAdwA6AEwAcwBkAEUAeABjAGUAcAB0AGkAbwBuACAA
TABvAGMAawBlAGQAPQAiAGYAYQBsAHMAZQAiACAAUAByAGkAbwByAGkAdAB5AD0AIgA3ADAAIgAg
AFMAZQBtAGkASABpAGQAZABlAG4APQAiAGYAYQBsAHMAZQAiAA0ACgAgACAAIABVAG4AaABpAGQA
ZQBXAGgAZQBuAFUAcwBlAGQAPQAiAGYAYQBsAHMAZQAiACAATgBhAG0AZQA9ACIARABhAHIAawAg
AEwAaQBzAHQAIABBAGMAYwBlAG4AdAAgADUAIgAvAD4ADQAKACAAIAA8AHcAOgBMAHMAZABFAHgA
YwBlAHAAdABpAG8AbgAgAEwAbwBjAGsAZQBkAD0AIgBmAGEAbABzAGUAIgAgAFAAcgBpAG8AcgBp
AHQAeQA9ACIANwAxACIAIABTAGUAbQBpAEgAaQBkAGQAZQBuAD0AIgBmAGEAbABzAGUAIgANAAoA
IAAgACAAVQBuAGgAaQBkAGUAVwBoAGUAbgBVAHMAZQBkAD0AIgBmAGEAbABzAGUAIgAgAE4AYQBt
AGUAPQAiAEMAbwBsAG8AcgBmAHUAbAAgAFMAaABhAGQAaQBuAGcAIABBAGMAYwBlAG4AdAAgADUA
IgAvAD4ADQAKACAAIAA8AHcAOgBMAHMAZABFAHgAYwBlAHAAdABpAG8AbgAgAEwAbwBjAGsAZQBk
AD0AIgBmAGEAbABzAGUAIgAgAFAAcgBpAG8AcgBpAHQAeQA9ACIANwAyACIAIABTAGUAbQBpAEgA
aQBkAGQAZQBuAD0AIgBmAGEAbABzAGUAIgANAAoAIAAgACAAVQBuAGgAaQBkAGUAVwBoAGUAbgBV
AHMAZQBkAD0AIgBmAGEAbABzAGUAIgAgAE4AYQBtAGUAPQAiAEMAbwBsAG8AcgBmAHUAbAAgAEwA
aQBzAHQAIABBAGMAYwBlAG4AdAAgADUAIgAvAD4ADQAKACAAIAA8AHcAOgBMAHMAZABFAHgAYwBl
AHAAdABpAG8AbgAgAEwAbwBjAGsAZQBkAD0AIgBmAGEAbABzAGUAIgAgAFAAcgBpAG8AcgBpAHQA
eQA9ACIANwAzACIAIABTAGUAbQBpAEgAaQBkAGQAZQBuAD0AIgBmAGEAbABzAGUAIgANAAoAIAAg
ACAAVQBuAGgAaQBkAGUAVwBoAGUAbgBVAHMAZQBkAD0AIgBmAGEAbABzAGUAIgAgAE4AYQBtAGUA
PQAiAEMAbwBsAG8AcgBmAHUAbAAgAEcAcgBpAGQAIABBAGMAYwBlAG4AdAAgADUAIgAvAD4ADQAK
ACAAIAA8AHcAOgBMAHMAZABFAHgAYwBlAHAAdABpAG8AbgAgAEwAbwBjAGsAZQBkAD0AIgBmAGEA
bABzAGUAIgAgAFAAcgBpAG8AcgBpAHQAeQA9ACIANgAwACIAIABTAGUAbQBpAEgAaQBkAGQAZQBu
AD0AIgBmAGEAbABzAGUAIgANAAoAIAAgACAAVQBuAGgAaQBkAGUAVwBoAGUAbgBVAHMAZQBkAD0A
IgBmAGEAbABzAGUAIgAgAE4AYQBtAGUAPQAiAEwAaQBnAGgAdAAgAFMAaABhAGQAaQBuAGcAIABB
AGMAYwBlAG4AdAAgADYAIgAvAD4ADQAKACAAIAA8AHcAOgBMAHMAZABFAHgAYwBlAHAAdABpAG8A
bgAgAEwAbwBjAGsAZQBkAD0AIgBmAGEAbABzAGUAIgAgAFAAcgBpAG8AcgBpAHQAeQA9ACIANgAx
ACIAIABTAGUAbQBpAEgAaQBkAGQAZQBuAD0AIgBmAGEAbABzAGUAIgANAAoAIAAgACAAVQBuAGgA
aQBkAGUAVwBoAGUAbgBVAHMAZQBkAD0AIgBmAGEAbABzAGUAIgAgAE4AYQBtAGUAPQAiAEwAaQBn
AGgAdAAgAEwAaQBzAHQAIABBAGMAYwBlAG4AdAAgADYAIgAvAD4ADQAKACAAIAA8AHcAOgBMAHMA
ZABFAHgAYwBlAHAAdABpAG8AbgAgAEwAbwBjAGsAZQBkAD0AIgBmAGEAbABzAGUAIgAgAFAAcgBp
AG8AcgBpAHQAeQA9ACIANgAyACIAIABTAGUAbQBpAEgAaQBkAGQAZQBuAD0AIgBmAGEAbABzAGUA
IgANAAoAIAAgACAAVQBuAGgAaQBkAGUAVwBoAGUAbgBVAHMAZQBkAD0AIgBmAGEAbABzAGUAIgAg
AE4AYQBtAGUAPQAiAEwAaQBnAGgAdAAgAEcAcgBpAGQAIABBAGMAYwBlAG4AdAAgADYAIgAvAD4A
DQAKACAAIAA8AHcAOgBMAHMAZABFAHgAYwBlAHAAdABpAG8AbgAgAEwAbwBjAGsAZQBkAD0AIgBm
AGEAbABzAGUAIgAgAFAAcgBpAG8AcgBpAHQAeQA9ACIANgAzACIAIABTAGUAbQBpAEgAaQBkAGQA
ZQBuAD0AIgBmAGEAbABzAGUAIgANAAoAIAAgACAAVQBuAGgAaQBkAGUAVwBoAGUAbgBVAHMAZQBk
AD0AIgBmAGEAbABzAGUAIgAgAE4AYQBtAGUAPQAiAE0AZQBkAGkAdQBtACAAUwBoAGEAZABpAG4A
ZwAgADEAIABBAGMAYwBlAG4AdAAgADYAIgAvAD4ADQAKACAAIAA8AHcAOgBMAHMAZABFAHgAYwBl
AHAAdABpAG8AbgAgAEwAbwBjAGsAZQBkAD0AIgBmAGEAbABzAGUAIgAgAFAAcgBpAG8AcgBpAHQA
eQA9ACIANgA0ACIAIABTAGUAbQBpAEgAaQBkAGQAZQBuAD0AIgBmAGEAbABzAGUAIgANAAoAIAAg
ACAAVQBuAGgAaQBkAGUAVwBoAGUAbgBVAHMAZQBkAD0AIgBmAGEAbABzAGUAIgAgAE4AYQBtAGUA
PQAiAE0AZQBkAGkAdQBtACAAUwBoAGEAZABpAG4AZwAgADIAIABBAGMAYwBlAG4AdAAgADYAIgAv
AD4ADQAKACAAIAA8AHcAOgBMAHMAZABFAHgAYwBlAHAAdABpAG8AbgAgAEwAbwBjAGsAZQBkAD0A
IgBmAGEAbABzAGUAIgAgAFAAcgBpAG8AcgBpAHQAeQA9ACIANgA1ACIAIABTAGUAbQBpAEgAaQBk
AGQAZQBuAD0AIgBmAGEAbABzAGUAIgANAAoAIAAgACAAVQBuAGgAaQBkAGUAVwBoAGUAbgBVAHMA
ZQBkAD0AIgBmAGEAbABzAGUAIgAgAE4AYQBtAGUAPQAiAE0AZQBkAGkAdQBtACAATABpAHMAdAAg
ADEAIABBAGMAYwBlAG4AdAAgADYAIgAvAD4ADQAKACAAIAA8AHcAOgBMAHMAZABFAHgAYwBlAHAA
dABpAG8AbgAgAEwAbwBjAGsAZQBkAD0AIgBmAGEAbABzAGUAIgAgAFAAcgBpAG8AcgBpAHQAeQA9
ACIANgA2ACIAIABTAGUAbQBpAEgAaQBkAGQAZQBuAD0AIgBmAGEAbABzAGUAIgANAAoAIAAgACAA
VQBuAGgAaQBkAGUAVwBoAGUAbgBVAHMAZQBkAD0AIgBmAGEAbABzAGUAIgAgAE4AYQBtAGUAPQAi
AE0AZQBkAGkAdQBtACAATABpAHMAdAAgADIAIABBAGMAYwBlAG4AdAAgADYAIgAvAD4ADQAKACAA
IAA8AHcAOgBMAHMAZABFAHgAYwBlAHAAdABpAG8AbgAgAEwAbwBjAGsAZQBkAD0AIgBmAGEAbABz
AGUAIgAgAFAAcgBpAG8AcgBpAHQAeQA9ACIANgA3ACIAIABTAGUAbQBpAEgAaQBkAGQAZQBuAD0A
IgBmAGEAbABzAGUAIgANAAoAIAAgACAAVQBuAGgAaQBkAGUAVwBoAGUAbgBVAHMAZQBkAD0AIgBm
AGEAbABzAGUAIgAgAE4AYQBtAGUAPQAiAE0AZQBkAGkAdQBtACAARwByAGkAZAAgADEAIABBAGMA
YwBlAG4AdAAgADYAIgAvAD4ADQAKACAAIAA8AHcAOgBMAHMAZABFAHgAYwBlAHAAdABpAG8AbgAg
AEwAbwBjAGsAZQBkAD0AIgBmAGEAbABzAGUAIgAgAFAAcgBpAG8AcgBpAHQAeQA9ACIANgA4ACIA
IABTAGUAbQBpAEgAaQBkAGQAZQBuAD0AIgBmAGEAbABzAGUAIgANAAoAIAAgACAAVQBuAGgAaQBk
AGUAVwBoAGUAbgBVAHMAZQBkAD0AIgBmAGEAbABzAGUAIgAgAE4AYQBtAGUAPQAiAE0AZQBkAGkA
dQBtACAARwByAGkAZAAgADIAIABBAGMAYwBlAG4AdAAgADYAIgAvAD4ADQAKACAAIAA8AHcAOgBM
AHMAZABFAHgAYwBlAHAAdABpAG8AbgAgAEwAbwBjAGsAZQBkAD0AIgBmAGEAbABzAGUAIgAgAFAA
cgBpAG8AcgBpAHQAeQA9ACIANgA5ACIAIABTAGUAbQBpAEgAaQBkAGQAZQBuAD0AIgBmAGEAbABz
AGUAIgANAAoAIAAgACAAVQBuAGgAaQBkAGUAVwBoAGUAbgBVAHMAZQBkAD0AIgBmAGEAbABzAGUA
IgAgAE4AYQBtAGUAPQAiAE0AZQBkAGkAdQBtACAARwByAGkAZAAgADMAIABBAGMAYwBlAG4AdAAg
ADYAIgAvAD4ADQAKACAAIAA8AHcAOgBMAHMAZABFAHgAYwBlAHAAdABpAG8AbgAgAEwAbwBjAGsA
ZQBkAD0AIgBmAGEAbABzAGUAIgAgAFAAcgBpAG8AcgBpAHQAeQA9ACIANwAwACIAIABTAGUAbQBp
AEgAaQBkAGQAZQBuAD0AIgBmAGEAbABzAGUAIgANAAoAIAAgACAAVQBuAGgAaQBkAGUAVwBoAGUA
bgBVAHMAZQBkAD0AIgBmAGEAbABzAGUAIgAgAE4AYQBtAGUAPQAiAEQAYQByAGsAIABMAGkAcwB0
ACAAQQBjAGMAZQBuAHQAIAA2ACIALwA+AA0ACgAgACAAPAB3ADoATABzAGQARQB4AGMAZQBwAHQA
aQBvAG4AIABMAG8AYwBrAGUAZAA9ACIAZgBhAGwAcwBlACIAIABQAHIAaQBvAHIAaQB0AHkAPQAi
ADcAMQAiACAAUwBlAG0AaQBIAGkAZABkAGUAbgA9ACIAZgBhAGwAcwBlACIADQAKACAAIAAgAFUA
bgBoAGkAZABlAFcAaABlAG4AVQBzAGUAZAA9ACIAZgBhAGwAcwBlACIAIABOAGEAbQBlAD0AIgBD
AG8AbABvAHIAZgB1AGwAIABTAGgAYQBkAGkAbgBnACAAQQBjAGMAZQBuAHQAIAA2ACIALwA+AA0A
CgAgACAAPAB3ADoATABzAGQARQB4AGMAZQBwAHQAaQBvAG4AIABMAG8AYwBrAGUAZAA9ACIAZgBh
AGwAcwBlACIAIABQAHIAaQBvAHIAaQB0AHkAPQAiADcAMgAiACAAUwBlAG0AaQBIAGkAZABkAGUA
bgA9ACIAZgBhAGwAcwBlACIADQAKACAAIAAgAFUAbgBoAGkAZABlAFcAaABlAG4AVQBzAGUAZAA9
ACIAZgBhAGwAcwBlACIAIABOAGEAbQBlAD0AIgBDAG8AbABvAHIAZgB1AGwAIABMAGkAcwB0ACAA
QQBjAGMAZQBuAHQAIAA2ACIALwA+AA0ACgAgACAAPAB3ADoATABzAGQARQB4AGMAZQBwAHQAaQBv
AG4AIABMAG8AYwBrAGUAZAA9ACIAZgBhAGwAcwBlACIAIABQAHIAaQBvAHIAaQB0AHkAPQAiADcA
MwAiACAAUwBlAG0AaQBIAGkAZABkAGUAbgA9ACIAZgBhAGwAcwBlACIADQAKACAAIAAgAFUAbgBo
AGkAZABlAFcAaABlAG4AVQBzAGUAZAA9ACIAZgBhAGwAcwBlACIAIABOAGEAbQBlAD0AIgBDAG8A
bABvAHIAZgB1AGwAIABHAHIAaQBkACAAQQBjAGMAZQBuAHQAIAA2ACIALwA+AA0ACgAgACAAPAB3
ADoATABzAGQARQB4AGMAZQBwAHQAaQBvAG4AIABMAG8AYwBrAGUAZAA9ACIAZgBhAGwAcwBlACIA
IABQAHIAaQBvAHIAaQB0AHkAPQAiADEAOQAiACAAUwBlAG0AaQBIAGkAZABkAGUAbgA9ACIAZgBh
AGwAcwBlACIADQAKACAAIAAgAFUAbgBoAGkAZABlAFcAaABlAG4AVQBzAGUAZAA9ACIAZgBhAGwA
cwBlACIAIABRAEYAbwByAG0AYQB0AD0AIgB0AHIAdQBlACIAIABOAGEAbQBlAD0AIgBTAHUAYgB0
AGwAZQAgAEUAbQBwAGgAYQBzAGkAcwAiAC8APgANAAoAIAAgADwAdwA6AEwAcwBkAEUAeABjAGUA
cAB0AGkAbwBuACAATABvAGMAawBlAGQAPQAiAGYAYQBsAHMAZQAiACAAUAByAGkAbwByAGkAdAB5
AD0AIgAyADEAIgAgAFMAZQBtAGkASABpAGQAZABlAG4APQAiAGYAYQBsAHMAZQAiAA0ACgAgACAA
IABVAG4AaABpAGQAZQBXAGgAZQBuAFUAcwBlAGQAPQAiAGYAYQBsAHMAZQAiACAAUQBGAG8AcgBt
AGEAdAA9ACIAdAByAHUAZQAiACAATgBhAG0AZQA9ACIASQBuAHQAZQBuAHMAZQAgAEUAbQBwAGgA
YQBzAGkAcwAiAC8APgANAAoAIAAgADwAdwA6AEwAcwBkAEUAeABjAGUAcAB0AGkAbwBuACAATABv
AGMAawBlAGQAPQAiAGYAYQBsAHMAZQAiACAAUAByAGkAbwByAGkAdAB5AD0AIgAzADEAIgAgAFMA
ZQBtAGkASABpAGQAZABlAG4APQAiAGYAYQBsAHMAZQAiAA0ACgAgACAAIABVAG4AaABpAGQAZQBX
AGgAZQBuAFUAcwBlAGQAPQAiAGYAYQBsAHMAZQAiACAAUQBGAG8AcgBtAGEAdAA9ACIAdAByAHUA
ZQAiACAATgBhAG0AZQA9ACIAUwB1AGIAdABsAGUAIABSAGUAZgBlAHIAZQBuAGMAZQAiAC8APgAN
AAoAIAAgADwAdwA6AEwAcwBkAEUAeABjAGUAcAB0AGkAbwBuACAATABvAGMAawBlAGQAPQAiAGYA
YQBsAHMAZQAiACAAUAByAGkAbwByAGkAdAB5AD0AIgAzADIAIgAgAFMAZQBtAGkASABpAGQAZABl
AG4APQAiAGYAYQBsAHMAZQAiAA0ACgAgACAAIABVAG4AaABpAGQAZQBXAGgAZQBuAFUAcwBlAGQA
PQAiAGYAYQBsAHMAZQAiACAAUQBGAG8AcgBtAGEAdAA9ACIAdAByAHUAZQAiACAATgBhAG0AZQA9
ACIASQBuAHQAZQBuAHMAZQAgAFIAZQBmAGUAcgBlAG4AYwBlACIALwA+AA0ACgAgACAAPAB3ADoA
TABzAGQARQB4AGMAZQBwAHQAaQBvAG4AIABMAG8AYwBrAGUAZAA9ACIAZgBhAGwAcwBlACIAIABQ
AHIAaQBvAHIAaQB0AHkAPQAiADMAMwAiACAAUwBlAG0AaQBIAGkAZABkAGUAbgA9ACIAZgBhAGwA
cwBlACIADQAKACAAIAAgAFUAbgBoAGkAZABlAFcAaABlAG4AVQBzAGUAZAA9ACIAZgBhAGwAcwBl
ACIAIABRAEYAbwByAG0AYQB0AD0AIgB0AHIAdQBlACIAIABOAGEAbQBlAD0AIgBCAG8AbwBrACAA
VABpAHQAbABlACIALwA+AA0ACgAgACAAPAB3ADoATABzAGQARQB4AGMAZQBwAHQAaQBvAG4AIABM
AG8AYwBrAGUAZAA9ACIAZgBhAGwAcwBlACIAIABQAHIAaQBvAHIAaQB0AHkAPQAiADMANwAiACAA
TgBhAG0AZQA9ACIAQgBpAGIAbABpAG8AZwByAGEAcABoAHkAIgAvAD4ADQAKACAAIAA8AHcAOgBM
AHMAZABFAHgAYwBlAHAAdABpAG8AbgAgAEwAbwBjAGsAZQBkAD0AIgBmAGEAbABzAGUAIgAgAFAA
cgBpAG8AcgBpAHQAeQA9ACIAMwA5ACIAIABRAEYAbwByAG0AYQB0AD0AIgB0AHIAdQBlACIAIABO
AGEAbQBlAD0AIgBUAE8AQwAgAEgAZQBhAGQAaQBuAGcAIgAvAD4ADQAKACAAPAAvAHcAOgBMAGEA
dABlAG4AdABTAHQAeQBsAGUAcwA+AA0ACgA8AC8AeABtAGwAPgA8ACEAWwBlAG4AZABpAGYAXQAt
AC0APgANAAoAPABzAHQAeQBsAGUAPgANAAoAPAAhAC0ALQAuAFQATwBPAEwAVABJAFAADQAKAAkA
ewBsAGUAZgB0ADoAMABwAHgAOwANAAoACQBwAG8AcwBpAHQAaQBvAG4AOgBhAGIAcwBvAGwAdQB0
AGUAOwANAAoACQB0AG8AcAA6ADAAcAB4ADsADQAKAAkAdgBpAHMAaQBiAGkAbABpAHQAeQA6AGgA
aQBkAGQAZQBuADsAfQANAAoAcwBwAGEAbgAuAEEAQgBCAFIADQAKAAkAewBDAFUAUgBTAE8AUgA6
ACAAaABlAGwAcAANAAoAOwB9AA0ACgANAAoAIAAvACoAIABGAG8AbgB0ACAARABlAGYAaQBuAGkA
dABpAG8AbgBzACAAKgAvAA0ACgAgAEAAZgBvAG4AdAAtAGYAYQBjAGUADQAKAAkAewBmAG8AbgB0
AC0AZgBhAG0AaQBsAHkAOgBIAGUAbAB2AGUAdABpAGMAYQA7AA0ACgAJAHAAYQBuAG8AcwBlAC0A
MQA6ADIAIAAxADEAIAA1ACAANAAgADIAIAAyACAAMgAgADIAIAAyACAANAA7AA0ACgAJAG0AcwBv
AC0AZgBvAG4AdAAtAGMAaABhAHIAcwBlAHQAOgAwADsADQAKAAkAbQBzAG8ALQBnAGUAbgBlAHIA
aQBjAC0AZgBvAG4AdAAtAGYAYQBtAGkAbAB5ADoAcwB3AGkAcwBzADsADQAKAAkAbQBzAG8ALQBm
AG8AbgB0AC0AZgBvAHIAbQBhAHQAOgBvAHQAaABlAHIAOwANAAoACQBtAHMAbwAtAGYAbwBuAHQA
LQBwAGkAdABjAGgAOgB2AGEAcgBpAGEAYgBsAGUAOwANAAoACQBtAHMAbwAtAGYAbwBuAHQALQBz
AGkAZwBuAGEAdAB1AHIAZQA6ADMAIAAwACAAMAAgADAAIAAxACAAMAA7AH0ADQAKAEAAZgBvAG4A
dAAtAGYAYQBjAGUADQAKAAkAewBmAG8AbgB0AC0AZgBhAG0AaQBsAHkAOgBDAG8AdQByAGkAZQBy
ADsADQAKAAkAcABhAG4AbwBzAGUALQAxADoAMgAgADcAIAA0ACAAOQAgADIAIAAyACAANQAgADIA
IAA0ACAANAA7AA0ACgAJAG0AcwBvAC0AZgBvAG4AdAAtAGMAaABhAHIAcwBlAHQAOgAwADsADQAK
AAkAbQBzAG8ALQBnAGUAbgBlAHIAaQBjAC0AZgBvAG4AdAAtAGYAYQBtAGkAbAB5ADoAbQBvAGQA
ZQByAG4AOwANAAoACQBtAHMAbwAtAGYAbwBuAHQALQBmAG8AcgBtAGEAdAA6AG8AdABoAGUAcgA7
AA0ACgAJAG0AcwBvAC0AZgBvAG4AdAAtAHAAaQB0AGMAaAA6AGYAaQB4AGUAZAA7AA0ACgAJAG0A
cwBvAC0AZgBvAG4AdAAtAHMAaQBnAG4AYQB0AHUAcgBlADoAMwAgADAAIAAwACAAMAAgADEAIAAw
ADsAfQANAAoAQABmAG8AbgB0AC0AZgBhAGMAZQANAAoACQB7AGYAbwBuAHQALQBmAGEAbQBpAGwA
eQA6ACIAVABtAHMAIABSAG0AbgAiADsADQAKAAkAcABhAG4AbwBzAGUALQAxADoAMgAgADIAIAA2
ACAAMwAgADQAIAA1ACAANQAgADIAIAAzACAANAA7AA0ACgAJAG0AcwBvAC0AZgBvAG4AdAAtAGMA
aABhAHIAcwBlAHQAOgAwADsADQAKAAkAbQBzAG8ALQBnAGUAbgBlAHIAaQBjAC0AZgBvAG4AdAAt
AGYAYQBtAGkAbAB5ADoAcgBvAG0AYQBuADsADQAKAAkAbQBzAG8ALQBmAG8AbgB0AC0AZgBvAHIA
bQBhAHQAOgBvAHQAaABlAHIAOwANAAoACQBtAHMAbwAtAGYAbwBuAHQALQBwAGkAdABjAGgAOgB2
AGEAcgBpAGEAYgBsAGUAOwANAAoACQBtAHMAbwAtAGYAbwBuAHQALQBzAGkAZwBuAGEAdAB1AHIA
ZQA6ADMAIAAwACAAMAAgADAAIAAxACAAMAA7AH0ADQAKAEAAZgBvAG4AdAAtAGYAYQBjAGUADQAK
AAkAewBmAG8AbgB0AC0AZgBhAG0AaQBsAHkAOgBIAGUAbAB2ADsADQAKAAkAcABhAG4AbwBzAGUA
LQAxADoAMgAgADEAMQAgADYAIAA0ACAAMgAgADIAIAAyACAAMwAgADIAIAA0ADsADQAKAAkAbQBz
AG8ALQBmAG8AbgB0AC0AYwBoAGEAcgBzAGUAdAA6ADAAOwANAAoACQBtAHMAbwAtAGcAZQBuAGUA
cgBpAGMALQBmAG8AbgB0AC0AZgBhAG0AaQBsAHkAOgBzAHcAaQBzAHMAOwANAAoACQBtAHMAbwAt
AGYAbwBuAHQALQBmAG8AcgBtAGEAdAA6AG8AdABoAGUAcgA7AA0ACgAJAG0AcwBvAC0AZgBvAG4A
dAAtAHAAaQB0AGMAaAA6AHYAYQByAGkAYQBiAGwAZQA7AA0ACgAJAG0AcwBvAC0AZgBvAG4AdAAt
AHMAaQBnAG4AYQB0AHUAcgBlADoAMwAgADAAIAAwACAAMAAgADEAIAAwADsAfQANAAoAQABmAG8A
bgB0AC0AZgBhAGMAZQANAAoACQB7AGYAbwBuAHQALQBmAGEAbQBpAGwAeQA6ACIATgBlAHcAIABZ
AG8AcgBrACIAOwANAAoACQBwAGEAbgBvAHMAZQAtADEAOgAyACAANAAgADUAIAAzACAANgAgADUA
IAA2ACAAMgAgADMAIAA0ADsADQAKAAkAbQBzAG8ALQBmAG8AbgB0AC0AYwBoAGEAcgBzAGUAdAA6
ADAAOwANAAoACQBtAHMAbwAtAGcAZQBuAGUAcgBpAGMALQBmAG8AbgB0AC0AZgBhAG0AaQBsAHkA
OgByAG8AbQBhAG4AOwANAAoACQBtAHMAbwAtAGYAbwBuAHQALQBmAG8AcgBtAGEAdAA6AG8AdABo
AGUAcgA7AA0ACgAJAG0AcwBvAC0AZgBvAG4AdAAtAHAAaQB0AGMAaAA6AHYAYQByAGkAYQBiAGwA
ZQA7AA0ACgAJAG0AcwBvAC0AZgBvAG4AdAAtAHMAaQBnAG4AYQB0AHUAcgBlADoAMwAgADAAIAAw
ACAAMAAgADEAIAAwADsAfQANAAoAQABmAG8AbgB0AC0AZgBhAGMAZQANAAoACQB7AGYAbwBuAHQA
LQBmAGEAbQBpAGwAeQA6AFMAeQBzAHQAZQBtADsADQAKAAkAcABhAG4AbwBzAGUALQAxADoAMAAg
ADAAIAAwACAAMAAgADAAIAAwACAAMAAgADAAIAAwACAAMAA7AA0ACgAJAG0AcwBvAC0AZgBvAG4A
dAAtAGMAaABhAHIAcwBlAHQAOgAwADsADQAKAAkAbQBzAG8ALQBnAGUAbgBlAHIAaQBjAC0AZgBv
AG4AdAAtAGYAYQBtAGkAbAB5ADoAcwB3AGkAcwBzADsADQAKAAkAbQBzAG8ALQBmAG8AbgB0AC0A
ZgBvAHIAbQBhAHQAOgBvAHQAaABlAHIAOwANAAoACQBtAHMAbwAtAGYAbwBuAHQALQBwAGkAdABj
AGgAOgB2AGEAcgBpAGEAYgBsAGUAOwANAAoACQBtAHMAbwAtAGYAbwBuAHQALQBzAGkAZwBuAGEA
dAB1AHIAZQA6ADMAIAAwACAAMAAgADAAIAAxACAAMAA7AH0ADQAKAEAAZgBvAG4AdAAtAGYAYQBj
AGUADQAKAAkAewBmAG8AbgB0AC0AZgBhAG0AaQBsAHkAOgBXAGkAbgBnAGQAaQBuAGcAcwA7AA0A
CgAJAHAAYQBuAG8AcwBlAC0AMQA6ADUAIAAwACAAMAAgADAAIAAwACAAMAAgADAAIAAwACAAMAAg
ADAAOwANAAoACQBtAHMAbwAtAGYAbwBuAHQALQBjAGgAYQByAHMAZQB0ADoAMgA7AA0ACgAJAG0A
cwBvAC0AZwBlAG4AZQByAGkAYwAtAGYAbwBuAHQALQBmAGEAbQBpAGwAeQA6AGEAdQB0AG8AOwAN
AAoACQBtAHMAbwAtAGYAbwBuAHQALQBwAGkAdABjAGgAOgB2AGEAcgBpAGEAYgBsAGUAOwANAAoA
CQBtAHMAbwAtAGYAbwBuAHQALQBzAGkAZwBuAGEAdAB1AHIAZQA6ADAAIAAyADYAOAA0ADMANQA0
ADUANgAgADAAIAAwACAALQAyADEANAA3ADQAOAAzADYANAA4ACAAMAA7AH0ADQAKAEAAZgBvAG4A
dAAtAGYAYQBjAGUADQAKAAkAewBmAG8AbgB0AC0AZgBhAG0AaQBsAHkAOgAiAE0AUwAgAE0AaQBu
AGMAaABvACIAOwANAAoACQBwAGEAbgBvAHMAZQAtADEAOgAyACAAMgAgADYAIAA5ACAANAAgADIA
IAA1ACAAOAAgADMAIAA0ADsADQAKAAkAbQBzAG8ALQBmAG8AbgB0AC0AYQBsAHQAOgAiAE0AUwAg
AEcAbwB0AGgAaQBjACIAOwANAAoACQBtAHMAbwAtAGYAbwBuAHQALQBjAGgAYQByAHMAZQB0ADoA
MQAyADgAOwANAAoACQBtAHMAbwAtAGcAZQBuAGUAcgBpAGMALQBmAG8AbgB0AC0AZgBhAG0AaQBs
AHkAOgByAG8AbQBhAG4AOwANAAoACQBtAHMAbwAtAGYAbwBuAHQALQBmAG8AcgBtAGEAdAA6AG8A
dABoAGUAcgA7AA0ACgAJAG0AcwBvAC0AZgBvAG4AdAAtAHAAaQB0AGMAaAA6AGYAaQB4AGUAZAA7
AA0ACgAJAG0AcwBvAC0AZgBvAG4AdAAtAHMAaQBnAG4AYQB0AHUAcgBlADoAMAAgADEAMwA0ADYA
NwA2ADQAOAAwACAAMQA2ACAAMAAgADEAMwAxADAANwAyACAAMAA7AH0ADQAKAEAAZgBvAG4AdAAt
AGYAYQBjAGUADQAKAAkAewBmAG8AbgB0AC0AZgBhAG0AaQBsAHkAOgBCAGEAdABhAG4AZwA7AA0A
CgAJAHAAYQBuAG8AcwBlAC0AMQA6ADIAIAAzACAANgAgADAAIAAwACAAMQAgADEAIAAxACAAMQAg
ADEAOwANAAoACQBtAHMAbwAtAGYAbwBuAHQALQBhAGwAdAA6ABS81dA7AA0ACgAJAG0AcwBvAC0A
ZgBvAG4AdAAtAGMAaABhAHIAcwBlAHQAOgAxADIAOQA7AA0ACgAJAG0AcwBvAC0AZwBlAG4AZQBy
AGkAYwAtAGYAbwBuAHQALQBmAGEAbQBpAGwAeQA6AGEAdQB0AG8AOwANAAoACQBtAHMAbwAtAGYA
bwBuAHQALQBmAG8AcgBtAGEAdAA6AG8AdABoAGUAcgA7AA0ACgAJAG0AcwBvAC0AZgBvAG4AdAAt
AHAAaQB0AGMAaAA6AGYAaQB4AGUAZAA7AA0ACgAJAG0AcwBvAC0AZgBvAG4AdAAtAHMAaQBnAG4A
YQB0AHUAcgBlADoAMQAgADEANQAxADMAOAA4ADEANgAwACAAMQA2ACAAMAAgADUAMgA0ADIAOAA4
ACAAMAA7AH0ADQAKAEAAZgBvAG4AdAAtAGYAYQBjAGUADQAKAAkAewBmAG8AbgB0AC0AZgBhAG0A
aQBsAHkAOgBTAGkAbQBTAHUAbgA7AA0ACgAJAHAAYQBuAG8AcwBlAC0AMQA6ADIAIAAxACAANgAg
ADAAIAAzACAAMQAgADEAIAAxACAAMQAgADEAOwANAAoACQBtAHMAbwAtAGYAbwBuAHQALQBhAGwA
dAA6AItbU087AA0ACgAJAG0AcwBvAC0AZgBvAG4AdAAtAGMAaABhAHIAcwBlAHQAOgAxADMANAA7
AA0ACgAJAG0AcwBvAC0AZwBlAG4AZQByAGkAYwAtAGYAbwBuAHQALQBmAGEAbQBpAGwAeQA6AGEA
dQB0AG8AOwANAAoACQBtAHMAbwAtAGYAbwBuAHQALQBwAGkAdABjAGgAOgB2AGEAcgBpAGEAYgBs
AGUAOwANAAoACQBtAHMAbwAtAGYAbwBuAHQALQBzAGkAZwBuAGEAdAB1AHIAZQA6ADMAIAA2ADgA
MAA0ADYAMAAyADgAOAAgADIAMgAgADAAIAAyADYAMgAxADQANQAgADAAOwB9AA0ACgBAAGYAbwBu
AHQALQBmAGEAYwBlAA0ACgAJAHsAZgBvAG4AdAAtAGYAYQBtAGkAbAB5ADoAUABNAGkAbgBnAEwA
aQBVADsADQAKAAkAcABhAG4AbwBzAGUALQAxADoAMgAgADIAIAA1ACAAMAAgADAAIAAwACAAMAAg
ADAAIAAwACAAMAA7AA0ACgAJAG0AcwBvAC0AZgBvAG4AdAAtAGEAbAB0ADoAsGUwfQ5m1Jo7AA0A
CgAJAG0AcwBvAC0AZgBvAG4AdAAtAGMAaABhAHIAcwBlAHQAOgAxADMANgA7AA0ACgAJAG0AcwBv
AC0AZwBlAG4AZQByAGkAYwAtAGYAbwBuAHQALQBmAGEAbQBpAGwAeQA6AGEAdQB0AG8AOwANAAoA
CQBtAHMAbwAtAGYAbwBuAHQALQBmAG8AcgBtAGEAdAA6AG8AdABoAGUAcgA7AA0ACgAJAG0AcwBv
AC0AZgBvAG4AdAAtAHAAaQB0AGMAaAA6AHYAYQByAGkAYQBiAGwAZQA7AA0ACgAJAG0AcwBvAC0A
ZgBvAG4AdAAtAHMAaQBnAG4AYQB0AHUAcgBlADoAMQAgADEAMwA0ADcANAAyADAAMQA2ACAAMQA2
ACAAMAAgADEAMAA0ADgANQA3ADYAIAAwADsAfQANAAoAQABmAG8AbgB0AC0AZgBhAGMAZQANAAoA
CQB7AGYAbwBuAHQALQBmAGEAbQBpAGwAeQA6ACIATQBTACAARwBvAHQAaABpAGMAIgA7AA0ACgAJ
AHAAYQBuAG8AcwBlAC0AMQA6ADIAIAAxADEAIAA2ACAAOQAgADcAIAAyACAANQAgADgAIAAyACAA
NAA7AA0ACgAJAG0AcwBvAC0AZgBvAG4AdAAtAGEAbAB0ADoAIgAt/zP/IAC0MLcwwzCvMCIAOwAN
AAoACQBtAHMAbwAtAGYAbwBuAHQALQBjAGgAYQByAHMAZQB0ADoAMQAyADgAOwANAAoACQBtAHMA
bwAtAGcAZQBuAGUAcgBpAGMALQBmAG8AbgB0AC0AZgBhAG0AaQBsAHkAOgBtAG8AZABlAHIAbgA7
AA0ACgAJAG0AcwBvAC0AZgBvAG4AdAAtAHAAaQB0AGMAaAA6AGYAaQB4AGUAZAA7AA0ACgAJAG0A
cwBvAC0AZgBvAG4AdAAtAHMAaQBnAG4AYQB0AHUAcgBlADoALQA1ADMANgA4ADcAMAAxADQANQAg
ADEANwA5ADEANAA5ADEANQA3ADkAIAAxADMANAAyADEANwA3ADQANgAgADAAIAAxADMAMQAyADMA
MQAgADAAOwB9AA0ACgBAAGYAbwBuAHQALQBmAGEAYwBlAA0ACgAJAHsAZgBvAG4AdAAtAGYAYQBt
AGkAbAB5ADoARABvAHQAdQBtADsADQAKAAkAcABhAG4AbwBzAGUALQAxADoAMgAgADEAMQAgADYA
IAAwACAAMAAgADEAIAAxACAAMQAgADEAIAAxADsADQAKAAkAbQBzAG8ALQBmAG8AbgB0AC0AYQBs
AHQAOgDLs8DGOwANAAoACQBtAHMAbwAtAGYAbwBuAHQALQBjAGgAYQByAHMAZQB0ADoAMQAyADkA
OwANAAoACQBtAHMAbwAtAGcAZQBuAGUAcgBpAGMALQBmAG8AbgB0AC0AZgBhAG0AaQBsAHkAOgBt
AG8AZABlAHIAbgA7AA0ACgAJAG0AcwBvAC0AZgBvAG4AdAAtAGYAbwByAG0AYQB0ADoAbwB0AGgA
ZQByADsADQAKAAkAbQBzAG8ALQBmAG8AbgB0AC0AcABpAHQAYwBoADoAZgBpAHgAZQBkADsADQAK
AAkAbQBzAG8ALQBmAG8AbgB0AC0AcwBpAGcAbgBhAHQAdQByAGUAOgAxACAAMQA1ADEAMwA4ADgA
MQA2ADAAIAAxADYAIAAwACAANQAyADQAMgA4ADgAIAAwADsAfQANAAoAQABmAG8AbgB0AC0AZgBh
AGMAZQANAAoACQB7AGYAbwBuAHQALQBmAGEAbQBpAGwAeQA6AFMAaQBtAEgAZQBpADsADQAKAAkA
cABhAG4AbwBzAGUALQAxADoAMgAgADEAIAA2ACAAOQAgADYAIAAxACAAMQAgADEAIAAxACAAMQA7
AA0ACgAJAG0AcwBvAC0AZgBvAG4AdAAtAGEAbAB0ADoA0Z5TTzsADQAKAAkAbQBzAG8ALQBmAG8A
bgB0AC0AYwBoAGEAcgBzAGUAdAA6ADEAMwA0ADsADQAKAAkAbQBzAG8ALQBnAGUAbgBlAHIAaQBj
AC0AZgBvAG4AdAAtAGYAYQBtAGkAbAB5ADoAbQBvAGQAZQByAG4AOwANAAoACQBtAHMAbwAtAGYA
bwBuAHQALQBmAG8AcgBtAGEAdAA6AG8AdABoAGUAcgA7AA0ACgAJAG0AcwBvAC0AZgBvAG4AdAAt
AHAAaQB0AGMAaAA6AGYAaQB4AGUAZAA7AA0ACgAJAG0AcwBvAC0AZgBvAG4AdAAtAHMAaQBnAG4A
YQB0AHUAcgBlADoAMQAgADEAMwA1ADEAMwA1ADIAMwAyACAAMQA2ACAAMAAgADIANgAyADEANAA0
ACAAMAA7AH0ADQAKAEAAZgBvAG4AdAAtAGYAYQBjAGUADQAKAAkAewBmAG8AbgB0AC0AZgBhAG0A
aQBsAHkAOgBNAGkAbgBnAEwAaQBVADsADQAKAAkAcABhAG4AbwBzAGUALQAxADoAMgAgADIAIAA1
ACAAOQAgADAAIAAwACAAMAAgADAAIAAwACAAMAA7AA0ACgAJAG0AcwBvAC0AZgBvAG4AdAAtAGEA
bAB0ADoAMH0OZtSaOwANAAoACQBtAHMAbwAtAGYAbwBuAHQALQBjAGgAYQByAHMAZQB0ADoAMQAz
ADYAOwANAAoACQBtAHMAbwAtAGcAZQBuAGUAcgBpAGMALQBmAG8AbgB0AC0AZgBhAG0AaQBsAHkA
OgBtAG8AZABlAHIAbgA7AA0ACgAJAG0AcwBvAC0AZgBvAG4AdAAtAGYAbwByAG0AYQB0ADoAbwB0
AGgAZQByADsADQAKAAkAbQBzAG8ALQBmAG8AbgB0AC0AcABpAHQAYwBoADoAZgBpAHgAZQBkADsA
DQAKAAkAbQBzAG8ALQBmAG8AbgB0AC0AcwBpAGcAbgBhAHQAdQByAGUAOgAxACAAMQAzADQANwA0
ADIAMAAxADYAIAAxADYAIAAwACAAMQAwADQAOAA1ADcANgAgADAAOwB9AA0ACgBAAGYAbwBuAHQA
LQBmAGEAYwBlAA0ACgAJAHsAZgBvAG4AdAAtAGYAYQBtAGkAbAB5ADoATQBpAG4AYwBoAG8AOwAN
AAoACQBwAGEAbgBvAHMAZQAtADEAOgAyACAAMgAgADYAIAA5ACAANAAgADMAIAA1ACAAOAAgADMA
IAA1ADsADQAKAAkAbQBzAG8ALQBmAG8AbgB0AC0AYQBsAHQAOgAOZh1nOwANAAoACQBtAHMAbwAt
AGYAbwBuAHQALQBjAGgAYQByAHMAZQB0ADoAMQAyADgAOwANAAoACQBtAHMAbwAtAGcAZQBuAGUA
cgBpAGMALQBmAG8AbgB0AC0AZgBhAG0AaQBsAHkAOgByAG8AbQBhAG4AOwANAAoACQBtAHMAbwAt
AGYAbwBuAHQALQBmAG8AcgBtAGEAdAA6AG8AdABoAGUAcgA7AA0ACgAJAG0AcwBvAC0AZgBvAG4A
dAAtAHAAaQB0AGMAaAA6AGYAaQB4AGUAZAA7AA0ACgAJAG0AcwBvAC0AZgBvAG4AdAAtAHMAaQBn
AG4AYQB0AHUAcgBlADoAMQAgADEAMwA0ADYANwA2ADQAOAAwACAAMQA2ACAAMAAgADEAMwAxADAA
NwAyACAAMAA7AH0ADQAKAEAAZgBvAG4AdAAtAGYAYQBjAGUADQAKAAkAewBmAG8AbgB0AC0AZgBh
AG0AaQBsAHkAOgBHAHUAbABpAG0AOwANAAoACQBwAGEAbgBvAHMAZQAtADEAOgAyACAAMQAxACAA
NgAgADAAIAAwACAAMQAgADEAIAAxACAAMQAgADEAOwANAAoACQBtAHMAbwAtAGYAbwBuAHQALQBh
AGwAdAA6AHStvLk7AA0ACgAJAG0AcwBvAC0AZgBvAG4AdAAtAGMAaABhAHIAcwBlAHQAOgAxADIA
OQA7AA0ACgAJAG0AcwBvAC0AZwBlAG4AZQByAGkAYwAtAGYAbwBuAHQALQBmAGEAbQBpAGwAeQA6
AHIAbwBtAGEAbgA7AA0ACgAJAG0AcwBvAC0AZgBvAG4AdAAtAGYAbwByAG0AYQB0ADoAbwB0AGgA
ZQByADsADQAKAAkAbQBzAG8ALQBmAG8AbgB0AC0AcABpAHQAYwBoADoAZgBpAHgAZQBkADsADQAK
AAkAbQBzAG8ALQBmAG8AbgB0AC0AcwBpAGcAbgBhAHQAdQByAGUAOgAxACAAMQA1ADEAMwA4ADgA
MQA2ADAAIAAxADYAIAAwACAANQAyADQAMgA4ADgAIAAwADsAfQANAAoAQABmAG8AbgB0AC0AZgBh
AGMAZQANAAoACQB7AGYAbwBuAHQALQBmAGEAbQBpAGwAeQA6AEMAZQBuAHQAdQByAHkAOwANAAoA
CQBwAGEAbgBvAHMAZQAtADEAOgAyACAANAAgADYAIAA0ACAANQAgADUAIAA1ACAAMgAgADMAIAA0
ADsADQAKAAkAbQBzAG8ALQBmAG8AbgB0AC0AYwBoAGEAcgBzAGUAdAA6ADIAMAA0ADsADQAKAAkA
bQBzAG8ALQBnAGUAbgBlAHIAaQBjAC0AZgBvAG4AdAAtAGYAYQBtAGkAbAB5ADoAcgBvAG0AYQBu
ADsADQAKAAkAbQBzAG8ALQBmAG8AbgB0AC0AcABpAHQAYwBoADoAdgBhAHIAaQBhAGIAbABlADsA
DQAKAAkAbQBzAG8ALQBmAG8AbgB0AC0AcwBpAGcAbgBhAHQAdQByAGUAOgA2ADQANwAgADAAIAAw
ACAAMAAgADEANQA5ACAAMAA7AH0ADQAKAEAAZgBvAG4AdAAtAGYAYQBjAGUADQAKAAkAewBmAG8A
bgB0AC0AZgBhAG0AaQBsAHkAOgAiAEEAbgBnAHMAYQBuAGEAIABOAGUAdwAiADsADQAKAAkAcABh
AG4AbwBzAGUALQAxADoAMgAgADIAIAA2ACAAMwAgADUAIAA0ACAANQAgADIAIAAzACAANAA7AA0A
CgAJAG0AcwBvAC0AZgBvAG4AdAAtAGMAaABhAHIAcwBlAHQAOgAyADIAMgA7AA0ACgAJAG0AcwBv
AC0AZwBlAG4AZQByAGkAYwAtAGYAbwBuAHQALQBmAGEAbQBpAGwAeQA6AHIAbwBtAGEAbgA7AA0A
CgAJAG0AcwBvAC0AZgBvAG4AdAAtAGYAbwByAG0AYQB0ADoAbwB0AGgAZQByADsADQAKAAkAbQBz
AG8ALQBmAG8AbgB0AC0AcABpAHQAYwBoADoAdgBhAHIAaQBhAGIAbABlADsADQAKAAkAbQBzAG8A
LQBmAG8AbgB0AC0AcwBpAGcAbgBhAHQAdQByAGUAOgAxADYANwA3ADcAMgAxADcAIAAwACAAMAAg
ADAAIAA2ADUANQAzADYAIAAwADsAfQANAAoAQABmAG8AbgB0AC0AZgBhAGMAZQANAAoACQB7AGYA
bwBuAHQALQBmAGEAbQBpAGwAeQA6ACIAQwBvAHIAZABpAGEAIABOAGUAdwAiADsADQAKAAkAcABh
AG4AbwBzAGUALQAxADoAMgAgADEAMQAgADMAIAA0ACAAMgAgADIAIAAyACAAMgAgADIAIAA0ADsA
DQAKAAkAbQBzAG8ALQBmAG8AbgB0AC0AYwBoAGEAcgBzAGUAdAA6ADIAMgAyADsADQAKAAkAbQBz
AG8ALQBnAGUAbgBlAHIAaQBjAC0AZgBvAG4AdAAtAGYAYQBtAGkAbAB5ADoAcgBvAG0AYQBuADsA
DQAKAAkAbQBzAG8ALQBmAG8AbgB0AC0AZgBvAHIAbQBhAHQAOgBvAHQAaABlAHIAOwANAAoACQBt
AHMAbwAtAGYAbwBuAHQALQBwAGkAdABjAGgAOgB2AGEAcgBpAGEAYgBsAGUAOwANAAoACQBtAHMA
bwAtAGYAbwBuAHQALQBzAGkAZwBuAGEAdAB1AHIAZQA6ADEANgA3ADcANwAyADEANwAgADAAIAAw
ACAAMAAgADYANQA1ADMANgAgADAAOwB9AA0ACgBAAGYAbwBuAHQALQBmAGEAYwBlAA0ACgAJAHsA
ZgBvAG4AdAAtAGYAYQBtAGkAbAB5ADoATQBhAG4AZwBhAGwAOwANAAoACQBwAGEAbgBvAHMAZQAt
ADEAOgAyACAANAAgADUAIAAzACAANQAgADIAIAAzACAAMwAgADIAIAAyADsADQAKAAkAbQBzAG8A
LQBmAG8AbgB0AC0AYwBoAGEAcgBzAGUAdAA6ADEAOwANAAoACQBtAHMAbwAtAGcAZQBuAGUAcgBp
AGMALQBmAG8AbgB0AC0AZgBhAG0AaQBsAHkAOgByAG8AbQBhAG4AOwANAAoACQBtAHMAbwAtAGYA
bwBuAHQALQBmAG8AcgBtAGEAdAA6AG8AdABoAGUAcgA7AA0ACgAJAG0AcwBvAC0AZgBvAG4AdAAt
AHAAaQB0AGMAaAA6AHYAYQByAGkAYQBiAGwAZQA7AA0ACgAJAG0AcwBvAC0AZgBvAG4AdAAtAHMA
aQBnAG4AYQB0AHUAcgBlADoAOAAxADkAMgAgADAAIAAwACAAMAAgADAAIAAwADsAfQANAAoAQABm
AG8AbgB0AC0AZgBhAGMAZQANAAoACQB7AGYAbwBuAHQALQBmAGEAbQBpAGwAeQA6AEwAYQB0AGgA
YQA7AA0ACgAJAHAAYQBuAG8AcwBlAC0AMQA6ADIAIAAxADEAIAA2ACAANAAgADIAIAAyACAAMgAg
ADIAIAAyACAANAA7AA0ACgAJAG0AcwBvAC0AZgBvAG4AdAAtAGMAaABhAHIAcwBlAHQAOgAxADsA
DQAKAAkAbQBzAG8ALQBnAGUAbgBlAHIAaQBjAC0AZgBvAG4AdAAtAGYAYQBtAGkAbAB5ADoAcgBv
AG0AYQBuADsADQAKAAkAbQBzAG8ALQBmAG8AbgB0AC0AZgBvAHIAbQBhAHQAOgBvAHQAaABlAHIA
OwANAAoACQBtAHMAbwAtAGYAbwBuAHQALQBwAGkAdABjAGgAOgB2AGEAcgBpAGEAYgBsAGUAOwAN
AAoACQBtAHMAbwAtAGYAbwBuAHQALQBzAGkAZwBuAGEAdAB1AHIAZQA6ADIANgAyADEANAA0ACAA
MAAgADAAIAAwACAAMAAgADAAOwB9AA0ACgBAAGYAbwBuAHQALQBmAGEAYwBlAA0ACgAJAHsAZgBv
AG4AdAAtAGYAYQBtAGkAbAB5ADoAUwB5AGwAZgBhAGUAbgA7AA0ACgAJAHAAYQBuAG8AcwBlAC0A
MQA6ADEAIAAxADAAIAA1ACAAMgAgADUAIAAzACAANgAgADMAIAAzACAAMwA7AA0ACgAJAG0AcwBv
AC0AZgBvAG4AdAAtAGMAaABhAHIAcwBlAHQAOgAyADAANAA7AA0ACgAJAG0AcwBvAC0AZwBlAG4A
ZQByAGkAYwAtAGYAbwBuAHQALQBmAGEAbQBpAGwAeQA6AHIAbwBtAGEAbgA7AA0ACgAJAG0AcwBv
AC0AZgBvAG4AdAAtAHAAaQB0AGMAaAA6AHYAYQByAGkAYQBiAGwAZQA7AA0ACgAJAG0AcwBvAC0A
ZgBvAG4AdAAtAHMAaQBnAG4AYQB0AHUAcgBlADoANgA3ADEAMQAwADUAMwA1ACAAMAAgADAAIAAw
ACAAMQA1ADkAIAAwADsAfQANAAoAQABmAG8AbgB0AC0AZgBhAGMAZQANAAoACQB7AGYAbwBuAHQA
LQBmAGEAbQBpAGwAeQA6AFYAcgBpAG4AZABhADsADQAKAAkAcABhAG4AbwBzAGUALQAxADoAMgAg
ADEAMQAgADUAIAAyACAANAAgADIAIAA0ACAAMgAgADIAIAAzADsADQAKAAkAbQBzAG8ALQBmAG8A
bgB0AC0AYwBoAGEAcgBzAGUAdAA6ADEAOwANAAoACQBtAHMAbwAtAGcAZQBuAGUAcgBpAGMALQBm
AG8AbgB0AC0AZgBhAG0AaQBsAHkAOgByAG8AbQBhAG4AOwANAAoACQBtAHMAbwAtAGYAbwBuAHQA
LQBmAG8AcgBtAGEAdAA6AG8AdABoAGUAcgA7AA0ACgAJAG0AcwBvAC0AZgBvAG4AdAAtAHAAaQB0
AGMAaAA6AHYAYQByAGkAYQBiAGwAZQA7AA0ACgAJAG0AcwBvAC0AZgBvAG4AdAAtAHMAaQBnAG4A
YQB0AHUAcgBlADoAMAAgADAAIAAwACAAMAAgADAAIAAwADsAfQANAAoAQABmAG8AbgB0AC0AZgBh
AGMAZQANAAoACQB7AGYAbwBuAHQALQBmAGEAbQBpAGwAeQA6AFIAYQBhAHYAaQA7AA0ACgAJAHAA
YQBuAG8AcwBlAC0AMQA6ADIAIAAxADEAIAA1ACAAMgAgADQAIAAyACAANAAgADIAIAAyACAAMwA7
AA0ACgAJAG0AcwBvAC0AZgBvAG4AdAAtAGMAaABhAHIAcwBlAHQAOgAxADsADQAKAAkAbQBzAG8A
LQBnAGUAbgBlAHIAaQBjAC0AZgBvAG4AdAAtAGYAYQBtAGkAbAB5ADoAcgBvAG0AYQBuADsADQAK
AAkAbQBzAG8ALQBmAG8AbgB0AC0AZgBvAHIAbQBhAHQAOgBvAHQAaABlAHIAOwANAAoACQBtAHMA
bwAtAGYAbwBuAHQALQBwAGkAdABjAGgAOgB2AGEAcgBpAGEAYgBsAGUAOwANAAoACQBtAHMAbwAt
AGYAbwBuAHQALQBzAGkAZwBuAGEAdAB1AHIAZQA6ADAAIAAwACAAMAAgADAAIAAwACAAMAA7AH0A
DQAKAEAAZgBvAG4AdAAtAGYAYQBjAGUADQAKAAkAewBmAG8AbgB0AC0AZgBhAG0AaQBsAHkAOgBT
AGgAcgB1AHQAaQA7AA0ACgAJAHAAYQBuAG8AcwBlAC0AMQA6ADIAIAAxADEAIAA1ACAAMgAgADQA
IAAyACAANAAgADIAIAAyACAAMwA7AA0ACgAJAG0AcwBvAC0AZgBvAG4AdAAtAGMAaABhAHIAcwBl
AHQAOgAxADsADQAKAAkAbQBzAG8ALQBnAGUAbgBlAHIAaQBjAC0AZgBvAG4AdAAtAGYAYQBtAGkA
bAB5ADoAcgBvAG0AYQBuADsADQAKAAkAbQBzAG8ALQBmAG8AbgB0AC0AZgBvAHIAbQBhAHQAOgBv
AHQAaABlAHIAOwANAAoACQBtAHMAbwAtAGYAbwBuAHQALQBwAGkAdABjAGgAOgB2AGEAcgBpAGEA
YgBsAGUAOwANAAoACQBtAHMAbwAtAGYAbwBuAHQALQBzAGkAZwBuAGEAdAB1AHIAZQA6ADAAIAAw
ACAAMAAgADAAIAAwACAAMAA7AH0ADQAKAEAAZgBvAG4AdAAtAGYAYQBjAGUADQAKAAkAewBmAG8A
bgB0AC0AZgBhAG0AaQBsAHkAOgBTAGUAbgBkAG4AeQBhADsADQAKAAkAcABhAG4AbwBzAGUALQAx
ADoAMAAgADAAIAA0ACAAMAAgADAAIAAwACAAMAAgADAAIAAwACAAMAA7AA0ACgAJAG0AcwBvAC0A
ZgBvAG4AdAAtAGMAaABhAHIAcwBlAHQAOgAxADsADQAKAAkAbQBzAG8ALQBnAGUAbgBlAHIAaQBj
AC0AZgBvAG4AdAAtAGYAYQBtAGkAbAB5ADoAcgBvAG0AYQBuADsADQAKAAkAbQBzAG8ALQBmAG8A
bgB0AC0AZgBvAHIAbQBhAHQAOgBvAHQAaABlAHIAOwANAAoACQBtAHMAbwAtAGYAbwBuAHQALQBw
AGkAdABjAGgAOgB2AGEAcgBpAGEAYgBsAGUAOwANAAoACQBtAHMAbwAtAGYAbwBuAHQALQBzAGkA
ZwBuAGEAdAB1AHIAZQA6ADAAIAAwACAAMAAgADAAIAAwACAAMAA7AH0ADQAKAEAAZgBvAG4AdAAt
AGYAYQBjAGUADQAKAAkAewBmAG8AbgB0AC0AZgBhAG0AaQBsAHkAOgBHAGEAdQB0AGEAbQBpADsA
DQAKAAkAcABhAG4AbwBzAGUALQAxADoAMgAgADEAMQAgADUAIAAyACAANAAgADIAIAA0ACAAMgAg
ADIAIAAzADsADQAKAAkAbQBzAG8ALQBmAG8AbgB0AC0AYwBoAGEAcgBzAGUAdAA6ADEAOwANAAoA
CQBtAHMAbwAtAGcAZQBuAGUAcgBpAGMALQBmAG8AbgB0AC0AZgBhAG0AaQBsAHkAOgByAG8AbQBh
AG4AOwANAAoACQBtAHMAbwAtAGYAbwBuAHQALQBmAG8AcgBtAGEAdAA6AG8AdABoAGUAcgA7AA0A
CgAJAG0AcwBvAC0AZgBvAG4AdAAtAHAAaQB0AGMAaAA6AHYAYQByAGkAYQBiAGwAZQA7AA0ACgAJ
AG0AcwBvAC0AZgBvAG4AdAAtAHMAaQBnAG4AYQB0AHUAcgBlADoAMAAgADAAIAAwACAAMAAgADAA
IAAwADsAfQANAAoAQABmAG8AbgB0AC0AZgBhAGMAZQANAAoACQB7AGYAbwBuAHQALQBmAGEAbQBp
AGwAeQA6AFQAdQBuAGcAYQA7AA0ACgAJAHAAYQBuAG8AcwBlAC0AMQA6ADIAIAAxADEAIAA1ACAA
MgAgADQAIAAyACAANAAgADIAIAAyACAAMwA7AA0ACgAJAG0AcwBvAC0AZgBvAG4AdAAtAGMAaABh
AHIAcwBlAHQAOgAxADsADQAKAAkAbQBzAG8ALQBnAGUAbgBlAHIAaQBjAC0AZgBvAG4AdAAtAGYA
YQBtAGkAbAB5ADoAcgBvAG0AYQBuADsADQAKAAkAbQBzAG8ALQBmAG8AbgB0AC0AZgBvAHIAbQBh
AHQAOgBvAHQAaABlAHIAOwANAAoACQBtAHMAbwAtAGYAbwBuAHQALQBwAGkAdABjAGgAOgB2AGEA
cgBpAGEAYgBsAGUAOwANAAoACQBtAHMAbwAtAGYAbwBuAHQALQBzAGkAZwBuAGEAdAB1AHIAZQA6
ADAAIAAwACAAMAAgADAAIAAwACAAMAA7AH0ADQAKAEAAZgBvAG4AdAAtAGYAYQBjAGUADQAKAAkA
ewBmAG8AbgB0AC0AZgBhAG0AaQBsAHkAOgAiAEUAcwB0AHIAYQBuAGcAZQBsAG8AIABFAGQAZQBz
AHMAYQAiADsADQAKAAkAcABhAG4AbwBzAGUALQAxADoAMwAgADgAIAA2ACAAMAAgADAAIAAwACAA
MAAgADAAIAAwACAAMAA7AA0ACgAJAG0AcwBvAC0AZgBvAG4AdAAtAGMAaABhAHIAcwBlAHQAOgAx
ADsADQAKAAkAbQBzAG8ALQBnAGUAbgBlAHIAaQBjAC0AZgBvAG4AdAAtAGYAYQBtAGkAbAB5ADoA
cgBvAG0AYQBuADsADQAKAAkAbQBzAG8ALQBmAG8AbgB0AC0AZgBvAHIAbQBhAHQAOgBvAHQAaABl
AHIAOwANAAoACQBtAHMAbwAtAGYAbwBuAHQALQBwAGkAdABjAGgAOgB2AGEAcgBpAGEAYgBsAGUA
OwANAAoACQBtAHMAbwAtAGYAbwBuAHQALQBzAGkAZwBuAGEAdAB1AHIAZQA6ADAAIAAwACAAMAAg
ADAAIAAwACAAMAA7AH0ADQAKAEAAZgBvAG4AdAAtAGYAYQBjAGUADQAKAAkAewBmAG8AbgB0AC0A
ZgBhAG0AaQBsAHkAOgAiAEMAYQBtAGIAcgBpAGEAIABNAGEAdABoACIAOwANAAoACQBwAGEAbgBv
AHMAZQAtADEAOgAyACAANAAgADUAIAAzACAANQAgADQAIAA2ACAAMwAgADIAIAA0ADsADQAKAAkA
bQBzAG8ALQBmAG8AbgB0AC0AYwBoAGEAcgBzAGUAdAA6ADIAMAA0ADsADQAKAAkAbQBzAG8ALQBn
AGUAbgBlAHIAaQBjAC0AZgBvAG4AdAAtAGYAYQBtAGkAbAB5ADoAcgBvAG0AYQBuADsADQAKAAkA
bQBzAG8ALQBmAG8AbgB0AC0AcABpAHQAYwBoADoAdgBhAHIAaQBhAGIAbABlADsADQAKAAkAbQBz
AG8ALQBmAG8AbgB0AC0AcwBpAGcAbgBhAHQAdQByAGUAOgAtADUAMwA2ADgANgA5ADEAMgAxACAA
MQAxADAANwAzADAANQA3ADIANwAgADMAMwA1ADUANAA0ADMAMgAgADAAIAA0ADEANQAgADAAOwB9
AA0ACgBAAGYAbwBuAHQALQBmAGEAYwBlAA0ACgAJAHsAZgBvAG4AdAAtAGYAYQBtAGkAbAB5ADoA
IgBBAHIAaQBhAGwAIABVAG4AaQBjAG8AZABlACAATQBTACIAOwANAAoACQBwAGEAbgBvAHMAZQAt
ADEAOgAyACAAMQAxACAANgAgADQAIAAyACAAMgAgADIAIAAyACAAMgAgADQAOwANAAoACQBtAHMA
bwAtAGYAbwBuAHQALQBjAGgAYQByAHMAZQB0ADoAMQAyADgAOwANAAoACQBtAHMAbwAtAGcAZQBu
AGUAcgBpAGMALQBmAG8AbgB0AC0AZgBhAG0AaQBsAHkAOgBzAHcAaQBzAHMAOwANAAoACQBtAHMA
bwAtAGYAbwBuAHQALQBwAGkAdABjAGgAOgB2AGEAcgBpAGEAYgBsAGUAOwANAAoACQBtAHMAbwAt
AGYAbwBuAHQALQBzAGkAZwBuAGEAdAB1AHIAZQA6AC0AMQAzADQAMgAzADgAMgAwADkAIAAtADMA
NwAxADEAOQA1ADkAMAA1ACAANgAzACAAMAAgADQAMQAyADkAMgA3ADkAIAAwADsAfQANAAoAQABm
AG8AbgB0AC0AZgBhAGMAZQANAAoACQB7AGYAbwBuAHQALQBmAGEAbQBpAGwAeQA6AEMAYQBtAGIA
cgBpAGEAOwANAAoACQBwAGEAbgBvAHMAZQAtADEAOgAyACAANAAgADUAIAAzACAANQAgADQAIAA2
ACAAMwAgADIAIAA0ADsADQAKAAkAbQBzAG8ALQBmAG8AbgB0AC0AYwBoAGEAcgBzAGUAdAA6ADIA
MAA0ADsADQAKAAkAbQBzAG8ALQBnAGUAbgBlAHIAaQBjAC0AZgBvAG4AdAAtAGYAYQBtAGkAbAB5
ADoAcgBvAG0AYQBuADsADQAKAAkAbQBzAG8ALQBmAG8AbgB0AC0AcABpAHQAYwBoADoAdgBhAHIA
aQBhAGIAbABlADsADQAKAAkAbQBzAG8ALQBmAG8AbgB0AC0AcwBpAGcAbgBhAHQAdQByAGUAOgAt
ADUAMwA2ADgANgA5ADEAMgAxACAAMQAxADAANwAzADAANQA3ADIANwAgADMAMwA1ADUANAA0ADMA
MgAgADAAIAA0ADEANQAgADAAOwB9AA0ACgBAAGYAbwBuAHQALQBmAGEAYwBlAA0ACgAJAHsAZgBv
AG4AdAAtAGYAYQBtAGkAbAB5ADoAQwBhAGwAaQBiAHIAaQA7AA0ACgAJAHAAYQBuAG8AcwBlAC0A
MQA6ADIAIAAxADUAIAA1ACAAMgAgADIAIAAyACAANAAgADMAIAAyACAANAA7AA0ACgAJAG0AcwBv
AC0AZgBvAG4AdAAtAGMAaABhAHIAcwBlAHQAOgAyADAANAA7AA0ACgAJAG0AcwBvAC0AZwBlAG4A
ZQByAGkAYwAtAGYAbwBuAHQALQBmAGEAbQBpAGwAeQA6AHMAdwBpAHMAcwA7AA0ACgAJAG0AcwBv
AC0AZgBvAG4AdAAtAHAAaQB0AGMAaAA6AHYAYQByAGkAYQBiAGwAZQA7AA0ACgAJAG0AcwBvAC0A
ZgBvAG4AdAAtAHMAaQBnAG4AYQB0AHUAcgBlADoALQA0ADYAOQA3ADUAMAAwADEANwAgAC0AMQAw
ADcAMwA3ADMAMgA0ADgANQAgADkAIAAwACAANQAxADEAIAAwADsAfQANAAoAQABmAG8AbgB0AC0A
ZgBhAGMAZQANAAoACQB7AGYAbwBuAHQALQBmAGEAbQBpAGwAeQA6AFQAYQBoAG8AbQBhADsADQAK
AAkAcABhAG4AbwBzAGUALQAxADoAMgAgADEAMQAgADYAIAA0ACAAMwAgADUAIAA0ACAANAAgADIA
IAA0ADsADQAKAAkAbQBzAG8ALQBmAG8AbgB0AC0AYwBoAGEAcgBzAGUAdAA6ADIAMAA0ADsADQAK
AAkAbQBzAG8ALQBnAGUAbgBlAHIAaQBjAC0AZgBvAG4AdAAtAGYAYQBtAGkAbAB5ADoAcwB3AGkA
cwBzADsADQAKAAkAbQBzAG8ALQBmAG8AbgB0AC0AcABpAHQAYwBoADoAdgBhAHIAaQBhAGIAbABl
ADsADQAKAAkAbQBzAG8ALQBmAG8AbgB0AC0AcwBpAGcAbgBhAHQAdQByAGUAOgAtADUAMgAwADAA
OAAxADYANgA1ACAALQAxADAANwAzADcAMQA3ADEANQA3ACAANAAxACAAMAAgADYANgAwADQANwAg
ADAAOwB9AA0ACgBAAGYAbwBuAHQALQBmAGEAYwBlAA0ACgAJAHsAZgBvAG4AdAAtAGYAYQBtAGkA
bAB5ADoATQBpAG4AaQBvAG4AUAByAG8ALQBSAGUAZwB1AGwAYQByADIAOwANAAoACQBwAGEAbgBv
AHMAZQAtADEAOgAwACAAMAAgADAAIAAwACAAMAAgADAAIAAwACAAMAAgADAAIAAwADsADQAKAAkA
bQBzAG8ALQBmAG8AbgB0AC0AYQBsAHQAOgAiAFQAaQBtAGUAcwAgAE4AZQB3ACAAUgBvAG0AYQBu
ACIAOwANAAoACQBtAHMAbwAtAGYAbwBuAHQALQBjAGgAYQByAHMAZQB0ADoAMAA7AA0ACgAJAG0A
cwBvAC0AZwBlAG4AZQByAGkAYwAtAGYAbwBuAHQALQBmAGEAbQBpAGwAeQA6AHIAbwBtAGEAbgA7
AA0ACgAJAG0AcwBvAC0AZgBvAG4AdAAtAGYAbwByAG0AYQB0ADoAbwB0AGgAZQByADsADQAKAAkA
bQBzAG8ALQBmAG8AbgB0AC0AcABpAHQAYwBoADoAYQB1AHQAbwA7AA0ACgAJAG0AcwBvAC0AZgBv
AG4AdAAtAHMAaQBnAG4AYQB0AHUAcgBlADoAMwAgADAAIAAwACAAMAAgADEAIAAwADsAfQANAAoA
QABmAG8AbgB0AC0AZgBhAGMAZQANAAoACQB7AGYAbwBuAHQALQBmAGEAbQBpAGwAeQA6AE0AYQBy
AGwAZQB0AHQAOwANAAoACQBwAGEAbgBvAHMAZQAtADEAOgAwACAAMAAgADAAIAAwACAAMAAgADAA
IAAwACAAMAAgADAAIAAwADsADQAKAAkAbQBzAG8ALQBmAG8AbgB0AC0AYwBoAGEAcgBzAGUAdAA6
ADIAOwANAAoACQBtAHMAbwAtAGcAZQBuAGUAcgBpAGMALQBmAG8AbgB0AC0AZgBhAG0AaQBsAHkA
OgBhAHUAdABvADsADQAKAAkAbQBzAG8ALQBmAG8AbgB0AC0AcABpAHQAYwBoADoAdgBhAHIAaQBh
AGIAbABlADsADQAKAAkAbQBzAG8ALQBmAG8AbgB0AC0AcwBpAGcAbgBhAHQAdQByAGUAOgAwACAA
MgA2ADgANAAzADUANAA1ADYAIAAwACAAMAAgAC0AMgAxADQANwA0ADgAMwA2ADQAOAAgADAAOwB9
AA0ACgBAAGYAbwBuAHQALQBmAGEAYwBlAA0ACgAJAHsAZgBvAG4AdAAtAGYAYQBtAGkAbAB5ADoA
IgBBAHIAaQBhAGwAIABCAGwAYQBjAGsAIgA7AA0ACgAJAHAAYQBuAG8AcwBlAC0AMQA6ADIAIAAx
ADEAIAAxADAAIAA0ACAAMgAgADEAIAAyACAAMgAgADIAIAA0ADsADQAKAAkAbQBzAG8ALQBmAG8A
bgB0AC0AYwBoAGEAcgBzAGUAdAA6ADIAMAA0ADsADQAKAAkAbQBzAG8ALQBnAGUAbgBlAHIAaQBj
AC0AZgBvAG4AdAAtAGYAYQBtAGkAbAB5ADoAcwB3AGkAcwBzADsADQAKAAkAbQBzAG8ALQBmAG8A
bgB0AC0AcABpAHQAYwBoADoAdgBhAHIAaQBhAGIAbABlADsADQAKAAkAbQBzAG8ALQBmAG8AbgB0
AC0AcwBpAGcAbgBhAHQAdQByAGUAOgAtADEANgAxADAANgAxADIAMAA0ADkAIAAxADAANwAzADcA
NwAyADcAOQA1ACAAMAAgADAAIAAxADUAOQAgADAAOwB9AA0ACgBAAGYAbwBuAHQALQBmAGEAYwBl
AA0ACgAJAHsAZgBvAG4AdAAtAGYAYQBtAGkAbAB5ADoAIgBCAGEAaABuAHMAYwBoAHIAaQBmAHQA
IABMAGkAZwBoAHQAIgA7AA0ACgAJAHAAYQBuAG8AcwBlAC0AMQA6ADIAIAAxADEAIAA1ACAAMgAg
ADQAIAAyACAANAAgADIAIAAyACAAMwA7AA0ACgAJAG0AcwBvAC0AZgBvAG4AdAAtAGMAaABhAHIA
cwBlAHQAOgAyADAANAA7AA0ACgAJAG0AcwBvAC0AZwBlAG4AZQByAGkAYwAtAGYAbwBuAHQALQBm
AGEAbQBpAGwAeQA6AHMAdwBpAHMAcwA7AA0ACgAJAG0AcwBvAC0AZgBvAG4AdAAtAHAAaQB0AGMA
aAA6AHYAYQByAGkAYQBiAGwAZQA7AA0ACgAJAG0AcwBvAC0AZgBvAG4AdAAtAHMAaQBnAG4AYQB0
AHUAcgBlADoALQAxADYAMQAwADYAMQAyADAAMgA1ACAAMgAgADAAIAAwACAANAAxADUAIAAwADsA
fQANAAoAQABmAG8AbgB0AC0AZgBhAGMAZQANAAoACQB7AGYAbwBuAHQALQBmAGEAbQBpAGwAeQA6
ACIAQgBhAGgAbgBzAGMAaAByAGkAZgB0ACAAUwBlAG0AaQBMAGkAZwBoAHQAIgA7AA0ACgAJAHAA
YQBuAG8AcwBlAC0AMQA6ADIAIAAxADEAIAA1ACAAMgAgADQAIAAyACAANAAgADIAIAAyACAAMwA7
AA0ACgAJAG0AcwBvAC0AZgBvAG4AdAAtAGMAaABhAHIAcwBlAHQAOgAyADAANAA7AA0ACgAJAG0A
cwBvAC0AZwBlAG4AZQByAGkAYwAtAGYAbwBuAHQALQBmAGEAbQBpAGwAeQA6AHMAdwBpAHMAcwA7
AA0ACgAJAG0AcwBvAC0AZgBvAG4AdAAtAHAAaQB0AGMAaAA6AHYAYQByAGkAYQBiAGwAZQA7AA0A
CgAJAG0AcwBvAC0AZgBvAG4AdAAtAHMAaQBnAG4AYQB0AHUAcgBlADoALQAxADYAMQAwADYAMQAy
ADAAMgA1ACAAMgAgADAAIAAwACAANAAxADUAIAAwADsAfQANAAoAQABmAG8AbgB0AC0AZgBhAGMA
ZQANAAoACQB7AGYAbwBuAHQALQBmAGEAbQBpAGwAeQA6AEIAYQBoAG4AcwBjAGgAcgBpAGYAdAA7
AA0ACgAJAHAAYQBuAG8AcwBlAC0AMQA6ADIAIAAxADEAIAA1ACAAMgAgADQAIAAyACAANAAgADIA
IAAyACAAMwA7AA0ACgAJAG0AcwBvAC0AZgBvAG4AdAAtAGMAaABhAHIAcwBlAHQAOgAyADAANAA7
AA0ACgAJAG0AcwBvAC0AZwBlAG4AZQByAGkAYwAtAGYAbwBuAHQALQBmAGEAbQBpAGwAeQA6AHMA
dwBpAHMAcwA7AA0ACgAJAG0AcwBvAC0AZgBvAG4AdAAtAHAAaQB0AGMAaAA6AHYAYQByAGkAYQBi
AGwAZQA7AA0ACgAJAG0AcwBvAC0AZgBvAG4AdAAtAHMAaQBnAG4AYQB0AHUAcgBlADoALQAxADYA
MQAwADYAMQAyADAAMgA1ACAAMgAgADAAIAAwACAANAAxADUAIAAwADsAfQANAAoAQABmAG8AbgB0
AC0AZgBhAGMAZQANAAoACQB7AGYAbwBuAHQALQBmAGEAbQBpAGwAeQA6ACIAQgBhAGgAbgBzAGMA
aAByAGkAZgB0ACAAUwBlAG0AaQBCAG8AbABkACIAOwANAAoACQBwAGEAbgBvAHMAZQAtADEAOgAy
ACAAMQAxACAANQAgADIAIAA0ACAAMgAgADQAIAAyACAAMgAgADMAOwANAAoACQBtAHMAbwAtAGYA
bwBuAHQALQBjAGgAYQByAHMAZQB0ADoAMgAwADQAOwANAAoACQBtAHMAbwAtAGcAZQBuAGUAcgBp
AGMALQBmAG8AbgB0AC0AZgBhAG0AaQBsAHkAOgBzAHcAaQBzAHMAOwANAAoACQBtAHMAbwAtAGYA
bwBuAHQALQBwAGkAdABjAGgAOgB2AGEAcgBpAGEAYgBsAGUAOwANAAoACQBtAHMAbwAtAGYAbwBu
AHQALQBzAGkAZwBuAGEAdAB1AHIAZQA6AC0AMQA2ADEAMAA2ADEAMgAwADIANQAgADIAIAAwACAA
MAAgADQAMQA1ACAAMAA7AH0ADQAKAEAAZgBvAG4AdAAtAGYAYQBjAGUADQAKAAkAewBmAG8AbgB0
AC0AZgBhAG0AaQBsAHkAOgAiAEIAYQBoAG4AcwBjAGgAcgBpAGYAdAAgAEwAaQBnAGgAdAAgAFMA
ZQBtAGkAQwBvAG4AZABlAG4AcwBlAGQAIgA7AA0ACgAJAHAAYQBuAG8AcwBlAC0AMQA6ADIAIAAx
ADEAIAA1ACAAMgAgADQAIAAyACAANAAgADIAIAAyACAAMwA7AA0ACgAJAG0AcwBvAC0AZgBvAG4A
dAAtAGMAaABhAHIAcwBlAHQAOgAyADAANAA7AA0ACgAJAG0AcwBvAC0AZwBlAG4AZQByAGkAYwAt
AGYAbwBuAHQALQBmAGEAbQBpAGwAeQA6AHMAdwBpAHMAcwA7AA0ACgAJAG0AcwBvAC0AZgBvAG4A
dAAtAHAAaQB0AGMAaAA6AHYAYQByAGkAYQBiAGwAZQA7AA0ACgAJAG0AcwBvAC0AZgBvAG4AdAAt
AHMAaQBnAG4AYQB0AHUAcgBlADoALQAxADYAMQAwADYAMQAyADAAMgA1ACAAMgAgADAAIAAwACAA
NAAxADUAIAAwADsAfQANAAoAQABmAG8AbgB0AC0AZgBhAGMAZQANAAoACQB7AGYAbwBuAHQALQBm
AGEAbQBpAGwAeQA6ACIAQgBhAGgAbgBzAGMAaAByAGkAZgB0ACAAUwBlAG0AaQBMAGkAZwBoAHQA
IABTAGUAbQBpAEMAbwBuAGQAZQAiADsADQAKAAkAcABhAG4AbwBzAGUALQAxADoAMgAgADEAMQAg
ADUAIAAyACAANAAgADIAIAA0ACAAMgAgADIAIAAzADsADQAKAAkAbQBzAG8ALQBmAG8AbgB0AC0A
YwBoAGEAcgBzAGUAdAA6ADIAMAA0ADsADQAKAAkAbQBzAG8ALQBnAGUAbgBlAHIAaQBjAC0AZgBv
AG4AdAAtAGYAYQBtAGkAbAB5ADoAcwB3AGkAcwBzADsADQAKAAkAbQBzAG8ALQBmAG8AbgB0AC0A
cABpAHQAYwBoADoAdgBhAHIAaQBhAGIAbABlADsADQAKAAkAbQBzAG8ALQBmAG8AbgB0AC0AcwBp
AGcAbgBhAHQAdQByAGUAOgAtADEANgAxADAANgAxADIAMAAyADUAIAAyACAAMAAgADAAIAA0ADEA
NQAgADAAOwB9AA0ACgBAAGYAbwBuAHQALQBmAGEAYwBlAA0ACgAJAHsAZgBvAG4AdAAtAGYAYQBt
AGkAbAB5ADoAIgBCAGEAaABuAHMAYwBoAHIAaQBmAHQAIABTAGUAbQBpAEMAbwBuAGQAZQBuAHMA
ZQBkACIAOwANAAoACQBwAGEAbgBvAHMAZQAtADEAOgAyACAAMQAxACAANQAgADIAIAA0ACAAMgAg
ADQAIAAyACAAMgAgADMAOwANAAoACQBtAHMAbwAtAGYAbwBuAHQALQBjAGgAYQByAHMAZQB0ADoA
MgAwADQAOwANAAoACQBtAHMAbwAtAGcAZQBuAGUAcgBpAGMALQBmAG8AbgB0AC0AZgBhAG0AaQBs
AHkAOgBzAHcAaQBzAHMAOwANAAoACQBtAHMAbwAtAGYAbwBuAHQALQBwAGkAdABjAGgAOgB2AGEA
cgBpAGEAYgBsAGUAOwANAAoACQBtAHMAbwAtAGYAbwBuAHQALQBzAGkAZwBuAGEAdAB1AHIAZQA6
AC0AMQA2ADEAMAA2ADEAMgAwADIANQAgADIAIAAwACAAMAAgADQAMQA1ACAAMAA7AH0ADQAKAEAA
ZgBvAG4AdAAtAGYAYQBjAGUADQAKAAkAewBmAG8AbgB0AC0AZgBhAG0AaQBsAHkAOgAiAEIAYQBo
AG4AcwBjAGgAcgBpAGYAdAAgAFMAZQBtAGkAQgBvAGwAZAAgAFMAZQBtAGkAQwBvAG4AZABlAG4A
IgA7AA0ACgAJAHAAYQBuAG8AcwBlAC0AMQA6ADIAIAAxADEAIAA1ACAAMgAgADQAIAAyACAANAAg
ADIAIAAyACAAMwA7AA0ACgAJAG0AcwBvAC0AZgBvAG4AdAAtAGMAaABhAHIAcwBlAHQAOgAyADAA
NAA7AA0ACgAJAG0AcwBvAC0AZwBlAG4AZQByAGkAYwAtAGYAbwBuAHQALQBmAGEAbQBpAGwAeQA6
AHMAdwBpAHMAcwA7AA0ACgAJAG0AcwBvAC0AZgBvAG4AdAAtAHAAaQB0AGMAaAA6AHYAYQByAGkA
YQBiAGwAZQA7AA0ACgAJAG0AcwBvAC0AZgBvAG4AdAAtAHMAaQBnAG4AYQB0AHUAcgBlADoALQAx
ADYAMQAwADYAMQAyADAAMgA1ACAAMgAgADAAIAAwACAANAAxADUAIAAwADsAfQANAAoAQABmAG8A
bgB0AC0AZgBhAGMAZQANAAoACQB7AGYAbwBuAHQALQBmAGEAbQBpAGwAeQA6ACIAQgBhAGgAbgBz
AGMAaAByAGkAZgB0ACAATABpAGcAaAB0ACAAQwBvAG4AZABlAG4AcwBlAGQAIgA7AA0ACgAJAHAA
YQBuAG8AcwBlAC0AMQA6ADIAIAAxADEAIAA1ACAAMgAgADQAIAAyACAANAAgADIAIAAyACAAMwA7
AA0ACgAJAG0AcwBvAC0AZgBvAG4AdAAtAGMAaABhAHIAcwBlAHQAOgAyADAANAA7AA0ACgAJAG0A
cwBvAC0AZwBlAG4AZQByAGkAYwAtAGYAbwBuAHQALQBmAGEAbQBpAGwAeQA6AHMAdwBpAHMAcwA7
AA0ACgAJAG0AcwBvAC0AZgBvAG4AdAAtAHAAaQB0AGMAaAA6AHYAYQByAGkAYQBiAGwAZQA7AA0A
CgAJAG0AcwBvAC0AZgBvAG4AdAAtAHMAaQBnAG4AYQB0AHUAcgBlADoALQAxADYAMQAwADYAMQAy
ADAAMgA1ACAAMgAgADAAIAAwACAANAAxADUAIAAwADsAfQANAAoAQABmAG8AbgB0AC0AZgBhAGMA
ZQANAAoACQB7AGYAbwBuAHQALQBmAGEAbQBpAGwAeQA6ACIAQgBhAGgAbgBzAGMAaAByAGkAZgB0
ACAAUwBlAG0AaQBMAGkAZwBoAHQAIABDAG8AbgBkAGUAbgBzAGUAZAAiADsADQAKAAkAcABhAG4A
bwBzAGUALQAxADoAMgAgADEAMQAgADUAIAAyACAANAAgADIAIAA0ACAAMgAgADIAIAAzADsADQAK
AAkAbQBzAG8ALQBmAG8AbgB0AC0AYwBoAGEAcgBzAGUAdAA6ADIAMAA0ADsADQAKAAkAbQBzAG8A
LQBnAGUAbgBlAHIAaQBjAC0AZgBvAG4AdAAtAGYAYQBtAGkAbAB5ADoAcwB3AGkAcwBzADsADQAK
AAkAbQBzAG8ALQBmAG8AbgB0AC0AcABpAHQAYwBoADoAdgBhAHIAaQBhAGIAbABlADsADQAKAAkA
bQBzAG8ALQBmAG8AbgB0AC0AcwBpAGcAbgBhAHQAdQByAGUAOgAtADEANgAxADAANgAxADIAMAAy
ADUAIAAyACAAMAAgADAAIAA0ADEANQAgADAAOwB9AA0ACgBAAGYAbwBuAHQALQBmAGEAYwBlAA0A
CgAJAHsAZgBvAG4AdAAtAGYAYQBtAGkAbAB5ADoAIgBCAGEAaABuAHMAYwBoAHIAaQBmAHQAIABD
AG8AbgBkAGUAbgBzAGUAZAAiADsADQAKAAkAcABhAG4AbwBzAGUALQAxADoAMgAgADEAMQAgADUA
IAAyACAANAAgADIAIAA0ACAAMgAgADIAIAAzADsADQAKAAkAbQBzAG8ALQBmAG8AbgB0AC0AYwBo
AGEAcgBzAGUAdAA6ADIAMAA0ADsADQAKAAkAbQBzAG8ALQBnAGUAbgBlAHIAaQBjAC0AZgBvAG4A
dAAtAGYAYQBtAGkAbAB5ADoAcwB3AGkAcwBzADsADQAKAAkAbQBzAG8ALQBmAG8AbgB0AC0AcABp
AHQAYwBoADoAdgBhAHIAaQBhAGIAbABlADsADQAKAAkAbQBzAG8ALQBmAG8AbgB0AC0AcwBpAGcA
bgBhAHQAdQByAGUAOgAtADEANgAxADAANgAxADIAMAAyADUAIAAyACAAMAAgADAAIAA0ADEANQAg
ADAAOwB9AA0ACgBAAGYAbwBuAHQALQBmAGEAYwBlAA0ACgAJAHsAZgBvAG4AdAAtAGYAYQBtAGkA
bAB5ADoAIgBCAGEAaABuAHMAYwBoAHIAaQBmAHQAIABTAGUAbQBpAEIAbwBsAGQAIABDAG8AbgBk
AGUAbgBzAGUAZAAiADsADQAKAAkAcABhAG4AbwBzAGUALQAxADoAMgAgADEAMQAgADUAIAAyACAA
NAAgADIAIAA0ACAAMgAgADIAIAAzADsADQAKAAkAbQBzAG8ALQBmAG8AbgB0AC0AYwBoAGEAcgBz
AGUAdAA6ADIAMAA0ADsADQAKAAkAbQBzAG8ALQBnAGUAbgBlAHIAaQBjAC0AZgBvAG4AdAAtAGYA
YQBtAGkAbAB5ADoAcwB3AGkAcwBzADsADQAKAAkAbQBzAG8ALQBmAG8AbgB0AC0AcABpAHQAYwBo
ADoAdgBhAHIAaQBhAGIAbABlADsADQAKAAkAbQBzAG8ALQBmAG8AbgB0AC0AcwBpAGcAbgBhAHQA
dQByAGUAOgAtADEANgAxADAANgAxADIAMAAyADUAIAAyACAAMAAgADAAIAA0ADEANQAgADAAOwB9
AA0ACgBAAGYAbwBuAHQALQBmAGEAYwBlAA0ACgAJAHsAZgBvAG4AdAAtAGYAYQBtAGkAbAB5ADoA
IgBDAGEAbABpAGIAcgBpACAATABpAGcAaAB0ACIAOwANAAoACQBwAGEAbgBvAHMAZQAtADEAOgAy
ACAAMQA1ACAAMwAgADIAIAAyACAAMgAgADQAIAAzACAAMgAgADQAOwANAAoACQBtAHMAbwAtAGYA
bwBuAHQALQBjAGgAYQByAHMAZQB0ADoAMgAwADQAOwANAAoACQBtAHMAbwAtAGcAZQBuAGUAcgBp
AGMALQBmAG8AbgB0AC0AZgBhAG0AaQBsAHkAOgBzAHcAaQBzAHMAOwANAAoACQBtAHMAbwAtAGYA
bwBuAHQALQBwAGkAdABjAGgAOgB2AGEAcgBpAGEAYgBsAGUAOwANAAoACQBtAHMAbwAtAGYAbwBu
AHQALQBzAGkAZwBuAGEAdAB1AHIAZQA6AC0ANAA2ADkANwA1ADAAMAAxADcAIAAtADEAMAA3ADMA
NwAzADIANAA4ADUAIAA5ACAAMAAgADUAMQAxACAAMAA7AH0ADQAKAEAAZgBvAG4AdAAtAGYAYQBj
AGUADQAKAAkAewBmAG8AbgB0AC0AZgBhAG0AaQBsAHkAOgBDAGEAbgBkAGEAcgBhADsADQAKAAkA
cABhAG4AbwBzAGUALQAxADoAMgAgADEANAAgADUAIAAyACAAMwAgADMAIAAzACAAMgAgADIAIAA0
ADsADQAKAAkAbQBzAG8ALQBmAG8AbgB0AC0AYwBoAGEAcgBzAGUAdAA6ADIAMAA0ADsADQAKAAkA
bQBzAG8ALQBnAGUAbgBlAHIAaQBjAC0AZgBvAG4AdAAtAGYAYQBtAGkAbAB5ADoAcwB3AGkAcwBz
ADsADQAKAAkAbQBzAG8ALQBmAG8AbgB0AC0AcABpAHQAYwBoADoAdgBhAHIAaQBhAGIAbABlADsA
DQAKAAkAbQBzAG8ALQBmAG8AbgB0AC0AcwBpAGcAbgBhAHQAdQByAGUAOgAtADEANgAxADAANgAx
ADEAOQA4ADUAIAAxADAANwAzADcAOAAzADgAOAAzACAAMAAgADAAIAA0ADEANQAgADAAOwB9AA0A
CgBAAGYAbwBuAHQALQBmAGEAYwBlAA0ACgAJAHsAZgBvAG4AdAAtAGYAYQBtAGkAbAB5ADoAIgBD
AGEAbgBkAGEAcgBhACAATABpAGcAaAB0ACIAOwANAAoACQBwAGEAbgBvAHMAZQAtADEAOgAyACAA
MQA0ACAANQAgADIAIAAzACAAMwAgADMAIAAyACAAMgAgADQAOwANAAoACQBtAHMAbwAtAGYAbwBu
AHQALQBjAGgAYQByAHMAZQB0ADoAMgAwADQAOwANAAoACQBtAHMAbwAtAGcAZQBuAGUAcgBpAGMA
LQBmAG8AbgB0AC0AZgBhAG0AaQBsAHkAOgBzAHcAaQBzAHMAOwANAAoACQBtAHMAbwAtAGYAbwBu
AHQALQBwAGkAdABjAGgAOgB2AGEAcgBpAGEAYgBsAGUAOwANAAoACQBtAHMAbwAtAGYAbwBuAHQA
LQBzAGkAZwBuAGEAdAB1AHIAZQA6AC0AMQA2ADEAMAA2ADEAMQA5ADYAOQAgADIAIAAwACAAMAAg
ADQAMQA1ACAAMAA7AH0ADQAKAEAAZgBvAG4AdAAtAGYAYQBjAGUADQAKAAkAewBmAG8AbgB0AC0A
ZgBhAG0AaQBsAHkAOgAiAEMAbwBtAGkAYwAgAFMAYQBuAHMAIABNAFMAIgA7AA0ACgAJAHAAYQBu
AG8AcwBlAC0AMQA6ADMAIAAxADUAIAA3ACAAMgAgADMAIAAzACAAMgAgADIAIAAyACAANAA7AA0A
CgAJAG0AcwBvAC0AZgBvAG4AdAAtAGMAaABhAHIAcwBlAHQAOgAyADAANAA7AA0ACgAJAG0AcwBv
AC0AZwBlAG4AZQByAGkAYwAtAGYAbwBuAHQALQBmAGEAbQBpAGwAeQA6AHMAYwByAGkAcAB0ADsA
DQAKAAkAbQBzAG8ALQBmAG8AbgB0AC0AcABpAHQAYwBoADoAdgBhAHIAaQBhAGIAbABlADsADQAK
AAkAbQBzAG8ALQBmAG8AbgB0AC0AcwBpAGcAbgBhAHQAdQByAGUAOgA2ADQANwAgADEAOQAgADAA
IAAwACAAMQA1ADkAIAAwADsAfQANAAoAQABmAG8AbgB0AC0AZgBhAGMAZQANAAoACQB7AGYAbwBu
AHQALQBmAGEAbQBpAGwAeQA6AEMAbwBuAHMAbwBsAGEAcwA7AA0ACgAJAHAAYQBuAG8AcwBlAC0A
MQA6ADIAIAAxADEAIAA2ACAAOQAgADIAIAAyACAANAAgADMAIAAyACAANAA7AA0ACgAJAG0AcwBv
AC0AZgBvAG4AdAAtAGMAaABhAHIAcwBlAHQAOgAyADAANAA7AA0ACgAJAG0AcwBvAC0AZwBlAG4A
ZQByAGkAYwAtAGYAbwBuAHQALQBmAGEAbQBpAGwAeQA6AG0AbwBkAGUAcgBuADsADQAKAAkAbQBz
AG8ALQBmAG8AbgB0AC0AcABpAHQAYwBoADoAZgBpAHgAZQBkADsADQAKAAkAbQBzAG8ALQBmAG8A
bgB0AC0AcwBpAGcAbgBhAHQAdQByAGUAOgAtADUAMwA2ADgANgA5ADEAMgAxACAANgA0ADcANgA3
ACAAMQAgADAAIAA0ADEANQAgADAAOwB9AA0ACgBAAGYAbwBuAHQALQBmAGEAYwBlAA0ACgAJAHsA
ZgBvAG4AdAAtAGYAYQBtAGkAbAB5ADoAQwBvAG4AcwB0AGEAbgB0AGkAYQA7AA0ACgAJAHAAYQBu
AG8AcwBlAC0AMQA6ADIAIAAzACAANgAgADIAIAA1ACAAMwAgADYAIAAzACAAMwAgADMAOwANAAoA
CQBtAHMAbwAtAGYAbwBuAHQALQBjAGgAYQByAHMAZQB0ADoAMgAwADQAOwANAAoACQBtAHMAbwAt
AGcAZQBuAGUAcgBpAGMALQBmAG8AbgB0AC0AZgBhAG0AaQBsAHkAOgByAG8AbQBhAG4AOwANAAoA
CQBtAHMAbwAtAGYAbwBuAHQALQBwAGkAdABjAGgAOgB2AGEAcgBpAGEAYgBsAGUAOwANAAoACQBt
AHMAbwAtAGYAbwBuAHQALQBzAGkAZwBuAGEAdAB1AHIAZQA6AC0AMQA2ADEAMAA2ADEAMQA5ADgA
NQAgADEAMAA3ADMANwA1ADAAMAA5ADEAIAAwACAAMAAgADQAMQA1ACAAMAA7AH0ADQAKAEAAZgBv
AG4AdAAtAGYAYQBjAGUADQAKAAkAewBmAG8AbgB0AC0AZgBhAG0AaQBsAHkAOgBDAG8AcgBiAGUA
bAA7AA0ACgAJAHAAYQBuAG8AcwBlAC0AMQA6ADIAIAAxADEAIAA1ACAAMwAgADIAIAAyACAANAAg
ADIAIAAyACAANAA7AA0ACgAJAG0AcwBvAC0AZgBvAG4AdAAtAGMAaABhAHIAcwBlAHQAOgAyADAA
NAA7AA0ACgAJAG0AcwBvAC0AZwBlAG4AZQByAGkAYwAtAGYAbwBuAHQALQBmAGEAbQBpAGwAeQA6
AHMAdwBpAHMAcwA7AA0ACgAJAG0AcwBvAC0AZgBvAG4AdAAtAHAAaQB0AGMAaAA6AHYAYQByAGkA
YQBiAGwAZQA7AA0ACgAJAG0AcwBvAC0AZgBvAG4AdAAtAHMAaQBnAG4AYQB0AHUAcgBlADoALQAx
ADYAMQAwADYAMQAxADkAOAA1ACAAMQAwADcAMwA3ADgAMwA4ADgAMwAgADAAIAAwACAANAAxADUA
IAAwADsAfQANAAoAQABmAG8AbgB0AC0AZgBhAGMAZQANAAoACQB7AGYAbwBuAHQALQBmAGEAbQBp
AGwAeQA6ACIAQwBvAHIAYgBlAGwAIABMAGkAZwBoAHQAIgA7AA0ACgAJAHAAYQBuAG8AcwBlAC0A
MQA6ADIAIAAxADEAIAAzACAAMwAgADIAIAAyACAANAAgADIAIAAyACAANAA7AA0ACgAJAG0AcwBv
AC0AZgBvAG4AdAAtAGMAaABhAHIAcwBlAHQAOgAyADAANAA7AA0ACgAJAG0AcwBvAC0AZwBlAG4A
ZQByAGkAYwAtAGYAbwBuAHQALQBmAGEAbQBpAGwAeQA6AHMAdwBpAHMAcwA7AA0ACgAJAG0AcwBv
AC0AZgBvAG4AdAAtAHAAaQB0AGMAaAA6AHYAYQByAGkAYQBiAGwAZQA7AA0ACgAJAG0AcwBvAC0A
ZgBvAG4AdAAtAHMAaQBnAG4AYQB0AHUAcgBlADoALQAxADYAMQAwADYAMQAxADkAOAA1ACAAMQAw
ADcAMwA3ADgAMwA4ADgAMwAgADAAIAAwACAANAAxADUAIAAwADsAfQANAAoAQABmAG8AbgB0AC0A
ZgBhAGMAZQANAAoACQB7AGYAbwBuAHQALQBmAGEAbQBpAGwAeQA6AEUAYgByAGkAbQBhADsADQAK
AAkAcABhAG4AbwBzAGUALQAxADoAMgAgADAAIAAwACAAMAAgADAAIAAwACAAMAAgADAAIAAwACAA
MAA7AA0ACgAJAG0AcwBvAC0AZgBvAG4AdAAtAGMAaABhAHIAcwBlAHQAOgAwADsADQAKAAkAbQBz
AG8ALQBnAGUAbgBlAHIAaQBjAC0AZgBvAG4AdAAtAGYAYQBtAGkAbAB5ADoAYQB1AHQAbwA7AA0A
CgAJAG0AcwBvAC0AZgBvAG4AdAAtAHAAaQB0AGMAaAA6AHYAYQByAGkAYQBiAGwAZQA7AA0ACgAJ
AG0AcwBvAC0AZgBvAG4AdAAtAHMAaQBnAG4AYQB0AHUAcgBlADoALQAxADYAMQAwADYAMQAyADYA
NAAxACAAMwAzADUANQA0ADQAOQA3ACAAMgAwADQAOAAgADAAIAAxADQANwAgADAAOwB9AA0ACgBA
AGYAbwBuAHQALQBmAGEAYwBlAA0ACgAJAHsAZgBvAG4AdAAtAGYAYQBtAGkAbAB5ADoAIgBGAHIA
YQBuAGsAbABpAG4AIABHAG8AdABoAGkAYwAgAE0AZQBkAGkAdQBtACIAOwANAAoACQBwAGEAbgBv
AHMAZQAtADEAOgAyACAAMQAxACAANgAgADMAIAAyACAAMQAgADIAIAAyACAAMgAgADQAOwANAAoA
CQBtAHMAbwAtAGYAbwBuAHQALQBjAGgAYQByAHMAZQB0ADoAMgAwADQAOwANAAoACQBtAHMAbwAt
AGcAZQBuAGUAcgBpAGMALQBmAG8AbgB0AC0AZgBhAG0AaQBsAHkAOgBzAHcAaQBzAHMAOwANAAoA
CQBtAHMAbwAtAGYAbwBuAHQALQBwAGkAdABjAGgAOgB2AGEAcgBpAGEAYgBsAGUAOwANAAoACQBt
AHMAbwAtAGYAbwBuAHQALQBzAGkAZwBuAGEAdAB1AHIAZQA6ADYANAA3ACAAMAAgADAAIAAwACAA
MQA1ADkAIAAwADsAfQANAAoAQABmAG8AbgB0AC0AZgBhAGMAZQANAAoACQB7AGYAbwBuAHQALQBm
AGEAbQBpAGwAeQA6AEcAYQBiAHIAaQBvAGwAYQA7AA0ACgAJAHAAYQBuAG8AcwBlAC0AMQA6ADQA
IAA0ACAANgAgADUAIAA1ACAAMQA2ACAAMgAgADIAIAAxADMAIAAyADsADQAKAAkAbQBzAG8ALQBm
AG8AbgB0AC0AYwBoAGEAcgBzAGUAdAA6ADIAMAA0ADsADQAKAAkAbQBzAG8ALQBnAGUAbgBlAHIA
aQBjAC0AZgBvAG4AdAAtAGYAYQBtAGkAbAB5ADoAZABlAGMAbwByAGEAdABpAHYAZQA7AA0ACgAJ
AG0AcwBvAC0AZgBvAG4AdAAtAHAAaQB0AGMAaAA6AHYAYQByAGkAYQBiAGwAZQA7AA0ACgAJAG0A
cwBvAC0AZgBvAG4AdAAtAHMAaQBnAG4AYQB0AHUAcgBlADoALQA1ADMANgA4ADcAMAAxADYAMQAg
ADEAMwA0ADIAMQA4ADUANQA0ADcAIAAwACAAMAAgADEANQA5ACAAMAA7AH0ADQAKAEAAZgBvAG4A
dAAtAGYAYQBjAGUADQAKAAkAewBmAG8AbgB0AC0AZgBhAG0AaQBsAHkAOgBHAGEAZAB1AGcAaQA7
AA0ACgAJAHAAYQBuAG8AcwBlAC0AMQA6ADIAIAAxADEAIAA1ACAAMgAgADQAIAAyACAANAAgADIA
IAAyACAAMwA7AA0ACgAJAG0AcwBvAC0AZgBvAG4AdAAtAGMAaABhAHIAcwBlAHQAOgAwADsADQAK
AAkAbQBzAG8ALQBnAGUAbgBlAHIAaQBjAC0AZgBvAG4AdAAtAGYAYQBtAGkAbAB5ADoAcwB3AGkA
cwBzADsADQAKAAkAbQBzAG8ALQBmAG8AbgB0AC0AcABpAHQAYwBoADoAdgBhAHIAaQBhAGIAbABl
ADsADQAKAAkAbQBzAG8ALQBmAG8AbgB0AC0AcwBpAGcAbgBhAHQAdQByAGUAOgAtADIAMQA0ADcA
NAA4ADMANgA0ADUAIAAzADMANQA1ADQANAAzADIAIAAxADIAMgA4ADgAIAAwACAAMQAgADAAOwB9
AA0ACgBAAGYAbwBuAHQALQBmAGEAYwBlAA0ACgAJAHsAZgBvAG4AdAAtAGYAYQBtAGkAbAB5ADoA
RwBlAG8AcgBnAGkAYQA7AA0ACgAJAHAAYQBuAG8AcwBlAC0AMQA6ADIAIAA0ACAANQAgADIAIAA1
ACAANAAgADUAIAAyACAAMwAgADMAOwANAAoACQBtAHMAbwAtAGYAbwBuAHQALQBjAGgAYQByAHMA
ZQB0ADoAMgAwADQAOwANAAoACQBtAHMAbwAtAGcAZQBuAGUAcgBpAGMALQBmAG8AbgB0AC0AZgBh
AG0AaQBsAHkAOgByAG8AbQBhAG4AOwANAAoACQBtAHMAbwAtAGYAbwBuAHQALQBwAGkAdABjAGgA
OgB2AGEAcgBpAGEAYgBsAGUAOwANAAoACQBtAHMAbwAtAGYAbwBuAHQALQBzAGkAZwBuAGEAdAB1
AHIAZQA6ADYANAA3ACAAMAAgADAAIAAwACAAMQA1ADkAIAAwADsAfQANAAoAQABmAG8AbgB0AC0A
ZgBhAGMAZQANAAoACQB7AGYAbwBuAHQALQBmAGEAbQBpAGwAeQA6AEkAbQBwAGEAYwB0ADsADQAK
AAkAcABhAG4AbwBzAGUALQAxADoAMgAgADEAMQAgADgAIAA2ACAAMwAgADkAIAAyACAANQAgADIA
IAA0ADsADQAKAAkAbQBzAG8ALQBmAG8AbgB0AC0AYwBoAGEAcgBzAGUAdAA6ADIAMAA0ADsADQAK
AAkAbQBzAG8ALQBnAGUAbgBlAHIAaQBjAC0AZgBvAG4AdAAtAGYAYQBtAGkAbAB5ADoAcwB3AGkA
cwBzADsADQAKAAkAbQBzAG8ALQBmAG8AbgB0AC0AcABpAHQAYwBoADoAdgBhAHIAaQBhAGIAbABl
ADsADQAKAAkAbQBzAG8ALQBmAG8AbgB0AC0AcwBpAGcAbgBhAHQAdQByAGUAOgA2ADQANwAgADAA
IAAwACAAMAAgADEANQA5ACAAMAA7AH0ADQAKAEAAZgBvAG4AdAAtAGYAYQBjAGUADQAKAAkAewBm
AG8AbgB0AC0AZgBhAG0AaQBsAHkAOgAiAEkAbgBrACAARgByAGUAZQAiADsADQAKAAkAcABhAG4A
bwBzAGUALQAxADoAMwAgADgAIAA0ACAAMgAgADAAIAA1ACAAMAAgADAAIAAwACAAMAA7AA0ACgAJ
AG0AcwBvAC0AZgBvAG4AdAAtAGMAaABhAHIAcwBlAHQAOgAwADsADQAKAAkAbQBzAG8ALQBnAGUA
bgBlAHIAaQBjAC0AZgBvAG4AdAAtAGYAYQBtAGkAbAB5ADoAcwBjAHIAaQBwAHQAOwANAAoACQBt
AHMAbwAtAGYAbwBuAHQALQBwAGkAdABjAGgAOgB2AGEAcgBpAGEAYgBsAGUAOwANAAoACQBtAHMA
bwAtAGYAbwBuAHQALQBzAGkAZwBuAGEAdAB1AHIAZQA6AC0AMgAxADQANwA0ADgAMwA2ADQANQAg
ADAAIAAwACAAMAAgADEAIAAwADsAfQANAAoAQABmAG8AbgB0AC0AZgBhAGMAZQANAAoACQB7AGYA
bwBuAHQALQBmAGEAbQBpAGwAeQA6ACIASgBhAHYAYQBuAGUAcwBlACAAVABlAHgAdAAiADsADQAK
AAkAcABhAG4AbwBzAGUALQAxADoAMgAgADAAIAAwACAAMAAgADAAIAAwACAAMAAgADAAIAAwACAA
MAA7AA0ACgAJAG0AcwBvAC0AZgBvAG4AdAAtAGMAaABhAHIAcwBlAHQAOgAwADsADQAKAAkAbQBz
AG8ALQBnAGUAbgBlAHIAaQBjAC0AZgBvAG4AdAAtAGYAYQBtAGkAbAB5ADoAYQB1AHQAbwA7AA0A
CgAJAG0AcwBvAC0AZgBvAG4AdAAtAHAAaQB0AGMAaAA6AHYAYQByAGkAYQBiAGwAZQA7AA0ACgAJ
AG0AcwBvAC0AZgBvAG4AdAAtAHMAaQBnAG4AYQB0AHUAcgBlADoALQAyADEANAA3ADQAOAAzADYA
NAA1ACAAOAAxADkAMgAgADAAIAAwACAAMQAgADAAOwB9AA0ACgBAAGYAbwBuAHQALQBmAGEAYwBl
AA0ACgAJAHsAZgBvAG4AdAAtAGYAYQBtAGkAbAB5ADoAIgBMAGUAZQBsAGEAdwBhAGQAZQBlACAA
VQBJACIAOwANAAoACQBwAGEAbgBvAHMAZQAtADEAOgAyACAAMQAxACAANQAgADIAIAA0ACAAMgAg
ADQAIAAyACAAMgAgADMAOwANAAoACQBtAHMAbwAtAGYAbwBuAHQALQBjAGgAYQByAHMAZQB0ADoA
MAA7AA0ACgAJAG0AcwBvAC0AZwBlAG4AZQByAGkAYwAtAGYAbwBuAHQALQBmAGEAbQBpAGwAeQA6
AHMAdwBpAHMAcwA7AA0ACgAJAG0AcwBvAC0AZgBvAG4AdAAtAHAAaQB0AGMAaAA6AHYAYQByAGkA
YQBiAGwAZQA7AA0ACgAJAG0AcwBvAC0AZgBvAG4AdAAtAHMAaQBnAG4AYQB0AHUAcgBlADoALQAx
ADUANgAwADIAOAAxADAAOAA1ACAAMAAgADYANQA1ADMANgAgADAAIAA2ADUANwA5ADMAIAAwADsA
fQANAAoAQABmAG8AbgB0AC0AZgBhAGMAZQANAAoACQB7AGYAbwBuAHQALQBmAGEAbQBpAGwAeQA6
ACIATABlAGUAbABhAHcAYQBkAGUAZQAgAFUASQAgAFMAZQBtAGkAbABpAGcAaAB0ACIAOwANAAoA
CQBwAGEAbgBvAHMAZQAtADEAOgAyACAAMQAxACAANAAgADIAIAA0ACAAMgAgADQAIAAyACAAMgAg
ADMAOwANAAoACQBtAHMAbwAtAGYAbwBuAHQALQBjAGgAYQByAHMAZQB0ADoAMAA7AA0ACgAJAG0A
cwBvAC0AZwBlAG4AZQByAGkAYwAtAGYAbwBuAHQALQBmAGEAbQBpAGwAeQA6AHMAdwBpAHMAcwA7
AA0ACgAJAG0AcwBvAC0AZgBvAG4AdAAtAHAAaQB0AGMAaAA6AHYAYQByAGkAYQBiAGwAZQA7AA0A
CgAJAG0AcwBvAC0AZgBvAG4AdAAtAHMAaQBnAG4AYQB0AHUAcgBlADoALQAxADUANgAwADIAOAAx
ADAAOAA1ACAAMAAgADYANQA1ADMANgAgADAAIAA2ADUANwA5ADMAIAAwADsAfQANAAoAQABmAG8A
bgB0AC0AZgBhAGMAZQANAAoACQB7AGYAbwBuAHQALQBmAGEAbQBpAGwAeQA6ACIATAB1AGMAaQBk
AGEAIABDAG8AbgBzAG8AbABlACIAOwANAAoACQBwAGEAbgBvAHMAZQAtADEAOgAyACAAMQAxACAA
NgAgADkAIAA0ACAANQAgADQAIAAyACAAMgAgADQAOwANAAoACQBtAHMAbwAtAGYAbwBuAHQALQBj
AGgAYQByAHMAZQB0ADoAMgAwADQAOwANAAoACQBtAHMAbwAtAGcAZQBuAGUAcgBpAGMALQBmAG8A
bgB0AC0AZgBhAG0AaQBsAHkAOgBtAG8AZABlAHIAbgA7AA0ACgAJAG0AcwBvAC0AZgBvAG4AdAAt
AHAAaQB0AGMAaAA6AGYAaQB4AGUAZAA7AA0ACgAJAG0AcwBvAC0AZgBvAG4AdAAtAHMAaQBnAG4A
YQB0AHUAcgBlADoALQAyADEANAA3ADQAOAAyADkAOQAzACAANgAxADQANAAgADAAIAAwACAAMwAx
ACAAMAA7AH0ADQAKAEAAZgBvAG4AdAAtAGYAYQBjAGUADQAKAAkAewBmAG8AbgB0AC0AZgBhAG0A
aQBsAHkAOgAiAEwAdQBjAGkAZABhACAAUwBhAG4AcwAgAFUAbgBpAGMAbwBkAGUAIgA7AA0ACgAJ
AHAAYQBuAG8AcwBlAC0AMQA6ADIAIAAxADEAIAA2ACAAMgAgADMAIAA1ACAANAAgADIAIAAyACAA
NAA7AA0ACgAJAG0AcwBvAC0AZgBvAG4AdAAtAGMAaABhAHIAcwBlAHQAOgAyADAANAA7AA0ACgAJ
AG0AcwBvAC0AZwBlAG4AZQByAGkAYwAtAGYAbwBuAHQALQBmAGEAbQBpAGwAeQA6AHMAdwBpAHMA
cwA7AA0ACgAJAG0AcwBvAC0AZgBvAG4AdAAtAHAAaQB0AGMAaAA6AHYAYQByAGkAYQBiAGwAZQA7
AA0ACgAJAG0AcwBvAC0AZgBvAG4AdAAtAHMAaQBnAG4AYQB0AHUAcgBlADoALQAyADEANAA3ADQA
OAAwADgAMwAzACAAMQA0ADYAOQA5ACAAMAAgADAAIAAxADkAMQAgADAAOwB9AA0ACgBAAGYAbwBu
AHQALQBmAGEAYwBlAA0ACgAJAHsAZgBvAG4AdAAtAGYAYQBtAGkAbAB5ADoAIgBNAGEAbABnAHUA
bgAgAEcAbwB0AGgAaQBjACIAOwANAAoACQBwAGEAbgBvAHMAZQAtADEAOgAyACAAMQAxACAANQAg
ADMAIAAyACAAMAAgADAAIAAyACAAMAAgADQAOwANAAoACQBtAHMAbwAtAGYAbwBuAHQALQBjAGgA
YQByAHMAZQB0ADoAMQAyADkAOwANAAoACQBtAHMAbwAtAGcAZQBuAGUAcgBpAGMALQBmAG8AbgB0
AC0AZgBhAG0AaQBsAHkAOgBzAHcAaQBzAHMAOwANAAoACQBtAHMAbwAtAGYAbwBuAHQALQBwAGkA
dABjAGgAOgB2AGEAcgBpAGEAYgBsAGUAOwANAAoACQBtAHMAbwAtAGYAbwBuAHQALQBzAGkAZwBu
AGEAdAB1AHIAZQA6AC0AMQA4ADcAOQAwADQAOAAxADQANQAgADcAMAAxADkAOAA4ADAAOQAxACAA
MQA4ACAAMAAgADUAMgA0ADIAOAA5ACAAMAA7AH0ADQAKAEAAZgBvAG4AdAAtAGYAYQBjAGUADQAK
AAkAewBmAG8AbgB0AC0AZgBhAG0AaQBsAHkAOgAiAFwAQABNAGEAbABnAHUAbgAgAEcAbwB0AGgA
aQBjACIAOwANAAoACQBwAGEAbgBvAHMAZQAtADEAOgAyACAAMQAxACAANQAgADMAIAAyACAAMAAg
ADAAIAAyACAAMAAgADQAOwANAAoACQBtAHMAbwAtAGYAbwBuAHQALQBjAGgAYQByAHMAZQB0ADoA
MQAyADkAOwANAAoACQBtAHMAbwAtAGcAZQBuAGUAcgBpAGMALQBmAG8AbgB0AC0AZgBhAG0AaQBs
AHkAOgBzAHcAaQBzAHMAOwANAAoACQBtAHMAbwAtAGYAbwBuAHQALQBwAGkAdABjAGgAOgB2AGEA
cgBpAGEAYgBsAGUAOwANAAoACQBtAHMAbwAtAGYAbwBuAHQALQBzAGkAZwBuAGEAdAB1AHIAZQA6
AC0AMQA4ADcAOQAwADQAOAAxADQANQAgADcAMAAxADkAOAA4ADAAOQAxACAAMQA4ACAAMAAgADUA
MgA0ADIAOAA5ACAAMAA7AH0ADQAKAEAAZgBvAG4AdAAtAGYAYQBjAGUADQAKAAkAewBmAG8AbgB0
AC0AZgBhAG0AaQBsAHkAOgAiAE0AYQBsAGcAdQBuACAARwBvAHQAaABpAGMAIABTAGUAbQBpAGwA
aQBnAGgAdAAiADsADQAKAAkAcABhAG4AbwBzAGUALQAxADoAMgAgADEAMQAgADUAIAAyACAANAAg
ADIAIAA0ACAAMgAgADIAIAAzADsADQAKAAkAbQBzAG8ALQBmAG8AbgB0AC0AYwBoAGEAcgBzAGUA
dAA6ADEAMgA5ADsADQAKAAkAbQBzAG8ALQBnAGUAbgBlAHIAaQBjAC0AZgBvAG4AdAAtAGYAYQBt
AGkAbAB5ADoAcwB3AGkAcwBzADsADQAKAAkAbQBzAG8ALQBmAG8AbgB0AC0AcABpAHQAYwBoADoA
dgBhAHIAaQBhAGIAbABlADsADQAKAAkAbQBzAG8ALQBmAG8AbgB0AC0AcwBpAGcAbgBhAHQAdQBy
AGUAOgAtADEAMwA0ADIAMQA3ADQANQA0ADUAIAAxADYANQA2ADQAMQA0ADYANwAgADEAOAAgADAA
IAA0ADAANgAzADYANwA3ACAAMAA7AH0ADQAKAEAAZgBvAG4AdAAtAGYAYQBjAGUADQAKAAkAewBm
AG8AbgB0AC0AZgBhAG0AaQBsAHkAOgAiAFwAQABNAGEAbABnAHUAbgAgAEcAbwB0AGgAaQBjACAA
UwBlAG0AaQBsAGkAZwBoAHQAIgA7AA0ACgAJAHAAYQBuAG8AcwBlAC0AMQA6ADIAIAAxADEAIAA1
ACAAMgAgADQAIAAyACAANAAgADIAIAAyACAAMwA7AA0ACgAJAG0AcwBvAC0AZgBvAG4AdAAtAGMA
aABhAHIAcwBlAHQAOgAxADIAOAA7AA0ACgAJAG0AcwBvAC0AZwBlAG4AZQByAGkAYwAtAGYAbwBu
AHQALQBmAGEAbQBpAGwAeQA6AHMAdwBpAHMAcwA7AA0ACgAJAG0AcwBvAC0AZgBvAG4AdAAtAHAA
aQB0AGMAaAA6AHYAYQByAGkAYQBiAGwAZQA7AA0ACgAJAG0AcwBvAC0AZgBvAG4AdAAtAHMAaQBn
AG4AYQB0AHUAcgBlADoALQAxADMANAAyADEANwA0ADUANAA1ACAAMQA2ADUANgA0ADEANAA2ADcA
IAAxADgAIAAwACAANAAwADYAMwA2ADcANwAgADAAOwB9AA0ACgBAAGYAbwBuAHQALQBmAGEAYwBl
AA0ACgAJAHsAZgBvAG4AdAAtAGYAYQBtAGkAbAB5ADoAIgBNAGkAYwByAG8AcwBvAGYAdAAgAEgA
aQBtAGEAbABhAHkAYQAiADsADQAKAAkAcABhAG4AbwBzAGUALQAxADoAMQAgADEAIAAxACAAMAAg
ADEAIAAxACAAMQAgADEAIAAxACAAMQA7AA0ACgAJAG0AcwBvAC0AZgBvAG4AdAAtAGMAaABhAHIA
cwBlAHQAOgAwADsADQAKAAkAbQBzAG8ALQBnAGUAbgBlAHIAaQBjAC0AZgBvAG4AdAAtAGYAYQBt
AGkAbAB5ADoAYQB1AHQAbwA7AA0ACgAJAG0AcwBvAC0AZgBvAG4AdAAtAHAAaQB0AGMAaAA6AHYA
YQByAGkAYQBiAGwAZQA7AA0ACgAJAG0AcwBvAC0AZgBvAG4AdAAtAHMAaQBnAG4AYQB0AHUAcgBl
ADoALQAyADEANAA3ADQAOAAzADYANAA1ACAANgA1ADUAMwA2ACAANgA0ACAAMAAgADEAIAAwADsA
fQANAAoAQABmAG8AbgB0AC0AZgBhAGMAZQANAAoACQB7AGYAbwBuAHQALQBmAGEAbQBpAGwAeQA6
ACIATQBpAGMAcgBvAHMAbwBmAHQAIABKAGgAZQBuAGcASABlAGkAIgA7AA0ACgAJAHAAYQBuAG8A
cwBlAC0AMQA6ADIAIAAxADEAIAA2ACAANAAgADMAIAA1ACAANAAgADQAIAAyACAANAA7AA0ACgAJ
AG0AcwBvAC0AZgBvAG4AdAAtAGMAaABhAHIAcwBlAHQAOgAxADMANgA7AA0ACgAJAG0AcwBvAC0A
ZwBlAG4AZQByAGkAYwAtAGYAbwBuAHQALQBmAGEAbQBpAGwAeQA6AHMAdwBpAHMAcwA7AA0ACgAJ
AG0AcwBvAC0AZgBvAG4AdAAtAHAAaQB0AGMAaAA6AHYAYQByAGkAYQBiAGwAZQA7AA0ACgAJAG0A
cwBvAC0AZgBvAG4AdAAtAHMAaQBnAG4AYQB0AHUAcgBlADoANgA3ADkAIAA2ADgANAA2ADcAMgAw
ADAAMAAgADIAMgAgADAAIAAxADAANAA4ADUAOAA1ACAAMAA7AH0ADQAKAEAAZgBvAG4AdAAtAGYA
YQBjAGUADQAKAAkAewBmAG8AbgB0AC0AZgBhAG0AaQBsAHkAOgAiAFwAQABNAGkAYwByAG8AcwBv
AGYAdAAgAEoAaABlAG4AZwBIAGUAaQAiADsADQAKAAkAcABhAG4AbwBzAGUALQAxADoAMgAgADEA
MQAgADYAIAA0ACAAMwAgADUAIAA0ACAANAAgADIAIAA0ADsADQAKAAkAbQBzAG8ALQBmAG8AbgB0
AC0AYwBoAGEAcgBzAGUAdAA6ADEAMwA2ADsADQAKAAkAbQBzAG8ALQBnAGUAbgBlAHIAaQBjAC0A
ZgBvAG4AdAAtAGYAYQBtAGkAbAB5ADoAcwB3AGkAcwBzADsADQAKAAkAbQBzAG8ALQBmAG8AbgB0
AC0AcABpAHQAYwBoADoAdgBhAHIAaQBhAGIAbABlADsADQAKAAkAbQBzAG8ALQBmAG8AbgB0AC0A
cwBpAGcAbgBhAHQAdQByAGUAOgA2ADcAOQAgADYAOAA0ADYANwAyADAAMAAwACAAMgAyACAAMAAg
ADEAMAA0ADgANQA4ADUAIAAwADsAfQANAAoAQABmAG8AbgB0AC0AZgBhAGMAZQANAAoACQB7AGYA
bwBuAHQALQBmAGEAbQBpAGwAeQA6ACIATQBpAGMAcgBvAHMAbwBmAHQAIABKAGgAZQBuAGcASABl
AGkAIABVAEkAIgA7AA0ACgAJAHAAYQBuAG8AcwBlAC0AMQA6ADIAIAAxADEAIAA2ACAANAAgADMA
IAA1ACAANAAgADQAIAAyACAANAA7AA0ACgAJAG0AcwBvAC0AZgBvAG4AdAAtAGMAaABhAHIAcwBl
AHQAOgAxADMANgA7AA0ACgAJAG0AcwBvAC0AZwBlAG4AZQByAGkAYwAtAGYAbwBuAHQALQBmAGEA
bQBpAGwAeQA6AHMAdwBpAHMAcwA7AA0ACgAJAG0AcwBvAC0AZgBvAG4AdAAtAHAAaQB0AGMAaAA6
AHYAYQByAGkAYQBiAGwAZQA7AA0ACgAJAG0AcwBvAC0AZgBvAG4AdAAtAHMAaQBnAG4AYQB0AHUA
cgBlADoANgA3ADkAIAA2ADgANAA2ADcAMgAwADAAMAAgADIAMgAgADAAIAAxADAANAA4ADUAOAA1
ACAAMAA7AH0ADQAKAEAAZgBvAG4AdAAtAGYAYQBjAGUADQAKAAkAewBmAG8AbgB0AC0AZgBhAG0A
aQBsAHkAOgAiAFwAQABNAGkAYwByAG8AcwBvAGYAdAAgAEoAaABlAG4AZwBIAGUAaQAgAFUASQAi
ADsADQAKAAkAcABhAG4AbwBzAGUALQAxADoAMgAgADEAMQAgADYAIAA0ACAAMwAgADUAIAA0ACAA
NAAgADIAIAA0ADsADQAKAAkAbQBzAG8ALQBmAG8AbgB0AC0AYwBoAGEAcgBzAGUAdAA6ADEAMwA2
ADsADQAKAAkAbQBzAG8ALQBnAGUAbgBlAHIAaQBjAC0AZgBvAG4AdAAtAGYAYQBtAGkAbAB5ADoA
cwB3AGkAcwBzADsADQAKAAkAbQBzAG8ALQBmAG8AbgB0AC0AcABpAHQAYwBoADoAdgBhAHIAaQBh
AGIAbABlADsADQAKAAkAbQBzAG8ALQBmAG8AbgB0AC0AcwBpAGcAbgBhAHQAdQByAGUAOgA2ADcA
OQAgADYAOAA0ADYANwAyADAAMAAwACAAMgAyACAAMAAgADEAMAA0ADgANQA4ADUAIAAwADsAfQAN
AAoAQABmAG8AbgB0AC0AZgBhAGMAZQANAAoACQB7AGYAbwBuAHQALQBmAGEAbQBpAGwAeQA6ACIA
TQBpAGMAcgBvAHMAbwBmAHQAIABKAGgAZQBuAGcASABlAGkAIABMAGkAZwBoAHQAIgA7AA0ACgAJ
AHAAYQBuAG8AcwBlAC0AMQA6ADIAIAAxADEAIAAzACAANAAgADMAIAA1ACAANAAgADQAIAAyACAA
NAA7AA0ACgAJAG0AcwBvAC0AZgBvAG4AdAAtAGMAaABhAHIAcwBlAHQAOgAxADMANgA7AA0ACgAJ
AG0AcwBvAC0AZwBlAG4AZQByAGkAYwAtAGYAbwBuAHQALQBmAGEAbQBpAGwAeQA6AHMAdwBpAHMA
cwA7AA0ACgAJAG0AcwBvAC0AZgBvAG4AdAAtAHAAaQB0AGMAaAA6AHYAYQByAGkAYQBiAGwAZQA7
AA0ACgAJAG0AcwBvAC0AZgBvAG4AdAAtAHMAaQBnAG4AYQB0AHUAcgBlADoALQAyADEANAA3ADQA
OAAyADkANgA5ACAANgA4ADQANgA3ADIAMAAwADAAIAAyADIAIAAwACAAMQAwADQAOAA1ADgANQAg
ADAAOwB9AA0ACgBAAGYAbwBuAHQALQBmAGEAYwBlAA0ACgAJAHsAZgBvAG4AdAAtAGYAYQBtAGkA
bAB5ADoAIgBcAEAATQBpAGMAcgBvAHMAbwBmAHQAIABKAGgAZQBuAGcASABlAGkAIABMAGkAZwBo
AHQAIgA7AA0ACgAJAHAAYQBuAG8AcwBlAC0AMQA6ADIAIAAxADEAIAAzACAANAAgADMAIAA1ACAA
NAAgADQAIAAyACAANAA7AA0ACgAJAG0AcwBvAC0AZgBvAG4AdAAtAGMAaABhAHIAcwBlAHQAOgAx
ADMANgA7AA0ACgAJAG0AcwBvAC0AZwBlAG4AZQByAGkAYwAtAGYAbwBuAHQALQBmAGEAbQBpAGwA
eQA6AHMAdwBpAHMAcwA7AA0ACgAJAG0AcwBvAC0AZgBvAG4AdAAtAHAAaQB0AGMAaAA6AHYAYQBy
AGkAYQBiAGwAZQA7AA0ACgAJAG0AcwBvAC0AZgBvAG4AdAAtAHMAaQBnAG4AYQB0AHUAcgBlADoA
LQAyADEANAA3ADQAOAAyADkANgA5ACAANgA4ADQANgA3ADIAMAAwADAAIAAyADIAIAAwACAAMQAw
ADQAOAA1ADgANQAgADAAOwB9AA0ACgBAAGYAbwBuAHQALQBmAGEAYwBlAA0ACgAJAHsAZgBvAG4A
dAAtAGYAYQBtAGkAbAB5ADoAIgBNAGkAYwByAG8AcwBvAGYAdAAgAEoAaABlAG4AZwBIAGUAaQAg
AFUASQAgAEwAaQBnAGgAdAAiADsADQAKAAkAcABhAG4AbwBzAGUALQAxADoAMgAgADEAMQAgADMA
IAA0ACAAMwAgADUAIAA0ACAANAAgADIAIAA0ADsADQAKAAkAbQBzAG8ALQBmAG8AbgB0AC0AYwBo
AGEAcgBzAGUAdAA6ADEAMwA2ADsADQAKAAkAbQBzAG8ALQBnAGUAbgBlAHIAaQBjAC0AZgBvAG4A
dAAtAGYAYQBtAGkAbAB5ADoAcwB3AGkAcwBzADsADQAKAAkAbQBzAG8ALQBmAG8AbgB0AC0AcABp
AHQAYwBoADoAdgBhAHIAaQBhAGIAbABlADsADQAKAAkAbQBzAG8ALQBmAG8AbgB0AC0AcwBpAGcA
bgBhAHQAdQByAGUAOgAtADIAMQA0ADcANAA4ADIAOQA2ADkAIAA2ADgANAA2ADcAMgAwADAAMAAg
ADIAMgAgADAAIAAxADAANAA4ADUAOAA1ACAAMAA7AH0ADQAKAEAAZgBvAG4AdAAtAGYAYQBjAGUA
DQAKAAkAewBmAG8AbgB0AC0AZgBhAG0AaQBsAHkAOgAiAFwAQABNAGkAYwByAG8AcwBvAGYAdAAg
AEoAaABlAG4AZwBIAGUAaQAgAFUASQAgAEwAaQBnAGgAdAAiADsADQAKAAkAcABhAG4AbwBzAGUA
LQAxADoAMgAgADEAMQAgADMAIAA0ACAAMwAgADUAIAA0ACAANAAgADIAIAA0ADsADQAKAAkAbQBz
AG8ALQBmAG8AbgB0AC0AYwBoAGEAcgBzAGUAdAA6ADEAMwA2ADsADQAKAAkAbQBzAG8ALQBnAGUA
bgBlAHIAaQBjAC0AZgBvAG4AdAAtAGYAYQBtAGkAbAB5ADoAcwB3AGkAcwBzADsADQAKAAkAbQBz
AG8ALQBmAG8AbgB0AC0AcABpAHQAYwBoADoAdgBhAHIAaQBhAGIAbABlADsADQAKAAkAbQBzAG8A
LQBmAG8AbgB0AC0AcwBpAGcAbgBhAHQAdQByAGUAOgAtADIAMQA0ADcANAA4ADIAOQA2ADkAIAA2
ADgANAA2ADcAMgAwADAAMAAgADIAMgAgADAAIAAxADAANAA4ADUAOAA1ACAAMAA7AH0ADQAKAEAA
ZgBvAG4AdAAtAGYAYQBjAGUADQAKAAkAewBmAG8AbgB0AC0AZgBhAG0AaQBsAHkAOgAiAE0AaQBj
AHIAbwBzAG8AZgB0ACAATgBlAHcAIABUAGEAaQAgAEwAdQBlACIAOwANAAoACQBwAGEAbgBvAHMA
ZQAtADEAOgAyACAAMQAxACAANQAgADIAIAA0ACAAMgAgADQAIAAyACAAMgAgADMAOwANAAoACQBt
AHMAbwAtAGYAbwBuAHQALQBjAGgAYQByAHMAZQB0ADoAMAA7AA0ACgAJAG0AcwBvAC0AZwBlAG4A
ZQByAGkAYwAtAGYAbwBuAHQALQBmAGEAbQBpAGwAeQA6AHMAdwBpAHMAcwA7AA0ACgAJAG0AcwBv
AC0AZgBvAG4AdAAtAHAAaQB0AGMAaAA6AHYAYQByAGkAYQBiAGwAZQA7AA0ACgAJAG0AcwBvAC0A
ZgBvAG4AdAAtAHMAaQBnAG4AYQB0AHUAcgBlADoAMwAgADAAIAAtADIAMQA0ADcANAA4ADMANgA0
ADgAIAAwACAAMQAgADAAOwB9AA0ACgBAAGYAbwBuAHQALQBmAGEAYwBlAA0ACgAJAHsAZgBvAG4A
dAAtAGYAYQBtAGkAbAB5ADoAIgBNAGkAYwByAG8AcwBvAGYAdAAgAFAAaABhAGcAcwBQAGEAIgA7
AA0ACgAJAHAAYQBuAG8AcwBlAC0AMQA6ADIAIAAxADEAIAA1ACAAMgAgADQAIAAyACAANAAgADIA
IAAyACAAMwA7AA0ACgAJAG0AcwBvAC0AZgBvAG4AdAAtAGMAaABhAHIAcwBlAHQAOgAwADsADQAK
AAkAbQBzAG8ALQBnAGUAbgBlAHIAaQBjAC0AZgBvAG4AdAAtAGYAYQBtAGkAbAB5ADoAcwB3AGkA
cwBzADsADQAKAAkAbQBzAG8ALQBmAG8AbgB0AC0AcABpAHQAYwBoADoAdgBhAHIAaQBhAGIAbABl
ADsADQAKAAkAbQBzAG8ALQBmAG8AbgB0AC0AcwBpAGcAbgBhAHQAdQByAGUAOgAzACAAMAAgADEA
MwA0ADIAMQA3ADcAMgA4ACAAMAAgADEAIAAwADsAfQANAAoAQABmAG8AbgB0AC0AZgBhAGMAZQAN
AAoACQB7AGYAbwBuAHQALQBmAGEAbQBpAGwAeQA6ACIATQBpAGMAcgBvAHMAbwBmAHQAIABTAGEA
bgBzACAAUwBlAHIAaQBmACIAOwANAAoACQBwAGEAbgBvAHMAZQAtADEAOgAyACAAMQAxACAANgAg
ADQAIAAyACAAMgAgADIAIAAyACAAMgAgADQAOwANAAoACQBtAHMAbwAtAGYAbwBuAHQALQBjAGgA
YQByAHMAZQB0ADoAMgAwADQAOwANAAoACQBtAHMAbwAtAGcAZQBuAGUAcgBpAGMALQBmAG8AbgB0
AC0AZgBhAG0AaQBsAHkAOgBzAHcAaQBzAHMAOwANAAoACQBtAHMAbwAtAGYAbwBuAHQALQBwAGkA
dABjAGgAOgB2AGEAcgBpAGEAYgBsAGUAOwANAAoACQBtAHMAbwAtAGYAbwBuAHQALQBzAGkAZwBu
AGEAdAB1AHIAZQA6AC0ANAA1ADIAOQA3ADIAOAAwADEAIAAtADEAMAA3ADMANwAxADcAMQA1ADcA
IAA0ADEAIAAwACAANgA2ADAANAA3ACAAMAA7AH0ADQAKAEAAZgBvAG4AdAAtAGYAYQBjAGUADQAK
AAkAewBmAG8AbgB0AC0AZgBhAG0AaQBsAHkAOgAiAE0AaQBjAHIAbwBzAG8AZgB0ACAAVABhAGkA
IABMAGUAIgA7AA0ACgAJAHAAYQBuAG8AcwBlAC0AMQA6ADIAIAAxADEAIAA1ACAAMgAgADQAIAAy
ACAANAAgADIAIAAyACAAMwA7AA0ACgAJAG0AcwBvAC0AZgBvAG4AdAAtAGMAaABhAHIAcwBlAHQA
OgAwADsADQAKAAkAbQBzAG8ALQBnAGUAbgBlAHIAaQBjAC0AZgBvAG4AdAAtAGYAYQBtAGkAbAB5
ADoAcwB3AGkAcwBzADsADQAKAAkAbQBzAG8ALQBmAG8AbgB0AC0AcABpAHQAYwBoADoAdgBhAHIA
aQBhAGIAbABlADsADQAKAAkAbQBzAG8ALQBmAG8AbgB0AC0AcwBpAGcAbgBhAHQAdQByAGUAOgAz
ACAAMAAgADEAMAA3ADMANwA0ADEAOAAyADQAIAAwACAAMQAgADAAOwB9AA0ACgBAAGYAbwBuAHQA
LQBmAGEAYwBlAA0ACgAJAHsAZgBvAG4AdAAtAGYAYQBtAGkAbAB5ADoAIgBNAGkAYwByAG8AcwBv
AGYAdAAgAFkAYQBIAGUAaQAiADsADQAKAAkAcABhAG4AbwBzAGUALQAxADoAMgAgADEAMQAgADUA
IAAzACAAMgAgADIAIAA0ACAAMgAgADIAIAA0ADsADQAKAAkAbQBzAG8ALQBmAG8AbgB0AC0AYwBo
AGEAcgBzAGUAdAA6ADEAMwA0ADsADQAKAAkAbQBzAG8ALQBnAGUAbgBlAHIAaQBjAC0AZgBvAG4A
dAAtAGYAYQBtAGkAbAB5ADoAcwB3AGkAcwBzADsADQAKAAkAbQBzAG8ALQBmAG8AbgB0AC0AcABp
AHQAYwBoADoAdgBhAHIAaQBhAGIAbABlADsADQAKAAkAbQBzAG8ALQBmAG8AbgB0AC0AcwBpAGcA
bgBhAHQAdQByAGUAOgAtADIAMQA0ADcANAA4ADMAMAAwADEAIAA3ADEAOAAyADIANAA0ADYANAAg
ADIAMgAgADAAIAAyADYAMgAxADcANQAgADAAOwB9AA0ACgBAAGYAbwBuAHQALQBmAGEAYwBlAA0A
CgAJAHsAZgBvAG4AdAAtAGYAYQBtAGkAbAB5ADoAIgBcAEAATQBpAGMAcgBvAHMAbwBmAHQAIABZ
AGEASABlAGkAIgA7AA0ACgAJAHAAYQBuAG8AcwBlAC0AMQA6ADIAIAAxADEAIAA1ACAAMwAgADIA
IAAyACAANAAgADIAIAAyACAANAA7AA0ACgAJAG0AcwBvAC0AZgBvAG4AdAAtAGMAaABhAHIAcwBl
AHQAOgAxADMANAA7AA0ACgAJAG0AcwBvAC0AZwBlAG4AZQByAGkAYwAtAGYAbwBuAHQALQBmAGEA
bQBpAGwAeQA6AHMAdwBpAHMAcwA7AA0ACgAJAG0AcwBvAC0AZgBvAG4AdAAtAHAAaQB0AGMAaAA6
AHYAYQByAGkAYQBiAGwAZQA7AA0ACgAJAG0AcwBvAC0AZgBvAG4AdAAtAHMAaQBnAG4AYQB0AHUA
cgBlADoALQAyADEANAA3ADQAOAAzADAAMAAxACAANwAxADgAMgAyADQANAA2ADQAIAAyADIAIAAw
ACAAMgA2ADIAMQA3ADUAIAAwADsAfQANAAoAQABmAG8AbgB0AC0AZgBhAGMAZQANAAoACQB7AGYA
bwBuAHQALQBmAGEAbQBpAGwAeQA6ACIATQBpAGMAcgBvAHMAbwBmAHQAIABZAGEASABlAGkAIABV
AEkAIgA7AA0ACgAJAHAAYQBuAG8AcwBlAC0AMQA6ADIAIAAxADEAIAA1ACAAMwAgADIAIAAyACAA
NAAgADIAIAAyACAANAA7AA0ACgAJAG0AcwBvAC0AZgBvAG4AdAAtAGMAaABhAHIAcwBlAHQAOgAx
ADMANAA7AA0ACgAJAG0AcwBvAC0AZwBlAG4AZQByAGkAYwAtAGYAbwBuAHQALQBmAGEAbQBpAGwA
eQA6AHMAdwBpAHMAcwA7AA0ACgAJAG0AcwBvAC0AZgBvAG4AdAAtAHAAaQB0AGMAaAA6AHYAYQBy
AGkAYQBiAGwAZQA7AA0ACgAJAG0AcwBvAC0AZgBvAG4AdAAtAHMAaQBnAG4AYQB0AHUAcgBlADoA
LQAyADEANAA3ADQAOAAzADAAMAAxACAANwAxADgAMgAyADQANAA2ADQAIAAyADIAIAAwACAAMgA2
ADIAMQA3ADUAIAAwADsAfQANAAoAQABmAG8AbgB0AC0AZgBhAGMAZQANAAoACQB7AGYAbwBuAHQA
LQBmAGEAbQBpAGwAeQA6ACIAXABAAE0AaQBjAHIAbwBzAG8AZgB0ACAAWQBhAEgAZQBpACAAVQBJ
ACIAOwANAAoACQBwAGEAbgBvAHMAZQAtADEAOgAyACAAMQAxACAANQAgADMAIAAyACAAMgAgADQA
IAAyACAAMgAgADQAOwANAAoACQBtAHMAbwAtAGYAbwBuAHQALQBjAGgAYQByAHMAZQB0ADoAMQAz
ADQAOwANAAoACQBtAHMAbwAtAGcAZQBuAGUAcgBpAGMALQBmAG8AbgB0AC0AZgBhAG0AaQBsAHkA
OgBzAHcAaQBzAHMAOwANAAoACQBtAHMAbwAtAGYAbwBuAHQALQBwAGkAdABjAGgAOgB2AGEAcgBp
AGEAYgBsAGUAOwANAAoACQBtAHMAbwAtAGYAbwBuAHQALQBzAGkAZwBuAGEAdAB1AHIAZQA6AC0A
MgAxADQANwA0ADgAMwAwADAAMQAgADcAMQA4ADIAMgA0ADQANgA0ACAAMgAyACAAMAAgADIANgAy
ADEANwA1ACAAMAA7AH0ADQAKAEAAZgBvAG4AdAAtAGYAYQBjAGUADQAKAAkAewBmAG8AbgB0AC0A
ZgBhAG0AaQBsAHkAOgAiAE0AaQBjAHIAbwBzAG8AZgB0ACAAWQBhAEgAZQBpACAATABpAGcAaAB0
ACIAOwANAAoACQBwAGEAbgBvAHMAZQAtADEAOgAyACAAMQAxACAANQAgADIAIAA0ACAAMgAgADQA
IAAyACAAMgAgADMAOwANAAoACQBtAHMAbwAtAGYAbwBuAHQALQBjAGgAYQByAHMAZQB0ADoAMQAz
ADQAOwANAAoACQBtAHMAbwAtAGcAZQBuAGUAcgBpAGMALQBmAG8AbgB0AC0AZgBhAG0AaQBsAHkA
OgBzAHcAaQBzAHMAOwANAAoACQBtAHMAbwAtAGYAbwBuAHQALQBwAGkAdABjAGgAOgB2AGEAcgBp
AGEAYgBsAGUAOwANAAoACQBtAHMAbwAtAGYAbwBuAHQALQBzAGkAZwBuAGEAdAB1AHIAZQA6AC0A
MgAxADQANwA0ADgAMwAwADAAMQAgADcAMQA4ADIAMAA5ADAANAAwACAAMgAyACAAMAAgADIANgAy
ADEANwA1ACAAMAA7AH0ADQAKAEAAZgBvAG4AdAAtAGYAYQBjAGUADQAKAAkAewBmAG8AbgB0AC0A
ZgBhAG0AaQBsAHkAOgAiAFwAQABNAGkAYwByAG8AcwBvAGYAdAAgAFkAYQBIAGUAaQAgAEwAaQBn
AGgAdAAiADsADQAKAAkAcABhAG4AbwBzAGUALQAxADoAMgAgADEAMQAgADUAIAAyACAANAAgADIA
IAA0ACAAMgAgADIAIAAzADsADQAKAAkAbQBzAG8ALQBmAG8AbgB0AC0AYwBoAGEAcgBzAGUAdAA6
ADEAMwA0ADsADQAKAAkAbQBzAG8ALQBnAGUAbgBlAHIAaQBjAC0AZgBvAG4AdAAtAGYAYQBtAGkA
bAB5ADoAcwB3AGkAcwBzADsADQAKAAkAbQBzAG8ALQBmAG8AbgB0AC0AcABpAHQAYwBoADoAdgBh
AHIAaQBhAGIAbABlADsADQAKAAkAbQBzAG8ALQBmAG8AbgB0AC0AcwBpAGcAbgBhAHQAdQByAGUA
OgAtADIAMQA0ADcANAA4ADMAMAAwADEAIAA3ADEAOAAyADAAOQAwADQAMAAgADIAMgAgADAAIAAy
ADYAMgAxADcANQAgADAAOwB9AA0ACgBAAGYAbwBuAHQALQBmAGEAYwBlAA0ACgAJAHsAZgBvAG4A
dAAtAGYAYQBtAGkAbAB5ADoAIgBNAGkAYwByAG8AcwBvAGYAdAAgAFkAYQBIAGUAaQAgAFUASQAg
AEwAaQBnAGgAdAAiADsADQAKAAkAcABhAG4AbwBzAGUALQAxADoAMgAgADEAMQAgADUAIAAyACAA
NAAgADIAIAA0ACAAMgAgADIAIAAzADsADQAKAAkAbQBzAG8ALQBmAG8AbgB0AC0AYwBoAGEAcgBz
AGUAdAA6ADEAMwA0ADsADQAKAAkAbQBzAG8ALQBnAGUAbgBlAHIAaQBjAC0AZgBvAG4AdAAtAGYA
YQBtAGkAbAB5ADoAcwB3AGkAcwBzADsADQAKAAkAbQBzAG8ALQBmAG8AbgB0AC0AcABpAHQAYwBo
ADoAdgBhAHIAaQBhAGIAbABlADsADQAKAAkAbQBzAG8ALQBmAG8AbgB0AC0AcwBpAGcAbgBhAHQA
dQByAGUAOgAtADIAMQA0ADcANAA4ADMAMAAwADEAIAA3ADEAOAAyADAAOQAwADQAMAAgADIAMgAg
ADAAIAAyADYAMgAxADcANQAgADAAOwB9AA0ACgBAAGYAbwBuAHQALQBmAGEAYwBlAA0ACgAJAHsA
ZgBvAG4AdAAtAGYAYQBtAGkAbAB5ADoAIgBcAEAATQBpAGMAcgBvAHMAbwBmAHQAIABZAGEASABl
AGkAIABVAEkAIABMAGkAZwBoAHQAIgA7AA0ACgAJAHAAYQBuAG8AcwBlAC0AMQA6ADIAIAAxADEA
IAA1ACAAMgAgADQAIAAyACAANAAgADIAIAAyACAAMwA7AA0ACgAJAG0AcwBvAC0AZgBvAG4AdAAt
AGMAaABhAHIAcwBlAHQAOgAxADMANAA7AA0ACgAJAG0AcwBvAC0AZwBlAG4AZQByAGkAYwAtAGYA
bwBuAHQALQBmAGEAbQBpAGwAeQA6AHMAdwBpAHMAcwA7AA0ACgAJAG0AcwBvAC0AZgBvAG4AdAAt
AHAAaQB0AGMAaAA6AHYAYQByAGkAYQBiAGwAZQA7AA0ACgAJAG0AcwBvAC0AZgBvAG4AdAAtAHMA
aQBnAG4AYQB0AHUAcgBlADoALQAyADEANAA3ADQAOAAzADAAMAAxACAANwAxADgAMgAwADkAMAA0
ADAAIAAyADIAIAAwACAAMgA2ADIAMQA3ADUAIAAwADsAfQANAAoAQABmAG8AbgB0AC0AZgBhAGMA
ZQANAAoACQB7AGYAbwBuAHQALQBmAGEAbQBpAGwAeQA6ACIATQBpAGMAcgBvAHMAbwBmAHQAIABZ
AGkAIABCAGEAaQB0AGkAIgA7AA0ACgAJAHAAYQBuAG8AcwBlAC0AMQA6ADMAIAAwACAANQAgADAA
IAAwACAAMAAgADAAIAAwACAAMAAgADAAOwANAAoACQBtAHMAbwAtAGYAbwBuAHQALQBjAGgAYQBy
AHMAZQB0ADoAMAA7AA0ACgAJAG0AcwBvAC0AZwBlAG4AZQByAGkAYwAtAGYAbwBuAHQALQBmAGEA
bQBpAGwAeQA6AHMAYwByAGkAcAB0ADsADQAKAAkAbQBzAG8ALQBmAG8AbgB0AC0AcABpAHQAYwBo
ADoAdgBhAHIAaQBhAGIAbABlADsADQAKAAkAbQBzAG8ALQBmAG8AbgB0AC0AcwBpAGcAbgBhAHQA
dQByAGUAOgAtADIAMQA0ADcANAA4ADMANgA0ADUAIAA2ADYANQA2ADIAIAA1ADIANAAyADkAMAAg
ADAAIAAxACAAMAA7AH0ADQAKAEAAZgBvAG4AdAAtAGYAYQBjAGUADQAKAAkAewBmAG8AbgB0AC0A
ZgBhAG0AaQBsAHkAOgBNAGkAbgBnAEwAaQBVAC0ARQB4AHQAQgA7AA0ACgAJAHAAYQBuAG8AcwBl
AC0AMQA6ADIAIAAyACAANQAgADAAIAAwACAAMAAgADAAIAAwACAAMAAgADAAOwANAAoACQBtAHMA
bwAtAGYAbwBuAHQALQBjAGgAYQByAHMAZQB0ADoAMQAzADYAOwANAAoACQBtAHMAbwAtAGcAZQBu
AGUAcgBpAGMALQBmAG8AbgB0AC0AZgBhAG0AaQBsAHkAOgByAG8AbQBhAG4AOwANAAoACQBtAHMA
bwAtAGYAbwBuAHQALQBwAGkAdABjAGgAOgB2AGEAcgBpAGEAYgBsAGUAOwANAAoACQBtAHMAbwAt
AGYAbwBuAHQALQBzAGkAZwBuAGEAdAB1AHIAZQA6AC0AMgAxADQANwA0ADgAMwA2ADAAMQAgADEA
NgA4ADIAOQA2ADQANQA2ACAAMQA2ACAAMAAgADEAMAA0ADgANQA3ADcAIAAwADsAfQANAAoAQABm
AG8AbgB0AC0AZgBhAGMAZQANAAoACQB7AGYAbwBuAHQALQBmAGEAbQBpAGwAeQA6ACIAXABAAE0A
aQBuAGcATABpAFUALQBFAHgAdABCACIAOwANAAoACQBwAGEAbgBvAHMAZQAtADEAOgAyACAAMgAg
ADUAIAAwACAAMAAgADAAIAAwACAAMAAgADAAIAAwADsADQAKAAkAbQBzAG8ALQBmAG8AbgB0AC0A
YwBoAGEAcgBzAGUAdAA6ADEAMwA2ADsADQAKAAkAbQBzAG8ALQBnAGUAbgBlAHIAaQBjAC0AZgBv
AG4AdAAtAGYAYQBtAGkAbAB5ADoAcgBvAG0AYQBuADsADQAKAAkAbQBzAG8ALQBmAG8AbgB0AC0A
cABpAHQAYwBoADoAdgBhAHIAaQBhAGIAbABlADsADQAKAAkAbQBzAG8ALQBmAG8AbgB0AC0AcwBp
AGcAbgBhAHQAdQByAGUAOgAtADIAMQA0ADcANAA4ADMANgAwADEAIAAxADYAOAAyADkANgA0ADUA
NgAgADEANgAgADAAIAAxADAANAA4ADUANwA3ACAAMAA7AH0ADQAKAEAAZgBvAG4AdAAtAGYAYQBj
AGUADQAKAAkAewBmAG8AbgB0AC0AZgBhAG0AaQBsAHkAOgBQAE0AaQBuAGcATABpAFUALQBFAHgA
dABCADsADQAKAAkAcABhAG4AbwBzAGUALQAxADoAMgAgADIAIAA1ACAAMAAgADAAIAAwACAAMAAg
ADAAIAAwACAAMAA7AA0ACgAJAG0AcwBvAC0AZgBvAG4AdAAtAGMAaABhAHIAcwBlAHQAOgAxADMA
NgA7AA0ACgAJAG0AcwBvAC0AZwBlAG4AZQByAGkAYwAtAGYAbwBuAHQALQBmAGEAbQBpAGwAeQA6
AHIAbwBtAGEAbgA7AA0ACgAJAG0AcwBvAC0AZgBvAG4AdAAtAHAAaQB0AGMAaAA6AHYAYQByAGkA
YQBiAGwAZQA7AA0ACgAJAG0AcwBvAC0AZgBvAG4AdAAtAHMAaQBnAG4AYQB0AHUAcgBlADoALQAy
ADEANAA3ADQAOAAzADYAMAAxACAAMQA2ADgAMgA5ADYANAA1ADYAIAAxADYAIAAwACAAMQAwADQA
OAA1ADcANwAgADAAOwB9AA0ACgBAAGYAbwBuAHQALQBmAGEAYwBlAA0ACgAJAHsAZgBvAG4AdAAt
AGYAYQBtAGkAbAB5ADoAIgBcAEAAUABNAGkAbgBnAEwAaQBVAC0ARQB4AHQAQgAiADsADQAKAAkA
cABhAG4AbwBzAGUALQAxADoAMgAgADIAIAA1ACAAMAAgADAAIAAwACAAMAAgADAAIAAwACAAMAA7
AA0ACgAJAG0AcwBvAC0AZgBvAG4AdAAtAGMAaABhAHIAcwBlAHQAOgAxADMANgA7AA0ACgAJAG0A
cwBvAC0AZwBlAG4AZQByAGkAYwAtAGYAbwBuAHQALQBmAGEAbQBpAGwAeQA6AHIAbwBtAGEAbgA7
AA0ACgAJAG0AcwBvAC0AZgBvAG4AdAAtAHAAaQB0AGMAaAA6AHYAYQByAGkAYQBiAGwAZQA7AA0A
CgAJAG0AcwBvAC0AZgBvAG4AdAAtAHMAaQBnAG4AYQB0AHUAcgBlADoALQAyADEANAA3ADQAOAAz
ADYAMAAxACAAMQA2ADgAMgA5ADYANAA1ADYAIAAxADYAIAAwACAAMQAwADQAOAA1ADcANwAgADAA
OwB9AA0ACgBAAGYAbwBuAHQALQBmAGEAYwBlAA0ACgAJAHsAZgBvAG4AdAAtAGYAYQBtAGkAbAB5
ADoATQBpAG4AZwBMAGkAVQBfAEgASwBTAEMAUwAtAEUAeAB0AEIAOwANAAoACQBwAGEAbgBvAHMA
ZQAtADEAOgAyACAAMgAgADUAIAAwACAAMAAgADAAIAAwACAAMAAgADAAIAAwADsADQAKAAkAbQBz
AG8ALQBmAG8AbgB0AC0AYwBoAGEAcgBzAGUAdAA6ADEAMwA2ADsADQAKAAkAbQBzAG8ALQBnAGUA
bgBlAHIAaQBjAC0AZgBvAG4AdAAtAGYAYQBtAGkAbAB5ADoAcgBvAG0AYQBuADsADQAKAAkAbQBz
AG8ALQBmAG8AbgB0AC0AcABpAHQAYwBoADoAdgBhAHIAaQBhAGIAbABlADsADQAKAAkAbQBzAG8A
LQBmAG8AbgB0AC0AcwBpAGcAbgBhAHQAdQByAGUAOgAtADIAMQA0ADcANAA4ADMANgAwADEAIAAx
ADYAOAAyADkANgA0ADUANgAgADEANgAgADAAIAAxADAANAA4ADUANwA3ACAAMAA7AH0ADQAKAEAA
ZgBvAG4AdAAtAGYAYQBjAGUADQAKAAkAewBmAG8AbgB0AC0AZgBhAG0AaQBsAHkAOgAiAFwAQABN
AGkAbgBnAEwAaQBVAF8ASABLAFMAQwBTAC0ARQB4AHQAQgAiADsADQAKAAkAcABhAG4AbwBzAGUA
LQAxADoAMgAgADIAIAA1ACAAMAAgADAAIAAwACAAMAAgADAAIAAwACAAMAA7AA0ACgAJAG0AcwBv
AC0AZgBvAG4AdAAtAGMAaABhAHIAcwBlAHQAOgAxADMANgA7AA0ACgAJAG0AcwBvAC0AZwBlAG4A
ZQByAGkAYwAtAGYAbwBuAHQALQBmAGEAbQBpAGwAeQA6AHIAbwBtAGEAbgA7AA0ACgAJAG0AcwBv
AC0AZgBvAG4AdAAtAHAAaQB0AGMAaAA6AHYAYQByAGkAYQBiAGwAZQA7AA0ACgAJAG0AcwBvAC0A
ZgBvAG4AdAAtAHMAaQBnAG4AYQB0AHUAcgBlADoALQAyADEANAA3ADQAOAAzADYAMAAxACAAMQA2
ADgAMgA5ADYANAA1ADYAIAAxADYAIAAwACAAMQAwADQAOAA1ADcANwAgADAAOwB9AA0ACgBAAGYA
bwBuAHQALQBmAGEAYwBlAA0ACgAJAHsAZgBvAG4AdAAtAGYAYQBtAGkAbAB5ADoAIgBNAG8AbgBn
AG8AbABpAGEAbgAgAEIAYQBpAHQAaQAiADsADQAKAAkAcABhAG4AbwBzAGUALQAxADoAMwAgADAA
IAA1ACAAMAAgADAAIAAwACAAMAAgADAAIAAwACAAMAA7AA0ACgAJAG0AcwBvAC0AZgBvAG4AdAAt
AGMAaABhAHIAcwBlAHQAOgAwADsADQAKAAkAbQBzAG8ALQBnAGUAbgBlAHIAaQBjAC0AZgBvAG4A
dAAtAGYAYQBtAGkAbAB5ADoAcwBjAHIAaQBwAHQAOwANAAoACQBtAHMAbwAtAGYAbwBuAHQALQBw
AGkAdABjAGgAOgB2AGEAcgBpAGEAYgBsAGUAOwANAAoACQBtAHMAbwAtAGYAbwBuAHQALQBzAGkA
ZwBuAGEAdAB1AHIAZQA6AC0AMgAxADQANwA0ADgAMwA2ADEAMwAgADAAIAAxADMAMQAwADcAMgAg
ADAAIAAxACAAMAA7AH0ADQAKAEAAZgBvAG4AdAAtAGYAYQBjAGUADQAKAAkAewBmAG8AbgB0AC0A
ZgBhAG0AaQBsAHkAOgAiAFwAQABNAFMAIABHAG8AdABoAGkAYwAiADsADQAKAAkAcABhAG4AbwBz
AGUALQAxADoAMgAgADEAMQAgADYAIAA5ACAANwAgADIAIAA1ACAAOAAgADIAIAA0ADsADQAKAAkA
bQBzAG8ALQBmAG8AbgB0AC0AYwBoAGEAcgBzAGUAdAA6ADEAMgA4ADsADQAKAAkAbQBzAG8ALQBn
AGUAbgBlAHIAaQBjAC0AZgBvAG4AdAAtAGYAYQBtAGkAbAB5ADoAbQBvAGQAZQByAG4AOwANAAoA
CQBtAHMAbwAtAGYAbwBuAHQALQBwAGkAdABjAGgAOgBmAGkAeABlAGQAOwANAAoACQBtAHMAbwAt
AGYAbwBuAHQALQBzAGkAZwBuAGEAdAB1AHIAZQA6AC0ANQAzADYAOAA3ADAAMQA0ADUAIAAxADcA
OQAxADQAOQAxADUANwA5ACAAMQAzADQAMgAxADcANwA0ADYAIAAwACAAMQAzADEAMgAzADEAIAAw
ADsAfQANAAoAQABmAG8AbgB0AC0AZgBhAGMAZQANAAoACQB7AGYAbwBuAHQALQBmAGEAbQBpAGwA
eQA6ACIATQBTACAAVQBJACAARwBvAHQAaABpAGMAIgA7AA0ACgAJAHAAYQBuAG8AcwBlAC0AMQA6
ADIAIAAxADEAIAA2ACAAMAAgADcAIAAyACAANQAgADgAIAAyACAANAA7AA0ACgAJAG0AcwBvAC0A
ZgBvAG4AdAAtAGMAaABhAHIAcwBlAHQAOgAxADIAOAA7AA0ACgAJAG0AcwBvAC0AZwBlAG4AZQBy
AGkAYwAtAGYAbwBuAHQALQBmAGEAbQBpAGwAeQA6AHMAdwBpAHMAcwA7AA0ACgAJAG0AcwBvAC0A
ZgBvAG4AdAAtAHAAaQB0AGMAaAA6AHYAYQByAGkAYQBiAGwAZQA7AA0ACgAJAG0AcwBvAC0AZgBv
AG4AdAAtAHMAaQBnAG4AYQB0AHUAcgBlADoALQA1ADMANgA4ADcAMAAxADQANQAgADEANwA5ADEA
NAA5ADEANQA3ADkAIAAxADMANAAyADEANwA3ADQANgAgADAAIAAxADMAMQAyADMAMQAgADAAOwB9
AA0ACgBAAGYAbwBuAHQALQBmAGEAYwBlAA0ACgAJAHsAZgBvAG4AdAAtAGYAYQBtAGkAbAB5ADoA
IgBcAEAATQBTACAAVQBJACAARwBvAHQAaABpAGMAIgA7AA0ACgAJAHAAYQBuAG8AcwBlAC0AMQA6
ADIAIAAxADEAIAA2ACAAMAAgADcAIAAyACAANQAgADgAIAAyACAANAA7AA0ACgAJAG0AcwBvAC0A
ZgBvAG4AdAAtAGMAaABhAHIAcwBlAHQAOgAxADIAOAA7AA0ACgAJAG0AcwBvAC0AZwBlAG4AZQBy
AGkAYwAtAGYAbwBuAHQALQBmAGEAbQBpAGwAeQA6AHMAdwBpAHMAcwA7AA0ACgAJAG0AcwBvAC0A
ZgBvAG4AdAAtAHAAaQB0AGMAaAA6AHYAYQByAGkAYQBiAGwAZQA7AA0ACgAJAG0AcwBvAC0AZgBv
AG4AdAAtAHMAaQBnAG4AYQB0AHUAcgBlADoALQA1ADMANgA4ADcAMAAxADQANQAgADEANwA5ADEA
NAA5ADEANQA3ADkAIAAxADMANAAyADEANwA3ADQANgAgADAAIAAxADMAMQAyADMAMQAgADAAOwB9
AA0ACgBAAGYAbwBuAHQALQBmAGEAYwBlAA0ACgAJAHsAZgBvAG4AdAAtAGYAYQBtAGkAbAB5ADoA
IgBNAFMAIABQAEcAbwB0AGgAaQBjACIAOwANAAoACQBwAGEAbgBvAHMAZQAtADEAOgAyACAAMQAx
ACAANgAgADAAIAA3ACAAMgAgADUAIAA4ACAAMgAgADQAOwANAAoACQBtAHMAbwAtAGYAbwBuAHQA
LQBjAGgAYQByAHMAZQB0ADoAMQAyADgAOwANAAoACQBtAHMAbwAtAGcAZQBuAGUAcgBpAGMALQBm
AG8AbgB0AC0AZgBhAG0AaQBsAHkAOgBzAHcAaQBzAHMAOwANAAoACQBtAHMAbwAtAGYAbwBuAHQA
LQBwAGkAdABjAGgAOgB2AGEAcgBpAGEAYgBsAGUAOwANAAoACQBtAHMAbwAtAGYAbwBuAHQALQBz
AGkAZwBuAGEAdAB1AHIAZQA6AC0ANQAzADYAOAA3ADAAMQA0ADUAIAAxADcAOQAxADQAOQAxADUA
NwA5ACAAMQAzADQAMgAxADcANwA0ADYAIAAwACAAMQAzADEAMgAzADEAIAAwADsAfQANAAoAQABm
AG8AbgB0AC0AZgBhAGMAZQANAAoACQB7AGYAbwBuAHQALQBmAGEAbQBpAGwAeQA6ACIAXABAAE0A
UwAgAFAARwBvAHQAaABpAGMAIgA7AA0ACgAJAHAAYQBuAG8AcwBlAC0AMQA6ADIAIAAxADEAIAA2
ACAAMAAgADcAIAAyACAANQAgADgAIAAyACAANAA7AA0ACgAJAG0AcwBvAC0AZgBvAG4AdAAtAGMA
aABhAHIAcwBlAHQAOgAxADIAOAA7AA0ACgAJAG0AcwBvAC0AZwBlAG4AZQByAGkAYwAtAGYAbwBu
AHQALQBmAGEAbQBpAGwAeQA6AHMAdwBpAHMAcwA7AA0ACgAJAG0AcwBvAC0AZgBvAG4AdAAtAHAA
aQB0AGMAaAA6AHYAYQByAGkAYQBiAGwAZQA7AA0ACgAJAG0AcwBvAC0AZgBvAG4AdAAtAHMAaQBn
AG4AYQB0AHUAcgBlADoALQA1ADMANgA4ADcAMAAxADQANQAgADEANwA5ADEANAA5ADEANQA3ADkA
IAAxADMANAAyADEANwA3ADQANgAgADAAIAAxADMAMQAyADMAMQAgADAAOwB9AA0ACgBAAGYAbwBu
AHQALQBmAGEAYwBlAA0ACgAJAHsAZgBvAG4AdAAtAGYAYQBtAGkAbAB5ADoAIgBNAFYAIABCAG8A
bABpACIAOwANAAoACQBwAGEAbgBvAHMAZQAtADEAOgAyACAAMAAgADUAIAAwACAAMwAgADIAIAAw
ACAAOQAgADAAIAAwADsADQAKAAkAbQBzAG8ALQBmAG8AbgB0AC0AYwBoAGEAcgBzAGUAdAA6ADAA
OwANAAoACQBtAHMAbwAtAGcAZQBuAGUAcgBpAGMALQBmAG8AbgB0AC0AZgBhAG0AaQBsAHkAOgBh
AHUAdABvADsADQAKAAkAbQBzAG8ALQBmAG8AbgB0AC0AcABpAHQAYwBoADoAdgBhAHIAaQBhAGIA
bABlADsADQAKAAkAbQBzAG8ALQBmAG8AbgB0AC0AcwBpAGcAbgBhAHQAdQByAGUAOgAzACAAMAAg
ADIANQA2ACAAMAAgADEAIAAwADsAfQANAAoAQABmAG8AbgB0AC0AZgBhAGMAZQANAAoACQB7AGYA
bwBuAHQALQBmAGEAbQBpAGwAeQA6ACIATQB5AGEAbgBtAGEAcgAgAFQAZQB4AHQAIgA7AA0ACgAJ
AHAAYQBuAG8AcwBlAC0AMQA6ADIAIAAxADEAIAA1ACAAMgAgADQAIAAyACAANAAgADIAIAAyACAA
MwA7AA0ACgAJAG0AcwBvAC0AZgBvAG4AdAAtAGMAaABhAHIAcwBlAHQAOgAwADsADQAKAAkAbQBz
AG8ALQBnAGUAbgBlAHIAaQBjAC0AZgBvAG4AdAAtAGYAYQBtAGkAbAB5ADoAcwB3AGkAcwBzADsA
DQAKAAkAbQBzAG8ALQBmAG8AbgB0AC0AcABpAHQAYwBoADoAdgBhAHIAaQBhAGIAbABlADsADQAK
AAkAbQBzAG8ALQBmAG8AbgB0AC0AcwBpAGcAbgBhAHQAdQByAGUAOgAtADIAMQA0ADcANAA4ADMA
NgA0ADUAIAAwACAAMQAwADIANAAgADAAIAAxACAAMAA7AH0ADQAKAEAAZgBvAG4AdAAtAGYAYQBj
AGUADQAKAAkAewBmAG8AbgB0AC0AZgBhAG0AaQBsAHkAOgAiAE4AaQByAG0AYQBsAGEAIABVAEkA
IgA7AA0ACgAJAHAAYQBuAG8AcwBlAC0AMQA6ADIAIAAxADEAIAA1ACAAMgAgADQAIAAyACAANAAg
ADIAIAAyACAAMwA7AA0ACgAJAG0AcwBvAC0AZgBvAG4AdAAtAGMAaABhAHIAcwBlAHQAOgAwADsA
DQAKAAkAbQBzAG8ALQBnAGUAbgBlAHIAaQBjAC0AZgBvAG4AdAAtAGYAYQBtAGkAbAB5ADoAcwB3
AGkAcwBzADsADQAKAAkAbQBzAG8ALQBmAG8AbgB0AC0AcABpAHQAYwBoADoAdgBhAHIAaQBhAGIA
bABlADsADQAKAAkAbQBzAG8ALQBmAG8AbgB0AC0AcwBpAGcAbgBhAHQAdQByAGUAOgAtADIAMQAz
ADAANwAzADkAMQA2ADUAIAAzADMANQA1ADQANQAwADYAIAA1ADEAMgAgADAAIAAxACAAMAA7AH0A
DQAKAEAAZgBvAG4AdAAtAGYAYQBjAGUADQAKAAkAewBmAG8AbgB0AC0AZgBhAG0AaQBsAHkAOgAi
AE4AaQByAG0AYQBsAGEAIABVAEkAIABTAGUAbQBpAGwAaQBnAGgAdAAiADsADQAKAAkAcABhAG4A
bwBzAGUALQAxADoAMgAgADEAMQAgADQAIAAyACAANAAgADIAIAA0ACAAMgAgADIAIAAzADsADQAK
AAkAbQBzAG8ALQBmAG8AbgB0AC0AYwBoAGEAcgBzAGUAdAA6ADAAOwANAAoACQBtAHMAbwAtAGcA
ZQBuAGUAcgBpAGMALQBmAG8AbgB0AC0AZgBhAG0AaQBsAHkAOgBzAHcAaQBzAHMAOwANAAoACQBt
AHMAbwAtAGYAbwBuAHQALQBwAGkAdABjAGgAOgB2AGEAcgBpAGEAYgBsAGUAOwANAAoACQBtAHMA
bwAtAGYAbwBuAHQALQBzAGkAZwBuAGEAdAB1AHIAZQA6AC0AMgAxADMAMAA3ADMAOQAxADYANQAg
ADMAMwA1ADUANAA1ADAANgAgADUAMQAyACAAMAAgADEAIAAwADsAfQANAAoAQABmAG8AbgB0AC0A
ZgBhAGMAZQANAAoACQB7AGYAbwBuAHQALQBmAGEAbQBpAGwAeQA6ACIAUABhAGwAYQB0AGkAbgBv
ACAATABpAG4AbwB0AHkAcABlACIAOwANAAoACQBwAGEAbgBvAHMAZQAtADEAOgAyACAANAAgADUA
IAAyACAANQAgADUAIAA1ACAAMwAgADMAIAA0ADsADQAKAAkAbQBzAG8ALQBmAG8AbgB0AC0AYwBo
AGEAcgBzAGUAdAA6ADIAMAA0ADsADQAKAAkAbQBzAG8ALQBnAGUAbgBlAHIAaQBjAC0AZgBvAG4A
dAAtAGYAYQBtAGkAbAB5ADoAcgBvAG0AYQBuADsADQAKAAkAbQBzAG8ALQBmAG8AbgB0AC0AcABp
AHQAYwBoADoAdgBhAHIAaQBhAGIAbABlADsADQAKAAkAbQBzAG8ALQBmAG8AbgB0AC0AcwBpAGcA
bgBhAHQAdQByAGUAOgAtADUAMwA2ADgANwAwADIANgA1ACAAMQAwADcAMwA3ADQAMQA4ADQAMwAg
ADAAIAAwACAANAAxADUAIAAwADsAfQANAAoAQABmAG8AbgB0AC0AZgBhAGMAZQANAAoACQB7AGYA
bwBuAHQALQBmAGEAbQBpAGwAeQA6ACIAUwBlAGcAbwBlACAATQBEAEwAMgAgAEEAcwBzAGUAdABz
ACIAOwANAAoACQBwAGEAbgBvAHMAZQAtADEAOgA1ACAAMQAwACAAMQAgADIAIAAxACAAMQAgADEA
IAAxACAAMQAgADEAOwANAAoACQBtAHMAbwAtAGYAbwBuAHQALQBjAGgAYQByAHMAZQB0ADoAMAA7
AA0ACgAJAG0AcwBvAC0AZwBlAG4AZQByAGkAYwAtAGYAbwBuAHQALQBmAGEAbQBpAGwAeQA6AHIA
bwBtAGEAbgA7AA0ACgAJAG0AcwBvAC0AZgBvAG4AdAAtAHAAaQB0AGMAaAA6AHYAYQByAGkAYQBi
AGwAZQA7AA0ACgAJAG0AcwBvAC0AZgBvAG4AdAAtAHMAaQBnAG4AYQB0AHUAcgBlADoAMwAgADIA
NgA4ADQAMwA1ADQANQA2ACAAMAAgADAAIAAxACAAMAA7AH0ADQAKAEAAZgBvAG4AdAAtAGYAYQBj
AGUADQAKAAkAewBmAG8AbgB0AC0AZgBhAG0AaQBsAHkAOgAiAFMAZQBnAG8AZQAgAFAAcgBpAG4A
dAAiADsADQAKAAkAcABhAG4AbwBzAGUALQAxADoAMgAgADAAIAA2ACAAMAAgADAAIAAwACAAMAAg
ADAAIAAwACAAMAA7AA0ACgAJAG0AcwBvAC0AZgBvAG4AdAAtAGMAaABhAHIAcwBlAHQAOgAyADAA
NAA7AA0ACgAJAG0AcwBvAC0AZwBlAG4AZQByAGkAYwAtAGYAbwBuAHQALQBmAGEAbQBpAGwAeQA6
AGEAdQB0AG8AOwANAAoACQBtAHMAbwAtAGYAbwBuAHQALQBwAGkAdABjAGgAOgB2AGEAcgBpAGEA
YgBsAGUAOwANAAoACQBtAHMAbwAtAGYAbwBuAHQALQBzAGkAZwBuAGEAdAB1AHIAZQA6ADYANQA1
ACAAMAAgADAAIAAwACAAMQA1ADkAIAAwADsAfQANAAoAQABmAG8AbgB0AC0AZgBhAGMAZQANAAoA
CQB7AGYAbwBuAHQALQBmAGEAbQBpAGwAeQA6ACIAUwBlAGcAbwBlACAAUwBjAHIAaQBwAHQAIgA7
AA0ACgAJAHAAYQBuAG8AcwBlAC0AMQA6ADIAIAAxADEAIAA1ACAANAAgADIAIAAwACAAMAAgADAA
IAAwACAAMwA7AA0ACgAJAG0AcwBvAC0AZgBvAG4AdAAtAGMAaABhAHIAcwBlAHQAOgAyADAANAA7
AA0ACgAJAG0AcwBvAC0AZwBlAG4AZQByAGkAYwAtAGYAbwBuAHQALQBmAGEAbQBpAGwAeQA6AHMA
YwByAGkAcAB0ADsADQAKAAkAbQBzAG8ALQBmAG8AbgB0AC0AcABpAHQAYwBoADoAdgBhAHIAaQBh
AGIAbABlADsADQAKAAkAbQBzAG8ALQBmAG8AbgB0AC0AcwBpAGcAbgBhAHQAdQByAGUAOgA2ADUA
NQAgADAAIAAwACAAMAAgADEANQA5ACAAMAA7AH0ADQAKAEAAZgBvAG4AdAAtAGYAYQBjAGUADQAK
AAkAewBmAG8AbgB0AC0AZgBhAG0AaQBsAHkAOgAiAFMAZQBnAG8AZQAgAFUASQAiADsADQAKAAkA
cABhAG4AbwBzAGUALQAxADoAMgAgADEAMQAgADUAIAAyACAANAAgADIAIAA0ACAAMgAgADIAIAAz
ADsADQAKAAkAbQBzAG8ALQBmAG8AbgB0AC0AYwBoAGEAcgBzAGUAdAA6ADIAMAA0ADsADQAKAAkA
bQBzAG8ALQBnAGUAbgBlAHIAaQBjAC0AZgBvAG4AdAAtAGYAYQBtAGkAbAB5ADoAcwB3AGkAcwBz
ADsADQAKAAkAbQBzAG8ALQBmAG8AbgB0AC0AcABpAHQAYwBoADoAdgBhAHIAaQBhAGIAbABlADsA
DQAKAAkAbQBzAG8ALQBmAG8AbgB0AC0AcwBpAGcAbgBhAHQAdQByAGUAOgAtADQANgA5ADcANQAw
ADAAMQA3ACAALQAxADAANwAzADYAOAAzADMAMgA5ACAAOQAgADAAIAA1ADEAMQAgADAAOwB9AA0A
CgBAAGYAbwBuAHQALQBmAGEAYwBlAA0ACgAJAHsAZgBvAG4AdAAtAGYAYQBtAGkAbAB5ADoAIgBT
AGUAZwBvAGUAIABVAEkAIABCAGwAYQBjAGsAIgA7AA0ACgAJAHAAYQBuAG8AcwBlAC0AMQA6ADIA
IAAxADEAIAAxADAAIAAyACAANAAgADIAIAA0ACAAMgAgADIAIAAzADsADQAKAAkAbQBzAG8ALQBm
AG8AbgB0AC0AYwBoAGEAcgBzAGUAdAA6ADIAMAA0ADsADQAKAAkAbQBzAG8ALQBnAGUAbgBlAHIA
aQBjAC0AZgBvAG4AdAAtAGYAYQBtAGkAbAB5ADoAcwB3AGkAcwBzADsADQAKAAkAbQBzAG8ALQBm
AG8AbgB0AC0AcABpAHQAYwBoADoAdgBhAHIAaQBhAGIAbABlADsADQAKAAkAbQBzAG8ALQBmAG8A
bgB0AC0AcwBpAGcAbgBhAHQAdQByAGUAOgAtADUAMwA2ADgANwAwADEANAA1ACAAMQAwADcAMwA4
ADAAMAAzADEAOQAgADMAMwAgADAAIAA0ADEANQAgADAAOwB9AA0ACgBAAGYAbwBuAHQALQBmAGEA
YwBlAA0ACgAJAHsAZgBvAG4AdAAtAGYAYQBtAGkAbAB5ADoAIgBTAGUAZwBvAGUAIABVAEkAIABF
AG0AbwBqAGkAIgA7AA0ACgAJAHAAYQBuAG8AcwBlAC0AMQA6ADIAIAAxADEAIAA1ACAAMgAgADQA
IAAyACAANAAgADIAIAAyACAAMwA7AA0ACgAJAG0AcwBvAC0AZgBvAG4AdAAtAGMAaABhAHIAcwBl
AHQAOgAwADsADQAKAAkAbQBzAG8ALQBnAGUAbgBlAHIAaQBjAC0AZgBvAG4AdAAtAGYAYQBtAGkA
bAB5ADoAcwB3AGkAcwBzADsADQAKAAkAbQBzAG8ALQBmAG8AbgB0AC0AcABpAHQAYwBoADoAdgBh
AHIAaQBhAGIAbABlADsADQAKAAkAbQBzAG8ALQBmAG8AbgB0AC0AcwBpAGcAbgBhAHQAdQByAGUA
OgAzACAAMwAzADUANQA0ADQAMwAyACAAMAAgADAAIAAxACAAMAA7AH0ADQAKAEAAZgBvAG4AdAAt
AGYAYQBjAGUADQAKAAkAewBmAG8AbgB0AC0AZgBhAG0AaQBsAHkAOgAiAFMAZQBnAG8AZQAgAFUA
SQAgAEgAaQBzAHQAbwByAGkAYwAiADsADQAKAAkAcABhAG4AbwBzAGUALQAxADoAMgAgADEAMQAg
ADUAIAAyACAANAAgADIAIAA0ACAAMgAgADIAIAAzADsADQAKAAkAbQBzAG8ALQBmAG8AbgB0AC0A
YwBoAGEAcgBzAGUAdAA6ADAAOwANAAoACQBtAHMAbwAtAGcAZQBuAGUAcgBpAGMALQBmAG8AbgB0
AC0AZgBhAG0AaQBsAHkAOgBzAHcAaQBzAHMAOwANAAoACQBtAHMAbwAtAGYAbwBuAHQALQBwAGkA
dABjAGgAOgB2AGEAcgBpAGEAYgBsAGUAOwANAAoACQBtAHMAbwAtAGYAbwBuAHQALQBzAGkAZwBu
AGEAdAB1AHIAZQA6AC0AMgAxADQANwA0ADgAMwAxADUAMwAgADMAMwA1ADUANAA0ADMANAAgADYA
MwA0ADAANwAzADYAIAAwACAAMQAgADAAOwB9AA0ACgBAAGYAbwBuAHQALQBmAGEAYwBlAA0ACgAJ
AHsAZgBvAG4AdAAtAGYAYQBtAGkAbAB5ADoAIgBTAGUAZwBvAGUAIABVAEkAIABMAGkAZwBoAHQA
IgA7AA0ACgAJAHAAYQBuAG8AcwBlAC0AMQA6ADIAIAAxADEAIAA1ACAAMgAgADQAIAAyACAANAAg
ADIAIAAyACAAMwA7AA0ACgAJAG0AcwBvAC0AZgBvAG4AdAAtAGMAaABhAHIAcwBlAHQAOgAyADAA
NAA7AA0ACgAJAG0AcwBvAC0AZwBlAG4AZQByAGkAYwAtAGYAbwBuAHQALQBmAGEAbQBpAGwAeQA6
AHMAdwBpAHMAcwA7AA0ACgAJAG0AcwBvAC0AZgBvAG4AdAAtAHAAaQB0AGMAaAA6AHYAYQByAGkA
YQBiAGwAZQA7AA0ACgAJAG0AcwBvAC0AZgBvAG4AdAAtAHMAaQBnAG4AYQB0AHUAcgBlADoALQA0
ADYAOQA3ADUAMAAwADEANwAgAC0AMQAwADcAMwA2ADgAMwAzADIAOQAgADkAIAAwACAANQAxADEA
IAAwADsAfQANAAoAQABmAG8AbgB0AC0AZgBhAGMAZQANAAoACQB7AGYAbwBuAHQALQBmAGEAbQBp
AGwAeQA6ACIAUwBlAGcAbwBlACAAVQBJACAAUwBlAG0AaQBiAG8AbABkACIAOwANAAoACQBwAGEA
bgBvAHMAZQAtADEAOgAyACAAMQAxACAANwAgADIAIAA0ACAAMgAgADQAIAAyACAAMgAgADMAOwAN
AAoACQBtAHMAbwAtAGYAbwBuAHQALQBjAGgAYQByAHMAZQB0ADoAMgAwADQAOwANAAoACQBtAHMA
bwAtAGcAZQBuAGUAcgBpAGMALQBmAG8AbgB0AC0AZgBhAG0AaQBsAHkAOgBzAHcAaQBzAHMAOwAN
AAoACQBtAHMAbwAtAGYAbwBuAHQALQBwAGkAdABjAGgAOgB2AGEAcgBpAGEAYgBsAGUAOwANAAoA
CQBtAHMAbwAtAGYAbwBuAHQALQBzAGkAZwBuAGEAdAB1AHIAZQA6AC0ANAA2ADkANwA1ADAAMAAx
ADcAIAAtADEAMAA3ADMANgA4ADMAMwAyADkAIAA5ACAAMAAgADUAMQAxACAAMAA7AH0ADQAKAEAA
ZgBvAG4AdAAtAGYAYQBjAGUADQAKAAkAewBmAG8AbgB0AC0AZgBhAG0AaQBsAHkAOgAiAFMAZQBn
AG8AZQAgAFUASQAgAFMAZQBtAGkAbABpAGcAaAB0ACIAOwANAAoACQBwAGEAbgBvAHMAZQAtADEA
OgAyACAAMQAxACAANAAgADIAIAA0ACAAMgAgADQAIAAyACAAMgAgADMAOwANAAoACQBtAHMAbwAt
AGYAbwBuAHQALQBjAGgAYQByAHMAZQB0ADoAMgAwADQAOwANAAoACQBtAHMAbwAtAGcAZQBuAGUA
cgBpAGMALQBmAG8AbgB0AC0AZgBhAG0AaQBsAHkAOgBzAHcAaQBzAHMAOwANAAoACQBtAHMAbwAt
AGYAbwBuAHQALQBwAGkAdABjAGgAOgB2AGEAcgBpAGEAYgBsAGUAOwANAAoACQBtAHMAbwAtAGYA
bwBuAHQALQBzAGkAZwBuAGEAdAB1AHIAZQA6AC0ANAA2ADkANwA1ADAAMAAxADcAIAAtADEAMAA3
ADMANgA4ADMAMwAyADkAIAA5ACAAMAAgADUAMQAxACAAMAA7AH0ADQAKAEAAZgBvAG4AdAAtAGYA
YQBjAGUADQAKAAkAewBmAG8AbgB0AC0AZgBhAG0AaQBsAHkAOgAiAFMAZQBnAG8AZQAgAFUASQAg
AFMAeQBtAGIAbwBsACIAOwANAAoACQBwAGEAbgBvAHMAZQAtADEAOgAyACAAMQAxACAANQAgADIA
IAA0ACAAMgAgADQAIAAyACAAMgAgADMAOwANAAoACQBtAHMAbwAtAGYAbwBuAHQALQBjAGgAYQBy
AHMAZQB0ADoAMAA7AA0ACgAJAG0AcwBvAC0AZwBlAG4AZQByAGkAYwAtAGYAbwBuAHQALQBmAGEA
bQBpAGwAeQA6AHMAdwBpAHMAcwA7AA0ACgAJAG0AcwBvAC0AZgBvAG4AdAAtAHAAaQB0AGMAaAA6
AHYAYQByAGkAYQBiAGwAZQA7AA0ACgAJAG0AcwBvAC0AZgBvAG4AdAAtAHMAaQBnAG4AYQB0AHUA
cgBlADoALQAyADEANAA3ADQAOAAzADEANgA1ACAAMwAwADIAMAA1ADUANAAwADcAIAAyADYAMgAx
ADQANAAgADAAIAAxACAAMAA7AH0ADQAKAEAAZgBvAG4AdAAtAGYAYQBjAGUADQAKAAkAewBmAG8A
bgB0AC0AZgBhAG0AaQBsAHkAOgAiAFwAQABTAGkAbQBTAHUAbgAiADsADQAKAAkAcABhAG4AbwBz
AGUALQAxADoAMgAgADEAIAA2ACAAMAAgADMAIAAxACAAMQAgADEAIAAxACAAMQA7AA0ACgAJAG0A
cwBvAC0AZgBvAG4AdAAtAGMAaABhAHIAcwBlAHQAOgAxADMANAA7AA0ACgAJAG0AcwBvAC0AZwBl
AG4AZQByAGkAYwAtAGYAbwBuAHQALQBmAGEAbQBpAGwAeQA6AGEAdQB0AG8AOwANAAoACQBtAHMA
bwAtAGYAbwBuAHQALQBwAGkAdABjAGgAOgB2AGEAcgBpAGEAYgBsAGUAOwANAAoACQBtAHMAbwAt
AGYAbwBuAHQALQBzAGkAZwBuAGEAdAB1AHIAZQA6ADMAIAA2ADgAMAA0ADYAMAAyADgAOAAgADIA
MgAgADAAIAAyADYAMgAxADQANQAgADAAOwB9AA0ACgBAAGYAbwBuAHQALQBmAGEAYwBlAA0ACgAJ
AHsAZgBvAG4AdAAtAGYAYQBtAGkAbAB5ADoATgBTAGkAbQBTAHUAbgA7AA0ACgAJAHAAYQBuAG8A
cwBlAC0AMQA6ADIAIAAxACAANgAgADkAIAAzACAAMQAgADEAIAAxACAAMQAgADEAOwANAAoACQBt
AHMAbwAtAGYAbwBuAHQALQBjAGgAYQByAHMAZQB0ADoAMQAzADQAOwANAAoACQBtAHMAbwAtAGcA
ZQBuAGUAcgBpAGMALQBmAG8AbgB0AC0AZgBhAG0AaQBsAHkAOgBtAG8AZABlAHIAbgA7AA0ACgAJ
AG0AcwBvAC0AZgBvAG4AdAAtAHAAaQB0AGMAaAA6AGYAaQB4AGUAZAA7AA0ACgAJAG0AcwBvAC0A
ZgBvAG4AdAAtAHMAaQBnAG4AYQB0AHUAcgBlADoANgA0ADMAIAA2ADgAMAA0ADYAMAAyADgAOAAg
ADIAMgAgADAAIAAyADYAMgAxADQANQAgADAAOwB9AA0ACgBAAGYAbwBuAHQALQBmAGEAYwBlAA0A
CgAJAHsAZgBvAG4AdAAtAGYAYQBtAGkAbAB5ADoAIgBcAEAATgBTAGkAbQBTAHUAbgAiADsADQAK
AAkAcABhAG4AbwBzAGUALQAxADoAMgAgADEAIAA2ACAAOQAgADMAIAAxACAAMQAgADEAIAAxACAA
MQA7AA0ACgAJAG0AcwBvAC0AZgBvAG4AdAAtAGMAaABhAHIAcwBlAHQAOgAxADMANAA7AA0ACgAJ
AG0AcwBvAC0AZwBlAG4AZQByAGkAYwAtAGYAbwBuAHQALQBmAGEAbQBpAGwAeQA6AG0AbwBkAGUA
cgBuADsADQAKAAkAbQBzAG8ALQBmAG8AbgB0AC0AcABpAHQAYwBoADoAZgBpAHgAZQBkADsADQAK
AAkAbQBzAG8ALQBmAG8AbgB0AC0AcwBpAGcAbgBhAHQAdQByAGUAOgA2ADQAMwAgADYAOAAwADQA
NgAwADIAOAA4ACAAMgAyACAAMAAgADIANgAyADEANAA1ACAAMAA7AH0ADQAKAEAAZgBvAG4AdAAt
AGYAYQBjAGUADQAKAAkAewBmAG8AbgB0AC0AZgBhAG0AaQBsAHkAOgBTAGkAbQBTAHUAbgAtAEUA
eAB0AEIAOwANAAoACQBwAGEAbgBvAHMAZQAtADEAOgAyACAAMQAgADYAIAA5ACAANgAgADEAIAAx
ACAAMQAgADEAIAAxADsADQAKAAkAbQBzAG8ALQBmAG8AbgB0AC0AYwBoAGEAcgBzAGUAdAA6ADEA
MwA0ADsADQAKAAkAbQBzAG8ALQBnAGUAbgBlAHIAaQBjAC0AZgBvAG4AdAAtAGYAYQBtAGkAbAB5
ADoAbQBvAGQAZQByAG4AOwANAAoACQBtAHMAbwAtAGYAbwBuAHQALQBwAGkAdABjAGgAOgBmAGkA
eABlAGQAOwANAAoACQBtAHMAbwAtAGYAbwBuAHQALQBzAGkAZwBuAGEAdAB1AHIAZQA6ADMAIAAx
ADYAOAA2ADgAOQA2ADYANAAgADEANgAgADAAIAAyADYAMgAxADQANQAgADAAOwB9AA0ACgBAAGYA
bwBuAHQALQBmAGEAYwBlAA0ACgAJAHsAZgBvAG4AdAAtAGYAYQBtAGkAbAB5ADoAIgBcAEAAUwBp
AG0AUwB1AG4ALQBFAHgAdABCACIAOwANAAoACQBwAGEAbgBvAHMAZQAtADEAOgAyACAAMQAgADYA
IAA5ACAANgAgADEAIAAxACAAMQAgADEAIAAxADsADQAKAAkAbQBzAG8ALQBmAG8AbgB0AC0AYwBo
AGEAcgBzAGUAdAA6ADEAMwA0ADsADQAKAAkAbQBzAG8ALQBnAGUAbgBlAHIAaQBjAC0AZgBvAG4A
dAAtAGYAYQBtAGkAbAB5ADoAbQBvAGQAZQByAG4AOwANAAoACQBtAHMAbwAtAGYAbwBuAHQALQBw
AGkAdABjAGgAOgBmAGkAeABlAGQAOwANAAoACQBtAHMAbwAtAGYAbwBuAHQALQBzAGkAZwBuAGEA
dAB1AHIAZQA6ADMAIAAxADYAOAA2ADgAOQA2ADYANAAgADEANgAgADAAIAAyADYAMgAxADQANQAg
ADAAOwB9AA0ACgBAAGYAbwBuAHQALQBmAGEAYwBlAA0ACgAJAHsAZgBvAG4AdAAtAGYAYQBtAGkA
bAB5ADoAIgBTAGkAdABrAGEAIABTAG0AYQBsAGwAIgA7AA0ACgAJAHAAYQBuAG8AcwBlAC0AMQA6
ADIAIAAwACAANQAgADUAIAAwACAAMAAgADAAIAAyACAAMAAgADQAOwANAAoACQBtAHMAbwAtAGYA
bwBuAHQALQBjAGgAYQByAHMAZQB0ADoAMgAwADQAOwANAAoACQBtAHMAbwAtAGcAZQBuAGUAcgBp
AGMALQBmAG8AbgB0AC0AZgBhAG0AaQBsAHkAOgBhAHUAdABvADsADQAKAAkAbQBzAG8ALQBmAG8A
bgB0AC0AcABpAHQAYwBoADoAdgBhAHIAaQBhAGIAbABlADsADQAKAAkAbQBzAG8ALQBmAG8AbgB0
AC0AcwBpAGcAbgBhAHQAdQByAGUAOgAtADEANgAxADAANgAxADEAOQA4ADUAIAAxADAANwAzADcA
NQAwADAAOQAxACAAMAAgADAAIAA0ADEANQAgADAAOwB9AA0ACgBAAGYAbwBuAHQALQBmAGEAYwBl
AA0ACgAJAHsAZgBvAG4AdAAtAGYAYQBtAGkAbAB5ADoAIgBTAGkAdABrAGEAIABUAGUAeAB0ACIA
OwANAAoACQBwAGEAbgBvAHMAZQAtADEAOgAyACAAMAAgADUAIAA1ACAAMAAgADAAIAAwACAAMgAg
ADAAIAA0ADsADQAKAAkAbQBzAG8ALQBmAG8AbgB0AC0AYwBoAGEAcgBzAGUAdAA6ADIAMAA0ADsA
DQAKAAkAbQBzAG8ALQBnAGUAbgBlAHIAaQBjAC0AZgBvAG4AdAAtAGYAYQBtAGkAbAB5ADoAYQB1
AHQAbwA7AA0ACgAJAG0AcwBvAC0AZgBvAG4AdAAtAHAAaQB0AGMAaAA6AHYAYQByAGkAYQBiAGwA
ZQA7AA0ACgAJAG0AcwBvAC0AZgBvAG4AdAAtAHMAaQBnAG4AYQB0AHUAcgBlADoALQAxADYAMQAw
ADYAMQAxADkAOAA1ACAAMQAwADcAMwA3ADUAMAAwADkAMQAgADAAIAAwACAANAAxADUAIAAwADsA
fQANAAoAQABmAG8AbgB0AC0AZgBhAGMAZQANAAoACQB7AGYAbwBuAHQALQBmAGEAbQBpAGwAeQA6
ACIAUwBpAHQAawBhACAAUwB1AGIAaABlAGEAZABpAG4AZwAiADsADQAKAAkAcABhAG4AbwBzAGUA
LQAxADoAMgAgADAAIAA1ACAANQAgADAAIAAwACAAMAAgADIAIAAwACAANAA7AA0ACgAJAG0AcwBv
AC0AZgBvAG4AdAAtAGMAaABhAHIAcwBlAHQAOgAyADAANAA7AA0ACgAJAG0AcwBvAC0AZwBlAG4A
ZQByAGkAYwAtAGYAbwBuAHQALQBmAGEAbQBpAGwAeQA6AGEAdQB0AG8AOwANAAoACQBtAHMAbwAt
AGYAbwBuAHQALQBwAGkAdABjAGgAOgB2AGEAcgBpAGEAYgBsAGUAOwANAAoACQBtAHMAbwAtAGYA
bwBuAHQALQBzAGkAZwBuAGEAdAB1AHIAZQA6AC0AMQA2ADEAMAA2ADEAMQA5ADgANQAgADEAMAA3
ADMANwA1ADAAMAA5ADEAIAAwACAAMAAgADQAMQA1ACAAMAA7AH0ADQAKAEAAZgBvAG4AdAAtAGYA
YQBjAGUADQAKAAkAewBmAG8AbgB0AC0AZgBhAG0AaQBsAHkAOgAiAFMAaQB0AGsAYQAgAEgAZQBh
AGQAaQBuAGcAIgA7AA0ACgAJAHAAYQBuAG8AcwBlAC0AMQA6ADIAIAAwACAANQAgADUAIAAwACAA
MAAgADAAIAAyACAAMAAgADQAOwANAAoACQBtAHMAbwAtAGYAbwBuAHQALQBjAGgAYQByAHMAZQB0
ADoAMgAwADQAOwANAAoACQBtAHMAbwAtAGcAZQBuAGUAcgBpAGMALQBmAG8AbgB0AC0AZgBhAG0A
aQBsAHkAOgBhAHUAdABvADsADQAKAAkAbQBzAG8ALQBmAG8AbgB0AC0AcABpAHQAYwBoADoAdgBh
AHIAaQBhAGIAbABlADsADQAKAAkAbQBzAG8ALQBmAG8AbgB0AC0AcwBpAGcAbgBhAHQAdQByAGUA
OgAtADEANgAxADAANgAxADEAOQA4ADUAIAAxADAANwAzADcANQAwADAAOQAxACAAMAAgADAAIAA0
ADEANQAgADAAOwB9AA0ACgBAAGYAbwBuAHQALQBmAGEAYwBlAA0ACgAJAHsAZgBvAG4AdAAtAGYA
YQBtAGkAbAB5ADoAIgBTAGkAdABrAGEAIABEAGkAcwBwAGwAYQB5ACIAOwANAAoACQBwAGEAbgBv
AHMAZQAtADEAOgAyACAAMAAgADUAIAA1ACAAMAAgADAAIAAwACAAMgAgADAAIAA0ADsADQAKAAkA
bQBzAG8ALQBmAG8AbgB0AC0AYwBoAGEAcgBzAGUAdAA6ADIAMAA0ADsADQAKAAkAbQBzAG8ALQBn
AGUAbgBlAHIAaQBjAC0AZgBvAG4AdAAtAGYAYQBtAGkAbAB5ADoAYQB1AHQAbwA7AA0ACgAJAG0A
cwBvAC0AZgBvAG4AdAAtAHAAaQB0AGMAaAA6AHYAYQByAGkAYQBiAGwAZQA7AA0ACgAJAG0AcwBv
AC0AZgBvAG4AdAAtAHMAaQBnAG4AYQB0AHUAcgBlADoALQAxADYAMQAwADYAMQAxADkAOAA1ACAA
MQAwADcAMwA3ADUAMAAwADkAMQAgADAAIAAwACAANAAxADUAIAAwADsAfQANAAoAQABmAG8AbgB0
AC0AZgBhAGMAZQANAAoACQB7AGYAbwBuAHQALQBmAGEAbQBpAGwAeQA6ACIAUwBpAHQAawBhACAA
QgBhAG4AbgBlAHIAIgA7AA0ACgAJAHAAYQBuAG8AcwBlAC0AMQA6ADIAIAAwACAANQAgADUAIAAw
ACAAMAAgADAAIAAyACAAMAAgADQAOwANAAoACQBtAHMAbwAtAGYAbwBuAHQALQBjAGgAYQByAHMA
ZQB0ADoAMgAwADQAOwANAAoACQBtAHMAbwAtAGcAZQBuAGUAcgBpAGMALQBmAG8AbgB0AC0AZgBh
AG0AaQBsAHkAOgBhAHUAdABvADsADQAKAAkAbQBzAG8ALQBmAG8AbgB0AC0AcABpAHQAYwBoADoA
dgBhAHIAaQBhAGIAbABlADsADQAKAAkAbQBzAG8ALQBmAG8AbgB0AC0AcwBpAGcAbgBhAHQAdQBy
AGUAOgAtADEANgAxADAANgAxADEAOQA4ADUAIAAxADAANwAzADcANQAwADAAOQAxACAAMAAgADAA
IAA0ADEANQAgADAAOwB9AA0ACgBAAGYAbwBuAHQALQBmAGEAYwBlAA0ACgAJAHsAZgBvAG4AdAAt
AGYAYQBtAGkAbAB5ADoAIgBUAHIAZQBiAHUAYwBoAGUAdAAgAE0AUwAiADsADQAKAAkAcABhAG4A
bwBzAGUALQAxADoAMgAgADEAMQAgADYAIAAzACAAMgAgADIAIAAyACAAMgAgADIAIAA0ADsADQAK
AAkAbQBzAG8ALQBmAG8AbgB0AC0AYwBoAGEAcgBzAGUAdAA6ADIAMAA0ADsADQAKAAkAbQBzAG8A
LQBnAGUAbgBlAHIAaQBjAC0AZgBvAG4AdAAtAGYAYQBtAGkAbAB5ADoAcwB3AGkAcwBzADsADQAK
AAkAbQBzAG8ALQBmAG8AbgB0AC0AcABpAHQAYwBoADoAdgBhAHIAaQBhAGIAbABlADsADQAKAAkA
bQBzAG8ALQBmAG8AbgB0AC0AcwBpAGcAbgBhAHQAdQByAGUAOgAxADYANwAxACAAMAAgADAAIAAw
ACAAMQA1ADkAIAAwADsAfQANAAoAQABmAG8AbgB0AC0AZgBhAGMAZQANAAoACQB7AGYAbwBuAHQA
LQBmAGEAbQBpAGwAeQA6AFYAZQByAGQAYQBuAGEAOwANAAoACQBwAGEAbgBvAHMAZQAtADEAOgAy
ACAAMQAxACAANgAgADQAIAAzACAANQAgADQAIAA0ACAAMgAgADQAOwANAAoACQBtAHMAbwAtAGYA
bwBuAHQALQBjAGgAYQByAHMAZQB0ADoAMgAwADQAOwANAAoACQBtAHMAbwAtAGcAZQBuAGUAcgBp
AGMALQBmAG8AbgB0AC0AZgBhAG0AaQBsAHkAOgBzAHcAaQBzAHMAOwANAAoACQBtAHMAbwAtAGYA
bwBuAHQALQBwAGkAdABjAGgAOgB2AGEAcgBpAGEAYgBsAGUAOwANAAoACQBtAHMAbwAtAGYAbwBu
AHQALQBzAGkAZwBuAGEAdAB1AHIAZQA6AC0AMQA2ADEAMAA2ADEAMAA5ADQANQAgADEAMAA3ADMA
NwA1ADAAMQAwADcAIAAxADYAIAAwACAANAAxADUAIAAwADsAfQANAAoAQABmAG8AbgB0AC0AZgBh
AGMAZQANAAoACQB7AGYAbwBuAHQALQBmAGEAbQBpAGwAeQA6AFcAZQBiAGQAaQBuAGcAcwA7AA0A
CgAJAHAAYQBuAG8AcwBlAC0AMQA6ADUAIAAzACAAMQAgADIAIAAxACAANQAgADkAIAA2ACAANwAg
ADMAOwANAAoACQBtAHMAbwAtAGYAbwBuAHQALQBjAGgAYQByAHMAZQB0ADoAMgA7AA0ACgAJAG0A
cwBvAC0AZwBlAG4AZQByAGkAYwAtAGYAbwBuAHQALQBmAGEAbQBpAGwAeQA6AHIAbwBtAGEAbgA7
AA0ACgAJAG0AcwBvAC0AZgBvAG4AdAAtAHAAaQB0AGMAaAA6AHYAYQByAGkAYQBiAGwAZQA7AA0A
CgAJAG0AcwBvAC0AZgBvAG4AdAAtAHMAaQBnAG4AYQB0AHUAcgBlADoAMAAgADIANgA4ADQAMwA1
ADQANQA2ACAAMAAgADAAIAAtADIAMQA0ADcANAA4ADMANgA0ADgAIAAwADsAfQANAAoAQABmAG8A
bgB0AC0AZgBhAGMAZQANAAoACQB7AGYAbwBuAHQALQBmAGEAbQBpAGwAeQA6ACIAWQB1ACAARwBv
AHQAaABpAGMAIgA7AA0ACgAJAHAAYQBuAG8AcwBlAC0AMQA6ADIAIAAxADEAIAA0ACAAMAAgADAA
IAAwACAAMAAgADAAIAAwACAAMAA7AA0ACgAJAG0AcwBvAC0AZgBvAG4AdAAtAGMAaABhAHIAcwBl
AHQAOgAxADIAOAA7AA0ACgAJAG0AcwBvAC0AZwBlAG4AZQByAGkAYwAtAGYAbwBuAHQALQBmAGEA
bQBpAGwAeQA6AHMAdwBpAHMAcwA7AA0ACgAJAG0AcwBvAC0AZgBvAG4AdAAtAHAAaQB0AGMAaAA6
AHYAYQByAGkAYQBiAGwAZQA7AA0ACgAJAG0AcwBvAC0AZgBvAG4AdAAtAHMAaQBnAG4AYQB0AHUA
cgBlADoALQA1ADMANgA4ADcAMAAxADQANQAgADcAMQA3ADcANAA5ADcANQA5ACAAMgAyACAAMAAg
ADEAMwAxADIAMwAxACAAMAA7AH0ADQAKAEAAZgBvAG4AdAAtAGYAYQBjAGUADQAKAAkAewBmAG8A
bgB0AC0AZgBhAG0AaQBsAHkAOgAiAFwAQABZAHUAIABHAG8AdABoAGkAYwAiADsADQAKAAkAcABh
AG4AbwBzAGUALQAxADoAMgAgADEAMQAgADQAIAAwACAAMAAgADAAIAAwACAAMAAgADAAIAAwADsA
DQAKAAkAbQBzAG8ALQBmAG8AbgB0AC0AYwBoAGEAcgBzAGUAdAA6ADEAMgA4ADsADQAKAAkAbQBz
AG8ALQBnAGUAbgBlAHIAaQBjAC0AZgBvAG4AdAAtAGYAYQBtAGkAbAB5ADoAcwB3AGkAcwBzADsA
DQAKAAkAbQBzAG8ALQBmAG8AbgB0AC0AcABpAHQAYwBoADoAdgBhAHIAaQBhAGIAbABlADsADQAK
AAkAbQBzAG8ALQBmAG8AbgB0AC0AcwBpAGcAbgBhAHQAdQByAGUAOgAtADUAMwA2ADgANwAwADEA
NAA1ACAANwAxADcANwA0ADkANwA1ADkAIAAyADIAIAAwACAAMQAzADEAMgAzADEAIAAwADsAfQAN
AAoAQABmAG8AbgB0AC0AZgBhAGMAZQANAAoACQB7AGYAbwBuAHQALQBmAGEAbQBpAGwAeQA6ACIA
WQB1ACAARwBvAHQAaABpAGMAIABVAEkAIgA7AA0ACgAJAHAAYQBuAG8AcwBlAC0AMQA6ADIAIAAx
ADEAIAA1ACAAMAAgADAAIAAwACAAMAAgADAAIAAwACAAMAA7AA0ACgAJAG0AcwBvAC0AZgBvAG4A
dAAtAGMAaABhAHIAcwBlAHQAOgAxADIAOAA7AA0ACgAJAG0AcwBvAC0AZwBlAG4AZQByAGkAYwAt
AGYAbwBuAHQALQBmAGEAbQBpAGwAeQA6AHMAdwBpAHMAcwA7AA0ACgAJAG0AcwBvAC0AZgBvAG4A
dAAtAHAAaQB0AGMAaAA6AHYAYQByAGkAYQBiAGwAZQA7AA0ACgAJAG0AcwBvAC0AZgBvAG4AdAAt
AHMAaQBnAG4AYQB0AHUAcgBlADoALQA1ADMANgA4ADcAMAAxADQANQAgADcAMQA3ADcANAA5ADcA
NQA5ACAAMgAyACAAMAAgADEAMwAxADIAMwAxACAAMAA7AH0ADQAKAEAAZgBvAG4AdAAtAGYAYQBj
AGUADQAKAAkAewBmAG8AbgB0AC0AZgBhAG0AaQBsAHkAOgAiAFwAQABZAHUAIABHAG8AdABoAGkA
YwAgAFUASQAiADsADQAKAAkAcABhAG4AbwBzAGUALQAxADoAMgAgADEAMQAgADUAIAAwACAAMAAg
ADAAIAAwACAAMAAgADAAIAAwADsADQAKAAkAbQBzAG8ALQBmAG8AbgB0AC0AYwBoAGEAcgBzAGUA
dAA6ADEAMgA4ADsADQAKAAkAbQBzAG8ALQBnAGUAbgBlAHIAaQBjAC0AZgBvAG4AdAAtAGYAYQBt
AGkAbAB5ADoAcwB3AGkAcwBzADsADQAKAAkAbQBzAG8ALQBmAG8AbgB0AC0AcABpAHQAYwBoADoA
dgBhAHIAaQBhAGIAbABlADsADQAKAAkAbQBzAG8ALQBmAG8AbgB0AC0AcwBpAGcAbgBhAHQAdQBy
AGUAOgAtADUAMwA2ADgANwAwADEANAA1ACAANwAxADcANwA0ADkANwA1ADkAIAAyADIAIAAwACAA
MQAzADEAMgAzADEAIAAwADsAfQANAAoAQABmAG8AbgB0AC0AZgBhAGMAZQANAAoACQB7AGYAbwBu
AHQALQBmAGEAbQBpAGwAeQA6ACIAWQB1ACAARwBvAHQAaABpAGMAIABVAEkAIABTAGUAbQBpAGIA
bwBsAGQAIgA7AA0ACgAJAHAAYQBuAG8AcwBlAC0AMQA6ADIAIAAxADEAIAA3ACAAMAAgADAAIAAw
ACAAMAAgADAAIAAwACAAMAA7AA0ACgAJAG0AcwBvAC0AZgBvAG4AdAAtAGMAaABhAHIAcwBlAHQA
OgAxADIAOAA7AA0ACgAJAG0AcwBvAC0AZwBlAG4AZQByAGkAYwAtAGYAbwBuAHQALQBmAGEAbQBp
AGwAeQA6AHMAdwBpAHMAcwA7AA0ACgAJAG0AcwBvAC0AZgBvAG4AdAAtAHAAaQB0AGMAaAA6AHYA
YQByAGkAYQBiAGwAZQA7AA0ACgAJAG0AcwBvAC0AZgBvAG4AdAAtAHMAaQBnAG4AYQB0AHUAcgBl
ADoALQA1ADMANgA4ADcAMAAxADQANQAgADcAMQA3ADcANAA5ADcANQA5ACAAMgAyACAAMAAgADEA
MwAxADIAMwAxACAAMAA7AH0ADQAKAEAAZgBvAG4AdAAtAGYAYQBjAGUADQAKAAkAewBmAG8AbgB0
AC0AZgBhAG0AaQBsAHkAOgAiAFwAQABZAHUAIABHAG8AdABoAGkAYwAgAFUASQAgAFMAZQBtAGkA
YgBvAGwAZAAiADsADQAKAAkAcABhAG4AbwBzAGUALQAxADoAMgAgADEAMQAgADcAIAAwACAAMAAg
ADAAIAAwACAAMAAgADAAIAAwADsADQAKAAkAbQBzAG8ALQBmAG8AbgB0AC0AYwBoAGEAcgBzAGUA
dAA6ADEAMgA4ADsADQAKAAkAbQBzAG8ALQBnAGUAbgBlAHIAaQBjAC0AZgBvAG4AdAAtAGYAYQBt
AGkAbAB5ADoAcwB3AGkAcwBzADsADQAKAAkAbQBzAG8ALQBmAG8AbgB0AC0AcABpAHQAYwBoADoA
dgBhAHIAaQBhAGIAbABlADsADQAKAAkAbQBzAG8ALQBmAG8AbgB0AC0AcwBpAGcAbgBhAHQAdQBy
AGUAOgAtADUAMwA2ADgANwAwADEANAA1ACAANwAxADcANwA0ADkANwA1ADkAIAAyADIAIAAwACAA
MQAzADEAMgAzADEAIAAwADsAfQANAAoAQABmAG8AbgB0AC0AZgBhAGMAZQANAAoACQB7AGYAbwBu
AHQALQBmAGEAbQBpAGwAeQA6ACIAWQB1ACAARwBvAHQAaABpAGMAIABMAGkAZwBoAHQAIgA7AA0A
CgAJAHAAYQBuAG8AcwBlAC0AMQA6ADIAIAAxADEAIAAzACAAMAAgADAAIAAwACAAMAAgADAAIAAw
ACAAMAA7AA0ACgAJAG0AcwBvAC0AZgBvAG4AdAAtAGMAaABhAHIAcwBlAHQAOgAxADIAOAA7AA0A
CgAJAG0AcwBvAC0AZwBlAG4AZQByAGkAYwAtAGYAbwBuAHQALQBmAGEAbQBpAGwAeQA6AHMAdwBp
AHMAcwA7AA0ACgAJAG0AcwBvAC0AZgBvAG4AdAAtAHAAaQB0AGMAaAA6AHYAYQByAGkAYQBiAGwA
ZQA7AA0ACgAJAG0AcwBvAC0AZgBvAG4AdAAtAHMAaQBnAG4AYQB0AHUAcgBlADoALQA1ADMANgA4
ADcAMAAxADQANQAgADcAMQA3ADcANAA5ADcANQA5ACAAMgAyACAAMAAgADEAMwAxADIAMwAxACAA
MAA7AH0ADQAKAEAAZgBvAG4AdAAtAGYAYQBjAGUADQAKAAkAewBmAG8AbgB0AC0AZgBhAG0AaQBs
AHkAOgAiAFwAQABZAHUAIABHAG8AdABoAGkAYwAgAEwAaQBnAGgAdAAiADsADQAKAAkAcABhAG4A
bwBzAGUALQAxADoAMgAgADEAMQAgADMAIAAwACAAMAAgADAAIAAwACAAMAAgADAAIAAwADsADQAK
AAkAbQBzAG8ALQBmAG8AbgB0AC0AYwBoAGEAcgBzAGUAdAA6ADEAMgA4ADsADQAKAAkAbQBzAG8A
LQBnAGUAbgBlAHIAaQBjAC0AZgBvAG4AdAAtAGYAYQBtAGkAbAB5ADoAcwB3AGkAcwBzADsADQAK
AAkAbQBzAG8ALQBmAG8AbgB0AC0AcABpAHQAYwBoADoAdgBhAHIAaQBhAGIAbABlADsADQAKAAkA
bQBzAG8ALQBmAG8AbgB0AC0AcwBpAGcAbgBhAHQAdQByAGUAOgAtADUAMwA2ADgANwAwADEANAA1
ACAANwAxADcANwA0ADkANwA1ADkAIAAyADIAIAAwACAAMQAzADEAMgAzADEAIAAwADsAfQANAAoA
QABmAG8AbgB0AC0AZgBhAGMAZQANAAoACQB7AGYAbwBuAHQALQBmAGEAbQBpAGwAeQA6ACIAWQB1
ACAARwBvAHQAaABpAGMAIABVAEkAIABMAGkAZwBoAHQAIgA7AA0ACgAJAHAAYQBuAG8AcwBlAC0A
MQA6ADIAIAAxADEAIAAzACAAMAAgADAAIAAwACAAMAAgADAAIAAwACAAMAA7AA0ACgAJAG0AcwBv
AC0AZgBvAG4AdAAtAGMAaABhAHIAcwBlAHQAOgAxADIAOAA7AA0ACgAJAG0AcwBvAC0AZwBlAG4A
ZQByAGkAYwAtAGYAbwBuAHQALQBmAGEAbQBpAGwAeQA6AHMAdwBpAHMAcwA7AA0ACgAJAG0AcwBv
AC0AZgBvAG4AdAAtAHAAaQB0AGMAaAA6AHYAYQByAGkAYQBiAGwAZQA7AA0ACgAJAG0AcwBvAC0A
ZgBvAG4AdAAtAHMAaQBnAG4AYQB0AHUAcgBlADoALQA1ADMANgA4ADcAMAAxADQANQAgADcAMQA3
ADcANAA5ADcANQA5ACAAMgAyACAAMAAgADEAMwAxADIAMwAxACAAMAA7AH0ADQAKAEAAZgBvAG4A
dAAtAGYAYQBjAGUADQAKAAkAewBmAG8AbgB0AC0AZgBhAG0AaQBsAHkAOgAiAFwAQABZAHUAIABH
AG8AdABoAGkAYwAgAFUASQAgAEwAaQBnAGgAdAAiADsADQAKAAkAcABhAG4AbwBzAGUALQAxADoA
MgAgADEAMQAgADMAIAAwACAAMAAgADAAIAAwACAAMAAgADAAIAAwADsADQAKAAkAbQBzAG8ALQBm
AG8AbgB0AC0AYwBoAGEAcgBzAGUAdAA6ADEAMgA4ADsADQAKAAkAbQBzAG8ALQBnAGUAbgBlAHIA
aQBjAC0AZgBvAG4AdAAtAGYAYQBtAGkAbAB5ADoAcwB3AGkAcwBzADsADQAKAAkAbQBzAG8ALQBm
AG8AbgB0AC0AcABpAHQAYwBoADoAdgBhAHIAaQBhAGIAbABlADsADQAKAAkAbQBzAG8ALQBmAG8A
bgB0AC0AcwBpAGcAbgBhAHQAdQByAGUAOgAtADUAMwA2ADgANwAwADEANAA1ACAANwAxADcANwA0
ADkANwA1ADkAIAAyADIAIAAwACAAMQAzADEAMgAzADEAIAAwADsAfQANAAoAQABmAG8AbgB0AC0A
ZgBhAGMAZQANAAoACQB7AGYAbwBuAHQALQBmAGEAbQBpAGwAeQA6ACIAWQB1ACAARwBvAHQAaABp
AGMAIABNAGUAZABpAHUAbQAiADsADQAKAAkAcABhAG4AbwBzAGUALQAxADoAMgAgADEAMQAgADUA
IAAwACAAMAAgADAAIAAwACAAMAAgADAAIAAwADsADQAKAAkAbQBzAG8ALQBmAG8AbgB0AC0AYwBo
AGEAcgBzAGUAdAA6ADEAMgA4ADsADQAKAAkAbQBzAG8ALQBnAGUAbgBlAHIAaQBjAC0AZgBvAG4A
dAAtAGYAYQBtAGkAbAB5ADoAcwB3AGkAcwBzADsADQAKAAkAbQBzAG8ALQBmAG8AbgB0AC0AcABp
AHQAYwBoADoAdgBhAHIAaQBhAGIAbABlADsADQAKAAkAbQBzAG8ALQBmAG8AbgB0AC0AcwBpAGcA
bgBhAHQAdQByAGUAOgAtADUAMwA2ADgANwAwADEANAA1ACAANwAxADcANwA0ADkANwA1ADkAIAAy
ADIAIAAwACAAMQAzADEAMgAzADEAIAAwADsAfQANAAoAQABmAG8AbgB0AC0AZgBhAGMAZQANAAoA
CQB7AGYAbwBuAHQALQBmAGEAbQBpAGwAeQA6ACIAXABAAFkAdQAgAEcAbwB0AGgAaQBjACAATQBl
AGQAaQB1AG0AIgA7AA0ACgAJAHAAYQBuAG8AcwBlAC0AMQA6ADIAIAAxADEAIAA1ACAAMAAgADAA
IAAwACAAMAAgADAAIAAwACAAMAA7AA0ACgAJAG0AcwBvAC0AZgBvAG4AdAAtAGMAaABhAHIAcwBl
AHQAOgAxADIAOAA7AA0ACgAJAG0AcwBvAC0AZwBlAG4AZQByAGkAYwAtAGYAbwBuAHQALQBmAGEA
bQBpAGwAeQA6AHMAdwBpAHMAcwA7AA0ACgAJAG0AcwBvAC0AZgBvAG4AdAAtAHAAaQB0AGMAaAA6
AHYAYQByAGkAYQBiAGwAZQA7AA0ACgAJAG0AcwBvAC0AZgBvAG4AdAAtAHMAaQBnAG4AYQB0AHUA
cgBlADoALQA1ADMANgA4ADcAMAAxADQANQAgADcAMQA3ADcANAA5ADcANQA5ACAAMgAyACAAMAAg
ADEAMwAxADIAMwAxACAAMAA7AH0ADQAKAEAAZgBvAG4AdAAtAGYAYQBjAGUADQAKAAkAewBmAG8A
bgB0AC0AZgBhAG0AaQBsAHkAOgAiAFkAdQAgAEcAbwB0AGgAaQBjACAAVQBJACAAUwBlAG0AaQBs
AGkAZwBoAHQAIgA7AA0ACgAJAHAAYQBuAG8AcwBlAC0AMQA6ADIAIAAxADEAIAA0ACAAMAAgADAA
IAAwACAAMAAgADAAIAAwACAAMAA7AA0ACgAJAG0AcwBvAC0AZgBvAG4AdAAtAGMAaABhAHIAcwBl
AHQAOgAxADIAOAA7AA0ACgAJAG0AcwBvAC0AZwBlAG4AZQByAGkAYwAtAGYAbwBuAHQALQBmAGEA
bQBpAGwAeQA6AHMAdwBpAHMAcwA7AA0ACgAJAG0AcwBvAC0AZgBvAG4AdAAtAHAAaQB0AGMAaAA6
AHYAYQByAGkAYQBiAGwAZQA7AA0ACgAJAG0AcwBvAC0AZgBvAG4AdAAtAHMAaQBnAG4AYQB0AHUA
cgBlADoALQA1ADMANgA4ADcAMAAxADQANQAgADcAMQA3ADcANAA5ADcANQA5ACAAMgAyACAAMAAg
ADEAMwAxADIAMwAxACAAMAA7AH0ADQAKAEAAZgBvAG4AdAAtAGYAYQBjAGUADQAKAAkAewBmAG8A
bgB0AC0AZgBhAG0AaQBsAHkAOgAiAFwAQABZAHUAIABHAG8AdABoAGkAYwAgAFUASQAgAFMAZQBt
AGkAbABpAGcAaAB0ACIAOwANAAoACQBwAGEAbgBvAHMAZQAtADEAOgAyACAAMQAxACAANAAgADAA
IAAwACAAMAAgADAAIAAwACAAMAAgADAAOwANAAoACQBtAHMAbwAtAGYAbwBuAHQALQBjAGgAYQBy
AHMAZQB0ADoAMQAyADgAOwANAAoACQBtAHMAbwAtAGcAZQBuAGUAcgBpAGMALQBmAG8AbgB0AC0A
ZgBhAG0AaQBsAHkAOgBzAHcAaQBzAHMAOwANAAoACQBtAHMAbwAtAGYAbwBuAHQALQBwAGkAdABj
AGgAOgB2AGEAcgBpAGEAYgBsAGUAOwANAAoACQBtAHMAbwAtAGYAbwBuAHQALQBzAGkAZwBuAGEA
dAB1AHIAZQA6AC0ANQAzADYAOAA3ADAAMQA0ADUAIAA3ADEANwA3ADQAOQA3ADUAOQAgADIAMgAg
ADAAIAAxADMAMQAyADMAMQAgADAAOwB9AA0ACgBAAGYAbwBuAHQALQBmAGEAYwBlAA0ACgAJAHsA
ZgBvAG4AdAAtAGYAYQBtAGkAbAB5ADoAIgBIAG8AbABvAEwAZQBuAHMAIABNAEQATAAyACAAQQBz
AHMAZQB0AHMAIgA7AA0ACgAJAHAAYQBuAG8AcwBlAC0AMQA6ADUAIAAxADAAIAAxACAAMgAgADEA
IAAxACAAMQAgADEAIAAxACAAMQA7AA0ACgAJAG0AcwBvAC0AZgBvAG4AdAAtAGMAaABhAHIAcwBl
AHQAOgAwADsADQAKAAkAbQBzAG8ALQBnAGUAbgBlAHIAaQBjAC0AZgBvAG4AdAAtAGYAYQBtAGkA
bAB5ADoAcgBvAG0AYQBuADsADQAKAAkAbQBzAG8ALQBmAG8AbgB0AC0AcABpAHQAYwBoADoAdgBh
AHIAaQBhAGIAbABlADsADQAKAAkAbQBzAG8ALQBmAG8AbgB0AC0AcwBpAGcAbgBhAHQAdQByAGUA
OgAzACAAMgA2ADgANAAzADUANAA1ADYAIAAwACAAMAAgADEAIAAwADsAfQANAAoAQABmAG8AbgB0
AC0AZgBhAGMAZQANAAoACQB7AGYAbwBuAHQALQBmAGEAbQBpAGwAeQA6ACIATQBUACAARQB4AHQA
cgBhACIAOwANAAoACQBwAGEAbgBvAHMAZQAtADEAOgA1ACAANQAgADEAIAAyACAAMQAgADIAIAA1
ACAAMgAgADIAIAAyADsADQAKAAkAbQBzAG8ALQBmAG8AbgB0AC0AYwBoAGEAcgBzAGUAdAA6ADIA
OwANAAoACQBtAHMAbwAtAGcAZQBuAGUAcgBpAGMALQBmAG8AbgB0AC0AZgBhAG0AaQBsAHkAOgBy
AG8AbQBhAG4AOwANAAoACQBtAHMAbwAtAGYAbwBuAHQALQBwAGkAdABjAGgAOgB2AGEAcgBpAGEA
YgBsAGUAOwANAAoACQBtAHMAbwAtAGYAbwBuAHQALQBzAGkAZwBuAGEAdAB1AHIAZQA6ADAAIAAy
ADYAOAA0ADMANQA0ADUANgAgADAAIAAwACAALQAyADEANAA3ADQAOAAzADYANAA4ACAAMAA7AH0A
DQAKAEAAZgBvAG4AdAAtAGYAYQBjAGUADQAKAAkAewBmAG8AbgB0AC0AZgBhAG0AaQBsAHkAOgAi
AFwAQABBAHIAaQBhAGwAIABVAG4AaQBjAG8AZABlACAATQBTACIAOwANAAoACQBwAGEAbgBvAHMA
ZQAtADEAOgAyACAAMQAxACAANgAgADQAIAAyACAAMgAgADIAIAAyACAAMgAgADQAOwANAAoACQBt
AHMAbwAtAGYAbwBuAHQALQBjAGgAYQByAHMAZQB0ADoAMQAyADgAOwANAAoACQBtAHMAbwAtAGcA
ZQBuAGUAcgBpAGMALQBmAG8AbgB0AC0AZgBhAG0AaQBsAHkAOgBzAHcAaQBzAHMAOwANAAoACQBt
AHMAbwAtAGYAbwBuAHQALQBwAGkAdABjAGgAOgB2AGEAcgBpAGEAYgBsAGUAOwANAAoACQBtAHMA
bwAtAGYAbwBuAHQALQBzAGkAZwBuAGEAdAB1AHIAZQA6AC0AMQAzADQAMgAzADgAMgAwADkAIAAt
ADMANwAxADEAOQA1ADkAMAA1ACAANgAzACAAMAAgADQAMQAyADkAMgA3ADkAIAAwADsAfQANAAoA
QABmAG8AbgB0AC0AZgBhAGMAZQANAAoACQB7AGYAbwBuAHQALQBmAGEAbQBpAGwAeQA6ACIAVwBp
AG4AZwBkAGkAbgBnAHMAIAAyACIAOwANAAoACQBwAGEAbgBvAHMAZQAtADEAOgA1ACAAMgAgADEA
IAAyACAAMQAgADUAIAA3ACAANwAgADcAIAA3ADsADQAKAAkAbQBzAG8ALQBmAG8AbgB0AC0AYwBo
AGEAcgBzAGUAdAA6ADIAOwANAAoACQBtAHMAbwAtAGcAZQBuAGUAcgBpAGMALQBmAG8AbgB0AC0A
ZgBhAG0AaQBsAHkAOgByAG8AbQBhAG4AOwANAAoACQBtAHMAbwAtAGYAbwBuAHQALQBwAGkAdABj
AGgAOgB2AGEAcgBpAGEAYgBsAGUAOwANAAoACQBtAHMAbwAtAGYAbwBuAHQALQBzAGkAZwBuAGEA
dAB1AHIAZQA6ADAAIAAyADYAOAA0ADMANQA0ADUANgAgADAAIAAwACAALQAyADEANAA3ADQAOAAz
ADYANAA4ACAAMAA7AH0ADQAKAEAAZgBvAG4AdAAtAGYAYQBjAGUADQAKAAkAewBmAG8AbgB0AC0A
ZgBhAG0AaQBsAHkAOgAiAFcAaQBuAGcAZABpAG4AZwBzACAAMwAiADsADQAKAAkAcABhAG4AbwBz
AGUALQAxADoANQAgADQAIAAxACAAMgAgADEAIAA4ACAANwAgADcAIAA3ACAANwA7AA0ACgAJAG0A
cwBvAC0AZgBvAG4AdAAtAGMAaABhAHIAcwBlAHQAOgAyADsADQAKAAkAbQBzAG8ALQBnAGUAbgBl
AHIAaQBjAC0AZgBvAG4AdAAtAGYAYQBtAGkAbAB5ADoAcgBvAG0AYQBuADsADQAKAAkAbQBzAG8A
LQBmAG8AbgB0AC0AcABpAHQAYwBoADoAdgBhAHIAaQBhAGIAbABlADsADQAKAAkAbQBzAG8ALQBm
AG8AbgB0AC0AcwBpAGcAbgBhAHQAdQByAGUAOgAwACAAMgA2ADgANAAzADUANAA1ADYAIAAwACAA
MAAgAC0AMgAxADQANwA0ADgAMwA2ADQAOAAgADAAOwB9AA0ACgBAAGYAbwBuAHQALQBmAGEAYwBl
AA0ACgAJAHsAZgBvAG4AdAAtAGYAYQBtAGkAbAB5ADoAQQBsAGcAZQByAGkAYQBuADsADQAKAAkA
cABhAG4AbwBzAGUALQAxADoANAAgADIAIAA3ACAANQAgADQAIAAxADAAIAAyACAANgAgADcAIAAy
ADsADQAKAAkAbQBzAG8ALQBmAG8AbgB0AC0AYwBoAGEAcgBzAGUAdAA6ADAAOwANAAoACQBtAHMA
bwAtAGcAZQBuAGUAcgBpAGMALQBmAG8AbgB0AC0AZgBhAG0AaQBsAHkAOgBkAGUAYwBvAHIAYQB0
AGkAdgBlADsADQAKAAkAbQBzAG8ALQBmAG8AbgB0AC0AcABpAHQAYwBoADoAdgBhAHIAaQBhAGIA
bABlADsADQAKAAkAbQBzAG8ALQBmAG8AbgB0AC0AcwBpAGcAbgBhAHQAdQByAGUAOgAzACAAMAAg
ADAAIAAwACAAMQAgADAAOwB9AA0ACgBAAGYAbwBuAHQALQBmAGEAYwBlAA0ACgAJAHsAZgBvAG4A
dAAtAGYAYQBtAGkAbAB5ADoAIgBCAGEAcwBrAGUAcgB2AGkAbABsAGUAIABPAGwAZAAgAEYAYQBj
AGUAIgA7AA0ACgAJAHAAYQBuAG8AcwBlAC0AMQA6ADIAIAAyACAANgAgADIAIAA4ACAANQAgADUA
IAAyACAAMwAgADMAOwANAAoACQBtAHMAbwAtAGYAbwBuAHQALQBjAGgAYQByAHMAZQB0ADoAMAA7
AA0ACgAJAG0AcwBvAC0AZwBlAG4AZQByAGkAYwAtAGYAbwBuAHQALQBmAGEAbQBpAGwAeQA6AHIA
bwBtAGEAbgA7AA0ACgAJAG0AcwBvAC0AZgBvAG4AdAAtAHAAaQB0AGMAaAA6AHYAYQByAGkAYQBi
AGwAZQA7AA0ACgAJAG0AcwBvAC0AZgBvAG4AdAAtAHMAaQBnAG4AYQB0AHUAcgBlADoAMwAgADAA
IAAwACAAMAAgADEAIAAwADsAfQANAAoAQABmAG8AbgB0AC0AZgBhAGMAZQANAAoACQB7AGYAbwBu
AHQALQBmAGEAbQBpAGwAeQA6ACIAQgBhAHUAaABhAHUAcwAgADkAMwAiADsADQAKAAkAcABhAG4A
bwBzAGUALQAxADoANAAgADMAIAA5ACAANQAgADIAIAAxADEAIAAyACAAMgAgADEAMgAgADIAOwAN
AAoACQBtAHMAbwAtAGYAbwBuAHQALQBjAGgAYQByAHMAZQB0ADoAMAA7AA0ACgAJAG0AcwBvAC0A
ZwBlAG4AZQByAGkAYwAtAGYAbwBuAHQALQBmAGEAbQBpAGwAeQA6AGQAZQBjAG8AcgBhAHQAaQB2
AGUAOwANAAoACQBtAHMAbwAtAGYAbwBuAHQALQBwAGkAdABjAGgAOgB2AGEAcgBpAGEAYgBsAGUA
OwANAAoACQBtAHMAbwAtAGYAbwBuAHQALQBzAGkAZwBuAGEAdAB1AHIAZQA6ADMAIAAwACAAMAAg
ADAAIAAxACAAMAA7AH0ADQAKAEAAZgBvAG4AdAAtAGYAYQBjAGUADQAKAAkAewBmAG8AbgB0AC0A
ZgBhAG0AaQBsAHkAOgAiAEIAZQBsAGwAIABNAFQAIgA7AA0ACgAJAHAAYQBuAG8AcwBlAC0AMQA6
ADIAIAAyACAANQAgADMAIAA2ACAAMwAgADUAIAAyACAAMwAgADMAOwANAAoACQBtAHMAbwAtAGYA
bwBuAHQALQBjAGgAYQByAHMAZQB0ADoAMAA7AA0ACgAJAG0AcwBvAC0AZwBlAG4AZQByAGkAYwAt
AGYAbwBuAHQALQBmAGEAbQBpAGwAeQA6AHIAbwBtAGEAbgA7AA0ACgAJAG0AcwBvAC0AZgBvAG4A
dAAtAHAAaQB0AGMAaAA6AHYAYQByAGkAYQBiAGwAZQA7AA0ACgAJAG0AcwBvAC0AZgBvAG4AdAAt
AHMAaQBnAG4AYQB0AHUAcgBlADoAMwAgADAAIAAwACAAMAAgADEAIAAwADsAfQANAAoAQABmAG8A
bgB0AC0AZgBhAGMAZQANAAoACQB7AGYAbwBuAHQALQBmAGEAbQBpAGwAeQA6ACIAQgBlAHIAbABp
AG4AIABTAGEAbgBzACAARgBCACIAOwANAAoACQBwAGEAbgBvAHMAZQAtADEAOgAyACAAMQA0ACAA
NgAgADIAIAAyACAANQAgADIAIAAyACAAMwAgADYAOwANAAoACQBtAHMAbwAtAGYAbwBuAHQALQBj
AGgAYQByAHMAZQB0ADoAMAA7AA0ACgAJAG0AcwBvAC0AZwBlAG4AZQByAGkAYwAtAGYAbwBuAHQA
LQBmAGEAbQBpAGwAeQA6AHMAdwBpAHMAcwA7AA0ACgAJAG0AcwBvAC0AZgBvAG4AdAAtAHAAaQB0
AGMAaAA6AHYAYQByAGkAYQBiAGwAZQA7AA0ACgAJAG0AcwBvAC0AZgBvAG4AdAAtAHMAaQBnAG4A
YQB0AHUAcgBlADoAMwAgADAAIAAwACAAMAAgADEAIAAwADsAfQANAAoAQABmAG8AbgB0AC0AZgBh
AGMAZQANAAoACQB7AGYAbwBuAHQALQBmAGEAbQBpAGwAeQA6ACIAQgBlAHIAbgBhAHIAZAAgAE0A
VAAgAEMAbwBuAGQAZQBuAHMAZQBkACIAOwANAAoACQBwAGEAbgBvAHMAZQAtADEAOgAyACAANQAg
ADgAIAA2ACAANgAgADkAIAA1ACAAMgAgADQAIAA0ADsADQAKAAkAbQBzAG8ALQBmAG8AbgB0AC0A
YwBoAGEAcgBzAGUAdAA6ADAAOwANAAoACQBtAHMAbwAtAGcAZQBuAGUAcgBpAGMALQBmAG8AbgB0
AC0AZgBhAG0AaQBsAHkAOgByAG8AbQBhAG4AOwANAAoACQBtAHMAbwAtAGYAbwBuAHQALQBwAGkA
dABjAGgAOgB2AGEAcgBpAGEAYgBsAGUAOwANAAoACQBtAHMAbwAtAGYAbwBuAHQALQBzAGkAZwBu
AGEAdAB1AHIAZQA6ADMAIAAwACAAMAAgADAAIAAxACAAMAA7AH0ADQAKAEAAZgBvAG4AdAAtAGYA
YQBjAGUADQAKAAkAewBmAG8AbgB0AC0AZgBhAG0AaQBsAHkAOgAiAEIAbwBkAG8AbgBpACAATQBU
ACAAUABvAHMAdABlAHIAIABDAG8AbQBwAHIAZQBzAHMAZQBkACIAOwANAAoACQBwAGEAbgBvAHMA
ZQAtADEAOgAyACAANwAgADcAIAA2ACAAOAAgADYAIAAxACAANQAgADIAIAA0ADsADQAKAAkAbQBz
AG8ALQBmAG8AbgB0AC0AYwBoAGEAcgBzAGUAdAA6ADAAOwANAAoACQBtAHMAbwAtAGcAZQBuAGUA
cgBpAGMALQBmAG8AbgB0AC0AZgBhAG0AaQBsAHkAOgByAG8AbQBhAG4AOwANAAoACQBtAHMAbwAt
AGYAbwBuAHQALQBwAGkAdABjAGgAOgB2AGEAcgBpAGEAYgBsAGUAOwANAAoACQBtAHMAbwAtAGYA
bwBuAHQALQBzAGkAZwBuAGEAdAB1AHIAZQA6ADcAIAAwACAAMAAgADAAIAAxADcAIAAwADsAfQAN
AAoAQABmAG8AbgB0AC0AZgBhAGMAZQANAAoACQB7AGYAbwBuAHQALQBmAGEAbQBpAGwAeQA6ACIA
QgByAGkAdABhAG4AbgBpAGMAIABCAG8AbABkACIAOwANAAoACQBwAGEAbgBvAHMAZQAtADEAOgAy
ACAAMQAxACAAOQAgADMAIAA2ACAANwAgADMAIAAyACAAMgAgADQAOwANAAoACQBtAHMAbwAtAGYA
bwBuAHQALQBjAGgAYQByAHMAZQB0ADoAMAA7AA0ACgAJAG0AcwBvAC0AZwBlAG4AZQByAGkAYwAt
AGYAbwBuAHQALQBmAGEAbQBpAGwAeQA6AHMAdwBpAHMAcwA7AA0ACgAJAG0AcwBvAC0AZgBvAG4A
dAAtAHAAaQB0AGMAaAA6AHYAYQByAGkAYQBiAGwAZQA7AA0ACgAJAG0AcwBvAC0AZgBvAG4AdAAt
AHMAaQBnAG4AYQB0AHUAcgBlADoAMwAgADAAIAAwACAAMAAgADEAIAAwADsAfQANAAoAQABmAG8A
bgB0AC0AZgBhAGMAZQANAAoACQB7AGYAbwBuAHQALQBmAGEAbQBpAGwAeQA6AEIAcgBvAGEAZAB3
AGEAeQA7AA0ACgAJAHAAYQBuAG8AcwBlAC0AMQA6ADQAIAA0ACAAOQAgADUAIAA4ACAAMQAxACAA
MgAgADIAIAA1ACAAMgA7AA0ACgAJAG0AcwBvAC0AZgBvAG4AdAAtAGMAaABhAHIAcwBlAHQAOgAw
ADsADQAKAAkAbQBzAG8ALQBnAGUAbgBlAHIAaQBjAC0AZgBvAG4AdAAtAGYAYQBtAGkAbAB5ADoA
ZABlAGMAbwByAGEAdABpAHYAZQA7AA0ACgAJAG0AcwBvAC0AZgBvAG4AdAAtAHAAaQB0AGMAaAA6
AHYAYQByAGkAYQBiAGwAZQA7AA0ACgAJAG0AcwBvAC0AZgBvAG4AdAAtAHMAaQBnAG4AYQB0AHUA
cgBlADoAMwAgADAAIAAwACAAMAAgADEAIAAwADsAfQANAAoAQABmAG8AbgB0AC0AZgBhAGMAZQAN
AAoACQB7AGYAbwBuAHQALQBmAGEAbQBpAGwAeQA6ACIAQgByAHUAcwBoACAAUwBjAHIAaQBwAHQA
IABNAFQAIgA7AA0ACgAJAHAAYQBuAG8AcwBlAC0AMQA6ADMAIAA2ACAAOAAgADIAIAA0ACAANAAg
ADYAIAA3ACAAMwAgADQAOwANAAoACQBtAHMAbwAtAGYAbwBuAHQALQBjAGgAYQByAHMAZQB0ADoA
MAA7AA0ACgAJAG0AcwBvAC0AZwBlAG4AZQByAGkAYwAtAGYAbwBuAHQALQBmAGEAbQBpAGwAeQA6
AHMAYwByAGkAcAB0ADsADQAKAAkAbQBzAG8ALQBmAG8AbgB0AC0AcABpAHQAYwBoADoAdgBhAHIA
aQBhAGIAbABlADsADQAKAAkAbQBzAG8ALQBmAG8AbgB0AC0AcwBpAGcAbgBhAHQAdQByAGUAOgAz
ACAAMAAgADAAIAAwACAAMQAgADAAOwB9AA0ACgBAAGYAbwBuAHQALQBmAGEAYwBlAA0ACgAJAHsA
ZgBvAG4AdAAtAGYAYQBtAGkAbAB5ADoAIgBDAGEAbABpAGYAbwByAG4AaQBhAG4AIABGAEIAIgA7
AA0ACgAJAHAAYQBuAG8AcwBlAC0AMQA6ADIAIAA3ACAANAAgADMAIAA2ACAAOAAgADEAMQAgADMA
IAAyACAANAA7AA0ACgAJAG0AcwBvAC0AZgBvAG4AdAAtAGMAaABhAHIAcwBlAHQAOgAwADsADQAK
AAkAbQBzAG8ALQBnAGUAbgBlAHIAaQBjAC0AZgBvAG4AdAAtAGYAYQBtAGkAbAB5ADoAcgBvAG0A
YQBuADsADQAKAAkAbQBzAG8ALQBmAG8AbgB0AC0AcABpAHQAYwBoADoAdgBhAHIAaQBhAGIAbABl
ADsADQAKAAkAbQBzAG8ALQBmAG8AbgB0AC0AcwBpAGcAbgBhAHQAdQByAGUAOgAzACAAMAAgADAA
IAAwACAAMQAgADAAOwB9AA0ACgBAAGYAbwBuAHQALQBmAGEAYwBlAA0ACgAJAHsAZgBvAG4AdAAt
AGYAYQBtAGkAbAB5ADoAQwBlAG4AdABhAHUAcgA7AA0ACgAJAHAAYQBuAG8AcwBlAC0AMQA6ADIA
IAAzACAANQAgADQAIAA1ACAAMgAgADUAIAAyACAAMwAgADQAOwANAAoACQBtAHMAbwAtAGYAbwBu
AHQALQBjAGgAYQByAHMAZQB0ADoAMAA7AA0ACgAJAG0AcwBvAC0AZwBlAG4AZQByAGkAYwAtAGYA
bwBuAHQALQBmAGEAbQBpAGwAeQA6AHIAbwBtAGEAbgA7AA0ACgAJAG0AcwBvAC0AZgBvAG4AdAAt
AHAAaQB0AGMAaAA6AHYAYQByAGkAYQBiAGwAZQA7AA0ACgAJAG0AcwBvAC0AZgBvAG4AdAAtAHMA
aQBnAG4AYQB0AHUAcgBlADoAMwAgADAAIAAwACAAMAAgADEAIAAwADsAfQANAAoAQABmAG8AbgB0
AC0AZgBhAGMAZQANAAoACQB7AGYAbwBuAHQALQBmAGEAbQBpAGwAeQA6ACIAQwBlAG4AdAB1AHIA
eQAgAEcAbwB0AGgAaQBjACIAOwANAAoACQBwAGEAbgBvAHMAZQAtADEAOgAyACAAMQAxACAANQAg
ADIAIAAyACAAMgAgADIAIAAyACAAMgAgADQAOwANAAoACQBtAHMAbwAtAGYAbwBuAHQALQBjAGgA
YQByAHMAZQB0ADoAMgAwADQAOwANAAoACQBtAHMAbwAtAGcAZQBuAGUAcgBpAGMALQBmAG8AbgB0
AC0AZgBhAG0AaQBsAHkAOgBzAHcAaQBzAHMAOwANAAoACQBtAHMAbwAtAGYAbwBuAHQALQBwAGkA
dABjAGgAOgB2AGEAcgBpAGEAYgBsAGUAOwANAAoACQBtAHMAbwAtAGYAbwBuAHQALQBzAGkAZwBu
AGEAdAB1AHIAZQA6ADYANAA3ACAAMAAgADAAIAAwACAAMQA1ADkAIAAwADsAfQANAAoAQABmAG8A
bgB0AC0AZgBhAGMAZQANAAoACQB7AGYAbwBuAHQALQBmAGEAbQBpAGwAeQA6AEMAaABpAGwAbABl
AHIAOwANAAoACQBwAGEAbgBvAHMAZQAtADEAOgA0ACAAMgAgADQAIAA0ACAAMwAgADEANgAgADcA
IAAyACAANgAgADIAOwANAAoACQBtAHMAbwAtAGYAbwBuAHQALQBjAGgAYQByAHMAZQB0ADoAMAA7
AA0ACgAJAG0AcwBvAC0AZwBlAG4AZQByAGkAYwAtAGYAbwBuAHQALQBmAGEAbQBpAGwAeQA6AGQA
ZQBjAG8AcgBhAHQAaQB2AGUAOwANAAoACQBtAHMAbwAtAGYAbwBuAHQALQBwAGkAdABjAGgAOgB2
AGEAcgBpAGEAYgBsAGUAOwANAAoACQBtAHMAbwAtAGYAbwBuAHQALQBzAGkAZwBuAGEAdAB1AHIA
ZQA6ADMAIAAwACAAMAAgADAAIAAxACAAMAA7AH0ADQAKAEAAZgBvAG4AdAAtAGYAYQBjAGUADQAK
AAkAewBmAG8AbgB0AC0AZgBhAG0AaQBsAHkAOgAiAEMAbwBsAG8AbgBuAGEAIABNAFQAIgA7AA0A
CgAJAHAAYQBuAG8AcwBlAC0AMQA6ADQAIAAyACAAOAAgADUAIAA2ACAAMgAgADIAIAAzACAAMgAg
ADMAOwANAAoACQBtAHMAbwAtAGYAbwBuAHQALQBjAGgAYQByAHMAZQB0ADoAMAA7AA0ACgAJAG0A
cwBvAC0AZwBlAG4AZQByAGkAYwAtAGYAbwBuAHQALQBmAGEAbQBpAGwAeQA6AGQAZQBjAG8AcgBh
AHQAaQB2AGUAOwANAAoACQBtAHMAbwAtAGYAbwBuAHQALQBwAGkAdABjAGgAOgB2AGEAcgBpAGEA
YgBsAGUAOwANAAoACQBtAHMAbwAtAGYAbwBuAHQALQBzAGkAZwBuAGEAdAB1AHIAZQA6ADMAIAAw
ACAAMAAgADAAIAAxACAAMAA7AH0ADQAKAEAAZgBvAG4AdAAtAGYAYQBjAGUADQAKAAkAewBmAG8A
bgB0AC0AZgBhAG0AaQBsAHkAOgAiAEMAbwBvAHAAZQByACAAQgBsAGEAYwBrACIAOwANAAoACQBw
AGEAbgBvAHMAZQAtADEAOgAyACAAOAAgADkAIAA0ACAANAAgADMAIAAxADEAIAAyACAANAAgADQA
OwANAAoACQBtAHMAbwAtAGYAbwBuAHQALQBjAGgAYQByAHMAZQB0ADoAMAA7AA0ACgAJAG0AcwBv
AC0AZwBlAG4AZQByAGkAYwAtAGYAbwBuAHQALQBmAGEAbQBpAGwAeQA6AHIAbwBtAGEAbgA7AA0A
CgAJAG0AcwBvAC0AZgBvAG4AdAAtAHAAaQB0AGMAaAA6AHYAYQByAGkAYQBiAGwAZQA7AA0ACgAJ
AG0AcwBvAC0AZgBvAG4AdAAtAHMAaQBnAG4AYQB0AHUAcgBlADoAMwAgADAAIAAwACAAMAAgADEA
IAAwADsAfQANAAoAQABmAG8AbgB0AC0AZgBhAGMAZQANAAoACQB7AGYAbwBuAHQALQBmAGEAbQBp
AGwAeQA6ACIARgBvAG8AdABsAGkAZwBoAHQAIABNAFQAIABMAGkAZwBoAHQAIgA7AA0ACgAJAHAA
YQBuAG8AcwBlAC0AMQA6ADIAIAA0ACAANgAgADIAIAA2ACAAMwAgADEAMAAgADIAIAAzACAANAA7
AA0ACgAJAG0AcwBvAC0AZgBvAG4AdAAtAGMAaABhAHIAcwBlAHQAOgAwADsADQAKAAkAbQBzAG8A
LQBnAGUAbgBlAHIAaQBjAC0AZgBvAG4AdAAtAGYAYQBtAGkAbAB5ADoAcgBvAG0AYQBuADsADQAK
AAkAbQBzAG8ALQBmAG8AbgB0AC0AcABpAHQAYwBoADoAdgBhAHIAaQBhAGIAbABlADsADQAKAAkA
bQBzAG8ALQBmAG8AbgB0AC0AcwBpAGcAbgBhAHQAdQByAGUAOgAzACAAMAAgADAAIAAwACAAMQAg
ADAAOwB9AA0ACgBAAGYAbwBuAHQALQBmAGEAYwBlAA0ACgAJAHsAZgBvAG4AdAAtAGYAYQBtAGkA
bAB5ADoAIgBGAHIAZQBlAHMAdAB5AGwAZQAgAFMAYwByAGkAcAB0ACIAOwANAAoACQBwAGEAbgBv
AHMAZQAtADEAOgAzACAAOAAgADQAIAAyACAAMwAgADIAIAA1ACAAMQAxACAANAAgADQAOwANAAoA
CQBtAHMAbwAtAGYAbwBuAHQALQBjAGgAYQByAHMAZQB0ADoAMAA7AA0ACgAJAG0AcwBvAC0AZwBl
AG4AZQByAGkAYwAtAGYAbwBuAHQALQBmAGEAbQBpAGwAeQA6AHMAYwByAGkAcAB0ADsADQAKAAkA
bQBzAG8ALQBmAG8AbgB0AC0AcABpAHQAYwBoADoAdgBhAHIAaQBhAGIAbABlADsADQAKAAkAbQBz
AG8ALQBmAG8AbgB0AC0AcwBpAGcAbgBhAHQAdQByAGUAOgAzACAAMAAgADAAIAAwACAAMQAgADAA
OwB9AA0ACgBAAGYAbwBuAHQALQBmAGEAYwBlAA0ACgAJAHsAZgBvAG4AdAAtAGYAYQBtAGkAbAB5
ADoAIgBIAGEAcgBsAG8AdwAgAFMAbwBsAGkAZAAgAEkAdABhAGwAaQBjACIAOwANAAoACQBwAGEA
bgBvAHMAZQAtADEAOgA0ACAAMwAgADYAIAA0ACAAMgAgADEANQAgADIAIAAyACAAMQAzACAAMgA7
AA0ACgAJAG0AcwBvAC0AZgBvAG4AdAAtAGMAaABhAHIAcwBlAHQAOgAwADsADQAKAAkAbQBzAG8A
LQBnAGUAbgBlAHIAaQBjAC0AZgBvAG4AdAAtAGYAYQBtAGkAbAB5ADoAZABlAGMAbwByAGEAdABp
AHYAZQA7AA0ACgAJAG0AcwBvAC0AZgBvAG4AdAAtAHAAaQB0AGMAaAA6AHYAYQByAGkAYQBiAGwA
ZQA7AA0ACgAJAG0AcwBvAC0AZgBvAG4AdAAtAHMAaQBnAG4AYQB0AHUAcgBlADoAMwAgADAAIAAw
ACAAMAAgADEAIAAwADsAfQANAAoAQABmAG8AbgB0AC0AZgBhAGMAZQANAAoACQB7AGYAbwBuAHQA
LQBmAGEAbQBpAGwAeQA6AEgAYQByAHIAaQBuAGcAdABvAG4AOwANAAoACQBwAGEAbgBvAHMAZQAt
ADEAOgA0ACAANAAgADUAIAA1ACAANQAgADEAMAAgADIAIAAyACAANwAgADIAOwANAAoACQBtAHMA
bwAtAGYAbwBuAHQALQBjAGgAYQByAHMAZQB0ADoAMAA7AA0ACgAJAG0AcwBvAC0AZwBlAG4AZQBy
AGkAYwAtAGYAbwBuAHQALQBmAGEAbQBpAGwAeQA6AGQAZQBjAG8AcgBhAHQAaQB2AGUAOwANAAoA
CQBtAHMAbwAtAGYAbwBuAHQALQBwAGkAdABjAGgAOgB2AGEAcgBpAGEAYgBsAGUAOwANAAoACQBt
AHMAbwAtAGYAbwBuAHQALQBzAGkAZwBuAGEAdAB1AHIAZQA6ADMAIAAwACAAMAAgADAAIAAxACAA
MAA7AH0ADQAKAEAAZgBvAG4AdAAtAGYAYQBjAGUADQAKAAkAewBmAG8AbgB0AC0AZgBhAG0AaQBs
AHkAOgAiAEgAaQBnAGgAIABUAG8AdwBlAHIAIABUAGUAeAB0ACIAOwANAAoACQBwAGEAbgBvAHMA
ZQAtADEAOgAyACAANAAgADUAIAAyACAANQAgADUAIAA2ACAAMwAgADMAIAAzADsADQAKAAkAbQBz
AG8ALQBmAG8AbgB0AC0AYwBoAGEAcgBzAGUAdAA6ADAAOwANAAoACQBtAHMAbwAtAGcAZQBuAGUA
cgBpAGMALQBmAG8AbgB0AC0AZgBhAG0AaQBsAHkAOgByAG8AbQBhAG4AOwANAAoACQBtAHMAbwAt
AGYAbwBuAHQALQBwAGkAdABjAGgAOgB2AGEAcgBpAGEAYgBsAGUAOwANAAoACQBtAHMAbwAtAGYA
bwBuAHQALQBzAGkAZwBuAGEAdAB1AHIAZQA6ADMAIAAwACAAMAAgADAAIAAxACAAMAA7AH0ADQAK
AEAAZgBvAG4AdAAtAGYAYQBjAGUADQAKAAkAewBmAG8AbgB0AC0AZgBhAG0AaQBsAHkAOgBKAG8A
awBlAHIAbQBhAG4AOwANAAoACQBwAGEAbgBvAHMAZQAtADEAOgA0ACAAOQAgADYAIAA1ACAANgAg
ADEAMwAgADYAIAAyACAANwAgADIAOwANAAoACQBtAHMAbwAtAGYAbwBuAHQALQBjAGgAYQByAHMA
ZQB0ADoAMAA7AA0ACgAJAG0AcwBvAC0AZwBlAG4AZQByAGkAYwAtAGYAbwBuAHQALQBmAGEAbQBp
AGwAeQA6AGQAZQBjAG8AcgBhAHQAaQB2AGUAOwANAAoACQBtAHMAbwAtAGYAbwBuAHQALQBwAGkA
dABjAGgAOgB2AGEAcgBpAGEAYgBsAGUAOwANAAoACQBtAHMAbwAtAGYAbwBuAHQALQBzAGkAZwBu
AGEAdAB1AHIAZQA6ADMAIAAwACAAMAAgADAAIAAxACAAMAA7AH0ADQAKAEAAZgBvAG4AdAAtAGYA
YQBjAGUADQAKAAkAewBmAG8AbgB0AC0AZgBhAG0AaQBsAHkAOgAiAEoAdQBpAGMAZQAgAEkAVABD
ACIAOwANAAoACQBwAGEAbgBvAHMAZQAtADEAOgA0ACAANAAgADQAIAAzACAANAAgADEAMAAgADIA
IAAyACAAMgAgADIAOwANAAoACQBtAHMAbwAtAGYAbwBuAHQALQBjAGgAYQByAHMAZQB0ADoAMAA7
AA0ACgAJAG0AcwBvAC0AZwBlAG4AZQByAGkAYwAtAGYAbwBuAHQALQBmAGEAbQBpAGwAeQA6AGQA
ZQBjAG8AcgBhAHQAaQB2AGUAOwANAAoACQBtAHMAbwAtAGYAbwBuAHQALQBwAGkAdABjAGgAOgB2
AGEAcgBpAGEAYgBsAGUAOwANAAoACQBtAHMAbwAtAGYAbwBuAHQALQBzAGkAZwBuAGEAdAB1AHIA
ZQA6ADMAIAAwACAAMAAgADAAIAAxACAAMAA7AH0ADQAKAEAAZgBvAG4AdAAtAGYAYQBjAGUADQAK
AAkAewBmAG8AbgB0AC0AZgBhAG0AaQBsAHkAOgAiAEsAcgBpAHMAdABlAG4AIABJAFQAQwAiADsA
DQAKAAkAcABhAG4AbwBzAGUALQAxADoAMwAgADUAIAA1ACAAMgAgADQAIAAyACAAMgAgADMAIAAy
ACAAMgA7AA0ACgAJAG0AcwBvAC0AZgBvAG4AdAAtAGMAaABhAHIAcwBlAHQAOgAwADsADQAKAAkA
bQBzAG8ALQBnAGUAbgBlAHIAaQBjAC0AZgBvAG4AdAAtAGYAYQBtAGkAbAB5ADoAcwBjAHIAaQBw
AHQAOwANAAoACQBtAHMAbwAtAGYAbwBuAHQALQBwAGkAdABjAGgAOgB2AGEAcgBpAGEAYgBsAGUA
OwANAAoACQBtAHMAbwAtAGYAbwBuAHQALQBzAGkAZwBuAGEAdAB1AHIAZQA6ADMAIAAwACAAMAAg
ADAAIAAxACAAMAA7AH0ADQAKAEAAZgBvAG4AdAAtAGYAYQBjAGUADQAKAAkAewBmAG8AbgB0AC0A
ZgBhAG0AaQBsAHkAOgAiAEsAdQBuAHMAdABsAGUAcgAgAFMAYwByAGkAcAB0ACIAOwANAAoACQBw
AGEAbgBvAHMAZQAtADEAOgAzACAAMwAgADQAIAAyACAAMgAgADYAIAA3ACAAMQAzACAAMQAzACAA
NgA7AA0ACgAJAG0AcwBvAC0AZgBvAG4AdAAtAGMAaABhAHIAcwBlAHQAOgAwADsADQAKAAkAbQBz
AG8ALQBnAGUAbgBlAHIAaQBjAC0AZgBvAG4AdAAtAGYAYQBtAGkAbAB5ADoAcwBjAHIAaQBwAHQA
OwANAAoACQBtAHMAbwAtAGYAbwBuAHQALQBwAGkAdABjAGgAOgB2AGEAcgBpAGEAYgBsAGUAOwAN
AAoACQBtAHMAbwAtAGYAbwBuAHQALQBzAGkAZwBuAGEAdAB1AHIAZQA6ADMAIAAwACAAMAAgADAA
IAAxACAAMAA7AH0ADQAKAEAAZgBvAG4AdAAtAGYAYQBjAGUADQAKAAkAewBmAG8AbgB0AC0AZgBh
AG0AaQBsAHkAOgAiAEwAdQBjAGkAZABhACAAQgByAGkAZwBoAHQAIgA7AA0ACgAJAHAAYQBuAG8A
cwBlAC0AMQA6ADIAIAA0ACAANgAgADIAIAA1ACAANQAgADUAIAAyACAAMwAgADQAOwANAAoACQBt
AHMAbwAtAGYAbwBuAHQALQBjAGgAYQByAHMAZQB0ADoAMAA7AA0ACgAJAG0AcwBvAC0AZwBlAG4A
ZQByAGkAYwAtAGYAbwBuAHQALQBmAGEAbQBpAGwAeQA6AHIAbwBtAGEAbgA7AA0ACgAJAG0AcwBv
AC0AZgBvAG4AdAAtAHAAaQB0AGMAaAA6AHYAYQByAGkAYQBiAGwAZQA7AA0ACgAJAG0AcwBvAC0A
ZgBvAG4AdAAtAHMAaQBnAG4AYQB0AHUAcgBlADoAMwAgADAAIAAwACAAMAAgADEAIAAwADsAfQAN
AAoAQABmAG8AbgB0AC0AZgBhAGMAZQANAAoACQB7AGYAbwBuAHQALQBmAGEAbQBpAGwAeQA6ACIA
TAB1AGMAaQBkAGEAIABDAGEAbABsAGkAZwByAGEAcABoAHkAIgA7AA0ACgAJAHAAYQBuAG8AcwBl
AC0AMQA6ADMAIAAxACAAMQAgADEAIAAxACAAMQAgADEAIAAxACAAMQAgADEAOwANAAoACQBtAHMA
bwAtAGYAbwBuAHQALQBjAGgAYQByAHMAZQB0ADoAMAA7AA0ACgAJAG0AcwBvAC0AZwBlAG4AZQBy
AGkAYwAtAGYAbwBuAHQALQBmAGEAbQBpAGwAeQA6AHMAYwByAGkAcAB0ADsADQAKAAkAbQBzAG8A
LQBmAG8AbgB0AC0AcABpAHQAYwBoADoAdgBhAHIAaQBhAGIAbABlADsADQAKAAkAbQBzAG8ALQBm
AG8AbgB0AC0AcwBpAGcAbgBhAHQAdQByAGUAOgAzACAAMAAgADAAIAAwACAAMQAgADAAOwB9AA0A
CgBAAGYAbwBuAHQALQBmAGEAYwBlAA0ACgAJAHsAZgBvAG4AdAAtAGYAYQBtAGkAbAB5ADoAIgBM
AHUAYwBpAGQAYQAgAEYAYQB4ACIAOwANAAoACQBwAGEAbgBvAHMAZQAtADEAOgAyACAANgAgADYA
IAAyACAANQAgADUAIAA1ACAAMgAgADIAIAA0ADsADQAKAAkAbQBzAG8ALQBmAG8AbgB0AC0AYwBo
AGEAcgBzAGUAdAA6ADAAOwANAAoACQBtAHMAbwAtAGcAZQBuAGUAcgBpAGMALQBmAG8AbgB0AC0A
ZgBhAG0AaQBsAHkAOgByAG8AbQBhAG4AOwANAAoACQBtAHMAbwAtAGYAbwBuAHQALQBwAGkAdABj
AGgAOgB2AGEAcgBpAGEAYgBsAGUAOwANAAoACQBtAHMAbwAtAGYAbwBuAHQALQBzAGkAZwBuAGEA
dAB1AHIAZQA6ADMAIAAwACAAMAAgADAAIAAxACAAMAA7AH0ADQAKAEAAZgBvAG4AdAAtAGYAYQBj
AGUADQAKAAkAewBmAG8AbgB0AC0AZgBhAG0AaQBsAHkAOgAiAEwAdQBjAGkAZABhACAASABhAG4A
ZAB3AHIAaQB0AGkAbgBnACIAOwANAAoACQBwAGEAbgBvAHMAZQAtADEAOgAzACAAMQAgADEAIAAx
ACAAMQAgADEAIAAxACAAMQAgADEAIAAxADsADQAKAAkAbQBzAG8ALQBmAG8AbgB0AC0AYwBoAGEA
cgBzAGUAdAA6ADAAOwANAAoACQBtAHMAbwAtAGcAZQBuAGUAcgBpAGMALQBmAG8AbgB0AC0AZgBh
AG0AaQBsAHkAOgBzAGMAcgBpAHAAdAA7AA0ACgAJAG0AcwBvAC0AZgBvAG4AdAAtAHAAaQB0AGMA
aAA6AHYAYQByAGkAYQBiAGwAZQA7AA0ACgAJAG0AcwBvAC0AZgBvAG4AdAAtAHMAaQBnAG4AYQB0
AHUAcgBlADoAMwAgADAAIAAwACAAMAAgADEAIAAwADsAfQANAAoAQABmAG8AbgB0AC0AZgBhAGMA
ZQANAAoACQB7AGYAbwBuAHQALQBmAGEAbQBpAGwAeQA6AE0AYQBnAG4AZQB0AG8AOwANAAoACQBw
AGEAbgBvAHMAZQAtADEAOgA0ACAAMwAgADgAIAA1ACAANQAgADgAIAAyACAAMgAgADEAMwAgADIA
OwANAAoACQBtAHMAbwAtAGYAbwBuAHQALQBjAGgAYQByAHMAZQB0ADoAMAA7AA0ACgAJAG0AcwBv
AC0AZwBlAG4AZQByAGkAYwAtAGYAbwBuAHQALQBmAGEAbQBpAGwAeQA6AGQAZQBjAG8AcgBhAHQA
aQB2AGUAOwANAAoACQBtAHMAbwAtAGYAbwBuAHQALQBwAGkAdABjAGgAOgB2AGEAcgBpAGEAYgBs
AGUAOwANAAoACQBtAHMAbwAtAGYAbwBuAHQALQBzAGkAZwBuAGEAdAB1AHIAZQA6ADMAIAAwACAA
MAAgADAAIAAxACAAMAA7AH0ADQAKAEAAZgBvAG4AdAAtAGYAYQBjAGUADQAKAAkAewBmAG8AbgB0
AC0AZgBhAG0AaQBsAHkAOgAiAE0AYQB0AHUAcgBhACAATQBUACAAUwBjAHIAaQBwAHQAIABDAGEA
cABpAHQAYQBsAHMAIgA7AA0ACgAJAHAAYQBuAG8AcwBlAC0AMQA6ADMAIAAyACAAOAAgADIAIAA2
ACAANgAgADIAIAA3ACAAMgAgADIAOwANAAoACQBtAHMAbwAtAGYAbwBuAHQALQBjAGgAYQByAHMA
ZQB0ADoAMAA7AA0ACgAJAG0AcwBvAC0AZwBlAG4AZQByAGkAYwAtAGYAbwBuAHQALQBmAGEAbQBp
AGwAeQA6AHMAYwByAGkAcAB0ADsADQAKAAkAbQBzAG8ALQBmAG8AbgB0AC0AcABpAHQAYwBoADoA
dgBhAHIAaQBhAGIAbABlADsADQAKAAkAbQBzAG8ALQBmAG8AbgB0AC0AcwBpAGcAbgBhAHQAdQBy
AGUAOgAzACAAMAAgADAAIAAwACAAMQAgADAAOwB9AA0ACgBAAGYAbwBuAHQALQBmAGEAYwBlAA0A
CgAJAHsAZgBvAG4AdAAtAGYAYQBtAGkAbAB5ADoATQBpAHMAdAByAGEAbAA7AA0ACgAJAHAAYQBu
AG8AcwBlAC0AMQA6ADMAIAA5ACAANwAgADIAIAAzACAANAAgADcAIAAyACAANAAgADMAOwANAAoA
CQBtAHMAbwAtAGYAbwBuAHQALQBjAGgAYQByAHMAZQB0ADoAMgAwADQAOwANAAoACQBtAHMAbwAt
AGcAZQBuAGUAcgBpAGMALQBmAG8AbgB0AC0AZgBhAG0AaQBsAHkAOgBzAGMAcgBpAHAAdAA7AA0A
CgAJAG0AcwBvAC0AZgBvAG4AdAAtAHAAaQB0AGMAaAA6AHYAYQByAGkAYQBiAGwAZQA7AA0ACgAJ
AG0AcwBvAC0AZgBvAG4AdAAtAHMAaQBnAG4AYQB0AHUAcgBlADoANgA0ADcAIAAwACAAMAAgADAA
IAAxADUAOQAgADAAOwB9AA0ACgBAAGYAbwBuAHQALQBmAGEAYwBlAA0ACgAJAHsAZgBvAG4AdAAt
AGYAYQBtAGkAbAB5ADoAIgBNAG8AZABlAHIAbgAgAE4AbwBcAC4AIAAyADAAIgA7AA0ACgAJAHAA
YQBuAG8AcwBlAC0AMQA6ADIAIAA3ACAANwAgADQAIAA3ACAANQAgADUAIAAyACAAMwAgADMAOwAN
AAoACQBtAHMAbwAtAGYAbwBuAHQALQBjAGgAYQByAHMAZQB0ADoAMAA7AA0ACgAJAG0AcwBvAC0A
ZwBlAG4AZQByAGkAYwAtAGYAbwBuAHQALQBmAGEAbQBpAGwAeQA6AHIAbwBtAGEAbgA7AA0ACgAJ
AG0AcwBvAC0AZgBvAG4AdAAtAHAAaQB0AGMAaAA6AHYAYQByAGkAYQBiAGwAZQA7AA0ACgAJAG0A
cwBvAC0AZgBvAG4AdAAtAHMAaQBnAG4AYQB0AHUAcgBlADoAMwAgADAAIAAwACAAMAAgADEAIAAw
ADsAfQANAAoAQABmAG8AbgB0AC0AZgBhAGMAZQANAAoACQB7AGYAbwBuAHQALQBmAGEAbQBpAGwA
eQA6ACIATQBvAG4AbwB0AHkAcABlACAAQwBvAHIAcwBpAHYAYQAiADsADQAKAAkAcABhAG4AbwBz
AGUALQAxADoAMwAgADEAIAAxACAAMQAgADEAIAAyACAAMQAgADEAIAAxACAAMQA7AA0ACgAJAG0A
cwBvAC0AZgBvAG4AdAAtAGMAaABhAHIAcwBlAHQAOgAyADAANAA7AA0ACgAJAG0AcwBvAC0AZwBl
AG4AZQByAGkAYwAtAGYAbwBuAHQALQBmAGEAbQBpAGwAeQA6AHMAYwByAGkAcAB0ADsADQAKAAkA
bQBzAG8ALQBmAG8AbgB0AC0AcABpAHQAYwBoADoAdgBhAHIAaQBhAGIAbABlADsADQAKAAkAbQBz
AG8ALQBmAG8AbgB0AC0AcwBpAGcAbgBhAHQAdQByAGUAOgA2ADQANwAgADAAIAAwACAAMAAgADEA
NQA5ACAAMAA7AH0ADQAKAEAAZgBvAG4AdAAtAGYAYQBjAGUADQAKAAkAewBmAG8AbgB0AC0AZgBh
AG0AaQBsAHkAOgAiAE4AaQBhAGcAYQByAGEAIABFAG4AZwByAGEAdgBlAGQAIgA7AA0ACgAJAHAA
YQBuAG8AcwBlAC0AMQA6ADQAIAAyACAANQAgADIAIAA3ACAANwAgADMAIAAzACAAMgAgADIAOwAN
AAoACQBtAHMAbwAtAGYAbwBuAHQALQBjAGgAYQByAHMAZQB0ADoAMAA7AA0ACgAJAG0AcwBvAC0A
ZwBlAG4AZQByAGkAYwAtAGYAbwBuAHQALQBmAGEAbQBpAGwAeQA6AGQAZQBjAG8AcgBhAHQAaQB2
AGUAOwANAAoACQBtAHMAbwAtAGYAbwBuAHQALQBwAGkAdABjAGgAOgB2AGEAcgBpAGEAYgBsAGUA
OwANAAoACQBtAHMAbwAtAGYAbwBuAHQALQBzAGkAZwBuAGEAdAB1AHIAZQA6ADMAIAAwACAAMAAg
ADAAIAAxACAAMAA7AH0ADQAKAEAAZgBvAG4AdAAtAGYAYQBjAGUADQAKAAkAewBmAG8AbgB0AC0A
ZgBhAG0AaQBsAHkAOgAiAE4AaQBhAGcAYQByAGEAIABTAG8AbABpAGQAIgA7AA0ACgAJAHAAYQBu
AG8AcwBlAC0AMQA6ADQAIAAyACAANQAgADIAIAA3ACAANwAgADIAIAAyACAAMgAgADIAOwANAAoA
CQBtAHMAbwAtAGYAbwBuAHQALQBjAGgAYQByAHMAZQB0ADoAMAA7AA0ACgAJAG0AcwBvAC0AZwBl
AG4AZQByAGkAYwAtAGYAbwBuAHQALQBmAGEAbQBpAGwAeQA6AGQAZQBjAG8AcgBhAHQAaQB2AGUA
OwANAAoACQBtAHMAbwAtAGYAbwBuAHQALQBwAGkAdABjAGgAOgB2AGEAcgBpAGEAYgBsAGUAOwAN
AAoACQBtAHMAbwAtAGYAbwBuAHQALQBzAGkAZwBuAGEAdAB1AHIAZQA6ADMAIAAwACAAMAAgADAA
IAAxACAAMAA7AH0ADQAKAEAAZgBvAG4AdAAtAGYAYQBjAGUADQAKAAkAewBmAG8AbgB0AC0AZgBh
AG0AaQBsAHkAOgAiAE8AbABkACAARQBuAGcAbABpAHMAaAAgAFQAZQB4AHQAIABNAFQAIgA7AA0A
CgAJAHAAYQBuAG8AcwBlAC0AMQA6ADMAIAA0ACAAOQAgADIAIAA0ACAANQAgADgAIAAzACAAOAAg
ADYAOwANAAoACQBtAHMAbwAtAGYAbwBuAHQALQBjAGgAYQByAHMAZQB0ADoAMAA7AA0ACgAJAG0A
cwBvAC0AZwBlAG4AZQByAGkAYwAtAGYAbwBuAHQALQBmAGEAbQBpAGwAeQA6AHMAYwByAGkAcAB0
ADsADQAKAAkAbQBzAG8ALQBmAG8AbgB0AC0AcABpAHQAYwBoADoAdgBhAHIAaQBhAGIAbABlADsA
DQAKAAkAbQBzAG8ALQBmAG8AbgB0AC0AcwBpAGcAbgBhAHQAdQByAGUAOgAzACAAMAAgADAAIAAw
ACAAMQAgADAAOwB9AA0ACgBAAGYAbwBuAHQALQBmAGEAYwBlAA0ACgAJAHsAZgBvAG4AdAAtAGYA
YQBtAGkAbAB5ADoATwBuAHkAeAA7AA0ACgAJAHAAYQBuAG8AcwBlAC0AMQA6ADQAIAA1ACAANgAg
ADIAIAA4ACAANwAgADIAIAAyACAAMgAgADMAOwANAAoACQBtAHMAbwAtAGYAbwBuAHQALQBjAGgA
YQByAHMAZQB0ADoAMAA7AA0ACgAJAG0AcwBvAC0AZwBlAG4AZQByAGkAYwAtAGYAbwBuAHQALQBm
AGEAbQBpAGwAeQA6AGQAZQBjAG8AcgBhAHQAaQB2AGUAOwANAAoACQBtAHMAbwAtAGYAbwBuAHQA
LQBwAGkAdABjAGgAOgB2AGEAcgBpAGEAYgBsAGUAOwANAAoACQBtAHMAbwAtAGYAbwBuAHQALQBz
AGkAZwBuAGEAdAB1AHIAZQA6ADMAIAAwACAAMAAgADAAIAAxACAAMAA7AH0ADQAKAEAAZgBvAG4A
dAAtAGYAYQBjAGUADQAKAAkAewBmAG8AbgB0AC0AZgBhAG0AaQBsAHkAOgBQAGEAcgBjAGgAbQBl
AG4AdAA7AA0ACgAJAHAAYQBuAG8AcwBlAC0AMQA6ADMAIAA0ACAANgAgADIAIAA0ACAANwAgADgA
IAA0ACAAOAAgADQAOwANAAoACQBtAHMAbwAtAGYAbwBuAHQALQBjAGgAYQByAHMAZQB0ADoAMAA7
AA0ACgAJAG0AcwBvAC0AZwBlAG4AZQByAGkAYwAtAGYAbwBuAHQALQBmAGEAbQBpAGwAeQA6AHMA
YwByAGkAcAB0ADsADQAKAAkAbQBzAG8ALQBmAG8AbgB0AC0AcABpAHQAYwBoADoAdgBhAHIAaQBh
AGIAbABlADsADQAKAAkAbQBzAG8ALQBmAG8AbgB0AC0AcwBpAGcAbgBhAHQAdQByAGUAOgAzACAA
MAAgADAAIAAwACAAMQAgADAAOwB9AA0ACgBAAGYAbwBuAHQALQBmAGEAYwBlAA0ACgAJAHsAZgBv
AG4AdAAtAGYAYQBtAGkAbAB5ADoAUABsAGEAeQBiAGkAbABsADsADQAKAAkAcABhAG4AbwBzAGUA
LQAxADoANAAgADUAIAA2ACAAMwAgADEAMAAgADYAIAAyACAAMgAgADIAIAAyADsADQAKAAkAbQBz
AG8ALQBmAG8AbgB0AC0AYwBoAGEAcgBzAGUAdAA6ADAAOwANAAoACQBtAHMAbwAtAGcAZQBuAGUA
cgBpAGMALQBmAG8AbgB0AC0AZgBhAG0AaQBsAHkAOgBkAGUAYwBvAHIAYQB0AGkAdgBlADsADQAK
AAkAbQBzAG8ALQBmAG8AbgB0AC0AcABpAHQAYwBoADoAdgBhAHIAaQBhAGIAbABlADsADQAKAAkA
bQBzAG8ALQBmAG8AbgB0AC0AcwBpAGcAbgBhAHQAdQByAGUAOgAzACAAMAAgADAAIAAwACAAMQAg
ADAAOwB9AA0ACgBAAGYAbwBuAHQALQBmAGEAYwBlAA0ACgAJAHsAZgBvAG4AdAAtAGYAYQBtAGkA
bAB5ADoAIgBQAG8AbwByACAAUgBpAGMAaABhAHIAZAAiADsADQAKAAkAcABhAG4AbwBzAGUALQAx
ADoAMgAgADgAIAA1ACAAMgAgADUAIAA1ACAANQAgADIAIAA3ACAAMgA7AA0ACgAJAG0AcwBvAC0A
ZgBvAG4AdAAtAGMAaABhAHIAcwBlAHQAOgAwADsADQAKAAkAbQBzAG8ALQBnAGUAbgBlAHIAaQBj
AC0AZgBvAG4AdAAtAGYAYQBtAGkAbAB5ADoAcgBvAG0AYQBuADsADQAKAAkAbQBzAG8ALQBmAG8A
bgB0AC0AcABpAHQAYwBoADoAdgBhAHIAaQBhAGIAbABlADsADQAKAAkAbQBzAG8ALQBmAG8AbgB0
AC0AcwBpAGcAbgBhAHQAdQByAGUAOgAzACAAMAAgADAAIAAwACAAMQAgADAAOwB9AA0ACgBAAGYA
bwBuAHQALQBmAGEAYwBlAA0ACgAJAHsAZgBvAG4AdAAtAGYAYQBtAGkAbAB5ADoAUgBhAHYAaQBl
ADsADQAKAAkAcABhAG4AbwBzAGUALQAxADoANAAgADQAIAA4ACAANQAgADUAIAA4ACAAOQAgADIA
IAA2ACAAMgA7AA0ACgAJAG0AcwBvAC0AZgBvAG4AdAAtAGMAaABhAHIAcwBlAHQAOgAwADsADQAK
AAkAbQBzAG8ALQBnAGUAbgBlAHIAaQBjAC0AZgBvAG4AdAAtAGYAYQBtAGkAbAB5ADoAZABlAGMA
bwByAGEAdABpAHYAZQA7AA0ACgAJAG0AcwBvAC0AZgBvAG4AdAAtAHAAaQB0AGMAaAA6AHYAYQBy
AGkAYQBiAGwAZQA7AA0ACgAJAG0AcwBvAC0AZgBvAG4AdAAtAHMAaQBnAG4AYQB0AHUAcgBlADoA
MwAgADAAIAAwACAAMAAgADEAIAAwADsAfQANAAoAQABmAG8AbgB0AC0AZgBhAGMAZQANAAoACQB7
AGYAbwBuAHQALQBmAGEAbQBpAGwAeQA6ACIASQBuAGYAbwByAG0AYQBsACAAUgBvAG0AYQBuACIA
OwANAAoACQBwAGEAbgBvAHMAZQAtADEAOgAzACAANgAgADQAIAAyACAAMwAgADQAIAA2ACAAMQAx
ACAAMgAgADQAOwANAAoACQBtAHMAbwAtAGYAbwBuAHQALQBjAGgAYQByAHMAZQB0ADoAMAA7AA0A
CgAJAG0AcwBvAC0AZwBlAG4AZQByAGkAYwAtAGYAbwBuAHQALQBmAGEAbQBpAGwAeQA6AHMAYwBy
AGkAcAB0ADsADQAKAAkAbQBzAG8ALQBmAG8AbgB0AC0AcABpAHQAYwBoADoAdgBhAHIAaQBhAGIA
bABlADsADQAKAAkAbQBzAG8ALQBmAG8AbgB0AC0AcwBpAGcAbgBhAHQAdQByAGUAOgAzACAAMAAg
ADAAIAAwACAAMQAgADAAOwB9AA0ACgBAAGYAbwBuAHQALQBmAGEAYwBlAA0ACgAJAHsAZgBvAG4A
dAAtAGYAYQBtAGkAbAB5ADoAIgBTAGgAbwB3AGMAYQByAGQAIABHAG8AdABoAGkAYwAiADsADQAK
AAkAcABhAG4AbwBzAGUALQAxADoANAAgADIAIAA5ACAANAAgADIAIAAxACAAMgAgADIAIAA2ACAA
NAA7AA0ACgAJAG0AcwBvAC0AZgBvAG4AdAAtAGMAaABhAHIAcwBlAHQAOgAwADsADQAKAAkAbQBz
AG8ALQBnAGUAbgBlAHIAaQBjAC0AZgBvAG4AdAAtAGYAYQBtAGkAbAB5ADoAZABlAGMAbwByAGEA
dABpAHYAZQA7AA0ACgAJAG0AcwBvAC0AZgBvAG4AdAAtAHAAaQB0AGMAaAA6AHYAYQByAGkAYQBi
AGwAZQA7AA0ACgAJAG0AcwBvAC0AZgBvAG4AdAAtAHMAaQBnAG4AYQB0AHUAcgBlADoAMwAgADAA
IAAwACAAMAAgADEAIAAwADsAfQANAAoAQABmAG8AbgB0AC0AZgBhAGMAZQANAAoACQB7AGYAbwBu
AHQALQBmAGEAbQBpAGwAeQA6ACIAUwBuAGEAcAAgAEkAVABDACIAOwANAAoACQBwAGEAbgBvAHMA
ZQAtADEAOgA0ACAANAAgADEAMAAgADcAIAA2ACAAMQAwACAAMgAgADIAIAAyACAAMgA7AA0ACgAJ
AG0AcwBvAC0AZgBvAG4AdAAtAGMAaABhAHIAcwBlAHQAOgAwADsADQAKAAkAbQBzAG8ALQBnAGUA
bgBlAHIAaQBjAC0AZgBvAG4AdAAtAGYAYQBtAGkAbAB5ADoAZABlAGMAbwByAGEAdABpAHYAZQA7
AA0ACgAJAG0AcwBvAC0AZgBvAG4AdAAtAHAAaQB0AGMAaAA6AHYAYQByAGkAYQBiAGwAZQA7AA0A
CgAJAG0AcwBvAC0AZgBvAG4AdAAtAHMAaQBnAG4AYQB0AHUAcgBlADoAMwAgADAAIAAwACAAMAAg
ADEAIAAwADsAfQANAAoAQABmAG8AbgB0AC0AZgBhAGMAZQANAAoACQB7AGYAbwBuAHQALQBmAGEA
bQBpAGwAeQA6AFMAdABlAG4AYwBpAGwAOwANAAoACQBwAGEAbgBvAHMAZQAtADEAOgA0ACAANAAg
ADkAIAA1ACAAMQAzACAAOAAgADIAIAAyACAANAAgADQAOwANAAoACQBtAHMAbwAtAGYAbwBuAHQA
LQBjAGgAYQByAHMAZQB0ADoAMAA7AA0ACgAJAG0AcwBvAC0AZwBlAG4AZQByAGkAYwAtAGYAbwBu
AHQALQBmAGEAbQBpAGwAeQA6AGQAZQBjAG8AcgBhAHQAaQB2AGUAOwANAAoACQBtAHMAbwAtAGYA
bwBuAHQALQBwAGkAdABjAGgAOgB2AGEAcgBpAGEAYgBsAGUAOwANAAoACQBtAHMAbwAtAGYAbwBu
AHQALQBzAGkAZwBuAGEAdAB1AHIAZQA6ADMAIAAwACAAMAAgADAAIAAxACAAMAA7AH0ADQAKAEAA
ZgBvAG4AdAAtAGYAYQBjAGUADQAKAAkAewBmAG8AbgB0AC0AZgBhAG0AaQBsAHkAOgAiAFQAZQBt
AHAAdQBzACAAUwBhAG4AcwAgAEkAVABDACIAOwANAAoACQBwAGEAbgBvAHMAZQAtADEAOgA0ACAA
MgAgADQAIAA0ACAAMwAgADEAMwAgADcAIAAyACAAMgAgADIAOwANAAoACQBtAHMAbwAtAGYAbwBu
AHQALQBjAGgAYQByAHMAZQB0ADoAMAA7AA0ACgAJAG0AcwBvAC0AZwBlAG4AZQByAGkAYwAtAGYA
bwBuAHQALQBmAGEAbQBpAGwAeQA6AGQAZQBjAG8AcgBhAHQAaQB2AGUAOwANAAoACQBtAHMAbwAt
AGYAbwBuAHQALQBwAGkAdABjAGgAOgB2AGEAcgBpAGEAYgBsAGUAOwANAAoACQBtAHMAbwAtAGYA
bwBuAHQALQBzAGkAZwBuAGEAdAB1AHIAZQA6ADMAIAAwACAAMAAgADAAIAAxACAAMAA7AH0ADQAK
AEAAZgBvAG4AdAAtAGYAYQBjAGUADQAKAAkAewBmAG8AbgB0AC0AZgBhAG0AaQBsAHkAOgAiAFYA
aQBuAGUAcgAgAEgAYQBuAGQAIABJAFQAQwAiADsADQAKAAkAcABhAG4AbwBzAGUALQAxADoAMwAg
ADcAIAA1ACAAMgAgADMAIAA1ACAAMgAgADIAIAAyACAAMwA7AA0ACgAJAG0AcwBvAC0AZgBvAG4A
dAAtAGMAaABhAHIAcwBlAHQAOgAwADsADQAKAAkAbQBzAG8ALQBnAGUAbgBlAHIAaQBjAC0AZgBv
AG4AdAAtAGYAYQBtAGkAbAB5ADoAcwBjAHIAaQBwAHQAOwANAAoACQBtAHMAbwAtAGYAbwBuAHQA
LQBwAGkAdABjAGgAOgB2AGEAcgBpAGEAYgBsAGUAOwANAAoACQBtAHMAbwAtAGYAbwBuAHQALQBz
AGkAZwBuAGEAdAB1AHIAZQA6ADMAIAAwACAAMAAgADAAIAAxACAAMAA7AH0ADQAKAEAAZgBvAG4A
dAAtAGYAYQBjAGUADQAKAAkAewBmAG8AbgB0AC0AZgBhAG0AaQBsAHkAOgBWAGkAdgBhAGwAZABp
ADsADQAKAAkAcABhAG4AbwBzAGUALQAxADoAMwAgADIAIAA2ACAAMgAgADUAIAA1ACAANgAgADkA
IAA4ACAANAA7AA0ACgAJAG0AcwBvAC0AZgBvAG4AdAAtAGMAaABhAHIAcwBlAHQAOgAwADsADQAK
AAkAbQBzAG8ALQBnAGUAbgBlAHIAaQBjAC0AZgBvAG4AdAAtAGYAYQBtAGkAbAB5ADoAcwBjAHIA
aQBwAHQAOwANAAoACQBtAHMAbwAtAGYAbwBuAHQALQBwAGkAdABjAGgAOgB2AGEAcgBpAGEAYgBs
AGUAOwANAAoACQBtAHMAbwAtAGYAbwBuAHQALQBzAGkAZwBuAGEAdAB1AHIAZQA6ADMAIAAwACAA
MAAgADAAIAAxACAAMAA7AH0ADQAKAEAAZgBvAG4AdAAtAGYAYQBjAGUADQAKAAkAewBmAG8AbgB0
AC0AZgBhAG0AaQBsAHkAOgAiAFYAbABhAGQAaQBtAGkAcgAgAFMAYwByAGkAcAB0ACIAOwANAAoA
CQBwAGEAbgBvAHMAZQAtADEAOgAzACAANQAgADQAIAAyACAANAAgADQAIAA3ACAANwAgADMAIAA1
ADsADQAKAAkAbQBzAG8ALQBmAG8AbgB0AC0AYwBoAGEAcgBzAGUAdAA6ADAAOwANAAoACQBtAHMA
bwAtAGcAZQBuAGUAcgBpAGMALQBmAG8AbgB0AC0AZgBhAG0AaQBsAHkAOgBzAGMAcgBpAHAAdAA7
AA0ACgAJAG0AcwBvAC0AZgBvAG4AdAAtAHAAaQB0AGMAaAA6AHYAYQByAGkAYQBiAGwAZQA7AA0A
CgAJAG0AcwBvAC0AZgBvAG4AdAAtAHMAaQBnAG4AYQB0AHUAcgBlADoAMwAgADAAIAAwACAAMAAg
ADEAIAAwADsAfQANAAoAQABmAG8AbgB0AC0AZgBhAGMAZQANAAoACQB7AGYAbwBuAHQALQBmAGEA
bQBpAGwAeQA6ACIAVwBpAGQAZQAgAEwAYQB0AGkAbgAiADsADQAKAAkAcABhAG4AbwBzAGUALQAx
ADoAMgAgADEAMAAgADEAMAAgADcAIAA1ACAANQAgADUAIAAyACAANAAgADQAOwANAAoACQBtAHMA
bwAtAGYAbwBuAHQALQBjAGgAYQByAHMAZQB0ADoAMAA7AA0ACgAJAG0AcwBvAC0AZwBlAG4AZQBy
AGkAYwAtAGYAbwBuAHQALQBmAGEAbQBpAGwAeQA6AHIAbwBtAGEAbgA7AA0ACgAJAG0AcwBvAC0A
ZgBvAG4AdAAtAHAAaQB0AGMAaAA6AHYAYQByAGkAYQBiAGwAZQA7AA0ACgAJAG0AcwBvAC0AZgBv
AG4AdAAtAHMAaQBnAG4AYQB0AHUAcgBlADoAMwAgADAAIAAwACAAMAAgADEAIAAwADsAfQANAAoA
QABmAG8AbgB0AC0AZgBhAGMAZQANAAoACQB7AGYAbwBuAHQALQBmAGEAbQBpAGwAeQA6AEcAYQBy
AGEAbQBvAG4AZAA7AA0ACgAJAHAAYQBuAG8AcwBlAC0AMQA6ADIAIAAyACAANAAgADQAIAAzACAA
MwAgADEAIAAxACAAOAAgADMAOwANAAoACQBtAHMAbwAtAGYAbwBuAHQALQBjAGgAYQByAHMAZQB0
ADoAMgAwADQAOwANAAoACQBtAHMAbwAtAGcAZQBuAGUAcgBpAGMALQBmAG8AbgB0AC0AZgBhAG0A
aQBsAHkAOgByAG8AbQBhAG4AOwANAAoACQBtAHMAbwAtAGYAbwBuAHQALQBwAGkAdABjAGgAOgB2
AGEAcgBpAGEAYgBsAGUAOwANAAoACQBtAHMAbwAtAGYAbwBuAHQALQBzAGkAZwBuAGEAdAB1AHIA
ZQA6ADYANAA3ACAAMAAgADAAIAAwACAAMQA1ADkAIAAwADsAfQANAAoAQABmAG8AbgB0AC0AZgBh
AGMAZQANAAoACQB7AGYAbwBuAHQALQBmAGEAbQBpAGwAeQA6ACIAQgBvAG8AawBtAGEAbgAgAE8A
bABkACAAUwB0AHkAbABlACIAOwANAAoACQBwAGEAbgBvAHMAZQAtADEAOgAyACAANQAgADYAIAA0
ACAANQAgADUAIAA1ACAAMgAgADIAIAA0ADsADQAKAAkAbQBzAG8ALQBmAG8AbgB0AC0AYwBoAGEA
cgBzAGUAdAA6ADIAMAA0ADsADQAKAAkAbQBzAG8ALQBnAGUAbgBlAHIAaQBjAC0AZgBvAG4AdAAt
AGYAYQBtAGkAbAB5ADoAcgBvAG0AYQBuADsADQAKAAkAbQBzAG8ALQBmAG8AbgB0AC0AcABpAHQA
YwBoADoAdgBhAHIAaQBhAGIAbABlADsADQAKAAkAbQBzAG8ALQBmAG8AbgB0AC0AcwBpAGcAbgBh
AHQAdQByAGUAOgA2ADQANwAgADAAIAAwACAAMAAgADEANQA5ACAAMAA7AH0ADQAKAEAAZgBvAG4A
dAAtAGYAYQBjAGUADQAKAAkAewBmAG8AbgB0AC0AZgBhAG0AaQBsAHkAOgAiAEIAbwBvAGsAIABB
AG4AdABpAHEAdQBhACIAOwANAAoACQBwAGEAbgBvAHMAZQAtADEAOgAyACAANAAgADYAIAAyACAA
NQAgADMAIAA1ACAAMwAgADMAIAA0ADsADQAKAAkAbQBzAG8ALQBmAG8AbgB0AC0AYwBoAGEAcgBz
AGUAdAA6ADIAMAA0ADsADQAKAAkAbQBzAG8ALQBnAGUAbgBlAHIAaQBjAC0AZgBvAG4AdAAtAGYA
YQBtAGkAbAB5ADoAcgBvAG0AYQBuADsADQAKAAkAbQBzAG8ALQBmAG8AbgB0AC0AcABpAHQAYwBo
ADoAdgBhAHIAaQBhAGIAbABlADsADQAKAAkAbQBzAG8ALQBmAG8AbgB0AC0AcwBpAGcAbgBhAHQA
dQByAGUAOgA2ADQANwAgADAAIAAwACAAMAAgADEANQA5ACAAMAA7AH0ADQAKAEAAZgBvAG4AdAAt
AGYAYQBjAGUADQAKAAkAewBmAG8AbgB0AC0AZgBhAG0AaQBsAHkAOgAiAEIAbwBvAGsAcwBoAGUA
bABmACAAUwB5AG0AYgBvAGwAIAA3ACIAOwANAAoACQBwAGEAbgBvAHMAZQAtADEAOgA1ACAAMQAg
ADEAIAAxACAAMQAgADEAIAAxACAAMQAgADEAIAAxADsADQAKAAkAbQBzAG8ALQBmAG8AbgB0AC0A
YwBoAGEAcgBzAGUAdAA6ADIAOwANAAoACQBtAHMAbwAtAGcAZQBuAGUAcgBpAGMALQBmAG8AbgB0
AC0AZgBhAG0AaQBsAHkAOgBhAHUAdABvADsADQAKAAkAbQBzAG8ALQBmAG8AbgB0AC0AcABpAHQA
YwBoADoAdgBhAHIAaQBhAGIAbABlADsADQAKAAkAbQBzAG8ALQBmAG8AbgB0AC0AcwBpAGcAbgBh
AHQAdQByAGUAOgAwACAAMgA2ADgANAAzADUANAA1ADYAIAAwACAAMAAgAC0AMgAxADQANwA0ADgA
MwA2ADQAOAAgADAAOwB9AA0ACgBAAGYAbwBuAHQALQBmAGEAYwBlAA0ACgAJAHsAZgBvAG4AdAAt
AGYAYQBtAGkAbAB5ADoAIgBNAFMAIABSAGUAZgBlAHIAZQBuAGMAZQAgAFMAYQBuAHMAIABTAGUA
cgBpAGYAIgA7AA0ACgAJAHAAYQBuAG8AcwBlAC0AMQA6ADIAIAAxADEAIAA2ACAANAAgADMAIAA1
ACAANAAgADQAIAAyACAANAA7AA0ACgAJAG0AcwBvAC0AZgBvAG4AdAAtAGMAaABhAHIAcwBlAHQA
OgAyADAANAA7AA0ACgAJAG0AcwBvAC0AZwBlAG4AZQByAGkAYwAtAGYAbwBuAHQALQBmAGEAbQBp
AGwAeQA6AHMAdwBpAHMAcwA7AA0ACgAJAG0AcwBvAC0AZgBvAG4AdAAtAHAAaQB0AGMAaAA6AHYA
YQByAGkAYQBiAGwAZQA7AA0ACgAJAG0AcwBvAC0AZgBvAG4AdAAtAHMAaQBnAG4AYQB0AHUAcgBl
ADoANQAzADYAOAA3ADEANQA1ADkAIAAwACAAMAAgADAAIAA0ADEANQAgADAAOwB9AA0ACgBAAGYA
bwBuAHQALQBmAGEAYwBlAA0ACgAJAHsAZgBvAG4AdAAtAGYAYQBtAGkAbAB5ADoAIgBNAFMAIABS
AGUAZgBlAHIAZQBuAGMAZQAgAFMAcABlAGMAaQBhAGwAdAB5ACIAOwANAAoACQBwAGEAbgBvAHMA
ZQAtADEAOgA1ACAAMAAgADUAIAAwACAAMAAgADAAIAAwACAAMAAgADAAIAAwADsADQAKAAkAbQBz
AG8ALQBmAG8AbgB0AC0AYwBoAGEAcgBzAGUAdAA6ADIAOwANAAoACQBtAHMAbwAtAGcAZQBuAGUA
cgBpAGMALQBmAG8AbgB0AC0AZgBhAG0AaQBsAHkAOgBhAHUAdABvADsADQAKAAkAbQBzAG8ALQBm
AG8AbgB0AC0AcABpAHQAYwBoADoAdgBhAHIAaQBhAGIAbABlADsADQAKAAkAbQBzAG8ALQBmAG8A
bgB0AC0AcwBpAGcAbgBhAHQAdQByAGUAOgAwACAAMgA2ADgANAAzADUANAA1ADYAIAAwACAAMAAg
AC0AMgAxADQANwA0ADgAMwA2ADQAOAAgADAAOwB9AA0ACgBAAGYAbwBuAHQALQBmAGEAYwBlAA0A
CgAJAHsAZgBvAG4AdAAtAGYAYQBtAGkAbAB5ADoAIgBCAGUAcgBsAGkAbgAgAFMAYQBuAHMAIABG
AEIAIABEAGUAbQBpACIAOwANAAoACQBwAGEAbgBvAHMAZQAtADEAOgAyACAAMQA0ACAAOAAgADIA
IAAyACAANQAgADIAIAAyACAAMwAgADYAOwANAAoACQBtAHMAbwAtAGYAbwBuAHQALQBjAGgAYQBy
AHMAZQB0ADoAMAA7AA0ACgAJAG0AcwBvAC0AZwBlAG4AZQByAGkAYwAtAGYAbwBuAHQALQBmAGEA
bQBpAGwAeQA6AHMAdwBpAHMAcwA7AA0ACgAJAG0AcwBvAC0AZgBvAG4AdAAtAHAAaQB0AGMAaAA6
AHYAYQByAGkAYQBiAGwAZQA7AA0ACgAJAG0AcwBvAC0AZgBvAG4AdAAtAHMAaQBnAG4AYQB0AHUA
cgBlADoAMwAgADAAIAAwACAAMAAgADEAIAAwADsAfQANAAoAQABmAG8AbgB0AC0AZgBhAGMAZQAN
AAoACQB7AGYAbwBuAHQALQBmAGEAbQBpAGwAeQA6ACIAQQByAGkAYQBsACAATgBhAHIAcgBvAHcA
IgA7AA0ACgAJAHAAYQBuAG8AcwBlAC0AMQA6ADIAIAAxADEAIAA2ACAANgAgADIAIAAyACAAMgAg
ADMAIAAyACAANAA7AA0ACgAJAG0AcwBvAC0AZgBvAG4AdAAtAGMAaABhAHIAcwBlAHQAOgAyADAA
NAA7AA0ACgAJAG0AcwBvAC0AZwBlAG4AZQByAGkAYwAtAGYAbwBuAHQALQBmAGEAbQBpAGwAeQA6
AHMAdwBpAHMAcwA7AA0ACgAJAG0AcwBvAC0AZgBvAG4AdAAtAHAAaQB0AGMAaAA6AHYAYQByAGkA
YQBiAGwAZQA7AA0ACgAJAG0AcwBvAC0AZgBvAG4AdAAtAHMAaQBnAG4AYQB0AHUAcgBlADoANgA0
ADcAIAAyADAANAA4ACAAMAAgADAAIAAxADUAOQAgADAAOwB9AA0ACgAgAC8AKgAgAFMAdAB5AGwA
ZQAgAEQAZQBmAGkAbgBpAHQAaQBvAG4AcwAgACoALwANAAoAIABwAC4ATQBzAG8ATgBvAHIAbQBh
AGwALAAgAGwAaQAuAE0AcwBvAE4AbwByAG0AYQBsACwAIABkAGkAdgAuAE0AcwBvAE4AbwByAG0A
YQBsAA0ACgAJAHsAbQBzAG8ALQBzAHQAeQBsAGUALQB1AG4AaABpAGQAZQA6AG4AbwA7AA0ACgAJ
AG0AcwBvAC0AcwB0AHkAbABlAC0AcQBmAG8AcgBtAGEAdAA6AHkAZQBzADsADQAKAAkAbQBzAG8A
LQBzAHQAeQBsAGUALQBwAGEAcgBlAG4AdAA6ACIAIgA7AA0ACgAJAG0AYQByAGcAaQBuADoAMABj
AG0AOwANAAoACQBtAGEAcgBnAGkAbgAtAGIAbwB0AHQAbwBtADoALgAwADAAMAAxAHAAdAA7AA0A
CgAJAG0AcwBvAC0AcABhAGcAaQBuAGEAdABpAG8AbgA6AHcAaQBkAG8AdwAtAG8AcgBwAGgAYQBu
ADsADQAKAAkAZgBvAG4AdAAtAHMAaQB6AGUAOgAxADIALgAwAHAAdAA7AA0ACgAJAGYAbwBuAHQA
LQBmAGEAbQBpAGwAeQA6ACIAVABpAG0AZQBzACAATgBlAHcAIABSAG8AbQBhAG4AIgAsACIAcwBl
AHIAaQBmACIAOwANAAoACQBtAHMAbwAtAGYAYQByAGUAYQBzAHQALQBmAG8AbgB0AC0AZgBhAG0A
aQBsAHkAOgAiAFQAaQBtAGUAcwAgAE4AZQB3ACAAUgBvAG0AYQBuACIAOwANAAoACQBtAHMAbwAt
AGYAYQByAGUAYQBzAHQALQB0AGgAZQBtAGUALQBmAG8AbgB0ADoAbQBpAG4AbwByAC0AZgBhAHIA
ZQBhAHMAdAA7AH0ADQAKAGgAMQANAAoACQB7AG0AcwBvAC0AcwB0AHkAbABlAC0AcAByAGkAbwBy
AGkAdAB5ADoAOQA7AA0ACgAJAG0AcwBvAC0AcwB0AHkAbABlAC0AdQBuAGgAaQBkAGUAOgBuAG8A
OwANAAoACQBtAHMAbwAtAHMAdAB5AGwAZQAtAHEAZgBvAHIAbQBhAHQAOgB5AGUAcwA7AA0ACgAJ
AG0AcwBvAC0AcwB0AHkAbABlAC0AbABpAG4AawA6ACIAFwQwBDMEPgQ7BD4EMgQ+BDoEIAAxACAA
FwQ9BDAEOgQiADsADQAKAAkAbQBzAG8ALQBtAGEAcgBnAGkAbgAtAHQAbwBwAC0AYQBsAHQAOgBh
AHUAdABvADsADQAKAAkAbQBhAHIAZwBpAG4ALQByAGkAZwBoAHQAOgAwAGMAbQA7AA0ACgAJAG0A
cwBvAC0AbQBhAHIAZwBpAG4ALQBiAG8AdAB0AG8AbQAtAGEAbAB0ADoAYQB1AHQAbwA7AA0ACgAJ
AG0AYQByAGcAaQBuAC0AbABlAGYAdAA6ADAAYwBtADsADQAKAAkAbQBzAG8ALQBwAGEAZwBpAG4A
YQB0AGkAbwBuADoAdwBpAGQAbwB3AC0AbwByAHAAaABhAG4AOwANAAoACQBtAHMAbwAtAG8AdQB0
AGwAaQBuAGUALQBsAGUAdgBlAGwAOgAxADsADQAKAAkAZgBvAG4AdAAtAHMAaQB6AGUAOgAyADQA
LgAwAHAAdAA7AA0ACgAJAGYAbwBuAHQALQBmAGEAbQBpAGwAeQA6ACIAVABpAG0AZQBzACAATgBl
AHcAIABSAG8AbQBhAG4AIgAsACIAcwBlAHIAaQBmACIAOwANAAoACQBtAHMAbwAtAGYAYQByAGUA
YQBzAHQALQBmAG8AbgB0AC0AZgBhAG0AaQBsAHkAOgAiAFQAaQBtAGUAcwAgAE4AZQB3ACAAUgBv
AG0AYQBuACIAOwANAAoACQBtAHMAbwAtAGYAYQByAGUAYQBzAHQALQB0AGgAZQBtAGUALQBmAG8A
bgB0ADoAbQBpAG4AbwByAC0AZgBhAHIAZQBhAHMAdAA7AA0ACgAJAGYAbwBuAHQALQB3AGUAaQBn
AGgAdAA6AGIAbwBsAGQAOwB9AA0ACgBoADMADQAKAAkAewBtAHMAbwAtAHMAdAB5AGwAZQAtAHAA
cgBpAG8AcgBpAHQAeQA6ADkAOwANAAoACQBtAHMAbwAtAHMAdAB5AGwAZQAtAHUAbgBoAGkAZABl
ADoAbgBvADsADQAKAAkAbQBzAG8ALQBzAHQAeQBsAGUALQBxAGYAbwByAG0AYQB0ADoAeQBlAHMA
OwANAAoACQBtAHMAbwAtAHMAdAB5AGwAZQAtAGwAaQBuAGsAOgAiABcEMAQzBD4EOwQ+BDIEPgQ6
BCAAMwAgABcEPQQwBDoEIgA7AA0ACgAJAG0AcwBvAC0AbQBhAHIAZwBpAG4ALQB0AG8AcAAtAGEA
bAB0ADoAYQB1AHQAbwA7AA0ACgAJAG0AYQByAGcAaQBuAC0AcgBpAGcAaAB0ADoAMABjAG0AOwAN
AAoACQBtAHMAbwAtAG0AYQByAGcAaQBuAC0AYgBvAHQAdABvAG0ALQBhAGwAdAA6AGEAdQB0AG8A
OwANAAoACQBtAGEAcgBnAGkAbgAtAGwAZQBmAHQAOgAwAGMAbQA7AA0ACgAJAG0AcwBvAC0AcABh
AGcAaQBuAGEAdABpAG8AbgA6AHcAaQBkAG8AdwAtAG8AcgBwAGgAYQBuADsADQAKAAkAbQBzAG8A
LQBvAHUAdABsAGkAbgBlAC0AbABlAHYAZQBsADoAMwA7AA0ACgAJAGYAbwBuAHQALQBzAGkAegBl
ADoAMQAzAC4ANQBwAHQAOwANAAoACQBmAG8AbgB0AC0AZgBhAG0AaQBsAHkAOgAiAFQAaQBtAGUA
cwAgAE4AZQB3ACAAUgBvAG0AYQBuACIALAAiAHMAZQByAGkAZgAiADsADQAKAAkAbQBzAG8ALQBm
AGEAcgBlAGEAcwB0AC0AZgBvAG4AdAAtAGYAYQBtAGkAbAB5ADoAIgBUAGkAbQBlAHMAIABOAGUA
dwAgAFIAbwBtAGEAbgAiADsADQAKAAkAbQBzAG8ALQBmAGEAcgBlAGEAcwB0AC0AdABoAGUAbQBl
AC0AZgBvAG4AdAA6AG0AaQBuAG8AcgAtAGYAYQByAGUAYQBzAHQAOwANAAoACQBmAG8AbgB0AC0A
dwBlAGkAZwBoAHQAOgBiAG8AbABkADsAfQANAAoAYQA6AHYAaQBzAGkAdABlAGQALAAgAHMAcABh
AG4ALgBNAHMAbwBIAHkAcABlAHIAbABpAG4AawBGAG8AbABsAG8AdwBlAGQADQAKAAkAewBtAHMA
bwAtAHMAdAB5AGwAZQAtAG4AbwBzAGgAbwB3ADoAeQBlAHMAOwANAAoACQBtAHMAbwAtAHMAdAB5
AGwAZQAtAHAAcgBpAG8AcgBpAHQAeQA6ADkAOQA7AA0ACgAJAGMAbwBsAG8AcgA6AGIAbAB1AGUA
OwANAAoACQB0AGUAeAB0AC0AZABlAGMAbwByAGEAdABpAG8AbgA6AHUAbgBkAGUAcgBsAGkAbgBl
ADsADQAKAAkAdABlAHgAdAAtAHUAbgBkAGUAcgBsAGkAbgBlADoAcwBpAG4AZwBsAGUAOwB9AA0A
CgBwAA0ACgAJAHsAbQBzAG8ALQBzAHQAeQBsAGUALQBuAG8AcwBoAG8AdwA6AHkAZQBzADsADQAK
AAkAbQBzAG8ALQBzAHQAeQBsAGUALQBwAHIAaQBvAHIAaQB0AHkAOgA5ADkAOwANAAoACQBtAHMA
bwAtAG0AYQByAGcAaQBuAC0AdABvAHAALQBhAGwAdAA6AGEAdQB0AG8AOwANAAoACQBtAGEAcgBn
AGkAbgAtAHIAaQBnAGgAdAA6ADAAYwBtADsADQAKAAkAbQBzAG8ALQBtAGEAcgBnAGkAbgAtAGIA
bwB0AHQAbwBtAC0AYQBsAHQAOgBhAHUAdABvADsADQAKAAkAbQBhAHIAZwBpAG4ALQBsAGUAZgB0
ADoAMABjAG0AOwANAAoACQBtAHMAbwAtAHAAYQBnAGkAbgBhAHQAaQBvAG4AOgB3AGkAZABvAHcA
LQBvAHIAcABoAGEAbgA7AA0ACgAJAGYAbwBuAHQALQBzAGkAegBlADoAMQAyAC4AMABwAHQAOwAN
AAoACQBmAG8AbgB0AC0AZgBhAG0AaQBsAHkAOgAiAFQAaQBtAGUAcwAgAE4AZQB3ACAAUgBvAG0A
YQBuACIALAAiAHMAZQByAGkAZgAiADsADQAKAAkAbQBzAG8ALQBmAGEAcgBlAGEAcwB0AC0AZgBv
AG4AdAAtAGYAYQBtAGkAbAB5ADoAIgBUAGkAbQBlAHMAIABOAGUAdwAgAFIAbwBtAGEAbgAiADsA
DQAKAAkAbQBzAG8ALQBmAGEAcgBlAGEAcwB0AC0AdABoAGUAbQBlAC0AZgBvAG4AdAA6AG0AaQBu
AG8AcgAtAGYAYQByAGUAYQBzAHQAOwB9AA0ACgBwAHIAZQANAAoACQB7AG0AcwBvAC0AcwB0AHkA
bABlAC0AbgBvAHMAaABvAHcAOgB5AGUAcwA7AA0ACgAJAG0AcwBvAC0AcwB0AHkAbABlAC0AcABy
AGkAbwByAGkAdAB5ADoAOQA5ADsADQAKAAkAbQBzAG8ALQBzAHQAeQBsAGUALQBsAGkAbgBrADoA
IgAhBEIEMAQ9BDQEMARABEIEPQRLBDkEIABIAFQATQBMACAAFwQ9BDAEOgQiADsADQAKAAkAbQBh
AHIAZwBpAG4AOgAwAGMAbQA7AA0ACgAJAG0AYQByAGcAaQBuAC0AYgBvAHQAdABvAG0AOgAuADAA
MAAwADEAcAB0ADsADQAKAAkAbQBzAG8ALQBwAGEAZwBpAG4AYQB0AGkAbwBuADoAdwBpAGQAbwB3
AC0AbwByAHAAaABhAG4AOwANAAoACQB0AGEAYgAtAHMAdABvAHAAcwA6ADQANQAuADgAcAB0ACAA
OQAxAC4ANgBwAHQAIAAxADMANwAuADQAcAB0ACAAMQA4ADMALgAyAHAAdAAgADIAMgA5AC4AMABw
AHQAIAAyADcANAAuADgAcAB0ACAAMwAyADAALgA2AHAAdAAgADMANgA2AC4ANABwAHQAIAA0ADEA
MgAuADIAcAB0ACAANAA1ADgALgAwAHAAdAAgADUAMAAzAC4AOABwAHQAIAA1ADQAOQAuADYAcAB0
ACAANQA5ADUALgA0AHAAdAAgADYANAAxAC4AMgBwAHQAIAA2ADgANwAuADAAcAB0ACAANwAzADIA
LgA4AHAAdAA7AA0ACgAJAGYAbwBuAHQALQBzAGkAegBlADoAMQAwAC4AMABwAHQAOwANAAoACQBm
AG8AbgB0AC0AZgBhAG0AaQBsAHkAOgAiAEMAbwB1AHIAaQBlAHIAIABOAGUAdwAiADsADQAKAAkA
bQBzAG8ALQBmAGEAcgBlAGEAcwB0AC0AZgBvAG4AdAAtAGYAYQBtAGkAbAB5ADoAIgBUAGkAbQBl
AHMAIABOAGUAdwAgAFIAbwBtAGEAbgAiADsADQAKAAkAbQBzAG8ALQBmAGEAcgBlAGEAcwB0AC0A
dABoAGUAbQBlAC0AZgBvAG4AdAA6AG0AaQBuAG8AcgAtAGYAYQByAGUAYQBzAHQAOwB9AA0ACgB0
AHQADQAKAAkAewBtAHMAbwAtAHMAdAB5AGwAZQAtAG4AbwBzAGgAbwB3ADoAeQBlAHMAOwANAAoA
CQBtAHMAbwAtAHMAdAB5AGwAZQAtAHAAcgBpAG8AcgBpAHQAeQA6ADkAOQA7AA0ACgAJAGYAbwBu
AHQALQBmAGEAbQBpAGwAeQA6ACIAQwBvAHUAcgBpAGUAcgAgAE4AZQB3ACIAOwANAAoACQBtAHMA
bwAtAGEAcwBjAGkAaQAtAGYAbwBuAHQALQBmAGEAbQBpAGwAeQA6ACIAQwBvAHUAcgBpAGUAcgAg
AE4AZQB3ACIAOwANAAoACQBtAHMAbwAtAGYAYQByAGUAYQBzAHQALQBmAG8AbgB0AC0AZgBhAG0A
aQBsAHkAOgAiAFQAaQBtAGUAcwAgAE4AZQB3ACAAUgBvAG0AYQBuACIAOwANAAoACQBtAHMAbwAt
AGYAYQByAGUAYQBzAHQALQB0AGgAZQBtAGUALQBmAG8AbgB0ADoAbQBpAG4AbwByAC0AZgBhAHIA
ZQBhAHMAdAA7AA0ACgAJAG0AcwBvAC0AaABhAG4AcwBpAC0AZgBvAG4AdAAtAGYAYQBtAGkAbAB5
ADoAIgBDAG8AdQByAGkAZQByACAATgBlAHcAIgA7AA0ACgAJAG0AcwBvAC0AYgBpAGQAaQAtAGYA
bwBuAHQALQBmAGEAbQBpAGwAeQA6ACIAQwBvAHUAcgBpAGUAcgAgAE4AZQB3ACIAOwB9AA0ACgBw
AC4ATQBzAG8AQQBjAGUAdABhAHQAZQAsACAAbABpAC4ATQBzAG8AQQBjAGUAdABhAHQAZQAsACAA
ZABpAHYALgBNAHMAbwBBAGMAZQB0AGEAdABlAA0ACgAJAHsAbQBzAG8ALQBzAHQAeQBsAGUALQBu
AG8AcwBoAG8AdwA6AHkAZQBzADsADQAKAAkAbQBzAG8ALQBzAHQAeQBsAGUALQBwAHIAaQBvAHIA
aQB0AHkAOgA5ADkAOwANAAoACQBtAHMAbwAtAHMAdAB5AGwAZQAtAGwAaQBuAGsAOgAiACIENQQ6
BEEEQgQgADIESwQ9BD4EQQQ6BDgEIAAXBD0EMAQ6BCIAOwANAAoACQBtAGEAcgBnAGkAbgA6ADAA
YwBtADsADQAKAAkAbQBhAHIAZwBpAG4ALQBiAG8AdAB0AG8AbQA6AC4AMAAwADAAMQBwAHQAOwAN
AAoACQBtAHMAbwAtAHAAYQBnAGkAbgBhAHQAaQBvAG4AOgB3AGkAZABvAHcALQBvAHIAcABoAGEA
bgA7AA0ACgAJAGYAbwBuAHQALQBzAGkAegBlADoAOAAuADAAcAB0ADsADQAKAAkAZgBvAG4AdAAt
AGYAYQBtAGkAbAB5ADoAIgBUAGEAaABvAG0AYQAiACwAIgBzAGEAbgBzAC0AcwBlAHIAaQBmACIA
OwANAAoACQBtAHMAbwAtAGYAYQByAGUAYQBzAHQALQBmAG8AbgB0AC0AZgBhAG0AaQBsAHkAOgAi
AFQAaQBtAGUAcwAgAE4AZQB3ACAAUgBvAG0AYQBuACIAOwANAAoACQBtAHMAbwAtAGYAYQByAGUA
YQBzAHQALQB0AGgAZQBtAGUALQBmAG8AbgB0ADoAbQBpAG4AbwByAC0AZgBhAHIAZQBhAHMAdAA7
AH0ADQAKAHMAcABhAG4ALgBhAGIAYgByAA0ACgAJAHsAbQBzAG8ALQBzAHQAeQBsAGUALQBuAGEA
bQBlADoAYQBiAGIAcgA7AA0ACgAJAG0AcwBvAC0AcwB0AHkAbABlAC0AdQBuAGgAaQBkAGUAOgBu
AG8AOwB9AA0ACgBzAHAAYQBuAC4AMQANAAoACQB7AG0AcwBvAC0AcwB0AHkAbABlAC0AbgBhAG0A
ZQA6ACIAFwQwBDMEPgQ7BD4EMgQ+BDoEIAAxACAAFwQ9BDAEOgQiADsADQAKAAkAbQBzAG8ALQBz
AHQAeQBsAGUALQBwAHIAaQBvAHIAaQB0AHkAOgA5ADsADQAKAAkAbQBzAG8ALQBzAHQAeQBsAGUA
LQB1AG4AaABpAGQAZQA6AG4AbwA7AA0ACgAJAG0AcwBvAC0AcwB0AHkAbABlAC0AbABvAGMAawBl
AGQAOgB5AGUAcwA7AA0ACgAJAG0AcwBvAC0AcwB0AHkAbABlAC0AbABpAG4AawA6ACIAFwQwBDME
PgQ7BD4EMgQ+BDoEIAAxACIAOwANAAoACQBtAHMAbwAtAGEAbgBzAGkALQBmAG8AbgB0AC0AcwBp
AHoAZQA6ADEANAAuADAAcAB0ADsADQAKAAkAbQBzAG8ALQBiAGkAZABpAC0AZgBvAG4AdAAtAHMA
aQB6AGUAOgAxADQALgAwAHAAdAA7AA0ACgAJAGYAbwBuAHQALQBmAGEAbQBpAGwAeQA6ACIAQwBh
AG0AYgByAGkAYQAiACwAIgBzAGUAcgBpAGYAIgA7AA0ACgAJAG0AcwBvAC0AYQBzAGMAaQBpAC0A
ZgBvAG4AdAAtAGYAYQBtAGkAbAB5ADoAQwBhAG0AYgByAGkAYQA7AA0ACgAJAG0AcwBvAC0AYQBz
AGMAaQBpAC0AdABoAGUAbQBlAC0AZgBvAG4AdAA6AG0AYQBqAG8AcgAtAGwAYQB0AGkAbgA7AA0A
CgAJAG0AcwBvAC0AZgBhAHIAZQBhAHMAdAAtAGYAbwBuAHQALQBmAGEAbQBpAGwAeQA6ACIAVABp
AG0AZQBzACAATgBlAHcAIABSAG8AbQBhAG4AIgA7AA0ACgAJAG0AcwBvAC0AZgBhAHIAZQBhAHMA
dAAtAHQAaABlAG0AZQAtAGYAbwBuAHQAOgBtAGEAagBvAHIALQBmAGEAcgBlAGEAcwB0ADsADQAK
AAkAbQBzAG8ALQBoAGEAbgBzAGkALQBmAG8AbgB0AC0AZgBhAG0AaQBsAHkAOgBDAGEAbQBiAHIA
aQBhADsADQAKAAkAbQBzAG8ALQBoAGEAbgBzAGkALQB0AGgAZQBtAGUALQBmAG8AbgB0ADoAbQBh
AGoAbwByAC0AbABhAHQAaQBuADsADQAKAAkAbQBzAG8ALQBiAGkAZABpAC0AZgBvAG4AdAAtAGYA
YQBtAGkAbAB5ADoAIgBUAGkAbQBlAHMAIABOAGUAdwAgAFIAbwBtAGEAbgAiADsADQAKAAkAbQBz
AG8ALQBiAGkAZABpAC0AdABoAGUAbQBlAC0AZgBvAG4AdAA6AG0AYQBqAG8AcgAtAGIAaQBkAGkA
OwANAAoACQBjAG8AbABvAHIAOgAjADMANgA1AEYAOQAxADsADQAKAAkAbQBzAG8ALQB0AGgAZQBt
AGUAYwBvAGwAbwByADoAYQBjAGMAZQBuAHQAMQA7AA0ACgAJAG0AcwBvAC0AdABoAGUAbQBlAHMA
aABhAGQAZQA6ADEAOQAxADsADQAKAAkAZgBvAG4AdAAtAHcAZQBpAGcAaAB0ADoAYgBvAGwAZAA7
AH0ADQAKAHMAcABhAG4ALgBIAFQATQBMAA0ACgAJAHsAbQBzAG8ALQBzAHQAeQBsAGUALQBuAGEA
bQBlADoAIgAhBEIEMAQ9BDQEMARABEIEPQRLBDkEIABIAFQATQBMACAAFwQ9BDAEOgQiADsADQAK
AAkAbQBzAG8ALQBzAHQAeQBsAGUALQBuAG8AcwBoAG8AdwA6AHkAZQBzADsADQAKAAkAbQBzAG8A
LQBzAHQAeQBsAGUALQBwAHIAaQBvAHIAaQB0AHkAOgA5ADkAOwANAAoACQBtAHMAbwAtAHMAdAB5
AGwAZQAtAHUAbgBoAGkAZABlADoAbgBvADsADQAKAAkAbQBzAG8ALQBzAHQAeQBsAGUALQBsAG8A
YwBrAGUAZAA6AHkAZQBzADsADQAKAAkAbQBzAG8ALQBzAHQAeQBsAGUALQBsAGkAbgBrADoAIgAh
BEIEMAQ9BDQEMARABEIEPQRLBDkEIABIAFQATQBMACIAOwANAAoACQBmAG8AbgB0AC0AZgBhAG0A
aQBsAHkAOgBDAG8AbgBzAG8AbABhAHMAOwANAAoACQBtAHMAbwAtAGEAcwBjAGkAaQAtAGYAbwBu
AHQALQBmAGEAbQBpAGwAeQA6AEMAbwBuAHMAbwBsAGEAcwA7AA0ACgAJAG0AcwBvAC0AZgBhAHIA
ZQBhAHMAdAAtAGYAbwBuAHQALQBmAGEAbQBpAGwAeQA6ACIAVABpAG0AZQBzACAATgBlAHcAIABS
AG8AbQBhAG4AIgA7AA0ACgAJAG0AcwBvAC0AZgBhAHIAZQBhAHMAdAAtAHQAaABlAG0AZQAtAGYA
bwBuAHQAOgBtAGkAbgBvAHIALQBmAGEAcgBlAGEAcwB0ADsADQAKAAkAbQBzAG8ALQBoAGEAbgBz
AGkALQBmAG8AbgB0AC0AZgBhAG0AaQBsAHkAOgBDAG8AbgBzAG8AbABhAHMAOwB9AA0ACgBzAHAA
YQBuAC4AMwANAAoACQB7AG0AcwBvAC0AcwB0AHkAbABlAC0AbgBhAG0AZQA6ACIAFwQwBDMEPgQ7
BD4EMgQ+BDoEIAAzACAAFwQ9BDAEOgQiADsADQAKAAkAbQBzAG8ALQBzAHQAeQBsAGUALQBuAG8A
cwBoAG8AdwA6AHkAZQBzADsADQAKAAkAbQBzAG8ALQBzAHQAeQBsAGUALQBwAHIAaQBvAHIAaQB0
AHkAOgA5ADsADQAKAAkAbQBzAG8ALQBzAHQAeQBsAGUALQB1AG4AaABpAGQAZQA6AG4AbwA7AA0A
CgAJAG0AcwBvAC0AcwB0AHkAbABlAC0AbABvAGMAawBlAGQAOgB5AGUAcwA7AA0ACgAJAG0AcwBv
AC0AcwB0AHkAbABlAC0AbABpAG4AawA6ACIAFwQwBDMEPgQ7BD4EMgQ+BDoEIAAzACIAOwANAAoA
CQBtAHMAbwAtAGEAbgBzAGkALQBmAG8AbgB0AC0AcwBpAHoAZQA6ADEAMgAuADAAcAB0ADsADQAK
AAkAbQBzAG8ALQBiAGkAZABpAC0AZgBvAG4AdAAtAHMAaQB6AGUAOgAxADIALgAwAHAAdAA7AA0A
CgAJAGYAbwBuAHQALQBmAGEAbQBpAGwAeQA6ACIAQwBhAG0AYgByAGkAYQAiACwAIgBzAGUAcgBp
AGYAIgA7AA0ACgAJAG0AcwBvAC0AYQBzAGMAaQBpAC0AZgBvAG4AdAAtAGYAYQBtAGkAbAB5ADoA
QwBhAG0AYgByAGkAYQA7AA0ACgAJAG0AcwBvAC0AYQBzAGMAaQBpAC0AdABoAGUAbQBlAC0AZgBv
AG4AdAA6AG0AYQBqAG8AcgAtAGwAYQB0AGkAbgA7AA0ACgAJAG0AcwBvAC0AZgBhAHIAZQBhAHMA
dAAtAGYAbwBuAHQALQBmAGEAbQBpAGwAeQA6ACIAVABpAG0AZQBzACAATgBlAHcAIABSAG8AbQBh
AG4AIgA7AA0ACgAJAG0AcwBvAC0AZgBhAHIAZQBhAHMAdAAtAHQAaABlAG0AZQAtAGYAbwBuAHQA
OgBtAGEAagBvAHIALQBmAGEAcgBlAGEAcwB0ADsADQAKAAkAbQBzAG8ALQBoAGEAbgBzAGkALQBm
AG8AbgB0AC0AZgBhAG0AaQBsAHkAOgBDAGEAbQBiAHIAaQBhADsADQAKAAkAbQBzAG8ALQBoAGEA
bgBzAGkALQB0AGgAZQBtAGUALQBmAG8AbgB0ADoAbQBhAGoAbwByAC0AbABhAHQAaQBuADsADQAK
AAkAbQBzAG8ALQBiAGkAZABpAC0AZgBvAG4AdAAtAGYAYQBtAGkAbAB5ADoAIgBUAGkAbQBlAHMA
IABOAGUAdwAgAFIAbwBtAGEAbgAiADsADQAKAAkAbQBzAG8ALQBiAGkAZABpAC0AdABoAGUAbQBl
AC0AZgBvAG4AdAA6AG0AYQBqAG8AcgAtAGIAaQBkAGkAOwANAAoACQBjAG8AbABvAHIAOgAjADQA
RgA4ADEAQgBEADsADQAKAAkAbQBzAG8ALQB0AGgAZQBtAGUAYwBvAGwAbwByADoAYQBjAGMAZQBu
AHQAMQA7AA0ACgAJAGYAbwBuAHQALQB3AGUAaQBnAGgAdAA6AGIAbwBsAGQAOwB9AA0ACgBzAHAA
YQBuAC4AegAtAA0ACgAJAHsAbQBzAG8ALQBzAHQAeQBsAGUALQBuAGEAbQBlADoAIgB6AC0AHQQw
BEcEMAQ7BD4EIABEBD4EQAQ8BEsEIAAXBD0EMAQ6BCIAOwANAAoACQBtAHMAbwAtAHMAdAB5AGwA
ZQAtAG4AbwBzAGgAbwB3ADoAeQBlAHMAOwANAAoACQBtAHMAbwAtAHMAdAB5AGwAZQAtAHAAcgBp
AG8AcgBpAHQAeQA6ADkAOQA7AA0ACgAJAG0AcwBvAC0AcwB0AHkAbABlAC0AdQBuAGgAaQBkAGUA
OgBuAG8AOwANAAoACQBtAHMAbwAtAHMAdAB5AGwAZQAtAGwAbwBjAGsAZQBkADoAeQBlAHMAOwAN
AAoACQBtAHMAbwAtAHMAdAB5AGwAZQAtAGwAaQBuAGsAOgAiAHoALQAdBDAERwQwBDsEPgQgAEQE
PgRABDwESwQiADsADQAKAAkAbQBzAG8ALQBhAG4AcwBpAC0AZgBvAG4AdAAtAHMAaQB6AGUAOgA4
AC4AMABwAHQAOwANAAoACQBtAHMAbwAtAGIAaQBkAGkALQBmAG8AbgB0AC0AcwBpAHoAZQA6ADgA
LgAwAHAAdAA7AA0ACgAJAGYAbwBuAHQALQBmAGEAbQBpAGwAeQA6ACIAQQByAGkAYQBsACIALAAi
AHMAYQBuAHMALQBzAGUAcgBpAGYAIgA7AA0ACgAJAG0AcwBvAC0AYQBzAGMAaQBpAC0AZgBvAG4A
dAAtAGYAYQBtAGkAbAB5ADoAQQByAGkAYQBsADsADQAKAAkAbQBzAG8ALQBmAGEAcgBlAGEAcwB0
AC0AZgBvAG4AdAAtAGYAYQBtAGkAbAB5ADoAIgBUAGkAbQBlAHMAIABOAGUAdwAgAFIAbwBtAGEA
bgAiADsADQAKAAkAbQBzAG8ALQBmAGEAcgBlAGEAcwB0AC0AdABoAGUAbQBlAC0AZgBvAG4AdAA6
AG0AaQBuAG8AcgAtAGYAYQByAGUAYQBzAHQAOwANAAoACQBtAHMAbwAtAGgAYQBuAHMAaQAtAGYA
bwBuAHQALQBmAGEAbQBpAGwAeQA6AEEAcgBpAGEAbAA7AA0ACgAJAG0AcwBvAC0AYgBpAGQAaQAt
AGYAbwBuAHQALQBmAGEAbQBpAGwAeQA6AEEAcgBpAGEAbAA7AA0ACgAJAGQAaQBzAHAAbABhAHkA
OgBuAG8AbgBlADsADQAKAAkAbQBzAG8ALQBoAGkAZABlADoAYQBsAGwAOwB9AA0ACgBzAHAAYQBu
AC4AegAtADAADQAKAAkAewBtAHMAbwAtAHMAdAB5AGwAZQAtAG4AYQBtAGUAOgAiAHoALQAaBD4E
PQQ1BEYEIABEBD4EQAQ8BEsEIAAXBD0EMAQ6BCIAOwANAAoACQBtAHMAbwAtAHMAdAB5AGwAZQAt
AG4AbwBzAGgAbwB3ADoAeQBlAHMAOwANAAoACQBtAHMAbwAtAHMAdAB5AGwAZQAtAHAAcgBpAG8A
cgBpAHQAeQA6ADkAOQA7AA0ACgAJAG0AcwBvAC0AcwB0AHkAbABlAC0AdQBuAGgAaQBkAGUAOgBu
AG8AOwANAAoACQBtAHMAbwAtAHMAdAB5AGwAZQAtAGwAbwBjAGsAZQBkADoAeQBlAHMAOwANAAoA
CQBtAHMAbwAtAHMAdAB5AGwAZQAtAGwAaQBuAGsAOgAiAHoALQAaBD4EPQQ1BEYEIABEBD4EQAQ8
BEsEIgA7AA0ACgAJAG0AcwBvAC0AYQBuAHMAaQAtAGYAbwBuAHQALQBzAGkAegBlADoAOAAuADAA
cAB0ADsADQAKAAkAbQBzAG8ALQBiAGkAZABpAC0AZgBvAG4AdAAtAHMAaQB6AGUAOgA4AC4AMABw
AHQAOwANAAoACQBmAG8AbgB0AC0AZgBhAG0AaQBsAHkAOgAiAEEAcgBpAGEAbAAiACwAIgBzAGEA
bgBzAC0AcwBlAHIAaQBmACIAOwANAAoACQBtAHMAbwAtAGEAcwBjAGkAaQAtAGYAbwBuAHQALQBm
AGEAbQBpAGwAeQA6AEEAcgBpAGEAbAA7AA0ACgAJAG0AcwBvAC0AZgBhAHIAZQBhAHMAdAAtAGYA
bwBuAHQALQBmAGEAbQBpAGwAeQA6ACIAVABpAG0AZQBzACAATgBlAHcAIABSAG8AbQBhAG4AIgA7
AA0ACgAJAG0AcwBvAC0AZgBhAHIAZQBhAHMAdAAtAHQAaABlAG0AZQAtAGYAbwBuAHQAOgBtAGkA
bgBvAHIALQBmAGEAcgBlAGEAcwB0ADsADQAKAAkAbQBzAG8ALQBoAGEAbgBzAGkALQBmAG8AbgB0
AC0AZgBhAG0AaQBsAHkAOgBBAHIAaQBhAGwAOwANAAoACQBtAHMAbwAtAGIAaQBkAGkALQBmAG8A
bgB0AC0AZgBhAG0AaQBsAHkAOgBBAHIAaQBhAGwAOwANAAoACQBkAGkAcwBwAGwAYQB5ADoAbgBv
AG4AZQA7AA0ACgAJAG0AcwBvAC0AaABpAGQAZQA6AGEAbABsADsAfQANAAoAcwBwAGEAbgAuAGEA
DQAKAAkAewBtAHMAbwAtAHMAdAB5AGwAZQAtAG4AYQBtAGUAOgAiACIENQQ6BEEEQgQgADIESwQ9
BD4EQQQ6BDgEIAAXBD0EMAQ6BCIAOwANAAoACQBtAHMAbwAtAHMAdAB5AGwAZQAtAG4AbwBzAGgA
bwB3ADoAeQBlAHMAOwANAAoACQBtAHMAbwAtAHMAdAB5AGwAZQAtAHAAcgBpAG8AcgBpAHQAeQA6
ADkAOQA7AA0ACgAJAG0AcwBvAC0AcwB0AHkAbABlAC0AdQBuAGgAaQBkAGUAOgBuAG8AOwANAAoA
CQBtAHMAbwAtAHMAdAB5AGwAZQAtAGwAbwBjAGsAZQBkADoAeQBlAHMAOwANAAoACQBtAHMAbwAt
AHMAdAB5AGwAZQAtAGwAaQBuAGsAOgAiACIENQQ6BEEEQgQgADIESwQ9BD4EQQQ6BDgEIgA7AA0A
CgAJAG0AcwBvAC0AYQBuAHMAaQAtAGYAbwBuAHQALQBzAGkAegBlADoAOAAuADAAcAB0ADsADQAK
AAkAbQBzAG8ALQBiAGkAZABpAC0AZgBvAG4AdAAtAHMAaQB6AGUAOgA4AC4AMABwAHQAOwANAAoA
CQBmAG8AbgB0AC0AZgBhAG0AaQBsAHkAOgAiAFQAYQBoAG8AbQBhACIALAAiAHMAYQBuAHMALQBz
AGUAcgBpAGYAIgA7AA0ACgAJAG0AcwBvAC0AYQBzAGMAaQBpAC0AZgBvAG4AdAAtAGYAYQBtAGkA
bAB5ADoAVABhAGgAbwBtAGEAOwANAAoACQBtAHMAbwAtAGYAYQByAGUAYQBzAHQALQBmAG8AbgB0
AC0AZgBhAG0AaQBsAHkAOgAiAFQAaQBtAGUAcwAgAE4AZQB3ACAAUgBvAG0AYQBuACIAOwANAAoA
CQBtAHMAbwAtAGYAYQByAGUAYQBzAHQALQB0AGgAZQBtAGUALQBmAG8AbgB0ADoAbQBpAG4AbwBy
AC0AZgBhAHIAZQBhAHMAdAA7AA0ACgAJAG0AcwBvAC0AaABhAG4AcwBpAC0AZgBvAG4AdAAtAGYA
YQBtAGkAbAB5ADoAVABhAGgAbwBtAGEAOwANAAoACQBtAHMAbwAtAGIAaQBkAGkALQBmAG8AbgB0
AC0AZgBhAG0AaQBsAHkAOgBUAGEAaABvAG0AYQA7AH0ADQAKAHMAcABhAG4ALgBtAHMAbwBJAG4A
cwANAAoACQB7AG0AcwBvAC0AcwB0AHkAbABlAC0AdAB5AHAAZQA6AGUAeABwAG8AcgB0AC0AbwBu
AGwAeQA7AA0ACgAJAG0AcwBvAC0AcwB0AHkAbABlAC0AbgBhAG0AZQA6ACIAIgA7AA0ACgAJAHQA
ZQB4AHQALQBkAGUAYwBvAHIAYQB0AGkAbwBuADoAdQBuAGQAZQByAGwAaQBuAGUAOwANAAoACQB0
AGUAeAB0AC0AdQBuAGQAZQByAGwAaQBuAGUAOgBzAGkAbgBnAGwAZQA7AA0ACgAJAGMAbwBsAG8A
cgA6AHQAZQBhAGwAOwB9AA0ACgBzAHAAYQBuAC4AbQBzAG8ARABlAGwADQAKAAkAewBtAHMAbwAt
AHMAdAB5AGwAZQAtAHQAeQBwAGUAOgBlAHgAcABvAHIAdAAtAG8AbgBsAHkAOwANAAoACQBtAHMA
bwAtAHMAdAB5AGwAZQAtAG4AYQBtAGUAOgAiACIAOwANAAoACQB0AGUAeAB0AC0AZABlAGMAbwBy
AGEAdABpAG8AbgA6AGwAaQBuAGUALQB0AGgAcgBvAHUAZwBoADsADQAKAAkAYwBvAGwAbwByADoA
cgBlAGQAOwB9AA0ACgAuAE0AcwBvAEMAaABwAEQAZQBmAGEAdQBsAHQADQAKAAkAewBtAHMAbwAt
AHMAdAB5AGwAZQAtAHQAeQBwAGUAOgBlAHgAcABvAHIAdAAtAG8AbgBsAHkAOwANAAoACQBtAHMA
bwAtAGQAZQBmAGEAdQBsAHQALQBwAHIAbwBwAHMAOgB5AGUAcwA7AA0ACgAJAGYAbwBuAHQALQBz
AGkAegBlADoAMQAwAC4AMABwAHQAOwANAAoACQBtAHMAbwAtAGEAbgBzAGkALQBmAG8AbgB0AC0A
cwBpAHoAZQA6ADEAMAAuADAAcAB0ADsADQAKAAkAbQBzAG8ALQBiAGkAZABpAC0AZgBvAG4AdAAt
AHMAaQB6AGUAOgAxADAALgAwAHAAdAA7AH0ADQAKAEAAcABhAGcAZQAgAFcAbwByAGQAUwBlAGMA
dABpAG8AbgAxAA0ACgAJAHsAcwBpAHoAZQA6ADUAOQA1AC4AMwBwAHQAIAA4ADQAMQAuADkAcAB0
ADsADQAKAAkAbQBhAHIAZwBpAG4AOgAyAC4AMABjAG0AIAA0ADIALgA1AHAAdAAgADIALgAwAGMA
bQAgADMALgAwAGMAbQA7AA0ACgAJAG0AcwBvAC0AaABlAGEAZABlAHIALQBtAGEAcgBnAGkAbgA6
ADMANQAuADQAcAB0ADsADQAKAAkAbQBzAG8ALQBmAG8AbwB0AGUAcgAtAG0AYQByAGcAaQBuADoA
MwA1AC4ANABwAHQAOwANAAoACQBtAHMAbwAtAHAAYQBwAGUAcgAtAHMAbwB1AHIAYwBlADoAMAA7
AH0ADQAKAGQAaQB2AC4AVwBvAHIAZABTAGUAYwB0AGkAbwBuADEADQAKAAkAewBwAGEAZwBlADoA
VwBvAHIAZABTAGUAYwB0AGkAbwBuADEAOwB9AA0ACgAtAC0APgANAAoAPAAvAHMAdAB5AGwAZQA+
AA0ACgA8ACEALQAtAFsAaQBmACAAZwB0AGUAIABtAHMAbwAgADEAMABdAD4ADQAKADwAcwB0AHkA
bABlAD4ADQAKACAALwAqACAAUwB0AHkAbABlACAARABlAGYAaQBuAGkAdABpAG8AbgBzACAAKgAv
AA0ACgAgAHQAYQBiAGwAZQAuAE0AcwBvAE4AbwByAG0AYQBsAFQAYQBiAGwAZQANAAoACQB7AG0A
cwBvAC0AcwB0AHkAbABlAC0AbgBhAG0AZQA6ACIAHgQxBEsERwQ9BDAETwQgAEIEMAQxBDsEOARG
BDAEIgA7AA0ACgAJAG0AcwBvAC0AdABzAHQAeQBsAGUALQByAG8AdwBiAGEAbgBkAC0AcwBpAHoA
ZQA6ADAAOwANAAoACQBtAHMAbwAtAHQAcwB0AHkAbABlAC0AYwBvAGwAYgBhAG4AZAAtAHMAaQB6
AGUAOgAwADsADQAKAAkAbQBzAG8ALQBzAHQAeQBsAGUALQBuAG8AcwBoAG8AdwA6AHkAZQBzADsA
DQAKAAkAbQBzAG8ALQBzAHQAeQBsAGUALQBwAHIAaQBvAHIAaQB0AHkAOgA5ADkAOwANAAoACQBt
AHMAbwAtAHMAdAB5AGwAZQAtAHAAYQByAGUAbgB0ADoAIgAiADsADQAKAAkAbQBzAG8ALQBwAGEA
ZABkAGkAbgBnAC0AYQBsAHQAOgAwAGMAbQAgADUALgA0AHAAdAAgADAAYwBtACAANQAuADQAcAB0
ADsADQAKAAkAbQBzAG8ALQBwAGEAcgBhAC0AbQBhAHIAZwBpAG4AOgAwAGMAbQA7AA0ACgAJAG0A
cwBvAC0AcABhAHIAYQAtAG0AYQByAGcAaQBuAC0AYgBvAHQAdABvAG0AOgAuADAAMAAwADEAcAB0
ADsADQAKAAkAbQBzAG8ALQBwAGEAZwBpAG4AYQB0AGkAbwBuADoAdwBpAGQAbwB3AC0AbwByAHAA
aABhAG4AOwANAAoACQBmAG8AbgB0AC0AcwBpAHoAZQA6ADEAMAAuADAAcAB0ADsADQAKAAkAZgBv
AG4AdAAtAGYAYQBtAGkAbAB5ADoAIgBUAGkAbQBlAHMAIABOAGUAdwAgAFIAbwBtAGEAbgAiACwA
IgBzAGUAcgBpAGYAIgA7AH0ADQAKADwALwBzAHQAeQBsAGUAPgANAAoAPAAhAFsAZQBuAGQAaQBm
AF0ALQAtAD4ADQAKADwAbQBlAHQAYQAgAGMAbwBuAHQAZQBuAHQAPQAiAEkARQA9AGUAZABnAGUA
IgAgAGgAdAB0AHAALQBlAHEAdQBpAHYAPQBYAC0AVQBBAC0AQwBvAG0AcABhAHQAaQBiAGwAZQA+
AA0ACgANAAoAPABzAGMAcgBpAHAAdAAgAGwAYQBuAGcAdQBhAGcAZQA9ACIASgBhAHYAYQBTAGMA
cgBpAHAAdAAiAD4ADQAKADwAIQAtAC0AIABCAGUAZwBpAG4AIABoAGkAZABpAG4AZwAgAEoAYQB2
AGEAcwBjAHIAaQBwAHQAIABmAHIAbwBtACAAbwBsAGQAIABiAHIAbwB3AHMAZQByAHMALgAKACAA
CgAgACAAdgBhAHIAIABhAHIAcgBhAHkAUgBlAGEAZAB5AD0AMAA7AAoAIAAgAAoAIAAgAGkAZgAg
ACgAZABvAGMAdQBtAGUAbgB0AC4AaQBtAGEAZwBlAHMAKQB7AAoAIAAgACAAIAByAGUAZABCAGEA
bABsACAAPQAgAG4AZQB3ACAASQBtAGEAZwBlACgAKQA7AAoAIAAgACAAIAByAGUAZABCAGEAbABs
AC4AcwByAGMAIAA9ACAAIgAuAC4ALwBpAG0AYQBnAGUAcwAvAHIAZQBkAF8AYgBhAGwAbABfAHcA
aABpAHQAZQAuAGcAaQBmACIAOwAgACAACgAgACAAIAAgAGMAeQBhAG4AQgBhAGwAbAAgAD0AIABu
AGUAdwAgAEkAbQBhAGcAZQAoACkAOwAKACAAIAAgACAAYwB5AGEAbgBCAGEAbABsAC4AcwByAGMA
IAA9ACAAIgAuAC4ALwBpAG0AYQBnAGUAcwAvAGMAeQBhAG4AXwBiAGEAbABsAF8AdwBoAGkAdABl
AC4AZwBpAGYAIgA7ACAAIAAKACAAIAB9AAoAIAAgAAoAIAAgAGYAdQBuAGMAdABpAG8AbgAgAGMA
bwB2AGUAcgAoAGgAaQB0ACwAcQB1AGUAcgB5ACwAcAByAG8AdABTAGUAcQApAHsACgAgACAAIAAg
AGQAbwBjAHUAbQBlAG4AdAAuAFIAZQBzAHUAbAB0AHMALgBPAFYAXwBUAGkAdABsAGUALgB2AGEA
bAB1AGUAIAA9ACAAcQB1AGUAcgB5AFQAaQB0AGwAZQBbAHEAdQBlAHIAeQBdADsACgAgACAAIAAg
AGQAbwBjAHUAbQBlAG4AdAAuAFIAZQBzAHUAbAB0AHMALgBPAFYAXwBBAGMAYwBlAHMAcwBpAG8A
bgAuAHYAYQBsAHUAZQAgAD0AIABwAHIAbwB0AE4AYQBtAGUAWwBoAGkAdABdADsACgAgACAAIAAg
AGQAbwBjAHUAbQBlAG4AdAAuAFIAZQBzAHUAbAB0AHMALgBPAFYAXwBTAGUAcQB1AGUAbgBjAGUA
LgB2AGEAbAB1AGUAIAA9ACAAcAByAG8AdABTAGUAcQA7AAoAIAAgACAAIABpAGYAIAAoAGgAaQB0
ACAAPQA9ACAAMAApACAAewAKACAAIAAgACAAIAAgAHMAZQBsAGYALgBzAHQAYQB0AHUAcwAgAD0A
IABxAHUAZQByAHkAVABpAHQAbABlAFsAcQB1AGUAcgB5AF0AOwAKACAAIAAgACAAfQAgAGUAbABz
AGUAIAB7AAoAIAAgACAAIAAgACAAcwBlAGwAZgAuAHMAdABhAHQAdQBzACAAPQAgAHAAcgBvAHQA
TgBhAG0AZQBbAGgAaQB0AF0AIAArACAAIgA6ACAAIgAgACsAIABwAHIAbwB0AFMAZQBxADsACgAg
ACAAIAAgAH0ACgAgACAAIAAgAGkAZgAgACgAcAByAG8AdABTAGUAcQAgACEAPQAgACIAIgAgACYA
JgAgAGQAbwBjAHUAbQBlAG4AdAAuAGYAcgBlAGQAIAAmACYAIABhAHIAcgBhAHkAUgBlAGEAZAB5
ACAAPQA9ACAAMQApAHsACgAgACAAIAAgACAAIAB2AGEAcgAgAGkAIAA9ACAAMAA7AAoAIAAgACAA
IAAgACAAdgBhAHIAIABlAGwAZQBtAGUAbgB0ACAAPQAgADAAOwAKACAAIAAgACAAIAAgAGUAbABl
AG0AZQBuAHQAIAA9ACAAZQB2AGEAbAAoAHAAcgBvAHQAUwBlAHEAKwAiAFsAIgArAGkAKwAiAF0A
IgApADsACgAgACAAIAAgACAAIAB3AGgAaQBsAGUAKABlAGwAZQBtAGUAbgB0ACkAIAB7AAoAIAAg
ACAAIAAgACAAIAAgAGQAbwBjAHUAbQBlAG4AdAAuAGkAbQBhAGcAZQBzAFsAZQBsAGUAbQBlAG4A
dABdAC4AcwByAGMAIAA9ACAAcgBlAGQAQgBhAGwAbAAuAHMAcgBjADsACgAgACAAIAAgACAAIAAg
ACAAaQArACsAOwAKACAAIAAgACAAIAAgACAAIABlAGwAZQBtAGUAbgB0ACAAPQAgAGUAdgBhAGwA
KABwAHIAbwB0AFMAZQBxACsAIgBbACIAKwBpACsAIgBdACIAKQA7AAoAIAAgACAAIAAgACAAfQAK
ACAAIAAgACAAfQAKACAAIAB9AAoACgAgACAAZgB1AG4AYwB0AGkAbwBuACAAdQBuAGMAbwB2AGUA
cgAoAGgAaQB0ACwAcQB1AGUAcgB5ACwAcAByAG8AdABTAGUAcQApAHsACgAgACAAIAAgAGQAbwBj
AHUAbQBlAG4AdAAuAFIAZQBzAHUAbAB0AHMALgBPAFYAXwBUAGkAdABsAGUALgB2AGEAbAB1AGUA
IAA9ACAAIgAtAFEAdQBlAHIAeQAtACIAOwAKACAAIAAgACAAZABvAGMAdQBtAGUAbgB0AC4AUgBl
AHMAdQBsAHQAcwAuAE8AVgBfAEEAYwBjAGUAcwBzAGkAbwBuAC4AdgBhAGwAdQBlAD0AIgAtAEEA
YwBjAGUAcwBzAGkAbwBuAC0AIgA7AAoAIAAgACAAIABkAG8AYwB1AG0AZQBuAHQALgBSAGUAcwB1
AGwAdABzAC4ATwBWAF8AUwBlAHEAdQBlAG4AYwBlAC4AdgBhAGwAdQBlAD0AIgAtAFMAZQBxAHUA
ZQBuAGMAZQAtACIAOwAKACAAIAAgACAAcwBlAGwAZgAuAHMAdABhAHQAdQBzAD0AIgAiADsACgAg
ACAAIAAgAGkAZgAgACgAcAByAG8AdABTAGUAcQAgACEAPQAgACIAIgAgACYAJgAgAGQAbwBjAHUA
bQBlAG4AdAAuAGYAcgBlAGQAIAAmACYAIABhAHIAcgBhAHkAUgBlAGEAZAB5ACAAPQA9ACAAMQAp
AHsACgAgACAAIAAgACAAIAB2AGEAcgAgAGkAIAA9ACAAMAA7AAoAIAAgACAAIAAgACAAdgBhAHIA
IABlAGwAZQBtAGUAbgB0ACAAPQAgADAAOwAKACAAIAAgACAAIAAgAGUAbABlAG0AZQBuAHQAIAA9
ACAAZQB2AGEAbAAoAHAAcgBvAHQAUwBlAHEAKwAiAFsAIgArAGkAKwAiAF0AIgApADsACgAgACAA
IAAgACAAIAB3AGgAaQBsAGUAKABlAGwAZQBtAGUAbgB0ACkAIAB7AAoAIAAgACAAIAAgACAAIAAg
AGQAbwBjAHUAbQBlAG4AdAAuAGkAbQBhAGcAZQBzAFsAZQBsAGUAbQBlAG4AdABdAC4AcwByAGMA
IAA9ACAAYwB5AGEAbgBCAGEAbABsAC4AcwByAGMAOwAKACAAIAAgACAAIAAgACAAIABpACsAKwA7
AAoAIAAgACAAIAAgACAAIAAgAGUAbABlAG0AZQBuAHQAIAA9ACAAZQB2AGEAbAAoAHAAcgBvAHQA
UwBlAHEAKwAiAFsAIgArAGkAKwAiAF0AIgApADsACgAgACAAIAAgACAAIAB9AAoAIAAgACAAIAB9
AAoAIAAgAH0ACgAKACAAIABmAHUAbgBjAHQAaQBvAG4AIABjAGgAZQBjAGsAUQB1AGUAcgB5ACgA
YwBoAGUAYwBrAFMAdABhAHQAZQAsAG4AdQBtAEMAaABlAGMAawBzACwAZgBvAHIAbQApAHsACgAg
ACAAIAAgAGkAZgAgACgAbgB1AG0AQwBoAGUAYwBrAHMAIAA9AD0AIAAxACkAewAKACAAIAAgACAA
IAAgAGYAbwByAG0ALgBRAFUARQAuAGMAaABlAGMAawBlAGQAIAA9ACAAYwBoAGUAYwBrAFMAdABh
AHQAZQA7AAoAIAAgACAAIAB9ACAAZQBsAHMAZQAgAHsACgAgACAAIAAgACAAIABmAG8AcgAgACgA
dgBhAHIAIABpACAAPQAgADAAOwAgAGkAIAA8ACAAZgBvAHIAbQAuAGUAbABlAG0AZQBuAHQAcwAu
AGwAZQBuAGcAdABoADsAIABpACsAKwApACAAewAKACAAIAAgACAAIAAgACAAIABpAGYAIAAoAGYA
bwByAG0ALgBlAGwAZQBtAGUAbgB0AHMAWwBpAF0ALgBuAGEAbQBlACAAPQA9ACAAIgBRAFUARQAi
ACkAewAKACAAIAAgACAAIAAgACAAIAAgACAAZgBvAHIAbQAuAGUAbABlAG0AZQBuAHQAcwBbAGkA
XQAuAGMAaABlAGMAawBlAGQAIAA9ACAAYwBoAGUAYwBrAFMAdABhAHQAZQA7AAoAIAAgACAAIAAg
ACAAIAAgAH0ACgAgACAAIAAgACAAIAB9AAoAIAAgACAAIAB9AAoAIAAgAH0ACgAKACAAIABmAHUA
bgBjAHQAaQBvAG4AIABTAGEAdgBlAEMAbABpAGMAawBzACgAYwBoAGUAYwBrAEIAbwB4ACwAZgBv
AHIAbQApAHsACgAgACAAIAAgAGkAZgAgACgAZgBvAHIAbQAuAEUAcgByAFQAbwBsAFIAZQBwAGUA
YQB0ACAAJgAmACAAZgBvAHIAbQAuAEUAcgByAFQAbwBsAFIAZQBwAGUAYQB0AC4AYwBoAGUAYwBr
AGUAZAApACAAewAKACAAIAAgACAAIAAgAHIAZQB0AHUAcgBuADsACgAgACAAIAAgAH0ACgAgACAA
IAAgAHYAYQByACAAYwBoAGUAYwBrAFMAdABhAHQAZQAgAD0AIABjAGgAZQBjAGsAQgBvAHgALgBj
AGgAZQBjAGsAZQBkADsACgAgACAAIAAgAHYAYQByACAAdABoAGkAcwBIAGkAdAAgAD0AIAAwADsA
CgAgACAAIAAgAGYAbwByACAAKAB2AGEAcgAgAGkAIAA9ACAAMAA7ACAAaQAgADwAIABmAG8AcgBt
AC4AZQBsAGUAbQBlAG4AdABzAC4AbABlAG4AZwB0AGgAOwAgAGkAKwArACkAIAB7AAoAIAAgACAA
IAAgACAAaQBmACAAKAB0AGgAaQBzAEgAaQB0ACAAPQA9ACAAMQApAHsACgAgACAAIAAgACAAIAAg
ACAAaQBmACAAKABmAG8AcgBtAC4AZQBsAGUAbQBlAG4AdABzAFsAaQBdAC4AbgBhAG0AZQAgAD0A
PQAgACIAUQBVAEUAIgApACAAewAKACAAIAAgACAAIAAgACAAIAAgACAAZgBvAHIAbQAuAGUAbABl
AG0AZQBuAHQAcwBbAGkAXQAuAGMAaABlAGMAawBlAGQAIAA9ACAAIQBjAGgAZQBjAGsAUwB0AGEA
dABlADsACgAgACAAIAAgACAAIAAgACAAfQAgAGUAbABzAGUAIAB7AAoAIAAgACAAIAAgACAAIAAg
ACAAIABiAHIAZQBhAGsAOwAKACAAIAAgACAAIAAgACAAIAB9AAoAIAAgACAAIAAgACAAfQAgAGUA
bABzAGUAIAB7AAoAIAAgACAAIAAgACAAIAAgAGkAZgAgACgAZgBvAHIAbQAuAGUAbABlAG0AZQBu
AHQAcwBbAGkAXQAgAD0APQAgAGMAaABlAGMAawBCAG8AeAApAHsACgAgACAAIAAgACAAIAAgACAA
IAAgAHQAaABpAHMASABpAHQAIAA9ACAAMQA7AAoAIAAgACAAIAAgACAAIAAgAH0ACgAgACAAIAAg
ACAAIAB9AAoAIAAgACAAIAB9AAoAIAAgAH0ACgAKACAAIABmAHUAbgBjAHQAaQBvAG4AIAB1AG4A
TQBhAHQAYwBoAGUAZAAoAGYAbwByAG0AKQB7AAoAIAAgACAAIAB2AGEAcgAgAG4AdQBtAE0AaQBz
AHMAZQBzACAAPQAgADAAOwAKACAAIAAgACAAZgBvAHIAIAAoAHYAYQByACAAaQAgAD0AIAAwADsA
IABpACAAPAAgAGYAbwByAG0ALgBlAGwAZQBtAGUAbgB0AHMALgBsAGUAbgBnAHQAaAA7ACAAaQAr
ACsAKQAgAHsACgAgACAAIAAgACAAIABpAGYAIAAoAGYAbwByAG0ALgBlAGwAZQBtAGUAbgB0AHMA
WwBpAF0ALgBuAGEAbQBlACAAPQA9ACAAIgBNAEkAUwBTAEUAUwAiACkAewAKACAAIAAgACAAIAAg
ACAAIABuAHUAbQBNAGkAcwBzAGUAcwArACsAOwAKACAAIAAgACAAIAAgAH0AIAAKACAAIAAgACAA
fQAKACAAIAAgACAAaQBmACAAKABuAHUAbQBNAGkAcwBzAGUAcwAgADwAIAAxACkAIAB7AAoAIAAg
ACAAIAAgACAAYQBsAGUAcgB0ACgAIgBOAG8AIAB1AG4AbQBhAHQAYwBoAGUAZAAgAG0AYQBzAHMA
IAB2AGEAbAB1AGUAcwAgAHQAbwAgAGIAZQAgAHMAZQBhAHIAYwBoAGUAZAAiACkAOwAKACAAIAAg
ACAAIAAgAHIAZQB0AHUAcgBuACAAZgBhAGwAcwBlADsACgAgACAAIAAgAH0ACgAgACAAIAAgAGYA
bwByACAAKAB2AGEAcgAgAGkAIAA9ACAAMAA7ACAAaQAgADwAIABmAG8AcgBtAC4AZQBsAGUAbQBl
AG4AdABzAC4AbABlAG4AZwB0AGgAOwAgAGkAKwArACkAIAB7AAoAIAAgACAAIAAgACAAaQBmACAA
KABmAG8AcgBtAC4AZQBsAGUAbQBlAG4AdABzAFsAaQBdAC4AbgBhAG0AZQAgAD0APQAgACIAUQBV
AEUAIgApAHsACgAgACAAIAAgACAAIAAgACAAZgBvAHIAbQAuAGUAbABlAG0AZQBuAHQAcwBbAGkA
XQAuAG4AYQBtAGUAIAA9ACAAIgBEAFUATQBNAFkAIgA7AAoAIAAgACAAIAAgACAAfQAgAAoAIAAg
ACAAIAB9AAoAIAAgACAAIABmAG8AcgAgACgAdgBhAHIAIABpACAAPQAgADAAOwAgAGkAIAA8ACAA
ZgBvAHIAbQAuAGUAbABlAG0AZQBuAHQAcwAuAGwAZQBuAGcAdABoADsAIABpACsAKwApACAAewAK
ACAAIAAgACAAIAAgAGkAZgAgACgAZgBvAHIAbQAuAGUAbABlAG0AZQBuAHQAcwBbAGkAXQAuAG4A
YQBtAGUAIAA9AD0AIAAiAE0ASQBTAFMARQBTACIAKQB7AAoAIAAgACAAIAAgACAAIAAgAGYAbwBy
AG0ALgBlAGwAZQBtAGUAbgB0AHMAWwBpAF0ALgBuAGEAbQBlACAAPQAgACIAUQBVAEUAIgA7AAoA
IAAgACAAIAAgACAAfQAgAAoAIAAgACAAIAB9AAoAIAAgACAAIABmAG8AcgBtAC4AcwB1AGIAbQBp
AHQAKAApADsACgAgACAAIAAgAHIAZQB0AHUAcgBuACAAdAByAHUAZQA7AAoAIAAgAH0ACgAKACAA
IABmAHUAbgBjAHQAaQBvAG4AIABzAGUAdABSAGUARgBvAHIAbQBhAHQAQQBjAHQAaQBvAG4AKABm
AG8AcgBtACkAewAKACAAIAAgACAAaQBmACAAKABmAG8AcgBtAC4AUgBFAFAAVABZAFAARQAuAG8A
cAB0AGkAbwBuAHMAWwBmAG8AcgBtAC4AUgBFAFAAVABZAFAARQAuAHMAZQBsAGUAYwB0AGUAZABJ
AG4AZABlAHgAXQAuAHYAYQBsAHUAZQAgAD0APQAgACIAZQB4AHAAbwByAHQAIgApAHsACgAgACAA
IAAgACAAIABmAG8AcgBtAC4AYQBjAHQAaQBvAG4AIAA9ACAAIgAuAC8AZQB4AHAAbwByAHQAXwBk
AGEAdABfADIALgBwAGwAIgA7AAoAIAAgACAAIAB9ACAAZQBsAHMAZQAgAGkAZgAgACgAZgBvAHIA
bQAuAFIARQBQAFQAWQBQAEUALgBvAHAAdABpAG8AbgBzAFsAZgBvAHIAbQAuAFIARQBQAFQAWQBQ
AEUALgBzAGUAbABlAGMAdABlAGQASQBuAGQAZQB4AF0ALgB2AGEAbAB1AGUAIAA9AD0AIAAiAGYA
YQBtAGkAbAB5ACIAKQAgAHsACgAgACAAIAAgACAAIABmAG8AcgBtAC4AYQBjAHQAaQBvAG4AIAA9
ACAAIgAuAC8AbQBhAHMAdABlAHIAXwByAGUAcwB1AGwAdABzAF8AMgAuAHAAbAAiADsACgAgACAA
IAAgAH0AIABlAGwAcwBlACAAewAKACAAIAAgACAAIAAgAGYAbwByAG0ALgBhAGMAdABpAG8AbgAg
AD0AIAAiAC4ALwBtAGEAcwB0AGUAcgBfAHIAZQBzAHUAbAB0AHMALgBwAGwAIgA7AAoAIAAgACAA
IAB9AAoAIAAgAH0ACgAgACAACgAgACAAZgB1AG4AYwB0AGkAbwBuACAAYwBoAG8AbwBzAGUAUQB1
AGUAcgB5AEwAaQBzAHQAKABmAG8AcgBtACkAIAB7AAoAIAAgACAAIAB2AGEAcgAgAGYAbwByAG0A
YQB0AEYAbwByAG0AIAA9ACAAdwBpAG4AZABvAHcALgBkAG8AYwB1AG0AZQBuAHQALgBmAG8AcgBt
AHMAWwAnAFIAZQAtAGYAbwByAG0AYQB0ACcAXQA7AAoAIAAgACAAIABpAGYAIAAoAGYAbwByAG0A
YQB0AEYAbwByAG0ALgBfAHEAdQBlAHIAeQBsAGkAcwB0AC4AdgBhAGwAdQBlACAAPQA9ACAAJwB1
AG4AYQBzAHMAaQBnAG4AZQBkACcAKQAgAHsACgAgACAAIAAgACAAIABmAG8AcgBtAC4AUQBVAEUA
UgBZAEwASQBTAFQALgB2AGEAbAB1AGUAIAA9ACAAcQB1AGUAcgB5AEwAaQBzAHQAVQBuAGEAcwBz
AGkAZwBuAGUAZAA7AAoAIAAgACAAIAB9ACAAZQBsAHMAZQAgAGkAZgAgACgAZgBvAHIAbQBhAHQA
RgBvAHIAbQAuAF8AcQB1AGUAcgB5AGwAaQBzAHQALgB2AGEAbAB1AGUAIAA9AD0AIAAnAGkAZABl
AG4AdABpAHQAeQAnACkAIAB7AAoAIAAgACAAIAAgACAAZgBvAHIAbQAuAFEAVQBFAFIAWQBMAEkA
UwBUAC4AdgBhAGwAdQBlACAAPQAgAHEAdQBlAHIAeQBMAGkAcwB0AEkAZABlAG4AdABpAHQAeQA7
AAoAIAAgACAAIAB9ACAAZQBsAHMAZQAgAGkAZgAgACgAZgBvAHIAbQBhAHQARgBvAHIAbQAuAF8A
cQB1AGUAcgB5AGwAaQBzAHQALgB2AGEAbAB1AGUAIAA9AD0AIAAnAGgAbwBtAG8AbABvAGcAeQAn
ACkAIAB7AAoAIAAgACAAIAAgACAAZgBvAHIAbQAuAFEAVQBFAFIAWQBMAEkAUwBUAC4AdgBhAGwA
dQBlACAAPQAgAHEAdQBlAHIAeQBMAGkAcwB0AEgAbwBtAG8AbABvAGcAeQA7AAoAIAAgACAAIAB9
ACAAZQBsAHMAZQAgAHsACgAgACAAIAAgACAAIABmAG8AcgBtAC4AUQBVAEUAUgBZAEwASQBTAFQA
LgB2AGEAbAB1AGUAIAA9ACAAIgBBAGwAbAAiADsACgAgACAAIAAgAH0ACgAgACAAIAAgAHIAZQB0
AHUAcgBuACAAdAByAHUAZQA7AAoAIAAgAH0ACgAgACAAIAAgAAoAIAAgAGYAdQBuAGMAdABpAG8A
bgAgAG0AYQBrAGUAQQBjAGMAZQBzAHMAaQBvAG4AUwB0AHIAaQBuAGcAKABmAG8AcgBtACkAewAK
ACAAIAAgACAAaQBmACAAKAAhAGYAbwByAG0ALgBFAHIAcgBUAG8AbABSAGUAcABlAGEAdAAgAHwA
fAAgACEAZgBvAHIAbQAuAEUAcgByAFQAbwBsAFIAZQBwAGUAYQB0AC4AYwBoAGUAYwBrAGUAZAAp
ACAAewAKACAAIAAgACAAIAAgAGYAbwByAG0ALgBBAEMAQwBFAFMAUwBJAE8ATgAuAHYAYQBsAHUA
ZQAgAD0AIAAiACIAOwAKACAAIAAgACAAIAAgAHIAZQB0AHUAcgBuACAAdAByAHUAZQA7AAoAIAAg
ACAAIAB9AAoAIAAgACAAIAB2AGEAcgAgAGEAYwBjAGUAcwBzAGkAbwBuAHMAIAA9ACAAWwBdADsA
CgAgACAAIAAgAGYAbwByACAAKAB2AGEAcgAgAGkAIAA9ACAAMAAsACAAaQBsAGUAbgAgAD0AIABm
AG8AcgBtAC4AZQBsAGUAbQBlAG4AdABzAC4AbABlAG4AZwB0AGgAOwAgAGkAIAAhAD0AIABpAGwA
ZQBuADsAIABpACsAKwApACAAewAKACAAIAAgACAAIAAgAHYAYQByACAAZQBsAHQAIAA9ACAAZgBv
AHIAbQAuAGUAbABlAG0AZQBuAHQAcwBbAGkAXQA7AAoAIAAgACAAIAAgACAAaQBmACAAKABlAGwA
dAAuAG4AYQBtAGUAIAA9AD0AIAAiAEkATgBDAEwAVQBEAEUAIgAgACYAJgAgAGUAbAB0AC4AYwBo
AGUAYwBrAGUAZAApAHsACgAgACAAIAAgACAAIAAgACAAdgBhAHIAIABlAHQAXwBhAGMAYwBzACAA
PQAgAGUAdABfAGwAaQBzAHQAWwBlAGwAdAAuAHYAYQBsAHUAZQBdADsACgAgACAAIAAgACAAIAAg
ACAAaQBmACAAKAAhAGUAdABfAGEAYwBjAHMAKQAgAAoAIAAgACAAIAAgACAAIAAgACAAIABjAG8A
bgB0AGkAbgB1AGUAOwAKACAAIAAgACAAIAAgACAAIABmAG8AcgAgACgAdgBhAHIAIABqACAAPQAg
ADAALAAgAGoAbABlAG4AIAA9ACAAZQB0AF8AYQBjAGMAcwAuAGwAZQBuAGcAdABoADsAIABqACAA
IQA9ACAAagBsAGUAbgA7ACAAagArACsAKQAgAAoAIAAgACAAIAAgACAAIAAgACAAIABhAGMAYwBl
AHMAcwBpAG8AbgBzAC4AcAB1AHMAaAAoAGUAdABfAGEAYwBjAHMAWwBqAF0AKQA7AAoAIAAgACAA
IAAgACAAfQAKACAAIAAgACAAfQAKACAAIAAgACAAaQBmACAAKABhAGMAYwBlAHMAcwBpAG8AbgBz
AC4AbABlAG4AZwB0AGgAIAA9AD0AIAAwACkAIAB7AAoAIAAgACAAIAAgACAAYQBsAGUAcgB0ACgA
IgBOAG8AIABoAGkAdABzACAAcwBlAGwAZQBjAHQAZQBkACAAZgBvAHIAIABlAHIAcgBvAHIAIAB0
AG8AbABlAHIAYQBuAHQAIABzAGUAYQByAGMAaAAiACkAOwAKACAAIAAgACAAIAAgAHIAZQB0AHUA
cgBuACAAZgBhAGwAcwBlADsACgAgACAAIAAgAH0ACgAgACAAIAAgAGkAZgAgACgAYQBjAGMAZQBz
AHMAaQBvAG4AcwAuAGwAZQBuAGcAdABoACAAPgAgADMAKQAgAHsACgAgACAAIAAgACAAIABhAGwA
ZQByAHQAKAAiAE4AdQBtAGIAZQByACAAbwBmACAAcAByAG8AdABlAGkAbgAgAGUAbgB0AHIAaQBl
AHMAIABmAG8AcgAgAGUAcgByAG8AcgAgAHQAbwBsAGUAcgBhAG4AdAAgAHMAZQBhAHIAYwBoACAA
aABhAHMAIABiAGUAZQBuACAAbABpAG0AaQB0AGUAZAAgAHQAbwAgADMAIgApADsACgAgACAAIAAg
ACAAIABhAGMAYwBlAHMAcwBpAG8AbgBzACAAPQAgAGEAYwBjAGUAcwBzAGkAbwBuAHMALgBzAGwA
aQBjAGUAKAAwACwAIAAzACkAOwAKACAAIAAgACAAfQAKACAAIAAgACAAZgBvAHIAbQAuAEEAQwBD
AEUAUwBTAEkATwBOAC4AdgBhAGwAdQBlACAAPQAgACcAIgAnACAAKwAgAGEAYwBjAGUAcwBzAGkA
bwBuAHMALgBqAG8AaQBuACgAJwAiACwAIgAnACkAIAArACAAJwAiACcAOwAKACAAIAAgACAAYwBo
AGUAYwBrAFEAdQBlAHIAeQAoADEALAAyADEALAAgAGYAbwByAG0AKQA7AAoAIAAgACAAIAByAGUA
dAB1AHIAbgAgAHQAcgB1AGUAOwAKACAAIAB9AAoACgAgACAAZgB1AG4AYwB0AGkAbwBuACAAYwBs
AGUAYQByAEUAbAAoACkAIAB7AH0ACgAKACAAIABmAHUAbgBjAHQAaQBvAG4AIABtAGEAawBlAEEA
cgBjAGgAaQB2AGUAKABmAG8AcgBtACkAewAKACAAIAAgACAAdgBhAHIAIAB0AGUAbQBwAFUAcgBs
ACAAPQAgACIAaAB0AHQAcAA6AC8ALwB3AHcAdwAuAG0AYQB0AHIAaQB4AHMAYwBpAGUAbgBjAGUA
LgBjAG8AbQAvAGMAZwBpAC8AbQBhAHMAdABlAHIAXwByAGUAcwB1AGwAdABzAC4AcABsAD8AZgBp
AGwAZQA9AC4ALgAlADIARgBkAGEAdABhACUAMgBGADIAMAAxADUAMQAyADIANAAlADIARgBGAFQA
VABwAGYAYQBUAEUATwAuAGQAYQB0ADsAUgBFAFAAVABZAFAARQA9AGEAcgBjAGgAaQB2AGUAOwBf
AHMAaQBnAHQAaAByAGUAcwBoAG8AbABkAD0AMAAuADAANQA7AFIARQBQAE8AUgBUAD0ANQAwADsA
XwBwAHIAZQBmAGUAcgB0AGEAeABvAG4AbwBtAHkAPQAwADsAcwBlAHMAcwBpAG8AbgBJAEQAPQBn
AHUAZQBzAHQAXwBnAHUAZQBzAHQAcwBlAHMAcwBpAG8AbgAmAEkATgBUAEUAUgBNAEUARABJAEEA
VABFAD0ALgAuACUAMgBGAGQAYQB0AGEAJQAyAEYAMgAwADEANQAxADIAMgA0ACUAMgBGAEYAVABU
AHAAZgBhAFQARQBPAC4AZABhAHQAIgA7ACAAIAAgACAAZgBvAHIAIAAoAHYAYQByACAAaQAgAD0A
IAAwADsAIABpACAAPAAgAGYAbwByAG0ALgBlAGwAZQBtAGUAbgB0AHMALgBsAGUAbgBnAHQAaAA7
ACAAaQArACsAKQAgAHsACgAgACAAIAAgACAAIABpAGYAIAAoAGYAbwByAG0ALgBlAGwAZQBtAGUA
bgB0AHMAWwBpAF0ALgBuAGEAbQBlACAAPQA9ACAAIgBJAE4AQwBMAFUARABFACIAIAAmACYAIABm
AG8AcgBtAC4AZQBsAGUAbQBlAG4AdABzAFsAaQBdAC4AYwBoAGUAYwBrAGUAZAApAHsACgAgACAA
IAAgACAAIAAgACAAdABlAG0AcABVAHIAbAAgAD0AIAB0AGUAbQBwAFUAcgBsACAAKwAgACIAJgBJ
AE4AQwBMAFUARABFAD0AIgAgACsAIABmAG8AcgBtAC4AZQBsAGUAbQBlAG4AdABzAFsAaQBdAC4A
dgBhAGwAdQBlADsACgAgACAAIAAgACAAIAB9AAoAIAAgACAAIAB9AAoAIAAgACAAIAB3AGkAbgBk
AG8AdwAuAGwAbwBjAGEAdABpAG8AbgAuAGgAcgBlAGYAIAA9ACAAdABlAG0AcABVAHIAbAA7AAoA
IAAgAH0ACgAKAHAAcgBvAHQATgBhAG0AZQAgAD0AIABuAGUAdwAgAEEAcgByAGEAeQAoADEAKQA7
AAoAcAByAG8AdABOAGEAbQBlAFsAMABdACAAPQAgACIAIgA7AAoAcAByAG8AdABOAGEAbQBlAFsA
MQBdACAAPQAgACIAVABSAEYATABfAEgAVQBNAEEATgAiADsACgBwAHIAbwB0AE4AYQBtAGUAWwAy
AF0AIAA9ACAAIgBGADEANwA5AEEAXwBIAFUATQBBAE4AIgA7AAoAcAByAG8AdABOAGEAbQBlAFsA
MwBdACAAPQAgACIAVQBCAEEAQwAyAF8ASABVAE0AQQBOACIAOwAKAHAAcgBvAHQATgBhAG0AZQBb
ADQAXQAgAD0AIAAiAEEAUgBSAEQANABfAEgAVQBNAEEATgAiADsACgBwAHIAbwB0AE4AYQBtAGUA
WwA1AF0AIAA9ACAAIgBOAEMARQBIADEAXwBIAFUATQBBAE4AIgA7AAoAcAByAG8AdABOAGEAbQBl
AFsANgBdACAAPQAgACIASABUAFIAQQA0AF8ASABVAE0AQQBOACIAOwAKAHAAcgBvAHQATgBhAG0A
ZQBbADcAXQAgAD0AIAAiAE0AWQBIADkAXwBIAFUATQBBAE4AIgA7AAoAcAByAG8AdABOAGEAbQBl
AFsAOABdACAAPQAgACIATgBTAFIAUAAxAF8ASABVAE0AQQBOACIAOwAKAHAAcgBvAHQATgBhAG0A
ZQBbADkAXQAgAD0AIAAiAEMAVgAwADEANQBfAEgAVQBNAEEATgAiADsACgBwAHIAbwB0AE4AYQBt
AGUAWwAxADAAXQAgAD0AIAAiAE4ATwBYADMAXwBIAFUATQBBAE4AIgA7AAoAcAByAG8AdABOAGEA
bQBlAFsAMQAxAF0AIAA9ACAAIgBHAEsATgAyAF8ASABVAE0AQQBOACIAOwAKAHAAcgBvAHQATgBh
AG0AZQBbADEAMgBdACAAPQAgACIAQgBFAE4ARAA1AF8ASABVAE0AQQBOACIAOwAKAHAAcgBvAHQA
TgBhAG0AZQBbADEAMwBdACAAPQAgACIAQwBZAFQAUwBBAF8ASABVAE0AQQBOACIAOwAKAHAAcgBv
AHQATgBhAG0AZQBbADEANABdACAAPQAgACIAQQBDAEEAUAAyAF8ASABVAE0AQQBOACIAOwAKAHAA
cgBvAHQATgBhAG0AZQBbADEANQBdACAAPQAgACIARQBEAEYAMQBfAEgAVQBNAEEATgAiADsACgBw
AHIAbwB0AE4AYQBtAGUAWwAxADYAXQAgAD0AIAAiAE0AQQA2AEQAMQBfAEgAVQBNAEEATgAiADsA
CgBwAHIAbwB0AE4AYQBtAGUAWwAxADcAXQAgAD0AIAAiAFAAWABZAFAAMQBfAEgAVQBNAEEATgAi
ADsACgBwAHIAbwB0AE4AYQBtAGUAWwAxADgAXQAgAD0AIAAiAEYAVQBCAFAAMQBfAEgAVQBNAEEA
TgAiADsACgBwAHIAbwB0AE4AYQBtAGUAWwAxADkAXQAgAD0AIAAiAEEATgBPADEAMABfAEgAVQBN
AEEATgAiADsACgBwAHIAbwB0AE4AYQBtAGUAWwAyADAAXQAgAD0AIAAiAFAATABFAEMAXwBIAFUA
TQBBAE4AIgA7AAoAcAByAG8AdABOAGEAbQBlAFsAMgAxAF0AIAA9ACAAIgBIAFMAUABCADgAXwBI
AFUATQBBAE4AIgA7AAoAcAByAG8AdABOAGEAbQBlAFsAMgAyAF0AIAA9ACAAIgBCAEUAVABBAFQA
XwBIAFUATQBBAE4AIgA7AAoAcAByAG8AdABOAGEAbQBlAFsAMgAzAF0AIAA9ACAAIgBHAEIAUgBB
ADQAXwBIAFUATQBBAE4AIgA7AAoAcAByAG8AdABOAGEAbQBlAFsAMgA0AF0AIAA9ACAAIgBQAEYA
RAAyAF8ASABVAE0AQQBOACIAOwAKAHAAcgBvAHQATgBhAG0AZQBbADIANQBdACAAPQAgACIAVABQ
AE0AVABfAEgAVQBNAEEATgAiADsACgBwAHIAbwB0AE4AYQBtAGUAWwAyADYAXQAgAD0AIAAiAEEA
QQBFAEQAMQBfAEgAVQBNAEEATgAiADsACgBwAHIAbwB0AE4AYQBtAGUAWwAyADcAXQAgAD0AIAAi
AFQAQgBDADIANgBfAEgAVQBNAEEATgAiADsACgBwAHIAbwB0AE4AYQBtAGUAWwAyADgAXQAgAD0A
IAAiAEkAUgBQAEwAMQBfAEgAVQBNAEEATgAiADsACgBwAHIAbwB0AE4AYQBtAGUAWwAyADkAXQAg
AD0AIAAiAEMAWAAwADYANQBfAEgAVQBNAEEATgAiADsACgBwAHIAbwB0AE4AYQBtAGUAWwAzADAA
XQAgAD0AIAAiAEMAVABEAFMATABfAEgAVQBNAEEATgAiADsACgBwAHIAbwB0AE4AYQBtAGUAWwAz
ADEAXQAgAD0AIAAiAEMASQBEAEUAQQBfAEgAVQBNAEEATgAiADsACgBwAHIAbwB0AE4AYQBtAGUA
WwAzADIAXQAgAD0AIAAiAFQAQQBSAE0AMQBfAEgAVQBNAEEATgAiADsACgBwAHIAbwB0AE4AYQBt
AGUAWwAzADMAXQAgAD0AIAAiAE4AUABNADIAXwBIAFUATQBBAE4AIgA7AAoAcAByAG8AdABOAGEA
bQBlAFsAMwA0AF0AIAA9ACAAIgBDAEgAMAA4ADYAXwBIAFUATQBBAE4AIgA7AAoAcAByAG8AdABO
AGEAbQBlAFsAMwA1AF0AIAA9ACAAIgBDAFcAQwAyADIAXwBIAFUATQBBAE4AIgA7AAoAcAByAG8A
dABOAGEAbQBlAFsAMwA2AF0AIAA9ACAAIgBSAEgARwAyADkAXwBIAFUATQBBAE4AIgA7AAoAcABy
AG8AdABOAGEAbQBlAFsAMwA3AF0AIAA9ACAAIgBIAFUAUwAxAF8ASABVAE0AQQBOACIAOwAKAHAA
cgBvAHQATgBhAG0AZQBbADMAOABdACAAPQAgACIAVABQAFIARwAxAF8ASABVAE0AQQBOACIAOwAK
AHAAcgBvAHQATgBhAG0AZQBbADMAOQBdACAAPQAgACIAQwBCAFIAMQBfAEgAVQBNAEEATgAiADsA
CgBwAHIAbwB0AE4AYQBtAGUAWwA0ADAAXQAgAD0AIAAiAFMATgBBAEkAMgBfAEgAVQBNAEEATgAi
ADsACgBwAHIAbwB0AE4AYQBtAGUAWwA0ADEAXQAgAD0AIAAiAEcAUwBUAE0ANQBfAEgAVQBNAEEA
TgAiADsACgBwAHIAbwB0AE4AYQBtAGUAWwA0ADIAXQAgAD0AIAAiAFQASQBEAEMAMQBfAEgAVQBN
AEEATgAiADsACgBwAHIAbwB0AE4AYQBtAGUAWwA0ADMAXQAgAD0AIAAiAEUATABQADYAXwBIAFUA
TQBBAE4AIgA7AAoAcAByAG8AdABOAGEAbQBlAFsANAA0AF0AIAA9ACAAIgBHAFMAVABNADEAXwBI
AFUATQBBAE4AIgA7AAoAcAByAG8AdABOAGEAbQBlAFsANAA1AF0AIAA9ACAAIgBCAEkARQBBAF8A
SABVAE0AQQBOACIAOwAKAHAAcgBvAHQATgBhAG0AZQBbADQANgBdACAAPQAgACIAMwBIAEEATwBf
AEgAVQBNAEEATgAiADsACgBwAHIAbwB0AE4AYQBtAGUAWwA0ADcAXQAgAD0AIAAiAEcAQQBUAEQA
MQBfAEgAVQBNAEEATgAiADsACgBwAHIAbwB0AE4AYQBtAGUAWwA0ADgAXQAgAD0AIAAiAEwAUgAx
ADAAQgBfAEgAVQBNAEEATgAiADsACgBwAHIAbwB0AE4AYQBtAGUAWwA0ADkAXQAgAD0AIAAiAFMA
UwBYADYAXwBIAFUATQBBAE4AIgA7AAoAcAByAG8AdABOAGEAbQBlAFsANQAwAF0AIAA9ACAAIgBT
AFkAQQBQADEAXwBIAFUATQBBAE4AIgA7AAoACgBxAHUAZQByAHkAVABpAHQAbABlACAAPQAgAG4A
ZQB3ACAAQQByAHIAYQB5ACgAMQApADsACgBxAHUAZQByAHkAVABpAHQAbABlAFsAMABdACAAPQAg
ACIAIgA7AAoAcQB1AGUAcgB5AFQAaQB0AGwAZQBbADEAXQAgAD0AIAAiACIAOwAKAHEAdQBlAHIA
eQBUAGkAdABsAGUAWwAyAF0AIAA9ACAAIgAiADsACgBxAHUAZQByAHkAVABpAHQAbABlAFsAMwBd
ACAAPQAgACIAIgA7AAoAcQB1AGUAcgB5AFQAaQB0AGwAZQBbADQAXQAgAD0AIAAiACIAOwAKAHEA
dQBlAHIAeQBUAGkAdABsAGUAWwA1AF0AIAA9ACAAIgAiADsACgBxAHUAZQByAHkAVABpAHQAbABl
AFsANgBdACAAPQAgACIAIgA7AAoAcQB1AGUAcgB5AFQAaQB0AGwAZQBbADcAXQAgAD0AIAAiACIA
OwAKAHEAdQBlAHIAeQBUAGkAdABsAGUAWwA4AF0AIAA9ACAAIgAiADsACgBxAHUAZQByAHkAVABp
AHQAbABlAFsAOQBdACAAPQAgACIAIgA7AAoAcQB1AGUAcgB5AFQAaQB0AGwAZQBbADEAMABdACAA
PQAgACIAIgA7AAoAcQB1AGUAcgB5AFQAaQB0AGwAZQBbADEAMQBdACAAPQAgACIAIgA7AAoAcQB1
AGUAcgB5AFQAaQB0AGwAZQBbADEAMgBdACAAPQAgACIAIgA7AAoAcQB1AGUAcgB5AFQAaQB0AGwA
ZQBbADEAMwBdACAAPQAgACIAIgA7AAoAcQB1AGUAcgB5AFQAaQB0AGwAZQBbADEANABdACAAPQAg
ACIAIgA7AAoAcQB1AGUAcgB5AFQAaQB0AGwAZQBbADEANQBdACAAPQAgACIAIgA7AAoAcQB1AGUA
cgB5AFQAaQB0AGwAZQBbADEANgBdACAAPQAgACIAIgA7AAoAcQB1AGUAcgB5AFQAaQB0AGwAZQBb
ADEANwBdACAAPQAgACIAIgA7AAoAcQB1AGUAcgB5AFQAaQB0AGwAZQBbADEAOABdACAAPQAgACIA
IgA7AAoAcQB1AGUAcgB5AFQAaQB0AGwAZQBbADEAOQBdACAAPQAgACIAIgA7AAoAcQB1AGUAcgB5
AFQAaQB0AGwAZQBbADIAMABdACAAPQAgACIAIgA7AAoAcQB1AGUAcgB5AFQAaQB0AGwAZQBbADIA
MQBdACAAPQAgACIAIgA7AAoACgAvAC8AIABFAG4AZAAgAGgAaQBkAGkAbgBnACAASgBhAHYAYQBz
AGMAcgBpAHAAdAAgAGYAcgBvAG0AIABvAGwAZAAgAGIAcgBvAHcAcwBlAHIAcwAuACAALQAtAD4A
DQAKADwALwBzAGMAcgBpAHAAdAA+AA0ACgA8ACEALQAtAFsAaQBmACAAZwB0AGUAIABtAHMAbwAg
ADkAXQA+ADwAeABtAGwAPgANAAoAIAA8AG8AOgBzAGgAYQBwAGUAZABlAGYAYQB1AGwAdABzACAA
dgA6AGUAeAB0AD0AIgBlAGQAaQB0ACIAIABzAHAAaQBkAG0AYQB4AD0AIgAxADAAMgA2ACIALwA+
AA0ACgA8AC8AeABtAGwAPgA8ACEAWwBlAG4AZABpAGYAXQAtAC0APgA8ACEALQAtAFsAaQBmACAA
ZwB0AGUAIABtAHMAbwAgADkAXQA+ADwAeABtAGwAPgANAAoAIAA8AG8AOgBzAGgAYQBwAGUAbABh
AHkAbwB1AHQAIAB2ADoAZQB4AHQAPQAiAGUAZABpAHQAIgA+AA0ACgAgACAAPABvADoAaQBkAG0A
YQBwACAAdgA6AGUAeAB0AD0AIgBlAGQAaQB0ACIAIABkAGEAdABhAD0AIgAxACIALwA+AA0ACgAg
ADwALwBvADoAcwBoAGEAcABlAGwAYQB5AG8AdQB0AD4APAAvAHgAbQBsAD4APAAhAFsAZQBuAGQA
aQBmAF0ALQAtAD4ADQAKADwALwBoAGUAYQBkAD4ADQAKAA0ACgA8AGIAbwBkAHkAIABiAGcAYwBv
AGwAbwByAD0AdwBoAGkAdABlACAAbABhAG4AZwA9AFIAVQAgAGwAaQBuAGsAPQBiAGwAdQBlACAA
dgBsAGkAbgBrAD0AYgBsAHUAZQAgAHMAdAB5AGwAZQA9ACcAdABhAGIALQBpAG4AdABlAHIAdgBh
AGwAOgAzADUALgA0AHAAdAAnAA0ACgBhAGwAaQBuAGsAPQAiACMAMAAwADAAMABmAGYAIgA+AA0A
CgANAAoAPABkAGkAdgAgAGMAbABhAHMAcwA9AFcAbwByAGQAUwBlAGMAdABpAG8AbgAxAD4ADQAK
AA0ACgA8AGgAMQA+ADwAcwBwAGEAbgAgAHMAdAB5AGwAZQA9ACcAbQBzAG8ALQBmAGEAcgBlAGEA
cwB0AC0AZgBvAG4AdAAtAGYAYQBtAGkAbAB5ADoAIgBUAGkAbQBlAHMAIABOAGUAdwAgAFIAbwBt
AGEAbgAiADsAbQBzAG8ALQBuAG8ALQBwAHIAbwBvAGYAOgB5AGUAcwAnAD4APAAhAC0ALQBbAGkA
ZgAgAGcAdABlACAAdgBtAGwAIAAxAF0APgA8AHYAOgBzAGgAYQBwAGUAdAB5AHAAZQANAAoAIABp
AGQAPQAiAF8AeAAwADAAMAAwAF8AdAA3ADUAIgAgAGMAbwBvAHIAZABzAGkAegBlAD0AIgAyADEA
NgAwADAALAAyADEANgAwADAAIgAgAG8AOgBzAHAAdAA9ACIANwA1ACIAIABvADoAcAByAGUAZgBl
AHIAcgBlAGwAYQB0AGkAdgBlAD0AIgB0ACIADQAKACAAcABhAHQAaAA9ACIAbQBAADQAQAA1AGwA
QAA0AEAAMQAxAEAAOQBAADEAMQBAADkAQAA1AHgAZQAiACAAZgBpAGwAbABlAGQAPQAiAGYAIgAg
AHMAdAByAG8AawBlAGQAPQAiAGYAIgA+AA0ACgAgADwAdgA6AHMAdAByAG8AawBlACAAagBvAGkA
bgBzAHQAeQBsAGUAPQAiAG0AaQB0AGUAcgAiAC8APgANAAoAIAA8AHYAOgBmAG8AcgBtAHUAbABh
AHMAPgANAAoAIAAgADwAdgA6AGYAIABlAHEAbgA9ACIAaQBmACAAbABpAG4AZQBEAHIAYQB3AG4A
IABwAGkAeABlAGwATABpAG4AZQBXAGkAZAB0AGgAIAAwACIALwA+AA0ACgAgACAAPAB2ADoAZgAg
AGUAcQBuAD0AIgBzAHUAbQAgAEAAMAAgADEAIAAwACIALwA+AA0ACgAgACAAPAB2ADoAZgAgAGUA
cQBuAD0AIgBzAHUAbQAgADAAIAAwACAAQAAxACIALwA+AA0ACgAgACAAPAB2ADoAZgAgAGUAcQBu
AD0AIgBwAHIAbwBkACAAQAAyACAAMQAgADIAIgAvAD4ADQAKACAAIAA8AHYAOgBmACAAZQBxAG4A
PQAiAHAAcgBvAGQAIABAADMAIAAyADEANgAwADAAIABwAGkAeABlAGwAVwBpAGQAdABoACIALwA+
AA0ACgAgACAAPAB2ADoAZgAgAGUAcQBuAD0AIgBwAHIAbwBkACAAQAAzACAAMgAxADYAMAAwACAA
cABpAHgAZQBsAEgAZQBpAGcAaAB0ACIALwA+AA0ACgAgACAAPAB2ADoAZgAgAGUAcQBuAD0AIgBz
AHUAbQAgAEAAMAAgADAAIAAxACIALwA+AA0ACgAgACAAPAB2ADoAZgAgAGUAcQBuAD0AIgBwAHIA
bwBkACAAQAA2ACAAMQAgADIAIgAvAD4ADQAKACAAIAA8AHYAOgBmACAAZQBxAG4APQAiAHAAcgBv
AGQAIABAADcAIAAyADEANgAwADAAIABwAGkAeABlAGwAVwBpAGQAdABoACIALwA+AA0ACgAgACAA
PAB2ADoAZgAgAGUAcQBuAD0AIgBzAHUAbQAgAEAAOAAgADIAMQA2ADAAMAAgADAAIgAvAD4ADQAK
ACAAIAA8AHYAOgBmACAAZQBxAG4APQAiAHAAcgBvAGQAIABAADcAIAAyADEANgAwADAAIABwAGkA
eABlAGwASABlAGkAZwBoAHQAIgAvAD4ADQAKACAAIAA8AHYAOgBmACAAZQBxAG4APQAiAHMAdQBt
ACAAQAAxADAAIAAyADEANgAwADAAIAAwACIALwA+AA0ACgAgADwALwB2ADoAZgBvAHIAbQB1AGwA
YQBzAD4ADQAKACAAPAB2ADoAcABhAHQAaAAgAG8AOgBlAHgAdAByAHUAcwBpAG8AbgBvAGsAPQAi
AGYAIgAgAGcAcgBhAGQAaQBlAG4AdABzAGgAYQBwAGUAbwBrAD0AIgB0ACIAIABvADoAYwBvAG4A
bgBlAGMAdAB0AHkAcABlAD0AIgByAGUAYwB0ACIALwA+AA0ACgAgADwAbwA6AGwAbwBjAGsAIAB2
ADoAZQB4AHQAPQAiAGUAZABpAHQAIgAgAGEAcwBwAGUAYwB0AHIAYQB0AGkAbwA9ACIAdAAiAC8A
PgANAAoAPAAvAHYAOgBzAGgAYQBwAGUAdAB5AHAAZQA+ADwAdgA6AHMAaABhAHAAZQAgAGkAZAA9
ACIAIAQ4BEEEQwQ9BD4EOgRfAHgAMAAwADIAMABfADEAIgAgAG8AOgBzAHAAaQBkAD0AIgBfAHgA
MAAwADAAMABfAGkAMQAyADMAOAAiACAAdAB5AHAAZQA9ACIAIwBfAHgAMAAwADAAMABfAHQANwA1
ACIADQAKACAAYQBsAHQAPQAiAGgAdAB0AHAAOgAvAC8AdwB3AHcALgBtAGEAdAByAGkAeABzAGMA
aQBlAG4AYwBlAC4AYwBvAG0ALwBpAG0AYQBnAGUAcwAvADgAOAB4ADMAMQBfAGwAbwBnAG8AXwB3
AGgAaQB0AGUALgBnAGkAZgAiACAAcwB0AHkAbABlAD0AJwB3AGkAZAB0AGgAOgA2ADYAcAB0ADsA
DQAKACAAaABlAGkAZwBoAHQAOgAyADMALgAyADUAcAB0ADsAdgBpAHMAaQBiAGkAbABpAHQAeQA6
AHYAaQBzAGkAYgBsAGUAOwBtAHMAbwAtAHcAcgBhAHAALQBzAHQAeQBsAGUAOgBzAHEAdQBhAHIA
ZQAnAD4ADQAKACAAPAB2ADoAaQBtAGEAZwBlAGQAYQB0AGEAIABzAHIAYwA9ACIATQBhAHMAYwBv
AHQAVQBuAGkAcAByAG8AdABoAHUAbQBhAG4AMQA4AC4AZgBpAGwAZQBzAC8AaQBtAGEAZwBlADAA
MAAxAC4AZwBpAGYAIgAgAG8AOgB0AGkAdABsAGUAPQAiADgAOAB4ADMAMQBfAGwAbwBnAG8AXwB3
AGgAaQB0AGUAIgAvAD4ADQAKADwALwB2ADoAcwBoAGEAcABlAD4APAAhAFsAZQBuAGQAaQBmAF0A
LQAtAD4APAAhAFsAaQBmACAAIQB2AG0AbABdAD4APABpAG0AZwAgAHcAaQBkAHQAaAA9ADgAOAAg
AGgAZQBpAGcAaAB0AD0AMwAxAA0ACgBzAHIAYwA9ACIATQBhAHMAYwBvAHQAVQBuAGkAcAByAG8A
dABoAHUAbQBhAG4AMQA4AC4AZgBpAGwAZQBzAC8AaQBtAGEAZwBlADAAMAAxAC4AZwBpAGYAIgAN
AAoAYQBsAHQAPQAiAGgAdAB0AHAAOgAvAC8AdwB3AHcALgBtAGEAdAByAGkAeABzAGMAaQBlAG4A
YwBlAC4AYwBvAG0ALwBpAG0AYQBnAGUAcwAvADgAOAB4ADMAMQBfAGwAbwBnAG8AXwB3AGgAaQB0
AGUALgBnAGkAZgAiACAAdgA6AHMAaABhAHAAZQBzAD0AIgAgBDgEQQRDBD0EPgQ6BF8AeAAwADAA
MgAwAF8AMQAiAD4APAAhAFsAZQBuAGQAaQBmAF0APgA8AC8AcwBwAGEAbgA+ADwAcwBwAGEAbgAN
AAoAcwB0AHkAbABlAD0AJwBtAHMAbwAtAGYAYQByAGUAYQBzAHQALQBmAG8AbgB0AC0AZgBhAG0A
aQBsAHkAOgAiAFQAaQBtAGUAcwAgAE4AZQB3ACAAUgBvAG0AYQBuACIAJwA+AE0AYQBzAGMAbwB0
ACAAUwBlAGEAcgBjAGgAIABSAGUAcwB1AGwAdABzADwAbwA6AHAAPgA8AC8AbwA6AHAAPgA8AC8A
cwBwAGEAbgA+ADwALwBoADEAPgANAAoADQAKADwAcAByAGUAPgA8AGIAPgBVAHMAZQByADwAcwBw
AGEAbgAgAHMAdAB5AGwAZQA9ACcAbQBzAG8ALQBzAHAAYQBjAGUAcgB1AG4AOgB5AGUAcwAnAD4A
oACgAKAAoACgAKAAoACgAKAAoACgACAAPAAvAHMAcABhAG4APgA6ACAATQBhAHIAaQBuAGEAPAAv
AGIAPgA8AC8AcAByAGUAPgA8AHAAcgBlAD4APABiAD4ARQBtAGEAaQBsADwAcwBwAGEAbgAgAHMA
dAB5AGwAZQA9ACcAbQBzAG8ALQBzAHAAYQBjAGUAcgB1AG4AOgB5AGUAcwAnAD4AoACgAKAAoACg
AKAAoACgAKAAoAAgADwALwBzAHAAYQBuAD4AOgAgAG0AcwBlAHIAZQBiAHIAQABtAGEAaQBsAC4A
cgB1ADwALwBiAD4APAAvAHAAcgBlAD4APABwAHIAZQA+ADwAYgA+AFMAZQBhAHIAYwBoACAAdABp
AHQAbABlADwAcwBwAGEAbgAgAHMAdAB5AGwAZQA9ACcAbQBzAG8ALQBzAHAAYQBjAGUAcgB1AG4A
OgB5AGUAcwAnAD4AoACgAKAAIAA8AC8AcwBwAGEAbgA+ADoAIAA8AC8AYgA+ADwALwBwAHIAZQA+
ADwAcAByAGUAPgA8AGIAPgBEAGEAdABhAGIAYQBzAGUAPABzAHAAYQBuACAAcwB0AHkAbABlAD0A
JwBtAHMAbwAtAHMAcABhAGMAZQByAHUAbgA6AHkAZQBzACcAPgCgAKAAoACgAKAAoACgACAAPAAv
AHMAcABhAG4APgA6ACAAUwB3AGkAcwBzAFAAcgBvAHQAIAAyADAAMQA1AF8AMQAyACAAKAA1ADUA
MAAxADEANgAgAHMAZQBxAHUAZQBuAGMAZQBzADsAIAAxADkANgAyADEAOQAxADUAOQAgAHIAZQBz
AGkAZAB1AGUAcwApADwALwBiAD4APAAvAHAAcgBlAD4APABwAHIAZQA+ADwAYgA+AFQAYQB4AG8A
bgBvAG0AeQA8AHMAcABhAG4AIABzAHQAeQBsAGUAPQAnAG0AcwBvAC0AcwBwAGEAYwBlAHIAdQBu
ADoAeQBlAHMAJwA+AKAAoACgAKAAoACgAKAAIAA8AC8AcwBwAGEAbgA+ADoAIABIAG8AbQBvACAA
cwBhAHAAaQBlAG4AcwAgACgAaAB1AG0AYQBuACkAIAAoADIAMAAxADkANAAgAHMAZQBxAHUAZQBu
AGMAZQBzACkAPAAvAGIAPgA8AC8AcAByAGUAPgA8AHAAcgBlAD4APABiAD4AVABpAG0AZQBzAHQA
YQBtAHAAPABzAHAAYQBuACAAcwB0AHkAbABlAD0AJwBtAHMAbwAtAHMAcABhAGMAZQByAHUAbgA6
AHkAZQBzACcAPgCgAKAAoACgAKAAoAAgADwALwBzAHAAYQBuAD4AOgAgADIANAAgAEQAZQBjACAA
MgAwADEANQAgAGEAdAAgADEAMwA6ADQANAA6ADMAMwAgAEcATQBUADwALwBiAD4APAAvAHAAcgBl
AD4APABwAHIAZQA+ADwAYgA+AFQAbwBwACAAUwBjAG8AcgBlADwAcwBwAGEAbgAgAHMAdAB5AGwA
ZQA9ACcAbQBzAG8ALQBzAHAAYQBjAGUAcgB1AG4AOgB5AGUAcwAnAD4AoACgAKAAoACgAKAAIAA8
AC8AcwBwAGEAbgA+ADoAIAA5ADYAIABmAG8AcgAgADwAcwBwAGEAbgANAAoAcwB0AHkAbABlAD0A
JwBjAG8AbABvAHIAOgByAGUAZAAnAD4AVABSAEYATABfAEgAVQBNAEEATgA8AC8AcwBwAGEAbgA+
ACwAIABMAGEAYwB0AG8AdAByAGEAbgBzAGYAZQByAHIAaQBuACAATwBTAD0ASABvAG0AbwAgAHMA
YQBwAGkAZQBuAHMAIABHAE4APQBMAFQARgAgAFAARQA9ADEAIABTAFYAPQA2ADwALwBiAD4APABv
ADoAcAA+ADwALwBvADoAcAA+ADwALwBwAHIAZQA+AA0ACgANAAoAPAB0AGEAYgBsAGUAIABjAGwA
YQBzAHMAPQBNAHMAbwBOAG8AcgBtAGEAbABUAGEAYgBsAGUAIABiAG8AcgBkAGUAcgA9ADAAIABj
AGUAbABsAHMAcABhAGMAaQBuAGcAPQAxACAAYwBlAGwAbABwAGEAZABkAGkAbgBnAD0AMAANAAoA
IABzAHQAeQBsAGUAPQAnAG0AcwBvAC0AYwBlAGwAbABzAHAAYQBjAGkAbgBnADoALgA3AHAAdAA7
AG0AcwBvAC0AeQBmAHQAaQAtAHQAYgBsAGwAbwBvAGsAOgAxADEAOAA0ADsAbQBzAG8ALQBwAGEA
ZABkAGkAbgBnAC0AYQBsAHQAOgAyAC4AMgA1AHAAdAAgADIALgAyADUAcAB0ACAAMgAuADIANQBw
AHQAIAAyAC4AMgA1AHAAdAAnAD4ADQAKACAAPAB0AHIAIABzAHQAeQBsAGUAPQAnAG0AcwBvAC0A
eQBmAHQAaQAtAGkAcgBvAHcAOgAwADsAbQBzAG8ALQB5AGYAdABpAC0AZgBpAHIAcwB0AHIAbwB3
ADoAeQBlAHMAJwA+AA0ACgAgACAAPAB0AGQAIABzAHQAeQBsAGUAPQAnAGIAYQBjAGsAZwByAG8A
dQBuAGQAOgAjAEUARQBFAEUARgBGADsAcABhAGQAZABpAG4AZwA6ADIALgAyADUAcAB0ACAAMgAu
ADIANQBwAHQAIAAyAC4AMgA1AHAAdAAgADIALgAyADUAcAB0ACcAPgANAAoAIAAgADwAcAAgAGMA
bABhAHMAcwA9AE0AcwBvAE4AbwByAG0AYQBsACAAYQBsAGkAZwBuAD0AYwBlAG4AdABlAHIAIABz
AHQAeQBsAGUAPQAnAHQAZQB4AHQALQBhAGwAaQBnAG4AOgBjAGUAbgB0AGUAcgAnAD4APABiAD4A
PABzAHAAYQBuAA0ACgAgACAAcwB0AHkAbABlAD0AJwBtAHMAbwAtAGYAYQByAGUAYQBzAHQALQBm
AG8AbgB0AC0AZgBhAG0AaQBsAHkAOgAiAFQAaQBtAGUAcwAgAE4AZQB3ACAAUgBvAG0AYQBuACIA
JwA+ADwAIQAtAC0AIAAwACAAcwBlAGMAbwBuAGQAcwAgAC0ALQA+ADwAIQAtAC0AIAAwACAAcwBl
AGMAbwBuAGQAcwAgAC0ALQA+ADwAIQAtAC0AIAAwACAAcwBlAGMAbwBuAGQAcwAgAC0ALQA+ADwA
IQAtAC0AIAAwACAAcwBlAGMAbwBuAGQAcwAgAC0ALQA+ADwAIQAtAC0AIAAxACAAcwBlAGMAbwBu
AGQAcwAgAC0ALQA+ADwAIQAtAC0AIAAxACAAcwBlAGMAbwBuAGQAcwAgAC0ALQA+ACYAbgBiAHMA
cAA7ADwAbwA6AHAAPgA8AC8AbwA6AHAAPgA8AC8AcwBwAGEAbgA+ADwALwBiAD4APAAvAHAAPgAN
AAoAIAAgADwALwB0AGQAPgANAAoAIAAgADwAdABkACAAcwB0AHkAbABlAD0AJwBiAGEAYwBrAGcA
cgBvAHUAbgBkADoAIwBFAEUARQBFAEYARgA7AHAAYQBkAGQAaQBuAGcAOgAyAC4AMgA1AHAAdAAg
ADIALgAyADUAcAB0ACAAMgAuADIANQBwAHQAIAAyAC4AMgA1AHAAdAAnAD4ADQAKACAAIAA8AHAA
IABjAGwAYQBzAHMAPQBNAHMAbwBOAG8AcgBtAGEAbAAgAGEAbABpAGcAbgA9AGMAZQBuAHQAZQBy
ACAAcwB0AHkAbABlAD0AJwB0AGUAeAB0AC0AYQBsAGkAZwBuADoAYwBlAG4AdABlAHIAJwA+ADwA
YgA+ADwAcwBwAGEAbgANAAoAIAAgAHMAdAB5AGwAZQA9ACcAbQBzAG8ALQBmAGEAcgBlAGEAcwB0
AC0AZgBvAG4AdAAtAGYAYQBtAGkAbAB5ADoAIgBUAGkAbQBlAHMAIABOAGUAdwAgAFIAbwBtAGEA
bgAiACcAPgBTAHcAaQBzAHMAUAByAG8AdAA8AG8AOgBwAD4APAAvAG8AOgBwAD4APAAvAHMAcABh
AG4APgA8AC8AYgA+ADwALwBwAD4ADQAKACAAIAA8AC8AdABkAD4ADQAKACAAIAA8AHQAZAAgAHMA
dAB5AGwAZQA9ACcAYgBhAGMAawBnAHIAbwB1AG4AZAA6ACMARQBFAEUARQBGAEYAOwBwAGEAZABk
AGkAbgBnADoAMgAuADIANQBwAHQAIAAyAC4AMgA1AHAAdAAgADIALgAyADUAcAB0ACAAMgAuADIA
NQBwAHQAJwA+AA0ACgAgACAAPABwACAAYwBsAGEAcwBzAD0ATQBzAG8ATgBvAHIAbQBhAGwAIABh
AGwAaQBnAG4APQBjAGUAbgB0AGUAcgAgAHMAdAB5AGwAZQA9ACcAdABlAHgAdAAtAGEAbABpAGcA
bgA6AGMAZQBuAHQAZQByACcAPgA8AGIAPgA8AHMAcABhAG4ADQAKACAAIABzAHQAeQBsAGUAPQAn
AG0AcwBvAC0AZgBhAHIAZQBhAHMAdAAtAGYAbwBuAHQALQBmAGEAbQBpAGwAeQA6ACIAVABpAG0A
ZQBzACAATgBlAHcAIABSAG8AbQBhAG4AIgAnAD4APABhAA0ACgAgACAAaAByAGUAZgA9ACIAaAB0
AHQAcAA6AC8ALwB3AHcAdwAuAG0AYQB0AHIAaQB4AHMAYwBpAGUAbgBjAGUALgBjAG8AbQAvAGMA
ZwBpAC8AbQBhAHMAdABlAHIAXwByAGUAcwB1AGwAdABzAC4AcABsAD8AZgBpAGwAZQA9AC4ALgAl
ADIARgBkAGEAdABhACUAMgBGADIAMAAxADUAMQAyADIANAAlADIARgBGAFQAVABwAGYAYQBUAEUA
TwAuAGQAYQB0ADsAUgBFAFAAVABZAFAARQA9AHAAcgBvAHQAZQBpAG4AOwBfAHMAaQBnAHQAaABy
AGUAcwBoAG8AbABkAD0AMAAuADAANQA7AFIARQBQAE8AUgBUAD0ANQAwADsAXwBwAHIAZQBmAGUA
cgB0AGEAeABvAG4AbwBtAHkAPQAwADsAcwBlAHMAcwBpAG8AbgBJAEQAPQBnAHUAZQBzAHQAXwBn
AHUAZQBzAHQAcwBlAHMAcwBpAG8AbgAmAGEAbQBwADsAXwBzAGgAbwB3AF8AZABlAGMAbwB5AF8A
cgBlAHAAbwByAHQAPQAxACIAPgBEAGUAYwBvAHkAPAAvAGEAPgA8AG8AOgBwAD4APAAvAG8AOgBw
AD4APAAvAHMAcABhAG4APgA8AC8AYgA+ADwALwBwAD4ADQAKACAAIAA8AC8AdABkAD4ADQAKACAA
PAAvAHQAcgA+AA0ACgAgADwAdAByACAAcwB0AHkAbABlAD0AJwBtAHMAbwAtAHkAZgB0AGkALQBp
AHIAbwB3ADoAMQAnAD4ADQAKACAAIAA8AHQAZAAgAHMAdAB5AGwAZQA9ACcAYgBhAGMAawBnAHIA
bwB1AG4AZAA6ACMARQBFAEUARQBGAEYAOwBwAGEAZABkAGkAbgBnADoAMgAuADIANQBwAHQAIAAy
AC4AMgA1AHAAdAAgADIALgAyADUAcAB0ACAAMgAuADIANQBwAHQAJwA+AA0ACgAgACAAPABwACAA
YwBsAGEAcwBzAD0ATQBzAG8ATgBvAHIAbQBhAGwAPgA8AHMAcABhAG4AIABzAHQAeQBsAGUAPQAn
AG0AcwBvAC0AZgBhAHIAZQBhAHMAdAAtAGYAbwBuAHQALQBmAGEAbQBpAGwAeQA6ACIAVABpAG0A
ZQBzACAATgBlAHcAIABSAG8AbQBhAG4AIgAnAD4AUAByAG8AdABlAGkAbgANAAoAIAAgAGgAaQB0
AHMAIABhAGIAbwB2AGUAIABpAGQAZQBuAHQAaQB0AHkAIAB0AGgAcgBlAHMAaABvAGwAZAA8AG8A
OgBwAD4APAAvAG8AOgBwAD4APAAvAHMAcABhAG4APgA8AC8AcAA+AA0ACgAgACAAPAAvAHQAZAA+
AA0ACgAgACAAPAB0AGQAIABzAHQAeQBsAGUAPQAnAGIAYQBjAGsAZwByAG8AdQBuAGQAOgAjAEUA
RQBFAEUARgBGADsAcABhAGQAZABpAG4AZwA6ADIALgAyADUAcAB0ACAAMgAuADIANQBwAHQAIAAy
AC4AMgA1AHAAdAAgADIALgAyADUAcAB0ACcAPgANAAoAIAAgADwAcAAgAGMAbABhAHMAcwA9AE0A
cwBvAE4AbwByAG0AYQBsACAAYQBsAGkAZwBuAD0AYwBlAG4AdABlAHIAIABzAHQAeQBsAGUAPQAn
AHQAZQB4AHQALQBhAGwAaQBnAG4AOgBjAGUAbgB0AGUAcgAnAD4APABzAHAAYQBuAA0ACgAgACAA
cwB0AHkAbABlAD0AJwBtAHMAbwAtAGYAYQByAGUAYQBzAHQALQBmAG8AbgB0AC0AZgBhAG0AaQBs
AHkAOgAiAFQAaQBtAGUAcwAgAE4AZQB3ACAAUgBvAG0AYQBuACIAJwA+ADEAPABvADoAcAA+ADwA
LwBvADoAcAA+ADwALwBzAHAAYQBuAD4APAAvAHAAPgANAAoAIAAgADwALwB0AGQAPgANAAoAIAAg
ADwAdABkACAAcwB0AHkAbABlAD0AJwBiAGEAYwBrAGcAcgBvAHUAbgBkADoAIwBFAEUARQBFAEYA
RgA7AHAAYQBkAGQAaQBuAGcAOgAyAC4AMgA1AHAAdAAgADIALgAyADUAcAB0ACAAMgAuADIANQBw
AHQAIAAyAC4AMgA1AHAAdAAnAD4ADQAKACAAIAA8AHAAIABjAGwAYQBzAHMAPQBNAHMAbwBOAG8A
cgBtAGEAbAAgAGEAbABpAGcAbgA9AGMAZQBuAHQAZQByACAAcwB0AHkAbABlAD0AJwB0AGUAeAB0
AC0AYQBsAGkAZwBuADoAYwBlAG4AdABlAHIAJwA+ADwAcwBwAGEAbgANAAoAIAAgAHMAdAB5AGwA
ZQA9ACcAbQBzAG8ALQBmAGEAcgBlAGEAcwB0AC0AZgBvAG4AdAAtAGYAYQBtAGkAbAB5ADoAIgBU
AGkAbQBlAHMAIABOAGUAdwAgAFIAbwBtAGEAbgAiACcAPgAxADwAbwA6AHAAPgA8AC8AbwA6AHAA
PgA8AC8AcwBwAGEAbgA+ADwALwBwAD4ADQAKACAAIAA8AC8AdABkAD4ADQAKACAAPAAvAHQAcgA+
AA0ACgAgADwAdAByACAAcwB0AHkAbABlAD0AJwBtAHMAbwAtAHkAZgB0AGkALQBpAHIAbwB3ADoA
MgA7AG0AcwBvAC0AeQBmAHQAaQAtAGwAYQBzAHQAcgBvAHcAOgB5AGUAcwAnAD4ADQAKACAAIAA8
AHQAZAAgAHMAdAB5AGwAZQA9ACcAYgBhAGMAawBnAHIAbwB1AG4AZAA6ACMARQBFAEUARQBGAEYA
OwBwAGEAZABkAGkAbgBnADoAMgAuADIANQBwAHQAIAAyAC4AMgA1AHAAdAAgADIALgAyADUAcAB0
ACAAMgAuADIANQBwAHQAJwA+AA0ACgAgACAAPABwACAAYwBsAGEAcwBzAD0ATQBzAG8ATgBvAHIA
bQBhAGwAPgA8AHMAcABhAG4AIABzAHQAeQBsAGUAPQAnAG0AcwBvAC0AZgBhAHIAZQBhAHMAdAAt
AGYAbwBuAHQALQBmAGEAbQBpAGwAeQA6ACIAVABpAG0AZQBzACAATgBlAHcAIABSAG8AbQBhAG4A
IgAnAD4ASABpAGcAaABlAHMAdAANAAoAIAAgAHMAYwBvAHIAaQBuAGcAIABwAHIAbwB0AGUAaQBu
ACAAaABpAHQAPABvADoAcAA+ADwALwBvADoAcAA+ADwALwBzAHAAYQBuAD4APAAvAHAAPgANAAoA
IAAgADwALwB0AGQAPgANAAoAIAAgADwAdABkACAAcwB0AHkAbABlAD0AJwBiAGEAYwBrAGcAcgBv
AHUAbgBkADoAIwBFAEUARQBFAEYARgA7AHAAYQBkAGQAaQBuAGcAOgAyAC4AMgA1AHAAdAAgADIA
LgAyADUAcAB0ACAAMgAuADIANQBwAHQAIAAyAC4AMgA1AHAAdAAnAD4ADQAKACAAIAA8AHAAIABj
AGwAYQBzAHMAPQBNAHMAbwBOAG8AcgBtAGEAbAAgAGEAbABpAGcAbgA9AGMAZQBuAHQAZQByACAA
cwB0AHkAbABlAD0AJwB0AGUAeAB0AC0AYQBsAGkAZwBuADoAYwBlAG4AdABlAHIAJwA+ADwAcwBw
AGEAbgANAAoAIAAgAHMAdAB5AGwAZQA9ACcAbQBzAG8ALQBmAGEAcgBlAGEAcwB0AC0AZgBvAG4A
dAAtAGYAYQBtAGkAbAB5ADoAIgBUAGkAbQBlAHMAIABOAGUAdwAgAFIAbwBtAGEAbgAiACcAPgA5
ADYAPABvADoAcAA+ADwALwBvADoAcAA+ADwALwBzAHAAYQBuAD4APAAvAHAAPgANAAoAIAAgADwA
LwB0AGQAPgANAAoAIAAgADwAdABkACAAcwB0AHkAbABlAD0AJwBiAGEAYwBrAGcAcgBvAHUAbgBk
ADoAIwBFAEUARQBFAEYARgA7AHAAYQBkAGQAaQBuAGcAOgAyAC4AMgA1AHAAdAAgADIALgAyADUA
cAB0ACAAMgAuADIANQBwAHQAIAAyAC4AMgA1AHAAdAAnAD4ADQAKACAAIAA8AHAAIABjAGwAYQBz
AHMAPQBNAHMAbwBOAG8AcgBtAGEAbAAgAGEAbABpAGcAbgA9AGMAZQBuAHQAZQByACAAcwB0AHkA
bABlAD0AJwB0AGUAeAB0AC0AYQBsAGkAZwBuADoAYwBlAG4AdABlAHIAJwA+ADwAcwBwAGEAbgAN
AAoAIAAgAHMAdAB5AGwAZQA9ACcAbQBzAG8ALQBmAGEAcgBlAGEAcwB0AC0AZgBvAG4AdAAtAGYA
YQBtAGkAbAB5ADoAIgBUAGkAbQBlAHMAIABOAGUAdwAgAFIAbwBtAGEAbgAiACcAPgA1ADgAPABv
ADoAcAA+ADwALwBvADoAcAA+ADwALwBzAHAAYQBuAD4APAAvAHAAPgANAAoAIAAgADwALwB0AGQA
PgANAAoAIAA8AC8AdAByAD4ADQAKADwALwB0AGEAYgBsAGUAPgANAAoADQAKADwAaAAzAD4APABz
AHAAYQBuACAAcwB0AHkAbABlAD0AJwBtAHMAbwAtAGYAYQByAGUAYQBzAHQALQBmAG8AbgB0AC0A
ZgBhAG0AaQBsAHkAOgAiAFQAaQBtAGUAcwAgAE4AZQB3ACAAUgBvAG0AYQBuACIAJwA+AE0AYQBz
AGMAbwB0ACAAUwBjAG8AcgBlAA0ACgBIAGkAcwB0AG8AZwByAGEAbQA8AG8AOgBwAD4APAAvAG8A
OgBwAD4APAAvAHMAcABhAG4APgA8AC8AaAAzAD4ADQAKAA0ACgA8AHAAIABjAGwAYQBzAHMAPQBN
AHMAbwBOAG8AcgBtAGEAbAA+ADwAcwBwAGEAbgAgAHMAdAB5AGwAZQA9ACcAbQBzAG8ALQBmAGEA
cgBlAGEAcwB0AC0AZgBvAG4AdAAtAGYAYQBtAGkAbAB5ADoAIgBUAGkAbQBlAHMAIABOAGUAdwAg
AFIAbwBtAGEAbgAiACcAPgBQAHIAbwB0AGUAaQBuAA0ACgBzAGMAbwByAGUAIABpAHMAIAAtADEA
MAAqAEwAbwBnACgAUAApACwAIAB3AGgAZQByAGUAIABQACAAaQBzACAAdABoAGUAIABwAHIAbwBi
AGEAYgBpAGwAaQB0AHkAIAB0AGgAYQB0ACAAdABoAGUAIABvAGIAcwBlAHIAdgBlAGQAIABtAGEA
dABjAGgAIABpAHMAIABhAA0ACgByAGEAbgBkAG8AbQAgAGUAdgBlAG4AdAAuADwAYgByAD4ADQAK
AFAAcgBvAHQAZQBpAG4AIABzAGMAbwByAGUAcwAgAGcAcgBlAGEAdABlAHIAIAB0AGgAYQBuACAA
NQA2ACAAYQByAGUAIABzAGkAZwBuAGkAZgBpAGMAYQBuAHQAIAAoAHAAJgBsAHQAOwAwAC4AMAA1
ACkALgA8AG8AOgBwAD4APAAvAG8AOgBwAD4APAAvAHMAcABhAG4APgA8AC8AcAA+AA0ACgANAAoA
PABwAD4APABzAHAAYQBuACAAcwB0AHkAbABlAD0AJwBtAHMAbwAtAG4AbwAtAHAAcgBvAG8AZgA6
AHkAZQBzACcAPgA8ACEALQAtAFsAaQBmACAAZwB0AGUAIAB2AG0AbAAgADEAXQA+ADwAdgA6AHMA
aABhAHAAZQAgAGkAZAA9ACIAIAQ4BEEEQwQ9BD4EOgRfAHgAMAAwADIAMABfADIAIgANAAoAIABv
ADoAcwBwAGkAZAA9ACIAXwB4ADAAMAAwADAAXwBpADEAMgAzADcAIgAgAHQAeQBwAGUAPQAiACMA
XwB4ADAAMAAwADAAXwB0ADcANQAiACAAYQBsAHQAPQAiAFMAYwBvAHIAZQAgAEQAaQBzAHQAcgBp
AGIAdQB0AGkAbwBuACIAIABzAHQAeQBsAGUAPQAnAHcAaQBkAHQAaAA6ADMAMAAwAHAAdAA7AA0A
CgAgAGgAZQBpAGcAaAB0ADoAMQA1ADAAcAB0ADsAdgBpAHMAaQBiAGkAbABpAHQAeQA6AHYAaQBz
AGkAYgBsAGUAOwBtAHMAbwAtAHcAcgBhAHAALQBzAHQAeQBsAGUAOgBzAHEAdQBhAHIAZQAnAD4A
DQAKACAAPAB2ADoAaQBtAGEAZwBlAGQAYQB0AGEAIABzAHIAYwA9ACIATQBhAHMAYwBvAHQAVQBu
AGkAcAByAG8AdABoAHUAbQBhAG4AMQA4AC4AZgBpAGwAZQBzAC8AaQBtAGEAZwBlADAAMAAyAC4A
ZwBpAGYAIgAgAG8AOgB0AGkAdABsAGUAPQAiAFMAYwBvAHIAZQAgAEQAaQBzAHQAcgBpAGIAdQB0
AGkAbwBuACIALwA+AA0ACgA8AC8AdgA6AHMAaABhAHAAZQA+ADwAIQBbAGUAbgBkAGkAZgBdAC0A
LQA+ADwAIQBbAGkAZgAgACEAdgBtAGwAXQA+ADwAaQBtAGcAIABiAG8AcgBkAGUAcgA9ADAAIAB3
AGkAZAB0AGgAPQA0ADAAMAAgAGgAZQBpAGcAaAB0AD0AMgAwADAADQAKAHMAcgBjAD0AIgBNAGEA
cwBjAG8AdABVAG4AaQBwAHIAbwB0AGgAdQBtAGEAbgAxADgALgBmAGkAbABlAHMALwBpAG0AYQBn
AGUAMAAwADIALgBnAGkAZgAiACAAYQBsAHQAPQAiAFMAYwBvAHIAZQAgAEQAaQBzAHQAcgBpAGIA
dQB0AGkAbwBuACIAIAB2ADoAcwBoAGEAcABlAHMAPQAiACAEOARBBEMEPQQ+BDoEXwB4ADAAMAAy
ADAAXwAyACIAPgA8ACEAWwBlAG4AZABpAGYAXQA+ADwALwBzAHAAYQBuAD4APABvADoAcAA+ADwA
LwBvADoAcAA+ADwALwBwAD4ADQAKAA0ACgA8AGYAbwByAG0AIABvAG4AcwB1AGIAbQBpAHQAPQAi
AHIAZQB0AHUAcgBuACAAcwBlAHQAUgBlAEYAbwByAG0AYQB0AEEAYwB0AGkAbwBuACgAdABoAGkA
cwApACIAIABuAGEAbQBlAD0AUgBlAC0AZgBvAHIAbQBhAHQAPgANAAoADQAKADwAcAAgAGMAbABh
AHMAcwA9AE0AcwBvAE4AbwByAG0AYQBsAD4APABzAHAAYQBuACAAcwB0AHkAbABlAD0AJwBtAHMA
bwAtAGYAYQByAGUAYQBzAHQALQBmAG8AbgB0AC0AZgBhAG0AaQBsAHkAOgAiAFQAaQBtAGUAcwAg
AE4AZQB3ACAAUgBvAG0AYQBuACIAJwA+ADwAcwBwAGEAbgANAAoAcwB0AHkAbABlAD0AJwBkAGkA
cwBwAGwAYQB5ADoAbgBvAG4AZQA7AG0AcwBvAC0AaABpAGQAZQA6AGEAbABsACcAPgA8AEkATgBQ
AFUAVAAgAFQAWQBQAEUAPQAiAGgAaQBkAGQAZQBuACIAIABOAEEATQBFAD0AIgBmAGkAbABlACIA
IABWAEEATABVAEUAPQAiAC4ALgAvAGQAYQB0AGEALwAyADAAMQA1ADEAMgAyADQALwBGAFQAVABw
AGYAYQBUAEUATwAuAGQAYQB0ACIAPgA8AC8AcwBwAGEAbgA+ADwAbwA6AHAAPgA8AC8AbwA6AHAA
PgA8AC8AcwBwAGEAbgA+ADwALwBwAD4ADQAKAA0ACgA8AGgAMwA+ADwAcwBwAGEAbgAgAHMAdAB5
AGwAZQA9ACcAbQBzAG8ALQBmAGEAcgBlAGEAcwB0AC0AZgBvAG4AdAAtAGYAYQBtAGkAbAB5ADoA
IgBUAGkAbQBlAHMAIABOAGUAdwAgAFIAbwBtAGEAbgAiACcAPgBQAHIAbwB0AGUAaQBuACAAUwB1
AG0AbQBhAHIAeQANAAoAUgBlAHAAbwByAHQAPABvADoAcAA+ADwALwBvADoAcAA+ADwALwBzAHAA
YQBuAD4APAAvAGgAMwA+AA0ACgANAAoAPAB0AGEAYgBsAGUAIABjAGwAYQBzAHMAPQBNAHMAbwBO
AG8AcgBtAGEAbABUAGEAYgBsAGUAIABiAG8AcgBkAGUAcgA9ADAAIABjAGUAbABsAHMAcABhAGMA
aQBuAGcAPQAxACAAYwBlAGwAbABwAGEAZABkAGkAbgBnAD0AMAANAAoAIABzAHQAeQBsAGUAPQAn
AG0AcwBvAC0AYwBlAGwAbABzAHAAYQBjAGkAbgBnADoALgA3AHAAdAA7AG0AcwBvAC0AeQBmAHQA
aQAtAHQAYgBsAGwAbwBvAGsAOgAxADEAOAA0ADsAbQBzAG8ALQBwAGEAZABkAGkAbgBnAC0AYQBs
AHQAOgAyAC4AMgA1AHAAdAAgADIALgAyADUAcAB0ACAAMgAuADIANQBwAHQAIAAyAC4AMgA1AHAA
dAAnAD4ADQAKACAAPAB0AHIAIABzAHQAeQBsAGUAPQAnAG0AcwBvAC0AeQBmAHQAaQAtAGkAcgBv
AHcAOgAwADsAbQBzAG8ALQB5AGYAdABpAC0AZgBpAHIAcwB0AHIAbwB3ADoAeQBlAHMAJwA+AA0A
CgAgACAAPAB0AGQAIABuAG8AdwByAGEAcAAgAHMAdAB5AGwAZQA9ACcAYgBhAGMAawBnAHIAbwB1
AG4AZAA6ACMARQBFAEUARQBGAEYAOwBwAGEAZABkAGkAbgBnADoAMgAuADIANQBwAHQAIAAyAC4A
MgA1AHAAdAAgADIALgAyADUAcAB0ACAAMgAuADIANQBwAHQAJwA+AA0ACgAgACAAPABwACAAYwBs
AGEAcwBzAD0ATQBzAG8ATgBvAHIAbQBhAGwAPgA8AHMAcABhAG4AIABzAHQAeQBsAGUAPQAnAG0A
cwBvAC0AZgBhAHIAZQBhAHMAdAAtAGYAbwBuAHQALQBmAGEAbQBpAGwAeQA6ACIAVABpAG0AZQBz
ACAATgBlAHcAIABSAG8AbQBhAG4AIgAnAD4APABJAE4AUABVAFQAIABUAFkAUABFAD0AIgBzAHUA
YgBtAGkAdAAiACAAQQBDAFQASQBPAE4APQAiAC4ALwBtAGEAcwB0AGUAcgBfAHIAZQBzAHUAbAB0
AHMALgBwAGwAIgAgAFYAQQBMAFUARQA9ACIARgBvAHIAbQBhAHQAIABBAHMAIgAgAE0ARQBUAEgA
TwBEAD0AIgBnAGUAdAAiAD4APABvADoAcAA+ADwALwBvADoAcAA+ADwALwBzAHAAYQBuAD4APAAv
AHAAPgANAAoAIAAgADwALwB0AGQAPgANAAoAIAAgADwAdABkACAAbgBvAHcAcgBhAHAAIABzAHQA
eQBsAGUAPQAnAGIAYQBjAGsAZwByAG8AdQBuAGQAOgAjAEUARQBFAEUARgBGADsAcABhAGQAZABp
AG4AZwA6ADIALgAyADUAcAB0ACAAMgAuADIANQBwAHQAIAAyAC4AMgA1AHAAdAAgADIALgAyADUA
cAB0ACcAPgANAAoAIAAgADwAcAAgAGMAbABhAHMAcwA9AE0AcwBvAE4AbwByAG0AYQBsAD4APABz
AHAAYQBuACAAcwB0AHkAbABlAD0AJwBtAHMAbwAtAGYAYQByAGUAYQBzAHQALQBmAG8AbgB0AC0A
ZgBhAG0AaQBsAHkAOgAiAFQAaQBtAGUAcwAgAE4AZQB3ACAAUgBvAG0AYQBuACIAJwA+ADwAUwBF
AEwARQBDAFQAIABOAEEATQBFAD0AIgBSAEUAUABUAFkAUABFACIAPgANAAoAPABPAFAAVABJAE8A
TgAgAFMARQBMAEUAQwBUAEUARAAgAFYAQQBMAFUARQA9ACIAcAByAG8AdABlAGkAbgAiAD4AUABy
AG8AdABlAGkAbgAgAFMAdQBtAG0AYQByAHkADQAKADwATwBQAFQASQBPAE4AIABWAEEATABVAEUA
PQAiAGMAbwBuAGMAaQBzAGUAIgA+AEMAbwBuAGMAaQBzAGUAIABQAHIAbwB0AGUAaQBuACAAUwB1
AG0AbQBhAHIAeQANAAoAPABPAFAAVABJAE8ATgAgAFYAQQBMAFUARQA9ACIAZQB4AHAAbwByAHQA
IgA+AEUAeABwAG8AcgB0ACAAUwBlAGEAcgBjAGgAIABSAGUAcwB1AGwAdABzAA0ACgA8AC8AUwBF
AEwARQBDAFQAPgA8AG8AOgBwAD4APAAvAG8AOgBwAD4APAAvAHMAcABhAG4APgA8AC8AcAA+AA0A
CgAgACAAPAAvAHQAZAA+AA0ACgAgACAAPAB0AGQAIABuAG8AdwByAGEAcAAgAHMAdAB5AGwAZQA9
ACcAYgBhAGMAawBnAHIAbwB1AG4AZAA6ACMARQBFAEUARQBGAEYAOwBwAGEAZABkAGkAbgBnADoA
MgAuADIANQBwAHQAIAAyAC4AMgA1AHAAdAAgADIALgAyADUAcAB0ACAAMgAuADIANQBwAHQAJwA+
AA0ACgAgACAAPABwACAAYwBsAGEAcwBzAD0ATQBzAG8ATgBvAHIAbQBhAGwAPgA8AHMAcABhAG4A
IABzAHQAeQBsAGUAPQAnAG0AcwBvAC0AZgBhAHIAZQBhAHMAdAAtAGYAbwBuAHQALQBmAGEAbQBp
AGwAeQA6ACIAVABpAG0AZQBzACAATgBlAHcAIABSAG8AbQBhAG4AIgAnAD4APABhAA0ACgAgACAA
aAByAGUAZgA9ACIAaAB0AHQAcAA6AC8ALwB3AHcAdwAuAG0AYQB0AHIAaQB4AHMAYwBpAGUAbgBj
AGUALgBjAG8AbQAvAGgAZQBsAHAALwBwAG0AZgBfAHMAdQBtAG0AYQByAGkAZQBzAF8AaABlAGwA
cAAuAGgAdABtAGwAIgANAAoAIAAgAHQAYQByAGcAZQB0AD0AIgBfAGIAbABhAG4AawAiAD4ASABl
AGwAcAA8AC8AYQA+ACAAPABvADoAcAA+ADwALwBvADoAcAA+ADwALwBzAHAAYQBuAD4APAAvAHAA
PgANAAoAIAAgADwALwB0AGQAPgANAAoAIAA8AC8AdAByAD4ADQAKACAAPAB0AHIAIABzAHQAeQBs
AGUAPQAnAG0AcwBvAC0AeQBmAHQAaQAtAGkAcgBvAHcAOgAxACcAPgANAAoAIAAgADwAdABkACAA
cwB0AHkAbABlAD0AJwBiAGEAYwBrAGcAcgBvAHUAbgBkADoAIwBFAEUARQBFAEYARgA7AHAAYQBk
AGQAaQBuAGcAOgAyAC4AMgA1AHAAdAAgADIALgAyADUAcAB0ACAAMgAuADIANQBwAHQAIAAyAC4A
MgA1AHAAdAAnAD4ADQAKACAAIAA8AHAAIABjAGwAYQBzAHMAPQBNAHMAbwBOAG8AcgBtAGEAbAA+
ADwAcwBwAGEAbgAgAHMAdAB5AGwAZQA9ACcAbQBzAG8ALQBmAGEAcgBlAGEAcwB0AC0AZgBvAG4A
dAAtAGYAYQBtAGkAbAB5ADoAIgBUAGkAbQBlAHMAIABOAGUAdwAgAFIAbwBtAGEAbgAiACcAPgAm
AG4AYgBzAHAAOwA8AG8AOgBwAD4APAAvAG8AOgBwAD4APAAvAHMAcABhAG4APgA8AC8AcAA+AA0A
CgAgACAAPAAvAHQAZAA+AA0ACgAgACAAPAB0AGQAIABuAG8AdwByAGEAcAAgAHMAdAB5AGwAZQA9
ACcAYgBhAGMAawBnAHIAbwB1AG4AZAA6ACMARQBFAEUARQBGAEYAOwBwAGEAZABkAGkAbgBnADoA
MgAuADIANQBwAHQAIAAyAC4AMgA1AHAAdAAgADIALgAyADUAcAB0ACAAMgAuADIANQBwAHQAJwA+
AA0ACgAgACAAPABwACAAYwBsAGEAcwBzAD0ATQBzAG8ATgBvAHIAbQBhAGwAPgA8AHMAcABhAG4A
IABzAHQAeQBsAGUAPQAnAG0AcwBvAC0AZgBhAHIAZQBhAHMAdAAtAGYAbwBuAHQALQBmAGEAbQBp
AGwAeQA6ACIAVABpAG0AZQBzACAATgBlAHcAIABSAG8AbQBhAG4AIgAnAD4AUwBpAGcAbgBpAGYA
aQBjAGEAbgBjAGUADQAKACAAIAB0AGgAcgBlAHMAaABvAGwAZAAgAHAAJgBsAHQAOwAgADwASQBO
AFAAVQBUACAAVABZAFAARQA9ACIAdABlAHgAdAAiACAAUwBJAFoARQA9ACIAOAAiACAATgBBAE0A
RQA9ACIAXwBzAGkAZwB0AGgAcgBlAHMAaABvAGwAZAAiACAAVgBBAEwAVQBFAD0AIgAwAC4AMAA1
ACIAPgA8AG8AOgBwAD4APAAvAG8AOgBwAD4APAAvAHMAcABhAG4APgA8AC8AcAA+AA0ACgAgACAA
PAAvAHQAZAA+AA0ACgAgACAAPAB0AGQAIABuAG8AdwByAGEAcAAgAHMAdAB5AGwAZQA9ACcAYgBh
AGMAawBnAHIAbwB1AG4AZAA6ACMARQBFAEUARQBGAEYAOwBwAGEAZABkAGkAbgBnADoAMgAuADIA
NQBwAHQAIAAyAC4AMgA1AHAAdAAgADIALgAyADUAcAB0ACAAMgAuADIANQBwAHQAJwA+AA0ACgAg
ACAAPABwACAAYwBsAGEAcwBzAD0ATQBzAG8ATgBvAHIAbQBhAGwAPgA8AHMAcABhAG4AIABzAHQA
eQBsAGUAPQAnAG0AcwBvAC0AZgBhAHIAZQBhAHMAdAAtAGYAbwBuAHQALQBmAGEAbQBpAGwAeQA6
ACIAVABpAG0AZQBzACAATgBlAHcAIABSAG8AbQBhAG4AIgAnAD4ATQBhAHgALgANAAoAIAAgAG4A
dQBtAGIAZQByACAAbwBmACAAaABpAHQAcwAgADwASQBOAFAAVQBUACAAVABZAFAARQA9ACIAdABl
AHgAdAAiACAAUwBJAFoARQA9ACIANQAiACAATgBBAE0ARQA9ACIAUgBFAFAATwBSAFQAIgAgAFYA
QQBMAFUARQA9ACIANQAwACIAPgA8AG8AOgBwAD4APAAvAG8AOgBwAD4APAAvAHMAcABhAG4APgA8
AC8AcAA+AA0ACgAgACAAPAAvAHQAZAA+AA0ACgAgADwALwB0AHIAPgANAAoAIAA8AHQAcgAgAHMA
dAB5AGwAZQA9ACcAbQBzAG8ALQB5AGYAdABpAC0AaQByAG8AdwA6ADIAOwBtAHMAbwAtAHkAZgB0
AGkALQBsAGEAcwB0AHIAbwB3ADoAeQBlAHMAJwA+AA0ACgAgACAAPAB0AGQAIABzAHQAeQBsAGUA
PQAnAGIAYQBjAGsAZwByAG8AdQBuAGQAOgAjAEUARQBFAEUARgBGADsAcABhAGQAZABpAG4AZwA6
ADIALgAyADUAcAB0ACAAMgAuADIANQBwAHQAIAAyAC4AMgA1AHAAdAAgADIALgAyADUAcAB0ACcA
PgANAAoAIAAgADwAcAAgAGMAbABhAHMAcwA9AE0AcwBvAE4AbwByAG0AYQBsAD4APABzAHAAYQBu
ACAAcwB0AHkAbABlAD0AJwBtAHMAbwAtAGYAYQByAGUAYQBzAHQALQBmAG8AbgB0AC0AZgBhAG0A
aQBsAHkAOgAiAFQAaQBtAGUAcwAgAE4AZQB3ACAAUgBvAG0AYQBuACIAJwA+ACYAbgBiAHMAcAA7
ADwAbwA6AHAAPgA8AC8AbwA6AHAAPgA8AC8AcwBwAGEAbgA+ADwALwBwAD4ADQAKACAAIAA8AC8A
dABkAD4ADQAKACAAIAA8AHQAZAAgAG4AbwB3AHIAYQBwACAAYwBvAGwAcwBwAGEAbgA9ADIAIABz
AHQAeQBsAGUAPQAnAGIAYQBjAGsAZwByAG8AdQBuAGQAOgAjAEUARQBFAEUARgBGADsAcABhAGQA
ZABpAG4AZwA6ADIALgAyADUAcAB0ACAAMgAuADIANQBwAHQAIAAyAC4AMgA1AHAAdAAgADIALgAy
ADUAcAB0ACcAPgANAAoAIAAgADwAcAAgAGMAbABhAHMAcwA9AE0AcwBvAE4AbwByAG0AYQBsAD4A
PABzAHAAYQBuACAAcwB0AHkAbABlAD0AJwBtAHMAbwAtAGYAYQByAGUAYQBzAHQALQBmAG8AbgB0
AC0AZgBhAG0AaQBsAHkAOgAiAFQAaQBtAGUAcwAgAE4AZQB3ACAAUgBvAG0AYQBuACIAJwA+AFAA
cgBlAGYAZQByAHIAZQBkAA0ACgAgACAAdABhAHgAbwBuAG8AbQB5ACYAbgBiAHMAcAA7ACAAPABT
AEUATABFAEMAVAAgAE4AQQBNAEUAPQAiAF8AcAByAGUAZgBlAHIAdABhAHgAbwBuAG8AbQB5ACIA
PgANAAoAPABPAFAAVABJAE8ATgAgAFMARQBMAEUAQwBUAEUARAAgAFYAQQBMAFUARQA9ACIAMAAi
AD4AQQBsAGwAIABlAG4AdAByAGkAZQBzAA0ACgA8AE8AUABUAEkATwBOACAAVgBBAEwAVQBFAD0A
IgAxACIAPgAuACAALgAgAEEAcgBjAGgAYQBlAGEAIAAoAEEAcgBjAGgAYQBlAG8AYgBhAGMAdABl
AHIAaQBhACkADQAKADwATwBQAFQASQBPAE4AIABWAEEATABVAEUAPQAiADIAIgA+AC4AIAAuACAA
RQB1AGsAYQByAHkAbwB0AGEAIAAoAGUAdQBjAGEAcgB5AG8AdABlAHMAKQANAAoAPABPAFAAVABJ
AE8ATgAgAFYAQQBMAFUARQA9ACIAMwAiAD4ALgAgAC4AIAAuACAALgAgAEEAbAB2AGUAbwBsAGEA
dABhACAAKABhAGwAdgBlAG8AbABhAHQAZQBzACkADQAKADwATwBQAFQASQBPAE4AIABWAEEATABV
AEUAPQAiADQAIgA+AC4AIAAuACAALgAgAC4AIAAuACAALgAgAFAAbABhAHMAbQBvAGQAaQB1AG0A
IABmAGEAbABjAGkAcABhAHIAdQBtACAAKABtAGEAbABhAHIAaQBhACAAcABhAHIAYQBzAGkAdABl
ACkADQAKADwATwBQAFQASQBPAE4AIABWAEEATABVAEUAPQAiADUAIgA+AC4AIAAuACAALgAgAC4A
IAAuACAALgAgAE8AdABoAGUAcgAgAEEAbAB2AGUAbwBsAGEAdABhAA0ACgA8AE8AUABUAEkATwBO
ACAAVgBBAEwAVQBFAD0AIgA2ACIAPgAuACAALgAgAC4AIAAuACAATQBlAHQAYQB6AG8AYQAgACgA
QQBuAGkAbQBhAGwAcwApAA0ACgA8AE8AUABUAEkATwBOACAAVgBBAEwAVQBFAD0AIgA3ACIAPgAu
ACAALgAgAC4AIAAuACAALgAgAC4AIABDAGEAZQBuAG8AcgBoAGEAYgBkAGkAdABpAHMAIABlAGwA
ZQBnAGEAbgBzAA0ACgA8AE8AUABUAEkATwBOACAAVgBBAEwAVQBFAD0AIgA4ACIAPgAuACAALgAg
AC4AIAAuACAALgAgAC4AIABEAHIAbwBzAG8AcABoAGkAbABhACAAKABmAHIAdQBpAHQAIABmAGwA
aQBlAHMAKQANAAoAPABPAFAAVABJAE8ATgAgAFYAQQBMAFUARQA9ACIAOQAiAD4ALgAgAC4AIAAu
ACAALgAgAC4AIAAuACAAQwBoAG8AcgBkAGEAdABhACAAKAB2AGUAcgB0AGUAYgByAGEAdABlAHMA
IABhAG4AZAAgAHIAZQBsAGEAdABpAHYAZQBzACkADQAKADwATwBQAFQASQBPAE4AIABWAEEATABV
AEUAPQAiADEAMAAiAD4ALgAgAC4AIAAuACAALgAgAC4AIAAuACAALgAgAC4AIABiAG8AbgB5ACAA
dgBlAHIAdABlAGIAcgBhAHQAZQBzAA0ACgA8AE8AUABUAEkATwBOACAAVgBBAEwAVQBFAD0AIgAx
ADEAIgA+AC4AIAAuACAALgAgAC4AIAAuACAALgAgAC4AIAAuACAALgAgAC4AIABsAG8AYgBlAC0A
ZgBpAG4AbgBlAGQAIABmAGkAcwBoACAAYQBuAGQAIAB0AGUAdAByAGEAcABvAGQAIABjAGwAYQBk
AGUADQAKADwATwBQAFQASQBPAE4AIABWAEEATABVAEUAPQAiADEAMgAiAD4ALgAgAC4AIAAuACAA
LgAgAC4AIAAuACAALgAgAC4AIAAuACAALgAgAC4AIAAuACAATQBhAG0AbQBhAGwAaQBhACAAKABt
AGEAbQBtAGEAbABzACkADQAKADwATwBQAFQASQBPAE4AIABWAEEATABVAEUAPQAiADEAMwAiAD4A
LgAgAC4AIAAuACAALgAgAC4AIAAuACAALgAgAC4AIAAuACAALgAgAC4AIAAuACAALgAgAC4AIABQ
AHIAaQBtAGEAdABlAHMADQAKADwATwBQAFQASQBPAE4AIABWAEEATABVAEUAPQAiADEANAAiAD4A
LgAgAC4AIAAuACAALgAgAC4AIAAuACAALgAgAC4AIAAuACAALgAgAC4AIAAuACAALgAgAC4AIAAu
ACAALgAgAEgAbwBtAG8AIABzAGEAcABpAGUAbgBzACAAKABoAHUAbQBhAG4AKQANAAoAPABPAFAA
VABJAE8ATgAgAFYAQQBMAFUARQA9ACIAMQA1ACIAPgAuACAALgAgAC4AIAAuACAALgAgAC4AIAAu
ACAALgAgAC4AIAAuACAALgAgAC4AIAAuACAALgAgAC4AIAAuACAATwB0AGgAZQByACAAcAByAGkA
bQBhAHQAZQBzAA0ACgA8AE8AUABUAEkATwBOACAAVgBBAEwAVQBFAD0AIgAxADYAIgA+AC4AIAAu
ACAALgAgAC4AIAAuACAALgAgAC4AIAAuACAALgAgAC4AIAAuACAALgAgAC4AIAAuACAAUgBvAGQA
ZQBuAHQAaQBhACAAKABSAG8AZABlAG4AdABzACkADQAKADwATwBQAFQASQBPAE4AIABWAEEATABV
AEUAPQAiADEANwAiAD4ALgAgAC4AIAAuACAALgAgAC4AIAAuACAALgAgAC4AIAAuACAALgAgAC4A
IAAuACAALgAgAC4AIAAuACAALgAgAE0AdQBzAC4ADQAKADwATwBQAFQASQBPAE4AIABWAEEATABV
AEUAPQAiADEAOAAiAD4ALgAgAC4AIAAuACAALgAgAC4AIAAuACAALgAgAC4AIAAuACAALgAgAC4A
IAAuACAALgAgAC4AIAAuACAALgAgAC4AIAAuACAATQB1AHMAIABtAHUAcwBjAHUAbAB1AHMAIAAo
AGgAbwB1AHMAZQAgAG0AbwB1AHMAZQApAA0ACgA8AE8AUABUAEkATwBOACAAVgBBAEwAVQBFAD0A
IgAxADkAIgA+AC4AIAAuACAALgAgAC4AIAAuACAALgAgAC4AIAAuACAALgAgAC4AIAAuACAALgAg
AC4AIAAuACAALgAgAC4AIABSAGEAdAB0AHUAcwANAAoAPABPAFAAVABJAE8ATgAgAFYAQQBMAFUA
RQA9ACIAMgAwACIAPgAuACAALgAgAC4AIAAuACAALgAgAC4AIAAuACAALgAgAC4AIAAuACAALgAg
AC4AIAAuACAALgAgAC4AIAAuACAATwB0AGgAZQByACAAcgBvAGQAZQBuAHQAaQBhAA0ACgA8AE8A
UABUAEkATwBOACAAVgBBAEwAVQBFAD0AIgAyADEAIgA+AC4AIAAuACAALgAgAC4AIAAuACAALgAg
AC4AIAAuACAALgAgAC4AIAAuACAALgAgAC4AIAAuACAATwB0AGgAZQByACAAbQBhAG0AbQBhAGwA
aQBhAA0ACgA8AE8AUABUAEkATwBOACAAVgBBAEwAVQBFAD0AIgAyADIAIgA+AC4AIAAuACAALgAg
AC4AIAAuACAALgAgAC4AIAAuACAALgAgAC4AIAAuACAALgAgAFgAZQBuAG8AcAB1AHMAIABsAGEA
ZQB2AGkAcwAgACgAQQBmAHIAaQBjAGEAbgAgAGMAbABhAHcAZQBkACAAZgByAG8AZwApAA0ACgA8
AE8AUABUAEkATwBOACAAVgBBAEwAVQBFAD0AIgAyADMAIgA+AC4AIAAuACAALgAgAC4AIAAuACAA
LgAgAC4AIAAuACAALgAgAC4AIAAuACAALgAgAE8AdABoAGUAcgAgAGwAbwBiAGUALQBmAGkAbgBu
AGUAZAAgAGYAaQBzAGgAIABhAG4AZAAgAHQAZQB0AHIAYQBwAG8AZAAgAGMAbABhAGQAZQANAAoA
PABPAFAAVABJAE8ATgAgAFYAQQBMAFUARQA9ACIAMgA0ACIAPgAuACAALgAgAC4AIAAuACAALgAg
AC4AIAAuACAALgAgAC4AIAAuACAAQQBjAHQAaQBuAG8AcAB0AGUAcgB5AGcAaQBpACAAKAByAGEA
eQAtAGYAaQBuAG4AZQBkACAAZgBpAHMAaABlAHMAKQANAAoAPABPAFAAVABJAE8ATgAgAFYAQQBM
AFUARQA9ACIAMgA1ACIAPgAuACAALgAgAC4AIAAuACAALgAgAC4AIAAuACAALgAgAC4AIAAuACAA
LgAgAC4AIABUAGEAawBpAGYAdQBnAHUAIAByAHUAYgByAGkAcABlAHMAIAAoAEoAYQBwAGEAbgBl
AHMAZQAgAFAAdQBmAGYAZQByAGYAaQBzAGgAKQANAAoAPABPAFAAVABJAE8ATgAgAFYAQQBMAFUA
RQA9ACIAMgA2ACIAPgAuACAALgAgAC4AIAAuACAALgAgAC4AIAAuACAALgAgAC4AIAAuACAALgAg
AC4AIABEAGEAbgBpAG8AIAByAGUAcgBpAG8AIAAoAHoAZQBiAHIAYQAgAGYAaQBzAGgAKQANAAoA
PABPAFAAVABJAE8ATgAgAFYAQQBMAFUARQA9ACIAMgA3ACIAPgAuACAALgAgAC4AIAAuACAALgAg
AC4AIAAuACAALgAgAC4AIAAuACAALgAgAC4AIABPAHQAaABlAHIAIABBAGMAdABpAG4AbwBwAHQA
ZQByAHkAZwBpAGkADQAKADwATwBQAFQASQBPAE4AIABWAEEATABVAEUAPQAiADIAOAAiAD4ALgAg
AC4AIAAuACAALgAgAC4AIAAuACAALgAgAC4AIABPAHQAaABlAHIAIABDAGgAbwByAGQAYQB0AGEA
DQAKADwATwBQAFQASQBPAE4AIABWAEEATABVAEUAPQAiADIAOQAiAD4ALgAgAC4AIAAuACAALgAg
AC4AIAAuACAATwB0AGgAZQByACAATQBlAHQAYQB6AG8AYQANAAoAPABPAFAAVABJAE8ATgAgAFYA
QQBMAFUARQA9ACIAMwAwACIAPgAuACAALgAgAC4AIAAuACAARABpAGMAdAB5AG8AcwB0AGUAbABp
AHUAbQAgAGQAaQBzAGMAbwBpAGQAZQB1AG0ADQAKADwATwBQAFQASQBPAE4AIABWAEEATABVAEUA
PQAiADMAMQAiAD4ALgAgAC4AIAAuACAALgAgAEYAdQBuAGcAaQANAAoAPABPAFAAVABJAE8ATgAg
AFYAQQBMAFUARQA9ACIAMwAyACIAPgAuACAALgAgAC4AIAAuACAALgAgAC4AIABTAGEAYwBjAGgA
YQByAG8AbQB5AGMAZQBzACAAQwBlAHIAZQB2AGkAcwBpAGEAZQAgACgAYgBhAGsAZQByACcAcwAg
AHkAZQBhAHMAdAApAA0ACgA8AE8AUABUAEkATwBOACAAVgBBAEwAVQBFAD0AIgAzADMAIgA+AC4A
IAAuACAALgAgAC4AIAAuACAALgAgAFMAYwBoAGkAegBvAHMAYQBjAGMAaABhAHIAbwBtAHkAYwBl
AHMAIABwAG8AbQBiAGUAIAAoAGYAaQBzAHMAaQBvAG4AIAB5AGUAYQBzAHQAKQANAAoAPABPAFAA
VABJAE8ATgAgAFYAQQBMAFUARQA9ACIAMwA0ACIAPgAuACAALgAgAC4AIAAuACAALgAgAC4AIABQ
AG4AZQB1AG0AbwBjAHkAcwB0AGkAcwAgAGMAYQByAGkAbgBpAGkADQAKADwATwBQAFQASQBPAE4A
IABWAEEATABVAEUAPQAiADMANQAiAD4ALgAgAC4AIAAuACAALgAgAC4AIAAuACAATwB0AGgAZQBy
ACAARgB1AG4AZwBpAA0ACgA8AE8AUABUAEkATwBOACAAVgBBAEwAVQBFAD0AIgAzADYAIgA+AC4A
IAAuACAALgAgAC4AIABWAGkAcgBpAGQAaQBwAGwAYQBuAHQAYQBlACAAKABHAHIAZQBlAG4AIABQ
AGwAYQBuAHQAcwApAA0ACgA8AE8AUABUAEkATwBOACAAVgBBAEwAVQBFAD0AIgAzADcAIgA+AC4A
IAAuACAALgAgAC4AIAAuACAALgAgAEEAcgBhAGIAaQBkAG8AcABzAGkAcwAgAHQAaABhAGwAaQBh
AG4AYQAgACgAdABoAGEAbABlACAAYwByAGUAcwBzACkADQAKADwATwBQAFQASQBPAE4AIABWAEEA
TABVAEUAPQAiADMAOAAiAD4ALgAgAC4AIAAuACAALgAgAC4AIAAuACAATwByAHkAegBhACAAcwBh
AHQAaQB2AGEAIAAoAHIAaQBjAGUAKQANAAoAPABPAFAAVABJAE8ATgAgAFYAQQBMAFUARQA9ACIA
MwA5ACIAPgAuACAALgAgAC4AIAAuACAALgAgAC4AIABPAHQAaABlAHIAIABnAHIAZQBlAG4AIABw
AGwAYQBuAHQAcwANAAoAPABPAFAAVABJAE8ATgAgAFYAQQBMAFUARQA9ACIANAAwACIAPgAuACAA
LgAgAC4AIAAuACAATwB0AGgAZQByACAARQB1AGsAYQByAHkAbwB0AGEADQAKADwATwBQAFQASQBP
AE4AIABWAEEATABVAEUAPQAiADQAMQAiAD4ALgAgAC4AIABCAGEAYwB0AGUAcgBpAGEAIAAoAEUA
dQBiAGEAYwB0AGUAcgBpAGEAKQANAAoAPABPAFAAVABJAE8ATgAgAFYAQQBMAFUARQA9ACIANAAy
ACIAPgAuACAALgAgAC4AIAAuACAAQQBjAHQAaQBuAG8AYgBhAGMAdABlAHIAaQBhACAAKABjAGwA
YQBzAHMAKQANAAoAPABPAFAAVABJAE8ATgAgAFYAQQBMAFUARQA9ACIANAAzACIAPgAuACAALgAg
AC4AIAAuACAALgAgAC4AIABNAHkAYwBvAGIAYQBjAHQAZQByAGkAdQBtACAAdAB1AGIAZQByAGMA
dQBsAG8AcwBpAHMAIABjAG8AbQBwAGwAZQB4AA0ACgA8AE8AUABUAEkATwBOACAAVgBBAEwAVQBF
AD0AIgA0ADQAIgA+AC4AIAAuACAALgAgAC4AIAAuACAALgAgAE8AdABoAGUAcgAgAEEAYwB0AGkA
bgBvAGIAYQBjAHQAZQByAGkAYQAgACgAYwBsAGEAcwBzACkADQAKADwATwBQAFQASQBPAE4AIABW
AEEATABVAEUAPQAiADQANQAiAD4ALgAgAC4AIAAuACAALgAgAEYAaQByAG0AaQBjAHUAdABlAHMA
IAAoAGcAcgBhAG0ALQBwAG8AcwBpAHQAaQB2AGUAIABiAGEAYwB0AGUAcgBpAGEAKQANAAoAPABP
AFAAVABJAE8ATgAgAFYAQQBMAFUARQA9ACIANAA2ACIAPgAuACAALgAgAC4AIAAuACAALgAgAC4A
IABCAGEAYwBpAGwAbAB1AHMAIABzAHUAYgB0AGkAbABpAHMADQAKADwATwBQAFQASQBPAE4AIABW
AEEATABVAEUAPQAiADQANwAiAD4ALgAgAC4AIAAuACAALgAgAC4AIAAuACAATQB5AGMAbwBwAGwA
YQBzAG0AYQANAAoAPABPAFAAVABJAE8ATgAgAFYAQQBMAFUARQA9ACIANAA4ACIAPgAuACAALgAg
AC4AIAAuACAALgAgAC4AIABTAHQAcgBlAHAAdABvAGMAbwBjAGMAdQBzACAAUABuAGUAdQBtAG8A
bgBpAGEAZQANAAoAPABPAFAAVABJAE8ATgAgAFYAQQBMAFUARQA9ACIANAA5ACIAPgAuACAALgAg
AC4AIAAuACAALgAgAC4AIABTAHQAcgBlAHAAdABvAG0AeQBjAGUAcwAgAGMAbwBlAGwAaQBjAG8A
bABvAHIADQAKADwATwBQAFQASQBPAE4AIABWAEEATABVAEUAPQAiADUAMAAiAD4ALgAgAC4AIAAu
ACAALgAgAC4AIAAuACAATwB0AGgAZQByACAARgBpAHIAbQBpAGMAdQB0AGUAcwANAAoAPABPAFAA
VABJAE8ATgAgAFYAQQBMAFUARQA9ACIANQAxACIAPgAuACAALgAgAC4AIAAuACAAUAByAG8AdABl
AG8AYgBhAGMAdABlAHIAaQBhACAAKABwAHUAcgBwAGwAZQAgAGIAYQBjAHQAZQByAGkAYQApAA0A
CgA8AE8AUABUAEkATwBOACAAVgBBAEwAVQBFAD0AIgA1ADIAIgA+AC4AIAAuACAALgAgAC4AIAAu
ACAALgAgAEEAZwByAG8AYgBhAGMAdABlAHIAaQB1AG0AIAB0AHUAbQBlAGYAYQBjAGkAZQBuAHMA
DQAKADwATwBQAFQASQBPAE4AIABWAEEATABVAEUAPQAiADUAMwAiAD4ALgAgAC4AIAAuACAALgAg
AC4AIAAuACAAQwBhAG0AcAB5AGwAbwBiAGEAYwB0AGUAcgAgAGoAZQBqAHUAbgBpAA0ACgA8AE8A
UABUAEkATwBOACAAVgBBAEwAVQBFAD0AIgA1ADQAIgA+AC4AIAAuACAALgAgAC4AIAAuACAALgAg
AEUAcwBjAGgAZQByAGkAYwBoAGkAYQAgAGMAbwBsAGkADQAKADwATwBQAFQASQBPAE4AIABWAEEA
TABVAEUAPQAiADUANQAiAD4ALgAgAC4AIAAuACAALgAgAC4AIAAuACAATgBlAGkAcwBzAGUAcgBp
AGEAIABtAGUAbgBpAG4AZwBpAHQAaQBkAGkAcwANAAoAPABPAFAAVABJAE8ATgAgAFYAQQBMAFUA
RQA9ACIANQA2ACIAPgAuACAALgAgAC4AIAAuACAALgAgAC4AIABTAGEAbABtAG8AbgBlAGwAbABh
AA0ACgA8AE8AUABUAEkATwBOACAAVgBBAEwAVQBFAD0AIgA1ADcAIgA+AC4AIAAuACAALgAgAC4A
IAAuACAALgAgAE8AdABoAGUAcgAgAFAAcgBvAHQAZQBvAGIAYQBjAHQAZQByAGkAYQANAAoAPABP
AFAAVABJAE8ATgAgAFYAQQBMAFUARQA9ACIANQA4ACIAPgAuACAALgAgAC4AIAAuACAATwB0AGgA
ZQByACAAQgBhAGMAdABlAHIAaQBhAA0ACgA8AE8AUABUAEkATwBOACAAVgBBAEwAVQBFAD0AIgA1
ADkAIgA+AC4AIAAuACAAVgBpAHIAdQBzAGUAcwANAAoAPABPAFAAVABJAE8ATgAgAFYAQQBMAFUA
RQA9ACIANgAwACIAPgAuACAALgAgAC4AIAAuACAASABlAHAAYQB0AGkAdABpAHMAIABDACAAdgBp
AHIAdQBzAA0ACgA8AE8AUABUAEkATwBOACAAVgBBAEwAVQBFAD0AIgA2ADEAIgA+AC4AIAAuACAA
LgAgAC4AIABPAHQAaABlAHIAIAB2AGkAcgB1AHMAZQBzAA0ACgA8AE8AUABUAEkATwBOACAAVgBB
AEwAVQBFAD0AIgA2ADIAIgA+AC4AIAAuACAATwB0AGgAZQByACAAKABpAG4AYwBsAHUAZABlAHMA
IABwAGwAYQBzAG0AaQBkAHMAIABhAG4AZAAgAGEAcgB0AGkAZgBpAGMAaQBhAGwAIABzAGUAcQB1
AGUAbgBjAGUAcwApAA0ACgA8AE8AUABUAEkATwBOACAAVgBBAEwAVQBFAD0AIgA2ADMAIgA+AC4A
IAAuACAAdQBuAGMAbABhAHMAcwBpAGYAaQBlAGQADQAKADwATwBQAFQASQBPAE4AIABWAEEATABV
AEUAPQAiADYANAAiAD4ALgAgAC4AIABTAHAAZQBjAGkAZQBzACAAaQBuAGYAbwByAG0AYQB0AGkA
bwBuACAAdQBuAGEAdgBhAGkAbABhAGIAbABlAA0ACgA8AC8AUwBFAEwARQBDAFQAPgA8AG8AOgBw
AD4APAAvAG8AOgBwAD4APAAvAHMAcABhAG4APgA8AC8AcAA+AA0ACgAgACAAPAAvAHQAZAA+AA0A
CgAgADwALwB0AHIAPgANAAoAPAAvAHQAYQBiAGwAZQA+AA0ACgANAAoAPABwAD4APABzAHAAYQBu
ACAAcwB0AHkAbABlAD0AJwBkAGkAcwBwAGwAYQB5ADoAbgBvAG4AZQA7AG0AcwBvAC0AaABpAGQA
ZQA6AGEAbABsACcAPgA8AEkATgBQAFUAVAAgAFQAWQBQAEUAPQAiAGgAaQBkAGQAZQBuACIAIABO
AEEATQBFAD0AIgBzAGUAcwBzAGkAbwBuAEkARAAiACAAVgBBAEwAVQBFAD0AIgBnAHUAZQBzAHQA
XwBnAHUAZQBzAHQAcwBlAHMAcwBpAG8AbgAiAD4APAAvAHMAcABhAG4APgA8AC8AcAA+AA0ACgAN
AAoAPAAvAGYAbwByAG0APgANAAoADQAKADwAZgBvAHIAbQAgAG4AYQBtAGUAPQBSAGUAcwB1AGwA
dABzAD4ADQAKAA0ACgA8AGgAMwA+ADwAcwBwAGEAbgAgAHMAdAB5AGwAZQA9ACcAbQBzAG8ALQBm
AGEAcgBlAGEAcwB0AC0AZgBvAG4AdAAtAGYAYQBtAGkAbAB5ADoAIgBUAGkAbQBlAHMAIABOAGUA
dwAgAFIAbwBtAGEAbgAiACcAPgBPAHYAZQByAHYAaQBlAHcAIABUAGEAYgBsAGUAPABvADoAcAA+
ADwALwBvADoAcAA+ADwALwBzAHAAYQBuAD4APAAvAGgAMwA+AA0ACgANAAoAPABwACAAYwBsAGEA
cwBzAD0ATQBzAG8ATgBvAHIAbQBhAGwAPgA8AHMAcABhAG4AIABzAHQAeQBsAGUAPQAnAG0AcwBv
AC0AZgBhAHIAZQBhAHMAdAAtAGYAbwBuAHQALQBmAGEAbQBpAGwAeQA6ACIAVABpAG0AZQBzACAA
TgBlAHcAIABSAG8AbQBhAG4AIgAnAD4AQwBsAGkAYwBrAA0ACgBvAG4AIABjAG8AbAB1AG0AbgAg
AGgAZQBhAGQAZQByACAAdABvACAAagB1AG0AcAAgAHQAbwAgAGUAbgB0AHIAeQAgAGkAbgAgAHIA
ZQBzAHUAbAB0AHMAIABsAGkAcwB0AC4APABiAHIAPgANAAoATQBvAHYAZQAgAG0AbwB1AHMAZQAg
AG8AdgBlAHIAIABhAG4AeQAgAGkAbgBkAGkAYwBhAHQAbwByACAAdABvACAAaABpAGcAaABsAGkA
ZwBoAHQAIABpAGQAZQBuAHQAaQBjAGEAbAAgAHAAZQBwAHQAaQBkAGUAcwAuADwAYgByAD4ADQAK
AEMAbABpAGMAawAgAG8AbgAgAGEAbgAgAGkAbgBkAGkAYwBhAHQAbwByACAAdABvACAAcwBlAGUA
IABkAGUAdABhAGkAbABzACAAbwBmACAAaQBuAGQAaQB2AGkAZAB1AGEAbAAgAG0AYQB0AGMAaAAu
ADwAYgByAD4ADQAKAFUAcwBlACAAYwBoAGUAYwBrACAAYgBvAHgAZQBzACAAdABvACAAcwBlAGwA
ZQBjAHQAIABzAHUAYgAtAHMAZQB0ACAAbwBmACAAcQB1AGUAcgBpAGUAcwAgAGYAbwByACAAbgBl
AHcAIABzAGUAYQByAGMAaAAuACAAPABvADoAcAA+ADwALwBvADoAcAA+ADwALwBzAHAAYQBuAD4A
PAAvAHAAPgANAAoADQAKADwAdABhAGIAbABlACAAYwBsAGEAcwBzAD0ATQBzAG8ATgBvAHIAbQBh
AGwAVABhAGIAbABlACAAYgBvAHIAZABlAHIAPQAwACAAYwBlAGwAbABzAHAAYQBjAGkAbgBnAD0A
MAAgAGMAZQBsAGwAcABhAGQAZABpAG4AZwA9ADAAIAB3AGkAZAB0AGgAPQA2ADAAMAANAAoAIABz
AHQAeQBsAGUAPQAnAHcAaQBkAHQAaAA6ADQANQAwAC4AMABwAHQAOwBtAHMAbwAtAGMAZQBsAGwA
cwBwAGEAYwBpAG4AZwA6ADAAYwBtADsAbQBzAG8ALQB5AGYAdABpAC0AdABiAGwAbABvAG8AawA6
ADEAMQA4ADQAOwBtAHMAbwAtAHAAYQBkAGQAaQBuAGcALQBhAGwAdAA6AA0ACgAgADAAYwBtACAA
MABjAG0AIAAwAGMAbQAgADAAYwBtACcAPgANAAoAIAA8AHQAcgAgAHMAdAB5AGwAZQA9ACcAbQBz
AG8ALQB5AGYAdABpAC0AaQByAG8AdwA6ADAAOwBtAHMAbwAtAHkAZgB0AGkALQBmAGkAcgBzAHQA
cgBvAHcAOgB5AGUAcwAnAD4ADQAKACAAIAA8AHQAZAAgAG4AbwB3AHIAYQBwACAAcwB0AHkAbABl
AD0AJwBwAGEAZABkAGkAbgBnADoAMABjAG0AIAAwAGMAbQAgADAAYwBtACAAMABjAG0AJwA+AA0A
CgAgACAAPABwACAAYwBsAGEAcwBzAD0ATQBzAG8ATgBvAHIAbQBhAGwAPgA8AGIAPgA8AHMAcABh
AG4AIABzAHQAeQBsAGUAPQAnAG0AcwBvAC0AZgBhAHIAZQBhAHMAdAAtAGYAbwBuAHQALQBmAGEA
bQBpAGwAeQA6ACIAVABpAG0AZQBzACAATgBlAHcAIABSAG8AbQBhAG4AIgAnAD4ATQBvAHUAcwBl
AA0ACgAgACAAbwB2AGUAcgA6ACYAbgBiAHMAcAA7ADwALwBzAHAAYQBuAD4APAAvAGIAPgA8AHMA
cABhAG4AIABzAHQAeQBsAGUAPQAnAG0AcwBvAC0AZgBhAHIAZQBhAHMAdAAtAGYAbwBuAHQALQBm
AGEAbQBpAGwAeQA6ACIAVABpAG0AZQBzACAATgBlAHcAIABSAG8AbQBhAG4AIgAnAD4APABvADoA
cAA+ADwALwBvADoAcAA+ADwALwBzAHAAYQBuAD4APAAvAHAAPgANAAoAIAAgADwALwB0AGQAPgAN
AAoAIAAgADwAdABkACAAcwB0AHkAbABlAD0AJwBwAGEAZABkAGkAbgBnADoAMABjAG0AIAAwAGMA
bQAgADAAYwBtACAAMABjAG0AJwA+AA0ACgAgACAAPABwACAAYwBsAGEAcwBzAD0ATQBzAG8ATgBv
AHIAbQBhAGwAPgA8AHMAcABhAG4AIABzAHQAeQBsAGUAPQAnAG0AcwBvAC0AZgBhAHIAZQBhAHMA
dAAtAGYAbwBuAHQALQBmAGEAbQBpAGwAeQA6ACIAVABpAG0AZQBzACAATgBlAHcAIABSAG8AbQBh
AG4AIgAnAD4APABJAE4AUABVAFQAIABUAFkAUABFAD0AIgB0AGUAeAB0ACIAIABTAEkAWgBFAD0A
IgA2ADIAIgAgAE4AQQBNAEUAPQAiAE8AVgBfAFQAaQB0AGwAZQAiACAAVgBBAEwAVQBFAD0AIgAt
AFEAdQBlAHIAeQAtACIAPgA8AG8AOgBwAD4APAAvAG8AOgBwAD4APAAvAHMAcABhAG4APgA8AC8A
cAA+AA0ACgAgACAAPAAvAHQAZAA+AA0ACgAgADwALwB0AHIAPgANAAoAIAA8AHQAcgAgAHMAdAB5
AGwAZQA9ACcAbQBzAG8ALQB5AGYAdABpAC0AaQByAG8AdwA6ADEAOwBtAHMAbwAtAHkAZgB0AGkA
LQBsAGEAcwB0AHIAbwB3ADoAeQBlAHMAJwA+AA0ACgAgACAAPAB0AGQAIABzAHQAeQBsAGUAPQAn
AHAAYQBkAGQAaQBuAGcAOgAwAGMAbQAgADAAYwBtACAAMABjAG0AIAAwAGMAbQAnAD4ADQAKACAA
IAA8AHAAIABjAGwAYQBzAHMAPQBNAHMAbwBOAG8AcgBtAGEAbAA+ADwAcwBwAGEAbgAgAHMAdAB5
AGwAZQA9ACcAbQBzAG8ALQBmAGEAcgBlAGEAcwB0AC0AZgBvAG4AdAAtAGYAYQBtAGkAbAB5ADoA
IgBUAGkAbQBlAHMAIABOAGUAdwAgAFIAbwBtAGEAbgAiACcAPgAmAG4AYgBzAHAAOwA8AG8AOgBw
AD4APAAvAG8AOgBwAD4APAAvAHMAcABhAG4APgA8AC8AcAA+AA0ACgAgACAAPAAvAHQAZAA+AA0A
CgAgACAAPAB0AGQAIABuAG8AdwByAGEAcAAgAHMAdAB5AGwAZQA9ACcAcABhAGQAZABpAG4AZwA6
ADAAYwBtACAAMABjAG0AIAAwAGMAbQAgADAAYwBtACcAPgANAAoAIAAgADwAcAAgAGMAbABhAHMA
cwA9AE0AcwBvAE4AbwByAG0AYQBsAD4APABzAHAAYQBuACAAcwB0AHkAbABlAD0AJwBtAHMAbwAt
AGYAYQByAGUAYQBzAHQALQBmAG8AbgB0AC0AZgBhAG0AaQBsAHkAOgAiAFQAaQBtAGUAcwAgAE4A
ZQB3ACAAUgBvAG0AYQBuACIAJwA+ADwASQBOAFAAVQBUACAAVABZAFAARQA9ACIAdABlAHgAdAAi
ACAAUwBJAFoARQA9ACIAMgAwACIAIABOAEEATQBFAD0AIgBPAFYAXwBBAGMAYwBlAHMAcwBpAG8A
bgAiACAAVgBBAEwAVQBFAD0AIgAtAEEAYwBjAGUAcwBzAGkAbwBuAC0AIgA+ACYAbgBiAHMAcAA7
ADwASQBOAFAAVQBUACAAVABZAFAARQA9ACIAdABlAHgAdAAiACAAUwBJAFoARQA9ACIANAAwACIA
IABOAEEATQBFAD0AIgBPAFYAXwBTAGUAcQB1AGUAbgBjAGUAIgAgAFYAQQBMAFUARQA9ACIALQBT
AGUAcQB1AGUAbgBjAGUALQAiAD4ADQAKACAAIAA8AG8AOgBwAD4APAAvAG8AOgBwAD4APAAvAHMA
cABhAG4APgA8AC8AcAA+AA0ACgAgACAAPAAvAHQAZAA+AA0ACgAgADwALwB0AHIAPgANAAoAPAAv
AHQAYQBiAGwAZQA+AA0ACgANAAoAPABwACAAYwBsAGEAcwBzAD0ATQBzAG8ATgBvAHIAbQBhAGwA
PgA8AHMAcABhAG4AIABzAHQAeQBsAGUAPQAnAG0AcwBvAC0AZgBhAHIAZQBhAHMAdAAtAGYAbwBu
AHQALQBmAGEAbQBpAGwAeQA6ACIAVABpAG0AZQBzACAATgBlAHcAIABSAG8AbQBhAG4AIgA7AA0A
CgBkAGkAcwBwAGwAYQB5ADoAbgBvAG4AZQA7AG0AcwBvAC0AaABpAGQAZQA6AGEAbABsACcAPgA8
AG8AOgBwAD4AJgBuAGIAcwBwADsAPAAvAG8AOgBwAD4APAAvAHMAcABhAG4APgA8AC8AcAA+AA0A
CgANAAoAPAB0AGEAYgBsAGUAIABjAGwAYQBzAHMAPQBNAHMAbwBOAG8AcgBtAGEAbABUAGEAYgBs
AGUAIABiAG8AcgBkAGUAcgA9ADEAIABjAGUAbABsAHMAcABhAGMAaQBuAGcAPQAwACAAYwBlAGwA
bABwAGEAZABkAGkAbgBnAD0AMAANAAoAIABzAHQAeQBsAGUAPQAnAG0AcwBvAC0AYwBlAGwAbABz
AHAAYQBjAGkAbgBnADoAMABjAG0AOwBtAHMAbwAtAHkAZgB0AGkALQB0AGIAbABsAG8AbwBrADoA
MQAxADgANAAnAD4ADQAKACAAPAB0AHIAIABzAHQAeQBsAGUAPQAnAG0AcwBvAC0AeQBmAHQAaQAt
AGkAcgBvAHcAOgAwADsAbQBzAG8ALQB5AGYAdABpAC0AZgBpAHIAcwB0AHIAbwB3ADoAeQBlAHMA
JwA+AA0ACgAgACAAPAB0AGQAIABzAHQAeQBsAGUAPQAnAGIAYQBjAGsAZwByAG8AdQBuAGQAOgAj
AEMAQwBDAEMAQwBDADsAcABhAGQAZABpAG4AZwA6AC4ANwA1AHAAdAAgAC4ANwA1AHAAdAAgAC4A
NwA1AHAAdAAgAC4ANwA1AHAAdAAnAD4ADQAKACAAIAA8AHAAIABjAGwAYQBzAHMAPQBNAHMAbwBO
AG8AcgBtAGEAbAAgAGEAbABpAGcAbgA9AHIAaQBnAGgAdAAgAHMAdAB5AGwAZQA9ACcAdABlAHgA
dAAtAGEAbABpAGcAbgA6AHIAaQBnAGgAdAAnAD4APABiAD4APABzAHAAYQBuAA0ACgAgACAAcwB0
AHkAbABlAD0AJwBtAHMAbwAtAGYAYQByAGUAYQBzAHQALQBmAG8AbgB0AC0AZgBhAG0AaQBsAHkA
OgAiAFQAaQBtAGUAcwAgAE4AZQB3ACAAUgBvAG0AYQBuACIAJwA+AEgAaQB0ADoAPABvADoAcAA+
ADwALwBvADoAcAA+ADwALwBzAHAAYQBuAD4APAAvAGIAPgA8AC8AcAA+AA0ACgAgACAAPAAvAHQA
ZAA+AA0ACgAgACAAPAB0AGQAIAB3AGkAZAB0AGgAPQAxADYAIABzAHQAeQBsAGUAPQAnAHcAaQBk
AHQAaAA6ADEAMgAuADAAcAB0ADsAYgBhAGMAawBnAHIAbwB1AG4AZAA6ACMAQwBDAEMAQwBDAEMA
OwBwAGEAZABkAGkAbgBnADoALgA3ADUAcAB0ACAALgA3ADUAcAB0ACAALgA3ADUAcAB0ACAALgA3
ADUAcAB0ACcAPgANAAoAIAAgADwAcAAgAGMAbABhAHMAcwA9AE0AcwBvAE4AbwByAG0AYQBsACAA
YQBsAGkAZwBuAD0AYwBlAG4AdABlAHIAIABzAHQAeQBsAGUAPQAnAHQAZQB4AHQALQBhAGwAaQBn
AG4AOgBjAGUAbgB0AGUAcgAnAD4APABiAD4APABzAHAAYQBuAA0ACgAgACAAcwB0AHkAbABlAD0A
JwBtAHMAbwAtAGYAYQByAGUAYQBzAHQALQBmAG8AbgB0AC0AZgBhAG0AaQBsAHkAOgAiAFQAaQBt
AGUAcwAgAE4AZQB3ACAAUgBvAG0AYQBuACIAJwA+ADwAYQANAAoAIAAgAGgAcgBlAGYAPQAiAGgA
dAB0AHAAOgAvAC8AdwB3AHcALgBtAGEAdAByAGkAeABzAGMAaQBlAG4AYwBlAC4AYwBvAG0ALwBj
AGcAaQAvAG0AYQBzAHQAZQByAF8AcgBlAHMAdQBsAHQAcwAuAHAAbAA/AGYAaQBsAGUAPQAuAC4A
JQAyAEYAZABhAHQAYQAlADIARgAyADAAMQA1ADEAMgAyADQAJQAyAEYARgBUAFQAcABmAGEAVABF
AE8ALgBkAGEAdAAmAGEAbQBwADsAUgBFAFAAVABZAFAARQA9AHAAcgBvAHQAZQBpAG4AJgBhAG0A
cAA7AF8AcwBpAGcAdABoAHIAZQBzAGgAbwBsAGQAPQAwAC4AMAA1ACYAYQBtAHAAOwBSAEUAUABP
AFIAVAA9ADUAMAAmAGEAbQBwADsAXwBwAHIAZQBmAGUAcgB0AGEAeABvAG4AbwBtAHkAPQAwACYA
YQBtAHAAOwBzAGUAcwBzAGkAbwBuAEkARAA9AGcAdQBlAHMAdABfAGcAdQBlAHMAdABzAGUAcwBz
AGkAbwBuACMASABpAHQAMQAiAD4AMQA8AC8AYQA+ADwAbwA6AHAAPgA8AC8AbwA6AHAAPgA8AC8A
cwBwAGEAbgA+ADwALwBiAD4APAAvAHAAPgANAAoAIAAgADwALwB0AGQAPgANAAoAIAAgADwAdABk
ACAAdwBpAGQAdABoAD0AMQA2ACAAcwB0AHkAbABlAD0AJwB3AGkAZAB0AGgAOgAxADIALgAwAHAA
dAA7AGIAYQBjAGsAZwByAG8AdQBuAGQAOgAjAEMAQwBDAEMAQwBDADsAcABhAGQAZABpAG4AZwA6
AC4ANwA1AHAAdAAgAC4ANwA1AHAAdAAgAC4ANwA1AHAAdAAgAC4ANwA1AHAAdAAnAD4ADQAKACAA
IAA8AHAAIABjAGwAYQBzAHMAPQBNAHMAbwBOAG8AcgBtAGEAbAAgAGEAbABpAGcAbgA9AGMAZQBu
AHQAZQByACAAcwB0AHkAbABlAD0AJwB0AGUAeAB0AC0AYQBsAGkAZwBuADoAYwBlAG4AdABlAHIA
JwA+ADwAYgA+ADwAcwBwAGEAbgANAAoAIAAgAHMAdAB5AGwAZQA9ACcAbQBzAG8ALQBmAGEAcgBl
AGEAcwB0AC0AZgBvAG4AdAAtAGYAYQBtAGkAbAB5ADoAIgBUAGkAbQBlAHMAIABOAGUAdwAgAFIA
bwBtAGEAbgAiACcAPgA8AGEADQAKACAAIABoAHIAZQBmAD0AIgBoAHQAdABwADoALwAvAHcAdwB3
AC4AbQBhAHQAcgBpAHgAcwBjAGkAZQBuAGMAZQAuAGMAbwBtAC8AYwBnAGkALwBtAGEAcwB0AGUA
cgBfAHIAZQBzAHUAbAB0AHMALgBwAGwAPwBmAGkAbABlAD0ALgAuACUAMgBGAGQAYQB0AGEAJQAy
AEYAMgAwADEANQAxADIAMgA0ACUAMgBGAEYAVABUAHAAZgBhAFQARQBPAC4AZABhAHQAJgBhAG0A
cAA7AFIARQBQAFQAWQBQAEUAPQBwAHIAbwB0AGUAaQBuACYAYQBtAHAAOwBfAHMAaQBnAHQAaABy
AGUAcwBoAG8AbABkAD0AMAAuADAANQAmAGEAbQBwADsAUgBFAFAATwBSAFQAPQA1ADAAJgBhAG0A
cAA7AF8AcAByAGUAZgBlAHIAdABhAHgAbwBuAG8AbQB5AD0AMAAmAGEAbQBwADsAcwBlAHMAcwBp
AG8AbgBJAEQAPQBnAHUAZQBzAHQAXwBnAHUAZQBzAHQAcwBlAHMAcwBpAG8AbgAjAEgAaQB0ADIA
IgA+ADIAPAAvAGEAPgA8AG8AOgBwAD4APAAvAG8AOgBwAD4APAAvAHMAcABhAG4APgA8AC8AYgA+
ADwALwBwAD4ADQAKACAAIAA8AC8AdABkAD4ADQAKACAAIAA8AHQAZAAgAHcAaQBkAHQAaAA9ADEA
NgAgAHMAdAB5AGwAZQA9ACcAdwBpAGQAdABoADoAMQAyAC4AMABwAHQAOwBiAGEAYwBrAGcAcgBv
AHUAbgBkADoAIwBDAEMAQwBDAEMAQwA7AHAAYQBkAGQAaQBuAGcAOgAuADcANQBwAHQAIAAuADcA
NQBwAHQAIAAuADcANQBwAHQAIAAuADcANQBwAHQAJwA+AA0ACgAgACAAPABwACAAYwBsAGEAcwBz
AD0ATQBzAG8ATgBvAHIAbQBhAGwAIABhAGwAaQBnAG4APQBjAGUAbgB0AGUAcgAgAHMAdAB5AGwA
ZQA9ACcAdABlAHgAdAAtAGEAbABpAGcAbgA6AGMAZQBuAHQAZQByACcAPgA8AGIAPgA8AHMAcABh
AG4ADQAKACAAIABzAHQAeQBsAGUAPQAnAG0AcwBvAC0AZgBhAHIAZQBhAHMAdAAtAGYAbwBuAHQA
LQBmAGEAbQBpAGwAeQA6ACIAVABpAG0AZQBzACAATgBlAHcAIABSAG8AbQBhAG4AIgAnAD4APABh
AA0ACgAgACAAaAByAGUAZgA9ACIAaAB0AHQAcAA6AC8ALwB3AHcAdwAuAG0AYQB0AHIAaQB4AHMA
YwBpAGUAbgBjAGUALgBjAG8AbQAvAGMAZwBpAC8AbQBhAHMAdABlAHIAXwByAGUAcwB1AGwAdABz
AC4AcABsAD8AZgBpAGwAZQA9AC4ALgAlADIARgBkAGEAdABhACUAMgBGADIAMAAxADUAMQAyADIA
NAAlADIARgBGAFQAVABwAGYAYQBUAEUATwAuAGQAYQB0ACYAYQBtAHAAOwBSAEUAUABUAFkAUABF
AD0AcAByAG8AdABlAGkAbgAmAGEAbQBwADsAXwBzAGkAZwB0AGgAcgBlAHMAaABvAGwAZAA9ADAA
LgAwADUAJgBhAG0AcAA7AFIARQBQAE8AUgBUAD0ANQAwACYAYQBtAHAAOwBfAHAAcgBlAGYAZQBy
AHQAYQB4AG8AbgBvAG0AeQA9ADAAJgBhAG0AcAA7AHMAZQBzAHMAaQBvAG4ASQBEAD0AZwB1AGUA
cwB0AF8AZwB1AGUAcwB0AHMAZQBzAHMAaQBvAG4AIwBIAGkAdAAzACIAPgAzADwALwBhAD4APABv
ADoAcAA+ADwALwBvADoAcAA+ADwALwBzAHAAYQBuAD4APAAvAGIAPgA8AC8AcAA+AA0ACgAgACAA
PAAvAHQAZAA+AA0ACgAgACAAPAB0AGQAIAB3AGkAZAB0AGgAPQAxADYAIABzAHQAeQBsAGUAPQAn
AHcAaQBkAHQAaAA6ADEAMgAuADAAcAB0ADsAYgBhAGMAawBnAHIAbwB1AG4AZAA6ACMAQwBDAEMA
QwBDAEMAOwBwAGEAZABkAGkAbgBnADoALgA3ADUAcAB0ACAALgA3ADUAcAB0ACAALgA3ADUAcAB0
ACAALgA3ADUAcAB0ACcAPgANAAoAIAAgADwAcAAgAGMAbABhAHMAcwA9AE0AcwBvAE4AbwByAG0A
YQBsACAAYQBsAGkAZwBuAD0AYwBlAG4AdABlAHIAIABzAHQAeQBsAGUAPQAnAHQAZQB4AHQALQBh
AGwAaQBnAG4AOgBjAGUAbgB0AGUAcgAnAD4APABiAD4APABzAHAAYQBuAA0ACgAgACAAcwB0AHkA
bABlAD0AJwBtAHMAbwAtAGYAYQByAGUAYQBzAHQALQBmAG8AbgB0AC0AZgBhAG0AaQBsAHkAOgAi
AFQAaQBtAGUAcwAgAE4AZQB3ACAAUgBvAG0AYQBuACIAJwA+ADwAYQANAAoAIAAgAGgAcgBlAGYA
PQAiAGgAdAB0AHAAOgAvAC8AdwB3AHcALgBtAGEAdAByAGkAeABzAGMAaQBlAG4AYwBlAC4AYwBv
AG0ALwBjAGcAaQAvAG0AYQBzAHQAZQByAF8AcgBlAHMAdQBsAHQAcwAuAHAAbAA/AGYAaQBsAGUA
PQAuAC4AJQAyAEYAZABhAHQAYQAlADIARgAyADAAMQA1ADEAMgAyADQAJQAyAEYARgBUAFQAcABm
AGEAVABFAE8ALgBkAGEAdAAmAGEAbQBwADsAUgBFAFAAVABZAFAARQA9AHAAcgBvAHQAZQBpAG4A
JgBhAG0AcAA7AF8AcwBpAGcAdABoAHIAZQBzAGgAbwBsAGQAPQAwAC4AMAA1ACYAYQBtAHAAOwBS
AEUAUABPAFIAVAA9ADUAMAAmAGEAbQBwADsAXwBwAHIAZQBmAGUAcgB0AGEAeABvAG4AbwBtAHkA
PQAwACYAYQBtAHAAOwBzAGUAcwBzAGkAbwBuAEkARAA9AGcAdQBlAHMAdABfAGcAdQBlAHMAdABz
AGUAcwBzAGkAbwBuACMASABpAHQANAAiAD4ANAA8AC8AYQA+ADwAbwA6AHAAPgA8AC8AbwA6AHAA
PgA8AC8AcwBwAGEAbgA+ADwALwBiAD4APAAvAHAAPgANAAoAIAAgADwALwB0AGQAPgANAAoAIAAg
ADwAdABkACAAdwBpAGQAdABoAD0AMQA2ACAAcwB0AHkAbABlAD0AJwB3AGkAZAB0AGgAOgAxADIA
LgAwAHAAdAA7AGIAYQBjAGsAZwByAG8AdQBuAGQAOgAjAEMAQwBDAEMAQwBDADsAcABhAGQAZABp
AG4AZwA6AC4ANwA1AHAAdAAgAC4ANwA1AHAAdAAgAC4ANwA1AHAAdAAgAC4ANwA1AHAAdAAnAD4A
DQAKACAAIAA8AHAAIABjAGwAYQBzAHMAPQBNAHMAbwBOAG8AcgBtAGEAbAAgAGEAbABpAGcAbgA9
AGMAZQBuAHQAZQByACAAcwB0AHkAbABlAD0AJwB0AGUAeAB0AC0AYQBsAGkAZwBuADoAYwBlAG4A
dABlAHIAJwA+ADwAYgA+ADwAcwBwAGEAbgANAAoAIAAgAHMAdAB5AGwAZQA9ACcAbQBzAG8ALQBm
AGEAcgBlAGEAcwB0AC0AZgBvAG4AdAAtAGYAYQBtAGkAbAB5ADoAIgBUAGkAbQBlAHMAIABOAGUA
dwAgAFIAbwBtAGEAbgAiACcAPgA8AGEADQAKACAAIABoAHIAZQBmAD0AIgBoAHQAdABwADoALwAv
AHcAdwB3AC4AbQBhAHQAcgBpAHgAcwBjAGkAZQBuAGMAZQAuAGMAbwBtAC8AYwBnAGkALwBtAGEA
cwB0AGUAcgBfAHIAZQBzAHUAbAB0AHMALgBwAGwAPwBmAGkAbABlAD0ALgAuACUAMgBGAGQAYQB0
AGEAJQAyAEYAMgAwADEANQAxADIAMgA0ACUAMgBGAEYAVABUAHAAZgBhAFQARQBPAC4AZABhAHQA
JgBhAG0AcAA7AFIARQBQAFQAWQBQAEUAPQBwAHIAbwB0AGUAaQBuACYAYQBtAHAAOwBfAHMAaQBn
AHQAaAByAGUAcwBoAG8AbABkAD0AMAAuADAANQAmAGEAbQBwADsAUgBFAFAATwBSAFQAPQA1ADAA
JgBhAG0AcAA7AF8AcAByAGUAZgBlAHIAdABhAHgAbwBuAG8AbQB5AD0AMAAmAGEAbQBwADsAcwBl
AHMAcwBpAG8AbgBJAEQAPQBnAHUAZQBzAHQAXwBnAHUAZQBzAHQAcwBlAHMAcwBpAG8AbgAjAEgA
aQB0ADUAIgA+ADUAPAAvAGEAPgA8AG8AOgBwAD4APAAvAG8AOgBwAD4APAAvAHMAcABhAG4APgA8
AC8AYgA+ADwALwBwAD4ADQAKACAAIAA8AC8AdABkAD4ADQAKACAAIAA8AHQAZAAgAHcAaQBkAHQA
aAA9ADEANgAgAHMAdAB5AGwAZQA9ACcAdwBpAGQAdABoADoAMQAyAC4AMABwAHQAOwBiAGEAYwBr
AGcAcgBvAHUAbgBkADoAIwBDAEMAQwBDAEMAQwA7AHAAYQBkAGQAaQBuAGcAOgAuADcANQBwAHQA
IAAuADcANQBwAHQAIAAuADcANQBwAHQAIAAuADcANQBwAHQAJwA+AA0ACgAgACAAPABwACAAYwBs
AGEAcwBzAD0ATQBzAG8ATgBvAHIAbQBhAGwAIABhAGwAaQBnAG4APQBjAGUAbgB0AGUAcgAgAHMA
dAB5AGwAZQA9ACcAdABlAHgAdAAtAGEAbABpAGcAbgA6AGMAZQBuAHQAZQByACcAPgA8AGIAPgA8
AHMAcABhAG4ADQAKACAAIABzAHQAeQBsAGUAPQAnAG0AcwBvAC0AZgBhAHIAZQBhAHMAdAAtAGYA
bwBuAHQALQBmAGEAbQBpAGwAeQA6ACIAVABpAG0AZQBzACAATgBlAHcAIABSAG8AbQBhAG4AIgAn
AD4APABhAA0ACgAgACAAaAByAGUAZgA9ACIAaAB0AHQAcAA6AC8ALwB3AHcAdwAuAG0AYQB0AHIA
aQB4AHMAYwBpAGUAbgBjAGUALgBjAG8AbQAvAGMAZwBpAC8AbQBhAHMAdABlAHIAXwByAGUAcwB1
AGwAdABzAC4AcABsAD8AZgBpAGwAZQA9AC4ALgAlADIARgBkAGEAdABhACUAMgBGADIAMAAxADUA
MQAyADIANAAlADIARgBGAFQAVABwAGYAYQBUAEUATwAuAGQAYQB0ACYAYQBtAHAAOwBSAEUAUABU
AFkAUABFAD0AcAByAG8AdABlAGkAbgAmAGEAbQBwADsAXwBzAGkAZwB0AGgAcgBlAHMAaABvAGwA
ZAA9ADAALgAwADUAJgBhAG0AcAA7AFIARQBQAE8AUgBUAD0ANQAwACYAYQBtAHAAOwBfAHAAcgBl
AGYAZQByAHQAYQB4AG8AbgBvAG0AeQA9ADAAJgBhAG0AcAA7AHMAZQBzAHMAaQBvAG4ASQBEAD0A
ZwB1AGUAcwB0AF8AZwB1AGUAcwB0AHMAZQBzAHMAaQBvAG4AIwBIAGkAdAA2ACIAPgA2ADwALwBh
AD4APABvADoAcAA+ADwALwBvADoAcAA+ADwALwBzAHAAYQBuAD4APAAvAGIAPgA8AC8AcAA+AA0A
CgAgACAAPAAvAHQAZAA+AA0ACgAgACAAPAB0AGQAIAB3AGkAZAB0AGgAPQAxADYAIABzAHQAeQBs
AGUAPQAnAHcAaQBkAHQAaAA6ADEAMgAuADAAcAB0ADsAYgBhAGMAawBnAHIAbwB1AG4AZAA6ACMA
QwBDAEMAQwBDAEMAOwBwAGEAZABkAGkAbgBnADoALgA3ADUAcAB0ACAALgA3ADUAcAB0ACAALgA3
ADUAcAB0ACAALgA3ADUAcAB0ACcAPgANAAoAIAAgADwAcAAgAGMAbABhAHMAcwA9AE0AcwBvAE4A
bwByAG0AYQBsACAAYQBsAGkAZwBuAD0AYwBlAG4AdABlAHIAIABzAHQAeQBsAGUAPQAnAHQAZQB4
AHQALQBhAGwAaQBnAG4AOgBjAGUAbgB0AGUAcgAnAD4APABiAD4APABzAHAAYQBuAA0ACgAgACAA
cwB0AHkAbABlAD0AJwBtAHMAbwAtAGYAYQByAGUAYQBzAHQALQBmAG8AbgB0AC0AZgBhAG0AaQBs
AHkAOgAiAFQAaQBtAGUAcwAgAE4AZQB3ACAAUgBvAG0AYQBuACIAJwA+ADwAYQANAAoAIAAgAGgA
cgBlAGYAPQAiAGgAdAB0AHAAOgAvAC8AdwB3AHcALgBtAGEAdAByAGkAeABzAGMAaQBlAG4AYwBl
AC4AYwBvAG0ALwBjAGcAaQAvAG0AYQBzAHQAZQByAF8AcgBlAHMAdQBsAHQAcwAuAHAAbAA/AGYA
aQBsAGUAPQAuAC4AJQAyAEYAZABhAHQAYQAlADIARgAyADAAMQA1ADEAMgAyADQAJQAyAEYARgBU
AFQAcABmAGEAVABFAE8ALgBkAGEAdAAmAGEAbQBwADsAUgBFAFAAVABZAFAARQA9AHAAcgBvAHQA
ZQBpAG4AJgBhAG0AcAA7AF8AcwBpAGcAdABoAHIAZQBzAGgAbwBsAGQAPQAwAC4AMAA1ACYAYQBt
AHAAOwBSAEUAUABPAFIAVAA9ADUAMAAmAGEAbQBwADsAXwBwAHIAZQBmAGUAcgB0AGEAeABvAG4A
bwBtAHkAPQAwACYAYQBtAHAAOwBzAGUAcwBzAGkAbwBuAEkARAA9AGcAdQBlAHMAdABfAGcAdQBl
AHMAdABzAGUAcwBzAGkAbwBuACMASABpAHQANwAiAD4ANwA8AC8AYQA+ADwAbwA6AHAAPgA8AC8A
bwA6AHAAPgA8AC8AcwBwAGEAbgA+ADwALwBiAD4APAAvAHAAPgANAAoAIAAgADwALwB0AGQAPgAN
AAoAIAAgADwAdABkACAAdwBpAGQAdABoAD0AMQA2ACAAcwB0AHkAbABlAD0AJwB3AGkAZAB0AGgA
OgAxADIALgAwAHAAdAA7AGIAYQBjAGsAZwByAG8AdQBuAGQAOgAjAEMAQwBDAEMAQwBDADsAcABh
AGQAZABpAG4AZwA6AC4ANwA1AHAAdAAgAC4ANwA1AHAAdAAgAC4ANwA1AHAAdAAgAC4ANwA1AHAA
dAAnAD4ADQAKACAAIAA8AHAAIABjAGwAYQBzAHMAPQBNAHMAbwBOAG8AcgBtAGEAbAAgAGEAbABp
AGcAbgA9AGMAZQBuAHQAZQByACAAcwB0AHkAbABlAD0AJwB0AGUAeAB0AC0AYQBsAGkAZwBuADoA
YwBlAG4AdABlAHIAJwA+ADwAYgA+ADwAcwBwAGEAbgANAAoAIAAgAHMAdAB5AGwAZQA9ACcAbQBz
AG8ALQBmAGEAcgBlAGEAcwB0AC0AZgBvAG4AdAAtAGYAYQBtAGkAbAB5ADoAIgBUAGkAbQBlAHMA
IABOAGUAdwAgAFIAbwBtAGEAbgAiACcAPgA8AGEADQAKACAAIABoAHIAZQBmAD0AIgBoAHQAdABw
ADoALwAvAHcAdwB3AC4AbQBhAHQAcgBpAHgAcwBjAGkAZQBuAGMAZQAuAGMAbwBtAC8AYwBnAGkA
LwBtAGEAcwB0AGUAcgBfAHIAZQBzAHUAbAB0AHMALgBwAGwAPwBmAGkAbABlAD0ALgAuACUAMgBG
AGQAYQB0AGEAJQAyAEYAMgAwADEANQAxADIAMgA0ACUAMgBGAEYAVABUAHAAZgBhAFQARQBPAC4A
ZABhAHQAJgBhAG0AcAA7AFIARQBQAFQAWQBQAEUAPQBwAHIAbwB0AGUAaQBuACYAYQBtAHAAOwBf
AHMAaQBnAHQAaAByAGUAcwBoAG8AbABkAD0AMAAuADAANQAmAGEAbQBwADsAUgBFAFAATwBSAFQA
PQA1ADAAJgBhAG0AcAA7AF8AcAByAGUAZgBlAHIAdABhAHgAbwBuAG8AbQB5AD0AMAAmAGEAbQBw
ADsAcwBlAHMAcwBpAG8AbgBJAEQAPQBnAHUAZQBzAHQAXwBnAHUAZQBzAHQAcwBlAHMAcwBpAG8A
bgAjAEgAaQB0ADgAIgA+ADgAPAAvAGEAPgA8AG8AOgBwAD4APAAvAG8AOgBwAD4APAAvAHMAcABh
AG4APgA8AC8AYgA+ADwALwBwAD4ADQAKACAAIAA8AC8AdABkAD4ADQAKACAAIAA8AHQAZAAgAHcA
aQBkAHQAaAA9ADEANgAgAHMAdAB5AGwAZQA9ACcAdwBpAGQAdABoADoAMQAyAC4AMABwAHQAOwBi
AGEAYwBrAGcAcgBvAHUAbgBkADoAIwBDAEMAQwBDAEMAQwA7AHAAYQBkAGQAaQBuAGcAOgAuADcA
NQBwAHQAIAAuADcANQBwAHQAIAAuADcANQBwAHQAIAAuADcANQBwAHQAJwA+AA0ACgAgACAAPABw
ACAAYwBsAGEAcwBzAD0ATQBzAG8ATgBvAHIAbQBhAGwAIABhAGwAaQBnAG4APQBjAGUAbgB0AGUA
cgAgAHMAdAB5AGwAZQA9ACcAdABlAHgAdAAtAGEAbABpAGcAbgA6AGMAZQBuAHQAZQByACcAPgA8
AGIAPgA8AHMAcABhAG4ADQAKACAAIABzAHQAeQBsAGUAPQAnAG0AcwBvAC0AZgBhAHIAZQBhAHMA
dAAtAGYAbwBuAHQALQBmAGEAbQBpAGwAeQA6ACIAVABpAG0AZQBzACAATgBlAHcAIABSAG8AbQBh
AG4AIgAnAD4APABhAA0ACgAgACAAaAByAGUAZgA9ACIAaAB0AHQAcAA6AC8ALwB3AHcAdwAuAG0A
YQB0AHIAaQB4AHMAYwBpAGUAbgBjAGUALgBjAG8AbQAvAGMAZwBpAC8AbQBhAHMAdABlAHIAXwBy
AGUAcwB1AGwAdABzAC4AcABsAD8AZgBpAGwAZQA9AC4ALgAlADIARgBkAGEAdABhACUAMgBGADIA
MAAxADUAMQAyADIANAAlADIARgBGAFQAVABwAGYAYQBUAEUATwAuAGQAYQB0ACYAYQBtAHAAOwBS
AEUAUABUAFkAUABFAD0AcAByAG8AdABlAGkAbgAmAGEAbQBwADsAXwBzAGkAZwB0AGgAcgBlAHMA
aABvAGwAZAA9ADAALgAwADUAJgBhAG0AcAA7AFIARQBQAE8AUgBUAD0ANQAwACYAYQBtAHAAOwBf
AHAAcgBlAGYAZQByAHQAYQB4AG8AbgBvAG0AeQA9ADAAJgBhAG0AcAA7AHMAZQBzAHMAaQBvAG4A
SQBEAD0AZwB1AGUAcwB0AF8AZwB1AGUAcwB0AHMAZQBzAHMAaQBvAG4AIwBIAGkAdAA5ACIAPgA5
ADwALwBhAD4APABvADoAcAA+ADwALwBvADoAcAA+ADwALwBzAHAAYQBuAD4APAAvAGIAPgA8AC8A
cAA+AA0ACgAgACAAPAAvAHQAZAA+AA0ACgAgACAAPAB0AGQAIAB3AGkAZAB0AGgAPQAxADYAIABz
AHQAeQBsAGUAPQAnAHcAaQBkAHQAaAA6ADEAMgAuADAAcAB0ADsAYgBhAGMAawBnAHIAbwB1AG4A
ZAA6ACMAQwBDAEMAQwBDAEMAOwBwAGEAZABkAGkAbgBnADoALgA3ADUAcAB0ACAALgA3ADUAcAB0
ACAALgA3ADUAcAB0ACAALgA3ADUAcAB0ACcAPgANAAoAIAAgADwAcAAgAGMAbABhAHMAcwA9AE0A
cwBvAE4AbwByAG0AYQBsACAAYQBsAGkAZwBuAD0AYwBlAG4AdABlAHIAIABzAHQAeQBsAGUAPQAn
AHQAZQB4AHQALQBhAGwAaQBnAG4AOgBjAGUAbgB0AGUAcgAnAD4APABiAD4APABzAHAAYQBuAA0A
CgAgACAAcwB0AHkAbABlAD0AJwBtAHMAbwAtAGYAYQByAGUAYQBzAHQALQBmAG8AbgB0AC0AZgBh
AG0AaQBsAHkAOgAiAFQAaQBtAGUAcwAgAE4AZQB3ACAAUgBvAG0AYQBuACIAJwA+ADwAYQANAAoA
IAAgAGgAcgBlAGYAPQAiAGgAdAB0AHAAOgAvAC8AdwB3AHcALgBtAGEAdAByAGkAeABzAGMAaQBl
AG4AYwBlAC4AYwBvAG0ALwBjAGcAaQAvAG0AYQBzAHQAZQByAF8AcgBlAHMAdQBsAHQAcwAuAHAA
bAA/AGYAaQBsAGUAPQAuAC4AJQAyAEYAZABhAHQAYQAlADIARgAyADAAMQA1ADEAMgAyADQAJQAy
AEYARgBUAFQAcABmAGEAVABFAE8ALgBkAGEAdAAmAGEAbQBwADsAUgBFAFAAVABZAFAARQA9AHAA
cgBvAHQAZQBpAG4AJgBhAG0AcAA7AF8AcwBpAGcAdABoAHIAZQBzAGgAbwBsAGQAPQAwAC4AMAA1
ACYAYQBtAHAAOwBSAEUAUABPAFIAVAA9ADUAMAAmAGEAbQBwADsAXwBwAHIAZQBmAGUAcgB0AGEA
eABvAG4AbwBtAHkAPQAwACYAYQBtAHAAOwBzAGUAcwBzAGkAbwBuAEkARAA9AGcAdQBlAHMAdABf
AGcAdQBlAHMAdABzAGUAcwBzAGkAbwBuACMASABpAHQAMQAwACIAPgAxADAAPAAvAGEAPgA8AG8A
OgBwAD4APAAvAG8AOgBwAD4APAAvAHMAcABhAG4APgA8AC8AYgA+ADwALwBwAD4ADQAKACAAIAA8
AC8AdABkAD4ADQAKACAAIAA8AHQAZAAgAHcAaQBkAHQAaAA9ADEANgAgAHMAdAB5AGwAZQA9ACcA
dwBpAGQAdABoADoAMQAyAC4AMABwAHQAOwBiAGEAYwBrAGcAcgBvAHUAbgBkADoAIwBDAEMAQwBD
AEMAQwA7AHAAYQBkAGQAaQBuAGcAOgAuADcANQBwAHQAIAAuADcANQBwAHQAIAAuADcANQBwAHQA
IAAuADcANQBwAHQAJwA+AA0ACgAgACAAPABwACAAYwBsAGEAcwBzAD0ATQBzAG8ATgBvAHIAbQBh
AGwAIABhAGwAaQBnAG4APQBjAGUAbgB0AGUAcgAgAHMAdAB5AGwAZQA9ACcAdABlAHgAdAAtAGEA
bABpAGcAbgA6AGMAZQBuAHQAZQByACcAPgA8AGIAPgA8AHMAcABhAG4ADQAKACAAIABzAHQAeQBs
AGUAPQAnAG0AcwBvAC0AZgBhAHIAZQBhAHMAdAAtAGYAbwBuAHQALQBmAGEAbQBpAGwAeQA6ACIA
VABpAG0AZQBzACAATgBlAHcAIABSAG8AbQBhAG4AIgAnAD4APABhAA0ACgAgACAAaAByAGUAZgA9
ACIAaAB0AHQAcAA6AC8ALwB3AHcAdwAuAG0AYQB0AHIAaQB4AHMAYwBpAGUAbgBjAGUALgBjAG8A
bQAvAGMAZwBpAC8AbQBhAHMAdABlAHIAXwByAGUAcwB1AGwAdABzAC4AcABsAD8AZgBpAGwAZQA9
AC4ALgAlADIARgBkAGEAdABhACUAMgBGADIAMAAxADUAMQAyADIANAAlADIARgBGAFQAVABwAGYA
YQBUAEUATwAuAGQAYQB0ACYAYQBtAHAAOwBSAEUAUABUAFkAUABFAD0AcAByAG8AdABlAGkAbgAm
AGEAbQBwADsAXwBzAGkAZwB0AGgAcgBlAHMAaABvAGwAZAA9ADAALgAwADUAJgBhAG0AcAA7AFIA
RQBQAE8AUgBUAD0ANQAwACYAYQBtAHAAOwBfAHAAcgBlAGYAZQByAHQAYQB4AG8AbgBvAG0AeQA9
ADAAJgBhAG0AcAA7AHMAZQBzAHMAaQBvAG4ASQBEAD0AZwB1AGUAcwB0AF8AZwB1AGUAcwB0AHMA
ZQBzAHMAaQBvAG4AIwBIAGkAdAAxADEAIgA+ADEAMQA8AC8AYQA+ADwAbwA6AHAAPgA8AC8AbwA6
AHAAPgA8AC8AcwBwAGEAbgA+ADwALwBiAD4APAAvAHAAPgANAAoAIAAgADwALwB0AGQAPgANAAoA
IAAgADwAdABkACAAdwBpAGQAdABoAD0AMQA2ACAAcwB0AHkAbABlAD0AJwB3AGkAZAB0AGgAOgAx
ADIALgAwAHAAdAA7AGIAYQBjAGsAZwByAG8AdQBuAGQAOgAjAEMAQwBDAEMAQwBDADsAcABhAGQA
ZABpAG4AZwA6AC4ANwA1AHAAdAAgAC4ANwA1AHAAdAAgAC4ANwA1AHAAdAAgAC4ANwA1AHAAdAAn
AD4ADQAKACAAIAA8AHAAIABjAGwAYQBzAHMAPQBNAHMAbwBOAG8AcgBtAGEAbAAgAGEAbABpAGcA
bgA9AGMAZQBuAHQAZQByACAAcwB0AHkAbABlAD0AJwB0AGUAeAB0AC0AYQBsAGkAZwBuADoAYwBl
AG4AdABlAHIAJwA+ADwAYgA+ADwAcwBwAGEAbgANAAoAIAAgAHMAdAB5AGwAZQA9ACcAbQBzAG8A
LQBmAGEAcgBlAGEAcwB0AC0AZgBvAG4AdAAtAGYAYQBtAGkAbAB5ADoAIgBUAGkAbQBlAHMAIABO
AGUAdwAgAFIAbwBtAGEAbgAiACcAPgA8AGEADQAKACAAIABoAHIAZQBmAD0AIgBoAHQAdABwADoA
LwAvAHcAdwB3AC4AbQBhAHQAcgBpAHgAcwBjAGkAZQBuAGMAZQAuAGMAbwBtAC8AYwBnAGkALwBt
AGEAcwB0AGUAcgBfAHIAZQBzAHUAbAB0AHMALgBwAGwAPwBmAGkAbABlAD0ALgAuACUAMgBGAGQA
YQB0AGEAJQAyAEYAMgAwADEANQAxADIAMgA0ACUAMgBGAEYAVABUAHAAZgBhAFQARQBPAC4AZABh
AHQAJgBhAG0AcAA7AFIARQBQAFQAWQBQAEUAPQBwAHIAbwB0AGUAaQBuACYAYQBtAHAAOwBfAHMA
aQBnAHQAaAByAGUAcwBoAG8AbABkAD0AMAAuADAANQAmAGEAbQBwADsAUgBFAFAATwBSAFQAPQA1
ADAAJgBhAG0AcAA7AF8AcAByAGUAZgBlAHIAdABhAHgAbwBuAG8AbQB5AD0AMAAmAGEAbQBwADsA
cwBlAHMAcwBpAG8AbgBJAEQAPQBnAHUAZQBzAHQAXwBnAHUAZQBzAHQAcwBlAHMAcwBpAG8AbgAj
AEgAaQB0ADEAMgAiAD4AMQAyADwALwBhAD4APABvADoAcAA+ADwALwBvADoAcAA+ADwALwBzAHAA
YQBuAD4APAAvAGIAPgA8AC8AcAA+AA0ACgAgACAAPAAvAHQAZAA+AA0ACgAgACAAPAB0AGQAIAB3
AGkAZAB0AGgAPQAxADYAIABzAHQAeQBsAGUAPQAnAHcAaQBkAHQAaAA6ADEAMgAuADAAcAB0ADsA
YgBhAGMAawBnAHIAbwB1AG4AZAA6ACMAQwBDAEMAQwBDAEMAOwBwAGEAZABkAGkAbgBnADoALgA3
ADUAcAB0ACAALgA3ADUAcAB0ACAALgA3ADUAcAB0ACAALgA3ADUAcAB0ACcAPgANAAoAIAAgADwA
cAAgAGMAbABhAHMAcwA9AE0AcwBvAE4AbwByAG0AYQBsACAAYQBsAGkAZwBuAD0AYwBlAG4AdABl
AHIAIABzAHQAeQBsAGUAPQAnAHQAZQB4AHQALQBhAGwAaQBnAG4AOgBjAGUAbgB0AGUAcgAnAD4A
PABiAD4APABzAHAAYQBuAA0ACgAgACAAcwB0AHkAbABlAD0AJwBtAHMAbwAtAGYAYQByAGUAYQBz
AHQALQBmAG8AbgB0AC0AZgBhAG0AaQBsAHkAOgAiAFQAaQBtAGUAcwAgAE4AZQB3ACAAUgBvAG0A
YQBuACIAJwA+ADwAYQANAAoAIAAgAGgAcgBlAGYAPQAiAGgAdAB0AHAAOgAvAC8AdwB3AHcALgBt
AGEAdAByAGkAeABzAGMAaQBlAG4AYwBlAC4AYwBvAG0ALwBjAGcAaQAvAG0AYQBzAHQAZQByAF8A
cgBlAHMAdQBsAHQAcwAuAHAAbAA/AGYAaQBsAGUAPQAuAC4AJQAyAEYAZABhAHQAYQAlADIARgAy
ADAAMQA1ADEAMgAyADQAJQAyAEYARgBUAFQAcABmAGEAVABFAE8ALgBkAGEAdAAmAGEAbQBwADsA
UgBFAFAAVABZAFAARQA9AHAAcgBvAHQAZQBpAG4AJgBhAG0AcAA7AF8AcwBpAGcAdABoAHIAZQBz
AGgAbwBsAGQAPQAwAC4AMAA1ACYAYQBtAHAAOwBSAEUAUABPAFIAVAA9ADUAMAAmAGEAbQBwADsA
XwBwAHIAZQBmAGUAcgB0AGEAeABvAG4AbwBtAHkAPQAwACYAYQBtAHAAOwBzAGUAcwBzAGkAbwBu
AEkARAA9AGcAdQBlAHMAdABfAGcAdQBlAHMAdABzAGUAcwBzAGkAbwBuACMASABpAHQAMQAzACIA
PgAxADMAPAAvAGEAPgA8AG8AOgBwAD4APAAvAG8AOgBwAD4APAAvAHMAcABhAG4APgA8AC8AYgA+
ADwALwBwAD4ADQAKACAAIAA8AC8AdABkAD4ADQAKACAAIAA8AHQAZAAgAHcAaQBkAHQAaAA9ADEA
NgAgAHMAdAB5AGwAZQA9ACcAdwBpAGQAdABoADoAMQAyAC4AMABwAHQAOwBiAGEAYwBrAGcAcgBv
AHUAbgBkADoAIwBDAEMAQwBDAEMAQwA7AHAAYQBkAGQAaQBuAGcAOgAuADcANQBwAHQAIAAuADcA
NQBwAHQAIAAuADcANQBwAHQAIAAuADcANQBwAHQAJwA+AA0ACgAgACAAPABwACAAYwBsAGEAcwBz
AD0ATQBzAG8ATgBvAHIAbQBhAGwAIABhAGwAaQBnAG4APQBjAGUAbgB0AGUAcgAgAHMAdAB5AGwA
ZQA9ACcAdABlAHgAdAAtAGEAbABpAGcAbgA6AGMAZQBuAHQAZQByACcAPgA8AGIAPgA8AHMAcABh
AG4ADQAKACAAIABzAHQAeQBsAGUAPQAnAG0AcwBvAC0AZgBhAHIAZQBhAHMAdAAtAGYAbwBuAHQA
LQBmAGEAbQBpAGwAeQA6ACIAVABpAG0AZQBzACAATgBlAHcAIABSAG8AbQBhAG4AIgAnAD4APABh
AA0ACgAgACAAaAByAGUAZgA9ACIAaAB0AHQAcAA6AC8ALwB3AHcAdwAuAG0AYQB0AHIAaQB4AHMA
YwBpAGUAbgBjAGUALgBjAG8AbQAvAGMAZwBpAC8AbQBhAHMAdABlAHIAXwByAGUAcwB1AGwAdABz
AC4AcABsAD8AZgBpAGwAZQA9AC4ALgAlADIARgBkAGEAdABhACUAMgBGADIAMAAxADUAMQAyADIA
NAAlADIARgBGAFQAVABwAGYAYQBUAEUATwAuAGQAYQB0ACYAYQBtAHAAOwBSAEUAUABUAFkAUABF
AD0AcAByAG8AdABlAGkAbgAmAGEAbQBwADsAXwBzAGkAZwB0AGgAcgBlAHMAaABvAGwAZAA9ADAA
LgAwADUAJgBhAG0AcAA7AFIARQBQAE8AUgBUAD0ANQAwACYAYQBtAHAAOwBfAHAAcgBlAGYAZQBy
AHQAYQB4AG8AbgBvAG0AeQA9ADAAJgBhAG0AcAA7AHMAZQBzAHMAaQBvAG4ASQBEAD0AZwB1AGUA
cwB0AF8AZwB1AGUAcwB0AHMAZQBzAHMAaQBvAG4AIwBIAGkAdAAxADQAIgA+ADEANAA8AC8AYQA+
ADwAbwA6AHAAPgA8AC8AbwA6AHAAPgA8AC8AcwBwAGEAbgA+ADwALwBiAD4APAAvAHAAPgANAAoA
IAAgADwALwB0AGQAPgANAAoAIAAgADwAdABkACAAdwBpAGQAdABoAD0AMQA2ACAAcwB0AHkAbABl
AD0AJwB3AGkAZAB0AGgAOgAxADIALgAwAHAAdAA7AGIAYQBjAGsAZwByAG8AdQBuAGQAOgAjAEMA
QwBDAEMAQwBDADsAcABhAGQAZABpAG4AZwA6AC4ANwA1AHAAdAAgAC4ANwA1AHAAdAAgAC4ANwA1
AHAAdAAgAC4ANwA1AHAAdAAnAD4ADQAKACAAIAA8AHAAIABjAGwAYQBzAHMAPQBNAHMAbwBOAG8A
cgBtAGEAbAAgAGEAbABpAGcAbgA9AGMAZQBuAHQAZQByACAAcwB0AHkAbABlAD0AJwB0AGUAeAB0
AC0AYQBsAGkAZwBuADoAYwBlAG4AdABlAHIAJwA+ADwAYgA+ADwAcwBwAGEAbgANAAoAIAAgAHMA
dAB5AGwAZQA9ACcAbQBzAG8ALQBmAGEAcgBlAGEAcwB0AC0AZgBvAG4AdAAtAGYAYQBtAGkAbAB5
ADoAIgBUAGkAbQBlAHMAIABOAGUAdwAgAFIAbwBtAGEAbgAiACcAPgA8AGEADQAKACAAIABoAHIA
ZQBmAD0AIgBoAHQAdABwADoALwAvAHcAdwB3AC4AbQBhAHQAcgBpAHgAcwBjAGkAZQBuAGMAZQAu
AGMAbwBtAC8AYwBnAGkALwBtAGEAcwB0AGUAcgBfAHIAZQBzAHUAbAB0AHMALgBwAGwAPwBmAGkA
bABlAD0ALgAuACUAMgBGAGQAYQB0AGEAJQAyAEYAMgAwADEANQAxADIAMgA0ACUAMgBGAEYAVABU
AHAAZgBhAFQARQBPAC4AZABhAHQAJgBhAG0AcAA7AFIARQBQAFQAWQBQAEUAPQBwAHIAbwB0AGUA
aQBuACYAYQBtAHAAOwBfAHMAaQBnAHQAaAByAGUAcwBoAG8AbABkAD0AMAAuADAANQAmAGEAbQBw
ADsAUgBFAFAATwBSAFQAPQA1ADAAJgBhAG0AcAA7AF8AcAByAGUAZgBlAHIAdABhAHgAbwBuAG8A
bQB5AD0AMAAmAGEAbQBwADsAcwBlAHMAcwBpAG8AbgBJAEQAPQBnAHUAZQBzAHQAXwBnAHUAZQBz
AHQAcwBlAHMAcwBpAG8AbgAjAEgAaQB0ADEANQAiAD4AMQA1ADwALwBhAD4APABvADoAcAA+ADwA
LwBvADoAcAA+ADwALwBzAHAAYQBuAD4APAAvAGIAPgA8AC8AcAA+AA0ACgAgACAAPAAvAHQAZAA+
AA0ACgAgACAAPAB0AGQAIAB3AGkAZAB0AGgAPQAxADYAIABzAHQAeQBsAGUAPQAnAHcAaQBkAHQA
aAA6ADEAMgAuADAAcAB0ADsAYgBhAGMAawBnAHIAbwB1AG4AZAA6ACMAQwBDAEMAQwBDAEMAOwBw
AGEAZABkAGkAbgBnADoALgA3ADUAcAB0ACAALgA3ADUAcAB0ACAALgA3ADUAcAB0ACAALgA3ADUA
cAB0ACcAPgANAAoAIAAgADwAcAAgAGMAbABhAHMAcwA9AE0AcwBvAE4AbwByAG0AYQBsACAAYQBs
AGkAZwBuAD0AYwBlAG4AdABlAHIAIABzAHQAeQBsAGUAPQAnAHQAZQB4AHQALQBhAGwAaQBnAG4A
OgBjAGUAbgB0AGUAcgAnAD4APABiAD4APABzAHAAYQBuAA0ACgAgACAAcwB0AHkAbABlAD0AJwBt
AHMAbwAtAGYAYQByAGUAYQBzAHQALQBmAG8AbgB0AC0AZgBhAG0AaQBsAHkAOgAiAFQAaQBtAGUA
cwAgAE4AZQB3ACAAUgBvAG0AYQBuACIAJwA+ADwAYQANAAoAIAAgAGgAcgBlAGYAPQAiAGgAdAB0
AHAAOgAvAC8AdwB3AHcALgBtAGEAdAByAGkAeABzAGMAaQBlAG4AYwBlAC4AYwBvAG0ALwBjAGcA
aQAvAG0AYQBzAHQAZQByAF8AcgBlAHMAdQBsAHQAcwAuAHAAbAA/AGYAaQBsAGUAPQAuAC4AJQAy
AEYAZABhAHQAYQAlADIARgAyADAAMQA1ADEAMgAyADQAJQAyAEYARgBUAFQAcABmAGEAVABFAE8A
LgBkAGEAdAAmAGEAbQBwADsAUgBFAFAAVABZAFAARQA9AHAAcgBvAHQAZQBpAG4AJgBhAG0AcAA7
AF8AcwBpAGcAdABoAHIAZQBzAGgAbwBsAGQAPQAwAC4AMAA1ACYAYQBtAHAAOwBSAEUAUABPAFIA
VAA9ADUAMAAmAGEAbQBwADsAXwBwAHIAZQBmAGUAcgB0AGEAeABvAG4AbwBtAHkAPQAwACYAYQBt
AHAAOwBzAGUAcwBzAGkAbwBuAEkARAA9AGcAdQBlAHMAdABfAGcAdQBlAHMAdABzAGUAcwBzAGkA
bwBuACMASABpAHQAMQA2ACIAPgAxADYAPAAvAGEAPgA8AG8AOgBwAD4APAAvAG8AOgBwAD4APAAv
AHMAcABhAG4APgA8AC8AYgA+ADwALwBwAD4ADQAKACAAIAA8AC8AdABkAD4ADQAKACAAIAA8AHQA
ZAAgAHcAaQBkAHQAaAA9ADEANgAgAHMAdAB5AGwAZQA9ACcAdwBpAGQAdABoADoAMQAyAC4AMABw
AHQAOwBiAGEAYwBrAGcAcgBvAHUAbgBkADoAIwBDAEMAQwBDAEMAQwA7AHAAYQBkAGQAaQBuAGcA
OgAuADcANQBwAHQAIAAuADcANQBwAHQAIAAuADcANQBwAHQAIAAuADcANQBwAHQAJwA+AA0ACgAg
ACAAPABwACAAYwBsAGEAcwBzAD0ATQBzAG8ATgBvAHIAbQBhAGwAIABhAGwAaQBnAG4APQBjAGUA
bgB0AGUAcgAgAHMAdAB5AGwAZQA9ACcAdABlAHgAdAAtAGEAbABpAGcAbgA6AGMAZQBuAHQAZQBy
ACcAPgA8AGIAPgA8AHMAcABhAG4ADQAKACAAIABzAHQAeQBsAGUAPQAnAG0AcwBvAC0AZgBhAHIA
ZQBhAHMAdAAtAGYAbwBuAHQALQBmAGEAbQBpAGwAeQA6ACIAVABpAG0AZQBzACAATgBlAHcAIABS
AG8AbQBhAG4AIgAnAD4APABhAA0ACgAgACAAaAByAGUAZgA9ACIAaAB0AHQAcAA6AC8ALwB3AHcA
dwAuAG0AYQB0AHIAaQB4AHMAYwBpAGUAbgBjAGUALgBjAG8AbQAvAGMAZwBpAC8AbQBhAHMAdABl
AHIAXwByAGUAcwB1AGwAdABzAC4AcABsAD8AZgBpAGwAZQA9AC4ALgAlADIARgBkAGEAdABhACUA
MgBGADIAMAAxADUAMQAyADIANAAlADIARgBGAFQAVABwAGYAYQBUAEUATwAuAGQAYQB0ACYAYQBt
AHAAOwBSAEUAUABUAFkAUABFAD0AcAByAG8AdABlAGkAbgAmAGEAbQBwADsAXwBzAGkAZwB0AGgA
cgBlAHMAaABvAGwAZAA9ADAALgAwADUAJgBhAG0AcAA7AFIARQBQAE8AUgBUAD0ANQAwACYAYQBt
AHAAOwBfAHAAcgBlAGYAZQByAHQAYQB4AG8AbgBvAG0AeQA9ADAAJgBhAG0AcAA7AHMAZQBzAHMA
aQBvAG4ASQBEAD0AZwB1AGUAcwB0AF8AZwB1AGUAcwB0AHMAZQBzAHMAaQBvAG4AIwBIAGkAdAAx
ADcAIgA+ADEANwA8AC8AYQA+ADwAbwA6AHAAPgA8AC8AbwA6AHAAPgA8AC8AcwBwAGEAbgA+ADwA
LwBiAD4APAAvAHAAPgANAAoAIAAgADwALwB0AGQAPgANAAoAIAAgADwAdABkACAAdwBpAGQAdABo
AD0AMQA2ACAAcwB0AHkAbABlAD0AJwB3AGkAZAB0AGgAOgAxADIALgAwAHAAdAA7AGIAYQBjAGsA
ZwByAG8AdQBuAGQAOgAjAEMAQwBDAEMAQwBDADsAcABhAGQAZABpAG4AZwA6AC4ANwA1AHAAdAAg
AC4ANwA1AHAAdAAgAC4ANwA1AHAAdAAgAC4ANwA1AHAAdAAnAD4ADQAKACAAIAA8AHAAIABjAGwA
YQBzAHMAPQBNAHMAbwBOAG8AcgBtAGEAbAAgAGEAbABpAGcAbgA9AGMAZQBuAHQAZQByACAAcwB0
AHkAbABlAD0AJwB0AGUAeAB0AC0AYQBsAGkAZwBuADoAYwBlAG4AdABlAHIAJwA+ADwAYgA+ADwA
cwBwAGEAbgANAAoAIAAgAHMAdAB5AGwAZQA9ACcAbQBzAG8ALQBmAGEAcgBlAGEAcwB0AC0AZgBv
AG4AdAAtAGYAYQBtAGkAbAB5ADoAIgBUAGkAbQBlAHMAIABOAGUAdwAgAFIAbwBtAGEAbgAiACcA
PgA8AGEADQAKACAAIABoAHIAZQBmAD0AIgBoAHQAdABwADoALwAvAHcAdwB3AC4AbQBhAHQAcgBp
AHgAcwBjAGkAZQBuAGMAZQAuAGMAbwBtAC8AYwBnAGkALwBtAGEAcwB0AGUAcgBfAHIAZQBzAHUA
bAB0AHMALgBwAGwAPwBmAGkAbABlAD0ALgAuACUAMgBGAGQAYQB0AGEAJQAyAEYAMgAwADEANQAx
ADIAMgA0ACUAMgBGAEYAVABUAHAAZgBhAFQARQBPAC4AZABhAHQAJgBhAG0AcAA7AFIARQBQAFQA
WQBQAEUAPQBwAHIAbwB0AGUAaQBuACYAYQBtAHAAOwBfAHMAaQBnAHQAaAByAGUAcwBoAG8AbABk
AD0AMAAuADAANQAmAGEAbQBwADsAUgBFAFAATwBSAFQAPQA1ADAAJgBhAG0AcAA7AF8AcAByAGUA
ZgBlAHIAdABhAHgAbwBuAG8AbQB5AD0AMAAmAGEAbQBwADsAcwBlAHMAcwBpAG8AbgBJAEQAPQBn
AHUAZQBzAHQAXwBnAHUAZQBzAHQAcwBlAHMAcwBpAG8AbgAjAEgAaQB0ADEAOAAiAD4AMQA4ADwA
LwBhAD4APABvADoAcAA+ADwALwBvADoAcAA+ADwALwBzAHAAYQBuAD4APAAvAGIAPgA8AC8AcAA+
AA0ACgAgACAAPAAvAHQAZAA+AA0ACgAgACAAPAB0AGQAIAB3AGkAZAB0AGgAPQAxADYAIABzAHQA
eQBsAGUAPQAnAHcAaQBkAHQAaAA6ADEAMgAuADAAcAB0ADsAYgBhAGMAawBnAHIAbwB1AG4AZAA6
ACMAQwBDAEMAQwBDAEMAOwBwAGEAZABkAGkAbgBnADoALgA3ADUAcAB0ACAALgA3ADUAcAB0ACAA
LgA3ADUAcAB0ACAALgA3ADUAcAB0ACcAPgANAAoAIAAgADwAcAAgAGMAbABhAHMAcwA9AE0AcwBv
AE4AbwByAG0AYQBsACAAYQBsAGkAZwBuAD0AYwBlAG4AdABlAHIAIABzAHQAeQBsAGUAPQAnAHQA
ZQB4AHQALQBhAGwAaQBnAG4AOgBjAGUAbgB0AGUAcgAnAD4APABiAD4APABzAHAAYQBuAA0ACgAg
ACAAcwB0AHkAbABlAD0AJwBtAHMAbwAtAGYAYQByAGUAYQBzAHQALQBmAG8AbgB0AC0AZgBhAG0A
aQBsAHkAOgAiAFQAaQBtAGUAcwAgAE4AZQB3ACAAUgBvAG0AYQBuACIAJwA+ADwAYQANAAoAIAAg
AGgAcgBlAGYAPQAiAGgAdAB0AHAAOgAvAC8AdwB3AHcALgBtAGEAdAByAGkAeABzAGMAaQBlAG4A
YwBlAC4AYwBvAG0ALwBjAGcAaQAvAG0AYQBzAHQAZQByAF8AcgBlAHMAdQBsAHQAcwAuAHAAbAA/
AGYAaQBsAGUAPQAuAC4AJQAyAEYAZABhAHQAYQAlADIARgAyADAAMQA1ADEAMgAyADQAJQAyAEYA
RgBUAFQAcABmAGEAVABFAE8ALgBkAGEAdAAmAGEAbQBwADsAUgBFAFAAVABZAFAARQA9AHAAcgBv
AHQAZQBpAG4AJgBhAG0AcAA7AF8AcwBpAGcAdABoAHIAZQBzAGgAbwBsAGQAPQAwAC4AMAA1ACYA
YQBtAHAAOwBSAEUAUABPAFIAVAA9ADUAMAAmAGEAbQBwADsAXwBwAHIAZQBmAGUAcgB0AGEAeABv
AG4AbwBtAHkAPQAwACYAYQBtAHAAOwBzAGUAcwBzAGkAbwBuAEkARAA9AGcAdQBlAHMAdABfAGcA
dQBlAHMAdABzAGUAcwBzAGkAbwBuACMASABpAHQAMQA5ACIAPgAxADkAPAAvAGEAPgA8AG8AOgBw
AD4APAAvAG8AOgBwAD4APAAvAHMAcABhAG4APgA8AC8AYgA+ADwALwBwAD4ADQAKACAAIAA8AC8A
dABkAD4ADQAKACAAIAA8AHQAZAAgAHcAaQBkAHQAaAA9ADEANgAgAHMAdAB5AGwAZQA9ACcAdwBp
AGQAdABoADoAMQAyAC4AMABwAHQAOwBiAGEAYwBrAGcAcgBvAHUAbgBkADoAIwBDAEMAQwBDAEMA
QwA7AHAAYQBkAGQAaQBuAGcAOgAuADcANQBwAHQAIAAuADcANQBwAHQAIAAuADcANQBwAHQAIAAu
ADcANQBwAHQAJwA+AA0ACgAgACAAPABwACAAYwBsAGEAcwBzAD0ATQBzAG8ATgBvAHIAbQBhAGwA
IABhAGwAaQBnAG4APQBjAGUAbgB0AGUAcgAgAHMAdAB5AGwAZQA9ACcAdABlAHgAdAAtAGEAbABp
AGcAbgA6AGMAZQBuAHQAZQByACcAPgA8AGIAPgA8AHMAcABhAG4ADQAKACAAIABzAHQAeQBsAGUA
PQAnAG0AcwBvAC0AZgBhAHIAZQBhAHMAdAAtAGYAbwBuAHQALQBmAGEAbQBpAGwAeQA6ACIAVABp
AG0AZQBzACAATgBlAHcAIABSAG8AbQBhAG4AIgAnAD4APABhAA0ACgAgACAAaAByAGUAZgA9ACIA
aAB0AHQAcAA6AC8ALwB3AHcAdwAuAG0AYQB0AHIAaQB4AHMAYwBpAGUAbgBjAGUALgBjAG8AbQAv
AGMAZwBpAC8AbQBhAHMAdABlAHIAXwByAGUAcwB1AGwAdABzAC4AcABsAD8AZgBpAGwAZQA9AC4A
LgAlADIARgBkAGEAdABhACUAMgBGADIAMAAxADUAMQAyADIANAAlADIARgBGAFQAVABwAGYAYQBU
AEUATwAuAGQAYQB0ACYAYQBtAHAAOwBSAEUAUABUAFkAUABFAD0AcAByAG8AdABlAGkAbgAmAGEA
bQBwADsAXwBzAGkAZwB0AGgAcgBlAHMAaABvAGwAZAA9ADAALgAwADUAJgBhAG0AcAA7AFIARQBQ
AE8AUgBUAD0ANQAwACYAYQBtAHAAOwBfAHAAcgBlAGYAZQByAHQAYQB4AG8AbgBvAG0AeQA9ADAA
JgBhAG0AcAA7AHMAZQBzAHMAaQBvAG4ASQBEAD0AZwB1AGUAcwB0AF8AZwB1AGUAcwB0AHMAZQBz
AHMAaQBvAG4AIwBIAGkAdAAyADAAIgA+ADIAMAA8AC8AYQA+ADwAbwA6AHAAPgA8AC8AbwA6AHAA
PgA8AC8AcwBwAGEAbgA+ADwALwBiAD4APAAvAHAAPgANAAoAIAAgADwALwB0AGQAPgANAAoAIAAg
ADwAdABkACAAdwBpAGQAdABoAD0AMQA2ACAAcwB0AHkAbABlAD0AJwB3AGkAZAB0AGgAOgAxADIA
LgAwAHAAdAA7AGIAYQBjAGsAZwByAG8AdQBuAGQAOgAjAEMAQwBDAEMAQwBDADsAcABhAGQAZABp
AG4AZwA6AC4ANwA1AHAAdAAgAC4ANwA1AHAAdAAgAC4ANwA1AHAAdAAgAC4ANwA1AHAAdAAnAD4A
DQAKACAAIAA8AHAAIABjAGwAYQBzAHMAPQBNAHMAbwBOAG8AcgBtAGEAbAAgAGEAbABpAGcAbgA9
AGMAZQBuAHQAZQByACAAcwB0AHkAbABlAD0AJwB0AGUAeAB0AC0AYQBsAGkAZwBuADoAYwBlAG4A
dABlAHIAJwA+ADwAYgA+ADwAcwBwAGEAbgANAAoAIAAgAHMAdAB5AGwAZQA9ACcAbQBzAG8ALQBm
AGEAcgBlAGEAcwB0AC0AZgBvAG4AdAAtAGYAYQBtAGkAbAB5ADoAIgBUAGkAbQBlAHMAIABOAGUA
dwAgAFIAbwBtAGEAbgAiACcAPgA8AGEADQAKACAAIABoAHIAZQBmAD0AIgBoAHQAdABwADoALwAv
AHcAdwB3AC4AbQBhAHQAcgBpAHgAcwBjAGkAZQBuAGMAZQAuAGMAbwBtAC8AYwBnAGkALwBtAGEA
cwB0AGUAcgBfAHIAZQBzAHUAbAB0AHMALgBwAGwAPwBmAGkAbABlAD0ALgAuACUAMgBGAGQAYQB0
AGEAJQAyAEYAMgAwADEANQAxADIAMgA0ACUAMgBGAEYAVABUAHAAZgBhAFQARQBPAC4AZABhAHQA
JgBhAG0AcAA7AFIARQBQAFQAWQBQAEUAPQBwAHIAbwB0AGUAaQBuACYAYQBtAHAAOwBfAHMAaQBn
AHQAaAByAGUAcwBoAG8AbABkAD0AMAAuADAANQAmAGEAbQBwADsAUgBFAFAATwBSAFQAPQA1ADAA
JgBhAG0AcAA7AF8AcAByAGUAZgBlAHIAdABhAHgAbwBuAG8AbQB5AD0AMAAmAGEAbQBwADsAcwBl
AHMAcwBpAG8AbgBJAEQAPQBnAHUAZQBzAHQAXwBnAHUAZQBzAHQAcwBlAHMAcwBpAG8AbgAjAEgA
aQB0ADIAMQAiAD4AMgAxADwALwBhAD4APABvADoAcAA+ADwALwBvADoAcAA+ADwALwBzAHAAYQBu
AD4APAAvAGIAPgA8AC8AcAA+AA0ACgAgACAAPAAvAHQAZAA+AA0ACgAgACAAPAB0AGQAIAB3AGkA
ZAB0AGgAPQAxADYAIABzAHQAeQBsAGUAPQAnAHcAaQBkAHQAaAA6ADEAMgAuADAAcAB0ADsAYgBh
AGMAawBnAHIAbwB1AG4AZAA6ACMAQwBDAEMAQwBDAEMAOwBwAGEAZABkAGkAbgBnADoALgA3ADUA
cAB0ACAALgA3ADUAcAB0ACAALgA3ADUAcAB0ACAALgA3ADUAcAB0ACcAPgANAAoAIAAgADwAcAAg
AGMAbABhAHMAcwA9AE0AcwBvAE4AbwByAG0AYQBsACAAYQBsAGkAZwBuAD0AYwBlAG4AdABlAHIA
IABzAHQAeQBsAGUAPQAnAHQAZQB4AHQALQBhAGwAaQBnAG4AOgBjAGUAbgB0AGUAcgAnAD4APABi
AD4APABzAHAAYQBuAA0ACgAgACAAcwB0AHkAbABlAD0AJwBtAHMAbwAtAGYAYQByAGUAYQBzAHQA
LQBmAG8AbgB0AC0AZgBhAG0AaQBsAHkAOgAiAFQAaQBtAGUAcwAgAE4AZQB3ACAAUgBvAG0AYQBu
ACIAJwA+ADwAYQANAAoAIAAgAGgAcgBlAGYAPQAiAGgAdAB0AHAAOgAvAC8AdwB3AHcALgBtAGEA
dAByAGkAeABzAGMAaQBlAG4AYwBlAC4AYwBvAG0ALwBjAGcAaQAvAG0AYQBzAHQAZQByAF8AcgBl
AHMAdQBsAHQAcwAuAHAAbAA/AGYAaQBsAGUAPQAuAC4AJQAyAEYAZABhAHQAYQAlADIARgAyADAA
MQA1ADEAMgAyADQAJQAyAEYARgBUAFQAcABmAGEAVABFAE8ALgBkAGEAdAAmAGEAbQBwADsAUgBF
AFAAVABZAFAARQA9AHAAcgBvAHQAZQBpAG4AJgBhAG0AcAA7AF8AcwBpAGcAdABoAHIAZQBzAGgA
bwBsAGQAPQAwAC4AMAA1ACYAYQBtAHAAOwBSAEUAUABPAFIAVAA9ADUAMAAmAGEAbQBwADsAXwBw
AHIAZQBmAGUAcgB0AGEAeABvAG4AbwBtAHkAPQAwACYAYQBtAHAAOwBzAGUAcwBzAGkAbwBuAEkA
RAA9AGcAdQBlAHMAdABfAGcAdQBlAHMAdABzAGUAcwBzAGkAbwBuACMASABpAHQAMgAyACIAPgAy
ADIAPAAvAGEAPgA8AG8AOgBwAD4APAAvAG8AOgBwAD4APAAvAHMAcABhAG4APgA8AC8AYgA+ADwA
LwBwAD4ADQAKACAAIAA8AC8AdABkAD4ADQAKACAAIAA8AHQAZAAgAHcAaQBkAHQAaAA9ADEANgAg
AHMAdAB5AGwAZQA9ACcAdwBpAGQAdABoADoAMQAyAC4AMABwAHQAOwBiAGEAYwBrAGcAcgBvAHUA
bgBkADoAIwBDAEMAQwBDAEMAQwA7AHAAYQBkAGQAaQBuAGcAOgAuADcANQBwAHQAIAAuADcANQBw
AHQAIAAuADcANQBwAHQAIAAuADcANQBwAHQAJwA+AA0ACgAgACAAPABwACAAYwBsAGEAcwBzAD0A
TQBzAG8ATgBvAHIAbQBhAGwAIABhAGwAaQBnAG4APQBjAGUAbgB0AGUAcgAgAHMAdAB5AGwAZQA9
ACcAdABlAHgAdAAtAGEAbABpAGcAbgA6AGMAZQBuAHQAZQByACcAPgA8AGIAPgA8AHMAcABhAG4A
DQAKACAAIABzAHQAeQBsAGUAPQAnAG0AcwBvAC0AZgBhAHIAZQBhAHMAdAAtAGYAbwBuAHQALQBm
AGEAbQBpAGwAeQA6ACIAVABpAG0AZQBzACAATgBlAHcAIABSAG8AbQBhAG4AIgAnAD4APABhAA0A
CgAgACAAaAByAGUAZgA9ACIAaAB0AHQAcAA6AC8ALwB3AHcAdwAuAG0AYQB0AHIAaQB4AHMAYwBp
AGUAbgBjAGUALgBjAG8AbQAvAGMAZwBpAC8AbQBhAHMAdABlAHIAXwByAGUAcwB1AGwAdABzAC4A
cABsAD8AZgBpAGwAZQA9AC4ALgAlADIARgBkAGEAdABhACUAMgBGADIAMAAxADUAMQAyADIANAAl
ADIARgBGAFQAVABwAGYAYQBUAEUATwAuAGQAYQB0ACYAYQBtAHAAOwBSAEUAUABUAFkAUABFAD0A
cAByAG8AdABlAGkAbgAmAGEAbQBwADsAXwBzAGkAZwB0AGgAcgBlAHMAaABvAGwAZAA9ADAALgAw
ADUAJgBhAG0AcAA7AFIARQBQAE8AUgBUAD0ANQAwACYAYQBtAHAAOwBfAHAAcgBlAGYAZQByAHQA
YQB4AG8AbgBvAG0AeQA9ADAAJgBhAG0AcAA7AHMAZQBzAHMAaQBvAG4ASQBEAD0AZwB1AGUAcwB0
AF8AZwB1AGUAcwB0AHMAZQBzAHMAaQBvAG4AIwBIAGkAdAAyADMAIgA+ADIAMwA8AC8AYQA+ADwA
bwA6AHAAPgA8AC8AbwA6AHAAPgA8AC8AcwBwAGEAbgA+ADwALwBiAD4APAAvAHAAPgANAAoAIAAg
ADwALwB0AGQAPgANAAoAIAAgADwAdABkACAAdwBpAGQAdABoAD0AMQA2ACAAcwB0AHkAbABlAD0A
JwB3AGkAZAB0AGgAOgAxADIALgAwAHAAdAA7AGIAYQBjAGsAZwByAG8AdQBuAGQAOgAjAEMAQwBD
AEMAQwBDADsAcABhAGQAZABpAG4AZwA6AC4ANwA1AHAAdAAgAC4ANwA1AHAAdAAgAC4ANwA1AHAA
dAAgAC4ANwA1AHAAdAAnAD4ADQAKACAAIAA8AHAAIABjAGwAYQBzAHMAPQBNAHMAbwBOAG8AcgBt
AGEAbAAgAGEAbABpAGcAbgA9AGMAZQBuAHQAZQByACAAcwB0AHkAbABlAD0AJwB0AGUAeAB0AC0A
YQBsAGkAZwBuADoAYwBlAG4AdABlAHIAJwA+ADwAYgA+ADwAcwBwAGEAbgANAAoAIAAgAHMAdAB5
AGwAZQA9ACcAbQBzAG8ALQBmAGEAcgBlAGEAcwB0AC0AZgBvAG4AdAAtAGYAYQBtAGkAbAB5ADoA
IgBUAGkAbQBlAHMAIABOAGUAdwAgAFIAbwBtAGEAbgAiACcAPgA8AGEADQAKACAAIABoAHIAZQBm
AD0AIgBoAHQAdABwADoALwAvAHcAdwB3AC4AbQBhAHQAcgBpAHgAcwBjAGkAZQBuAGMAZQAuAGMA
bwBtAC8AYwBnAGkALwBtAGEAcwB0AGUAcgBfAHIAZQBzAHUAbAB0AHMALgBwAGwAPwBmAGkAbABl
AD0ALgAuACUAMgBGAGQAYQB0AGEAJQAyAEYAMgAwADEANQAxADIAMgA0ACUAMgBGAEYAVABUAHAA
ZgBhAFQARQBPAC4AZABhAHQAJgBhAG0AcAA7AFIARQBQAFQAWQBQAEUAPQBwAHIAbwB0AGUAaQBu
ACYAYQBtAHAAOwBfAHMAaQBnAHQAaAByAGUAcwBoAG8AbABkAD0AMAAuADAANQAmAGEAbQBwADsA
UgBFAFAATwBSAFQAPQA1ADAAJgBhAG0AcAA7AF8AcAByAGUAZgBlAHIAdABhAHgAbwBuAG8AbQB5
AD0AMAAmAGEAbQBwADsAcwBlAHMAcwBpAG8AbgBJAEQAPQBnAHUAZQBzAHQAXwBnAHUAZQBzAHQA
cwBlAHMAcwBpAG8AbgAjAEgAaQB0ADIANAAiAD4AMgA0ADwALwBhAD4APABvADoAcAA+ADwALwBv
ADoAcAA+ADwALwBzAHAAYQBuAD4APAAvAGIAPgA8AC8AcAA+AA0ACgAgACAAPAAvAHQAZAA+AA0A
CgAgACAAPAB0AGQAIAB3AGkAZAB0AGgAPQAxADYAIABzAHQAeQBsAGUAPQAnAHcAaQBkAHQAaAA6
ADEAMgAuADAAcAB0ADsAYgBhAGMAawBnAHIAbwB1AG4AZAA6ACMAQwBDAEMAQwBDAEMAOwBwAGEA
ZABkAGkAbgBnADoALgA3ADUAcAB0ACAALgA3ADUAcAB0ACAALgA3ADUAcAB0ACAALgA3ADUAcAB0
ACcAPgANAAoAIAAgADwAcAAgAGMAbABhAHMAcwA9AE0AcwBvAE4AbwByAG0AYQBsACAAYQBsAGkA
ZwBuAD0AYwBlAG4AdABlAHIAIABzAHQAeQBsAGUAPQAnAHQAZQB4AHQALQBhAGwAaQBnAG4AOgBj
AGUAbgB0AGUAcgAnAD4APABiAD4APABzAHAAYQBuAA0ACgAgACAAcwB0AHkAbABlAD0AJwBtAHMA
bwAtAGYAYQByAGUAYQBzAHQALQBmAG8AbgB0AC0AZgBhAG0AaQBsAHkAOgAiAFQAaQBtAGUAcwAg
AE4AZQB3ACAAUgBvAG0AYQBuACIAJwA+ADwAYQANAAoAIAAgAGgAcgBlAGYAPQAiAGgAdAB0AHAA
OgAvAC8AdwB3AHcALgBtAGEAdAByAGkAeABzAGMAaQBlAG4AYwBlAC4AYwBvAG0ALwBjAGcAaQAv
AG0AYQBzAHQAZQByAF8AcgBlAHMAdQBsAHQAcwAuAHAAbAA/AGYAaQBsAGUAPQAuAC4AJQAyAEYA
ZABhAHQAYQAlADIARgAyADAAMQA1ADEAMgAyADQAJQAyAEYARgBUAFQAcABmAGEAVABFAE8ALgBk
AGEAdAAmAGEAbQBwADsAUgBFAFAAVABZAFAARQA9AHAAcgBvAHQAZQBpAG4AJgBhAG0AcAA7AF8A
cwBpAGcAdABoAHIAZQBzAGgAbwBsAGQAPQAwAC4AMAA1ACYAYQBtAHAAOwBSAEUAUABPAFIAVAA9
ADUAMAAmAGEAbQBwADsAXwBwAHIAZQBmAGUAcgB0AGEAeABvAG4AbwBtAHkAPQAwACYAYQBtAHAA
OwBzAGUAcwBzAGkAbwBuAEkARAA9AGcAdQBlAHMAdABfAGcAdQBlAHMAdABzAGUAcwBzAGkAbwBu
ACMASABpAHQAMgA1ACIAPgAyADUAPAAvAGEAPgA8AG8AOgBwAD4APAAvAG8AOgBwAD4APAAvAHMA
cABhAG4APgA8AC8AYgA+ADwALwBwAD4ADQAKACAAIAA8AC8AdABkAD4ADQAKACAAIAA8AHQAZAAg
AHcAaQBkAHQAaAA9ADEANgAgAHMAdAB5AGwAZQA9ACcAdwBpAGQAdABoADoAMQAyAC4AMABwAHQA
OwBiAGEAYwBrAGcAcgBvAHUAbgBkADoAIwBDAEMAQwBDAEMAQwA7AHAAYQBkAGQAaQBuAGcAOgAu
ADcANQBwAHQAIAAuADcANQBwAHQAIAAuADcANQBwAHQAIAAuADcANQBwAHQAJwA+AA0ACgAgACAA
PABwACAAYwBsAGEAcwBzAD0ATQBzAG8ATgBvAHIAbQBhAGwAIABhAGwAaQBnAG4APQBjAGUAbgB0
AGUAcgAgAHMAdAB5AGwAZQA9ACcAdABlAHgAdAAtAGEAbABpAGcAbgA6AGMAZQBuAHQAZQByACcA
PgA8AGIAPgA8AHMAcABhAG4ADQAKACAAIABzAHQAeQBsAGUAPQAnAG0AcwBvAC0AZgBhAHIAZQBh
AHMAdAAtAGYAbwBuAHQALQBmAGEAbQBpAGwAeQA6ACIAVABpAG0AZQBzACAATgBlAHcAIABSAG8A
bQBhAG4AIgAnAD4APABhAA0ACgAgACAAaAByAGUAZgA9ACIAaAB0AHQAcAA6AC8ALwB3AHcAdwAu
AG0AYQB0AHIAaQB4AHMAYwBpAGUAbgBjAGUALgBjAG8AbQAvAGMAZwBpAC8AbQBhAHMAdABlAHIA
XwByAGUAcwB1AGwAdABzAC4AcABsAD8AZgBpAGwAZQA9AC4ALgAlADIARgBkAGEAdABhACUAMgBG
ADIAMAAxADUAMQAyADIANAAlADIARgBGAFQAVABwAGYAYQBUAEUATwAuAGQAYQB0ACYAYQBtAHAA
OwBSAEUAUABUAFkAUABFAD0AcAByAG8AdABlAGkAbgAmAGEAbQBwADsAXwBzAGkAZwB0AGgAcgBl
AHMAaABvAGwAZAA9ADAALgAwADUAJgBhAG0AcAA7AFIARQBQAE8AUgBUAD0ANQAwACYAYQBtAHAA
OwBfAHAAcgBlAGYAZQByAHQAYQB4AG8AbgBvAG0AeQA9ADAAJgBhAG0AcAA7AHMAZQBzAHMAaQBv
AG4ASQBEAD0AZwB1AGUAcwB0AF8AZwB1AGUAcwB0AHMAZQBzAHMAaQBvAG4AIwBIAGkAdAAyADYA
IgA+ADIANgA8AC8AYQA+ADwAbwA6AHAAPgA8AC8AbwA6AHAAPgA8AC8AcwBwAGEAbgA+ADwALwBi
AD4APAAvAHAAPgANAAoAIAAgADwALwB0AGQAPgANAAoAIAAgADwAdABkACAAdwBpAGQAdABoAD0A
MQA2ACAAcwB0AHkAbABlAD0AJwB3AGkAZAB0AGgAOgAxADIALgAwAHAAdAA7AGIAYQBjAGsAZwBy
AG8AdQBuAGQAOgAjAEMAQwBDAEMAQwBDADsAcABhAGQAZABpAG4AZwA6AC4ANwA1AHAAdAAgAC4A
NwA1AHAAdAAgAC4ANwA1AHAAdAAgAC4ANwA1AHAAdAAnAD4ADQAKACAAIAA8AHAAIABjAGwAYQBz
AHMAPQBNAHMAbwBOAG8AcgBtAGEAbAAgAGEAbABpAGcAbgA9AGMAZQBuAHQAZQByACAAcwB0AHkA
bABlAD0AJwB0AGUAeAB0AC0AYQBsAGkAZwBuADoAYwBlAG4AdABlAHIAJwA+ADwAYgA+ADwAcwBw
AGEAbgANAAoAIAAgAHMAdAB5AGwAZQA9ACcAbQBzAG8ALQBmAGEAcgBlAGEAcwB0AC0AZgBvAG4A
dAAtAGYAYQBtAGkAbAB5ADoAIgBUAGkAbQBlAHMAIABOAGUAdwAgAFIAbwBtAGEAbgAiACcAPgA8
AGEADQAKACAAIABoAHIAZQBmAD0AIgBoAHQAdABwADoALwAvAHcAdwB3AC4AbQBhAHQAcgBpAHgA
cwBjAGkAZQBuAGMAZQAuAGMAbwBtAC8AYwBnAGkALwBtAGEAcwB0AGUAcgBfAHIAZQBzAHUAbAB0
AHMALgBwAGwAPwBmAGkAbABlAD0ALgAuACUAMgBGAGQAYQB0AGEAJQAyAEYAMgAwADEANQAxADIA
MgA0ACUAMgBGAEYAVABUAHAAZgBhAFQARQBPAC4AZABhAHQAJgBhAG0AcAA7AFIARQBQAFQAWQBQ
AEUAPQBwAHIAbwB0AGUAaQBuACYAYQBtAHAAOwBfAHMAaQBnAHQAaAByAGUAcwBoAG8AbABkAD0A
MAAuADAANQAmAGEAbQBwADsAUgBFAFAATwBSAFQAPQA1ADAAJgBhAG0AcAA7AF8AcAByAGUAZgBl
AHIAdABhAHgAbwBuAG8AbQB5AD0AMAAmAGEAbQBwADsAcwBlAHMAcwBpAG8AbgBJAEQAPQBnAHUA
ZQBzAHQAXwBnAHUAZQBzAHQAcwBlAHMAcwBpAG8AbgAjAEgAaQB0ADIANwAiAD4AMgA3ADwALwBh
AD4APABvADoAcAA+ADwALwBvADoAcAA+ADwALwBzAHAAYQBuAD4APAAvAGIAPgA8AC8AcAA+AA0A
CgAgACAAPAAvAHQAZAA+AA0ACgAgACAAPAB0AGQAIAB3AGkAZAB0AGgAPQAxADYAIABzAHQAeQBs
AGUAPQAnAHcAaQBkAHQAaAA6ADEAMgAuADAAcAB0ADsAYgBhAGMAawBnAHIAbwB1AG4AZAA6ACMA
QwBDAEMAQwBDAEMAOwBwAGEAZABkAGkAbgBnADoALgA3ADUAcAB0ACAALgA3ADUAcAB0ACAALgA3
ADUAcAB0ACAALgA3ADUAcAB0ACcAPgANAAoAIAAgADwAcAAgAGMAbABhAHMAcwA9AE0AcwBvAE4A
bwByAG0AYQBsACAAYQBsAGkAZwBuAD0AYwBlAG4AdABlAHIAIABzAHQAeQBsAGUAPQAnAHQAZQB4
AHQALQBhAGwAaQBnAG4AOgBjAGUAbgB0AGUAcgAnAD4APABiAD4APABzAHAAYQBuAA0ACgAgACAA
cwB0AHkAbABlAD0AJwBtAHMAbwAtAGYAYQByAGUAYQBzAHQALQBmAG8AbgB0AC0AZgBhAG0AaQBs
AHkAOgAiAFQAaQBtAGUAcwAgAE4AZQB3ACAAUgBvAG0AYQBuACIAJwA+ADwAYQANAAoAIAAgAGgA
cgBlAGYAPQAiAGgAdAB0AHAAOgAvAC8AdwB3AHcALgBtAGEAdAByAGkAeABzAGMAaQBlAG4AYwBl
AC4AYwBvAG0ALwBjAGcAaQAvAG0AYQBzAHQAZQByAF8AcgBlAHMAdQBsAHQAcwAuAHAAbAA/AGYA
aQBsAGUAPQAuAC4AJQAyAEYAZABhAHQAYQAlADIARgAyADAAMQA1ADEAMgAyADQAJQAyAEYARgBU
AFQAcABmAGEAVABFAE8ALgBkAGEAdAAmAGEAbQBwADsAUgBFAFAAVABZAFAARQA9AHAAcgBvAHQA
ZQBpAG4AJgBhAG0AcAA7AF8AcwBpAGcAdABoAHIAZQBzAGgAbwBsAGQAPQAwAC4AMAA1ACYAYQBt
AHAAOwBSAEUAUABPAFIAVAA9ADUAMAAmAGEAbQBwADsAXwBwAHIAZQBmAGUAcgB0AGEAeABvAG4A
bwBtAHkAPQAwACYAYQBtAHAAOwBzAGUAcwBzAGkAbwBuAEkARAA9AGcAdQBlAHMAdABfAGcAdQBl
AHMAdABzAGUAcwBzAGkAbwBuACMASABpAHQAMgA4ACIAPgAyADgAPAAvAGEAPgA8AG8AOgBwAD4A
PAAvAG8AOgBwAD4APAAvAHMAcABhAG4APgA8AC8AYgA+ADwALwBwAD4ADQAKACAAIAA8AC8AdABk
AD4ADQAKACAAIAA8AHQAZAAgAHcAaQBkAHQAaAA9ADEANgAgAHMAdAB5AGwAZQA9ACcAdwBpAGQA
dABoADoAMQAyAC4AMABwAHQAOwBiAGEAYwBrAGcAcgBvAHUAbgBkADoAIwBDAEMAQwBDAEMAQwA7
AHAAYQBkAGQAaQBuAGcAOgAuADcANQBwAHQAIAAuADcANQBwAHQAIAAuADcANQBwAHQAIAAuADcA
NQBwAHQAJwA+AA0ACgAgACAAPABwACAAYwBsAGEAcwBzAD0ATQBzAG8ATgBvAHIAbQBhAGwAIABh
AGwAaQBnAG4APQBjAGUAbgB0AGUAcgAgAHMAdAB5AGwAZQA9ACcAdABlAHgAdAAtAGEAbABpAGcA
bgA6AGMAZQBuAHQAZQByACcAPgA8AGIAPgA8AHMAcABhAG4ADQAKACAAIABzAHQAeQBsAGUAPQAn
AG0AcwBvAC0AZgBhAHIAZQBhAHMAdAAtAGYAbwBuAHQALQBmAGEAbQBpAGwAeQA6ACIAVABpAG0A
ZQBzACAATgBlAHcAIABSAG8AbQBhAG4AIgAnAD4APABhAA0ACgAgACAAaAByAGUAZgA9ACIAaAB0
AHQAcAA6AC8ALwB3AHcAdwAuAG0AYQB0AHIAaQB4AHMAYwBpAGUAbgBjAGUALgBjAG8AbQAvAGMA
ZwBpAC8AbQBhAHMAdABlAHIAXwByAGUAcwB1AGwAdABzAC4AcABsAD8AZgBpAGwAZQA9AC4ALgAl
ADIARgBkAGEAdABhACUAMgBGADIAMAAxADUAMQAyADIANAAlADIARgBGAFQAVABwAGYAYQBUAEUA
TwAuAGQAYQB0ACYAYQBtAHAAOwBSAEUAUABUAFkAUABFAD0AcAByAG8AdABlAGkAbgAmAGEAbQBw
ADsAXwBzAGkAZwB0AGgAcgBlAHMAaABvAGwAZAA9ADAALgAwADUAJgBhAG0AcAA7AFIARQBQAE8A
UgBUAD0ANQAwACYAYQBtAHAAOwBfAHAAcgBlAGYAZQByAHQAYQB4AG8AbgBvAG0AeQA9ADAAJgBh
AG0AcAA7AHMAZQBzAHMAaQBvAG4ASQBEAD0AZwB1AGUAcwB0AF8AZwB1AGUAcwB0AHMAZQBzAHMA
aQBvAG4AIwBIAGkAdAAyADkAIgA+ADIAOQA8AC8AYQA+ADwAbwA6AHAAPgA8AC8AbwA6AHAAPgA8
AC8AcwBwAGEAbgA+ADwALwBiAD4APAAvAHAAPgANAAoAIAAgADwALwB0AGQAPgANAAoAIAAgADwA
dABkACAAdwBpAGQAdABoAD0AMQA2ACAAcwB0AHkAbABlAD0AJwB3AGkAZAB0AGgAOgAxADIALgAw
AHAAdAA7AGIAYQBjAGsAZwByAG8AdQBuAGQAOgAjAEMAQwBDAEMAQwBDADsAcABhAGQAZABpAG4A
ZwA6AC4ANwA1AHAAdAAgAC4ANwA1AHAAdAAgAC4ANwA1AHAAdAAgAC4ANwA1AHAAdAAnAD4ADQAK
ACAAIAA8AHAAIABjAGwAYQBzAHMAPQBNAHMAbwBOAG8AcgBtAGEAbAAgAGEAbABpAGcAbgA9AGMA
ZQBuAHQAZQByACAAcwB0AHkAbABlAD0AJwB0AGUAeAB0AC0AYQBsAGkAZwBuADoAYwBlAG4AdABl
AHIAJwA+ADwAYgA+ADwAcwBwAGEAbgANAAoAIAAgAHMAdAB5AGwAZQA9ACcAbQBzAG8ALQBmAGEA
cgBlAGEAcwB0AC0AZgBvAG4AdAAtAGYAYQBtAGkAbAB5ADoAIgBUAGkAbQBlAHMAIABOAGUAdwAg
AFIAbwBtAGEAbgAiACcAPgA8AGEADQAKACAAIABoAHIAZQBmAD0AIgBoAHQAdABwADoALwAvAHcA
dwB3AC4AbQBhAHQAcgBpAHgAcwBjAGkAZQBuAGMAZQAuAGMAbwBtAC8AYwBnAGkALwBtAGEAcwB0
AGUAcgBfAHIAZQBzAHUAbAB0AHMALgBwAGwAPwBmAGkAbABlAD0ALgAuACUAMgBGAGQAYQB0AGEA
JQAyAEYAMgAwADEANQAxADIAMgA0ACUAMgBGAEYAVABUAHAAZgBhAFQARQBPAC4AZABhAHQAJgBh
AG0AcAA7AFIARQBQAFQAWQBQAEUAPQBwAHIAbwB0AGUAaQBuACYAYQBtAHAAOwBfAHMAaQBnAHQA
aAByAGUAcwBoAG8AbABkAD0AMAAuADAANQAmAGEAbQBwADsAUgBFAFAATwBSAFQAPQA1ADAAJgBh
AG0AcAA7AF8AcAByAGUAZgBlAHIAdABhAHgAbwBuAG8AbQB5AD0AMAAmAGEAbQBwADsAcwBlAHMA
cwBpAG8AbgBJAEQAPQBnAHUAZQBzAHQAXwBnAHUAZQBzAHQAcwBlAHMAcwBpAG8AbgAjAEgAaQB0
ADMAMAAiAD4AMwAwADwALwBhAD4APABvADoAcAA+ADwALwBvADoAcAA+ADwALwBzAHAAYQBuAD4A
PAAvAGIAPgA8AC8AcAA+AA0ACgAgACAAPAAvAHQAZAA+AA0ACgAgACAAPAB0AGQAIAB3AGkAZAB0
AGgAPQAxADYAIABzAHQAeQBsAGUAPQAnAHcAaQBkAHQAaAA6ADEAMgAuADAAcAB0ADsAYgBhAGMA
awBnAHIAbwB1AG4AZAA6ACMAQwBDAEMAQwBDAEMAOwBwAGEAZABkAGkAbgBnADoALgA3ADUAcAB0
ACAALgA3ADUAcAB0ACAALgA3ADUAcAB0ACAALgA3ADUAcAB0ACcAPgANAAoAIAAgADwAcAAgAGMA
bABhAHMAcwA9AE0AcwBvAE4AbwByAG0AYQBsACAAYQBsAGkAZwBuAD0AYwBlAG4AdABlAHIAIABz
AHQAeQBsAGUAPQAnAHQAZQB4AHQALQBhAGwAaQBnAG4AOgBjAGUAbgB0AGUAcgAnAD4APABiAD4A
PABzAHAAYQBuAA0ACgAgACAAcwB0AHkAbABlAD0AJwBtAHMAbwAtAGYAYQByAGUAYQBzAHQALQBm
AG8AbgB0AC0AZgBhAG0AaQBsAHkAOgAiAFQAaQBtAGUAcwAgAE4AZQB3ACAAUgBvAG0AYQBuACIA
JwA+ADwAYQANAAoAIAAgAGgAcgBlAGYAPQAiAGgAdAB0AHAAOgAvAC8AdwB3AHcALgBtAGEAdABy
AGkAeABzAGMAaQBlAG4AYwBlAC4AYwBvAG0ALwBjAGcAaQAvAG0AYQBzAHQAZQByAF8AcgBlAHMA
dQBsAHQAcwAuAHAAbAA/AGYAaQBsAGUAPQAuAC4AJQAyAEYAZABhAHQAYQAlADIARgAyADAAMQA1
ADEAMgAyADQAJQAyAEYARgBUAFQAcABmAGEAVABFAE8ALgBkAGEAdAAmAGEAbQBwADsAUgBFAFAA
VABZAFAARQA9AHAAcgBvAHQAZQBpAG4AJgBhAG0AcAA7AF8AcwBpAGcAdABoAHIAZQBzAGgAbwBs
AGQAPQAwAC4AMAA1ACYAYQBtAHAAOwBSAEUAUABPAFIAVAA9ADUAMAAmAGEAbQBwADsAXwBwAHIA
ZQBmAGUAcgB0AGEAeABvAG4AbwBtAHkAPQAwACYAYQBtAHAAOwBzAGUAcwBzAGkAbwBuAEkARAA9
AGcAdQBlAHMAdABfAGcAdQBlAHMAdABzAGUAcwBzAGkAbwBuACMASABpAHQAMwAxACIAPgAzADEA
PAAvAGEAPgA8AG8AOgBwAD4APAAvAG8AOgBwAD4APAAvAHMAcABhAG4APgA8AC8AYgA+ADwALwBw
AD4ADQAKACAAIAA8AC8AdABkAD4ADQAKACAAIAA8AHQAZAAgAHcAaQBkAHQAaAA9ADEANgAgAHMA
dAB5AGwAZQA9ACcAdwBpAGQAdABoADoAMQAyAC4AMABwAHQAOwBiAGEAYwBrAGcAcgBvAHUAbgBk
ADoAIwBDAEMAQwBDAEMAQwA7AHAAYQBkAGQAaQBuAGcAOgAuADcANQBwAHQAIAAuADcANQBwAHQA
IAAuADcANQBwAHQAIAAuADcANQBwAHQAJwA+AA0ACgAgACAAPABwACAAYwBsAGEAcwBzAD0ATQBz
AG8ATgBvAHIAbQBhAGwAIABhAGwAaQBnAG4APQBjAGUAbgB0AGUAcgAgAHMAdAB5AGwAZQA9ACcA
dABlAHgAdAAtAGEAbABpAGcAbgA6AGMAZQBuAHQAZQByACcAPgA8AGIAPgA8AHMAcABhAG4ADQAK
ACAAIABzAHQAeQBsAGUAPQAnAG0AcwBvAC0AZgBhAHIAZQBhAHMAdAAtAGYAbwBuAHQALQBmAGEA
bQBpAGwAeQA6ACIAVABpAG0AZQBzACAATgBlAHcAIABSAG8AbQBhAG4AIgAnAD4APABhAA0ACgAg
ACAAaAByAGUAZgA9ACIAaAB0AHQAcAA6AC8ALwB3AHcAdwAuAG0AYQB0AHIAaQB4AHMAYwBpAGUA
bgBjAGUALgBjAG8AbQAvAGMAZwBpAC8AbQBhAHMAdABlAHIAXwByAGUAcwB1AGwAdABzAC4AcABs
AD8AZgBpAGwAZQA9AC4ALgAlADIARgBkAGEAdABhACUAMgBGADIAMAAxADUAMQAyADIANAAlADIA
RgBGAFQAVABwAGYAYQBUAEUATwAuAGQAYQB0ACYAYQBtAHAAOwBSAEUAUABUAFkAUABFAD0AcABy
AG8AdABlAGkAbgAmAGEAbQBwADsAXwBzAGkAZwB0AGgAcgBlAHMAaABvAGwAZAA9ADAALgAwADUA
JgBhAG0AcAA7AFIARQBQAE8AUgBUAD0ANQAwACYAYQBtAHAAOwBfAHAAcgBlAGYAZQByAHQAYQB4
AG8AbgBvAG0AeQA9ADAAJgBhAG0AcAA7AHMAZQBzAHMAaQBvAG4ASQBEAD0AZwB1AGUAcwB0AF8A
ZwB1AGUAcwB0AHMAZQBzAHMAaQBvAG4AIwBIAGkAdAAzADIAIgA+ADMAMgA8AC8AYQA+ADwAbwA6
AHAAPgA8AC8AbwA6AHAAPgA8AC8AcwBwAGEAbgA+ADwALwBiAD4APAAvAHAAPgANAAoAIAAgADwA
LwB0AGQAPgANAAoAIAAgADwAdABkACAAdwBpAGQAdABoAD0AMQA2ACAAcwB0AHkAbABlAD0AJwB3
AGkAZAB0AGgAOgAxADIALgAwAHAAdAA7AGIAYQBjAGsAZwByAG8AdQBuAGQAOgAjAEMAQwBDAEMA
QwBDADsAcABhAGQAZABpAG4AZwA6AC4ANwA1AHAAdAAgAC4ANwA1AHAAdAAgAC4ANwA1AHAAdAAg
AC4ANwA1AHAAdAAnAD4ADQAKACAAIAA8AHAAIABjAGwAYQBzAHMAPQBNAHMAbwBOAG8AcgBtAGEA
bAAgAGEAbABpAGcAbgA9AGMAZQBuAHQAZQByACAAcwB0AHkAbABlAD0AJwB0AGUAeAB0AC0AYQBs
AGkAZwBuADoAYwBlAG4AdABlAHIAJwA+ADwAYgA+ADwAcwBwAGEAbgANAAoAIAAgAHMAdAB5AGwA
ZQA9ACcAbQBzAG8ALQBmAGEAcgBlAGEAcwB0AC0AZgBvAG4AdAAtAGYAYQBtAGkAbAB5ADoAIgBU
AGkAbQBlAHMAIABOAGUAdwAgAFIAbwBtAGEAbgAiACcAPgA8AGEADQAKACAAIABoAHIAZQBmAD0A
IgBoAHQAdABwADoALwAvAHcAdwB3AC4AbQBhAHQAcgBpAHgAcwBjAGkAZQBuAGMAZQAuAGMAbwBt
AC8AYwBnAGkALwBtAGEAcwB0AGUAcgBfAHIAZQBzAHUAbAB0AHMALgBwAGwAPwBmAGkAbABlAD0A
LgAuACUAMgBGAGQAYQB0AGEAJQAyAEYAMgAwADEANQAxADIAMgA0ACUAMgBGAEYAVABUAHAAZgBh
AFQARQBPAC4AZABhAHQAJgBhAG0AcAA7AFIARQBQAFQAWQBQAEUAPQBwAHIAbwB0AGUAaQBuACYA
YQBtAHAAOwBfAHMAaQBnAHQAaAByAGUAcwBoAG8AbABkAD0AMAAuADAANQAmAGEAbQBwADsAUgBF
AFAATwBSAFQAPQA1ADAAJgBhAG0AcAA7AF8AcAByAGUAZgBlAHIAdABhAHgAbwBuAG8AbQB5AD0A
MAAmAGEAbQBwADsAcwBlAHMAcwBpAG8AbgBJAEQAPQBnAHUAZQBzAHQAXwBnAHUAZQBzAHQAcwBl
AHMAcwBpAG8AbgAjAEgAaQB0ADMAMwAiAD4AMwAzADwALwBhAD4APABvADoAcAA+ADwALwBvADoA
cAA+ADwALwBzAHAAYQBuAD4APAAvAGIAPgA8AC8AcAA+AA0ACgAgACAAPAAvAHQAZAA+AA0ACgAg
ACAAPAB0AGQAIAB3AGkAZAB0AGgAPQAxADYAIABzAHQAeQBsAGUAPQAnAHcAaQBkAHQAaAA6ADEA
MgAuADAAcAB0ADsAYgBhAGMAawBnAHIAbwB1AG4AZAA6ACMAQwBDAEMAQwBDAEMAOwBwAGEAZABk
AGkAbgBnADoALgA3ADUAcAB0ACAALgA3ADUAcAB0ACAALgA3ADUAcAB0ACAALgA3ADUAcAB0ACcA
PgANAAoAIAAgADwAcAAgAGMAbABhAHMAcwA9AE0AcwBvAE4AbwByAG0AYQBsACAAYQBsAGkAZwBu
AD0AYwBlAG4AdABlAHIAIABzAHQAeQBsAGUAPQAnAHQAZQB4AHQALQBhAGwAaQBnAG4AOgBjAGUA
bgB0AGUAcgAnAD4APABiAD4APABzAHAAYQBuAA0ACgAgACAAcwB0AHkAbABlAD0AJwBtAHMAbwAt
AGYAYQByAGUAYQBzAHQALQBmAG8AbgB0AC0AZgBhAG0AaQBsAHkAOgAiAFQAaQBtAGUAcwAgAE4A
ZQB3ACAAUgBvAG0AYQBuACIAJwA+ADwAYQANAAoAIAAgAGgAcgBlAGYAPQAiAGgAdAB0AHAAOgAv
AC8AdwB3AHcALgBtAGEAdAByAGkAeABzAGMAaQBlAG4AYwBlAC4AYwBvAG0ALwBjAGcAaQAvAG0A
YQBzAHQAZQByAF8AcgBlAHMAdQBsAHQAcwAuAHAAbAA/AGYAaQBsAGUAPQAuAC4AJQAyAEYAZABh
AHQAYQAlADIARgAyADAAMQA1ADEAMgAyADQAJQAyAEYARgBUAFQAcABmAGEAVABFAE8ALgBkAGEA
dAAmAGEAbQBwADsAUgBFAFAAVABZAFAARQA9AHAAcgBvAHQAZQBpAG4AJgBhAG0AcAA7AF8AcwBp
AGcAdABoAHIAZQBzAGgAbwBsAGQAPQAwAC4AMAA1ACYAYQBtAHAAOwBSAEUAUABPAFIAVAA9ADUA
MAAmAGEAbQBwADsAXwBwAHIAZQBmAGUAcgB0AGEAeABvAG4AbwBtAHkAPQAwACYAYQBtAHAAOwBz
AGUAcwBzAGkAbwBuAEkARAA9AGcAdQBlAHMAdABfAGcAdQBlAHMAdABzAGUAcwBzAGkAbwBuACMA
SABpAHQAMwA0ACIAPgAzADQAPAAvAGEAPgA8AG8AOgBwAD4APAAvAG8AOgBwAD4APAAvAHMAcABh
AG4APgA8AC8AYgA+ADwALwBwAD4ADQAKACAAIAA8AC8AdABkAD4ADQAKACAAIAA8AHQAZAAgAHcA
aQBkAHQAaAA9ADEANgAgAHMAdAB5AGwAZQA9ACcAdwBpAGQAdABoADoAMQAyAC4AMABwAHQAOwBi
AGEAYwBrAGcAcgBvAHUAbgBkADoAIwBDAEMAQwBDAEMAQwA7AHAAYQBkAGQAaQBuAGcAOgAuADcA
NQBwAHQAIAAuADcANQBwAHQAIAAuADcANQBwAHQAIAAuADcANQBwAHQAJwA+AA0ACgAgACAAPABw
ACAAYwBsAGEAcwBzAD0ATQBzAG8ATgBvAHIAbQBhAGwAIABhAGwAaQBnAG4APQBjAGUAbgB0AGUA
cgAgAHMAdAB5AGwAZQA9ACcAdABlAHgAdAAtAGEAbABpAGcAbgA6AGMAZQBuAHQAZQByACcAPgA8
AGIAPgA8AHMAcABhAG4ADQAKACAAIABzAHQAeQBsAGUAPQAnAG0AcwBvAC0AZgBhAHIAZQBhAHMA
dAAtAGYAbwBuAHQALQBmAGEAbQBpAGwAeQA6ACIAVABpAG0AZQBzACAATgBlAHcAIABSAG8AbQBh
AG4AIgAnAD4APABhAA0ACgAgACAAaAByAGUAZgA9ACIAaAB0AHQAcAA6AC8ALwB3AHcAdwAuAG0A
YQB0AHIAaQB4AHMAYwBpAGUAbgBjAGUALgBjAG8AbQAvAGMAZwBpAC8AbQBhAHMAdABlAHIAXwBy
AGUAcwB1AGwAdABzAC4AcABsAD8AZgBpAGwAZQA9AC4ALgAlADIARgBkAGEAdABhACUAMgBGADIA
MAAxADUAMQAyADIANAAlADIARgBGAFQAVABwAGYAYQBUAEUATwAuAGQAYQB0ACYAYQBtAHAAOwBS
AEUAUABUAFkAUABFAD0AcAByAG8AdABlAGkAbgAmAGEAbQBwADsAXwBzAGkAZwB0AGgAcgBlAHMA
aABvAGwAZAA9ADAALgAwADUAJgBhAG0AcAA7AFIARQBQAE8AUgBUAD0ANQAwACYAYQBtAHAAOwBf
AHAAcgBlAGYAZQByAHQAYQB4AG8AbgBvAG0AeQA9ADAAJgBhAG0AcAA7AHMAZQBzAHMAaQBvAG4A
SQBEAD0AZwB1AGUAcwB0AF8AZwB1AGUAcwB0AHMAZQBzAHMAaQBvAG4AIwBIAGkAdAAzADUAIgA+
ADMANQA8AC8AYQA+ADwAbwA6AHAAPgA8AC8AbwA6AHAAPgA8AC8AcwBwAGEAbgA+ADwALwBiAD4A
PAAvAHAAPgANAAoAIAAgADwALwB0AGQAPgANAAoAIAAgADwAdABkACAAdwBpAGQAdABoAD0AMQA2
ACAAcwB0AHkAbABlAD0AJwB3AGkAZAB0AGgAOgAxADIALgAwAHAAdAA7AGIAYQBjAGsAZwByAG8A
dQBuAGQAOgAjAEMAQwBDAEMAQwBDADsAcABhAGQAZABpAG4AZwA6AC4ANwA1AHAAdAAgAC4ANwA1
AHAAdAAgAC4ANwA1AHAAdAAgAC4ANwA1AHAAdAAnAD4ADQAKACAAIAA8AHAAIABjAGwAYQBzAHMA
PQBNAHMAbwBOAG8AcgBtAGEAbAAgAGEAbABpAGcAbgA9AGMAZQBuAHQAZQByACAAcwB0AHkAbABl
AD0AJwB0AGUAeAB0AC0AYQBsAGkAZwBuADoAYwBlAG4AdABlAHIAJwA+ADwAYgA+ADwAcwBwAGEA
bgANAAoAIAAgAHMAdAB5AGwAZQA9ACcAbQBzAG8ALQBmAGEAcgBlAGEAcwB0AC0AZgBvAG4AdAAt
AGYAYQBtAGkAbAB5ADoAIgBUAGkAbQBlAHMAIABOAGUAdwAgAFIAbwBtAGEAbgAiACcAPgA8AGEA
DQAKACAAIABoAHIAZQBmAD0AIgBoAHQAdABwADoALwAvAHcAdwB3AC4AbQBhAHQAcgBpAHgAcwBj
AGkAZQBuAGMAZQAuAGMAbwBtAC8AYwBnAGkALwBtAGEAcwB0AGUAcgBfAHIAZQBzAHUAbAB0AHMA
LgBwAGwAPwBmAGkAbABlAD0ALgAuACUAMgBGAGQAYQB0AGEAJQAyAEYAMgAwADEANQAxADIAMgA0
ACUAMgBGAEYAVABUAHAAZgBhAFQARQBPAC4AZABhAHQAJgBhAG0AcAA7AFIARQBQAFQAWQBQAEUA
PQBwAHIAbwB0AGUAaQBuACYAYQBtAHAAOwBfAHMAaQBnAHQAaAByAGUAcwBoAG8AbABkAD0AMAAu
ADAANQAmAGEAbQBwADsAUgBFAFAATwBSAFQAPQA1ADAAJgBhAG0AcAA7AF8AcAByAGUAZgBlAHIA
dABhAHgAbwBuAG8AbQB5AD0AMAAmAGEAbQBwADsAcwBlAHMAcwBpAG8AbgBJAEQAPQBnAHUAZQBz
AHQAXwBnAHUAZQBzAHQAcwBlAHMAcwBpAG8AbgAjAEgAaQB0ADMANgAiAD4AMwA2ADwALwBhAD4A
PABvADoAcAA+ADwALwBvADoAcAA+ADwALwBzAHAAYQBuAD4APAAvAGIAPgA8AC8AcAA+AA0ACgAg
ACAAPAAvAHQAZAA+AA0ACgAgACAAPAB0AGQAIAB3AGkAZAB0AGgAPQAxADYAIABzAHQAeQBsAGUA
PQAnAHcAaQBkAHQAaAA6ADEAMgAuADAAcAB0ADsAYgBhAGMAawBnAHIAbwB1AG4AZAA6ACMAQwBD
AEMAQwBDAEMAOwBwAGEAZABkAGkAbgBnADoALgA3ADUAcAB0ACAALgA3ADUAcAB0ACAALgA3ADUA
cAB0ACAALgA3ADUAcAB0ACcAPgANAAoAIAAgADwAcAAgAGMAbABhAHMAcwA9AE0AcwBvAE4AbwBy
AG0AYQBsACAAYQBsAGkAZwBuAD0AYwBlAG4AdABlAHIAIABzAHQAeQBsAGUAPQAnAHQAZQB4AHQA
LQBhAGwAaQBnAG4AOgBjAGUAbgB0AGUAcgAnAD4APABiAD4APABzAHAAYQBuAA0ACgAgACAAcwB0
AHkAbABlAD0AJwBtAHMAbwAtAGYAYQByAGUAYQBzAHQALQBmAG8AbgB0AC0AZgBhAG0AaQBsAHkA
OgAiAFQAaQBtAGUAcwAgAE4AZQB3ACAAUgBvAG0AYQBuACIAJwA+ADwAYQANAAoAIAAgAGgAcgBl
AGYAPQAiAGgAdAB0AHAAOgAvAC8AdwB3AHcALgBtAGEAdAByAGkAeABzAGMAaQBlAG4AYwBlAC4A
YwBvAG0ALwBjAGcAaQAvAG0AYQBzAHQAZQByAF8AcgBlAHMAdQBsAHQAcwAuAHAAbAA/AGYAaQBs
AGUAPQAuAC4AJQAyAEYAZABhAHQAYQAlADIARgAyADAAMQA1ADEAMgAyADQAJQAyAEYARgBUAFQA
cABmAGEAVABFAE8ALgBkAGEAdAAmAGEAbQBwADsAUgBFAFAAVABZAFAARQA9AHAAcgBvAHQAZQBp
AG4AJgBhAG0AcAA7AF8AcwBpAGcAdABoAHIAZQBzAGgAbwBsAGQAPQAwAC4AMAA1ACYAYQBtAHAA
OwBSAEUAUABPAFIAVAA9ADUAMAAmAGEAbQBwADsAXwBwAHIAZQBmAGUAcgB0AGEAeABvAG4AbwBt
AHkAPQAwACYAYQBtAHAAOwBzAGUAcwBzAGkAbwBuAEkARAA9AGcAdQBlAHMAdABfAGcAdQBlAHMA
dABzAGUAcwBzAGkAbwBuACMASABpAHQAMwA3ACIAPgAzADcAPAAvAGEAPgA8AG8AOgBwAD4APAAv
AG8AOgBwAD4APAAvAHMAcABhAG4APgA8AC8AYgA+ADwALwBwAD4ADQAKACAAIAA8AC8AdABkAD4A
DQAKACAAIAA8AHQAZAAgAHcAaQBkAHQAaAA9ADEANgAgAHMAdAB5AGwAZQA9ACcAdwBpAGQAdABo
ADoAMQAyAC4AMABwAHQAOwBiAGEAYwBrAGcAcgBvAHUAbgBkADoAIwBDAEMAQwBDAEMAQwA7AHAA
YQBkAGQAaQBuAGcAOgAuADcANQBwAHQAIAAuADcANQBwAHQAIAAuADcANQBwAHQAIAAuADcANQBw
AHQAJwA+AA0ACgAgACAAPABwACAAYwBsAGEAcwBzAD0ATQBzAG8ATgBvAHIAbQBhAGwAIABhAGwA
aQBnAG4APQBjAGUAbgB0AGUAcgAgAHMAdAB5AGwAZQA9ACcAdABlAHgAdAAtAGEAbABpAGcAbgA6
AGMAZQBuAHQAZQByACcAPgA8AGIAPgA8AHMAcABhAG4ADQAKACAAIABzAHQAeQBsAGUAPQAnAG0A
cwBvAC0AZgBhAHIAZQBhAHMAdAAtAGYAbwBuAHQALQBmAGEAbQBpAGwAeQA6ACIAVABpAG0AZQBz
ACAATgBlAHcAIABSAG8AbQBhAG4AIgAnAD4APABhAA0ACgAgACAAaAByAGUAZgA9ACIAaAB0AHQA
cAA6AC8ALwB3AHcAdwAuAG0AYQB0AHIAaQB4AHMAYwBpAGUAbgBjAGUALgBjAG8AbQAvAGMAZwBp
AC8AbQBhAHMAdABlAHIAXwByAGUAcwB1AGwAdABzAC4AcABsAD8AZgBpAGwAZQA9AC4ALgAlADIA
RgBkAGEAdABhACUAMgBGADIAMAAxADUAMQAyADIANAAlADIARgBGAFQAVABwAGYAYQBUAEUATwAu
AGQAYQB0ACYAYQBtAHAAOwBSAEUAUABUAFkAUABFAD0AcAByAG8AdABlAGkAbgAmAGEAbQBwADsA
XwBzAGkAZwB0AGgAcgBlAHMAaABvAGwAZAA9ADAALgAwADUAJgBhAG0AcAA7AFIARQBQAE8AUgBU
AD0ANQAwACYAYQBtAHAAOwBfAHAAcgBlAGYAZQByAHQAYQB4AG8AbgBvAG0AeQA9ADAAJgBhAG0A
cAA7AHMAZQBzAHMAaQBvAG4ASQBEAD0AZwB1AGUAcwB0AF8AZwB1AGUAcwB0AHMAZQBzAHMAaQBv
AG4AIwBIAGkAdAAzADgAIgA+ADMAOAA8AC8AYQA+ADwAbwA6AHAAPgA8AC8AbwA6AHAAPgA8AC8A
cwBwAGEAbgA+ADwALwBiAD4APAAvAHAAPgANAAoAIAAgADwALwB0AGQAPgANAAoAIAAgADwAdABk
ACAAdwBpAGQAdABoAD0AMQA2ACAAcwB0AHkAbABlAD0AJwB3AGkAZAB0AGgAOgAxADIALgAwAHAA
dAA7AGIAYQBjAGsAZwByAG8AdQBuAGQAOgAjAEMAQwBDAEMAQwBDADsAcABhAGQAZABpAG4AZwA6
AC4ANwA1AHAAdAAgAC4ANwA1AHAAdAAgAC4ANwA1AHAAdAAgAC4ANwA1AHAAdAAnAD4ADQAKACAA
IAA8AHAAIABjAGwAYQBzAHMAPQBNAHMAbwBOAG8AcgBtAGEAbAAgAGEAbABpAGcAbgA9AGMAZQBu
AHQAZQByACAAcwB0AHkAbABlAD0AJwB0AGUAeAB0AC0AYQBsAGkAZwBuADoAYwBlAG4AdABlAHIA
JwA+ADwAYgA+ADwAcwBwAGEAbgANAAoAIAAgAHMAdAB5AGwAZQA9ACcAbQBzAG8ALQBmAGEAcgBl
AGEAcwB0AC0AZgBvAG4AdAAtAGYAYQBtAGkAbAB5ADoAIgBUAGkAbQBlAHMAIABOAGUAdwAgAFIA
bwBtAGEAbgAiACcAPgA8AGEADQAKACAAIABoAHIAZQBmAD0AIgBoAHQAdABwADoALwAvAHcAdwB3
AC4AbQBhAHQAcgBpAHgAcwBjAGkAZQBuAGMAZQAuAGMAbwBtAC8AYwBnAGkALwBtAGEAcwB0AGUA
cgBfAHIAZQBzAHUAbAB0AHMALgBwAGwAPwBmAGkAbABlAD0ALgAuACUAMgBGAGQAYQB0AGEAJQAy
AEYAMgAwADEANQAxADIAMgA0ACUAMgBGAEYAVABUAHAAZgBhAFQARQBPAC4AZABhAHQAJgBhAG0A
cAA7AFIARQBQAFQAWQBQAEUAPQBwAHIAbwB0AGUAaQBuACYAYQBtAHAAOwBfAHMAaQBnAHQAaABy
AGUAcwBoAG8AbABkAD0AMAAuADAANQAmAGEAbQBwADsAUgBFAFAATwBSAFQAPQA1ADAAJgBhAG0A
cAA7AF8AcAByAGUAZgBlAHIAdABhAHgAbwBuAG8AbQB5AD0AMAAmAGEAbQBwADsAcwBlAHMAcwBp
AG8AbgBJAEQAPQBnAHUAZQBzAHQAXwBnAHUAZQBzAHQAcwBlAHMAcwBpAG8AbgAjAEgAaQB0ADMA
OQAiAD4AMwA5ADwALwBhAD4APABvADoAcAA+ADwALwBvADoAcAA+ADwALwBzAHAAYQBuAD4APAAv
AGIAPgA8AC8AcAA+AA0ACgAgACAAPAAvAHQAZAA+AA0ACgAgACAAPAB0AGQAIAB3AGkAZAB0AGgA
PQAxADYAIABzAHQAeQBsAGUAPQAnAHcAaQBkAHQAaAA6ADEAMgAuADAAcAB0ADsAYgBhAGMAawBn
AHIAbwB1AG4AZAA6ACMAQwBDAEMAQwBDAEMAOwBwAGEAZABkAGkAbgBnADoALgA3ADUAcAB0ACAA
LgA3ADUAcAB0ACAALgA3ADUAcAB0ACAALgA3ADUAcAB0ACcAPgANAAoAIAAgADwAcAAgAGMAbABh
AHMAcwA9AE0AcwBvAE4AbwByAG0AYQBsACAAYQBsAGkAZwBuAD0AYwBlAG4AdABlAHIAIABzAHQA
eQBsAGUAPQAnAHQAZQB4AHQALQBhAGwAaQBnAG4AOgBjAGUAbgB0AGUAcgAnAD4APABiAD4APABz
AHAAYQBuAA0ACgAgACAAcwB0AHkAbABlAD0AJwBtAHMAbwAtAGYAYQByAGUAYQBzAHQALQBmAG8A
bgB0AC0AZgBhAG0AaQBsAHkAOgAiAFQAaQBtAGUAcwAgAE4AZQB3ACAAUgBvAG0AYQBuACIAJwA+
ADwAYQANAAoAIAAgAGgAcgBlAGYAPQAiAGgAdAB0AHAAOgAvAC8AdwB3AHcALgBtAGEAdAByAGkA
eABzAGMAaQBlAG4AYwBlAC4AYwBvAG0ALwBjAGcAaQAvAG0AYQBzAHQAZQByAF8AcgBlAHMAdQBs
AHQAcwAuAHAAbAA/AGYAaQBsAGUAPQAuAC4AJQAyAEYAZABhAHQAYQAlADIARgAyADAAMQA1ADEA
MgAyADQAJQAyAEYARgBUAFQAcABmAGEAVABFAE8ALgBkAGEAdAAmAGEAbQBwADsAUgBFAFAAVABZ
AFAARQA9AHAAcgBvAHQAZQBpAG4AJgBhAG0AcAA7AF8AcwBpAGcAdABoAHIAZQBzAGgAbwBsAGQA
PQAwAC4AMAA1ACYAYQBtAHAAOwBSAEUAUABPAFIAVAA9ADUAMAAmAGEAbQBwADsAXwBwAHIAZQBm
AGUAcgB0AGEAeABvAG4AbwBtAHkAPQAwACYAYQBtAHAAOwBzAGUAcwBzAGkAbwBuAEkARAA9AGcA
dQBlAHMAdABfAGcAdQBlAHMAdABzAGUAcwBzAGkAbwBuACMASABpAHQANAAwACIAPgA0ADAAPAAv
AGEAPgA8AG8AOgBwAD4APAAvAG8AOgBwAD4APAAvAHMAcABhAG4APgA8AC8AYgA+ADwALwBwAD4A
DQAKACAAIAA8AC8AdABkAD4ADQAKACAAIAA8AHQAZAAgAHcAaQBkAHQAaAA9ADEANgAgAHMAdAB5
AGwAZQA9ACcAdwBpAGQAdABoADoAMQAyAC4AMABwAHQAOwBiAGEAYwBrAGcAcgBvAHUAbgBkADoA
IwBDAEMAQwBDAEMAQwA7AHAAYQBkAGQAaQBuAGcAOgAuADcANQBwAHQAIAAuADcANQBwAHQAIAAu
ADcANQBwAHQAIAAuADcANQBwAHQAJwA+AA0ACgAgACAAPABwACAAYwBsAGEAcwBzAD0ATQBzAG8A
TgBvAHIAbQBhAGwAIABhAGwAaQBnAG4APQBjAGUAbgB0AGUAcgAgAHMAdAB5AGwAZQA9ACcAdABl
AHgAdAAtAGEAbABpAGcAbgA6AGMAZQBuAHQAZQByACcAPgA8AGIAPgA8AHMAcABhAG4ADQAKACAA
IABzAHQAeQBsAGUAPQAnAG0AcwBvAC0AZgBhAHIAZQBhAHMAdAAtAGYAbwBuAHQALQBmAGEAbQBp
AGwAeQA6ACIAVABpAG0AZQBzACAATgBlAHcAIABSAG8AbQBhAG4AIgAnAD4APABhAA0ACgAgACAA
aAByAGUAZgA9ACIAaAB0AHQAcAA6AC8ALwB3AHcAdwAuAG0AYQB0AHIAaQB4AHMAYwBpAGUAbgBj
AGUALgBjAG8AbQAvAGMAZwBpAC8AbQBhAHMAdABlAHIAXwByAGUAcwB1AGwAdABzAC4AcABsAD8A
ZgBpAGwAZQA9AC4ALgAlADIARgBkAGEAdABhACUAMgBGADIAMAAxADUAMQAyADIANAAlADIARgBG
AFQAVABwAGYAYQBUAEUATwAuAGQAYQB0ACYAYQBtAHAAOwBSAEUAUABUAFkAUABFAD0AcAByAG8A
dABlAGkAbgAmAGEAbQBwADsAXwBzAGkAZwB0AGgAcgBlAHMAaABvAGwAZAA9ADAALgAwADUAJgBh
AG0AcAA7AFIARQBQAE8AUgBUAD0ANQAwACYAYQBtAHAAOwBfAHAAcgBlAGYAZQByAHQAYQB4AG8A
bgBvAG0AeQA9ADAAJgBhAG0AcAA7AHMAZQBzAHMAaQBvAG4ASQBEAD0AZwB1AGUAcwB0AF8AZwB1
AGUAcwB0AHMAZQBzAHMAaQBvAG4AIwBIAGkAdAA0ADEAIgA+ADQAMQA8AC8AYQA+ADwAbwA6AHAA
PgA8AC8AbwA6AHAAPgA8AC8AcwBwAGEAbgA+ADwALwBiAD4APAAvAHAAPgANAAoAIAAgADwALwB0
AGQAPgANAAoAIAAgADwAdABkACAAdwBpAGQAdABoAD0AMQA2ACAAcwB0AHkAbABlAD0AJwB3AGkA
ZAB0AGgAOgAxADIALgAwAHAAdAA7AGIAYQBjAGsAZwByAG8AdQBuAGQAOgAjAEMAQwBDAEMAQwBD
ADsAcABhAGQAZABpAG4AZwA6AC4ANwA1AHAAdAAgAC4ANwA1AHAAdAAgAC4ANwA1AHAAdAAgAC4A
NwA1AHAAdAAnAD4ADQAKACAAIAA8AHAAIABjAGwAYQBzAHMAPQBNAHMAbwBOAG8AcgBtAGEAbAAg
AGEAbABpAGcAbgA9AGMAZQBuAHQAZQByACAAcwB0AHkAbABlAD0AJwB0AGUAeAB0AC0AYQBsAGkA
ZwBuADoAYwBlAG4AdABlAHIAJwA+ADwAYgA+ADwAcwBwAGEAbgANAAoAIAAgAHMAdAB5AGwAZQA9
ACcAbQBzAG8ALQBmAGEAcgBlAGEAcwB0AC0AZgBvAG4AdAAtAGYAYQBtAGkAbAB5ADoAIgBUAGkA
bQBlAHMAIABOAGUAdwAgAFIAbwBtAGEAbgAiACcAPgA8AGEADQAKACAAIABoAHIAZQBmAD0AIgBo
AHQAdABwADoALwAvAHcAdwB3AC4AbQBhAHQAcgBpAHgAcwBjAGkAZQBuAGMAZQAuAGMAbwBtAC8A
YwBnAGkALwBtAGEAcwB0AGUAcgBfAHIAZQBzAHUAbAB0AHMALgBwAGwAPwBmAGkAbABlAD0ALgAu
ACUAMgBGAGQAYQB0AGEAJQAyAEYAMgAwADEANQAxADIAMgA0ACUAMgBGAEYAVABUAHAAZgBhAFQA
RQBPAC4AZABhAHQAJgBhAG0AcAA7AFIARQBQAFQAWQBQAEUAPQBwAHIAbwB0AGUAaQBuACYAYQBt
AHAAOwBfAHMAaQBnAHQAaAByAGUAcwBoAG8AbABkAD0AMAAuADAANQAmAGEAbQBwADsAUgBFAFAA
TwBSAFQAPQA1ADAAJgBhAG0AcAA7AF8AcAByAGUAZgBlAHIAdABhAHgAbwBuAG8AbQB5AD0AMAAm
AGEAbQBwADsAcwBlAHMAcwBpAG8AbgBJAEQAPQBnAHUAZQBzAHQAXwBnAHUAZQBzAHQAcwBlAHMA
cwBpAG8AbgAjAEgAaQB0ADQAMgAiAD4ANAAyADwALwBhAD4APABvADoAcAA+ADwALwBvADoAcAA+
ADwALwBzAHAAYQBuAD4APAAvAGIAPgA8AC8AcAA+AA0ACgAgACAAPAAvAHQAZAA+AA0ACgAgACAA
PAB0AGQAIAB3AGkAZAB0AGgAPQAxADYAIABzAHQAeQBsAGUAPQAnAHcAaQBkAHQAaAA6ADEAMgAu
ADAAcAB0ADsAYgBhAGMAawBnAHIAbwB1AG4AZAA6ACMAQwBDAEMAQwBDAEMAOwBwAGEAZABkAGkA
bgBnADoALgA3ADUAcAB0ACAALgA3ADUAcAB0ACAALgA3ADUAcAB0ACAALgA3ADUAcAB0ACcAPgAN
AAoAIAAgADwAcAAgAGMAbABhAHMAcwA9AE0AcwBvAE4AbwByAG0AYQBsACAAYQBsAGkAZwBuAD0A
YwBlAG4AdABlAHIAIABzAHQAeQBsAGUAPQAnAHQAZQB4AHQALQBhAGwAaQBnAG4AOgBjAGUAbgB0
AGUAcgAnAD4APABiAD4APABzAHAAYQBuAA0ACgAgACAAcwB0AHkAbABlAD0AJwBtAHMAbwAtAGYA
YQByAGUAYQBzAHQALQBmAG8AbgB0AC0AZgBhAG0AaQBsAHkAOgAiAFQAaQBtAGUAcwAgAE4AZQB3
ACAAUgBvAG0AYQBuACIAJwA+ADwAYQANAAoAIAAgAGgAcgBlAGYAPQAiAGgAdAB0AHAAOgAvAC8A
dwB3AHcALgBtAGEAdAByAGkAeABzAGMAaQBlAG4AYwBlAC4AYwBvAG0ALwBjAGcAaQAvAG0AYQBz
AHQAZQByAF8AcgBlAHMAdQBsAHQAcwAuAHAAbAA/AGYAaQBsAGUAPQAuAC4AJQAyAEYAZABhAHQA
YQAlADIARgAyADAAMQA1ADEAMgAyADQAJQAyAEYARgBUAFQAcABmAGEAVABFAE8ALgBkAGEAdAAm
AGEAbQBwADsAUgBFAFAAVABZAFAARQA9AHAAcgBvAHQAZQBpAG4AJgBhAG0AcAA7AF8AcwBpAGcA
dABoAHIAZQBzAGgAbwBsAGQAPQAwAC4AMAA1ACYAYQBtAHAAOwBSAEUAUABPAFIAVAA9ADUAMAAm
AGEAbQBwADsAXwBwAHIAZQBmAGUAcgB0AGEAeABvAG4AbwBtAHkAPQAwACYAYQBtAHAAOwBzAGUA
cwBzAGkAbwBuAEkARAA9AGcAdQBlAHMAdABfAGcAdQBlAHMAdABzAGUAcwBzAGkAbwBuACMASABp
AHQANAAzACIAPgA0ADMAPAAvAGEAPgA8AG8AOgBwAD4APAAvAG8AOgBwAD4APAAvAHMAcABhAG4A
PgA8AC8AYgA+ADwALwBwAD4ADQAKACAAIAA8AC8AdABkAD4ADQAKACAAIAA8AHQAZAAgAHcAaQBk
AHQAaAA9ADEANgAgAHMAdAB5AGwAZQA9ACcAdwBpAGQAdABoADoAMQAyAC4AMABwAHQAOwBiAGEA
YwBrAGcAcgBvAHUAbgBkADoAIwBDAEMAQwBDAEMAQwA7AHAAYQBkAGQAaQBuAGcAOgAuADcANQBw
AHQAIAAuADcANQBwAHQAIAAuADcANQBwAHQAIAAuADcANQBwAHQAJwA+AA0ACgAgACAAPABwACAA
YwBsAGEAcwBzAD0ATQBzAG8ATgBvAHIAbQBhAGwAIABhAGwAaQBnAG4APQBjAGUAbgB0AGUAcgAg
AHMAdAB5AGwAZQA9ACcAdABlAHgAdAAtAGEAbABpAGcAbgA6AGMAZQBuAHQAZQByACcAPgA8AGIA
PgA8AHMAcABhAG4ADQAKACAAIABzAHQAeQBsAGUAPQAnAG0AcwBvAC0AZgBhAHIAZQBhAHMAdAAt
AGYAbwBuAHQALQBmAGEAbQBpAGwAeQA6ACIAVABpAG0AZQBzACAATgBlAHcAIABSAG8AbQBhAG4A
IgAnAD4APABhAA0ACgAgACAAaAByAGUAZgA9ACIAaAB0AHQAcAA6AC8ALwB3AHcAdwAuAG0AYQB0
AHIAaQB4AHMAYwBpAGUAbgBjAGUALgBjAG8AbQAvAGMAZwBpAC8AbQBhAHMAdABlAHIAXwByAGUA
cwB1AGwAdABzAC4AcABsAD8AZgBpAGwAZQA9AC4ALgAlADIARgBkAGEAdABhACUAMgBGADIAMAAx
ADUAMQAyADIANAAlADIARgBGAFQAVABwAGYAYQBUAEUATwAuAGQAYQB0ACYAYQBtAHAAOwBSAEUA
UABUAFkAUABFAD0AcAByAG8AdABlAGkAbgAmAGEAbQBwADsAXwBzAGkAZwB0AGgAcgBlAHMAaABv
AGwAZAA9ADAALgAwADUAJgBhAG0AcAA7AFIARQBQAE8AUgBUAD0ANQAwACYAYQBtAHAAOwBfAHAA
cgBlAGYAZQByAHQAYQB4AG8AbgBvAG0AeQA9ADAAJgBhAG0AcAA7AHMAZQBzAHMAaQBvAG4ASQBE
AD0AZwB1AGUAcwB0AF8AZwB1AGUAcwB0AHMAZQBzAHMAaQBvAG4AIwBIAGkAdAA0ADQAIgA+ADQA
NAA8AC8AYQA+ADwAbwA6AHAAPgA8AC8AbwA6AHAAPgA8AC8AcwBwAGEAbgA+ADwALwBiAD4APAAv
AHAAPgANAAoAIAAgADwALwB0AGQAPgANAAoAIAAgADwAdABkACAAdwBpAGQAdABoAD0AMQA2ACAA
cwB0AHkAbABlAD0AJwB3AGkAZAB0AGgAOgAxADIALgAwAHAAdAA7AGIAYQBjAGsAZwByAG8AdQBu
AGQAOgAjAEMAQwBDAEMAQwBDADsAcABhAGQAZABpAG4AZwA6AC4ANwA1AHAAdAAgAC4ANwA1AHAA
dAAgAC4ANwA1AHAAdAAgAC4ANwA1AHAAdAAnAD4ADQAKACAAIAA8AHAAIABjAGwAYQBzAHMAPQBN
AHMAbwBOAG8AcgBtAGEAbAAgAGEAbABpAGcAbgA9AGMAZQBuAHQAZQByACAAcwB0AHkAbABlAD0A
JwB0AGUAeAB0AC0AYQBsAGkAZwBuADoAYwBlAG4AdABlAHIAJwA+ADwAYgA+ADwAcwBwAGEAbgAN
AAoAIAAgAHMAdAB5AGwAZQA9ACcAbQBzAG8ALQBmAGEAcgBlAGEAcwB0AC0AZgBvAG4AdAAtAGYA
YQBtAGkAbAB5ADoAIgBUAGkAbQBlAHMAIABOAGUAdwAgAFIAbwBtAGEAbgAiACcAPgA8AGEADQAK
ACAAIABoAHIAZQBmAD0AIgBoAHQAdABwADoALwAvAHcAdwB3AC4AbQBhAHQAcgBpAHgAcwBjAGkA
ZQBuAGMAZQAuAGMAbwBtAC8AYwBnAGkALwBtAGEAcwB0AGUAcgBfAHIAZQBzAHUAbAB0AHMALgBw
AGwAPwBmAGkAbABlAD0ALgAuACUAMgBGAGQAYQB0AGEAJQAyAEYAMgAwADEANQAxADIAMgA0ACUA
MgBGAEYAVABUAHAAZgBhAFQARQBPAC4AZABhAHQAJgBhAG0AcAA7AFIARQBQAFQAWQBQAEUAPQBw
AHIAbwB0AGUAaQBuACYAYQBtAHAAOwBfAHMAaQBnAHQAaAByAGUAcwBoAG8AbABkAD0AMAAuADAA
NQAmAGEAbQBwADsAUgBFAFAATwBSAFQAPQA1ADAAJgBhAG0AcAA7AF8AcAByAGUAZgBlAHIAdABh
AHgAbwBuAG8AbQB5AD0AMAAmAGEAbQBwADsAcwBlAHMAcwBpAG8AbgBJAEQAPQBnAHUAZQBzAHQA
XwBnAHUAZQBzAHQAcwBlAHMAcwBpAG8AbgAjAEgAaQB0ADQANQAiAD4ANAA1ADwALwBhAD4APABv
ADoAcAA+ADwALwBvADoAcAA+ADwALwBzAHAAYQBuAD4APAAvAGIAPgA8AC8AcAA+AA0ACgAgACAA
PAAvAHQAZAA+AA0ACgAgACAAPAB0AGQAIAB3AGkAZAB0AGgAPQAxADYAIABzAHQAeQBsAGUAPQAn
AHcAaQBkAHQAaAA6ADEAMgAuADAAcAB0ADsAYgBhAGMAawBnAHIAbwB1AG4AZAA6ACMAQwBDAEMA
QwBDAEMAOwBwAGEAZABkAGkAbgBnADoALgA3ADUAcAB0ACAALgA3ADUAcAB0ACAALgA3ADUAcAB0
ACAALgA3ADUAcAB0ACcAPgANAAoAIAAgADwAcAAgAGMAbABhAHMAcwA9AE0AcwBvAE4AbwByAG0A
YQBsACAAYQBsAGkAZwBuAD0AYwBlAG4AdABlAHIAIABzAHQAeQBsAGUAPQAnAHQAZQB4AHQALQBh
AGwAaQBnAG4AOgBjAGUAbgB0AGUAcgAnAD4APABiAD4APABzAHAAYQBuAA0ACgAgACAAcwB0AHkA
bABlAD0AJwBtAHMAbwAtAGYAYQByAGUAYQBzAHQALQBmAG8AbgB0AC0AZgBhAG0AaQBsAHkAOgAi
AFQAaQBtAGUAcwAgAE4AZQB3ACAAUgBvAG0AYQBuACIAJwA+ADwAYQANAAoAIAAgAGgAcgBlAGYA
PQAiAGgAdAB0AHAAOgAvAC8AdwB3AHcALgBtAGEAdAByAGkAeABzAGMAaQBlAG4AYwBlAC4AYwBv
AG0ALwBjAGcAaQAvAG0AYQBzAHQAZQByAF8AcgBlAHMAdQBsAHQAcwAuAHAAbAA/AGYAaQBsAGUA
PQAuAC4AJQAyAEYAZABhAHQAYQAlADIARgAyADAAMQA1ADEAMgAyADQAJQAyAEYARgBUAFQAcABm
AGEAVABFAE8ALgBkAGEAdAAmAGEAbQBwADsAUgBFAFAAVABZAFAARQA9AHAAcgBvAHQAZQBpAG4A
JgBhAG0AcAA7AF8AcwBpAGcAdABoAHIAZQBzAGgAbwBsAGQAPQAwAC4AMAA1ACYAYQBtAHAAOwBS
AEUAUABPAFIAVAA9ADUAMAAmAGEAbQBwADsAXwBwAHIAZQBmAGUAcgB0AGEAeABvAG4AbwBtAHkA
PQAwACYAYQBtAHAAOwBzAGUAcwBzAGkAbwBuAEkARAA9AGcAdQBlAHMAdABfAGcAdQBlAHMAdABz
AGUAcwBzAGkAbwBuACMASABpAHQANAA2ACIAPgA0ADYAPAAvAGEAPgA8AG8AOgBwAD4APAAvAG8A
OgBwAD4APAAvAHMAcABhAG4APgA8AC8AYgA+ADwALwBwAD4ADQAKACAAIAA8AC8AdABkAD4ADQAK
ACAAIAA8AHQAZAAgAHcAaQBkAHQAaAA9ADEANgAgAHMAdAB5AGwAZQA9ACcAdwBpAGQAdABoADoA
MQAyAC4AMABwAHQAOwBiAGEAYwBrAGcAcgBvAHUAbgBkADoAIwBDAEMAQwBDAEMAQwA7AHAAYQBk
AGQAaQBuAGcAOgAuADcANQBwAHQAIAAuADcANQBwAHQAIAAuADcANQBwAHQAIAAuADcANQBwAHQA
JwA+AA0ACgAgACAAPABwACAAYwBsAGEAcwBzAD0ATQBzAG8ATgBvAHIAbQBhAGwAIABhAGwAaQBn
AG4APQBjAGUAbgB0AGUAcgAgAHMAdAB5AGwAZQA9ACcAdABlAHgAdAAtAGEAbABpAGcAbgA6AGMA
ZQBuAHQAZQByACcAPgA8AGIAPgA8AHMAcABhAG4ADQAKACAAIABzAHQAeQBsAGUAPQAnAG0AcwBv
AC0AZgBhAHIAZQBhAHMAdAAtAGYAbwBuAHQALQBmAGEAbQBpAGwAeQA6ACIAVABpAG0AZQBzACAA
TgBlAHcAIABSAG8AbQBhAG4AIgAnAD4APABhAA0ACgAgACAAaAByAGUAZgA9ACIAaAB0AHQAcAA6
AC8ALwB3AHcAdwAuAG0AYQB0AHIAaQB4AHMAYwBpAGUAbgBjAGUALgBjAG8AbQAvAGMAZwBpAC8A
bQBhAHMAdABlAHIAXwByAGUAcwB1AGwAdABzAC4AcABsAD8AZgBpAGwAZQA9AC4ALgAlADIARgBk
AGEAdABhACUAMgBGADIAMAAxADUAMQAyADIANAAlADIARgBGAFQAVABwAGYAYQBUAEUATwAuAGQA
YQB0ACYAYQBtAHAAOwBSAEUAUABUAFkAUABFAD0AcAByAG8AdABlAGkAbgAmAGEAbQBwADsAXwBz
AGkAZwB0AGgAcgBlAHMAaABvAGwAZAA9ADAALgAwADUAJgBhAG0AcAA7AFIARQBQAE8AUgBUAD0A
NQAwACYAYQBtAHAAOwBfAHAAcgBlAGYAZQByAHQAYQB4AG8AbgBvAG0AeQA9ADAAJgBhAG0AcAA7
AHMAZQBzAHMAaQBvAG4ASQBEAD0AZwB1AGUAcwB0AF8AZwB1AGUAcwB0AHMAZQBzAHMAaQBvAG4A
IwBIAGkAdAA0ADcAIgA+ADQANwA8AC8AYQA+ADwAbwA6AHAAPgA8AC8AbwA6AHAAPgA8AC8AcwBw
AGEAbgA+ADwALwBiAD4APAAvAHAAPgANAAoAIAAgADwALwB0AGQAPgANAAoAIAAgADwAdABkACAA
dwBpAGQAdABoAD0AMQA2ACAAcwB0AHkAbABlAD0AJwB3AGkAZAB0AGgAOgAxADIALgAwAHAAdAA7
AGIAYQBjAGsAZwByAG8AdQBuAGQAOgAjAEMAQwBDAEMAQwBDADsAcABhAGQAZABpAG4AZwA6AC4A
NwA1AHAAdAAgAC4ANwA1AHAAdAAgAC4ANwA1AHAAdAAgAC4ANwA1AHAAdAAnAD4ADQAKACAAIAA8
AHAAIABjAGwAYQBzAHMAPQBNAHMAbwBOAG8AcgBtAGEAbAAgAGEAbABpAGcAbgA9AGMAZQBuAHQA
ZQByACAAcwB0AHkAbABlAD0AJwB0AGUAeAB0AC0AYQBsAGkAZwBuADoAYwBlAG4AdABlAHIAJwA+
ADwAYgA+ADwAcwBwAGEAbgANAAoAIAAgAHMAdAB5AGwAZQA9ACcAbQBzAG8ALQBmAGEAcgBlAGEA
cwB0AC0AZgBvAG4AdAAtAGYAYQBtAGkAbAB5ADoAIgBUAGkAbQBlAHMAIABOAGUAdwAgAFIAbwBt
AGEAbgAiACcAPgA8AGEADQAKACAAIABoAHIAZQBmAD0AIgBoAHQAdABwADoALwAvAHcAdwB3AC4A
bQBhAHQAcgBpAHgAcwBjAGkAZQBuAGMAZQAuAGMAbwBtAC8AYwBnAGkALwBtAGEAcwB0AGUAcgBf
AHIAZQBzAHUAbAB0AHMALgBwAGwAPwBmAGkAbABlAD0ALgAuACUAMgBGAGQAYQB0AGEAJQAyAEYA
MgAwADEANQAxADIAMgA0ACUAMgBGAEYAVABUAHAAZgBhAFQARQBPAC4AZABhAHQAJgBhAG0AcAA7
AFIARQBQAFQAWQBQAEUAPQBwAHIAbwB0AGUAaQBuACYAYQBtAHAAOwBfAHMAaQBnAHQAaAByAGUA
cwBoAG8AbABkAD0AMAAuADAANQAmAGEAbQBwADsAUgBFAFAATwBSAFQAPQA1ADAAJgBhAG0AcAA7
AF8AcAByAGUAZgBlAHIAdABhAHgAbwBuAG8AbQB5AD0AMAAmAGEAbQBwADsAcwBlAHMAcwBpAG8A
bgBJAEQAPQBnAHUAZQBzAHQAXwBnAHUAZQBzAHQAcwBlAHMAcwBpAG8AbgAjAEgAaQB0ADQAOAAi
AD4ANAA4ADwALwBhAD4APABvADoAcAA+ADwALwBvADoAcAA+ADwALwBzAHAAYQBuAD4APAAvAGIA
PgA8AC8AcAA+AA0ACgAgACAAPAAvAHQAZAA+AA0ACgAgACAAPAB0AGQAIAB3AGkAZAB0AGgAPQAx
ADYAIABzAHQAeQBsAGUAPQAnAHcAaQBkAHQAaAA6ADEAMgAuADAAcAB0ADsAYgBhAGMAawBnAHIA
bwB1AG4AZAA6ACMAQwBDAEMAQwBDAEMAOwBwAGEAZABkAGkAbgBnADoALgA3ADUAcAB0ACAALgA3
ADUAcAB0ACAALgA3ADUAcAB0ACAALgA3ADUAcAB0ACcAPgANAAoAIAAgADwAcAAgAGMAbABhAHMA
cwA9AE0AcwBvAE4AbwByAG0AYQBsACAAYQBsAGkAZwBuAD0AYwBlAG4AdABlAHIAIABzAHQAeQBs
AGUAPQAnAHQAZQB4AHQALQBhAGwAaQBnAG4AOgBjAGUAbgB0AGUAcgAnAD4APABiAD4APABzAHAA
YQBuAA0ACgAgACAAcwB0AHkAbABlAD0AJwBtAHMAbwAtAGYAYQByAGUAYQBzAHQALQBmAG8AbgB0
AC0AZgBhAG0AaQBsAHkAOgAiAFQAaQBtAGUAcwAgAE4AZQB3ACAAUgBvAG0AYQBuACIAJwA+ADwA
YQANAAoAIAAgAGgAcgBlAGYAPQAiAGgAdAB0AHAAOgAvAC8AdwB3AHcALgBtAGEAdAByAGkAeABz
AGMAaQBlAG4AYwBlAC4AYwBvAG0ALwBjAGcAaQAvAG0AYQBzAHQAZQByAF8AcgBlAHMAdQBsAHQA
cwAuAHAAbAA/AGYAaQBsAGUAPQAuAC4AJQAyAEYAZABhAHQAYQAlADIARgAyADAAMQA1ADEAMgAy
ADQAJQAyAEYARgBUAFQAcABmAGEAVABFAE8ALgBkAGEAdAAmAGEAbQBwADsAUgBFAFAAVABZAFAA
RQA9AHAAcgBvAHQAZQBpAG4AJgBhAG0AcAA7AF8AcwBpAGcAdABoAHIAZQBzAGgAbwBsAGQAPQAw
AC4AMAA1ACYAYQBtAHAAOwBSAEUAUABPAFIAVAA9ADUAMAAmAGEAbQBwADsAXwBwAHIAZQBmAGUA
cgB0AGEAeABvAG4AbwBtAHkAPQAwACYAYQBtAHAAOwBzAGUAcwBzAGkAbwBuAEkARAA9AGcAdQBl
AHMAdABfAGcAdQBlAHMAdABzAGUAcwBzAGkAbwBuACMASABpAHQANAA5ACIAPgA0ADkAPAAvAGEA
PgA8AG8AOgBwAD4APAAvAG8AOgBwAD4APAAvAHMAcABhAG4APgA8AC8AYgA+ADwALwBwAD4ADQAK
ACAAIAA8AC8AdABkAD4ADQAKACAAIAA8AHQAZAAgAHcAaQBkAHQAaAA9ADEANgAgAHMAdAB5AGwA
ZQA9ACcAdwBpAGQAdABoADoAMQAyAC4AMABwAHQAOwBiAGEAYwBrAGcAcgBvAHUAbgBkADoAIwBD
AEMAQwBDAEMAQwA7AHAAYQBkAGQAaQBuAGcAOgAuADcANQBwAHQAIAAuADcANQBwAHQAIAAuADcA
NQBwAHQAIAAuADcANQBwAHQAJwA+AA0ACgAgACAAPABwACAAYwBsAGEAcwBzAD0ATQBzAG8ATgBv
AHIAbQBhAGwAIABhAGwAaQBnAG4APQBjAGUAbgB0AGUAcgAgAHMAdAB5AGwAZQA9ACcAdABlAHgA
dAAtAGEAbABpAGcAbgA6AGMAZQBuAHQAZQByACcAPgA8AGIAPgA8AHMAcABhAG4ADQAKACAAIABz
AHQAeQBsAGUAPQAnAG0AcwBvAC0AZgBhAHIAZQBhAHMAdAAtAGYAbwBuAHQALQBmAGEAbQBpAGwA
eQA6ACIAVABpAG0AZQBzACAATgBlAHcAIABSAG8AbQBhAG4AIgAnAD4APABhAA0ACgAgACAAaABy
AGUAZgA9ACIAaAB0AHQAcAA6AC8ALwB3AHcAdwAuAG0AYQB0AHIAaQB4AHMAYwBpAGUAbgBjAGUA
LgBjAG8AbQAvAGMAZwBpAC8AbQBhAHMAdABlAHIAXwByAGUAcwB1AGwAdABzAC4AcABsAD8AZgBp
AGwAZQA9AC4ALgAlADIARgBkAGEAdABhACUAMgBGADIAMAAxADUAMQAyADIANAAlADIARgBGAFQA
VABwAGYAYQBUAEUATwAuAGQAYQB0ACYAYQBtAHAAOwBSAEUAUABUAFkAUABFAD0AcAByAG8AdABl
AGkAbgAmAGEAbQBwADsAXwBzAGkAZwB0AGgAcgBlAHMAaABvAGwAZAA9ADAALgAwADUAJgBhAG0A
cAA7AFIARQBQAE8AUgBUAD0ANQAwACYAYQBtAHAAOwBfAHAAcgBlAGYAZQByAHQAYQB4AG8AbgBv
AG0AeQA9ADAAJgBhAG0AcAA7AHMAZQBzAHMAaQBvAG4ASQBEAD0AZwB1AGUAcwB0AF8AZwB1AGUA
cwB0AHMAZQBzAHMAaQBvAG4AIwBIAGkAdAA1ADAAIgA+ADUAMAA8AC8AYQA+ADwAbwA6AHAAPgA8
AC8AbwA6AHAAPgA8AC8AcwBwAGEAbgA+ADwALwBiAD4APAAvAHAAPgANAAoAIAAgADwALwB0AGQA
PgANAAoAIAA8AC8AdAByAD4ADQAKACAAPAB0AHIAIABzAHQAeQBsAGUAPQAnAG0AcwBvAC0AeQBm
AHQAaQAtAGkAcgBvAHcAOgAxACcAPgANAAoAIAAgADwAdABkACAAbgBvAHcAcgBhAHAAIABzAHQA
eQBsAGUAPQAnAGIAYQBjAGsAZwByAG8AdQBuAGQAOgAjAEMAQwBDAEMAQwBDADsAcABhAGQAZABp
AG4AZwA6AC4ANwA1AHAAdAAgAC4ANwA1AHAAdAAgAC4ANwA1AHAAdAAgAC4ANwA1AHAAdAAnAD4A
DQAKACAAIAA8AHAAIABjAGwAYQBzAHMAPQBNAHMAbwBOAG8AcgBtAGEAbAA+ADwAYgA+ADwAcwBw
AGEAbgAgAHMAdAB5AGwAZQA9ACcAbQBzAG8ALQBmAGEAcgBlAGEAcwB0AC0AZgBvAG4AdAAtAGYA
YQBtAGkAbAB5ADoAIgBUAGkAbQBlAHMAIABOAGUAdwAgAFIAbwBtAGEAbgAiACcAPgA8AEkATgBQ
AFUAVAAgAFQAWQBQAEUAPQAiAGMAaABlAGMAawBiAG8AeAAiACAAQwBIAEUAQwBLAEUARAAgAE4A
QQBNAEUAPQAiAFEAVQBFACIAIABWAEEATABVAEUAPQAiADYANwAyAC4AMwA2ADEAOQA1ADcAIABm
AHIAbwBtACgANgA3ADMALgAzADYAOQAyADMAMwAsADEAKwApACAAaQBuAHQAZQBuAHMAaQB0AHkA
KAAyADcAMwAuADkANgA3ADMAKQAgAHEAdQBlAHIAeQAoADEAKQAiAD4APABhAA0ACgAgACAAaABy
AGUAZgA9ACIAaAB0AHQAcAA6AC8ALwB3AHcAdwAuAG0AYQB0AHIAaQB4AHMAYwBpAGUAbgBjAGUA
LgBjAG8AbQAvAGMAZwBpAC8AbQBhAHMAdABlAHIAXwByAGUAcwB1AGwAdABzAC4AcABsAD8AZgBp
AGwAZQA9AC4ALgAlADIARgBkAGEAdABhACUAMgBGADIAMAAxADUAMQAyADIANAAlADIARgBGAFQA
VABwAGYAYQBUAEUATwAuAGQAYQB0ACYAYQBtAHAAOwBSAEUAUABUAFkAUABFAD0AcAByAG8AdABl
AGkAbgAmAGEAbQBwADsAXwBzAGkAZwB0AGgAcgBlAHMAaABvAGwAZAA9ADAALgAwADUAJgBhAG0A
cAA7AFIARQBQAE8AUgBUAD0ANQAwACYAYQBtAHAAOwBfAHAAcgBlAGYAZQByAHQAYQB4AG8AbgBv
AG0AeQA9ADAAJgBhAG0AcAA7AHMAZQBzAHMAaQBvAG4ASQBEAD0AZwB1AGUAcwB0AF8AZwB1AGUA
cwB0AHMAZQBzAHMAaQBvAG4AIwBRAHUAZQByAHkAMQAiAD4ANgA3ADMALgAzADYAOQAyADwALwBh
AD4ADQAKACAAIAAoADEAKwApACAAPAAvAHMAcABhAG4APgA8AC8AYgA+ADwAcwBwAGEAbgAgAHMA
dAB5AGwAZQA9ACcAbQBzAG8ALQBmAGEAcgBlAGEAcwB0AC0AZgBvAG4AdAAtAGYAYQBtAGkAbAB5
ADoAIgBUAGkAbQBlAHMAIABOAGUAdwAgAFIAbwBtAGEAbgAiACcAPgA8AG8AOgBwAD4APAAvAG8A
OgBwAD4APAAvAHMAcABhAG4APgA8AC8AcAA+AA0ACgAgACAAPAAvAHQAZAA+AA0ACgAgACAAPAB0
AGQAIABzAHQAeQBsAGUAPQAnAHAAYQBkAGQAaQBuAGcAOgAuADcANQBwAHQAIAAuADcANQBwAHQA
IAAuADcANQBwAHQAIAAuADcANQBwAHQAJwA+AA0ACgAgACAAPABwACAAYwBsAGEAcwBzAD0ATQBz
AG8ATgBvAHIAbQBhAGwAPgA8AHMAcABhAG4AIABzAHQAeQBsAGUAPQAnAG0AcwBvAC0AZgBhAHIA
ZQBhAHMAdAAtAGYAbwBuAHQALQBmAGEAbQBpAGwAeQA6ACIAVABpAG0AZQBzACAATgBlAHcAIABS
AG8AbQBhAG4AIgAnAD4AJgBuAGIAcwBwADsAPABvADoAcAA+ADwALwBvADoAcAA+ADwALwBzAHAA
YQBuAD4APAAvAHAAPgANAAoAIAAgADwALwB0AGQAPgANAAoAIAAgADwAdABkACAAcwB0AHkAbABl
AD0AJwBwAGEAZABkAGkAbgBnADoALgA3ADUAcAB0ACAALgA3ADUAcAB0ACAALgA3ADUAcAB0ACAA
LgA3ADUAcAB0ACcAPgANAAoAIAAgADwAcAAgAGMAbABhAHMAcwA9AE0AcwBvAE4AbwByAG0AYQBs
ACAAYQBsAGkAZwBuAD0AYwBlAG4AdABlAHIAIABzAHQAeQBsAGUAPQAnAHQAZQB4AHQALQBhAGwA
aQBnAG4AOgBjAGUAbgB0AGUAcgAnAD4APABhAA0ACgAgACAAaAByAGUAZgA9ACIAaAB0AHQAcAA6
AC8ALwB3AHcAdwAuAG0AYQB0AHIAaQB4AHMAYwBpAGUAbgBjAGUALgBjAG8AbQAvAGMAZwBpAC8A
cAByAG8AdABlAGkAbgBfAHYAaQBlAHcALgBwAGwAPwBmAGkAbABlAD0ALgAuACUAMgBGAGQAYQB0
AGEAJQAyAEYAMgAwADEANQAxADIAMgA0ACUAMgBGAEYAVABUAHAAZgBhAFQARQBPAC4AZABhAHQA
JgBhAG0AcAA7AGgAaQB0AD0AMgAmAGEAbQBwADsAZABiAF8AaQBkAHgAPQAxACYAYQBtAHAAOwBz
AGUAcwBzAGkAbwBuAEkARAA9AGcAdQBlAHMAdABfAGcAdQBlAHMAdABzAGUAcwBzAGkAbwBuACIA
DQAKACAAIAB0AGEAcgBnAGUAdAA9ACIAXwBiAGwAYQBuAGsAIgA+ADwAcwBwAGEAbgAgAHMAdAB5
AGwAZQA9ACcAbQBzAG8ALQBmAGEAcgBlAGEAcwB0AC0AZgBvAG4AdAAtAGYAYQBtAGkAbAB5ADoA
IgBUAGkAbQBlAHMAIABOAGUAdwAgAFIAbwBtAGEAbgAiADsADQAKACAAIABtAHMAbwAtAG4AbwAt
AHAAcgBvAG8AZgA6AHkAZQBzADsAdABlAHgAdAAtAGQAZQBjAG8AcgBhAHQAaQBvAG4AOgBuAG8A
bgBlADsAdABlAHgAdAAtAHUAbgBkAGUAcgBsAGkAbgBlADoAbgBvAG4AZQAnAD4APAAhAC0ALQBb
AGkAZgAgAGcAdABlACAAdgBtAGwAIAAxAF0APgA8AHYAOgBzAGgAYQBwAGUADQAKACAAIAAgAGkA
ZAA9ACIAIAQ4BEEEQwQ9BD4EOgRfAHgAMAAwADIAMABfADEANAAiACAAbwA6AHMAcABpAGQAPQAi
AF8AeAAwADAAMAAwAF8AaQAxADIAMwA2ACIAIAB0AHkAcABlAD0AIgAjAF8AeAAwADAAMAAwAF8A
dAA3ADUAIgAgAGEAbAB0AD0AIgBoAHQAdABwADoALwAvAHcAdwB3AC4AbQBhAHQAcgBpAHgAcwBj
AGkAZQBuAGMAZQAuAGMAbwBtAC8AaQBtAGEAZwBlAHMALwBjAHkAYQBuAF8AYgBhAGwAbABfAHcA
aABpAHQAZQAuAGcAaQBmACIADQAKACAAIAAgAGgAcgBlAGYAPQAiAGgAdAB0AHAAOgAvAC8AdwB3
AHcALgBtAGEAdAByAGkAeABzAGMAaQBlAG4AYwBlAC4AYwBvAG0ALwBjAGcAaQAvAHAAcgBvAHQA
ZQBpAG4AXwB2AGkAZQB3AC4AcABsAD8AZgBpAGwAZQA9AC4ALgAlADIARgBkAGEAdABhACUAMgBG
ADIAMAAxADUAMQAyADIANAAlADIARgBGAFQAVABwAGYAYQBUAEUATwAuAGQAYQB0ACYAYQBtAHAA
OwBoAGkAdAA9ADIAJgBhAG0AcAA7AGQAYgBfAGkAZAB4AD0AMQAmAGEAbQBwADsAcwBlAHMAcwBp
AG8AbgBJAEQAPQBnAHUAZQBzAHQAXwBnAHUAZQBzAHQAcwBlAHMAcwBpAG8AbgAiAA0ACgAgACAA
IAB0AGEAcgBnAGUAdAA9ACIAXwBiAGwAYQBuAGsAIgAgAHMAdAB5AGwAZQA9ACcAdwBpAGQAdABo
ADoAMQAyAHAAdAA7AGgAZQBpAGcAaAB0ADoAMQAyAHAAdAA7AHYAaQBzAGkAYgBpAGwAaQB0AHkA
OgB2AGkAcwBpAGIAbABlADsADQAKACAAIAAgAG0AcwBvAC0AdwByAGEAcAAtAHMAdAB5AGwAZQA6
AHMAcQB1AGEAcgBlACcAIABvADoAYgB1AHQAdABvAG4APQAiAHQAIgA+AA0ACgAgACAAIAA8AHYA
OgBpAG0AYQBnAGUAZABhAHQAYQAgAHMAcgBjAD0AIgBNAGEAcwBjAG8AdABVAG4AaQBwAHIAbwB0
AGgAdQBtAGEAbgAxADgALgBmAGkAbABlAHMALwBpAG0AYQBnAGUAMAAwADMALgBnAGkAZgAiACAA
bwA6AHQAaQB0AGwAZQA9ACIAYwB5AGEAbgBfAGIAYQBsAGwAXwB3AGgAaQB0AGUAIgAvAD4ADQAK
ACAAIAA8AC8AdgA6AHMAaABhAHAAZQA+ADwAIQBbAGUAbgBkAGkAZgBdAC0ALQA+ADwAIQBbAGkA
ZgAgACEAdgBtAGwAXQA+ADwAcwBwAGEAbgAgAHMAdAB5AGwAZQA9ACcAbQBzAG8ALQBpAGcAbgBv
AHIAZQA6AHYAZwBsAGEAeQBvAHUAdAAnAD4APABpAG0AZwANAAoAIAAgAGIAbwByAGQAZQByAD0A
MAAgAHcAaQBkAHQAaAA9ADEANgAgAGgAZQBpAGcAaAB0AD0AMQA2ACAAcwByAGMAPQAiAE0AYQBz
AGMAbwB0AFUAbgBpAHAAcgBvAHQAaAB1AG0AYQBuADEAOAAuAGYAaQBsAGUAcwAvAGkAbQBhAGcA
ZQAwADAAMwAuAGcAaQBmACIADQAKACAAIABhAGwAdAA9ACIAaAB0AHQAcAA6AC8ALwB3AHcAdwAu
AG0AYQB0AHIAaQB4AHMAYwBpAGUAbgBjAGUALgBjAG8AbQAvAGkAbQBhAGcAZQBzAC8AYwB5AGEA
bgBfAGIAYQBsAGwAXwB3AGgAaQB0AGUALgBnAGkAZgAiACAAdgA6AHMAaABhAHAAZQBzAD0AIgAg
BDgEQQRDBD0EPgQ6BF8AeAAwADAAMgAwAF8AMQA0ACIAPgA8AC8AcwBwAGEAbgA+ADwAIQBbAGUA
bgBkAGkAZgBdAD4APAAvAHMAcABhAG4APgA8AC8AYQA+ADwAcwBwAGEAbgANAAoAIAAgAHMAdAB5
AGwAZQA9ACcAbQBzAG8ALQBmAGEAcgBlAGEAcwB0AC0AZgBvAG4AdAAtAGYAYQBtAGkAbAB5ADoA
IgBUAGkAbQBlAHMAIABOAGUAdwAgAFIAbwBtAGEAbgAiACcAPgA8AG8AOgBwAD4APAAvAG8AOgBw
AD4APAAvAHMAcABhAG4APgA8AC8AcAA+AA0ACgAgACAAPAAvAHQAZAA+AA0ACgAgACAAPAB0AGQA
IABzAHQAeQBsAGUAPQAnAHAAYQBkAGQAaQBuAGcAOgAuADcANQBwAHQAIAAuADcANQBwAHQAIAAu
ADcANQBwAHQAIAAuADcANQBwAHQAJwA+AA0ACgAgACAAPABwACAAYwBsAGEAcwBzAD0ATQBzAG8A
TgBvAHIAbQBhAGwAPgA8AHMAcABhAG4AIABzAHQAeQBsAGUAPQAnAG0AcwBvAC0AZgBhAHIAZQBh
AHMAdAAtAGYAbwBuAHQALQBmAGEAbQBpAGwAeQA6ACIAVABpAG0AZQBzACAATgBlAHcAIABSAG8A
bQBhAG4AIgAnAD4AJgBuAGIAcwBwADsAPABvADoAcAA+ADwALwBvADoAcAA+ADwALwBzAHAAYQBu
AD4APAAvAHAAPgANAAoAIAAgADwALwB0AGQAPgANAAoAIAAgADwAdABkACAAcwB0AHkAbABlAD0A
JwBwAGEAZABkAGkAbgBnADoALgA3ADUAcAB0ACAALgA3ADUAcAB0ACAALgA3ADUAcAB0ACAALgA3
ADUAcAB0ACcAPgANAAoAIAAgADwAcAAgAGMAbABhAHMAcwA9AE0AcwBvAE4AbwByAG0AYQBsACAA
YQBsAGkAZwBuAD0AYwBlAG4AdABlAHIAIABzAHQAeQBsAGUAPQAnAHQAZQB4AHQALQBhAGwAaQBn
AG4AOgBjAGUAbgB0AGUAcgAnAD4APABhAA0ACgAgACAAaAByAGUAZgA9ACIAaAB0AHQAcAA6AC8A
LwB3AHcAdwAuAG0AYQB0AHIAaQB4AHMAYwBpAGUAbgBjAGUALgBjAG8AbQAvAGMAZwBpAC8AcABy
AG8AdABlAGkAbgBfAHYAaQBlAHcALgBwAGwAPwBmAGkAbABlAD0ALgAuACUAMgBGAGQAYQB0AGEA
JQAyAEYAMgAwADEANQAxADIAMgA0ACUAMgBGAEYAVABUAHAAZgBhAFQARQBPAC4AZABhAHQAJgBh
AG0AcAA7AGgAaQB0AD0ANAAmAGEAbQBwADsAZABiAF8AaQBkAHgAPQAxACYAYQBtAHAAOwBzAGUA
cwBzAGkAbwBuAEkARAA9AGcAdQBlAHMAdABfAGcAdQBlAHMAdABzAGUAcwBzAGkAbwBuACIADQAK
ACAAIAB0AGEAcgBnAGUAdAA9ACIAXwBiAGwAYQBuAGsAIgA+ADwAcwBwAGEAbgAgAHMAdAB5AGwA
ZQA9ACcAbQBzAG8ALQBmAGEAcgBlAGEAcwB0AC0AZgBvAG4AdAAtAGYAYQBtAGkAbAB5ADoAIgBU
AGkAbQBlAHMAIABOAGUAdwAgAFIAbwBtAGEAbgAiADsADQAKACAAIABtAHMAbwAtAG4AbwAtAHAA
cgBvAG8AZgA6AHkAZQBzADsAdABlAHgAdAAtAGQAZQBjAG8AcgBhAHQAaQBvAG4AOgBuAG8AbgBl
ADsAdABlAHgAdAAtAHUAbgBkAGUAcgBsAGkAbgBlADoAbgBvAG4AZQAnAD4APAAhAC0ALQBbAGkA
ZgAgAGcAdABlACAAdgBtAGwAIAAxAF0APgA8AHYAOgBzAGgAYQBwAGUADQAKACAAIAAgAGkAZAA9
ACIAIAQ4BEEEQwQ9BD4EOgRfAHgAMAAwADIAMABfADEANQAiACAAbwA6AHMAcABpAGQAPQAiAF8A
eAAwADAAMAAwAF8AaQAxADIAMwA1ACIAIAB0AHkAcABlAD0AIgAjAF8AeAAwADAAMAAwAF8AdAA3
ADUAIgAgAGEAbAB0AD0AIgBoAHQAdABwADoALwAvAHcAdwB3AC4AbQBhAHQAcgBpAHgAcwBjAGkA
ZQBuAGMAZQAuAGMAbwBtAC8AaQBtAGEAZwBlAHMALwBjAHkAYQBuAF8AYgBhAGwAbABfAHcAaABp
AHQAZQAuAGcAaQBmACIADQAKACAAIAAgAGgAcgBlAGYAPQAiAGgAdAB0AHAAOgAvAC8AdwB3AHcA
LgBtAGEAdAByAGkAeABzAGMAaQBlAG4AYwBlAC4AYwBvAG0ALwBjAGcAaQAvAHAAcgBvAHQAZQBp
AG4AXwB2AGkAZQB3AC4AcABsAD8AZgBpAGwAZQA9AC4ALgAlADIARgBkAGEAdABhACUAMgBGADIA
MAAxADUAMQAyADIANAAlADIARgBGAFQAVABwAGYAYQBUAEUATwAuAGQAYQB0ACYAYQBtAHAAOwBo
AGkAdAA9ADQAJgBhAG0AcAA7AGQAYgBfAGkAZAB4AD0AMQAmAGEAbQBwADsAcwBlAHMAcwBpAG8A
bgBJAEQAPQBnAHUAZQBzAHQAXwBnAHUAZQBzAHQAcwBlAHMAcwBpAG8AbgAiAA0ACgAgACAAIAB0
AGEAcgBnAGUAdAA9ACIAXwBiAGwAYQBuAGsAIgAgAHMAdAB5AGwAZQA9ACcAdwBpAGQAdABoADoA
MQAyAHAAdAA7AGgAZQBpAGcAaAB0ADoAMQAyAHAAdAA7AHYAaQBzAGkAYgBpAGwAaQB0AHkAOgB2
AGkAcwBpAGIAbABlADsADQAKACAAIAAgAG0AcwBvAC0AdwByAGEAcAAtAHMAdAB5AGwAZQA6AHMA
cQB1AGEAcgBlACcAIABvADoAYgB1AHQAdABvAG4APQAiAHQAIgA+AA0ACgAgACAAIAA8AHYAOgBp
AG0AYQBnAGUAZABhAHQAYQAgAHMAcgBjAD0AIgBNAGEAcwBjAG8AdABVAG4AaQBwAHIAbwB0AGgA
dQBtAGEAbgAxADgALgBmAGkAbABlAHMALwBpAG0AYQBnAGUAMAAwADMALgBnAGkAZgAiACAAbwA6
AHQAaQB0AGwAZQA9ACIAYwB5AGEAbgBfAGIAYQBsAGwAXwB3AGgAaQB0AGUAIgAvAD4ADQAKACAA
IAA8AC8AdgA6AHMAaABhAHAAZQA+ADwAIQBbAGUAbgBkAGkAZgBdAC0ALQA+ADwAIQBbAGkAZgAg
ACEAdgBtAGwAXQA+ADwAcwBwAGEAbgAgAHMAdAB5AGwAZQA9ACcAbQBzAG8ALQBpAGcAbgBvAHIA
ZQA6AHYAZwBsAGEAeQBvAHUAdAAnAD4APABpAG0AZwANAAoAIAAgAGIAbwByAGQAZQByAD0AMAAg
AHcAaQBkAHQAaAA9ADEANgAgAGgAZQBpAGcAaAB0AD0AMQA2ACAAcwByAGMAPQAiAE0AYQBzAGMA
bwB0AFUAbgBpAHAAcgBvAHQAaAB1AG0AYQBuADEAOAAuAGYAaQBsAGUAcwAvAGkAbQBhAGcAZQAw
ADAAMwAuAGcAaQBmACIADQAKACAAIABhAGwAdAA9ACIAaAB0AHQAcAA6AC8ALwB3AHcAdwAuAG0A
YQB0AHIAaQB4AHMAYwBpAGUAbgBjAGUALgBjAG8AbQAvAGkAbQBhAGcAZQBzAC8AYwB5AGEAbgBf
AGIAYQBsAGwAXwB3AGgAaQB0AGUALgBnAGkAZgAiACAAdgA6AHMAaABhAHAAZQBzAD0AIgAgBDgE
QQRDBD0EPgQ6BF8AeAAwADAAMgAwAF8AMQA1ACIAPgA8AC8AcwBwAGEAbgA+ADwAIQBbAGUAbgBk
AGkAZgBdAD4APAAvAHMAcABhAG4APgA8AC8AYQA+ADwAcwBwAGEAbgANAAoAIAAgAHMAdAB5AGwA
ZQA9ACcAbQBzAG8ALQBmAGEAcgBlAGEAcwB0AC0AZgBvAG4AdAAtAGYAYQBtAGkAbAB5ADoAIgBU
AGkAbQBlAHMAIABOAGUAdwAgAFIAbwBtAGEAbgAiACcAPgA8AG8AOgBwAD4APAAvAG8AOgBwAD4A
PAAvAHMAcABhAG4APgA8AC8AcAA+AA0ACgAgACAAPAAvAHQAZAA+AA0ACgAgACAAPAB0AGQAIABz
AHQAeQBsAGUAPQAnAHAAYQBkAGQAaQBuAGcAOgAuADcANQBwAHQAIAAuADcANQBwAHQAIAAuADcA
NQBwAHQAIAAuADcANQBwAHQAJwA+AA0ACgAgACAAPABwACAAYwBsAGEAcwBzAD0ATQBzAG8ATgBv
AHIAbQBhAGwAPgA8AHMAcABhAG4AIABzAHQAeQBsAGUAPQAnAG0AcwBvAC0AZgBhAHIAZQBhAHMA
dAAtAGYAbwBuAHQALQBmAGEAbQBpAGwAeQA6ACIAVABpAG0AZQBzACAATgBlAHcAIABSAG8AbQBh
AG4AIgAnAD4AJgBuAGIAcwBwADsAPABvADoAcAA+ADwALwBvADoAcAA+ADwALwBzAHAAYQBuAD4A
PAAvAHAAPgANAAoAIAAgADwALwB0AGQAPgANAAoAIAAgADwAdABkACAAcwB0AHkAbABlAD0AJwBw
AGEAZABkAGkAbgBnADoALgA3ADUAcAB0ACAALgA3ADUAcAB0ACAALgA3ADUAcAB0ACAALgA3ADUA
cAB0ACcAPgANAAoAIAAgADwAcAAgAGMAbABhAHMAcwA9AE0AcwBvAE4AbwByAG0AYQBsAD4APABz
AHAAYQBuACAAcwB0AHkAbABlAD0AJwBtAHMAbwAtAGYAYQByAGUAYQBzAHQALQBmAG8AbgB0AC0A
ZgBhAG0AaQBsAHkAOgAiAFQAaQBtAGUAcwAgAE4AZQB3ACAAUgBvAG0AYQBuACIAJwA+ACYAbgBi
AHMAcAA7ADwAbwA6AHAAPgA8AC8AbwA6AHAAPgA8AC8AcwBwAGEAbgA+ADwALwBwAD4ADQAKACAA
IAA8AC8AdABkAD4ADQAKACAAIAA8AHQAZAAgAHMAdAB5AGwAZQA9ACcAcABhAGQAZABpAG4AZwA6
AC4ANwA1AHAAdAAgAC4ANwA1AHAAdAAgAC4ANwA1AHAAdAAgAC4ANwA1AHAAdAAnAD4ADQAKACAA
IAA8AHAAIABjAGwAYQBzAHMAPQBNAHMAbwBOAG8AcgBtAGEAbAAgAGEAbABpAGcAbgA9AGMAZQBu
AHQAZQByACAAcwB0AHkAbABlAD0AJwB0AGUAeAB0AC0AYQBsAGkAZwBuADoAYwBlAG4AdABlAHIA
JwA+ADwAYQANAAoAIAAgAGgAcgBlAGYAPQAiAGgAdAB0AHAAOgAvAC8AdwB3AHcALgBtAGEAdABy
AGkAeABzAGMAaQBlAG4AYwBlAC4AYwBvAG0ALwBjAGcAaQAvAHAAcgBvAHQAZQBpAG4AXwB2AGkA
ZQB3AC4AcABsAD8AZgBpAGwAZQA9AC4ALgAlADIARgBkAGEAdABhACUAMgBGADIAMAAxADUAMQAy
ADIANAAlADIARgBGAFQAVABwAGYAYQBUAEUATwAuAGQAYQB0ACYAYQBtAHAAOwBoAGkAdAA9ADcA
JgBhAG0AcAA7AGQAYgBfAGkAZAB4AD0AMQAmAGEAbQBwADsAcwBlAHMAcwBpAG8AbgBJAEQAPQBn
AHUAZQBzAHQAXwBnAHUAZQBzAHQAcwBlAHMAcwBpAG8AbgAiAA0ACgAgACAAdABhAHIAZwBlAHQA
PQAiAF8AYgBsAGEAbgBrACIAPgA8AHMAcABhAG4AIABzAHQAeQBsAGUAPQAnAG0AcwBvAC0AZgBh
AHIAZQBhAHMAdAAtAGYAbwBuAHQALQBmAGEAbQBpAGwAeQA6ACIAVABpAG0AZQBzACAATgBlAHcA
IABSAG8AbQBhAG4AIgA7AA0ACgAgACAAbQBzAG8ALQBuAG8ALQBwAHIAbwBvAGYAOgB5AGUAcwA7
AHQAZQB4AHQALQBkAGUAYwBvAHIAYQB0AGkAbwBuADoAbgBvAG4AZQA7AHQAZQB4AHQALQB1AG4A
ZABlAHIAbABpAG4AZQA6AG4AbwBuAGUAJwA+ADwAIQAtAC0AWwBpAGYAIABnAHQAZQAgAHYAbQBs
ACAAMQBdAD4APAB2ADoAcwBoAGEAcABlAA0ACgAgACAAIABpAGQAPQAiACAEOARBBEMEPQQ+BDoE
XwB4ADAAMAAyADAAXwAxADYAIgAgAG8AOgBzAHAAaQBkAD0AIgBfAHgAMAAwADAAMABfAGkAMQAy
ADMANAAiACAAdAB5AHAAZQA9ACIAIwBfAHgAMAAwADAAMABfAHQANwA1ACIAIABhAGwAdAA9ACIA
aAB0AHQAcAA6AC8ALwB3AHcAdwAuAG0AYQB0AHIAaQB4AHMAYwBpAGUAbgBjAGUALgBjAG8AbQAv
AGkAbQBhAGcAZQBzAC8AYwB5AGEAbgBfAGIAYQBsAGwAXwB3AGgAaQB0AGUALgBnAGkAZgAiAA0A
CgAgACAAIABoAHIAZQBmAD0AIgBoAHQAdABwADoALwAvAHcAdwB3AC4AbQBhAHQAcgBpAHgAcwBj
AGkAZQBuAGMAZQAuAGMAbwBtAC8AYwBnAGkALwBwAHIAbwB0AGUAaQBuAF8AdgBpAGUAdwAuAHAA
bAA/AGYAaQBsAGUAPQAuAC4AJQAyAEYAZABhAHQAYQAlADIARgAyADAAMQA1ADEAMgAyADQAJQAy
AEYARgBUAFQAcABmAGEAVABFAE8ALgBkAGEAdAAmAGEAbQBwADsAaABpAHQAPQA3ACYAYQBtAHAA
OwBkAGIAXwBpAGQAeAA9ADEAJgBhAG0AcAA7AHMAZQBzAHMAaQBvAG4ASQBEAD0AZwB1AGUAcwB0
AF8AZwB1AGUAcwB0AHMAZQBzAHMAaQBvAG4AIgANAAoAIAAgACAAdABhAHIAZwBlAHQAPQAiAF8A
YgBsAGEAbgBrACIAIABzAHQAeQBsAGUAPQAnAHcAaQBkAHQAaAA6ADEAMgBwAHQAOwBoAGUAaQBn
AGgAdAA6ADEAMgBwAHQAOwB2AGkAcwBpAGIAaQBsAGkAdAB5ADoAdgBpAHMAaQBiAGwAZQA7AA0A
CgAgACAAIABtAHMAbwAtAHcAcgBhAHAALQBzAHQAeQBsAGUAOgBzAHEAdQBhAHIAZQAnACAAbwA6
AGIAdQB0AHQAbwBuAD0AIgB0ACIAPgANAAoAIAAgACAAPAB2ADoAaQBtAGEAZwBlAGQAYQB0AGEA
IABzAHIAYwA9ACIATQBhAHMAYwBvAHQAVQBuAGkAcAByAG8AdABoAHUAbQBhAG4AMQA4AC4AZgBp
AGwAZQBzAC8AaQBtAGEAZwBlADAAMAAzAC4AZwBpAGYAIgAgAG8AOgB0AGkAdABsAGUAPQAiAGMA
eQBhAG4AXwBiAGEAbABsAF8AdwBoAGkAdABlACIALwA+AA0ACgAgACAAPAAvAHYAOgBzAGgAYQBw
AGUAPgA8ACEAWwBlAG4AZABpAGYAXQAtAC0APgA8ACEAWwBpAGYAIAAhAHYAbQBsAF0APgA8AHMA
cABhAG4AIABzAHQAeQBsAGUAPQAnAG0AcwBvAC0AaQBnAG4AbwByAGUAOgB2AGcAbABhAHkAbwB1
AHQAJwA+ADwAaQBtAGcADQAKACAAIABiAG8AcgBkAGUAcgA9ADAAIAB3AGkAZAB0AGgAPQAxADYA
IABoAGUAaQBnAGgAdAA9ADEANgAgAHMAcgBjAD0AIgBNAGEAcwBjAG8AdABVAG4AaQBwAHIAbwB0
AGgAdQBtAGEAbgAxADgALgBmAGkAbABlAHMALwBpAG0AYQBnAGUAMAAwADMALgBnAGkAZgAiAA0A
CgAgACAAYQBsAHQAPQAiAGgAdAB0AHAAOgAvAC8AdwB3AHcALgBtAGEAdAByAGkAeABzAGMAaQBl
AG4AYwBlAC4AYwBvAG0ALwBpAG0AYQBnAGUAcwAvAGMAeQBhAG4AXwBiAGEAbABsAF8AdwBoAGkA
dABlAC4AZwBpAGYAIgAgAHYAOgBzAGgAYQBwAGUAcwA9ACIAIAQ4BEEEQwQ9BD4EOgRfAHgAMAAw
ADIAMABfADEANgAiAD4APAAvAHMAcABhAG4APgA8ACEAWwBlAG4AZABpAGYAXQA+ADwALwBzAHAA
YQBuAD4APAAvAGEAPgA8AHMAcABhAG4ADQAKACAAIABzAHQAeQBsAGUAPQAnAG0AcwBvAC0AZgBh
AHIAZQBhAHMAdAAtAGYAbwBuAHQALQBmAGEAbQBpAGwAeQA6ACIAVABpAG0AZQBzACAATgBlAHcA
IABSAG8AbQBhAG4AIgAnAD4APABvADoAcAA+ADwALwBvADoAcAA+ADwALwBzAHAAYQBuAD4APAAv
AHAAPgANAAoAIAAgADwALwB0AGQAPgANAAoAIAAgADwAdABkACAAcwB0AHkAbABlAD0AJwBwAGEA
ZABkAGkAbgBnADoALgA3ADUAcAB0ACAALgA3ADUAcAB0ACAALgA3ADUAcAB0ACAALgA3ADUAcAB0
ACcAPgANAAoAIAAgADwAcAAgAGMAbABhAHMAcwA9AE0AcwBvAE4AbwByAG0AYQBsAD4APABzAHAA
YQBuACAAcwB0AHkAbABlAD0AJwBtAHMAbwAtAGYAYQByAGUAYQBzAHQALQBmAG8AbgB0AC0AZgBh
AG0AaQBsAHkAOgAiAFQAaQBtAGUAcwAgAE4AZQB3ACAAUgBvAG0AYQBuACIAJwA+ACYAbgBiAHMA
cAA7ADwAbwA6AHAAPgA8AC8AbwA6AHAAPgA8AC8AcwBwAGEAbgA+ADwALwBwAD4ADQAKACAAIAA8
AC8AdABkAD4ADQAKACAAIAA8AHQAZAAgAHMAdAB5AGwAZQA9ACcAcABhAGQAZABpAG4AZwA6AC4A
NwA1AHAAdAAgAC4ANwA1AHAAdAAgAC4ANwA1AHAAdAAgAC4ANwA1AHAAdAAnAD4ADQAKACAAIAA8
AHAAIABjAGwAYQBzAHMAPQBNAHMAbwBOAG8AcgBtAGEAbAA+ADwAcwBwAGEAbgAgAHMAdAB5AGwA
ZQA9ACcAbQBzAG8ALQBmAGEAcgBlAGEAcwB0AC0AZgBvAG4AdAAtAGYAYQBtAGkAbAB5ADoAIgBU
AGkAbQBlAHMAIABOAGUAdwAgAFIAbwBtAGEAbgAiACcAPgAmAG4AYgBzAHAAOwA8AG8AOgBwAD4A
PAAvAG8AOgBwAD4APAAvAHMAcABhAG4APgA8AC8AcAA+AA0ACgAgACAAPAAvAHQAZAA+AA0ACgAg
ACAAPAB0AGQAIABzAHQAeQBsAGUAPQAnAHAAYQBkAGQAaQBuAGcAOgAuADcANQBwAHQAIAAuADcA
NQBwAHQAIAAuADcANQBwAHQAIAAuADcANQBwAHQAJwA+AA0ACgAgACAAPABwACAAYwBsAGEAcwBz
AD0ATQBzAG8ATgBvAHIAbQBhAGwAPgA8AHMAcABhAG4AIABzAHQAeQBsAGUAPQAnAG0AcwBvAC0A
ZgBhAHIAZQBhAHMAdAAtAGYAbwBuAHQALQBmAGEAbQBpAGwAeQA6ACIAVABpAG0AZQBzACAATgBl
AHcAIABSAG8AbQBhAG4AIgAnAD4AJgBuAGIAcwBwADsAPABvADoAcAA+ADwALwBvADoAcAA+ADwA
LwBzAHAAYQBuAD4APAAvAHAAPgANAAoAIAAgADwALwB0AGQAPgANAAoAIAAgADwAdABkACAAcwB0
AHkAbABlAD0AJwBwAGEAZABkAGkAbgBnADoALgA3ADUAcAB0ACAALgA3ADUAcAB0ACAALgA3ADUA
cAB0ACAALgA3ADUAcAB0ACcAPgANAAoAIAAgADwAcAAgAGMAbABhAHMAcwA9AE0AcwBvAE4AbwBy
AG0AYQBsAD4APABzAHAAYQBuACAAcwB0AHkAbABlAD0AJwBtAHMAbwAtAGYAYQByAGUAYQBzAHQA
LQBmAG8AbgB0AC0AZgBhAG0AaQBsAHkAOgAiAFQAaQBtAGUAcwAgAE4AZQB3ACAAUgBvAG0AYQBu
ACIAJwA+ACYAbgBiAHMAcAA7ADwAbwA6AHAAPgA8AC8AbwA6AHAAPgA8AC8AcwBwAGEAbgA+ADwA
LwBwAD4ADQAKACAAIAA8AC8AdABkAD4ADQAKACAAIAA8AHQAZAAgAHMAdAB5AGwAZQA9ACcAcABh
AGQAZABpAG4AZwA6AC4ANwA1AHAAdAAgAC4ANwA1AHAAdAAgAC4ANwA1AHAAdAAgAC4ANwA1AHAA
dAAnAD4ADQAKACAAIAA8AHAAIABjAGwAYQBzAHMAPQBNAHMAbwBOAG8AcgBtAGEAbAAgAGEAbABp
AGcAbgA9AGMAZQBuAHQAZQByACAAcwB0AHkAbABlAD0AJwB0AGUAeAB0AC0AYQBsAGkAZwBuADoA
YwBlAG4AdABlAHIAJwA+ADwAYQANAAoAIAAgAGgAcgBlAGYAPQAiAGgAdAB0AHAAOgAvAC8AdwB3
AHcALgBtAGEAdAByAGkAeABzAGMAaQBlAG4AYwBlAC4AYwBvAG0ALwBjAGcAaQAvAHAAcgBvAHQA
ZQBpAG4AXwB2AGkAZQB3AC4AcABsAD8AZgBpAGwAZQA9AC4ALgAlADIARgBkAGEAdABhACUAMgBG
ADIAMAAxADUAMQAyADIANAAlADIARgBGAFQAVABwAGYAYQBUAEUATwAuAGQAYQB0ACYAYQBtAHAA
OwBoAGkAdAA9ADEAMgAmAGEAbQBwADsAZABiAF8AaQBkAHgAPQAxACYAYQBtAHAAOwBzAGUAcwBz
AGkAbwBuAEkARAA9AGcAdQBlAHMAdABfAGcAdQBlAHMAdABzAGUAcwBzAGkAbwBuACIADQAKACAA
IAB0AGEAcgBnAGUAdAA9ACIAXwBiAGwAYQBuAGsAIgA+ADwAcwBwAGEAbgAgAHMAdAB5AGwAZQA9
ACcAbQBzAG8ALQBmAGEAcgBlAGEAcwB0AC0AZgBvAG4AdAAtAGYAYQBtAGkAbAB5ADoAIgBUAGkA
bQBlAHMAIABOAGUAdwAgAFIAbwBtAGEAbgAiADsADQAKACAAIABtAHMAbwAtAG4AbwAtAHAAcgBv
AG8AZgA6AHkAZQBzADsAdABlAHgAdAAtAGQAZQBjAG8AcgBhAHQAaQBvAG4AOgBuAG8AbgBlADsA
dABlAHgAdAAtAHUAbgBkAGUAcgBsAGkAbgBlADoAbgBvAG4AZQAnAD4APAAhAC0ALQBbAGkAZgAg
AGcAdABlACAAdgBtAGwAIAAxAF0APgA8AHYAOgBzAGgAYQBwAGUADQAKACAAIAAgAGkAZAA9ACIA
IAQ4BEEEQwQ9BD4EOgRfAHgAMAAwADIAMABfADEANwAiACAAbwA6AHMAcABpAGQAPQAiAF8AeAAw
ADAAMAAwAF8AaQAxADIAMwAzACIAIAB0AHkAcABlAD0AIgAjAF8AeAAwADAAMAAwAF8AdAA3ADUA
IgAgAGEAbAB0AD0AIgBoAHQAdABwADoALwAvAHcAdwB3AC4AbQBhAHQAcgBpAHgAcwBjAGkAZQBu
AGMAZQAuAGMAbwBtAC8AaQBtAGEAZwBlAHMALwBjAHkAYQBuAF8AYgBhAGwAbABfAHcAaABpAHQA
ZQAuAGcAaQBmACIADQAKACAAIAAgAGgAcgBlAGYAPQAiAGgAdAB0AHAAOgAvAC8AdwB3AHcALgBt
AGEAdAByAGkAeABzAGMAaQBlAG4AYwBlAC4AYwBvAG0ALwBjAGcAaQAvAHAAcgBvAHQAZQBpAG4A
XwB2AGkAZQB3AC4AcABsAD8AZgBpAGwAZQA9AC4ALgAlADIARgBkAGEAdABhACUAMgBGADIAMAAx
ADUAMQAyADIANAAlADIARgBGAFQAVABwAGYAYQBUAEUATwAuAGQAYQB0ACYAYQBtAHAAOwBoAGkA
dAA9ADEAMgAmAGEAbQBwADsAZABiAF8AaQBkAHgAPQAxACYAYQBtAHAAOwBzAGUAcwBzAGkAbwBu
AEkARAA9AGcAdQBlAHMAdABfAGcAdQBlAHMAdABzAGUAcwBzAGkAbwBuACIADQAKACAAIAAgAHQA
YQByAGcAZQB0AD0AIgBfAGIAbABhAG4AawAiACAAcwB0AHkAbABlAD0AJwB3AGkAZAB0AGgAOgAx
ADIAcAB0ADsAaABlAGkAZwBoAHQAOgAxADIAcAB0ADsAdgBpAHMAaQBiAGkAbABpAHQAeQA6AHYA
aQBzAGkAYgBsAGUAOwANAAoAIAAgACAAbQBzAG8ALQB3AHIAYQBwAC0AcwB0AHkAbABlADoAcwBx
AHUAYQByAGUAJwAgAG8AOgBiAHUAdAB0AG8AbgA9ACIAdAAiAD4ADQAKACAAIAAgADwAdgA6AGkA
bQBhAGcAZQBkAGEAdABhACAAcwByAGMAPQAiAE0AYQBzAGMAbwB0AFUAbgBpAHAAcgBvAHQAaAB1
AG0AYQBuADEAOAAuAGYAaQBsAGUAcwAvAGkAbQBhAGcAZQAwADAAMwAuAGcAaQBmACIAIABvADoA
dABpAHQAbABlAD0AIgBjAHkAYQBuAF8AYgBhAGwAbABfAHcAaABpAHQAZQAiAC8APgANAAoAIAAg
ADwALwB2ADoAcwBoAGEAcABlAD4APAAhAFsAZQBuAGQAaQBmAF0ALQAtAD4APAAhAFsAaQBmACAA
IQB2AG0AbABdAD4APABzAHAAYQBuACAAcwB0AHkAbABlAD0AJwBtAHMAbwAtAGkAZwBuAG8AcgBl
ADoAdgBnAGwAYQB5AG8AdQB0ACcAPgA8AGkAbQBnAA0ACgAgACAAYgBvAHIAZABlAHIAPQAwACAA
dwBpAGQAdABoAD0AMQA2ACAAaABlAGkAZwBoAHQAPQAxADYAIABzAHIAYwA9ACIATQBhAHMAYwBv
AHQAVQBuAGkAcAByAG8AdABoAHUAbQBhAG4AMQA4AC4AZgBpAGwAZQBzAC8AaQBtAGEAZwBlADAA
MAAzAC4AZwBpAGYAIgANAAoAIAAgAGEAbAB0AD0AIgBoAHQAdABwADoALwAvAHcAdwB3AC4AbQBh
AHQAcgBpAHgAcwBjAGkAZQBuAGMAZQAuAGMAbwBtAC8AaQBtAGEAZwBlAHMALwBjAHkAYQBuAF8A
YgBhAGwAbABfAHcAaABpAHQAZQAuAGcAaQBmACIAIAB2ADoAcwBoAGEAcABlAHMAPQAiACAEOARB
BEMEPQQ+BDoEXwB4ADAAMAAyADAAXwAxADcAIgA+ADwALwBzAHAAYQBuAD4APAAhAFsAZQBuAGQA
aQBmAF0APgA8AC8AcwBwAGEAbgA+ADwALwBhAD4APABzAHAAYQBuAA0ACgAgACAAcwB0AHkAbABl
AD0AJwBtAHMAbwAtAGYAYQByAGUAYQBzAHQALQBmAG8AbgB0AC0AZgBhAG0AaQBsAHkAOgAiAFQA
aQBtAGUAcwAgAE4AZQB3ACAAUgBvAG0AYQBuACIAJwA+ADwAbwA6AHAAPgA8AC8AbwA6AHAAPgA8
AC8AcwBwAGEAbgA+ADwALwBwAD4ADQAKACAAIAA8AC8AdABkAD4ADQAKACAAIAA8AHQAZAAgAHMA
dAB5AGwAZQA9ACcAcABhAGQAZABpAG4AZwA6AC4ANwA1AHAAdAAgAC4ANwA1AHAAdAAgAC4ANwA1
AHAAdAAgAC4ANwA1AHAAdAAnAD4ADQAKACAAIAA8AHAAIABjAGwAYQBzAHMAPQBNAHMAbwBOAG8A
cgBtAGEAbAAgAGEAbABpAGcAbgA9AGMAZQBuAHQAZQByACAAcwB0AHkAbABlAD0AJwB0AGUAeAB0
AC0AYQBsAGkAZwBuADoAYwBlAG4AdABlAHIAJwA+ADwAYQANAAoAIAAgAGgAcgBlAGYAPQAiAGgA
dAB0AHAAOgAvAC8AdwB3AHcALgBtAGEAdAByAGkAeABzAGMAaQBlAG4AYwBlAC4AYwBvAG0ALwBj
AGcAaQAvAHAAcgBvAHQAZQBpAG4AXwB2AGkAZQB3AC4AcABsAD8AZgBpAGwAZQA9AC4ALgAlADIA
RgBkAGEAdABhACUAMgBGADIAMAAxADUAMQAyADIANAAlADIARgBGAFQAVABwAGYAYQBUAEUATwAu
AGQAYQB0ACYAYQBtAHAAOwBoAGkAdAA9ADEAMwAmAGEAbQBwADsAZABiAF8AaQBkAHgAPQAxACYA
YQBtAHAAOwBzAGUAcwBzAGkAbwBuAEkARAA9AGcAdQBlAHMAdABfAGcAdQBlAHMAdABzAGUAcwBz
AGkAbwBuACIADQAKACAAIAB0AGEAcgBnAGUAdAA9ACIAXwBiAGwAYQBuAGsAIgA+ADwAcwBwAGEA
bgAgAHMAdAB5AGwAZQA9ACcAbQBzAG8ALQBmAGEAcgBlAGEAcwB0AC0AZgBvAG4AdAAtAGYAYQBt
AGkAbAB5ADoAIgBUAGkAbQBlAHMAIABOAGUAdwAgAFIAbwBtAGEAbgAiADsADQAKACAAIABtAHMA
bwAtAG4AbwAtAHAAcgBvAG8AZgA6AHkAZQBzADsAdABlAHgAdAAtAGQAZQBjAG8AcgBhAHQAaQBv
AG4AOgBuAG8AbgBlADsAdABlAHgAdAAtAHUAbgBkAGUAcgBsAGkAbgBlADoAbgBvAG4AZQAnAD4A
PAAhAC0ALQBbAGkAZgAgAGcAdABlACAAdgBtAGwAIAAxAF0APgA8AHYAOgBzAGgAYQBwAGUADQAK
ACAAIAAgAGkAZAA9ACIAIAQ4BEEEQwQ9BD4EOgRfAHgAMAAwADIAMABfADEAOAAiACAAbwA6AHMA
cABpAGQAPQAiAF8AeAAwADAAMAAwAF8AaQAxADIAMwAyACIAIAB0AHkAcABlAD0AIgAjAF8AeAAw
ADAAMAAwAF8AdAA3ADUAIgAgAGEAbAB0AD0AIgBoAHQAdABwADoALwAvAHcAdwB3AC4AbQBhAHQA
cgBpAHgAcwBjAGkAZQBuAGMAZQAuAGMAbwBtAC8AaQBtAGEAZwBlAHMALwBjAHkAYQBuAF8AYgBh
AGwAbABfAHcAaABpAHQAZQAuAGcAaQBmACIADQAKACAAIAAgAGgAcgBlAGYAPQAiAGgAdAB0AHAA
OgAvAC8AdwB3AHcALgBtAGEAdAByAGkAeABzAGMAaQBlAG4AYwBlAC4AYwBvAG0ALwBjAGcAaQAv
AHAAcgBvAHQAZQBpAG4AXwB2AGkAZQB3AC4AcABsAD8AZgBpAGwAZQA9AC4ALgAlADIARgBkAGEA
dABhACUAMgBGADIAMAAxADUAMQAyADIANAAlADIARgBGAFQAVABwAGYAYQBUAEUATwAuAGQAYQB0
ACYAYQBtAHAAOwBoAGkAdAA9ADEAMwAmAGEAbQBwADsAZABiAF8AaQBkAHgAPQAxACYAYQBtAHAA
OwBzAGUAcwBzAGkAbwBuAEkARAA9AGcAdQBlAHMAdABfAGcAdQBlAHMAdABzAGUAcwBzAGkAbwBu
ACIADQAKACAAIAAgAHQAYQByAGcAZQB0AD0AIgBfAGIAbABhAG4AawAiACAAcwB0AHkAbABlAD0A
JwB3AGkAZAB0AGgAOgAxADIAcAB0ADsAaABlAGkAZwBoAHQAOgAxADIAcAB0ADsAdgBpAHMAaQBi
AGkAbABpAHQAeQA6AHYAaQBzAGkAYgBsAGUAOwANAAoAIAAgACAAbQBzAG8ALQB3AHIAYQBwAC0A
cwB0AHkAbABlADoAcwBxAHUAYQByAGUAJwAgAG8AOgBiAHUAdAB0AG8AbgA9ACIAdAAiAD4ADQAK
ACAAIAAgADwAdgA6AGkAbQBhAGcAZQBkAGEAdABhACAAcwByAGMAPQAiAE0AYQBzAGMAbwB0AFUA
bgBpAHAAcgBvAHQAaAB1AG0AYQBuADEAOAAuAGYAaQBsAGUAcwAvAGkAbQBhAGcAZQAwADAAMwAu
AGcAaQBmACIAIABvADoAdABpAHQAbABlAD0AIgBjAHkAYQBuAF8AYgBhAGwAbABfAHcAaABpAHQA
ZQAiAC8APgANAAoAIAAgADwALwB2ADoAcwBoAGEAcABlAD4APAAhAFsAZQBuAGQAaQBmAF0ALQAt
AD4APAAhAFsAaQBmACAAIQB2AG0AbABdAD4APABzAHAAYQBuACAAcwB0AHkAbABlAD0AJwBtAHMA
bwAtAGkAZwBuAG8AcgBlADoAdgBnAGwAYQB5AG8AdQB0ACcAPgA8AGkAbQBnAA0ACgAgACAAYgBv
AHIAZABlAHIAPQAwACAAdwBpAGQAdABoAD0AMQA2ACAAaABlAGkAZwBoAHQAPQAxADYAIABzAHIA
YwA9ACIATQBhAHMAYwBvAHQAVQBuAGkAcAByAG8AdABoAHUAbQBhAG4AMQA4AC4AZgBpAGwAZQBz
AC8AaQBtAGEAZwBlADAAMAAzAC4AZwBpAGYAIgANAAoAIAAgAGEAbAB0AD0AIgBoAHQAdABwADoA
LwAvAHcAdwB3AC4AbQBhAHQAcgBpAHgAcwBjAGkAZQBuAGMAZQAuAGMAbwBtAC8AaQBtAGEAZwBl
AHMALwBjAHkAYQBuAF8AYgBhAGwAbABfAHcAaABpAHQAZQAuAGcAaQBmACIAIAB2ADoAcwBoAGEA
cABlAHMAPQAiACAEOARBBEMEPQQ+BDoEXwB4ADAAMAAyADAAXwAxADgAIgA+ADwALwBzAHAAYQBu
AD4APAAhAFsAZQBuAGQAaQBmAF0APgA8AC8AcwBwAGEAbgA+ADwALwBhAD4APABzAHAAYQBuAA0A
CgAgACAAcwB0AHkAbABlAD0AJwBtAHMAbwAtAGYAYQByAGUAYQBzAHQALQBmAG8AbgB0AC0AZgBh
AG0AaQBsAHkAOgAiAFQAaQBtAGUAcwAgAE4AZQB3ACAAUgBvAG0AYQBuACIAJwA+ADwAbwA6AHAA
PgA8AC8AbwA6AHAAPgA8AC8AcwBwAGEAbgA+ADwALwBwAD4ADQAKACAAIAA8AC8AdABkAD4ADQAK
ACAAIAA8AHQAZAAgAHMAdAB5AGwAZQA9ACcAcABhAGQAZABpAG4AZwA6AC4ANwA1AHAAdAAgAC4A
NwA1AHAAdAAgAC4ANwA1AHAAdAAgAC4ANwA1AHAAdAAnAD4ADQAKACAAIAA8AHAAIABjAGwAYQBz
AHMAPQBNAHMAbwBOAG8AcgBtAGEAbAAgAGEAbABpAGcAbgA9AGMAZQBuAHQAZQByACAAcwB0AHkA
bABlAD0AJwB0AGUAeAB0AC0AYQBsAGkAZwBuADoAYwBlAG4AdABlAHIAJwA+ADwAYQANAAoAIAAg
AGgAcgBlAGYAPQAiAGgAdAB0AHAAOgAvAC8AdwB3AHcALgBtAGEAdAByAGkAeABzAGMAaQBlAG4A
YwBlAC4AYwBvAG0ALwBjAGcAaQAvAHAAcgBvAHQAZQBpAG4AXwB2AGkAZQB3AC4AcABsAD8AZgBp
AGwAZQA9AC4ALgAlADIARgBkAGEAdABhACUAMgBGADIAMAAxADUAMQAyADIANAAlADIARgBGAFQA
VABwAGYAYQBUAEUATwAuAGQAYQB0ACYAYQBtAHAAOwBoAGkAdAA9ADEANAAmAGEAbQBwADsAZABi
AF8AaQBkAHgAPQAxACYAYQBtAHAAOwBzAGUAcwBzAGkAbwBuAEkARAA9AGcAdQBlAHMAdABfAGcA
dQBlAHMAdABzAGUAcwBzAGkAbwBuACIADQAKACAAIAB0AGEAcgBnAGUAdAA9ACIAXwBiAGwAYQBu
AGsAIgA+ADwAcwBwAGEAbgAgAHMAdAB5AGwAZQA9ACcAbQBzAG8ALQBmAGEAcgBlAGEAcwB0AC0A
ZgBvAG4AdAAtAGYAYQBtAGkAbAB5ADoAIgBUAGkAbQBlAHMAIABOAGUAdwAgAFIAbwBtAGEAbgAi
ADsADQAKACAAIABtAHMAbwAtAG4AbwAtAHAAcgBvAG8AZgA6AHkAZQBzADsAdABlAHgAdAAtAGQA
ZQBjAG8AcgBhAHQAaQBvAG4AOgBuAG8AbgBlADsAdABlAHgAdAAtAHUAbgBkAGUAcgBsAGkAbgBl
ADoAbgBvAG4AZQAnAD4APAAhAC0ALQBbAGkAZgAgAGcAdABlACAAdgBtAGwAIAAxAF0APgA8AHYA
OgBzAGgAYQBwAGUADQAKACAAIAAgAGkAZAA9ACIAIAQ4BEEEQwQ9BD4EOgRfAHgAMAAwADIAMABf
ADEAOQAiACAAbwA6AHMAcABpAGQAPQAiAF8AeAAwADAAMAAwAF8AaQAxADIAMwAxACIAIAB0AHkA
cABlAD0AIgAjAF8AeAAwADAAMAAwAF8AdAA3ADUAIgAgAGEAbAB0AD0AIgBoAHQAdABwADoALwAv
AHcAdwB3AC4AbQBhAHQAcgBpAHgAcwBjAGkAZQBuAGMAZQAuAGMAbwBtAC8AaQBtAGEAZwBlAHMA
LwBjAHkAYQBuAF8AYgBhAGwAbABfAHcAaABpAHQAZQAuAGcAaQBmACIADQAKACAAIAAgAGgAcgBl
AGYAPQAiAGgAdAB0AHAAOgAvAC8AdwB3AHcALgBtAGEAdAByAGkAeABzAGMAaQBlAG4AYwBlAC4A
YwBvAG0ALwBjAGcAaQAvAHAAcgBvAHQAZQBpAG4AXwB2AGkAZQB3AC4AcABsAD8AZgBpAGwAZQA9
AC4ALgAlADIARgBkAGEAdABhACUAMgBGADIAMAAxADUAMQAyADIANAAlADIARgBGAFQAVABwAGYA
YQBUAEUATwAuAGQAYQB0ACYAYQBtAHAAOwBoAGkAdAA9ADEANAAmAGEAbQBwADsAZABiAF8AaQBk
AHgAPQAxACYAYQBtAHAAOwBzAGUAcwBzAGkAbwBuAEkARAA9AGcAdQBlAHMAdABfAGcAdQBlAHMA
dABzAGUAcwBzAGkAbwBuACIADQAKACAAIAAgAHQAYQByAGcAZQB0AD0AIgBfAGIAbABhAG4AawAi
ACAAcwB0AHkAbABlAD0AJwB3AGkAZAB0AGgAOgAxADIAcAB0ADsAaABlAGkAZwBoAHQAOgAxADIA
cAB0ADsAdgBpAHMAaQBiAGkAbABpAHQAeQA6AHYAaQBzAGkAYgBsAGUAOwANAAoAIAAgACAAbQBz
AG8ALQB3AHIAYQBwAC0AcwB0AHkAbABlADoAcwBxAHUAYQByAGUAJwAgAG8AOgBiAHUAdAB0AG8A
bgA9ACIAdAAiAD4ADQAKACAAIAAgADwAdgA6AGkAbQBhAGcAZQBkAGEAdABhACAAcwByAGMAPQAi
AE0AYQBzAGMAbwB0AFUAbgBpAHAAcgBvAHQAaAB1AG0AYQBuADEAOAAuAGYAaQBsAGUAcwAvAGkA
bQBhAGcAZQAwADAAMwAuAGcAaQBmACIAIABvADoAdABpAHQAbABlAD0AIgBjAHkAYQBuAF8AYgBh
AGwAbABfAHcAaABpAHQAZQAiAC8APgANAAoAIAAgADwALwB2ADoAcwBoAGEAcABlAD4APAAhAFsA
ZQBuAGQAaQBmAF0ALQAtAD4APAAhAFsAaQBmACAAIQB2AG0AbABdAD4APABzAHAAYQBuACAAcwB0
AHkAbABlAD0AJwBtAHMAbwAtAGkAZwBuAG8AcgBlADoAdgBnAGwAYQB5AG8AdQB0ACcAPgA8AGkA
bQBnAA0ACgAgACAAYgBvAHIAZABlAHIAPQAwACAAdwBpAGQAdABoAD0AMQA2ACAAaABlAGkAZwBo
AHQAPQAxADYAIABzAHIAYwA9ACIATQBhAHMAYwBvAHQAVQBuAGkAcAByAG8AdABoAHUAbQBhAG4A
MQA4AC4AZgBpAGwAZQBzAC8AaQBtAGEAZwBlADAAMAAzAC4AZwBpAGYAIgANAAoAIAAgAGEAbAB0
AD0AIgBoAHQAdABwADoALwAvAHcAdwB3AC4AbQBhAHQAcgBpAHgAcwBjAGkAZQBuAGMAZQAuAGMA
bwBtAC8AaQBtAGEAZwBlAHMALwBjAHkAYQBuAF8AYgBhAGwAbABfAHcAaABpAHQAZQAuAGcAaQBm
ACIAIAB2ADoAcwBoAGEAcABlAHMAPQAiACAEOARBBEMEPQQ+BDoEXwB4ADAAMAAyADAAXwAxADkA
IgA+ADwALwBzAHAAYQBuAD4APAAhAFsAZQBuAGQAaQBmAF0APgA8AC8AcwBwAGEAbgA+ADwALwBh
AD4APABzAHAAYQBuAA0ACgAgACAAcwB0AHkAbABlAD0AJwBtAHMAbwAtAGYAYQByAGUAYQBzAHQA
LQBmAG8AbgB0AC0AZgBhAG0AaQBsAHkAOgAiAFQAaQBtAGUAcwAgAE4AZQB3ACAAUgBvAG0AYQBu
ACIAJwA+ADwAbwA6AHAAPgA8AC8AbwA6AHAAPgA8AC8AcwBwAGEAbgA+ADwALwBwAD4ADQAKACAA
IAA8AC8AdABkAD4ADQAKACAAIAA8AHQAZAAgAHMAdAB5AGwAZQA9ACcAcABhAGQAZABpAG4AZwA6
AC4ANwA1AHAAdAAgAC4ANwA1AHAAdAAgAC4ANwA1AHAAdAAgAC4ANwA1AHAAdAAnAD4ADQAKACAA
IAA8AHAAIABjAGwAYQBzAHMAPQBNAHMAbwBOAG8AcgBtAGEAbAA+ADwAcwBwAGEAbgAgAHMAdAB5
AGwAZQA9ACcAbQBzAG8ALQBmAGEAcgBlAGEAcwB0AC0AZgBvAG4AdAAtAGYAYQBtAGkAbAB5ADoA
IgBUAGkAbQBlAHMAIABOAGUAdwAgAFIAbwBtAGEAbgAiACcAPgAmAG4AYgBzAHAAOwA8AG8AOgBw
AD4APAAvAG8AOgBwAD4APAAvAHMAcABhAG4APgA8AC8AcAA+AA0ACgAgACAAPAAvAHQAZAA+AA0A
CgAgACAAPAB0AGQAIABzAHQAeQBsAGUAPQAnAHAAYQBkAGQAaQBuAGcAOgAuADcANQBwAHQAIAAu
ADcANQBwAHQAIAAuADcANQBwAHQAIAAuADcANQBwAHQAJwA+AA0ACgAgACAAPABwACAAYwBsAGEA
cwBzAD0ATQBzAG8ATgBvAHIAbQBhAGwAPgA8AHMAcABhAG4AIABzAHQAeQBsAGUAPQAnAG0AcwBv
AC0AZgBhAHIAZQBhAHMAdAAtAGYAbwBuAHQALQBmAGEAbQBpAGwAeQA6ACIAVABpAG0AZQBzACAA
TgBlAHcAIABSAG8AbQBhAG4AIgAnAD4AJgBuAGIAcwBwADsAPABvADoAcAA+ADwALwBvADoAcAA+
ADwALwBzAHAAYQBuAD4APAAvAHAAPgANAAoAIAAgADwALwB0AGQAPgANAAoAIAAgADwAdABkACAA
cwB0AHkAbABlAD0AJwBwAGEAZABkAGkAbgBnADoALgA3ADUAcAB0ACAALgA3ADUAcAB0ACAALgA3
ADUAcAB0ACAALgA3ADUAcAB0ACcAPgANAAoAIAAgADwAcAAgAGMAbABhAHMAcwA9AE0AcwBvAE4A
bwByAG0AYQBsAD4APABzAHAAYQBuACAAcwB0AHkAbABlAD0AJwBtAHMAbwAtAGYAYQByAGUAYQBz
AHQALQBmAG8AbgB0AC0AZgBhAG0AaQBsAHkAOgAiAFQAaQBtAGUAcwAgAE4AZQB3ACAAUgBvAG0A
YQBuACIAJwA+ACYAbgBiAHMAcAA7ADwAbwA6AHAAPgA8AC8AbwA6AHAAPgA8AC8AcwBwAGEAbgA+
ADwALwBwAD4ADQAKACAAIAA8AC8AdABkAD4ADQAKACAAIAA8AHQAZAAgAHMAdAB5AGwAZQA9ACcA
cABhAGQAZABpAG4AZwA6AC4ANwA1AHAAdAAgAC4ANwA1AHAAdAAgAC4ANwA1AHAAdAAgAC4ANwA1
AHAAdAAnAD4ADQAKACAAIAA8AHAAIABjAGwAYQBzAHMAPQBNAHMAbwBOAG8AcgBtAGEAbAAgAGEA
bABpAGcAbgA9AGMAZQBuAHQAZQByACAAcwB0AHkAbABlAD0AJwB0AGUAeAB0AC0AYQBsAGkAZwBu
ADoAYwBlAG4AdABlAHIAJwA+ADwAYQANAAoAIAAgAGgAcgBlAGYAPQAiAGgAdAB0AHAAOgAvAC8A
dwB3AHcALgBtAGEAdAByAGkAeABzAGMAaQBlAG4AYwBlAC4AYwBvAG0ALwBjAGcAaQAvAHAAcgBv
AHQAZQBpAG4AXwB2AGkAZQB3AC4AcABsAD8AZgBpAGwAZQA9AC4ALgAlADIARgBkAGEAdABhACUA
MgBGADIAMAAxADUAMQAyADIANAAlADIARgBGAFQAVABwAGYAYQBUAEUATwAuAGQAYQB0ACYAYQBt
AHAAOwBoAGkAdAA9ADEAOAAmAGEAbQBwADsAZABiAF8AaQBkAHgAPQAxACYAYQBtAHAAOwBzAGUA
cwBzAGkAbwBuAEkARAA9AGcAdQBlAHMAdABfAGcAdQBlAHMAdABzAGUAcwBzAGkAbwBuACIADQAK
ACAAIAB0AGEAcgBnAGUAdAA9ACIAXwBiAGwAYQBuAGsAIgA+ADwAcwBwAGEAbgAgAHMAdAB5AGwA
ZQA9ACcAbQBzAG8ALQBmAGEAcgBlAGEAcwB0AC0AZgBvAG4AdAAtAGYAYQBtAGkAbAB5ADoAIgBU
AGkAbQBlAHMAIABOAGUAdwAgAFIAbwBtAGEAbgAiADsADQAKACAAIABtAHMAbwAtAG4AbwAtAHAA
cgBvAG8AZgA6AHkAZQBzADsAdABlAHgAdAAtAGQAZQBjAG8AcgBhAHQAaQBvAG4AOgBuAG8AbgBl
ADsAdABlAHgAdAAtAHUAbgBkAGUAcgBsAGkAbgBlADoAbgBvAG4AZQAnAD4APAAhAC0ALQBbAGkA
ZgAgAGcAdABlACAAdgBtAGwAIAAxAF0APgA8AHYAOgBzAGgAYQBwAGUADQAKACAAIAAgAGkAZAA9
ACIAIAQ4BEEEQwQ9BD4EOgRfAHgAMAAwADIAMABfADIAMAAiACAAbwA6AHMAcABpAGQAPQAiAF8A
eAAwADAAMAAwAF8AaQAxADIAMwAwACIAIAB0AHkAcABlAD0AIgAjAF8AeAAwADAAMAAwAF8AdAA3
ADUAIgAgAGEAbAB0AD0AIgBoAHQAdABwADoALwAvAHcAdwB3AC4AbQBhAHQAcgBpAHgAcwBjAGkA
ZQBuAGMAZQAuAGMAbwBtAC8AaQBtAGEAZwBlAHMALwBjAHkAYQBuAF8AYgBhAGwAbABfAHcAaABp
AHQAZQAuAGcAaQBmACIADQAKACAAIAAgAGgAcgBlAGYAPQAiAGgAdAB0AHAAOgAvAC8AdwB3AHcA
LgBtAGEAdAByAGkAeABzAGMAaQBlAG4AYwBlAC4AYwBvAG0ALwBjAGcAaQAvAHAAcgBvAHQAZQBp
AG4AXwB2AGkAZQB3AC4AcABsAD8AZgBpAGwAZQA9AC4ALgAlADIARgBkAGEAdABhACUAMgBGADIA
MAAxADUAMQAyADIANAAlADIARgBGAFQAVABwAGYAYQBUAEUATwAuAGQAYQB0ACYAYQBtAHAAOwBo
AGkAdAA9ADEAOAAmAGEAbQBwADsAZABiAF8AaQBkAHgAPQAxACYAYQBtAHAAOwBzAGUAcwBzAGkA
bwBuAEkARAA9AGcAdQBlAHMAdABfAGcAdQBlAHMAdABzAGUAcwBzAGkAbwBuACIADQAKACAAIAAg
AHQAYQByAGcAZQB0AD0AIgBfAGIAbABhAG4AawAiACAAcwB0AHkAbABlAD0AJwB3AGkAZAB0AGgA
OgAxADIAcAB0ADsAaABlAGkAZwBoAHQAOgAxADIAcAB0ADsAdgBpAHMAaQBiAGkAbABpAHQAeQA6
AHYAaQBzAGkAYgBsAGUAOwANAAoAIAAgACAAbQBzAG8ALQB3AHIAYQBwAC0AcwB0AHkAbABlADoA
cwBxAHUAYQByAGUAJwAgAG8AOgBiAHUAdAB0AG8AbgA9ACIAdAAiAD4ADQAKACAAIAAgADwAdgA6
AGkAbQBhAGcAZQBkAGEAdABhACAAcwByAGMAPQAiAE0AYQBzAGMAbwB0AFUAbgBpAHAAcgBvAHQA
aAB1AG0AYQBuADEAOAAuAGYAaQBsAGUAcwAvAGkAbQBhAGcAZQAwADAAMwAuAGcAaQBmACIAIABv
ADoAdABpAHQAbABlAD0AIgBjAHkAYQBuAF8AYgBhAGwAbABfAHcAaABpAHQAZQAiAC8APgANAAoA
IAAgADwALwB2ADoAcwBoAGEAcABlAD4APAAhAFsAZQBuAGQAaQBmAF0ALQAtAD4APAAhAFsAaQBm
ACAAIQB2AG0AbABdAD4APABzAHAAYQBuACAAcwB0AHkAbABlAD0AJwBtAHMAbwAtAGkAZwBuAG8A
cgBlADoAdgBnAGwAYQB5AG8AdQB0ACcAPgA8AGkAbQBnAA0ACgAgACAAYgBvAHIAZABlAHIAPQAw
ACAAdwBpAGQAdABoAD0AMQA2ACAAaABlAGkAZwBoAHQAPQAxADYAIABzAHIAYwA9ACIATQBhAHMA
YwBvAHQAVQBuAGkAcAByAG8AdABoAHUAbQBhAG4AMQA4AC4AZgBpAGwAZQBzAC8AaQBtAGEAZwBl
ADAAMAAzAC4AZwBpAGYAIgANAAoAIAAgAGEAbAB0AD0AIgBoAHQAdABwADoALwAvAHcAdwB3AC4A
bQBhAHQAcgBpAHgAcwBjAGkAZQBuAGMAZQAuAGMAbwBtAC8AaQBtAGEAZwBlAHMALwBjAHkAYQBu
AF8AYgBhAGwAbABfAHcAaABpAHQAZQAuAGcAaQBmACIAIAB2ADoAcwBoAGEAcABlAHMAPQAiACAE
OARBBEMEPQQ+BDoEXwB4ADAAMAAyADAAXwAyADAAIgA+ADwALwBzAHAAYQBuAD4APAAhAFsAZQBu
AGQAaQBmAF0APgA8AC8AcwBwAGEAbgA+ADwALwBhAD4APABzAHAAYQBuAA0ACgAgACAAcwB0AHkA
bABlAD0AJwBtAHMAbwAtAGYAYQByAGUAYQBzAHQALQBmAG8AbgB0AC0AZgBhAG0AaQBsAHkAOgAi
AFQAaQBtAGUAcwAgAE4AZQB3ACAAUgBvAG0AYQBuACIAJwA+ADwAbwA6AHAAPgA8AC8AbwA6AHAA
PgA8AC8AcwBwAGEAbgA+ADwALwBwAD4ADQAKACAAIAA8AC8AdABkAD4ADQAKACAAIAA8AHQAZAAg
AHMAdAB5AGwAZQA9ACcAcABhAGQAZABpAG4AZwA6AC4ANwA1AHAAdAAgAC4ANwA1AHAAdAAgAC4A
NwA1AHAAdAAgAC4ANwA1AHAAdAAnAD4ADQAKACAAIAA8AHAAIABjAGwAYQBzAHMAPQBNAHMAbwBO
AG8AcgBtAGEAbAA+ADwAcwBwAGEAbgAgAHMAdAB5AGwAZQA9ACcAbQBzAG8ALQBmAGEAcgBlAGEA
cwB0AC0AZgBvAG4AdAAtAGYAYQBtAGkAbAB5ADoAIgBUAGkAbQBlAHMAIABOAGUAdwAgAFIAbwBt
AGEAbgAiACcAPgAmAG4AYgBzAHAAOwA8AG8AOgBwAD4APAAvAG8AOgBwAD4APAAvAHMAcABhAG4A
PgA8AC8AcAA+AA0ACgAgACAAPAAvAHQAZAA+AA0ACgAgACAAPAB0AGQAIABzAHQAeQBsAGUAPQAn
AHAAYQBkAGQAaQBuAGcAOgAuADcANQBwAHQAIAAuADcANQBwAHQAIAAuADcANQBwAHQAIAAuADcA
NQBwAHQAJwA+AA0ACgAgACAAPABwACAAYwBsAGEAcwBzAD0ATQBzAG8ATgBvAHIAbQBhAGwAIABh
AGwAaQBnAG4APQBjAGUAbgB0AGUAcgAgAHMAdAB5AGwAZQA9ACcAdABlAHgAdAAtAGEAbABpAGcA
bgA6AGMAZQBuAHQAZQByACcAPgA8AGEADQAKACAAIABoAHIAZQBmAD0AIgBoAHQAdABwADoALwAv
AHcAdwB3AC4AbQBhAHQAcgBpAHgAcwBjAGkAZQBuAGMAZQAuAGMAbwBtAC8AYwBnAGkALwBwAHIA
bwB0AGUAaQBuAF8AdgBpAGUAdwAuAHAAbAA/AGYAaQBsAGUAPQAuAC4AJQAyAEYAZABhAHQAYQAl
ADIARgAyADAAMQA1ADEAMgAyADQAJQAyAEYARgBUAFQAcABmAGEAVABFAE8ALgBkAGEAdAAmAGEA
bQBwADsAaABpAHQAPQAyADAAJgBhAG0AcAA7AGQAYgBfAGkAZAB4AD0AMQAmAGEAbQBwADsAcwBl
AHMAcwBpAG8AbgBJAEQAPQBnAHUAZQBzAHQAXwBnAHUAZQBzAHQAcwBlAHMAcwBpAG8AbgAiAA0A
CgAgACAAdABhAHIAZwBlAHQAPQAiAF8AYgBsAGEAbgBrACIAPgA8AHMAcABhAG4AIABzAHQAeQBs
AGUAPQAnAG0AcwBvAC0AZgBhAHIAZQBhAHMAdAAtAGYAbwBuAHQALQBmAGEAbQBpAGwAeQA6ACIA
VABpAG0AZQBzACAATgBlAHcAIABSAG8AbQBhAG4AIgA7AA0ACgAgACAAbQBzAG8ALQBuAG8ALQBw
AHIAbwBvAGYAOgB5AGUAcwA7AHQAZQB4AHQALQBkAGUAYwBvAHIAYQB0AGkAbwBuADoAbgBvAG4A
ZQA7AHQAZQB4AHQALQB1AG4AZABlAHIAbABpAG4AZQA6AG4AbwBuAGUAJwA+ADwAIQAtAC0AWwBp
AGYAIABnAHQAZQAgAHYAbQBsACAAMQBdAD4APAB2ADoAcwBoAGEAcABlAA0ACgAgACAAIABpAGQA
PQAiACAEOARBBEMEPQQ+BDoEXwB4ADAAMAAyADAAXwAyADEAIgAgAG8AOgBzAHAAaQBkAD0AIgBf
AHgAMAAwADAAMABfAGkAMQAyADIAOQAiACAAdAB5AHAAZQA9ACIAIwBfAHgAMAAwADAAMABfAHQA
NwA1ACIAIABhAGwAdAA9ACIAaAB0AHQAcAA6AC8ALwB3AHcAdwAuAG0AYQB0AHIAaQB4AHMAYwBp
AGUAbgBjAGUALgBjAG8AbQAvAGkAbQBhAGcAZQBzAC8AYwB5AGEAbgBfAGIAYQBsAGwAXwB3AGgA
aQB0AGUALgBnAGkAZgAiAA0ACgAgACAAIABoAHIAZQBmAD0AIgBoAHQAdABwADoALwAvAHcAdwB3
AC4AbQBhAHQAcgBpAHgAcwBjAGkAZQBuAGMAZQAuAGMAbwBtAC8AYwBnAGkALwBwAHIAbwB0AGUA
aQBuAF8AdgBpAGUAdwAuAHAAbAA/AGYAaQBsAGUAPQAuAC4AJQAyAEYAZABhAHQAYQAlADIARgAy
ADAAMQA1ADEAMgAyADQAJQAyAEYARgBUAFQAcABmAGEAVABFAE8ALgBkAGEAdAAmAGEAbQBwADsA
aABpAHQAPQAyADAAJgBhAG0AcAA7AGQAYgBfAGkAZAB4AD0AMQAmAGEAbQBwADsAcwBlAHMAcwBp
AG8AbgBJAEQAPQBnAHUAZQBzAHQAXwBnAHUAZQBzAHQAcwBlAHMAcwBpAG8AbgAiAA0ACgAgACAA
IAB0AGEAcgBnAGUAdAA9ACIAXwBiAGwAYQBuAGsAIgAgAHMAdAB5AGwAZQA9ACcAdwBpAGQAdABo
ADoAMQAyAHAAdAA7AGgAZQBpAGcAaAB0ADoAMQAyAHAAdAA7AHYAaQBzAGkAYgBpAGwAaQB0AHkA
OgB2AGkAcwBpAGIAbABlADsADQAKACAAIAAgAG0AcwBvAC0AdwByAGEAcAAtAHMAdAB5AGwAZQA6
AHMAcQB1AGEAcgBlACcAIABvADoAYgB1AHQAdABvAG4APQAiAHQAIgA+AA0ACgAgACAAIAA8AHYA
OgBpAG0AYQBnAGUAZABhAHQAYQAgAHMAcgBjAD0AIgBNAGEAcwBjAG8AdABVAG4AaQBwAHIAbwB0
AGgAdQBtAGEAbgAxADgALgBmAGkAbABlAHMALwBpAG0AYQBnAGUAMAAwADMALgBnAGkAZgAiACAA
bwA6AHQAaQB0AGwAZQA9ACIAYwB5AGEAbgBfAGIAYQBsAGwAXwB3AGgAaQB0AGUAIgAvAD4ADQAK
ACAAIAA8AC8AdgA6AHMAaABhAHAAZQA+ADwAIQBbAGUAbgBkAGkAZgBdAC0ALQA+ADwAIQBbAGkA
ZgAgACEAdgBtAGwAXQA+ADwAcwBwAGEAbgAgAHMAdAB5AGwAZQA9ACcAbQBzAG8ALQBpAGcAbgBv
AHIAZQA6AHYAZwBsAGEAeQBvAHUAdAAnAD4APABpAG0AZwANAAoAIAAgAGIAbwByAGQAZQByAD0A
MAAgAHcAaQBkAHQAaAA9ADEANgAgAGgAZQBpAGcAaAB0AD0AMQA2ACAAcwByAGMAPQAiAE0AYQBz
AGMAbwB0AFUAbgBpAHAAcgBvAHQAaAB1AG0AYQBuADEAOAAuAGYAaQBsAGUAcwAvAGkAbQBhAGcA
ZQAwADAAMwAuAGcAaQBmACIADQAKACAAIABhAGwAdAA9ACIAaAB0AHQAcAA6AC8ALwB3AHcAdwAu
AG0AYQB0AHIAaQB4AHMAYwBpAGUAbgBjAGUALgBjAG8AbQAvAGkAbQBhAGcAZQBzAC8AYwB5AGEA
bgBfAGIAYQBsAGwAXwB3AGgAaQB0AGUALgBnAGkAZgAiACAAdgA6AHMAaABhAHAAZQBzAD0AIgAg
BDgEQQRDBD0EPgQ6BF8AeAAwADAAMgAwAF8AMgAxACIAPgA8AC8AcwBwAGEAbgA+ADwAIQBbAGUA
bgBkAGkAZgBdAD4APAAvAHMAcABhAG4APgA8AC8AYQA+ADwAcwBwAGEAbgANAAoAIAAgAHMAdAB5
AGwAZQA9ACcAbQBzAG8ALQBmAGEAcgBlAGEAcwB0AC0AZgBvAG4AdAAtAGYAYQBtAGkAbAB5ADoA
IgBUAGkAbQBlAHMAIABOAGUAdwAgAFIAbwBtAGEAbgAiACcAPgA8AG8AOgBwAD4APAAvAG8AOgBw
AD4APAAvAHMAcABhAG4APgA8AC8AcAA+AA0ACgAgACAAPAAvAHQAZAA+AA0ACgAgACAAPAB0AGQA
IABzAHQAeQBsAGUAPQAnAHAAYQBkAGQAaQBuAGcAOgAuADcANQBwAHQAIAAuADcANQBwAHQAIAAu
ADcANQBwAHQAIAAuADcANQBwAHQAJwA+AA0ACgAgACAAPABwACAAYwBsAGEAcwBzAD0ATQBzAG8A
TgBvAHIAbQBhAGwAIABhAGwAaQBnAG4APQBjAGUAbgB0AGUAcgAgAHMAdAB5AGwAZQA9ACcAdABl
AHgAdAAtAGEAbABpAGcAbgA6AGMAZQBuAHQAZQByACcAPgA8AGEADQAKACAAIABoAHIAZQBmAD0A
IgBoAHQAdABwADoALwAvAHcAdwB3AC4AbQBhAHQAcgBpAHgAcwBjAGkAZQBuAGMAZQAuAGMAbwBt
AC8AYwBnAGkALwBwAHIAbwB0AGUAaQBuAF8AdgBpAGUAdwAuAHAAbAA/AGYAaQBsAGUAPQAuAC4A
JQAyAEYAZABhAHQAYQAlADIARgAyADAAMQA1ADEAMgAyADQAJQAyAEYARgBUAFQAcABmAGEAVABF
AE8ALgBkAGEAdAAmAGEAbQBwADsAaABpAHQAPQAyADEAJgBhAG0AcAA7AGQAYgBfAGkAZAB4AD0A
MQAmAGEAbQBwADsAcwBlAHMAcwBpAG8AbgBJAEQAPQBnAHUAZQBzAHQAXwBnAHUAZQBzAHQAcwBl
AHMAcwBpAG8AbgAiAA0ACgAgACAAdABhAHIAZwBlAHQAPQAiAF8AYgBsAGEAbgBrACIAPgA8AHMA
cABhAG4AIABzAHQAeQBsAGUAPQAnAG0AcwBvAC0AZgBhAHIAZQBhAHMAdAAtAGYAbwBuAHQALQBm
AGEAbQBpAGwAeQA6ACIAVABpAG0AZQBzACAATgBlAHcAIABSAG8AbQBhAG4AIgA7AA0ACgAgACAA
bQBzAG8ALQBuAG8ALQBwAHIAbwBvAGYAOgB5AGUAcwA7AHQAZQB4AHQALQBkAGUAYwBvAHIAYQB0
AGkAbwBuADoAbgBvAG4AZQA7AHQAZQB4AHQALQB1AG4AZABlAHIAbABpAG4AZQA6AG4AbwBuAGUA
JwA+ADwAIQAtAC0AWwBpAGYAIABnAHQAZQAgAHYAbQBsACAAMQBdAD4APAB2ADoAcwBoAGEAcABl
AA0ACgAgACAAIABpAGQAPQAiACAEOARBBEMEPQQ+BDoEXwB4ADAAMAAyADAAXwAyADIAIgAgAG8A
OgBzAHAAaQBkAD0AIgBfAHgAMAAwADAAMABfAGkAMQAyADIAOAAiACAAdAB5AHAAZQA9ACIAIwBf
AHgAMAAwADAAMABfAHQANwA1ACIAIABhAGwAdAA9ACIAaAB0AHQAcAA6AC8ALwB3AHcAdwAuAG0A
YQB0AHIAaQB4AHMAYwBpAGUAbgBjAGUALgBjAG8AbQAvAGkAbQBhAGcAZQBzAC8AYwB5AGEAbgBf
AGIAYQBsAGwAXwB3AGgAaQB0AGUALgBnAGkAZgAiAA0ACgAgACAAIABoAHIAZQBmAD0AIgBoAHQA
dABwADoALwAvAHcAdwB3AC4AbQBhAHQAcgBpAHgAcwBjAGkAZQBuAGMAZQAuAGMAbwBtAC8AYwBn
AGkALwBwAHIAbwB0AGUAaQBuAF8AdgBpAGUAdwAuAHAAbAA/AGYAaQBsAGUAPQAuAC4AJQAyAEYA
ZABhAHQAYQAlADIARgAyADAAMQA1ADEAMgAyADQAJQAyAEYARgBUAFQAcABmAGEAVABFAE8ALgBk
AGEAdAAmAGEAbQBwADsAaABpAHQAPQAyADEAJgBhAG0AcAA7AGQAYgBfAGkAZAB4AD0AMQAmAGEA
bQBwADsAcwBlAHMAcwBpAG8AbgBJAEQAPQBnAHUAZQBzAHQAXwBnAHUAZQBzAHQAcwBlAHMAcwBp
AG8AbgAiAA0ACgAgACAAIAB0AGEAcgBnAGUAdAA9ACIAXwBiAGwAYQBuAGsAIgAgAHMAdAB5AGwA
ZQA9ACcAdwBpAGQAdABoADoAMQAyAHAAdAA7AGgAZQBpAGcAaAB0ADoAMQAyAHAAdAA7AHYAaQBz
AGkAYgBpAGwAaQB0AHkAOgB2AGkAcwBpAGIAbABlADsADQAKACAAIAAgAG0AcwBvAC0AdwByAGEA
cAAtAHMAdAB5AGwAZQA6AHMAcQB1AGEAcgBlACcAIABvADoAYgB1AHQAdABvAG4APQAiAHQAIgA+
AA0ACgAgACAAIAA8AHYAOgBpAG0AYQBnAGUAZABhAHQAYQAgAHMAcgBjAD0AIgBNAGEAcwBjAG8A
dABVAG4AaQBwAHIAbwB0AGgAdQBtAGEAbgAxADgALgBmAGkAbABlAHMALwBpAG0AYQBnAGUAMAAw
ADMALgBnAGkAZgAiACAAbwA6AHQAaQB0AGwAZQA9ACIAYwB5AGEAbgBfAGIAYQBsAGwAXwB3AGgA
aQB0AGUAIgAvAD4ADQAKACAAIAA8AC8AdgA6AHMAaABhAHAAZQA+ADwAIQBbAGUAbgBkAGkAZgBd
AC0ALQA+ADwAIQBbAGkAZgAgACEAdgBtAGwAXQA+ADwAcwBwAGEAbgAgAHMAdAB5AGwAZQA9ACcA
bQBzAG8ALQBpAGcAbgBvAHIAZQA6AHYAZwBsAGEAeQBvAHUAdAAnAD4APABpAG0AZwANAAoAIAAg
AGIAbwByAGQAZQByAD0AMAAgAHcAaQBkAHQAaAA9ADEANgAgAGgAZQBpAGcAaAB0AD0AMQA2ACAA
cwByAGMAPQAiAE0AYQBzAGMAbwB0AFUAbgBpAHAAcgBvAHQAaAB1AG0AYQBuADEAOAAuAGYAaQBs
AGUAcwAvAGkAbQBhAGcAZQAwADAAMwAuAGcAaQBmACIADQAKACAAIABhAGwAdAA9ACIAaAB0AHQA
cAA6AC8ALwB3AHcAdwAuAG0AYQB0AHIAaQB4AHMAYwBpAGUAbgBjAGUALgBjAG8AbQAvAGkAbQBh
AGcAZQBzAC8AYwB5AGEAbgBfAGIAYQBsAGwAXwB3AGgAaQB0AGUALgBnAGkAZgAiACAAdgA6AHMA
aABhAHAAZQBzAD0AIgAgBDgEQQRDBD0EPgQ6BF8AeAAwADAAMgAwAF8AMgAyACIAPgA8AC8AcwBw
AGEAbgA+ADwAIQBbAGUAbgBkAGkAZgBdAD4APAAvAHMAcABhAG4APgA8AC8AYQA+ADwAcwBwAGEA
bgANAAoAIAAgAHMAdAB5AGwAZQA9ACcAbQBzAG8ALQBmAGEAcgBlAGEAcwB0AC0AZgBvAG4AdAAt
AGYAYQBtAGkAbAB5ADoAIgBUAGkAbQBlAHMAIABOAGUAdwAgAFIAbwBtAGEAbgAiACcAPgA8AG8A
OgBwAD4APAAvAG8AOgBwAD4APAAvAHMAcABhAG4APgA8AC8AcAA+AA0ACgAgACAAPAAvAHQAZAA+
AA0ACgAgACAAPAB0AGQAIABzAHQAeQBsAGUAPQAnAHAAYQBkAGQAaQBuAGcAOgAuADcANQBwAHQA
IAAuADcANQBwAHQAIAAuADcANQBwAHQAIAAuADcANQBwAHQAJwA+AA0ACgAgACAAPABwACAAYwBs
AGEAcwBzAD0ATQBzAG8ATgBvAHIAbQBhAGwAIABhAGwAaQBnAG4APQBjAGUAbgB0AGUAcgAgAHMA
dAB5AGwAZQA9ACcAdABlAHgAdAAtAGEAbABpAGcAbgA6AGMAZQBuAHQAZQByACcAPgA8AGEADQAK
ACAAIABoAHIAZQBmAD0AIgBoAHQAdABwADoALwAvAHcAdwB3AC4AbQBhAHQAcgBpAHgAcwBjAGkA
ZQBuAGMAZQAuAGMAbwBtAC8AYwBnAGkALwBwAHIAbwB0AGUAaQBuAF8AdgBpAGUAdwAuAHAAbAA/
AGYAaQBsAGUAPQAuAC4AJQAyAEYAZABhAHQAYQAlADIARgAyADAAMQA1ADEAMgAyADQAJQAyAEYA
RgBUAFQAcABmAGEAVABFAE8ALgBkAGEAdAAmAGEAbQBwADsAaABpAHQAPQAyADIAJgBhAG0AcAA7
AGQAYgBfAGkAZAB4AD0AMQAmAGEAbQBwADsAcwBlAHMAcwBpAG8AbgBJAEQAPQBnAHUAZQBzAHQA
XwBnAHUAZQBzAHQAcwBlAHMAcwBpAG8AbgAiAA0ACgAgACAAdABhAHIAZwBlAHQAPQAiAF8AYgBs
AGEAbgBrACIAPgA8AHMAcABhAG4AIABzAHQAeQBsAGUAPQAnAG0AcwBvAC0AZgBhAHIAZQBhAHMA
dAAtAGYAbwBuAHQALQBmAGEAbQBpAGwAeQA6ACIAVABpAG0AZQBzACAATgBlAHcAIABSAG8AbQBh
AG4AIgA7AA0ACgAgACAAbQBzAG8ALQBuAG8ALQBwAHIAbwBvAGYAOgB5AGUAcwA7AHQAZQB4AHQA
LQBkAGUAYwBvAHIAYQB0AGkAbwBuADoAbgBvAG4AZQA7AHQAZQB4AHQALQB1AG4AZABlAHIAbABp
AG4AZQA6AG4AbwBuAGUAJwA+ADwAIQAtAC0AWwBpAGYAIABnAHQAZQAgAHYAbQBsACAAMQBdAD4A
PAB2ADoAcwBoAGEAcABlAA0ACgAgACAAIABpAGQAPQAiACAEOARBBEMEPQQ+BDoEXwB4ADAAMAAy
ADAAXwAyADMAIgAgAG8AOgBzAHAAaQBkAD0AIgBfAHgAMAAwADAAMABfAGkAMQAyADIANwAiACAA
dAB5AHAAZQA9ACIAIwBfAHgAMAAwADAAMABfAHQANwA1ACIAIABhAGwAdAA9ACIAaAB0AHQAcAA6
AC8ALwB3AHcAdwAuAG0AYQB0AHIAaQB4AHMAYwBpAGUAbgBjAGUALgBjAG8AbQAvAGkAbQBhAGcA
ZQBzAC8AYwB5AGEAbgBfAGIAYQBsAGwAXwB3AGgAaQB0AGUALgBnAGkAZgAiAA0ACgAgACAAIABo
AHIAZQBmAD0AIgBoAHQAdABwADoALwAvAHcAdwB3AC4AbQBhAHQAcgBpAHgAcwBjAGkAZQBuAGMA
ZQAuAGMAbwBtAC8AYwBnAGkALwBwAHIAbwB0AGUAaQBuAF8AdgBpAGUAdwAuAHAAbAA/AGYAaQBs
AGUAPQAuAC4AJQAyAEYAZABhAHQAYQAlADIARgAyADAAMQA1ADEAMgAyADQAJQAyAEYARgBUAFQA
cABmAGEAVABFAE8ALgBkAGEAdAAmAGEAbQBwADsAaABpAHQAPQAyADIAJgBhAG0AcAA7AGQAYgBf
AGkAZAB4AD0AMQAmAGEAbQBwADsAcwBlAHMAcwBpAG8AbgBJAEQAPQBnAHUAZQBzAHQAXwBnAHUA
ZQBzAHQAcwBlAHMAcwBpAG8AbgAiAA0ACgAgACAAIAB0AGEAcgBnAGUAdAA9ACIAXwBiAGwAYQBu
AGsAIgAgAHMAdAB5AGwAZQA9ACcAdwBpAGQAdABoADoAMQAyAHAAdAA7AGgAZQBpAGcAaAB0ADoA
MQAyAHAAdAA7AHYAaQBzAGkAYgBpAGwAaQB0AHkAOgB2AGkAcwBpAGIAbABlADsADQAKACAAIAAg
AG0AcwBvAC0AdwByAGEAcAAtAHMAdAB5AGwAZQA6AHMAcQB1AGEAcgBlACcAIABvADoAYgB1AHQA
dABvAG4APQAiAHQAIgA+AA0ACgAgACAAIAA8AHYAOgBpAG0AYQBnAGUAZABhAHQAYQAgAHMAcgBj
AD0AIgBNAGEAcwBjAG8AdABVAG4AaQBwAHIAbwB0AGgAdQBtAGEAbgAxADgALgBmAGkAbABlAHMA
LwBpAG0AYQBnAGUAMAAwADMALgBnAGkAZgAiACAAbwA6AHQAaQB0AGwAZQA9ACIAYwB5AGEAbgBf
AGIAYQBsAGwAXwB3AGgAaQB0AGUAIgAvAD4ADQAKACAAIAA8AC8AdgA6AHMAaABhAHAAZQA+ADwA
IQBbAGUAbgBkAGkAZgBdAC0ALQA+ADwAIQBbAGkAZgAgACEAdgBtAGwAXQA+ADwAcwBwAGEAbgAg
AHMAdAB5AGwAZQA9ACcAbQBzAG8ALQBpAGcAbgBvAHIAZQA6AHYAZwBsAGEAeQBvAHUAdAAnAD4A
PABpAG0AZwANAAoAIAAgAGIAbwByAGQAZQByAD0AMAAgAHcAaQBkAHQAaAA9ADEANgAgAGgAZQBp
AGcAaAB0AD0AMQA2ACAAcwByAGMAPQAiAE0AYQBzAGMAbwB0AFUAbgBpAHAAcgBvAHQAaAB1AG0A
YQBuADEAOAAuAGYAaQBsAGUAcwAvAGkAbQBhAGcAZQAwADAAMwAuAGcAaQBmACIADQAKACAAIABh
AGwAdAA9ACIAaAB0AHQAcAA6AC8ALwB3AHcAdwAuAG0AYQB0AHIAaQB4AHMAYwBpAGUAbgBjAGUA
LgBjAG8AbQAvAGkAbQBhAGcAZQBzAC8AYwB5AGEAbgBfAGIAYQBsAGwAXwB3AGgAaQB0AGUALgBn
AGkAZgAiACAAdgA6AHMAaABhAHAAZQBzAD0AIgAgBDgEQQRDBD0EPgQ6BF8AeAAwADAAMgAwAF8A
MgAzACIAPgA8AC8AcwBwAGEAbgA+ADwAIQBbAGUAbgBkAGkAZgBdAD4APAAvAHMAcABhAG4APgA8
AC8AYQA+ADwAcwBwAGEAbgANAAoAIAAgAHMAdAB5AGwAZQA9ACcAbQBzAG8ALQBmAGEAcgBlAGEA
cwB0AC0AZgBvAG4AdAAtAGYAYQBtAGkAbAB5ADoAIgBUAGkAbQBlAHMAIABOAGUAdwAgAFIAbwBt
AGEAbgAiACcAPgA8AG8AOgBwAD4APAAvAG8AOgBwAD4APAAvAHMAcABhAG4APgA8AC8AcAA+AA0A
CgAgACAAPAAvAHQAZAA+AA0ACgAgACAAPAB0AGQAIABzAHQAeQBsAGUAPQAnAHAAYQBkAGQAaQBu
AGcAOgAuADcANQBwAHQAIAAuADcANQBwAHQAIAAuADcANQBwAHQAIAAuADcANQBwAHQAJwA+AA0A
CgAgACAAPABwACAAYwBsAGEAcwBzAD0ATQBzAG8ATgBvAHIAbQBhAGwAPgA8AHMAcABhAG4AIABz
AHQAeQBsAGUAPQAnAG0AcwBvAC0AZgBhAHIAZQBhAHMAdAAtAGYAbwBuAHQALQBmAGEAbQBpAGwA
eQA6ACIAVABpAG0AZQBzACAATgBlAHcAIABSAG8AbQBhAG4AIgAnAD4AJgBuAGIAcwBwADsAPABv
ADoAcAA+ADwALwBvADoAcAA+ADwALwBzAHAAYQBuAD4APAAvAHAAPgANAAoAIAAgADwALwB0AGQA
PgANAAoAIAAgADwAdABkACAAcwB0AHkAbABlAD0AJwBwAGEAZABkAGkAbgBnADoALgA3ADUAcAB0
ACAALgA3ADUAcAB0ACAALgA3ADUAcAB0ACAALgA3ADUAcAB0ACcAPgANAAoAIAAgADwAcAAgAGMA
bABhAHMAcwA9AE0AcwBvAE4AbwByAG0AYQBsAD4APABzAHAAYQBuACAAcwB0AHkAbABlAD0AJwBt
AHMAbwAtAGYAYQByAGUAYQBzAHQALQBmAG8AbgB0AC0AZgBhAG0AaQBsAHkAOgAiAFQAaQBtAGUA
cwAgAE4AZQB3ACAAUgBvAG0AYQBuACIAJwA+ACYAbgBiAHMAcAA7ADwAbwA6AHAAPgA8AC8AbwA6
AHAAPgA8AC8AcwBwAGEAbgA+ADwALwBwAD4ADQAKACAAIAA8AC8AdABkAD4ADQAKACAAIAA8AHQA
ZAAgAHMAdAB5AGwAZQA9ACcAcABhAGQAZABpAG4AZwA6AC4ANwA1AHAAdAAgAC4ANwA1AHAAdAAg
AC4ANwA1AHAAdAAgAC4ANwA1AHAAdAAnAD4ADQAKACAAIAA8AHAAIABjAGwAYQBzAHMAPQBNAHMA
bwBOAG8AcgBtAGEAbAA+ADwAcwBwAGEAbgAgAHMAdAB5AGwAZQA9ACcAbQBzAG8ALQBmAGEAcgBl
AGEAcwB0AC0AZgBvAG4AdAAtAGYAYQBtAGkAbAB5ADoAIgBUAGkAbQBlAHMAIABOAGUAdwAgAFIA
bwBtAGEAbgAiACcAPgAmAG4AYgBzAHAAOwA8AG8AOgBwAD4APAAvAG8AOgBwAD4APAAvAHMAcABh
AG4APgA8AC8AcAA+AA0ACgAgACAAPAAvAHQAZAA+AA0ACgAgACAAPAB0AGQAIABzAHQAeQBsAGUA
PQAnAHAAYQBkAGQAaQBuAGcAOgAuADcANQBwAHQAIAAuADcANQBwAHQAIAAuADcANQBwAHQAIAAu
ADcANQBwAHQAJwA+AA0ACgAgACAAPABwACAAYwBsAGEAcwBzAD0ATQBzAG8ATgBvAHIAbQBhAGwA
PgA8AHMAcABhAG4AIABzAHQAeQBsAGUAPQAnAG0AcwBvAC0AZgBhAHIAZQBhAHMAdAAtAGYAbwBu
AHQALQBmAGEAbQBpAGwAeQA6ACIAVABpAG0AZQBzACAATgBlAHcAIABSAG8AbQBhAG4AIgAnAD4A
JgBuAGIAcwBwADsAPABvADoAcAA+ADwALwBvADoAcAA+ADwALwBzAHAAYQBuAD4APAAvAHAAPgAN
AAoAIAAgADwALwB0AGQAPgANAAoAIAAgADwAdABkACAAcwB0AHkAbABlAD0AJwBwAGEAZABkAGkA
bgBnADoALgA3ADUAcAB0ACAALgA3ADUAcAB0ACAALgA3ADUAcAB0ACAALgA3ADUAcAB0ACcAPgAN
AAoAIAAgADwAcAAgAGMAbABhAHMAcwA9AE0AcwBvAE4AbwByAG0AYQBsAD4APABzAHAAYQBuACAA
cwB0AHkAbABlAD0AJwBtAHMAbwAtAGYAYQByAGUAYQBzAHQALQBmAG8AbgB0AC0AZgBhAG0AaQBs
AHkAOgAiAFQAaQBtAGUAcwAgAE4AZQB3ACAAUgBvAG0AYQBuACIAJwA+ACYAbgBiAHMAcAA7ADwA
bwA6AHAAPgA8AC8AbwA6AHAAPgA8AC8AcwBwAGEAbgA+ADwALwBwAD4ADQAKACAAIAA8AC8AdABk
AD4ADQAKACAAIAA8AHQAZAAgAHMAdAB5AGwAZQA9ACcAcABhAGQAZABpAG4AZwA6AC4ANwA1AHAA
dAAgAC4ANwA1AHAAdAAgAC4ANwA1AHAAdAAgAC4ANwA1AHAAdAAnAD4ADQAKACAAIAA8AHAAIABj
AGwAYQBzAHMAPQBNAHMAbwBOAG8AcgBtAGEAbAA+ADwAcwBwAGEAbgAgAHMAdAB5AGwAZQA9ACcA
bQBzAG8ALQBmAGEAcgBlAGEAcwB0AC0AZgBvAG4AdAAtAGYAYQBtAGkAbAB5ADoAIgBUAGkAbQBl
AHMAIABOAGUAdwAgAFIAbwBtAGEAbgAiACcAPgAmAG4AYgBzAHAAOwA8AG8AOgBwAD4APAAvAG8A
OgBwAD4APAAvAHMAcABhAG4APgA8AC8AcAA+AA0ACgAgACAAPAAvAHQAZAA+AA0ACgAgACAAPAB0
AGQAIABzAHQAeQBsAGUAPQAnAHAAYQBkAGQAaQBuAGcAOgAuADcANQBwAHQAIAAuADcANQBwAHQA
IAAuADcANQBwAHQAIAAuADcANQBwAHQAJwA+AA0ACgAgACAAPABwACAAYwBsAGEAcwBzAD0ATQBz
AG8ATgBvAHIAbQBhAGwAPgA8AHMAcABhAG4AIABzAHQAeQBsAGUAPQAnAG0AcwBvAC0AZgBhAHIA
ZQBhAHMAdAAtAGYAbwBuAHQALQBmAGEAbQBpAGwAeQA6ACIAVABpAG0AZQBzACAATgBlAHcAIABS
AG8AbQBhAG4AIgAnAD4AJgBuAGIAcwBwADsAPABvADoAcAA+ADwALwBvADoAcAA+ADwALwBzAHAA
YQBuAD4APAAvAHAAPgANAAoAIAAgADwALwB0AGQAPgANAAoAIAAgADwAdABkACAAcwB0AHkAbABl
AD0AJwBwAGEAZABkAGkAbgBnADoALgA3ADUAcAB0ACAALgA3ADUAcAB0ACAALgA3ADUAcAB0ACAA
LgA3ADUAcAB0ACcAPgANAAoAIAAgADwAcAAgAGMAbABhAHMAcwA9AE0AcwBvAE4AbwByAG0AYQBs
AD4APABzAHAAYQBuACAAcwB0AHkAbABlAD0AJwBtAHMAbwAtAGYAYQByAGUAYQBzAHQALQBmAG8A
bgB0AC0AZgBhAG0AaQBsAHkAOgAiAFQAaQBtAGUAcwAgAE4AZQB3ACAAUgBvAG0AYQBuACIAJwA+
ACYAbgBiAHMAcAA7ADwAbwA6AHAAPgA8AC8AbwA6AHAAPgA8AC8AcwBwAGEAbgA+ADwALwBwAD4A
DQAKACAAIAA8AC8AdABkAD4ADQAKACAAIAA8AHQAZAAgAHMAdAB5AGwAZQA9ACcAcABhAGQAZABp
AG4AZwA6AC4ANwA1AHAAdAAgAC4ANwA1AHAAdAAgAC4ANwA1AHAAdAAgAC4ANwA1AHAAdAAnAD4A
DQAKACAAIAA8AHAAIABjAGwAYQBzAHMAPQBNAHMAbwBOAG8AcgBtAGEAbAA+ADwAcwBwAGEAbgAg
AHMAdAB5AGwAZQA9ACcAbQBzAG8ALQBmAGEAcgBlAGEAcwB0AC0AZgBvAG4AdAAtAGYAYQBtAGkA
bAB5ADoAIgBUAGkAbQBlAHMAIABOAGUAdwAgAFIAbwBtAGEAbgAiACcAPgAmAG4AYgBzAHAAOwA8
AG8AOgBwAD4APAAvAG8AOgBwAD4APAAvAHMAcABhAG4APgA8AC8AcAA+AA0ACgAgACAAPAAvAHQA
ZAA+AA0ACgAgACAAPAB0AGQAIABzAHQAeQBsAGUAPQAnAHAAYQBkAGQAaQBuAGcAOgAuADcANQBw
AHQAIAAuADcANQBwAHQAIAAuADcANQBwAHQAIAAuADcANQBwAHQAJwA+AA0ACgAgACAAPABwACAA
YwBsAGEAcwBzAD0ATQBzAG8ATgBvAHIAbQBhAGwAPgA8AHMAcABhAG4AIABzAHQAeQBsAGUAPQAn
AG0AcwBvAC0AZgBhAHIAZQBhAHMAdAAtAGYAbwBuAHQALQBmAGEAbQBpAGwAeQA6ACIAVABpAG0A
ZQBzACAATgBlAHcAIABSAG8AbQBhAG4AIgAnAD4AJgBuAGIAcwBwADsAPABvADoAcAA+ADwALwBv
ADoAcAA+ADwALwBzAHAAYQBuAD4APAAvAHAAPgANAAoAIAAgADwALwB0AGQAPgANAAoAIAAgADwA
dABkACAAcwB0AHkAbABlAD0AJwBwAGEAZABkAGkAbgBnADoALgA3ADUAcAB0ACAALgA3ADUAcAB0
ACAALgA3ADUAcAB0ACAALgA3ADUAcAB0ACcAPgANAAoAIAAgADwAcAAgAGMAbABhAHMAcwA9AE0A
cwBvAE4AbwByAG0AYQBsACAAYQBsAGkAZwBuAD0AYwBlAG4AdABlAHIAIABzAHQAeQBsAGUAPQAn
AHQAZQB4AHQALQBhAGwAaQBnAG4AOgBjAGUAbgB0AGUAcgAnAD4APABhAA0ACgAgACAAaAByAGUA
ZgA9ACIAaAB0AHQAcAA6AC8ALwB3AHcAdwAuAG0AYQB0AHIAaQB4AHMAYwBpAGUAbgBjAGUALgBj
AG8AbQAvAGMAZwBpAC8AcAByAG8AdABlAGkAbgBfAHYAaQBlAHcALgBwAGwAPwBmAGkAbABlAD0A
LgAuACUAMgBGAGQAYQB0AGEAJQAyAEYAMgAwADEANQAxADIAMgA0ACUAMgBGAEYAVABUAHAAZgBh
AFQARQBPAC4AZABhAHQAJgBhAG0AcAA7AGgAaQB0AD0AMwAzACYAYQBtAHAAOwBkAGIAXwBpAGQA
eAA9ADEAJgBhAG0AcAA7AHMAZQBzAHMAaQBvAG4ASQBEAD0AZwB1AGUAcwB0AF8AZwB1AGUAcwB0
AHMAZQBzAHMAaQBvAG4AIgANAAoAIAAgAHQAYQByAGcAZQB0AD0AIgBfAGIAbABhAG4AawAiAD4A
PABzAHAAYQBuACAAcwB0AHkAbABlAD0AJwBtAHMAbwAtAGYAYQByAGUAYQBzAHQALQBmAG8AbgB0
AC0AZgBhAG0AaQBsAHkAOgAiAFQAaQBtAGUAcwAgAE4AZQB3ACAAUgBvAG0AYQBuACIAOwANAAoA
IAAgAG0AcwBvAC0AbgBvAC0AcAByAG8AbwBmADoAeQBlAHMAOwB0AGUAeAB0AC0AZABlAGMAbwBy
AGEAdABpAG8AbgA6AG4AbwBuAGUAOwB0AGUAeAB0AC0AdQBuAGQAZQByAGwAaQBuAGUAOgBuAG8A
bgBlACcAPgA8ACEALQAtAFsAaQBmACAAZwB0AGUAIAB2AG0AbAAgADEAXQA+ADwAdgA6AHMAaABh
AHAAZQANAAoAIAAgACAAaQBkAD0AIgAgBDgEQQRDBD0EPgQ6BF8AeAAwADAAMgAwAF8AMgA0ACIA
IABvADoAcwBwAGkAZAA9ACIAXwB4ADAAMAAwADAAXwBpADEAMgAyADYAIgAgAHQAeQBwAGUAPQAi
ACMAXwB4ADAAMAAwADAAXwB0ADcANQAiACAAYQBsAHQAPQAiAGgAdAB0AHAAOgAvAC8AdwB3AHcA
LgBtAGEAdAByAGkAeABzAGMAaQBlAG4AYwBlAC4AYwBvAG0ALwBpAG0AYQBnAGUAcwAvAGMAeQBh
AG4AXwBiAGEAbABsAF8AdwBoAGkAdABlAC4AZwBpAGYAIgANAAoAIAAgACAAaAByAGUAZgA9ACIA
aAB0AHQAcAA6AC8ALwB3AHcAdwAuAG0AYQB0AHIAaQB4AHMAYwBpAGUAbgBjAGUALgBjAG8AbQAv
AGMAZwBpAC8AcAByAG8AdABlAGkAbgBfAHYAaQBlAHcALgBwAGwAPwBmAGkAbABlAD0ALgAuACUA
MgBGAGQAYQB0AGEAJQAyAEYAMgAwADEANQAxADIAMgA0ACUAMgBGAEYAVABUAHAAZgBhAFQARQBP
AC4AZABhAHQAJgBhAG0AcAA7AGgAaQB0AD0AMwAzACYAYQBtAHAAOwBkAGIAXwBpAGQAeAA9ADEA
JgBhAG0AcAA7AHMAZQBzAHMAaQBvAG4ASQBEAD0AZwB1AGUAcwB0AF8AZwB1AGUAcwB0AHMAZQBz
AHMAaQBvAG4AIgANAAoAIAAgACAAdABhAHIAZwBlAHQAPQAiAF8AYgBsAGEAbgBrACIAIABzAHQA
eQBsAGUAPQAnAHcAaQBkAHQAaAA6ADEAMgBwAHQAOwBoAGUAaQBnAGgAdAA6ADEAMgBwAHQAOwB2
AGkAcwBpAGIAaQBsAGkAdAB5ADoAdgBpAHMAaQBiAGwAZQA7AA0ACgAgACAAIABtAHMAbwAtAHcA
cgBhAHAALQBzAHQAeQBsAGUAOgBzAHEAdQBhAHIAZQAnACAAbwA6AGIAdQB0AHQAbwBuAD0AIgB0
ACIAPgANAAoAIAAgACAAPAB2ADoAaQBtAGEAZwBlAGQAYQB0AGEAIABzAHIAYwA9ACIATQBhAHMA
YwBvAHQAVQBuAGkAcAByAG8AdABoAHUAbQBhAG4AMQA4AC4AZgBpAGwAZQBzAC8AaQBtAGEAZwBl
ADAAMAAzAC4AZwBpAGYAIgAgAG8AOgB0AGkAdABsAGUAPQAiAGMAeQBhAG4AXwBiAGEAbABsAF8A
dwBoAGkAdABlACIALwA+AA0ACgAgACAAPAAvAHYAOgBzAGgAYQBwAGUAPgA8ACEAWwBlAG4AZABp
AGYAXQAtAC0APgA8ACEAWwBpAGYAIAAhAHYAbQBsAF0APgA8AHMAcABhAG4AIABzAHQAeQBsAGUA
PQAnAG0AcwBvAC0AaQBnAG4AbwByAGUAOgB2AGcAbABhAHkAbwB1AHQAJwA+ADwAaQBtAGcADQAK
ACAAIABiAG8AcgBkAGUAcgA9ADAAIAB3AGkAZAB0AGgAPQAxADYAIABoAGUAaQBnAGgAdAA9ADEA
NgAgAHMAcgBjAD0AIgBNAGEAcwBjAG8AdABVAG4AaQBwAHIAbwB0AGgAdQBtAGEAbgAxADgALgBm
AGkAbABlAHMALwBpAG0AYQBnAGUAMAAwADMALgBnAGkAZgAiAA0ACgAgACAAYQBsAHQAPQAiAGgA
dAB0AHAAOgAvAC8AdwB3AHcALgBtAGEAdAByAGkAeABzAGMAaQBlAG4AYwBlAC4AYwBvAG0ALwBp
AG0AYQBnAGUAcwAvAGMAeQBhAG4AXwBiAGEAbABsAF8AdwBoAGkAdABlAC4AZwBpAGYAIgAgAHYA
OgBzAGgAYQBwAGUAcwA9ACIAIAQ4BEEEQwQ9BD4EOgRfAHgAMAAwADIAMABfADIANAAiAD4APAAv
AHMAcABhAG4APgA8ACEAWwBlAG4AZABpAGYAXQA+ADwALwBzAHAAYQBuAD4APAAvAGEAPgA8AHMA
cABhAG4ADQAKACAAIABzAHQAeQBsAGUAPQAnAG0AcwBvAC0AZgBhAHIAZQBhAHMAdAAtAGYAbwBu
AHQALQBmAGEAbQBpAGwAeQA6ACIAVABpAG0AZQBzACAATgBlAHcAIABSAG8AbQBhAG4AIgAnAD4A
PABvADoAcAA+ADwALwBvADoAcAA+ADwALwBzAHAAYQBuAD4APAAvAHAAPgANAAoAIAAgADwALwB0
AGQAPgANAAoAIAAgADwAdABkACAAcwB0AHkAbABlAD0AJwBwAGEAZABkAGkAbgBnADoALgA3ADUA
cAB0ACAALgA3ADUAcAB0ACAALgA3ADUAcAB0ACAALgA3ADUAcAB0ACcAPgANAAoAIAAgADwAcAAg
AGMAbABhAHMAcwA9AE0AcwBvAE4AbwByAG0AYQBsAD4APABzAHAAYQBuACAAcwB0AHkAbABlAD0A
JwBtAHMAbwAtAGYAYQByAGUAYQBzAHQALQBmAG8AbgB0AC0AZgBhAG0AaQBsAHkAOgAiAFQAaQBt
AGUAcwAgAE4AZQB3ACAAUgBvAG0AYQBuACIAJwA+ACYAbgBiAHMAcAA7ADwAbwA6AHAAPgA8AC8A
bwA6AHAAPgA8AC8AcwBwAGEAbgA+ADwALwBwAD4ADQAKACAAIAA8AC8AdABkAD4ADQAKACAAIAA8
AHQAZAAgAHMAdAB5AGwAZQA9ACcAcABhAGQAZABpAG4AZwA6AC4ANwA1AHAAdAAgAC4ANwA1AHAA
dAAgAC4ANwA1AHAAdAAgAC4ANwA1AHAAdAAnAD4ADQAKACAAIAA8AHAAIABjAGwAYQBzAHMAPQBN
AHMAbwBOAG8AcgBtAGEAbAA+ADwAcwBwAGEAbgAgAHMAdAB5AGwAZQA9ACcAbQBzAG8ALQBmAGEA
cgBlAGEAcwB0AC0AZgBvAG4AdAAtAGYAYQBtAGkAbAB5ADoAIgBUAGkAbQBlAHMAIABOAGUAdwAg
AFIAbwBtAGEAbgAiACcAPgAmAG4AYgBzAHAAOwA8AG8AOgBwAD4APAAvAG8AOgBwAD4APAAvAHMA
cABhAG4APgA8AC8AcAA+AA0ACgAgACAAPAAvAHQAZAA+AA0ACgAgACAAPAB0AGQAIABzAHQAeQBs
AGUAPQAnAHAAYQBkAGQAaQBuAGcAOgAuADcANQBwAHQAIAAuADcANQBwAHQAIAAuADcANQBwAHQA
IAAuADcANQBwAHQAJwA+AA0ACgAgACAAPABwACAAYwBsAGEAcwBzAD0ATQBzAG8ATgBvAHIAbQBh
AGwAPgA8AHMAcABhAG4AIABzAHQAeQBsAGUAPQAnAG0AcwBvAC0AZgBhAHIAZQBhAHMAdAAtAGYA
bwBuAHQALQBmAGEAbQBpAGwAeQA6ACIAVABpAG0AZQBzACAATgBlAHcAIABSAG8AbQBhAG4AIgAn
AD4AJgBuAGIAcwBwADsAPABvADoAcAA+ADwALwBvADoAcAA+ADwALwBzAHAAYQBuAD4APAAvAHAA
PgANAAoAIAAgADwALwB0AGQAPgANAAoAIAAgADwAdABkACAAcwB0AHkAbABlAD0AJwBwAGEAZABk
AGkAbgBnADoALgA3ADUAcAB0ACAALgA3ADUAcAB0ACAALgA3ADUAcAB0ACAALgA3ADUAcAB0ACcA
PgANAAoAIAAgADwAcAAgAGMAbABhAHMAcwA9AE0AcwBvAE4AbwByAG0AYQBsAD4APABzAHAAYQBu
ACAAcwB0AHkAbABlAD0AJwBtAHMAbwAtAGYAYQByAGUAYQBzAHQALQBmAG8AbgB0AC0AZgBhAG0A
aQBsAHkAOgAiAFQAaQBtAGUAcwAgAE4AZQB3ACAAUgBvAG0AYQBuACIAJwA+ACYAbgBiAHMAcAA7
ADwAbwA6AHAAPgA8AC8AbwA6AHAAPgA8AC8AcwBwAGEAbgA+ADwALwBwAD4ADQAKACAAIAA8AC8A
dABkAD4ADQAKACAAIAA8AHQAZAAgAHMAdAB5AGwAZQA9ACcAcABhAGQAZABpAG4AZwA6AC4ANwA1
AHAAdAAgAC4ANwA1AHAAdAAgAC4ANwA1AHAAdAAgAC4ANwA1AHAAdAAnAD4ADQAKACAAIAA8AHAA
IABjAGwAYQBzAHMAPQBNAHMAbwBOAG8AcgBtAGEAbAA+ADwAcwBwAGEAbgAgAHMAdAB5AGwAZQA9
ACcAbQBzAG8ALQBmAGEAcgBlAGEAcwB0AC0AZgBvAG4AdAAtAGYAYQBtAGkAbAB5ADoAIgBUAGkA
bQBlAHMAIABOAGUAdwAgAFIAbwBtAGEAbgAiACcAPgAmAG4AYgBzAHAAOwA8AG8AOgBwAD4APAAv
AG8AOgBwAD4APAAvAHMAcABhAG4APgA8AC8AcAA+AA0ACgAgACAAPAAvAHQAZAA+AA0ACgAgACAA
PAB0AGQAIABzAHQAeQBsAGUAPQAnAHAAYQBkAGQAaQBuAGcAOgAuADcANQBwAHQAIAAuADcANQBw
AHQAIAAuADcANQBwAHQAIAAuADcANQBwAHQAJwA+AA0ACgAgACAAPABwACAAYwBsAGEAcwBzAD0A
TQBzAG8ATgBvAHIAbQBhAGwAPgA8AHMAcABhAG4AIABzAHQAeQBsAGUAPQAnAG0AcwBvAC0AZgBh
AHIAZQBhAHMAdAAtAGYAbwBuAHQALQBmAGEAbQBpAGwAeQA6ACIAVABpAG0AZQBzACAATgBlAHcA
IABSAG8AbQBhAG4AIgAnAD4AJgBuAGIAcwBwADsAPABvADoAcAA+ADwALwBvADoAcAA+ADwALwBz
AHAAYQBuAD4APAAvAHAAPgANAAoAIAAgADwALwB0AGQAPgANAAoAIAAgADwAdABkACAAcwB0AHkA
bABlAD0AJwBwAGEAZABkAGkAbgBnADoALgA3ADUAcAB0ACAALgA3ADUAcAB0ACAALgA3ADUAcAB0
ACAALgA3ADUAcAB0ACcAPgANAAoAIAAgADwAcAAgAGMAbABhAHMAcwA9AE0AcwBvAE4AbwByAG0A
YQBsAD4APABzAHAAYQBuACAAcwB0AHkAbABlAD0AJwBtAHMAbwAtAGYAYQByAGUAYQBzAHQALQBm
AG8AbgB0AC0AZgBhAG0AaQBsAHkAOgAiAFQAaQBtAGUAcwAgAE4AZQB3ACAAUgBvAG0AYQBuACIA
JwA+ACYAbgBiAHMAcAA7ADwAbwA6AHAAPgA8AC8AbwA6AHAAPgA8AC8AcwBwAGEAbgA+ADwALwBw
AD4ADQAKACAAIAA8AC8AdABkAD4ADQAKACAAIAA8AHQAZAAgAHMAdAB5AGwAZQA9ACcAcABhAGQA
ZABpAG4AZwA6AC4ANwA1AHAAdAAgAC4ANwA1AHAAdAAgAC4ANwA1AHAAdAAgAC4ANwA1AHAAdAAn
AD4ADQAKACAAIAA8AHAAIABjAGwAYQBzAHMAPQBNAHMAbwBOAG8AcgBtAGEAbAA+ADwAcwBwAGEA
bgAgAHMAdAB5AGwAZQA9ACcAbQBzAG8ALQBmAGEAcgBlAGEAcwB0AC0AZgBvAG4AdAAtAGYAYQBt
AGkAbAB5ADoAIgBUAGkAbQBlAHMAIABOAGUAdwAgAFIAbwBtAGEAbgAiACcAPgAmAG4AYgBzAHAA
OwA8AG8AOgBwAD4APAAvAG8AOgBwAD4APAAvAHMAcABhAG4APgA8AC8AcAA+AA0ACgAgACAAPAAv
AHQAZAA+AA0ACgAgACAAPAB0AGQAIABzAHQAeQBsAGUAPQAnAHAAYQBkAGQAaQBuAGcAOgAuADcA
NQBwAHQAIAAuADcANQBwAHQAIAAuADcANQBwAHQAIAAuADcANQBwAHQAJwA+AA0ACgAgACAAPABw
ACAAYwBsAGEAcwBzAD0ATQBzAG8ATgBvAHIAbQBhAGwAPgA8AHMAcABhAG4AIABzAHQAeQBsAGUA
PQAnAG0AcwBvAC0AZgBhAHIAZQBhAHMAdAAtAGYAbwBuAHQALQBmAGEAbQBpAGwAeQA6ACIAVABp
AG0AZQBzACAATgBlAHcAIABSAG8AbQBhAG4AIgAnAD4AJgBuAGIAcwBwADsAPABvADoAcAA+ADwA
LwBvADoAcAA+ADwALwBzAHAAYQBuAD4APAAvAHAAPgANAAoAIAAgADwALwB0AGQAPgANAAoAIAAg
ADwAdABkACAAcwB0AHkAbABlAD0AJwBwAGEAZABkAGkAbgBnADoALgA3ADUAcAB0ACAALgA3ADUA
cAB0ACAALgA3ADUAcAB0ACAALgA3ADUAcAB0ACcAPgANAAoAIAAgADwAcAAgAGMAbABhAHMAcwA9
AE0AcwBvAE4AbwByAG0AYQBsAD4APABzAHAAYQBuACAAcwB0AHkAbABlAD0AJwBtAHMAbwAtAGYA
YQByAGUAYQBzAHQALQBmAG8AbgB0AC0AZgBhAG0AaQBsAHkAOgAiAFQAaQBtAGUAcwAgAE4AZQB3
ACAAUgBvAG0AYQBuACIAJwA+ACYAbgBiAHMAcAA7ADwAbwA6AHAAPgA8AC8AbwA6AHAAPgA8AC8A
cwBwAGEAbgA+ADwALwBwAD4ADQAKACAAIAA8AC8AdABkAD4ADQAKACAAIAA8AHQAZAAgAHMAdAB5
AGwAZQA9ACcAcABhAGQAZABpAG4AZwA6AC4ANwA1AHAAdAAgAC4ANwA1AHAAdAAgAC4ANwA1AHAA
dAAgAC4ANwA1AHAAdAAnAD4ADQAKACAAIAA8AHAAIABjAGwAYQBzAHMAPQBNAHMAbwBOAG8AcgBt
AGEAbAA+ADwAcwBwAGEAbgAgAHMAdAB5AGwAZQA9ACcAbQBzAG8ALQBmAGEAcgBlAGEAcwB0AC0A
ZgBvAG4AdAAtAGYAYQBtAGkAbAB5ADoAIgBUAGkAbQBlAHMAIABOAGUAdwAgAFIAbwBtAGEAbgAi
ACcAPgAmAG4AYgBzAHAAOwA8AG8AOgBwAD4APAAvAG8AOgBwAD4APAAvAHMAcABhAG4APgA8AC8A
cAA+AA0ACgAgACAAPAAvAHQAZAA+AA0ACgAgACAAPAB0AGQAIABzAHQAeQBsAGUAPQAnAHAAYQBk
AGQAaQBuAGcAOgAuADcANQBwAHQAIAAuADcANQBwAHQAIAAuADcANQBwAHQAIAAuADcANQBwAHQA
JwA+AA0ACgAgACAAPABwACAAYwBsAGEAcwBzAD0ATQBzAG8ATgBvAHIAbQBhAGwAPgA8AHMAcABh
AG4AIABzAHQAeQBsAGUAPQAnAG0AcwBvAC0AZgBhAHIAZQBhAHMAdAAtAGYAbwBuAHQALQBmAGEA
bQBpAGwAeQA6ACIAVABpAG0AZQBzACAATgBlAHcAIABSAG8AbQBhAG4AIgAnAD4AJgBuAGIAcwBw
ADsAPABvADoAcAA+ADwALwBvADoAcAA+ADwALwBzAHAAYQBuAD4APAAvAHAAPgANAAoAIAAgADwA
LwB0AGQAPgANAAoAIAAgADwAdABkACAAcwB0AHkAbABlAD0AJwBwAGEAZABkAGkAbgBnADoALgA3
ADUAcAB0ACAALgA3ADUAcAB0ACAALgA3ADUAcAB0ACAALgA3ADUAcAB0ACcAPgANAAoAIAAgADwA
cAAgAGMAbABhAHMAcwA9AE0AcwBvAE4AbwByAG0AYQBsACAAYQBsAGkAZwBuAD0AYwBlAG4AdABl
AHIAIABzAHQAeQBsAGUAPQAnAHQAZQB4AHQALQBhAGwAaQBnAG4AOgBjAGUAbgB0AGUAcgAnAD4A
PABhAA0ACgAgACAAaAByAGUAZgA9ACIAaAB0AHQAcAA6AC8ALwB3AHcAdwAuAG0AYQB0AHIAaQB4
AHMAYwBpAGUAbgBjAGUALgBjAG8AbQAvAGMAZwBpAC8AcAByAG8AdABlAGkAbgBfAHYAaQBlAHcA
LgBwAGwAPwBmAGkAbABlAD0ALgAuACUAMgBGAGQAYQB0AGEAJQAyAEYAMgAwADEANQAxADIAMgA0
ACUAMgBGAEYAVABUAHAAZgBhAFQARQBPAC4AZABhAHQAJgBhAG0AcAA7AGgAaQB0AD0ANAA2ACYA
YQBtAHAAOwBkAGIAXwBpAGQAeAA9ADEAJgBhAG0AcAA7AHMAZQBzAHMAaQBvAG4ASQBEAD0AZwB1
AGUAcwB0AF8AZwB1AGUAcwB0AHMAZQBzAHMAaQBvAG4AIgANAAoAIAAgAHQAYQByAGcAZQB0AD0A
IgBfAGIAbABhAG4AawAiAD4APABzAHAAYQBuACAAcwB0AHkAbABlAD0AJwBtAHMAbwAtAGYAYQBy
AGUAYQBzAHQALQBmAG8AbgB0AC0AZgBhAG0AaQBsAHkAOgAiAFQAaQBtAGUAcwAgAE4AZQB3ACAA
UgBvAG0AYQBuACIAOwANAAoAIAAgAG0AcwBvAC0AbgBvAC0AcAByAG8AbwBmADoAeQBlAHMAOwB0
AGUAeAB0AC0AZABlAGMAbwByAGEAdABpAG8AbgA6AG4AbwBuAGUAOwB0AGUAeAB0AC0AdQBuAGQA
ZQByAGwAaQBuAGUAOgBuAG8AbgBlACcAPgA8ACEALQAtAFsAaQBmACAAZwB0AGUAIAB2AG0AbAAg
ADEAXQA+ADwAdgA6AHMAaABhAHAAZQANAAoAIAAgACAAaQBkAD0AIgAgBDgEQQRDBD0EPgQ6BF8A
eAAwADAAMgAwAF8AMgA1ACIAIABvADoAcwBwAGkAZAA9ACIAXwB4ADAAMAAwADAAXwBpADEAMgAy
ADUAIgAgAHQAeQBwAGUAPQAiACMAXwB4ADAAMAAwADAAXwB0ADcANQAiACAAYQBsAHQAPQAiAGgA
dAB0AHAAOgAvAC8AdwB3AHcALgBtAGEAdAByAGkAeABzAGMAaQBlAG4AYwBlAC4AYwBvAG0ALwBp
AG0AYQBnAGUAcwAvAGMAeQBhAG4AXwBiAGEAbABsAF8AdwBoAGkAdABlAC4AZwBpAGYAIgANAAoA
IAAgACAAaAByAGUAZgA9ACIAaAB0AHQAcAA6AC8ALwB3AHcAdwAuAG0AYQB0AHIAaQB4AHMAYwBp
AGUAbgBjAGUALgBjAG8AbQAvAGMAZwBpAC8AcAByAG8AdABlAGkAbgBfAHYAaQBlAHcALgBwAGwA
PwBmAGkAbABlAD0ALgAuACUAMgBGAGQAYQB0AGEAJQAyAEYAMgAwADEANQAxADIAMgA0ACUAMgBG
AEYAVABUAHAAZgBhAFQARQBPAC4AZABhAHQAJgBhAG0AcAA7AGgAaQB0AD0ANAA2ACYAYQBtAHAA
OwBkAGIAXwBpAGQAeAA9ADEAJgBhAG0AcAA7AHMAZQBzAHMAaQBvAG4ASQBEAD0AZwB1AGUAcwB0
AF8AZwB1AGUAcwB0AHMAZQBzAHMAaQBvAG4AIgANAAoAIAAgACAAdABhAHIAZwBlAHQAPQAiAF8A
YgBsAGEAbgBrACIAIABzAHQAeQBsAGUAPQAnAHcAaQBkAHQAaAA6ADEAMgBwAHQAOwBoAGUAaQBn
AGgAdAA6ADEAMgBwAHQAOwB2AGkAcwBpAGIAaQBsAGkAdAB5ADoAdgBpAHMAaQBiAGwAZQA7AA0A
CgAgACAAIABtAHMAbwAtAHcAcgBhAHAALQBzAHQAeQBsAGUAOgBzAHEAdQBhAHIAZQAnACAAbwA6
AGIAdQB0AHQAbwBuAD0AIgB0ACIAPgANAAoAIAAgACAAPAB2ADoAaQBtAGEAZwBlAGQAYQB0AGEA
IABzAHIAYwA9ACIATQBhAHMAYwBvAHQAVQBuAGkAcAByAG8AdABoAHUAbQBhAG4AMQA4AC4AZgBp
AGwAZQBzAC8AaQBtAGEAZwBlADAAMAAzAC4AZwBpAGYAIgAgAG8AOgB0AGkAdABsAGUAPQAiAGMA
eQBhAG4AXwBiAGEAbABsAF8AdwBoAGkAdABlACIALwA+AA0ACgAgACAAPAAvAHYAOgBzAGgAYQBw
AGUAPgA8ACEAWwBlAG4AZABpAGYAXQAtAC0APgA8ACEAWwBpAGYAIAAhAHYAbQBsAF0APgA8AHMA
cABhAG4AIABzAHQAeQBsAGUAPQAnAG0AcwBvAC0AaQBnAG4AbwByAGUAOgB2AGcAbABhAHkAbwB1
AHQAJwA+ADwAaQBtAGcADQAKACAAIABiAG8AcgBkAGUAcgA9ADAAIAB3AGkAZAB0AGgAPQAxADYA
IABoAGUAaQBnAGgAdAA9ADEANgAgAHMAcgBjAD0AIgBNAGEAcwBjAG8AdABVAG4AaQBwAHIAbwB0
AGgAdQBtAGEAbgAxADgALgBmAGkAbABlAHMALwBpAG0AYQBnAGUAMAAwADMALgBnAGkAZgAiAA0A
CgAgACAAYQBsAHQAPQAiAGgAdAB0AHAAOgAvAC8AdwB3AHcALgBtAGEAdAByAGkAeABzAGMAaQBl
AG4AYwBlAC4AYwBvAG0ALwBpAG0AYQBnAGUAcwAvAGMAeQBhAG4AXwBiAGEAbABsAF8AdwBoAGkA
dABlAC4AZwBpAGYAIgAgAHYAOgBzAGgAYQBwAGUAcwA9ACIAIAQ4BEEEQwQ9BD4EOgRfAHgAMAAw
ADIAMABfADIANQAiAD4APAAvAHMAcABhAG4APgA8ACEAWwBlAG4AZABpAGYAXQA+ADwALwBzAHAA
YQBuAD4APAAvAGEAPgA8AHMAcABhAG4ADQAKACAAIABzAHQAeQBsAGUAPQAnAG0AcwBvAC0AZgBh
AHIAZQBhAHMAdAAtAGYAbwBuAHQALQBmAGEAbQBpAGwAeQA6ACIAVABpAG0AZQBzACAATgBlAHcA
IABSAG8AbQBhAG4AIgAnAD4APABvADoAcAA+ADwALwBvADoAcAA+ADwALwBzAHAAYQBuAD4APAAv
AHAAPgANAAoAIAAgADwALwB0AGQAPgANAAoAIAAgADwAdABkACAAcwB0AHkAbABlAD0AJwBwAGEA
ZABkAGkAbgBnADoALgA3ADUAcAB0ACAALgA3ADUAcAB0ACAALgA3ADUAcAB0ACAALgA3ADUAcAB0
ACcAPgANAAoAIAAgADwAcAAgAGMAbABhAHMAcwA9AE0AcwBvAE4AbwByAG0AYQBsACAAYQBsAGkA
ZwBuAD0AYwBlAG4AdABlAHIAIABzAHQAeQBsAGUAPQAnAHQAZQB4AHQALQBhAGwAaQBnAG4AOgBj
AGUAbgB0AGUAcgAnAD4APABhAA0ACgAgACAAaAByAGUAZgA9ACIAaAB0AHQAcAA6AC8ALwB3AHcA
dwAuAG0AYQB0AHIAaQB4AHMAYwBpAGUAbgBjAGUALgBjAG8AbQAvAGMAZwBpAC8AcAByAG8AdABl
AGkAbgBfAHYAaQBlAHcALgBwAGwAPwBmAGkAbABlAD0ALgAuACUAMgBGAGQAYQB0AGEAJQAyAEYA
MgAwADEANQAxADIAMgA0ACUAMgBGAEYAVABUAHAAZgBhAFQARQBPAC4AZABhAHQAJgBhAG0AcAA7
AGgAaQB0AD0ANAA3ACYAYQBtAHAAOwBkAGIAXwBpAGQAeAA9ADEAJgBhAG0AcAA7AHMAZQBzAHMA
aQBvAG4ASQBEAD0AZwB1AGUAcwB0AF8AZwB1AGUAcwB0AHMAZQBzAHMAaQBvAG4AIgANAAoAIAAg
AHQAYQByAGcAZQB0AD0AIgBfAGIAbABhAG4AawAiAD4APABzAHAAYQBuACAAcwB0AHkAbABlAD0A
JwBtAHMAbwAtAGYAYQByAGUAYQBzAHQALQBmAG8AbgB0AC0AZgBhAG0AaQBsAHkAOgAiAFQAaQBt
AGUAcwAgAE4AZQB3ACAAUgBvAG0AYQBuACIAOwANAAoAIAAgAG0AcwBvAC0AbgBvAC0AcAByAG8A
bwBmADoAeQBlAHMAOwB0AGUAeAB0AC0AZABlAGMAbwByAGEAdABpAG8AbgA6AG4AbwBuAGUAOwB0
AGUAeAB0AC0AdQBuAGQAZQByAGwAaQBuAGUAOgBuAG8AbgBlACcAPgA8ACEALQAtAFsAaQBmACAA
ZwB0AGUAIAB2AG0AbAAgADEAXQA+ADwAdgA6AHMAaABhAHAAZQANAAoAIAAgACAAaQBkAD0AIgAg
BDgEQQRDBD0EPgQ6BF8AeAAwADAAMgAwAF8AMgA2ACIAIABvADoAcwBwAGkAZAA9ACIAXwB4ADAA
MAAwADAAXwBpADEAMgAyADQAIgAgAHQAeQBwAGUAPQAiACMAXwB4ADAAMAAwADAAXwB0ADcANQAi
ACAAYQBsAHQAPQAiAGgAdAB0AHAAOgAvAC8AdwB3AHcALgBtAGEAdAByAGkAeABzAGMAaQBlAG4A
YwBlAC4AYwBvAG0ALwBpAG0AYQBnAGUAcwAvAGMAeQBhAG4AXwBiAGEAbABsAF8AdwBoAGkAdABl
AC4AZwBpAGYAIgANAAoAIAAgACAAaAByAGUAZgA9ACIAaAB0AHQAcAA6AC8ALwB3AHcAdwAuAG0A
YQB0AHIAaQB4AHMAYwBpAGUAbgBjAGUALgBjAG8AbQAvAGMAZwBpAC8AcAByAG8AdABlAGkAbgBf
AHYAaQBlAHcALgBwAGwAPwBmAGkAbABlAD0ALgAuACUAMgBGAGQAYQB0AGEAJQAyAEYAMgAwADEA
NQAxADIAMgA0ACUAMgBGAEYAVABUAHAAZgBhAFQARQBPAC4AZABhAHQAJgBhAG0AcAA7AGgAaQB0
AD0ANAA3ACYAYQBtAHAAOwBkAGIAXwBpAGQAeAA9ADEAJgBhAG0AcAA7AHMAZQBzAHMAaQBvAG4A
SQBEAD0AZwB1AGUAcwB0AF8AZwB1AGUAcwB0AHMAZQBzAHMAaQBvAG4AIgANAAoAIAAgACAAdABh
AHIAZwBlAHQAPQAiAF8AYgBsAGEAbgBrACIAIABzAHQAeQBsAGUAPQAnAHcAaQBkAHQAaAA6ADEA
MgBwAHQAOwBoAGUAaQBnAGgAdAA6ADEAMgBwAHQAOwB2AGkAcwBpAGIAaQBsAGkAdAB5ADoAdgBp
AHMAaQBiAGwAZQA7AA0ACgAgACAAIABtAHMAbwAtAHcAcgBhAHAALQBzAHQAeQBsAGUAOgBzAHEA
dQBhAHIAZQAnACAAbwA6AGIAdQB0AHQAbwBuAD0AIgB0ACIAPgANAAoAIAAgACAAPAB2ADoAaQBt
AGEAZwBlAGQAYQB0AGEAIABzAHIAYwA9ACIATQBhAHMAYwBvAHQAVQBuAGkAcAByAG8AdABoAHUA
bQBhAG4AMQA4AC4AZgBpAGwAZQBzAC8AaQBtAGEAZwBlADAAMAAzAC4AZwBpAGYAIgAgAG8AOgB0
AGkAdABsAGUAPQAiAGMAeQBhAG4AXwBiAGEAbABsAF8AdwBoAGkAdABlACIALwA+AA0ACgAgACAA
PAAvAHYAOgBzAGgAYQBwAGUAPgA8ACEAWwBlAG4AZABpAGYAXQAtAC0APgA8ACEAWwBpAGYAIAAh
AHYAbQBsAF0APgA8AHMAcABhAG4AIABzAHQAeQBsAGUAPQAnAG0AcwBvAC0AaQBnAG4AbwByAGUA
OgB2AGcAbABhAHkAbwB1AHQAJwA+ADwAaQBtAGcADQAKACAAIABiAG8AcgBkAGUAcgA9ADAAIAB3
AGkAZAB0AGgAPQAxADYAIABoAGUAaQBnAGgAdAA9ADEANgAgAHMAcgBjAD0AIgBNAGEAcwBjAG8A
dABVAG4AaQBwAHIAbwB0AGgAdQBtAGEAbgAxADgALgBmAGkAbABlAHMALwBpAG0AYQBnAGUAMAAw
ADMALgBnAGkAZgAiAA0ACgAgACAAYQBsAHQAPQAiAGgAdAB0AHAAOgAvAC8AdwB3AHcALgBtAGEA
dAByAGkAeABzAGMAaQBlAG4AYwBlAC4AYwBvAG0ALwBpAG0AYQBnAGUAcwAvAGMAeQBhAG4AXwBi
AGEAbABsAF8AdwBoAGkAdABlAC4AZwBpAGYAIgAgAHYAOgBzAGgAYQBwAGUAcwA9ACIAIAQ4BEEE
QwQ9BD4EOgRfAHgAMAAwADIAMABfADIANgAiAD4APAAvAHMAcABhAG4APgA8ACEAWwBlAG4AZABp
AGYAXQA+ADwALwBzAHAAYQBuAD4APAAvAGEAPgA8AHMAcABhAG4ADQAKACAAIABzAHQAeQBsAGUA
PQAnAG0AcwBvAC0AZgBhAHIAZQBhAHMAdAAtAGYAbwBuAHQALQBmAGEAbQBpAGwAeQA6ACIAVABp
AG0AZQBzACAATgBlAHcAIABSAG8AbQBhAG4AIgAnAD4APABvADoAcAA+ADwALwBvADoAcAA+ADwA
LwBzAHAAYQBuAD4APAAvAHAAPgANAAoAIAAgADwALwB0AGQAPgANAAoAIAAgADwAdABkACAAcwB0
AHkAbABlAD0AJwBwAGEAZABkAGkAbgBnADoALgA3ADUAcAB0ACAALgA3ADUAcAB0ACAALgA3ADUA
cAB0ACAALgA3ADUAcAB0ACcAPgANAAoAIAAgADwAcAAgAGMAbABhAHMAcwA9AE0AcwBvAE4AbwBy
AG0AYQBsAD4APABzAHAAYQBuACAAcwB0AHkAbABlAD0AJwBtAHMAbwAtAGYAYQByAGUAYQBzAHQA
LQBmAG8AbgB0AC0AZgBhAG0AaQBsAHkAOgAiAFQAaQBtAGUAcwAgAE4AZQB3ACAAUgBvAG0AYQBu
ACIAJwA+ACYAbgBiAHMAcAA7ADwAbwA6AHAAPgA8AC8AbwA6AHAAPgA8AC8AcwBwAGEAbgA+ADwA
LwBwAD4ADQAKACAAIAA8AC8AdABkAD4ADQAKACAAIAA8AHQAZAAgAHMAdAB5AGwAZQA9ACcAcABh
AGQAZABpAG4AZwA6AC4ANwA1AHAAdAAgAC4ANwA1AHAAdAAgAC4ANwA1AHAAdAAgAC4ANwA1AHAA
dAAnAD4ADQAKACAAIAA8AHAAIABjAGwAYQBzAHMAPQBNAHMAbwBOAG8AcgBtAGEAbAA+ADwAcwBw
AGEAbgAgAHMAdAB5AGwAZQA9ACcAbQBzAG8ALQBmAGEAcgBlAGEAcwB0AC0AZgBvAG4AdAAtAGYA
YQBtAGkAbAB5ADoAIgBUAGkAbQBlAHMAIABOAGUAdwAgAFIAbwBtAGEAbgAiACcAPgAmAG4AYgBz
AHAAOwA8AG8AOgBwAD4APAAvAG8AOgBwAD4APAAvAHMAcABhAG4APgA8AC8AcAA+AA0ACgAgACAA
PAAvAHQAZAA+AA0ACgAgACAAPAB0AGQAIABzAHQAeQBsAGUAPQAnAHAAYQBkAGQAaQBuAGcAOgAu
ADcANQBwAHQAIAAuADcANQBwAHQAIAAuADcANQBwAHQAIAAuADcANQBwAHQAJwA+AA0ACgAgACAA
PABwACAAYwBsAGEAcwBzAD0ATQBzAG8ATgBvAHIAbQBhAGwAPgA8AHMAcABhAG4AIABzAHQAeQBs
AGUAPQAnAG0AcwBvAC0AZgBhAHIAZQBhAHMAdAAtAGYAbwBuAHQALQBmAGEAbQBpAGwAeQA6ACIA
VABpAG0AZQBzACAATgBlAHcAIABSAG8AbQBhAG4AIgAnAD4AJgBuAGIAcwBwADsAPABvADoAcAA+
ADwALwBvADoAcAA+ADwALwBzAHAAYQBuAD4APAAvAHAAPgANAAoAIAAgADwALwB0AGQAPgANAAoA
IAA8AC8AdAByAD4ADQAKACAAPAB0AHIAIABzAHQAeQBsAGUAPQAnAG0AcwBvAC0AeQBmAHQAaQAt
AGkAcgBvAHcAOgAyACcAPgANAAoAIAAgADwAdABkACAAbgBvAHcAcgBhAHAAIABzAHQAeQBsAGUA
PQAnAGIAYQBjAGsAZwByAG8AdQBuAGQAOgAjAEMAQwBDAEMAQwBDADsAcABhAGQAZABpAG4AZwA6
AC4ANwA1AHAAdAAgAC4ANwA1AHAAdAAgAC4ANwA1AHAAdAAgAC4ANwA1AHAAdAAnAD4ADQAKACAA
IAA8AHAAIABjAGwAYQBzAHMAPQBNAHMAbwBOAG8AcgBtAGEAbAA+ADwAYgA+ADwAcwBwAGEAbgAg
AHMAdAB5AGwAZQA9ACcAbQBzAG8ALQBmAGEAcgBlAGEAcwB0AC0AZgBvAG4AdAAtAGYAYQBtAGkA
bAB5ADoAIgBUAGkAbQBlAHMAIABOAGUAdwAgAFIAbwBtAGEAbgAiACcAPgA8AEkATgBQAFUAVAAg
AFQAWQBQAEUAPQAiAGMAaABlAGMAawBiAG8AeAAiACAAQwBIAEUAQwBLAEUARAAgAE4AQQBNAEUA
PQAiAFEAVQBFACIAIABWAEEATABVAEUAPQAiADcAMgAyAC4AOQAxADIAMAAxADcAIABmAHIAbwBt
ACgANwAyADMALgA5ADEAOQAyADkAMwAsADEAKwApACAAaQBuAHQAZQBuAHMAaQB0AHkAKAAxADQA
NQAuADIAMwAyADAAKQAgAHEAdQBlAHIAeQAoADIAKQAiAD4APABhAA0ACgAgACAAaAByAGUAZgA9
ACIAaAB0AHQAcAA6AC8ALwB3AHcAdwAuAG0AYQB0AHIAaQB4AHMAYwBpAGUAbgBjAGUALgBjAG8A
bQAvAGMAZwBpAC8AbQBhAHMAdABlAHIAXwByAGUAcwB1AGwAdABzAC4AcABsAD8AZgBpAGwAZQA9
AC4ALgAlADIARgBkAGEAdABhACUAMgBGADIAMAAxADUAMQAyADIANAAlADIARgBGAFQAVABwAGYA
YQBUAEUATwAuAGQAYQB0ACYAYQBtAHAAOwBSAEUAUABUAFkAUABFAD0AcAByAG8AdABlAGkAbgAm
AGEAbQBwADsAXwBzAGkAZwB0AGgAcgBlAHMAaABvAGwAZAA9ADAALgAwADUAJgBhAG0AcAA7AFIA
RQBQAE8AUgBUAD0ANQAwACYAYQBtAHAAOwBfAHAAcgBlAGYAZQByAHQAYQB4AG8AbgBvAG0AeQA9
ADAAJgBhAG0AcAA7AHMAZQBzAHMAaQBvAG4ASQBEAD0AZwB1AGUAcwB0AF8AZwB1AGUAcwB0AHMA
ZQBzAHMAaQBvAG4AIwBRAHUAZQByAHkAMgAiAD4ANwAyADMALgA5ADEAOQAzADwALwBhAD4ADQAK
ACAAIAAoADEAKwApACAAPAAvAHMAcABhAG4APgA8AC8AYgA+ADwAcwBwAGEAbgAgAHMAdAB5AGwA
ZQA9ACcAbQBzAG8ALQBmAGEAcgBlAGEAcwB0AC0AZgBvAG4AdAAtAGYAYQBtAGkAbAB5ADoAIgBU
AGkAbQBlAHMAIABOAGUAdwAgAFIAbwBtAGEAbgAiACcAPgA8AG8AOgBwAD4APAAvAG8AOgBwAD4A
PAAvAHMAcABhAG4APgA8AC8AcAA+AA0ACgAgACAAPAAvAHQAZAA+AA0ACgAgACAAPAB0AGQAIABz
AHQAeQBsAGUAPQAnAHAAYQBkAGQAaQBuAGcAOgAuADcANQBwAHQAIAAuADcANQBwAHQAIAAuADcA
NQBwAHQAIAAuADcANQBwAHQAJwA+AA0ACgAgACAAPABwACAAYwBsAGEAcwBzAD0ATQBzAG8ATgBv
AHIAbQBhAGwAPgA8AHMAcABhAG4AIABzAHQAeQBsAGUAPQAnAG0AcwBvAC0AZgBhAHIAZQBhAHMA
dAAtAGYAbwBuAHQALQBmAGEAbQBpAGwAeQA6ACIAVABpAG0AZQBzACAATgBlAHcAIABSAG8AbQBh
AG4AIgAnAD4AJgBuAGIAcwBwADsAPABvADoAcAA+ADwALwBvADoAcAA+ADwALwBzAHAAYQBuAD4A
PAAvAHAAPgANAAoAIAAgADwALwB0AGQAPgANAAoAIAAgADwAdABkACAAcwB0AHkAbABlAD0AJwBw
AGEAZABkAGkAbgBnADoALgA3ADUAcAB0ACAALgA3ADUAcAB0ACAALgA3ADUAcAB0ACAALgA3ADUA
cAB0ACcAPgANAAoAIAAgADwAcAAgAGMAbABhAHMAcwA9AE0AcwBvAE4AbwByAG0AYQBsAD4APABz
AHAAYQBuACAAcwB0AHkAbABlAD0AJwBtAHMAbwAtAGYAYQByAGUAYQBzAHQALQBmAG8AbgB0AC0A
ZgBhAG0AaQBsAHkAOgAiAFQAaQBtAGUAcwAgAE4AZQB3ACAAUgBvAG0AYQBuACIAJwA+ACYAbgBi
AHMAcAA7ADwAbwA6AHAAPgA8AC8AbwA6AHAAPgA8AC8AcwBwAGEAbgA+ADwALwBwAD4ADQAKACAA
IAA8AC8AdABkAD4ADQAKACAAIAA8AHQAZAAgAHMAdAB5AGwAZQA9ACcAcABhAGQAZABpAG4AZwA6
AC4ANwA1AHAAdAAgAC4ANwA1AHAAdAAgAC4ANwA1AHAAdAAgAC4ANwA1AHAAdAAnAD4ADQAKACAA
IAA8AHAAIABjAGwAYQBzAHMAPQBNAHMAbwBOAG8AcgBtAGEAbAA+ADwAcwBwAGEAbgAgAHMAdAB5
AGwAZQA9ACcAbQBzAG8ALQBmAGEAcgBlAGEAcwB0AC0AZgBvAG4AdAAtAGYAYQBtAGkAbAB5ADoA
IgBUAGkAbQBlAHMAIABOAGUAdwAgAFIAbwBtAGEAbgAiACcAPgAmAG4AYgBzAHAAOwA8AG8AOgBw
AD4APAAvAG8AOgBwAD4APAAvAHMAcABhAG4APgA8AC8AcAA+AA0ACgAgACAAPAAvAHQAZAA+AA0A
CgAgACAAPAB0AGQAIABzAHQAeQBsAGUAPQAnAHAAYQBkAGQAaQBuAGcAOgAuADcANQBwAHQAIAAu
ADcANQBwAHQAIAAuADcANQBwAHQAIAAuADcANQBwAHQAJwA+AA0ACgAgACAAPABwACAAYwBsAGEA
cwBzAD0ATQBzAG8ATgBvAHIAbQBhAGwAPgA8AHMAcABhAG4AIABzAHQAeQBsAGUAPQAnAG0AcwBv
AC0AZgBhAHIAZQBhAHMAdAAtAGYAbwBuAHQALQBmAGEAbQBpAGwAeQA6ACIAVABpAG0AZQBzACAA
TgBlAHcAIABSAG8AbQBhAG4AIgAnAD4AJgBuAGIAcwBwADsAPABvADoAcAA+ADwALwBvADoAcAA+
ADwALwBzAHAAYQBuAD4APAAvAHAAPgANAAoAIAAgADwALwB0AGQAPgANAAoAIAAgADwAdABkACAA
cwB0AHkAbABlAD0AJwBwAGEAZABkAGkAbgBnADoALgA3ADUAcAB0ACAALgA3ADUAcAB0ACAALgA3
ADUAcAB0ACAALgA3ADUAcAB0ACcAPgANAAoAIAAgADwAcAAgAGMAbABhAHMAcwA9AE0AcwBvAE4A
bwByAG0AYQBsAD4APABzAHAAYQBuACAAcwB0AHkAbABlAD0AJwBtAHMAbwAtAGYAYQByAGUAYQBz
AHQALQBmAG8AbgB0AC0AZgBhAG0AaQBsAHkAOgAiAFQAaQBtAGUAcwAgAE4AZQB3ACAAUgBvAG0A
YQBuACIAJwA+ACYAbgBiAHMAcAA7ADwAbwA6AHAAPgA8AC8AbwA6AHAAPgA8AC8AcwBwAGEAbgA+
ADwALwBwAD4ADQAKACAAIAA8AC8AdABkAD4ADQAKACAAIAA8AHQAZAAgAHMAdAB5AGwAZQA9ACcA
cABhAGQAZABpAG4AZwA6AC4ANwA1AHAAdAAgAC4ANwA1AHAAdAAgAC4ANwA1AHAAdAAgAC4ANwA1
AHAAdAAnAD4ADQAKACAAIAA8AHAAIABjAGwAYQBzAHMAPQBNAHMAbwBOAG8AcgBtAGEAbAA+ADwA
cwBwAGEAbgAgAHMAdAB5AGwAZQA9ACcAbQBzAG8ALQBmAGEAcgBlAGEAcwB0AC0AZgBvAG4AdAAt
AGYAYQBtAGkAbAB5ADoAIgBUAGkAbQBlAHMAIABOAGUAdwAgAFIAbwBtAGEAbgAiACcAPgAmAG4A
YgBzAHAAOwA8AG8AOgBwAD4APAAvAG8AOgBwAD4APAAvAHMAcABhAG4APgA8AC8AcAA+AA0ACgAg
ACAAPAAvAHQAZAA+AA0ACgAgACAAPAB0AGQAIABzAHQAeQBsAGUAPQAnAHAAYQBkAGQAaQBuAGcA
OgAuADcANQBwAHQAIAAuADcANQBwAHQAIAAuADcANQBwAHQAIAAuADcANQBwAHQAJwA+AA0ACgAg
ACAAPABwACAAYwBsAGEAcwBzAD0ATQBzAG8ATgBvAHIAbQBhAGwAPgA8AHMAcABhAG4AIABzAHQA
eQBsAGUAPQAnAG0AcwBvAC0AZgBhAHIAZQBhAHMAdAAtAGYAbwBuAHQALQBmAGEAbQBpAGwAeQA6
ACIAVABpAG0AZQBzACAATgBlAHcAIABSAG8AbQBhAG4AIgAnAD4AJgBuAGIAcwBwADsAPABvADoA
cAA+ADwALwBvADoAcAA+ADwALwBzAHAAYQBuAD4APAAvAHAAPgANAAoAIAAgADwALwB0AGQAPgAN
AAoAIAAgADwAdABkACAAcwB0AHkAbABlAD0AJwBwAGEAZABkAGkAbgBnADoALgA3ADUAcAB0ACAA
LgA3ADUAcAB0ACAALgA3ADUAcAB0ACAALgA3ADUAcAB0ACcAPgANAAoAIAAgADwAcAAgAGMAbABh
AHMAcwA9AE0AcwBvAE4AbwByAG0AYQBsAD4APABzAHAAYQBuACAAcwB0AHkAbABlAD0AJwBtAHMA
bwAtAGYAYQByAGUAYQBzAHQALQBmAG8AbgB0AC0AZgBhAG0AaQBsAHkAOgAiAFQAaQBtAGUAcwAg
AE4AZQB3ACAAUgBvAG0AYQBuACIAJwA+ACYAbgBiAHMAcAA7ADwAbwA6AHAAPgA8AC8AbwA6AHAA
PgA8AC8AcwBwAGEAbgA+ADwALwBwAD4ADQAKACAAIAA8AC8AdABkAD4ADQAKACAAIAA8AHQAZAAg
AHMAdAB5AGwAZQA9ACcAcABhAGQAZABpAG4AZwA6AC4ANwA1AHAAdAAgAC4ANwA1AHAAdAAgAC4A
NwA1AHAAdAAgAC4ANwA1AHAAdAAnAD4ADQAKACAAIAA8AHAAIABjAGwAYQBzAHMAPQBNAHMAbwBO
AG8AcgBtAGEAbAA+ADwAcwBwAGEAbgAgAHMAdAB5AGwAZQA9ACcAbQBzAG8ALQBmAGEAcgBlAGEA
cwB0AC0AZgBvAG4AdAAtAGYAYQBtAGkAbAB5ADoAIgBUAGkAbQBlAHMAIABOAGUAdwAgAFIAbwBt
AGEAbgAiACcAPgAmAG4AYgBzAHAAOwA8AG8AOgBwAD4APAAvAG8AOgBwAD4APAAvAHMAcABhAG4A
PgA8AC8AcAA+AA0ACgAgACAAPAAvAHQAZAA+AA0ACgAgACAAPAB0AGQAIABzAHQAeQBsAGUAPQAn
AHAAYQBkAGQAaQBuAGcAOgAuADcANQBwAHQAIAAuADcANQBwAHQAIAAuADcANQBwAHQAIAAuADcA
NQBwAHQAJwA+AA0ACgAgACAAPABwACAAYwBsAGEAcwBzAD0ATQBzAG8ATgBvAHIAbQBhAGwAPgA8
AHMAcABhAG4AIABzAHQAeQBsAGUAPQAnAG0AcwBvAC0AZgBhAHIAZQBhAHMAdAAtAGYAbwBuAHQA
LQBmAGEAbQBpAGwAeQA6ACIAVABpAG0AZQBzACAATgBlAHcAIABSAG8AbQBhAG4AIgAnAD4AJgBu
AGIAcwBwADsAPABvADoAcAA+ADwALwBvADoAcAA+ADwALwBzAHAAYQBuAD4APAAvAHAAPgANAAoA
IAAgADwALwB0AGQAPgANAAoAIAAgADwAdABkACAAcwB0AHkAbABlAD0AJwBwAGEAZABkAGkAbgBn
ADoALgA3ADUAcAB0ACAALgA3ADUAcAB0ACAALgA3ADUAcAB0ACAALgA3ADUAcAB0ACcAPgANAAoA
IAAgADwAcAAgAGMAbABhAHMAcwA9AE0AcwBvAE4AbwByAG0AYQBsAD4APABzAHAAYQBuACAAcwB0
AHkAbABlAD0AJwBtAHMAbwAtAGYAYQByAGUAYQBzAHQALQBmAG8AbgB0AC0AZgBhAG0AaQBsAHkA
OgAiAFQAaQBtAGUAcwAgAE4AZQB3ACAAUgBvAG0AYQBuACIAJwA+ACYAbgBiAHMAcAA7ADwAbwA6
AHAAPgA8AC8AbwA6AHAAPgA8AC8AcwBwAGEAbgA+ADwALwBwAD4ADQAKACAAIAA8AC8AdABkAD4A
DQAKACAAIAA8AHQAZAAgAHMAdAB5AGwAZQA9ACcAcABhAGQAZABpAG4AZwA6AC4ANwA1AHAAdAAg
AC4ANwA1AHAAdAAgAC4ANwA1AHAAdAAgAC4ANwA1AHAAdAAnAD4ADQAKACAAIAA8AHAAIABjAGwA
YQBzAHMAPQBNAHMAbwBOAG8AcgBtAGEAbAA+ADwAcwBwAGEAbgAgAHMAdAB5AGwAZQA9ACcAbQBz
AG8ALQBmAGEAcgBlAGEAcwB0AC0AZgBvAG4AdAAtAGYAYQBtAGkAbAB5ADoAIgBUAGkAbQBlAHMA
IABOAGUAdwAgAFIAbwBtAGEAbgAiACcAPgAmAG4AYgBzAHAAOwA8AG8AOgBwAD4APAAvAG8AOgBw
AD4APAAvAHMAcABhAG4APgA8AC8AcAA+AA0ACgAgACAAPAAvAHQAZAA+AA0ACgAgACAAPAB0AGQA
IABzAHQAeQBsAGUAPQAnAHAAYQBkAGQAaQBuAGcAOgAuADcANQBwAHQAIAAuADcANQBwAHQAIAAu
ADcANQBwAHQAIAAuADcANQBwAHQAJwA+AA0ACgAgACAAPABwACAAYwBsAGEAcwBzAD0ATQBzAG8A
TgBvAHIAbQBhAGwAPgA8AHMAcABhAG4AIABzAHQAeQBsAGUAPQAnAG0AcwBvAC0AZgBhAHIAZQBh
AHMAdAAtAGYAbwBuAHQALQBmAGEAbQBpAGwAeQA6ACIAVABpAG0AZQBzACAATgBlAHcAIABSAG8A
bQBhAG4AIgAnAD4AJgBuAGIAcwBwADsAPABvADoAcAA+ADwALwBvADoAcAA+ADwALwBzAHAAYQBu
AD4APAAvAHAAPgANAAoAIAAgADwALwB0AGQAPgANAAoAIAAgADwAdABkACAAcwB0AHkAbABlAD0A
JwBwAGEAZABkAGkAbgBnADoALgA3ADUAcAB0ACAALgA3ADUAcAB0ACAALgA3ADUAcAB0ACAALgA3
ADUAcAB0ACcAPgANAAoAIAAgADwAcAAgAGMAbABhAHMAcwA9AE0AcwBvAE4AbwByAG0AYQBsAD4A
PABzAHAAYQBuACAAcwB0AHkAbABlAD0AJwBtAHMAbwAtAGYAYQByAGUAYQBzAHQALQBmAG8AbgB0
AC0AZgBhAG0AaQBsAHkAOgAiAFQAaQBtAGUAcwAgAE4AZQB3ACAAUgBvAG0AYQBuACIAJwA+ACYA
bgBiAHMAcAA7ADwAbwA6AHAAPgA8AC8AbwA6AHAAPgA8AC8AcwBwAGEAbgA+ADwALwBwAD4ADQAK
ACAAIAA8AC8AdABkAD4ADQAKACAAIAA8AHQAZAAgAHMAdAB5AGwAZQA9ACcAcABhAGQAZABpAG4A
ZwA6AC4ANwA1AHAAdAAgAC4ANwA1AHAAdAAgAC4ANwA1AHAAdAAgAC4ANwA1AHAAdAAnAD4ADQAK
ACAAIAA8AHAAIABjAGwAYQBzAHMAPQBNAHMAbwBOAG8AcgBtAGEAbAA+ADwAcwBwAGEAbgAgAHMA
dAB5AGwAZQA9ACcAbQBzAG8ALQBmAGEAcgBlAGEAcwB0AC0AZgBvAG4AdAAtAGYAYQBtAGkAbAB5
ADoAIgBUAGkAbQBlAHMAIABOAGUAdwAgAFIAbwBtAGEAbgAiACcAPgAmAG4AYgBzAHAAOwA8AG8A
OgBwAD4APAAvAG8AOgBwAD4APAAvAHMAcABhAG4APgA8AC8AcAA+AA0ACgAgACAAPAAvAHQAZAA+
AA0ACgAgACAAPAB0AGQAIABzAHQAeQBsAGUAPQAnAHAAYQBkAGQAaQBuAGcAOgAuADcANQBwAHQA
IAAuADcANQBwAHQAIAAuADcANQBwAHQAIAAuADcANQBwAHQAJwA+AA0ACgAgACAAPABwACAAYwBs
AGEAcwBzAD0ATQBzAG8ATgBvAHIAbQBhAGwAPgA8AHMAcABhAG4AIABzAHQAeQBsAGUAPQAnAG0A
cwBvAC0AZgBhAHIAZQBhAHMAdAAtAGYAbwBuAHQALQBmAGEAbQBpAGwAeQA6ACIAVABpAG0AZQBz
ACAATgBlAHcAIABSAG8AbQBhAG4AIgAnAD4AJgBuAGIAcwBwADsAPABvADoAcAA+ADwALwBvADoA
cAA+ADwALwBzAHAAYQBuAD4APAAvAHAAPgANAAoAIAAgADwALwB0AGQAPgANAAoAIAAgADwAdABk
ACAAcwB0AHkAbABlAD0AJwBwAGEAZABkAGkAbgBnADoALgA3ADUAcAB0ACAALgA3ADUAcAB0ACAA
LgA3ADUAcAB0ACAALgA3ADUAcAB0ACcAPgANAAoAIAAgADwAcAAgAGMAbABhAHMAcwA9AE0AcwBv
AE4AbwByAG0AYQBsAD4APABzAHAAYQBuACAAcwB0AHkAbABlAD0AJwBtAHMAbwAtAGYAYQByAGUA
YQBzAHQALQBmAG8AbgB0AC0AZgBhAG0AaQBsAHkAOgAiAFQAaQBtAGUAcwAgAE4AZQB3ACAAUgBv
AG0AYQBuACIAJwA+ACYAbgBiAHMAcAA7ADwAbwA6AHAAPgA8AC8AbwA6AHAAPgA8AC8AcwBwAGEA
bgA+ADwALwBwAD4ADQAKACAAIAA8AC8AdABkAD4ADQAKACAAIAA8AHQAZAAgAHMAdAB5AGwAZQA9
ACcAcABhAGQAZABpAG4AZwA6AC4ANwA1AHAAdAAgAC4ANwA1AHAAdAAgAC4ANwA1AHAAdAAgAC4A
NwA1AHAAdAAnAD4ADQAKACAAIAA8AHAAIABjAGwAYQBzAHMAPQBNAHMAbwBOAG8AcgBtAGEAbAA+
ADwAcwBwAGEAbgAgAHMAdAB5AGwAZQA9ACcAbQBzAG8ALQBmAGEAcgBlAGEAcwB0AC0AZgBvAG4A
dAAtAGYAYQBtAGkAbAB5ADoAIgBUAGkAbQBlAHMAIABOAGUAdwAgAFIAbwBtAGEAbgAiACcAPgAm
AG4AYgBzAHAAOwA8AG8AOgBwAD4APAAvAG8AOgBwAD4APAAvAHMAcABhAG4APgA8AC8AcAA+AA0A
CgAgACAAPAAvAHQAZAA+AA0ACgAgACAAPAB0AGQAIABzAHQAeQBsAGUAPQAnAHAAYQBkAGQAaQBu
AGcAOgAuADcANQBwAHQAIAAuADcANQBwAHQAIAAuADcANQBwAHQAIAAuADcANQBwAHQAJwA+AA0A
CgAgACAAPABwACAAYwBsAGEAcwBzAD0ATQBzAG8ATgBvAHIAbQBhAGwAPgA8AHMAcABhAG4AIABz
AHQAeQBsAGUAPQAnAG0AcwBvAC0AZgBhAHIAZQBhAHMAdAAtAGYAbwBuAHQALQBmAGEAbQBpAGwA
eQA6ACIAVABpAG0AZQBzACAATgBlAHcAIABSAG8AbQBhAG4AIgAnAD4AJgBuAGIAcwBwADsAPABv
ADoAcAA+ADwALwBvADoAcAA+ADwALwBzAHAAYQBuAD4APAAvAHAAPgANAAoAIAAgADwALwB0AGQA
PgANAAoAIAAgADwAdABkACAAcwB0AHkAbABlAD0AJwBwAGEAZABkAGkAbgBnADoALgA3ADUAcAB0
ACAALgA3ADUAcAB0ACAALgA3ADUAcAB0ACAALgA3ADUAcAB0ACcAPgANAAoAIAAgADwAcAAgAGMA
bABhAHMAcwA9AE0AcwBvAE4AbwByAG0AYQBsAD4APABzAHAAYQBuACAAcwB0AHkAbABlAD0AJwBt
AHMAbwAtAGYAYQByAGUAYQBzAHQALQBmAG8AbgB0AC0AZgBhAG0AaQBsAHkAOgAiAFQAaQBtAGUA
cwAgAE4AZQB3ACAAUgBvAG0AYQBuACIAJwA+ACYAbgBiAHMAcAA7ADwAbwA6AHAAPgA8AC8AbwA6
AHAAPgA8AC8AcwBwAGEAbgA+ADwALwBwAD4ADQAKACAAIAA8AC8AdABkAD4ADQAKACAAIAA8AHQA
ZAAgAHMAdAB5AGwAZQA9ACcAcABhAGQAZABpAG4AZwA6AC4ANwA1AHAAdAAgAC4ANwA1AHAAdAAg
AC4ANwA1AHAAdAAgAC4ANwA1AHAAdAAnAD4ADQAKACAAIAA8AHAAIABjAGwAYQBzAHMAPQBNAHMA
bwBOAG8AcgBtAGEAbAA+ADwAcwBwAGEAbgAgAHMAdAB5AGwAZQA9ACcAbQBzAG8ALQBmAGEAcgBl
AGEAcwB0AC0AZgBvAG4AdAAtAGYAYQBtAGkAbAB5ADoAIgBUAGkAbQBlAHMAIABOAGUAdwAgAFIA
bwBtAGEAbgAiACcAPgAmAG4AYgBzAHAAOwA8AG8AOgBwAD4APAAvAG8AOgBwAD4APAAvAHMAcABh
AG4APgA8AC8AcAA+AA0ACgAgACAAPAAvAHQAZAA+AA0ACgAgACAAPAB0AGQAIABzAHQAeQBsAGUA
PQAnAHAAYQBkAGQAaQBuAGcAOgAuADcANQBwAHQAIAAuADcANQBwAHQAIAAuADcANQBwAHQAIAAu
ADcANQBwAHQAJwA+AA0ACgAgACAAPABwACAAYwBsAGEAcwBzAD0ATQBzAG8ATgBvAHIAbQBhAGwA
PgA8AHMAcABhAG4AIABzAHQAeQBsAGUAPQAnAG0AcwBvAC0AZgBhAHIAZQBhAHMAdAAtAGYAbwBu
AHQALQBmAGEAbQBpAGwAeQA6ACIAVABpAG0AZQBzACAATgBlAHcAIABSAG8AbQBhAG4AIgAnAD4A
JgBuAGIAcwBwADsAPABvADoAcAA+ADwALwBvADoAcAA+ADwALwBzAHAAYQBuAD4APAAvAHAAPgAN
AAoAIAAgADwALwB0AGQAPgANAAoAIAAgADwAdABkACAAcwB0AHkAbABlAD0AJwBwAGEAZABkAGkA
bgBnADoALgA3ADUAcAB0ACAALgA3ADUAcAB0ACAALgA3ADUAcAB0ACAALgA3ADUAcAB0ACcAPgAN
AAoAIAAgADwAcAAgAGMAbABhAHMAcwA9AE0AcwBvAE4AbwByAG0AYQBsAD4APABzAHAAYQBuACAA
cwB0AHkAbABlAD0AJwBtAHMAbwAtAGYAYQByAGUAYQBzAHQALQBmAG8AbgB0AC0AZgBhAG0AaQBs
AHkAOgAiAFQAaQBtAGUAcwAgAE4AZQB3ACAAUgBvAG0AYQBuACIAJwA+ACYAbgBiAHMAcAA7ADwA
bwA6AHAAPgA8AC8AbwA6AHAAPgA8AC8AcwBwAGEAbgA+ADwALwBwAD4ADQAKACAAIAA8AC8AdABk
AD4ADQAKACAAIAA8AHQAZAAgAHMAdAB5AGwAZQA9ACcAcABhAGQAZABpAG4AZwA6AC4ANwA1AHAA
dAAgAC4ANwA1AHAAdAAgAC4ANwA1AHAAdAAgAC4ANwA1AHAAdAAnAD4ADQAKACAAIAA8AHAAIABj
AGwAYQBzAHMAPQBNAHMAbwBOAG8AcgBtAGEAbAA+ADwAcwBwAGEAbgAgAHMAdAB5AGwAZQA9ACcA
bQBzAG8ALQBmAGEAcgBlAGEAcwB0AC0AZgBvAG4AdAAtAGYAYQBtAGkAbAB5ADoAIgBUAGkAbQBl
AHMAIABOAGUAdwAgAFIAbwBtAGEAbgAiACcAPgAmAG4AYgBzAHAAOwA8AG8AOgBwAD4APAAvAG8A
OgBwAD4APAAvAHMAcABhAG4APgA8AC8AcAA+AA0ACgAgACAAPAAvAHQAZAA+AA0ACgAgACAAPAB0
AGQAIABzAHQAeQBsAGUAPQAnAHAAYQBkAGQAaQBuAGcAOgAuADcANQBwAHQAIAAuADcANQBwAHQA
IAAuADcANQBwAHQAIAAuADcANQBwAHQAJwA+AA0ACgAgACAAPABwACAAYwBsAGEAcwBzAD0ATQBz
AG8ATgBvAHIAbQBhAGwAPgA8AHMAcABhAG4AIABzAHQAeQBsAGUAPQAnAG0AcwBvAC0AZgBhAHIA
ZQBhAHMAdAAtAGYAbwBuAHQALQBmAGEAbQBpAGwAeQA6ACIAVABpAG0AZQBzACAATgBlAHcAIABS
AG8AbQBhAG4AIgAnAD4AJgBuAGIAcwBwADsAPABvADoAcAA+ADwALwBvADoAcAA+ADwALwBzAHAA
YQBuAD4APAAvAHAAPgANAAoAIAAgADwALwB0AGQAPgANAAoAIAAgADwAdABkACAAcwB0AHkAbABl
AD0AJwBwAGEAZABkAGkAbgBnADoALgA3ADUAcAB0ACAALgA3ADUAcAB0ACAALgA3ADUAcAB0ACAA
LgA3ADUAcAB0ACcAPgANAAoAIAAgADwAcAAgAGMAbABhAHMAcwA9AE0AcwBvAE4AbwByAG0AYQBs
AD4APABzAHAAYQBuACAAcwB0AHkAbABlAD0AJwBtAHMAbwAtAGYAYQByAGUAYQBzAHQALQBmAG8A
bgB0AC0AZgBhAG0AaQBsAHkAOgAiAFQAaQBtAGUAcwAgAE4AZQB3ACAAUgBvAG0AYQBuACIAJwA+
ACYAbgBiAHMAcAA7ADwAbwA6AHAAPgA8AC8AbwA6AHAAPgA8AC8AcwBwAGEAbgA+ADwALwBwAD4A
DQAKACAAIAA8AC8AdABkAD4ADQAKACAAIAA8AHQAZAAgAHMAdAB5AGwAZQA9ACcAcABhAGQAZABp
AG4AZwA6AC4ANwA1AHAAdAAgAC4ANwA1AHAAdAAgAC4ANwA1AHAAdAAgAC4ANwA1AHAAdAAnAD4A
DQAKACAAIAA8AHAAIABjAGwAYQBzAHMAPQBNAHMAbwBOAG8AcgBtAGEAbAA+ADwAcwBwAGEAbgAg
AHMAdAB5AGwAZQA9ACcAbQBzAG8ALQBmAGEAcgBlAGEAcwB0AC0AZgBvAG4AdAAtAGYAYQBtAGkA
bAB5ADoAIgBUAGkAbQBlAHMAIABOAGUAdwAgAFIAbwBtAGEAbgAiACcAPgAmAG4AYgBzAHAAOwA8
AG8AOgBwAD4APAAvAG8AOgBwAD4APAAvAHMAcABhAG4APgA8AC8AcAA+AA0ACgAgACAAPAAvAHQA
ZAA+AA0ACgAgACAAPAB0AGQAIABzAHQAeQBsAGUAPQAnAHAAYQBkAGQAaQBuAGcAOgAuADcANQBw
AHQAIAAuADcANQBwAHQAIAAuADcANQBwAHQAIAAuADcANQBwAHQAJwA+AA0ACgAgACAAPABwACAA
YwBsAGEAcwBzAD0ATQBzAG8ATgBvAHIAbQBhAGwAPgA8AHMAcABhAG4AIABzAHQAeQBsAGUAPQAn
AG0AcwBvAC0AZgBhAHIAZQBhAHMAdAAtAGYAbwBuAHQALQBmAGEAbQBpAGwAeQA6ACIAVABpAG0A
ZQBzACAATgBlAHcAIABSAG8AbQBhAG4AIgAnAD4AJgBuAGIAcwBwADsAPABvADoAcAA+ADwALwBv
ADoAcAA+ADwALwBzAHAAYQBuAD4APAAvAHAAPgANAAoAIAAgADwALwB0AGQAPgANAAoAIAAgADwA
dABkACAAcwB0AHkAbABlAD0AJwBwAGEAZABkAGkAbgBnADoALgA3ADUAcAB0ACAALgA3ADUAcAB0
ACAALgA3ADUAcAB0ACAALgA3ADUAcAB0ACcAPgANAAoAIAAgADwAcAAgAGMAbABhAHMAcwA9AE0A
cwBvAE4AbwByAG0AYQBsAD4APABzAHAAYQBuACAAcwB0AHkAbABlAD0AJwBtAHMAbwAtAGYAYQBy
AGUAYQBzAHQALQBmAG8AbgB0AC0AZgBhAG0AaQBsAHkAOgAiAFQAaQBtAGUAcwAgAE4AZQB3ACAA
UgBvAG0AYQBuACIAJwA+ACYAbgBiAHMAcAA7ADwAbwA6AHAAPgA8AC8AbwA6AHAAPgA8AC8AcwBw
AGEAbgA+ADwALwBwAD4ADQAKACAAIAA8AC8AdABkAD4ADQAKACAAIAA8AHQAZAAgAHMAdAB5AGwA
ZQA9ACcAcABhAGQAZABpAG4AZwA6AC4ANwA1AHAAdAAgAC4ANwA1AHAAdAAgAC4ANwA1AHAAdAAg
AC4ANwA1AHAAdAAnAD4ADQAKACAAIAA8AHAAIABjAGwAYQBzAHMAPQBNAHMAbwBOAG8AcgBtAGEA
bAA+ADwAcwBwAGEAbgAgAHMAdAB5AGwAZQA9ACcAbQBzAG8ALQBmAGEAcgBlAGEAcwB0AC0AZgBv
AG4AdAAtAGYAYQBtAGkAbAB5ADoAIgBUAGkAbQBlAHMAIABOAGUAdwAgAFIAbwBtAGEAbgAiACcA
PgAmAG4AYgBzAHAAOwA8AG8AOgBwAD4APAAvAG8AOgBwAD4APAAvAHMAcABhAG4APgA8AC8AcAA+
AA0ACgAgACAAPAAvAHQAZAA+AA0ACgAgACAAPAB0AGQAIABzAHQAeQBsAGUAPQAnAHAAYQBkAGQA
aQBuAGcAOgAuADcANQBwAHQAIAAuADcANQBwAHQAIAAuADcANQBwAHQAIAAuADcANQBwAHQAJwA+
AA0ACgAgACAAPABwACAAYwBsAGEAcwBzAD0ATQBzAG8ATgBvAHIAbQBhAGwAPgA8AHMAcABhAG4A
IABzAHQAeQBsAGUAPQAnAG0AcwBvAC0AZgBhAHIAZQBhAHMAdAAtAGYAbwBuAHQALQBmAGEAbQBp
AGwAeQA6ACIAVABpAG0AZQBzACAATgBlAHcAIABSAG8AbQBhAG4AIgAnAD4AJgBuAGIAcwBwADsA
PABvADoAcAA+ADwALwBvADoAcAA+ADwALwBzAHAAYQBuAD4APAAvAHAAPgANAAoAIAAgADwALwB0
AGQAPgANAAoAIAAgADwAdABkACAAcwB0AHkAbABlAD0AJwBwAGEAZABkAGkAbgBnADoALgA3ADUA
cAB0ACAALgA3ADUAcAB0ACAALgA3ADUAcAB0ACAALgA3ADUAcAB0ACcAPgANAAoAIAAgADwAcAAg
AGMAbABhAHMAcwA9AE0AcwBvAE4AbwByAG0AYQBsAD4APABzAHAAYQBuACAAcwB0AHkAbABlAD0A
JwBtAHMAbwAtAGYAYQByAGUAYQBzAHQALQBmAG8AbgB0AC0AZgBhAG0AaQBsAHkAOgAiAFQAaQBt
AGUAcwAgAE4AZQB3ACAAUgBvAG0AYQBuACIAJwA+ACYAbgBiAHMAcAA7ADwAbwA6AHAAPgA8AC8A
bwA6AHAAPgA8AC8AcwBwAGEAbgA+ADwALwBwAD4ADQAKACAAIAA8AC8AdABkAD4ADQAKACAAIAA8
AHQAZAAgAHMAdAB5AGwAZQA9ACcAcABhAGQAZABpAG4AZwA6AC4ANwA1AHAAdAAgAC4ANwA1AHAA
dAAgAC4ANwA1AHAAdAAgAC4ANwA1AHAAdAAnAD4ADQAKACAAIAA8AHAAIABjAGwAYQBzAHMAPQBN
AHMAbwBOAG8AcgBtAGEAbAA+ADwAcwBwAGEAbgAgAHMAdAB5AGwAZQA9ACcAbQBzAG8ALQBmAGEA
cgBlAGEAcwB0AC0AZgBvAG4AdAAtAGYAYQBtAGkAbAB5ADoAIgBUAGkAbQBlAHMAIABOAGUAdwAg
AFIAbwBtAGEAbgAiACcAPgAmAG4AYgBzAHAAOwA8AG8AOgBwAD4APAAvAG8AOgBwAD4APAAvAHMA
cABhAG4APgA8AC8AcAA+AA0ACgAgACAAPAAvAHQAZAA+AA0ACgAgACAAPAB0AGQAIABzAHQAeQBs
AGUAPQAnAHAAYQBkAGQAaQBuAGcAOgAuADcANQBwAHQAIAAuADcANQBwAHQAIAAuADcANQBwAHQA
IAAuADcANQBwAHQAJwA+AA0ACgAgACAAPABwACAAYwBsAGEAcwBzAD0ATQBzAG8ATgBvAHIAbQBh
AGwAPgA8AHMAcABhAG4AIABzAHQAeQBsAGUAPQAnAG0AcwBvAC0AZgBhAHIAZQBhAHMAdAAtAGYA
bwBuAHQALQBmAGEAbQBpAGwAeQA6ACIAVABpAG0AZQBzACAATgBlAHcAIABSAG8AbQBhAG4AIgAn
[truncated: 2,967,539 more chars]
