# Supplementary material for: Inhibition of Neutrophil Secretion Upon Adhesion as a Basis for the Anti-Inflammatory Effect of the Tricyclic Antidepressant Imipramine
Source: Front Pharmacol. 2021 Aug 5;12:709719. doi: 10.3389/fphar.2021.709719 (PMC8375473; doi:10.3389/fphar.2021.709719)
Supplement: Supplementary file 1 [file DataSheet1.ZIP › Mascot Uniprot 3-fig.5A (control+imi, cathepsin G).mht]

MIME-Version: 1.0
Content-Type: multipart/related; boundary="----=_NextPart_01D76CE8.6C14BD70"

������ �������� �������� ���-��������� � ����� �����, ����� ���������� ������ ���-������. ���� �� ������ ��� ���������, ������, ������ ������� ��� �������� �� ������������ ����� ���-������. ��������� �������, �������������� ���-������, �������� Windows� Internet Explorer�.

------=_NextPart_01D76CE8.6C14BD70
Content-Location: file:///C:/20479A73/MascotUniprothuman23.htm
Content-Transfer-Encoding: base64
Content-Type: text/html; charset="unicode"

//48AGgAdABtAGwAIAB4AG0AbABuAHMAOgB2AD0AIgB1AHIAbgA6AHMAYwBoAGUAbQBhAHMALQBt
AGkAYwByAG8AcwBvAGYAdAAtAGMAbwBtADoAdgBtAGwAIgANAAoAeABtAGwAbgBzADoAbwA9ACIA
dQByAG4AOgBzAGMAaABlAG0AYQBzAC0AbQBpAGMAcgBvAHMAbwBmAHQALQBjAG8AbQA6AG8AZgBm
AGkAYwBlADoAbwBmAGYAaQBjAGUAIgANAAoAeABtAGwAbgBzADoAdwA9ACIAdQByAG4AOgBzAGMA
aABlAG0AYQBzAC0AbQBpAGMAcgBvAHMAbwBmAHQALQBjAG8AbQA6AG8AZgBmAGkAYwBlADoAdwBv
AHIAZAAiAA0ACgB4AG0AbABuAHMAOgBtAD0AIgBoAHQAdABwADoALwAvAHMAYwBoAGUAbQBhAHMA
LgBtAGkAYwByAG8AcwBvAGYAdAAuAGMAbwBtAC8AbwBmAGYAaQBjAGUALwAyADAAMAA0AC8AMQAy
AC8AbwBtAG0AbAAiAA0ACgB4AG0AbABuAHMAPQAiAGgAdAB0AHAAOgAvAC8AdwB3AHcALgB3ADMA
LgBvAHIAZwAvAFQAUgAvAFIARQBDAC0AaAB0AG0AbAA0ADAAIgA+AA0ACgANAAoAPABoAGUAYQBk
AD4ADQAKADwAbQBlAHQAYQAgAGgAdAB0AHAALQBlAHEAdQBpAHYAPQBDAG8AbgB0AGUAbgB0AC0A
VAB5AHAAZQAgAGMAbwBuAHQAZQBuAHQAPQAiAHQAZQB4AHQALwBoAHQAbQBsADsAIABjAGgAYQBy
AHMAZQB0AD0AdQBuAGkAYwBvAGQAZQAiAD4ADQAKADwAbQBlAHQAYQAgAG4AYQBtAGUAPQBQAHIA
bwBnAEkAZAAgAGMAbwBuAHQAZQBuAHQAPQBXAG8AcgBkAC4ARABvAGMAdQBtAGUAbgB0AD4ADQAK
ADwAbQBlAHQAYQAgAG4AYQBtAGUAPQBHAGUAbgBlAHIAYQB0AG8AcgAgAGMAbwBuAHQAZQBuAHQA
PQAiAE0AaQBjAHIAbwBzAG8AZgB0ACAAVwBvAHIAZAAgADEANAAiAD4ADQAKADwAbQBlAHQAYQAg
AG4AYQBtAGUAPQBPAHIAaQBnAGkAbgBhAHQAbwByACAAYwBvAG4AdABlAG4AdAA9ACIATQBpAGMA
cgBvAHMAbwBmAHQAIABXAG8AcgBkACAAMQA0ACIAPgANAAoAPABsAGkAbgBrACAAcgBlAGwAPQBG
AGkAbABlAC0ATABpAHMAdAAgAGgAcgBlAGYAPQAiAE0AYQBzAGMAbwB0AFUAbgBpAHAAcgBvAHQA
aAB1AG0AYQBuADIAMwAuAGYAaQBsAGUAcwAvAGYAaQBsAGUAbABpAHMAdAAuAHgAbQBsACIAPgAN
AAoAPABsAGkAbgBrACAAcgBlAGwAPQBFAGQAaQB0AC0AVABpAG0AZQAtAEQAYQB0AGEAIABoAHIA
ZQBmAD0AIgBNAGEAcwBjAG8AdABVAG4AaQBwAHIAbwB0AGgAdQBtAGEAbgAyADMALgBmAGkAbABl
AHMALwBlAGQAaQB0AGQAYQB0AGEALgBtAHMAbwAiAD4ADQAKADwAIQAtAC0AWwBpAGYAIAAhAG0A
cwBvAF0APgANAAoAPABzAHQAeQBsAGUAPgANAAoAdgBcADoAKgAgAHsAYgBlAGgAYQB2AGkAbwBy
ADoAdQByAGwAKAAjAGQAZQBmAGEAdQBsAHQAIwBWAE0ATAApADsAfQANAAoAbwBcADoAKgAgAHsA
YgBlAGgAYQB2AGkAbwByADoAdQByAGwAKAAjAGQAZQBmAGEAdQBsAHQAIwBWAE0ATAApADsAfQAN
AAoAdwBcADoAKgAgAHsAYgBlAGgAYQB2AGkAbwByADoAdQByAGwAKAAjAGQAZQBmAGEAdQBsAHQA
IwBWAE0ATAApADsAfQANAAoALgBzAGgAYQBwAGUAIAB7AGIAZQBoAGEAdgBpAG8AcgA6AHUAcgBs
ACgAIwBkAGUAZgBhAHUAbAB0ACMAVgBNAEwAKQA7AH0ADQAKADwALwBzAHQAeQBsAGUAPgANAAoA
PAAhAFsAZQBuAGQAaQBmAF0ALQAtAD4ADQAKADwAdABpAHQAbABlAD4AUAByAG8AdABlAGkAbgAg
AFMAdQBtAG0AYQByAHkAIABSAGUAcABvAHIAdAAgACgALgAuAC8AZABhAHQAYQAvADIAMAAxADUA
MQAyADIANAAvAEYAVABUAHAAZgBhAFQAVABTAC4AZABhAHQAKQA8AC8AdABpAHQAbABlAD4ADQAK
ADwAIQAtAC0AWwBpAGYAIABnAHQAZQAgAG0AcwBvACAAOQBdAD4APAB4AG0AbAA+AA0ACgAgADwA
bwA6AEQAbwBjAHUAbQBlAG4AdABQAHIAbwBwAGUAcgB0AGkAZQBzAD4ADQAKACAAIAA8AG8AOgBB
AHUAdABoAG8AcgA+ABMEMAQ7BDoEOAQ9BDAEPAAvAG8AOgBBAHUAdABoAG8AcgA+AA0ACgAgACAA
PABvADoATABhAHMAdABBAHUAdABoAG8AcgA+ABMEMAQ7BDoEOAQ9BDAEPAAvAG8AOgBMAGEAcwB0
AEEAdQB0AGgAbwByAD4ADQAKACAAIAA8AG8AOgBSAGUAdgBpAHMAaQBvAG4APgAyADwALwBvADoA
UgBlAHYAaQBzAGkAbwBuAD4ADQAKACAAIAA8AG8AOgBUAG8AdABhAGwAVABpAG0AZQA+ADEAPAAv
AG8AOgBUAG8AdABhAGwAVABpAG0AZQA+AA0ACgAgACAAPABvADoAQwByAGUAYQB0AGUAZAA+ADIA
MAAyADEALQAwADYALQAyADkAVAAxADAAOgAxADIAOgAwADAAWgA8AC8AbwA6AEMAcgBlAGEAdABl
AGQAPgANAAoAIAAgADwAbwA6AEwAYQBzAHQAUwBhAHYAZQBkAD4AMgAwADIAMQAtADAANgAtADIA
OQBUADEAMAA6ADEAMgA6ADAAMABaADwALwBvADoATABhAHMAdABTAGEAdgBlAGQAPgANAAoAIAAg
ADwAbwA6AFAAYQBnAGUAcwA+ADYAPAAvAG8AOgBQAGEAZwBlAHMAPgANAAoAIAAgADwAbwA6AFcA
bwByAGQAcwA+ADEAMgAzADIAOAA8AC8AbwA6AFcAbwByAGQAcwA+AA0ACgAgACAAPABvADoAQwBo
AGEAcgBhAGMAdABlAHIAcwA+ADcAMAAyADcAMQA8AC8AbwA6AEMAaABhAHIAYQBjAHQAZQByAHMA
PgANAAoAIAAgADwAbwA6AEMAbwBtAHAAYQBuAHkAPgBNAGkAYwByAG8AcwBvAGYAdAA8AC8AbwA6
AEMAbwBtAHAAYQBuAHkAPgANAAoAIAAgADwAbwA6AEwAaQBuAGUAcwA+ADUAOAA1ADwALwBvADoA
TABpAG4AZQBzAD4ADQAKACAAIAA8AG8AOgBQAGEAcgBhAGcAcgBhAHAAaABzAD4AMQA2ADQAPAAv
AG8AOgBQAGEAcgBhAGcAcgBhAHAAaABzAD4ADQAKACAAIAA8AG8AOgBDAGgAYQByAGEAYwB0AGUA
cgBzAFcAaQB0AGgAUwBwAGEAYwBlAHMAPgA4ADIANAAzADUAPAAvAG8AOgBDAGgAYQByAGEAYwB0
AGUAcgBzAFcAaQB0AGgAUwBwAGEAYwBlAHMAPgANAAoAIAAgADwAbwA6AFYAZQByAHMAaQBvAG4A
PgAxADQALgAwADAAPAAvAG8AOgBWAGUAcgBzAGkAbwBuAD4ADQAKACAAPAAvAG8AOgBEAG8AYwB1
AG0AZQBuAHQAUAByAG8AcABlAHIAdABpAGUAcwA+AA0ACgAgADwAbwA6AE8AZgBmAGkAYwBlAEQA
bwBjAHUAbQBlAG4AdABTAGUAdAB0AGkAbgBnAHMAPgANAAoAIAAgADwAbwA6AEEAbABsAG8AdwBQ
AE4ARwAvAD4ADQAKACAAPAAvAG8AOgBPAGYAZgBpAGMAZQBEAG8AYwB1AG0AZQBuAHQAUwBlAHQA
dABpAG4AZwBzAD4ADQAKADwALwB4AG0AbAA+ADwAIQBbAGUAbgBkAGkAZgBdAC0ALQA+AA0ACgA8
AGwAaQBuAGsAIAByAGUAbAA9AHQAaABlAG0AZQBEAGEAdABhACAAaAByAGUAZgA9ACIATQBhAHMA
YwBvAHQAVQBuAGkAcAByAG8AdABoAHUAbQBhAG4AMgAzAC4AZgBpAGwAZQBzAC8AdABoAGUAbQBl
AGQAYQB0AGEALgB0AGgAbQB4ACIAPgANAAoAPABsAGkAbgBrACAAcgBlAGwAPQBjAG8AbABvAHIA
UwBjAGgAZQBtAGUATQBhAHAAcABpAG4AZwANAAoAaAByAGUAZgA9ACIATQBhAHMAYwBvAHQAVQBu
AGkAcAByAG8AdABoAHUAbQBhAG4AMgAzAC4AZgBpAGwAZQBzAC8AYwBvAGwAbwByAHMAYwBoAGUA
bQBlAG0AYQBwAHAAaQBuAGcALgB4AG0AbAAiAD4ADQAKADwAIQAtAC0AWwBpAGYAIABnAHQAZQAg
AG0AcwBvACAAOQBdAD4APAB4AG0AbAA+AA0ACgAgADwAdwA6AFcAbwByAGQARABvAGMAdQBtAGUA
bgB0AD4ADQAKACAAIAA8AHcAOgBaAG8AbwBtAD4AMQAzADIAPAAvAHcAOgBaAG8AbwBtAD4ADQAK
ACAAIAA8AHcAOgBUAHIAYQBjAGsATQBvAHYAZQBzAD4AZgBhAGwAcwBlADwALwB3ADoAVAByAGEA
YwBrAE0AbwB2AGUAcwA+AA0ACgAgACAAPAB3ADoAVAByAGEAYwBrAEYAbwByAG0AYQB0AHQAaQBu
AGcALwA+AA0ACgAgACAAPAB3ADoAVgBhAGwAaQBkAGEAdABlAEEAZwBhAGkAbgBzAHQAUwBjAGgA
ZQBtAGEAcwAvAD4ADQAKACAAIAA8AHcAOgBTAGEAdgBlAEkAZgBYAE0ATABJAG4AdgBhAGwAaQBk
AD4AZgBhAGwAcwBlADwALwB3ADoAUwBhAHYAZQBJAGYAWABNAEwASQBuAHYAYQBsAGkAZAA+AA0A
CgAgACAAPAB3ADoASQBnAG4AbwByAGUATQBpAHgAZQBkAEMAbwBuAHQAZQBuAHQAPgBmAGEAbABz
AGUAPAAvAHcAOgBJAGcAbgBvAHIAZQBNAGkAeABlAGQAQwBvAG4AdABlAG4AdAA+AA0ACgAgACAA
PAB3ADoAQQBsAHcAYQB5AHMAUwBoAG8AdwBQAGwAYQBjAGUAaABvAGwAZABlAHIAVABlAHgAdAA+
AGYAYQBsAHMAZQA8AC8AdwA6AEEAbAB3AGEAeQBzAFMAaABvAHcAUABsAGEAYwBlAGgAbwBsAGQA
ZQByAFQAZQB4AHQAPgANAAoAIAAgADwAdwA6AEQAbwBOAG8AdABQAHIAbwBtAG8AdABlAFEARgAv
AD4ADQAKACAAIAA8AHcAOgBMAGkAZABUAGgAZQBtAGUATwB0AGgAZQByAD4AUgBVADwALwB3ADoA
TABpAGQAVABoAGUAbQBlAE8AdABoAGUAcgA+AA0ACgAgACAAPAB3ADoATABpAGQAVABoAGUAbQBl
AEEAcwBpAGEAbgA+AFgALQBOAE8ATgBFADwALwB3ADoATABpAGQAVABoAGUAbQBlAEEAcwBpAGEA
bgA+AA0ACgAgACAAPAB3ADoATABpAGQAVABoAGUAbQBlAEMAbwBtAHAAbABlAHgAUwBjAHIAaQBw
AHQAPgBYAC0ATgBPAE4ARQA8AC8AdwA6AEwAaQBkAFQAaABlAG0AZQBDAG8AbQBwAGwAZQB4AFMA
YwByAGkAcAB0AD4ADQAKACAAIAA8AHcAOgBDAG8AbQBwAGEAdABpAGIAaQBsAGkAdAB5AD4ADQAK
ACAAIAAgADwAdwA6AEIAcgBlAGEAawBXAHIAYQBwAHAAZQBkAFQAYQBiAGwAZQBzAC8APgANAAoA
IAAgACAAPAB3ADoAUwBwAGwAaQB0AFAAZwBCAHIAZQBhAGsAQQBuAGQAUABhAHIAYQBNAGEAcgBr
AC8APgANAAoAIAAgADwALwB3ADoAQwBvAG0AcABhAHQAaQBiAGkAbABpAHQAeQA+AA0ACgAgACAA
PABtADoAbQBhAHQAaABQAHIAPgANAAoAIAAgACAAPABtADoAbQBhAHQAaABGAG8AbgB0ACAAbQA6
AHYAYQBsAD0AIgBDAGEAbQBiAHIAaQBhACAATQBhAHQAaAAiAC8APgANAAoAIAAgACAAPABtADoA
YgByAGsAQgBpAG4AIABtADoAdgBhAGwAPQAiAGIAZQBmAG8AcgBlACIALwA+AA0ACgAgACAAIAA8
AG0AOgBiAHIAawBCAGkAbgBTAHUAYgAgAG0AOgB2AGEAbAA9ACIAJgAjADQANQA7AC0AIgAvAD4A
DQAKACAAIAAgADwAbQA6AHMAbQBhAGwAbABGAHIAYQBjACAAbQA6AHYAYQBsAD0AIgBvAGYAZgAi
AC8APgANAAoAIAAgACAAPABtADoAZABpAHMAcABEAGUAZgAvAD4ADQAKACAAIAAgADwAbQA6AGwA
TQBhAHIAZwBpAG4AIABtADoAdgBhAGwAPQAiADAAIgAvAD4ADQAKACAAIAAgADwAbQA6AHIATQBh
AHIAZwBpAG4AIABtADoAdgBhAGwAPQAiADAAIgAvAD4ADQAKACAAIAAgADwAbQA6AGQAZQBmAEoA
YwAgAG0AOgB2AGEAbAA9ACIAYwBlAG4AdABlAHIARwByAG8AdQBwACIALwA+AA0ACgAgACAAIAA8
AG0AOgB3AHIAYQBwAEkAbgBkAGUAbgB0ACAAbQA6AHYAYQBsAD0AIgAxADQANAAwACIALwA+AA0A
CgAgACAAIAA8AG0AOgBpAG4AdABMAGkAbQAgAG0AOgB2AGEAbAA9ACIAcwB1AGIAUwB1AHAAIgAv
AD4ADQAKACAAIAAgADwAbQA6AG4AYQByAHkATABpAG0AIABtADoAdgBhAGwAPQAiAHUAbgBkAE8A
dgByACIALwA+AA0ACgAgACAAPAAvAG0AOgBtAGEAdABoAFAAcgA+ADwALwB3ADoAVwBvAHIAZABE
AG8AYwB1AG0AZQBuAHQAPgANAAoAPAAvAHgAbQBsAD4APAAhAFsAZQBuAGQAaQBmAF0ALQAtAD4A
PAAhAC0ALQBbAGkAZgAgAGcAdABlACAAbQBzAG8AIAA5AF0APgA8AHgAbQBsAD4ADQAKACAAPAB3
ADoATABhAHQAZQBuAHQAUwB0AHkAbABlAHMAIABEAGUAZgBMAG8AYwBrAGUAZABTAHQAYQB0AGUA
PQAiAGYAYQBsAHMAZQAiACAARABlAGYAVQBuAGgAaQBkAGUAVwBoAGUAbgBVAHMAZQBkAD0AIgB0
AHIAdQBlACIADQAKACAAIABEAGUAZgBTAGUAbQBpAEgAaQBkAGQAZQBuAD0AIgB0AHIAdQBlACIA
IABEAGUAZgBRAEYAbwByAG0AYQB0AD0AIgBmAGEAbABzAGUAIgAgAEQAZQBmAFAAcgBpAG8AcgBp
AHQAeQA9ACIAOQA5ACIADQAKACAAIABMAGEAdABlAG4AdABTAHQAeQBsAGUAQwBvAHUAbgB0AD0A
IgAyADYANwAiAD4ADQAKACAAIAA8AHcAOgBMAHMAZABFAHgAYwBlAHAAdABpAG8AbgAgAEwAbwBj
AGsAZQBkAD0AIgBmAGEAbABzAGUAIgAgAFAAcgBpAG8AcgBpAHQAeQA9ACIAMAAiACAAUwBlAG0A
aQBIAGkAZABkAGUAbgA9ACIAZgBhAGwAcwBlACIADQAKACAAIAAgAFUAbgBoAGkAZABlAFcAaABl
AG4AVQBzAGUAZAA9ACIAZgBhAGwAcwBlACIAIABRAEYAbwByAG0AYQB0AD0AIgB0AHIAdQBlACIA
IABOAGEAbQBlAD0AIgBOAG8AcgBtAGEAbAAiAC8APgANAAoAIAAgADwAdwA6AEwAcwBkAEUAeABj
AGUAcAB0AGkAbwBuACAATABvAGMAawBlAGQAPQAiAGYAYQBsAHMAZQAiACAAUAByAGkAbwByAGkA
dAB5AD0AIgA5ACIAIABTAGUAbQBpAEgAaQBkAGQAZQBuAD0AIgBmAGEAbABzAGUAIgANAAoAIAAg
ACAAVQBuAGgAaQBkAGUAVwBoAGUAbgBVAHMAZQBkAD0AIgBmAGEAbABzAGUAIgAgAFEARgBvAHIA
bQBhAHQAPQAiAHQAcgB1AGUAIgAgAE4AYQBtAGUAPQAiAGgAZQBhAGQAaQBuAGcAIAAxACIALwA+
AA0ACgAgACAAPAB3ADoATABzAGQARQB4AGMAZQBwAHQAaQBvAG4AIABMAG8AYwBrAGUAZAA9ACIA
ZgBhAGwAcwBlACIAIABQAHIAaQBvAHIAaQB0AHkAPQAiADkAIgAgAFEARgBvAHIAbQBhAHQAPQAi
AHQAcgB1AGUAIgAgAE4AYQBtAGUAPQAiAGgAZQBhAGQAaQBuAGcAIAAyACIALwA+AA0ACgAgACAA
PAB3ADoATABzAGQARQB4AGMAZQBwAHQAaQBvAG4AIABMAG8AYwBrAGUAZAA9ACIAZgBhAGwAcwBl
ACIAIABQAHIAaQBvAHIAaQB0AHkAPQAiADkAIgAgAFMAZQBtAGkASABpAGQAZABlAG4APQAiAGYA
YQBsAHMAZQAiAA0ACgAgACAAIABVAG4AaABpAGQAZQBXAGgAZQBuAFUAcwBlAGQAPQAiAGYAYQBs
AHMAZQAiACAAUQBGAG8AcgBtAGEAdAA9ACIAdAByAHUAZQAiACAATgBhAG0AZQA9ACIAaABlAGEA
ZABpAG4AZwAgADMAIgAvAD4ADQAKACAAIAA8AHcAOgBMAHMAZABFAHgAYwBlAHAAdABpAG8AbgAg
AEwAbwBjAGsAZQBkAD0AIgBmAGEAbABzAGUAIgAgAFAAcgBpAG8AcgBpAHQAeQA9ACIAOQAiACAA
UQBGAG8AcgBtAGEAdAA9ACIAdAByAHUAZQAiACAATgBhAG0AZQA9ACIAaABlAGEAZABpAG4AZwAg
ADQAIgAvAD4ADQAKACAAIAA8AHcAOgBMAHMAZABFAHgAYwBlAHAAdABpAG8AbgAgAEwAbwBjAGsA
ZQBkAD0AIgBmAGEAbABzAGUAIgAgAFAAcgBpAG8AcgBpAHQAeQA9ACIAOQAiACAAUQBGAG8AcgBt
AGEAdAA9ACIAdAByAHUAZQAiACAATgBhAG0AZQA9ACIAaABlAGEAZABpAG4AZwAgADUAIgAvAD4A
DQAKACAAIAA8AHcAOgBMAHMAZABFAHgAYwBlAHAAdABpAG8AbgAgAEwAbwBjAGsAZQBkAD0AIgBm
AGEAbABzAGUAIgAgAFAAcgBpAG8AcgBpAHQAeQA9ACIAOQAiACAAUQBGAG8AcgBtAGEAdAA9ACIA
dAByAHUAZQAiACAATgBhAG0AZQA9ACIAaABlAGEAZABpAG4AZwAgADYAIgAvAD4ADQAKACAAIAA8
AHcAOgBMAHMAZABFAHgAYwBlAHAAdABpAG8AbgAgAEwAbwBjAGsAZQBkAD0AIgBmAGEAbABzAGUA
IgAgAFAAcgBpAG8AcgBpAHQAeQA9ACIAOQAiACAAUQBGAG8AcgBtAGEAdAA9ACIAdAByAHUAZQAi
ACAATgBhAG0AZQA9ACIAaABlAGEAZABpAG4AZwAgADcAIgAvAD4ADQAKACAAIAA8AHcAOgBMAHMA
ZABFAHgAYwBlAHAAdABpAG8AbgAgAEwAbwBjAGsAZQBkAD0AIgBmAGEAbABzAGUAIgAgAFAAcgBp
AG8AcgBpAHQAeQA9ACIAOQAiACAAUQBGAG8AcgBtAGEAdAA9ACIAdAByAHUAZQAiACAATgBhAG0A
ZQA9ACIAaABlAGEAZABpAG4AZwAgADgAIgAvAD4ADQAKACAAIAA8AHcAOgBMAHMAZABFAHgAYwBl
AHAAdABpAG8AbgAgAEwAbwBjAGsAZQBkAD0AIgBmAGEAbABzAGUAIgAgAFAAcgBpAG8AcgBpAHQA
eQA9ACIAOQAiACAAUQBGAG8AcgBtAGEAdAA9ACIAdAByAHUAZQAiACAATgBhAG0AZQA9ACIAaABl
AGEAZABpAG4AZwAgADkAIgAvAD4ADQAKACAAIAA8AHcAOgBMAHMAZABFAHgAYwBlAHAAdABpAG8A
bgAgAEwAbwBjAGsAZQBkAD0AIgBmAGEAbABzAGUAIgAgAFAAcgBpAG8AcgBpAHQAeQA9ACIAMwA5
ACIAIABOAGEAbQBlAD0AIgB0AG8AYwAgADEAIgAvAD4ADQAKACAAIAA8AHcAOgBMAHMAZABFAHgA
YwBlAHAAdABpAG8AbgAgAEwAbwBjAGsAZQBkAD0AIgBmAGEAbABzAGUAIgAgAFAAcgBpAG8AcgBp
AHQAeQA9ACIAMwA5ACIAIABOAGEAbQBlAD0AIgB0AG8AYwAgADIAIgAvAD4ADQAKACAAIAA8AHcA
OgBMAHMAZABFAHgAYwBlAHAAdABpAG8AbgAgAEwAbwBjAGsAZQBkAD0AIgBmAGEAbABzAGUAIgAg
AFAAcgBpAG8AcgBpAHQAeQA9ACIAMwA5ACIAIABOAGEAbQBlAD0AIgB0AG8AYwAgADMAIgAvAD4A
DQAKACAAIAA8AHcAOgBMAHMAZABFAHgAYwBlAHAAdABpAG8AbgAgAEwAbwBjAGsAZQBkAD0AIgBm
AGEAbABzAGUAIgAgAFAAcgBpAG8AcgBpAHQAeQA9ACIAMwA5ACIAIABOAGEAbQBlAD0AIgB0AG8A
YwAgADQAIgAvAD4ADQAKACAAIAA8AHcAOgBMAHMAZABFAHgAYwBlAHAAdABpAG8AbgAgAEwAbwBj
AGsAZQBkAD0AIgBmAGEAbABzAGUAIgAgAFAAcgBpAG8AcgBpAHQAeQA9ACIAMwA5ACIAIABOAGEA
bQBlAD0AIgB0AG8AYwAgADUAIgAvAD4ADQAKACAAIAA8AHcAOgBMAHMAZABFAHgAYwBlAHAAdABp
AG8AbgAgAEwAbwBjAGsAZQBkAD0AIgBmAGEAbABzAGUAIgAgAFAAcgBpAG8AcgBpAHQAeQA9ACIA
MwA5ACIAIABOAGEAbQBlAD0AIgB0AG8AYwAgADYAIgAvAD4ADQAKACAAIAA8AHcAOgBMAHMAZABF
AHgAYwBlAHAAdABpAG8AbgAgAEwAbwBjAGsAZQBkAD0AIgBmAGEAbABzAGUAIgAgAFAAcgBpAG8A
cgBpAHQAeQA9ACIAMwA5ACIAIABOAGEAbQBlAD0AIgB0AG8AYwAgADcAIgAvAD4ADQAKACAAIAA8
AHcAOgBMAHMAZABFAHgAYwBlAHAAdABpAG8AbgAgAEwAbwBjAGsAZQBkAD0AIgBmAGEAbABzAGUA
IgAgAFAAcgBpAG8AcgBpAHQAeQA9ACIAMwA5ACIAIABOAGEAbQBlAD0AIgB0AG8AYwAgADgAIgAv
AD4ADQAKACAAIAA8AHcAOgBMAHMAZABFAHgAYwBlAHAAdABpAG8AbgAgAEwAbwBjAGsAZQBkAD0A
IgBmAGEAbABzAGUAIgAgAFAAcgBpAG8AcgBpAHQAeQA9ACIAMwA5ACIAIABOAGEAbQBlAD0AIgB0
AG8AYwAgADkAIgAvAD4ADQAKACAAIAA8AHcAOgBMAHMAZABFAHgAYwBlAHAAdABpAG8AbgAgAEwA
bwBjAGsAZQBkAD0AIgBmAGEAbABzAGUAIgAgAFAAcgBpAG8AcgBpAHQAeQA9ACIAMwA1ACIAIABR
AEYAbwByAG0AYQB0AD0AIgB0AHIAdQBlACIAIABOAGEAbQBlAD0AIgBjAGEAcAB0AGkAbwBuACIA
LwA+AA0ACgAgACAAPAB3ADoATABzAGQARQB4AGMAZQBwAHQAaQBvAG4AIABMAG8AYwBrAGUAZAA9
ACIAZgBhAGwAcwBlACIAIABQAHIAaQBvAHIAaQB0AHkAPQAiADEAMAAiACAAUwBlAG0AaQBIAGkA
ZABkAGUAbgA9ACIAZgBhAGwAcwBlACIADQAKACAAIAAgAFUAbgBoAGkAZABlAFcAaABlAG4AVQBz
AGUAZAA9ACIAZgBhAGwAcwBlACIAIABRAEYAbwByAG0AYQB0AD0AIgB0AHIAdQBlACIAIABOAGEA
bQBlAD0AIgBUAGkAdABsAGUAIgAvAD4ADQAKACAAIAA8AHcAOgBMAHMAZABFAHgAYwBlAHAAdABp
AG8AbgAgAEwAbwBjAGsAZQBkAD0AIgBmAGEAbABzAGUAIgAgAFAAcgBpAG8AcgBpAHQAeQA9ACIA
MQAiACAATgBhAG0AZQA9ACIARABlAGYAYQB1AGwAdAAgAFAAYQByAGEAZwByAGEAcABoACAARgBv
AG4AdAAiAC8APgANAAoAIAAgADwAdwA6AEwAcwBkAEUAeABjAGUAcAB0AGkAbwBuACAATABvAGMA
awBlAGQAPQAiAGYAYQBsAHMAZQAiACAAUAByAGkAbwByAGkAdAB5AD0AIgAxADEAIgAgAFMAZQBt
AGkASABpAGQAZABlAG4APQAiAGYAYQBsAHMAZQAiAA0ACgAgACAAIABVAG4AaABpAGQAZQBXAGgA
ZQBuAFUAcwBlAGQAPQAiAGYAYQBsAHMAZQAiACAAUQBGAG8AcgBtAGEAdAA9ACIAdAByAHUAZQAi
ACAATgBhAG0AZQA9ACIAUwB1AGIAdABpAHQAbABlACIALwA+AA0ACgAgACAAPAB3ADoATABzAGQA
RQB4AGMAZQBwAHQAaQBvAG4AIABMAG8AYwBrAGUAZAA9ACIAZgBhAGwAcwBlACIAIABQAHIAaQBv
AHIAaQB0AHkAPQAiADIAMgAiACAAUwBlAG0AaQBIAGkAZABkAGUAbgA9ACIAZgBhAGwAcwBlACIA
DQAKACAAIAAgAFUAbgBoAGkAZABlAFcAaABlAG4AVQBzAGUAZAA9ACIAZgBhAGwAcwBlACIAIABR
AEYAbwByAG0AYQB0AD0AIgB0AHIAdQBlACIAIABOAGEAbQBlAD0AIgBTAHQAcgBvAG4AZwAiAC8A
PgANAAoAIAAgADwAdwA6AEwAcwBkAEUAeABjAGUAcAB0AGkAbwBuACAATABvAGMAawBlAGQAPQAi
AGYAYQBsAHMAZQAiACAAUAByAGkAbwByAGkAdAB5AD0AIgAyADAAIgAgAFMAZQBtAGkASABpAGQA
ZABlAG4APQAiAGYAYQBsAHMAZQAiAA0ACgAgACAAIABVAG4AaABpAGQAZQBXAGgAZQBuAFUAcwBl
AGQAPQAiAGYAYQBsAHMAZQAiACAAUQBGAG8AcgBtAGEAdAA9ACIAdAByAHUAZQAiACAATgBhAG0A
ZQA9ACIARQBtAHAAaABhAHMAaQBzACIALwA+AA0ACgAgACAAPAB3ADoATABzAGQARQB4AGMAZQBw
AHQAaQBvAG4AIABMAG8AYwBrAGUAZAA9ACIAZgBhAGwAcwBlACIAIABQAHIAaQBvAHIAaQB0AHkA
PQAiADUAOQAiACAAUwBlAG0AaQBIAGkAZABkAGUAbgA9ACIAZgBhAGwAcwBlACIADQAKACAAIAAg
AFUAbgBoAGkAZABlAFcAaABlAG4AVQBzAGUAZAA9ACIAZgBhAGwAcwBlACIAIABOAGEAbQBlAD0A
IgBUAGEAYgBsAGUAIABHAHIAaQBkACIALwA+AA0ACgAgACAAPAB3ADoATABzAGQARQB4AGMAZQBw
AHQAaQBvAG4AIABMAG8AYwBrAGUAZAA9ACIAZgBhAGwAcwBlACIAIABVAG4AaABpAGQAZQBXAGgA
ZQBuAFUAcwBlAGQAPQAiAGYAYQBsAHMAZQAiACAATgBhAG0AZQA9ACIAUABsAGEAYwBlAGgAbwBs
AGQAZQByACAAVABlAHgAdAAiAC8APgANAAoAIAAgADwAdwA6AEwAcwBkAEUAeABjAGUAcAB0AGkA
bwBuACAATABvAGMAawBlAGQAPQAiAGYAYQBsAHMAZQAiACAAUAByAGkAbwByAGkAdAB5AD0AIgAx
ACIAIABTAGUAbQBpAEgAaQBkAGQAZQBuAD0AIgBmAGEAbABzAGUAIgANAAoAIAAgACAAVQBuAGgA
aQBkAGUAVwBoAGUAbgBVAHMAZQBkAD0AIgBmAGEAbABzAGUAIgAgAFEARgBvAHIAbQBhAHQAPQAi
AHQAcgB1AGUAIgAgAE4AYQBtAGUAPQAiAE4AbwAgAFMAcABhAGMAaQBuAGcAIgAvAD4ADQAKACAA
IAA8AHcAOgBMAHMAZABFAHgAYwBlAHAAdABpAG8AbgAgAEwAbwBjAGsAZQBkAD0AIgBmAGEAbABz
AGUAIgAgAFAAcgBpAG8AcgBpAHQAeQA9ACIANgAwACIAIABTAGUAbQBpAEgAaQBkAGQAZQBuAD0A
IgBmAGEAbABzAGUAIgANAAoAIAAgACAAVQBuAGgAaQBkAGUAVwBoAGUAbgBVAHMAZQBkAD0AIgBm
AGEAbABzAGUAIgAgAE4AYQBtAGUAPQAiAEwAaQBnAGgAdAAgAFMAaABhAGQAaQBuAGcAIgAvAD4A
DQAKACAAIAA8AHcAOgBMAHMAZABFAHgAYwBlAHAAdABpAG8AbgAgAEwAbwBjAGsAZQBkAD0AIgBm
AGEAbABzAGUAIgAgAFAAcgBpAG8AcgBpAHQAeQA9ACIANgAxACIAIABTAGUAbQBpAEgAaQBkAGQA
ZQBuAD0AIgBmAGEAbABzAGUAIgANAAoAIAAgACAAVQBuAGgAaQBkAGUAVwBoAGUAbgBVAHMAZQBk
AD0AIgBmAGEAbABzAGUAIgAgAE4AYQBtAGUAPQAiAEwAaQBnAGgAdAAgAEwAaQBzAHQAIgAvAD4A
DQAKACAAIAA8AHcAOgBMAHMAZABFAHgAYwBlAHAAdABpAG8AbgAgAEwAbwBjAGsAZQBkAD0AIgBm
AGEAbABzAGUAIgAgAFAAcgBpAG8AcgBpAHQAeQA9ACIANgAyACIAIABTAGUAbQBpAEgAaQBkAGQA
ZQBuAD0AIgBmAGEAbABzAGUAIgANAAoAIAAgACAAVQBuAGgAaQBkAGUAVwBoAGUAbgBVAHMAZQBk
AD0AIgBmAGEAbABzAGUAIgAgAE4AYQBtAGUAPQAiAEwAaQBnAGgAdAAgAEcAcgBpAGQAIgAvAD4A
DQAKACAAIAA8AHcAOgBMAHMAZABFAHgAYwBlAHAAdABpAG8AbgAgAEwAbwBjAGsAZQBkAD0AIgBm
AGEAbABzAGUAIgAgAFAAcgBpAG8AcgBpAHQAeQA9ACIANgAzACIAIABTAGUAbQBpAEgAaQBkAGQA
ZQBuAD0AIgBmAGEAbABzAGUAIgANAAoAIAAgACAAVQBuAGgAaQBkAGUAVwBoAGUAbgBVAHMAZQBk
AD0AIgBmAGEAbABzAGUAIgAgAE4AYQBtAGUAPQAiAE0AZQBkAGkAdQBtACAAUwBoAGEAZABpAG4A
ZwAgADEAIgAvAD4ADQAKACAAIAA8AHcAOgBMAHMAZABFAHgAYwBlAHAAdABpAG8AbgAgAEwAbwBj
AGsAZQBkAD0AIgBmAGEAbABzAGUAIgAgAFAAcgBpAG8AcgBpAHQAeQA9ACIANgA0ACIAIABTAGUA
bQBpAEgAaQBkAGQAZQBuAD0AIgBmAGEAbABzAGUAIgANAAoAIAAgACAAVQBuAGgAaQBkAGUAVwBo
AGUAbgBVAHMAZQBkAD0AIgBmAGEAbABzAGUAIgAgAE4AYQBtAGUAPQAiAE0AZQBkAGkAdQBtACAA
UwBoAGEAZABpAG4AZwAgADIAIgAvAD4ADQAKACAAIAA8AHcAOgBMAHMAZABFAHgAYwBlAHAAdABp
AG8AbgAgAEwAbwBjAGsAZQBkAD0AIgBmAGEAbABzAGUAIgAgAFAAcgBpAG8AcgBpAHQAeQA9ACIA
NgA1ACIAIABTAGUAbQBpAEgAaQBkAGQAZQBuAD0AIgBmAGEAbABzAGUAIgANAAoAIAAgACAAVQBu
AGgAaQBkAGUAVwBoAGUAbgBVAHMAZQBkAD0AIgBmAGEAbABzAGUAIgAgAE4AYQBtAGUAPQAiAE0A
ZQBkAGkAdQBtACAATABpAHMAdAAgADEAIgAvAD4ADQAKACAAIAA8AHcAOgBMAHMAZABFAHgAYwBl
AHAAdABpAG8AbgAgAEwAbwBjAGsAZQBkAD0AIgBmAGEAbABzAGUAIgAgAFAAcgBpAG8AcgBpAHQA
eQA9ACIANgA2ACIAIABTAGUAbQBpAEgAaQBkAGQAZQBuAD0AIgBmAGEAbABzAGUAIgANAAoAIAAg
ACAAVQBuAGgAaQBkAGUAVwBoAGUAbgBVAHMAZQBkAD0AIgBmAGEAbABzAGUAIgAgAE4AYQBtAGUA
PQAiAE0AZQBkAGkAdQBtACAATABpAHMAdAAgADIAIgAvAD4ADQAKACAAIAA8AHcAOgBMAHMAZABF
AHgAYwBlAHAAdABpAG8AbgAgAEwAbwBjAGsAZQBkAD0AIgBmAGEAbABzAGUAIgAgAFAAcgBpAG8A
cgBpAHQAeQA9ACIANgA3ACIAIABTAGUAbQBpAEgAaQBkAGQAZQBuAD0AIgBmAGEAbABzAGUAIgAN
AAoAIAAgACAAVQBuAGgAaQBkAGUAVwBoAGUAbgBVAHMAZQBkAD0AIgBmAGEAbABzAGUAIgAgAE4A
YQBtAGUAPQAiAE0AZQBkAGkAdQBtACAARwByAGkAZAAgADEAIgAvAD4ADQAKACAAIAA8AHcAOgBM
AHMAZABFAHgAYwBlAHAAdABpAG8AbgAgAEwAbwBjAGsAZQBkAD0AIgBmAGEAbABzAGUAIgAgAFAA
cgBpAG8AcgBpAHQAeQA9ACIANgA4ACIAIABTAGUAbQBpAEgAaQBkAGQAZQBuAD0AIgBmAGEAbABz
AGUAIgANAAoAIAAgACAAVQBuAGgAaQBkAGUAVwBoAGUAbgBVAHMAZQBkAD0AIgBmAGEAbABzAGUA
IgAgAE4AYQBtAGUAPQAiAE0AZQBkAGkAdQBtACAARwByAGkAZAAgADIAIgAvAD4ADQAKACAAIAA8
AHcAOgBMAHMAZABFAHgAYwBlAHAAdABpAG8AbgAgAEwAbwBjAGsAZQBkAD0AIgBmAGEAbABzAGUA
IgAgAFAAcgBpAG8AcgBpAHQAeQA9ACIANgA5ACIAIABTAGUAbQBpAEgAaQBkAGQAZQBuAD0AIgBm
AGEAbABzAGUAIgANAAoAIAAgACAAVQBuAGgAaQBkAGUAVwBoAGUAbgBVAHMAZQBkAD0AIgBmAGEA
bABzAGUAIgAgAE4AYQBtAGUAPQAiAE0AZQBkAGkAdQBtACAARwByAGkAZAAgADMAIgAvAD4ADQAK
ACAAIAA8AHcAOgBMAHMAZABFAHgAYwBlAHAAdABpAG8AbgAgAEwAbwBjAGsAZQBkAD0AIgBmAGEA
bABzAGUAIgAgAFAAcgBpAG8AcgBpAHQAeQA9ACIANwAwACIAIABTAGUAbQBpAEgAaQBkAGQAZQBu
AD0AIgBmAGEAbABzAGUAIgANAAoAIAAgACAAVQBuAGgAaQBkAGUAVwBoAGUAbgBVAHMAZQBkAD0A
IgBmAGEAbABzAGUAIgAgAE4AYQBtAGUAPQAiAEQAYQByAGsAIABMAGkAcwB0ACIALwA+AA0ACgAg
ACAAPAB3ADoATABzAGQARQB4AGMAZQBwAHQAaQBvAG4AIABMAG8AYwBrAGUAZAA9ACIAZgBhAGwA
cwBlACIAIABQAHIAaQBvAHIAaQB0AHkAPQAiADcAMQAiACAAUwBlAG0AaQBIAGkAZABkAGUAbgA9
ACIAZgBhAGwAcwBlACIADQAKACAAIAAgAFUAbgBoAGkAZABlAFcAaABlAG4AVQBzAGUAZAA9ACIA
ZgBhAGwAcwBlACIAIABOAGEAbQBlAD0AIgBDAG8AbABvAHIAZgB1AGwAIABTAGgAYQBkAGkAbgBn
ACIALwA+AA0ACgAgACAAPAB3ADoATABzAGQARQB4AGMAZQBwAHQAaQBvAG4AIABMAG8AYwBrAGUA
ZAA9ACIAZgBhAGwAcwBlACIAIABQAHIAaQBvAHIAaQB0AHkAPQAiADcAMgAiACAAUwBlAG0AaQBI
AGkAZABkAGUAbgA9ACIAZgBhAGwAcwBlACIADQAKACAAIAAgAFUAbgBoAGkAZABlAFcAaABlAG4A
VQBzAGUAZAA9ACIAZgBhAGwAcwBlACIAIABOAGEAbQBlAD0AIgBDAG8AbABvAHIAZgB1AGwAIABM
AGkAcwB0ACIALwA+AA0ACgAgACAAPAB3ADoATABzAGQARQB4AGMAZQBwAHQAaQBvAG4AIABMAG8A
YwBrAGUAZAA9ACIAZgBhAGwAcwBlACIAIABQAHIAaQBvAHIAaQB0AHkAPQAiADcAMwAiACAAUwBl
AG0AaQBIAGkAZABkAGUAbgA9ACIAZgBhAGwAcwBlACIADQAKACAAIAAgAFUAbgBoAGkAZABlAFcA
aABlAG4AVQBzAGUAZAA9ACIAZgBhAGwAcwBlACIAIABOAGEAbQBlAD0AIgBDAG8AbABvAHIAZgB1
AGwAIABHAHIAaQBkACIALwA+AA0ACgAgACAAPAB3ADoATABzAGQARQB4AGMAZQBwAHQAaQBvAG4A
IABMAG8AYwBrAGUAZAA9ACIAZgBhAGwAcwBlACIAIABQAHIAaQBvAHIAaQB0AHkAPQAiADYAMAAi
ACAAUwBlAG0AaQBIAGkAZABkAGUAbgA9ACIAZgBhAGwAcwBlACIADQAKACAAIAAgAFUAbgBoAGkA
ZABlAFcAaABlAG4AVQBzAGUAZAA9ACIAZgBhAGwAcwBlACIAIABOAGEAbQBlAD0AIgBMAGkAZwBo
AHQAIABTAGgAYQBkAGkAbgBnACAAQQBjAGMAZQBuAHQAIAAxACIALwA+AA0ACgAgACAAPAB3ADoA
TABzAGQARQB4AGMAZQBwAHQAaQBvAG4AIABMAG8AYwBrAGUAZAA9ACIAZgBhAGwAcwBlACIAIABQ
AHIAaQBvAHIAaQB0AHkAPQAiADYAMQAiACAAUwBlAG0AaQBIAGkAZABkAGUAbgA9ACIAZgBhAGwA
cwBlACIADQAKACAAIAAgAFUAbgBoAGkAZABlAFcAaABlAG4AVQBzAGUAZAA9ACIAZgBhAGwAcwBl
ACIAIABOAGEAbQBlAD0AIgBMAGkAZwBoAHQAIABMAGkAcwB0ACAAQQBjAGMAZQBuAHQAIAAxACIA
LwA+AA0ACgAgACAAPAB3ADoATABzAGQARQB4AGMAZQBwAHQAaQBvAG4AIABMAG8AYwBrAGUAZAA9
ACIAZgBhAGwAcwBlACIAIABQAHIAaQBvAHIAaQB0AHkAPQAiADYAMgAiACAAUwBlAG0AaQBIAGkA
ZABkAGUAbgA9ACIAZgBhAGwAcwBlACIADQAKACAAIAAgAFUAbgBoAGkAZABlAFcAaABlAG4AVQBz
AGUAZAA9ACIAZgBhAGwAcwBlACIAIABOAGEAbQBlAD0AIgBMAGkAZwBoAHQAIABHAHIAaQBkACAA
QQBjAGMAZQBuAHQAIAAxACIALwA+AA0ACgAgACAAPAB3ADoATABzAGQARQB4AGMAZQBwAHQAaQBv
AG4AIABMAG8AYwBrAGUAZAA9ACIAZgBhAGwAcwBlACIAIABQAHIAaQBvAHIAaQB0AHkAPQAiADYA
MwAiACAAUwBlAG0AaQBIAGkAZABkAGUAbgA9ACIAZgBhAGwAcwBlACIADQAKACAAIAAgAFUAbgBo
AGkAZABlAFcAaABlAG4AVQBzAGUAZAA9ACIAZgBhAGwAcwBlACIAIABOAGEAbQBlAD0AIgBNAGUA
ZABpAHUAbQAgAFMAaABhAGQAaQBuAGcAIAAxACAAQQBjAGMAZQBuAHQAIAAxACIALwA+AA0ACgAg
ACAAPAB3ADoATABzAGQARQB4AGMAZQBwAHQAaQBvAG4AIABMAG8AYwBrAGUAZAA9ACIAZgBhAGwA
cwBlACIAIABQAHIAaQBvAHIAaQB0AHkAPQAiADYANAAiACAAUwBlAG0AaQBIAGkAZABkAGUAbgA9
ACIAZgBhAGwAcwBlACIADQAKACAAIAAgAFUAbgBoAGkAZABlAFcAaABlAG4AVQBzAGUAZAA9ACIA
ZgBhAGwAcwBlACIAIABOAGEAbQBlAD0AIgBNAGUAZABpAHUAbQAgAFMAaABhAGQAaQBuAGcAIAAy
ACAAQQBjAGMAZQBuAHQAIAAxACIALwA+AA0ACgAgACAAPAB3ADoATABzAGQARQB4AGMAZQBwAHQA
aQBvAG4AIABMAG8AYwBrAGUAZAA9ACIAZgBhAGwAcwBlACIAIABQAHIAaQBvAHIAaQB0AHkAPQAi
ADYANQAiACAAUwBlAG0AaQBIAGkAZABkAGUAbgA9ACIAZgBhAGwAcwBlACIADQAKACAAIAAgAFUA
bgBoAGkAZABlAFcAaABlAG4AVQBzAGUAZAA9ACIAZgBhAGwAcwBlACIAIABOAGEAbQBlAD0AIgBN
AGUAZABpAHUAbQAgAEwAaQBzAHQAIAAxACAAQQBjAGMAZQBuAHQAIAAxACIALwA+AA0ACgAgACAA
PAB3ADoATABzAGQARQB4AGMAZQBwAHQAaQBvAG4AIABMAG8AYwBrAGUAZAA9ACIAZgBhAGwAcwBl
ACIAIABVAG4AaABpAGQAZQBXAGgAZQBuAFUAcwBlAGQAPQAiAGYAYQBsAHMAZQAiACAATgBhAG0A
ZQA9ACIAUgBlAHYAaQBzAGkAbwBuACIALwA+AA0ACgAgACAAPAB3ADoATABzAGQARQB4AGMAZQBw
AHQAaQBvAG4AIABMAG8AYwBrAGUAZAA9ACIAZgBhAGwAcwBlACIAIABQAHIAaQBvAHIAaQB0AHkA
PQAiADMANAAiACAAUwBlAG0AaQBIAGkAZABkAGUAbgA9ACIAZgBhAGwAcwBlACIADQAKACAAIAAg
AFUAbgBoAGkAZABlAFcAaABlAG4AVQBzAGUAZAA9ACIAZgBhAGwAcwBlACIAIABRAEYAbwByAG0A
YQB0AD0AIgB0AHIAdQBlACIAIABOAGEAbQBlAD0AIgBMAGkAcwB0ACAAUABhAHIAYQBnAHIAYQBw
AGgAIgAvAD4ADQAKACAAIAA8AHcAOgBMAHMAZABFAHgAYwBlAHAAdABpAG8AbgAgAEwAbwBjAGsA
ZQBkAD0AIgBmAGEAbABzAGUAIgAgAFAAcgBpAG8AcgBpAHQAeQA9ACIAMgA5ACIAIABTAGUAbQBp
AEgAaQBkAGQAZQBuAD0AIgBmAGEAbABzAGUAIgANAAoAIAAgACAAVQBuAGgAaQBkAGUAVwBoAGUA
bgBVAHMAZQBkAD0AIgBmAGEAbABzAGUAIgAgAFEARgBvAHIAbQBhAHQAPQAiAHQAcgB1AGUAIgAg
AE4AYQBtAGUAPQAiAFEAdQBvAHQAZQAiAC8APgANAAoAIAAgADwAdwA6AEwAcwBkAEUAeABjAGUA
cAB0AGkAbwBuACAATABvAGMAawBlAGQAPQAiAGYAYQBsAHMAZQAiACAAUAByAGkAbwByAGkAdAB5
AD0AIgAzADAAIgAgAFMAZQBtAGkASABpAGQAZABlAG4APQAiAGYAYQBsAHMAZQAiAA0ACgAgACAA
IABVAG4AaABpAGQAZQBXAGgAZQBuAFUAcwBlAGQAPQAiAGYAYQBsAHMAZQAiACAAUQBGAG8AcgBt
AGEAdAA9ACIAdAByAHUAZQAiACAATgBhAG0AZQA9ACIASQBuAHQAZQBuAHMAZQAgAFEAdQBvAHQA
ZQAiAC8APgANAAoAIAAgADwAdwA6AEwAcwBkAEUAeABjAGUAcAB0AGkAbwBuACAATABvAGMAawBl
AGQAPQAiAGYAYQBsAHMAZQAiACAAUAByAGkAbwByAGkAdAB5AD0AIgA2ADYAIgAgAFMAZQBtAGkA
SABpAGQAZABlAG4APQAiAGYAYQBsAHMAZQAiAA0ACgAgACAAIABVAG4AaABpAGQAZQBXAGgAZQBu
AFUAcwBlAGQAPQAiAGYAYQBsAHMAZQAiACAATgBhAG0AZQA9ACIATQBlAGQAaQB1AG0AIABMAGkA
cwB0ACAAMgAgAEEAYwBjAGUAbgB0ACAAMQAiAC8APgANAAoAIAAgADwAdwA6AEwAcwBkAEUAeABj
AGUAcAB0AGkAbwBuACAATABvAGMAawBlAGQAPQAiAGYAYQBsAHMAZQAiACAAUAByAGkAbwByAGkA
dAB5AD0AIgA2ADcAIgAgAFMAZQBtAGkASABpAGQAZABlAG4APQAiAGYAYQBsAHMAZQAiAA0ACgAg
ACAAIABVAG4AaABpAGQAZQBXAGgAZQBuAFUAcwBlAGQAPQAiAGYAYQBsAHMAZQAiACAATgBhAG0A
ZQA9ACIATQBlAGQAaQB1AG0AIABHAHIAaQBkACAAMQAgAEEAYwBjAGUAbgB0ACAAMQAiAC8APgAN
AAoAIAAgADwAdwA6AEwAcwBkAEUAeABjAGUAcAB0AGkAbwBuACAATABvAGMAawBlAGQAPQAiAGYA
YQBsAHMAZQAiACAAUAByAGkAbwByAGkAdAB5AD0AIgA2ADgAIgAgAFMAZQBtAGkASABpAGQAZABl
AG4APQAiAGYAYQBsAHMAZQAiAA0ACgAgACAAIABVAG4AaABpAGQAZQBXAGgAZQBuAFUAcwBlAGQA
PQAiAGYAYQBsAHMAZQAiACAATgBhAG0AZQA9ACIATQBlAGQAaQB1AG0AIABHAHIAaQBkACAAMgAg
AEEAYwBjAGUAbgB0ACAAMQAiAC8APgANAAoAIAAgADwAdwA6AEwAcwBkAEUAeABjAGUAcAB0AGkA
bwBuACAATABvAGMAawBlAGQAPQAiAGYAYQBsAHMAZQAiACAAUAByAGkAbwByAGkAdAB5AD0AIgA2
ADkAIgAgAFMAZQBtAGkASABpAGQAZABlAG4APQAiAGYAYQBsAHMAZQAiAA0ACgAgACAAIABVAG4A
aABpAGQAZQBXAGgAZQBuAFUAcwBlAGQAPQAiAGYAYQBsAHMAZQAiACAATgBhAG0AZQA9ACIATQBl
AGQAaQB1AG0AIABHAHIAaQBkACAAMwAgAEEAYwBjAGUAbgB0ACAAMQAiAC8APgANAAoAIAAgADwA
dwA6AEwAcwBkAEUAeABjAGUAcAB0AGkAbwBuACAATABvAGMAawBlAGQAPQAiAGYAYQBsAHMAZQAi
ACAAUAByAGkAbwByAGkAdAB5AD0AIgA3ADAAIgAgAFMAZQBtAGkASABpAGQAZABlAG4APQAiAGYA
YQBsAHMAZQAiAA0ACgAgACAAIABVAG4AaABpAGQAZQBXAGgAZQBuAFUAcwBlAGQAPQAiAGYAYQBs
AHMAZQAiACAATgBhAG0AZQA9ACIARABhAHIAawAgAEwAaQBzAHQAIABBAGMAYwBlAG4AdAAgADEA
IgAvAD4ADQAKACAAIAA8AHcAOgBMAHMAZABFAHgAYwBlAHAAdABpAG8AbgAgAEwAbwBjAGsAZQBk
AD0AIgBmAGEAbABzAGUAIgAgAFAAcgBpAG8AcgBpAHQAeQA9ACIANwAxACIAIABTAGUAbQBpAEgA
aQBkAGQAZQBuAD0AIgBmAGEAbABzAGUAIgANAAoAIAAgACAAVQBuAGgAaQBkAGUAVwBoAGUAbgBV
AHMAZQBkAD0AIgBmAGEAbABzAGUAIgAgAE4AYQBtAGUAPQAiAEMAbwBsAG8AcgBmAHUAbAAgAFMA
aABhAGQAaQBuAGcAIABBAGMAYwBlAG4AdAAgADEAIgAvAD4ADQAKACAAIAA8AHcAOgBMAHMAZABF
AHgAYwBlAHAAdABpAG8AbgAgAEwAbwBjAGsAZQBkAD0AIgBmAGEAbABzAGUAIgAgAFAAcgBpAG8A
cgBpAHQAeQA9ACIANwAyACIAIABTAGUAbQBpAEgAaQBkAGQAZQBuAD0AIgBmAGEAbABzAGUAIgAN
AAoAIAAgACAAVQBuAGgAaQBkAGUAVwBoAGUAbgBVAHMAZQBkAD0AIgBmAGEAbABzAGUAIgAgAE4A
YQBtAGUAPQAiAEMAbwBsAG8AcgBmAHUAbAAgAEwAaQBzAHQAIABBAGMAYwBlAG4AdAAgADEAIgAv
AD4ADQAKACAAIAA8AHcAOgBMAHMAZABFAHgAYwBlAHAAdABpAG8AbgAgAEwAbwBjAGsAZQBkAD0A
IgBmAGEAbABzAGUAIgAgAFAAcgBpAG8AcgBpAHQAeQA9ACIANwAzACIAIABTAGUAbQBpAEgAaQBk
AGQAZQBuAD0AIgBmAGEAbABzAGUAIgANAAoAIAAgACAAVQBuAGgAaQBkAGUAVwBoAGUAbgBVAHMA
ZQBkAD0AIgBmAGEAbABzAGUAIgAgAE4AYQBtAGUAPQAiAEMAbwBsAG8AcgBmAHUAbAAgAEcAcgBp
AGQAIABBAGMAYwBlAG4AdAAgADEAIgAvAD4ADQAKACAAIAA8AHcAOgBMAHMAZABFAHgAYwBlAHAA
dABpAG8AbgAgAEwAbwBjAGsAZQBkAD0AIgBmAGEAbABzAGUAIgAgAFAAcgBpAG8AcgBpAHQAeQA9
ACIANgAwACIAIABTAGUAbQBpAEgAaQBkAGQAZQBuAD0AIgBmAGEAbABzAGUAIgANAAoAIAAgACAA
VQBuAGgAaQBkAGUAVwBoAGUAbgBVAHMAZQBkAD0AIgBmAGEAbABzAGUAIgAgAE4AYQBtAGUAPQAi
AEwAaQBnAGgAdAAgAFMAaABhAGQAaQBuAGcAIABBAGMAYwBlAG4AdAAgADIAIgAvAD4ADQAKACAA
IAA8AHcAOgBMAHMAZABFAHgAYwBlAHAAdABpAG8AbgAgAEwAbwBjAGsAZQBkAD0AIgBmAGEAbABz
AGUAIgAgAFAAcgBpAG8AcgBpAHQAeQA9ACIANgAxACIAIABTAGUAbQBpAEgAaQBkAGQAZQBuAD0A
IgBmAGEAbABzAGUAIgANAAoAIAAgACAAVQBuAGgAaQBkAGUAVwBoAGUAbgBVAHMAZQBkAD0AIgBm
AGEAbABzAGUAIgAgAE4AYQBtAGUAPQAiAEwAaQBnAGgAdAAgAEwAaQBzAHQAIABBAGMAYwBlAG4A
dAAgADIAIgAvAD4ADQAKACAAIAA8AHcAOgBMAHMAZABFAHgAYwBlAHAAdABpAG8AbgAgAEwAbwBj
AGsAZQBkAD0AIgBmAGEAbABzAGUAIgAgAFAAcgBpAG8AcgBpAHQAeQA9ACIANgAyACIAIABTAGUA
bQBpAEgAaQBkAGQAZQBuAD0AIgBmAGEAbABzAGUAIgANAAoAIAAgACAAVQBuAGgAaQBkAGUAVwBo
AGUAbgBVAHMAZQBkAD0AIgBmAGEAbABzAGUAIgAgAE4AYQBtAGUAPQAiAEwAaQBnAGgAdAAgAEcA
cgBpAGQAIABBAGMAYwBlAG4AdAAgADIAIgAvAD4ADQAKACAAIAA8AHcAOgBMAHMAZABFAHgAYwBl
AHAAdABpAG8AbgAgAEwAbwBjAGsAZQBkAD0AIgBmAGEAbABzAGUAIgAgAFAAcgBpAG8AcgBpAHQA
eQA9ACIANgAzACIAIABTAGUAbQBpAEgAaQBkAGQAZQBuAD0AIgBmAGEAbABzAGUAIgANAAoAIAAg
ACAAVQBuAGgAaQBkAGUAVwBoAGUAbgBVAHMAZQBkAD0AIgBmAGEAbABzAGUAIgAgAE4AYQBtAGUA
PQAiAE0AZQBkAGkAdQBtACAAUwBoAGEAZABpAG4AZwAgADEAIABBAGMAYwBlAG4AdAAgADIAIgAv
AD4ADQAKACAAIAA8AHcAOgBMAHMAZABFAHgAYwBlAHAAdABpAG8AbgAgAEwAbwBjAGsAZQBkAD0A
IgBmAGEAbABzAGUAIgAgAFAAcgBpAG8AcgBpAHQAeQA9ACIANgA0ACIAIABTAGUAbQBpAEgAaQBk
AGQAZQBuAD0AIgBmAGEAbABzAGUAIgANAAoAIAAgACAAVQBuAGgAaQBkAGUAVwBoAGUAbgBVAHMA
ZQBkAD0AIgBmAGEAbABzAGUAIgAgAE4AYQBtAGUAPQAiAE0AZQBkAGkAdQBtACAAUwBoAGEAZABp
AG4AZwAgADIAIABBAGMAYwBlAG4AdAAgADIAIgAvAD4ADQAKACAAIAA8AHcAOgBMAHMAZABFAHgA
YwBlAHAAdABpAG8AbgAgAEwAbwBjAGsAZQBkAD0AIgBmAGEAbABzAGUAIgAgAFAAcgBpAG8AcgBp
AHQAeQA9ACIANgA1ACIAIABTAGUAbQBpAEgAaQBkAGQAZQBuAD0AIgBmAGEAbABzAGUAIgANAAoA
IAAgACAAVQBuAGgAaQBkAGUAVwBoAGUAbgBVAHMAZQBkAD0AIgBmAGEAbABzAGUAIgAgAE4AYQBt
AGUAPQAiAE0AZQBkAGkAdQBtACAATABpAHMAdAAgADEAIABBAGMAYwBlAG4AdAAgADIAIgAvAD4A
DQAKACAAIAA8AHcAOgBMAHMAZABFAHgAYwBlAHAAdABpAG8AbgAgAEwAbwBjAGsAZQBkAD0AIgBm
AGEAbABzAGUAIgAgAFAAcgBpAG8AcgBpAHQAeQA9ACIANgA2ACIAIABTAGUAbQBpAEgAaQBkAGQA
ZQBuAD0AIgBmAGEAbABzAGUAIgANAAoAIAAgACAAVQBuAGgAaQBkAGUAVwBoAGUAbgBVAHMAZQBk
AD0AIgBmAGEAbABzAGUAIgAgAE4AYQBtAGUAPQAiAE0AZQBkAGkAdQBtACAATABpAHMAdAAgADIA
IABBAGMAYwBlAG4AdAAgADIAIgAvAD4ADQAKACAAIAA8AHcAOgBMAHMAZABFAHgAYwBlAHAAdABp
AG8AbgAgAEwAbwBjAGsAZQBkAD0AIgBmAGEAbABzAGUAIgAgAFAAcgBpAG8AcgBpAHQAeQA9ACIA
NgA3ACIAIABTAGUAbQBpAEgAaQBkAGQAZQBuAD0AIgBmAGEAbABzAGUAIgANAAoAIAAgACAAVQBu
AGgAaQBkAGUAVwBoAGUAbgBVAHMAZQBkAD0AIgBmAGEAbABzAGUAIgAgAE4AYQBtAGUAPQAiAE0A
ZQBkAGkAdQBtACAARwByAGkAZAAgADEAIABBAGMAYwBlAG4AdAAgADIAIgAvAD4ADQAKACAAIAA8
AHcAOgBMAHMAZABFAHgAYwBlAHAAdABpAG8AbgAgAEwAbwBjAGsAZQBkAD0AIgBmAGEAbABzAGUA
IgAgAFAAcgBpAG8AcgBpAHQAeQA9ACIANgA4ACIAIABTAGUAbQBpAEgAaQBkAGQAZQBuAD0AIgBm
AGEAbABzAGUAIgANAAoAIAAgACAAVQBuAGgAaQBkAGUAVwBoAGUAbgBVAHMAZQBkAD0AIgBmAGEA
bABzAGUAIgAgAE4AYQBtAGUAPQAiAE0AZQBkAGkAdQBtACAARwByAGkAZAAgADIAIABBAGMAYwBl
AG4AdAAgADIAIgAvAD4ADQAKACAAIAA8AHcAOgBMAHMAZABFAHgAYwBlAHAAdABpAG8AbgAgAEwA
bwBjAGsAZQBkAD0AIgBmAGEAbABzAGUAIgAgAFAAcgBpAG8AcgBpAHQAeQA9ACIANgA5ACIAIABT
AGUAbQBpAEgAaQBkAGQAZQBuAD0AIgBmAGEAbABzAGUAIgANAAoAIAAgACAAVQBuAGgAaQBkAGUA
VwBoAGUAbgBVAHMAZQBkAD0AIgBmAGEAbABzAGUAIgAgAE4AYQBtAGUAPQAiAE0AZQBkAGkAdQBt
ACAARwByAGkAZAAgADMAIABBAGMAYwBlAG4AdAAgADIAIgAvAD4ADQAKACAAIAA8AHcAOgBMAHMA
ZABFAHgAYwBlAHAAdABpAG8AbgAgAEwAbwBjAGsAZQBkAD0AIgBmAGEAbABzAGUAIgAgAFAAcgBp
AG8AcgBpAHQAeQA9ACIANwAwACIAIABTAGUAbQBpAEgAaQBkAGQAZQBuAD0AIgBmAGEAbABzAGUA
IgANAAoAIAAgACAAVQBuAGgAaQBkAGUAVwBoAGUAbgBVAHMAZQBkAD0AIgBmAGEAbABzAGUAIgAg
AE4AYQBtAGUAPQAiAEQAYQByAGsAIABMAGkAcwB0ACAAQQBjAGMAZQBuAHQAIAAyACIALwA+AA0A
CgAgACAAPAB3ADoATABzAGQARQB4AGMAZQBwAHQAaQBvAG4AIABMAG8AYwBrAGUAZAA9ACIAZgBh
AGwAcwBlACIAIABQAHIAaQBvAHIAaQB0AHkAPQAiADcAMQAiACAAUwBlAG0AaQBIAGkAZABkAGUA
bgA9ACIAZgBhAGwAcwBlACIADQAKACAAIAAgAFUAbgBoAGkAZABlAFcAaABlAG4AVQBzAGUAZAA9
ACIAZgBhAGwAcwBlACIAIABOAGEAbQBlAD0AIgBDAG8AbABvAHIAZgB1AGwAIABTAGgAYQBkAGkA
bgBnACAAQQBjAGMAZQBuAHQAIAAyACIALwA+AA0ACgAgACAAPAB3ADoATABzAGQARQB4AGMAZQBw
AHQAaQBvAG4AIABMAG8AYwBrAGUAZAA9ACIAZgBhAGwAcwBlACIAIABQAHIAaQBvAHIAaQB0AHkA
PQAiADcAMgAiACAAUwBlAG0AaQBIAGkAZABkAGUAbgA9ACIAZgBhAGwAcwBlACIADQAKACAAIAAg
AFUAbgBoAGkAZABlAFcAaABlAG4AVQBzAGUAZAA9ACIAZgBhAGwAcwBlACIAIABOAGEAbQBlAD0A
IgBDAG8AbABvAHIAZgB1AGwAIABMAGkAcwB0ACAAQQBjAGMAZQBuAHQAIAAyACIALwA+AA0ACgAg
ACAAPAB3ADoATABzAGQARQB4AGMAZQBwAHQAaQBvAG4AIABMAG8AYwBrAGUAZAA9ACIAZgBhAGwA
cwBlACIAIABQAHIAaQBvAHIAaQB0AHkAPQAiADcAMwAiACAAUwBlAG0AaQBIAGkAZABkAGUAbgA9
ACIAZgBhAGwAcwBlACIADQAKACAAIAAgAFUAbgBoAGkAZABlAFcAaABlAG4AVQBzAGUAZAA9ACIA
ZgBhAGwAcwBlACIAIABOAGEAbQBlAD0AIgBDAG8AbABvAHIAZgB1AGwAIABHAHIAaQBkACAAQQBj
AGMAZQBuAHQAIAAyACIALwA+AA0ACgAgACAAPAB3ADoATABzAGQARQB4AGMAZQBwAHQAaQBvAG4A
IABMAG8AYwBrAGUAZAA9ACIAZgBhAGwAcwBlACIAIABQAHIAaQBvAHIAaQB0AHkAPQAiADYAMAAi
ACAAUwBlAG0AaQBIAGkAZABkAGUAbgA9ACIAZgBhAGwAcwBlACIADQAKACAAIAAgAFUAbgBoAGkA
ZABlAFcAaABlAG4AVQBzAGUAZAA9ACIAZgBhAGwAcwBlACIAIABOAGEAbQBlAD0AIgBMAGkAZwBo
AHQAIABTAGgAYQBkAGkAbgBnACAAQQBjAGMAZQBuAHQAIAAzACIALwA+AA0ACgAgACAAPAB3ADoA
TABzAGQARQB4AGMAZQBwAHQAaQBvAG4AIABMAG8AYwBrAGUAZAA9ACIAZgBhAGwAcwBlACIAIABQ
AHIAaQBvAHIAaQB0AHkAPQAiADYAMQAiACAAUwBlAG0AaQBIAGkAZABkAGUAbgA9ACIAZgBhAGwA
cwBlACIADQAKACAAIAAgAFUAbgBoAGkAZABlAFcAaABlAG4AVQBzAGUAZAA9ACIAZgBhAGwAcwBl
ACIAIABOAGEAbQBlAD0AIgBMAGkAZwBoAHQAIABMAGkAcwB0ACAAQQBjAGMAZQBuAHQAIAAzACIA
LwA+AA0ACgAgACAAPAB3ADoATABzAGQARQB4AGMAZQBwAHQAaQBvAG4AIABMAG8AYwBrAGUAZAA9
ACIAZgBhAGwAcwBlACIAIABQAHIAaQBvAHIAaQB0AHkAPQAiADYAMgAiACAAUwBlAG0AaQBIAGkA
ZABkAGUAbgA9ACIAZgBhAGwAcwBlACIADQAKACAAIAAgAFUAbgBoAGkAZABlAFcAaABlAG4AVQBz
AGUAZAA9ACIAZgBhAGwAcwBlACIAIABOAGEAbQBlAD0AIgBMAGkAZwBoAHQAIABHAHIAaQBkACAA
QQBjAGMAZQBuAHQAIAAzACIALwA+AA0ACgAgACAAPAB3ADoATABzAGQARQB4AGMAZQBwAHQAaQBv
AG4AIABMAG8AYwBrAGUAZAA9ACIAZgBhAGwAcwBlACIAIABQAHIAaQBvAHIAaQB0AHkAPQAiADYA
MwAiACAAUwBlAG0AaQBIAGkAZABkAGUAbgA9ACIAZgBhAGwAcwBlACIADQAKACAAIAAgAFUAbgBo
AGkAZABlAFcAaABlAG4AVQBzAGUAZAA9ACIAZgBhAGwAcwBlACIAIABOAGEAbQBlAD0AIgBNAGUA
ZABpAHUAbQAgAFMAaABhAGQAaQBuAGcAIAAxACAAQQBjAGMAZQBuAHQAIAAzACIALwA+AA0ACgAg
ACAAPAB3ADoATABzAGQARQB4AGMAZQBwAHQAaQBvAG4AIABMAG8AYwBrAGUAZAA9ACIAZgBhAGwA
cwBlACIAIABQAHIAaQBvAHIAaQB0AHkAPQAiADYANAAiACAAUwBlAG0AaQBIAGkAZABkAGUAbgA9
ACIAZgBhAGwAcwBlACIADQAKACAAIAAgAFUAbgBoAGkAZABlAFcAaABlAG4AVQBzAGUAZAA9ACIA
ZgBhAGwAcwBlACIAIABOAGEAbQBlAD0AIgBNAGUAZABpAHUAbQAgAFMAaABhAGQAaQBuAGcAIAAy
ACAAQQBjAGMAZQBuAHQAIAAzACIALwA+AA0ACgAgACAAPAB3ADoATABzAGQARQB4AGMAZQBwAHQA
aQBvAG4AIABMAG8AYwBrAGUAZAA9ACIAZgBhAGwAcwBlACIAIABQAHIAaQBvAHIAaQB0AHkAPQAi
ADYANQAiACAAUwBlAG0AaQBIAGkAZABkAGUAbgA9ACIAZgBhAGwAcwBlACIADQAKACAAIAAgAFUA
bgBoAGkAZABlAFcAaABlAG4AVQBzAGUAZAA9ACIAZgBhAGwAcwBlACIAIABOAGEAbQBlAD0AIgBN
AGUAZABpAHUAbQAgAEwAaQBzAHQAIAAxACAAQQBjAGMAZQBuAHQAIAAzACIALwA+AA0ACgAgACAA
PAB3ADoATABzAGQARQB4AGMAZQBwAHQAaQBvAG4AIABMAG8AYwBrAGUAZAA9ACIAZgBhAGwAcwBl
ACIAIABQAHIAaQBvAHIAaQB0AHkAPQAiADYANgAiACAAUwBlAG0AaQBIAGkAZABkAGUAbgA9ACIA
ZgBhAGwAcwBlACIADQAKACAAIAAgAFUAbgBoAGkAZABlAFcAaABlAG4AVQBzAGUAZAA9ACIAZgBh
AGwAcwBlACIAIABOAGEAbQBlAD0AIgBNAGUAZABpAHUAbQAgAEwAaQBzAHQAIAAyACAAQQBjAGMA
ZQBuAHQAIAAzACIALwA+AA0ACgAgACAAPAB3ADoATABzAGQARQB4AGMAZQBwAHQAaQBvAG4AIABM
AG8AYwBrAGUAZAA9ACIAZgBhAGwAcwBlACIAIABQAHIAaQBvAHIAaQB0AHkAPQAiADYANwAiACAA
UwBlAG0AaQBIAGkAZABkAGUAbgA9ACIAZgBhAGwAcwBlACIADQAKACAAIAAgAFUAbgBoAGkAZABl
AFcAaABlAG4AVQBzAGUAZAA9ACIAZgBhAGwAcwBlACIAIABOAGEAbQBlAD0AIgBNAGUAZABpAHUA
bQAgAEcAcgBpAGQAIAAxACAAQQBjAGMAZQBuAHQAIAAzACIALwA+AA0ACgAgACAAPAB3ADoATABz
AGQARQB4AGMAZQBwAHQAaQBvAG4AIABMAG8AYwBrAGUAZAA9ACIAZgBhAGwAcwBlACIAIABQAHIA
aQBvAHIAaQB0AHkAPQAiADYAOAAiACAAUwBlAG0AaQBIAGkAZABkAGUAbgA9ACIAZgBhAGwAcwBl
ACIADQAKACAAIAAgAFUAbgBoAGkAZABlAFcAaABlAG4AVQBzAGUAZAA9ACIAZgBhAGwAcwBlACIA
IABOAGEAbQBlAD0AIgBNAGUAZABpAHUAbQAgAEcAcgBpAGQAIAAyACAAQQBjAGMAZQBuAHQAIAAz
ACIALwA+AA0ACgAgACAAPAB3ADoATABzAGQARQB4AGMAZQBwAHQAaQBvAG4AIABMAG8AYwBrAGUA
ZAA9ACIAZgBhAGwAcwBlACIAIABQAHIAaQBvAHIAaQB0AHkAPQAiADYAOQAiACAAUwBlAG0AaQBI
AGkAZABkAGUAbgA9ACIAZgBhAGwAcwBlACIADQAKACAAIAAgAFUAbgBoAGkAZABlAFcAaABlAG4A
VQBzAGUAZAA9ACIAZgBhAGwAcwBlACIAIABOAGEAbQBlAD0AIgBNAGUAZABpAHUAbQAgAEcAcgBp
AGQAIAAzACAAQQBjAGMAZQBuAHQAIAAzACIALwA+AA0ACgAgACAAPAB3ADoATABzAGQARQB4AGMA
ZQBwAHQAaQBvAG4AIABMAG8AYwBrAGUAZAA9ACIAZgBhAGwAcwBlACIAIABQAHIAaQBvAHIAaQB0
AHkAPQAiADcAMAAiACAAUwBlAG0AaQBIAGkAZABkAGUAbgA9ACIAZgBhAGwAcwBlACIADQAKACAA
IAAgAFUAbgBoAGkAZABlAFcAaABlAG4AVQBzAGUAZAA9ACIAZgBhAGwAcwBlACIAIABOAGEAbQBl
AD0AIgBEAGEAcgBrACAATABpAHMAdAAgAEEAYwBjAGUAbgB0ACAAMwAiAC8APgANAAoAIAAgADwA
dwA6AEwAcwBkAEUAeABjAGUAcAB0AGkAbwBuACAATABvAGMAawBlAGQAPQAiAGYAYQBsAHMAZQAi
ACAAUAByAGkAbwByAGkAdAB5AD0AIgA3ADEAIgAgAFMAZQBtAGkASABpAGQAZABlAG4APQAiAGYA
YQBsAHMAZQAiAA0ACgAgACAAIABVAG4AaABpAGQAZQBXAGgAZQBuAFUAcwBlAGQAPQAiAGYAYQBs
AHMAZQAiACAATgBhAG0AZQA9ACIAQwBvAGwAbwByAGYAdQBsACAAUwBoAGEAZABpAG4AZwAgAEEA
YwBjAGUAbgB0ACAAMwAiAC8APgANAAoAIAAgADwAdwA6AEwAcwBkAEUAeABjAGUAcAB0AGkAbwBu
ACAATABvAGMAawBlAGQAPQAiAGYAYQBsAHMAZQAiACAAUAByAGkAbwByAGkAdAB5AD0AIgA3ADIA
IgAgAFMAZQBtAGkASABpAGQAZABlAG4APQAiAGYAYQBsAHMAZQAiAA0ACgAgACAAIABVAG4AaABp
AGQAZQBXAGgAZQBuAFUAcwBlAGQAPQAiAGYAYQBsAHMAZQAiACAATgBhAG0AZQA9ACIAQwBvAGwA
bwByAGYAdQBsACAATABpAHMAdAAgAEEAYwBjAGUAbgB0ACAAMwAiAC8APgANAAoAIAAgADwAdwA6
AEwAcwBkAEUAeABjAGUAcAB0AGkAbwBuACAATABvAGMAawBlAGQAPQAiAGYAYQBsAHMAZQAiACAA
UAByAGkAbwByAGkAdAB5AD0AIgA3ADMAIgAgAFMAZQBtAGkASABpAGQAZABlAG4APQAiAGYAYQBs
AHMAZQAiAA0ACgAgACAAIABVAG4AaABpAGQAZQBXAGgAZQBuAFUAcwBlAGQAPQAiAGYAYQBsAHMA
ZQAiACAATgBhAG0AZQA9ACIAQwBvAGwAbwByAGYAdQBsACAARwByAGkAZAAgAEEAYwBjAGUAbgB0
ACAAMwAiAC8APgANAAoAIAAgADwAdwA6AEwAcwBkAEUAeABjAGUAcAB0AGkAbwBuACAATABvAGMA
awBlAGQAPQAiAGYAYQBsAHMAZQAiACAAUAByAGkAbwByAGkAdAB5AD0AIgA2ADAAIgAgAFMAZQBt
AGkASABpAGQAZABlAG4APQAiAGYAYQBsAHMAZQAiAA0ACgAgACAAIABVAG4AaABpAGQAZQBXAGgA
ZQBuAFUAcwBlAGQAPQAiAGYAYQBsAHMAZQAiACAATgBhAG0AZQA9ACIATABpAGcAaAB0ACAAUwBo
AGEAZABpAG4AZwAgAEEAYwBjAGUAbgB0ACAANAAiAC8APgANAAoAIAAgADwAdwA6AEwAcwBkAEUA
eABjAGUAcAB0AGkAbwBuACAATABvAGMAawBlAGQAPQAiAGYAYQBsAHMAZQAiACAAUAByAGkAbwBy
AGkAdAB5AD0AIgA2ADEAIgAgAFMAZQBtAGkASABpAGQAZABlAG4APQAiAGYAYQBsAHMAZQAiAA0A
CgAgACAAIABVAG4AaABpAGQAZQBXAGgAZQBuAFUAcwBlAGQAPQAiAGYAYQBsAHMAZQAiACAATgBh
AG0AZQA9ACIATABpAGcAaAB0ACAATABpAHMAdAAgAEEAYwBjAGUAbgB0ACAANAAiAC8APgANAAoA
IAAgADwAdwA6AEwAcwBkAEUAeABjAGUAcAB0AGkAbwBuACAATABvAGMAawBlAGQAPQAiAGYAYQBs
AHMAZQAiACAAUAByAGkAbwByAGkAdAB5AD0AIgA2ADIAIgAgAFMAZQBtAGkASABpAGQAZABlAG4A
PQAiAGYAYQBsAHMAZQAiAA0ACgAgACAAIABVAG4AaABpAGQAZQBXAGgAZQBuAFUAcwBlAGQAPQAi
AGYAYQBsAHMAZQAiACAATgBhAG0AZQA9ACIATABpAGcAaAB0ACAARwByAGkAZAAgAEEAYwBjAGUA
bgB0ACAANAAiAC8APgANAAoAIAAgADwAdwA6AEwAcwBkAEUAeABjAGUAcAB0AGkAbwBuACAATABv
AGMAawBlAGQAPQAiAGYAYQBsAHMAZQAiACAAUAByAGkAbwByAGkAdAB5AD0AIgA2ADMAIgAgAFMA
ZQBtAGkASABpAGQAZABlAG4APQAiAGYAYQBsAHMAZQAiAA0ACgAgACAAIABVAG4AaABpAGQAZQBX
AGgAZQBuAFUAcwBlAGQAPQAiAGYAYQBsAHMAZQAiACAATgBhAG0AZQA9ACIATQBlAGQAaQB1AG0A
IABTAGgAYQBkAGkAbgBnACAAMQAgAEEAYwBjAGUAbgB0ACAANAAiAC8APgANAAoAIAAgADwAdwA6
AEwAcwBkAEUAeABjAGUAcAB0AGkAbwBuACAATABvAGMAawBlAGQAPQAiAGYAYQBsAHMAZQAiACAA
UAByAGkAbwByAGkAdAB5AD0AIgA2ADQAIgAgAFMAZQBtAGkASABpAGQAZABlAG4APQAiAGYAYQBs
AHMAZQAiAA0ACgAgACAAIABVAG4AaABpAGQAZQBXAGgAZQBuAFUAcwBlAGQAPQAiAGYAYQBsAHMA
ZQAiACAATgBhAG0AZQA9ACIATQBlAGQAaQB1AG0AIABTAGgAYQBkAGkAbgBnACAAMgAgAEEAYwBj
AGUAbgB0ACAANAAiAC8APgANAAoAIAAgADwAdwA6AEwAcwBkAEUAeABjAGUAcAB0AGkAbwBuACAA
TABvAGMAawBlAGQAPQAiAGYAYQBsAHMAZQAiACAAUAByAGkAbwByAGkAdAB5AD0AIgA2ADUAIgAg
AFMAZQBtAGkASABpAGQAZABlAG4APQAiAGYAYQBsAHMAZQAiAA0ACgAgACAAIABVAG4AaABpAGQA
ZQBXAGgAZQBuAFUAcwBlAGQAPQAiAGYAYQBsAHMAZQAiACAATgBhAG0AZQA9ACIATQBlAGQAaQB1
AG0AIABMAGkAcwB0ACAAMQAgAEEAYwBjAGUAbgB0ACAANAAiAC8APgANAAoAIAAgADwAdwA6AEwA
cwBkAEUAeABjAGUAcAB0AGkAbwBuACAATABvAGMAawBlAGQAPQAiAGYAYQBsAHMAZQAiACAAUABy
AGkAbwByAGkAdAB5AD0AIgA2ADYAIgAgAFMAZQBtAGkASABpAGQAZABlAG4APQAiAGYAYQBsAHMA
ZQAiAA0ACgAgACAAIABVAG4AaABpAGQAZQBXAGgAZQBuAFUAcwBlAGQAPQAiAGYAYQBsAHMAZQAi
ACAATgBhAG0AZQA9ACIATQBlAGQAaQB1AG0AIABMAGkAcwB0ACAAMgAgAEEAYwBjAGUAbgB0ACAA
NAAiAC8APgANAAoAIAAgADwAdwA6AEwAcwBkAEUAeABjAGUAcAB0AGkAbwBuACAATABvAGMAawBl
AGQAPQAiAGYAYQBsAHMAZQAiACAAUAByAGkAbwByAGkAdAB5AD0AIgA2ADcAIgAgAFMAZQBtAGkA
SABpAGQAZABlAG4APQAiAGYAYQBsAHMAZQAiAA0ACgAgACAAIABVAG4AaABpAGQAZQBXAGgAZQBu
AFUAcwBlAGQAPQAiAGYAYQBsAHMAZQAiACAATgBhAG0AZQA9ACIATQBlAGQAaQB1AG0AIABHAHIA
aQBkACAAMQAgAEEAYwBjAGUAbgB0ACAANAAiAC8APgANAAoAIAAgADwAdwA6AEwAcwBkAEUAeABj
AGUAcAB0AGkAbwBuACAATABvAGMAawBlAGQAPQAiAGYAYQBsAHMAZQAiACAAUAByAGkAbwByAGkA
dAB5AD0AIgA2ADgAIgAgAFMAZQBtAGkASABpAGQAZABlAG4APQAiAGYAYQBsAHMAZQAiAA0ACgAg
ACAAIABVAG4AaABpAGQAZQBXAGgAZQBuAFUAcwBlAGQAPQAiAGYAYQBsAHMAZQAiACAATgBhAG0A
ZQA9ACIATQBlAGQAaQB1AG0AIABHAHIAaQBkACAAMgAgAEEAYwBjAGUAbgB0ACAANAAiAC8APgAN
AAoAIAAgADwAdwA6AEwAcwBkAEUAeABjAGUAcAB0AGkAbwBuACAATABvAGMAawBlAGQAPQAiAGYA
YQBsAHMAZQAiACAAUAByAGkAbwByAGkAdAB5AD0AIgA2ADkAIgAgAFMAZQBtAGkASABpAGQAZABl
AG4APQAiAGYAYQBsAHMAZQAiAA0ACgAgACAAIABVAG4AaABpAGQAZQBXAGgAZQBuAFUAcwBlAGQA
PQAiAGYAYQBsAHMAZQAiACAATgBhAG0AZQA9ACIATQBlAGQAaQB1AG0AIABHAHIAaQBkACAAMwAg
AEEAYwBjAGUAbgB0ACAANAAiAC8APgANAAoAIAAgADwAdwA6AEwAcwBkAEUAeABjAGUAcAB0AGkA
bwBuACAATABvAGMAawBlAGQAPQAiAGYAYQBsAHMAZQAiACAAUAByAGkAbwByAGkAdAB5AD0AIgA3
ADAAIgAgAFMAZQBtAGkASABpAGQAZABlAG4APQAiAGYAYQBsAHMAZQAiAA0ACgAgACAAIABVAG4A
aABpAGQAZQBXAGgAZQBuAFUAcwBlAGQAPQAiAGYAYQBsAHMAZQAiACAATgBhAG0AZQA9ACIARABh
AHIAawAgAEwAaQBzAHQAIABBAGMAYwBlAG4AdAAgADQAIgAvAD4ADQAKACAAIAA8AHcAOgBMAHMA
ZABFAHgAYwBlAHAAdABpAG8AbgAgAEwAbwBjAGsAZQBkAD0AIgBmAGEAbABzAGUAIgAgAFAAcgBp
AG8AcgBpAHQAeQA9ACIANwAxACIAIABTAGUAbQBpAEgAaQBkAGQAZQBuAD0AIgBmAGEAbABzAGUA
IgANAAoAIAAgACAAVQBuAGgAaQBkAGUAVwBoAGUAbgBVAHMAZQBkAD0AIgBmAGEAbABzAGUAIgAg
AE4AYQBtAGUAPQAiAEMAbwBsAG8AcgBmAHUAbAAgAFMAaABhAGQAaQBuAGcAIABBAGMAYwBlAG4A
dAAgADQAIgAvAD4ADQAKACAAIAA8AHcAOgBMAHMAZABFAHgAYwBlAHAAdABpAG8AbgAgAEwAbwBj
AGsAZQBkAD0AIgBmAGEAbABzAGUAIgAgAFAAcgBpAG8AcgBpAHQAeQA9ACIANwAyACIAIABTAGUA
bQBpAEgAaQBkAGQAZQBuAD0AIgBmAGEAbABzAGUAIgANAAoAIAAgACAAVQBuAGgAaQBkAGUAVwBo
AGUAbgBVAHMAZQBkAD0AIgBmAGEAbABzAGUAIgAgAE4AYQBtAGUAPQAiAEMAbwBsAG8AcgBmAHUA
bAAgAEwAaQBzAHQAIABBAGMAYwBlAG4AdAAgADQAIgAvAD4ADQAKACAAIAA8AHcAOgBMAHMAZABF
AHgAYwBlAHAAdABpAG8AbgAgAEwAbwBjAGsAZQBkAD0AIgBmAGEAbABzAGUAIgAgAFAAcgBpAG8A
cgBpAHQAeQA9ACIANwAzACIAIABTAGUAbQBpAEgAaQBkAGQAZQBuAD0AIgBmAGEAbABzAGUAIgAN
AAoAIAAgACAAVQBuAGgAaQBkAGUAVwBoAGUAbgBVAHMAZQBkAD0AIgBmAGEAbABzAGUAIgAgAE4A
YQBtAGUAPQAiAEMAbwBsAG8AcgBmAHUAbAAgAEcAcgBpAGQAIABBAGMAYwBlAG4AdAAgADQAIgAv
AD4ADQAKACAAIAA8AHcAOgBMAHMAZABFAHgAYwBlAHAAdABpAG8AbgAgAEwAbwBjAGsAZQBkAD0A
IgBmAGEAbABzAGUAIgAgAFAAcgBpAG8AcgBpAHQAeQA9ACIANgAwACIAIABTAGUAbQBpAEgAaQBk
AGQAZQBuAD0AIgBmAGEAbABzAGUAIgANAAoAIAAgACAAVQBuAGgAaQBkAGUAVwBoAGUAbgBVAHMA
ZQBkAD0AIgBmAGEAbABzAGUAIgAgAE4AYQBtAGUAPQAiAEwAaQBnAGgAdAAgAFMAaABhAGQAaQBu
AGcAIABBAGMAYwBlAG4AdAAgADUAIgAvAD4ADQAKACAAIAA8AHcAOgBMAHMAZABFAHgAYwBlAHAA
dABpAG8AbgAgAEwAbwBjAGsAZQBkAD0AIgBmAGEAbABzAGUAIgAgAFAAcgBpAG8AcgBpAHQAeQA9
ACIANgAxACIAIABTAGUAbQBpAEgAaQBkAGQAZQBuAD0AIgBmAGEAbABzAGUAIgANAAoAIAAgACAA
VQBuAGgAaQBkAGUAVwBoAGUAbgBVAHMAZQBkAD0AIgBmAGEAbABzAGUAIgAgAE4AYQBtAGUAPQAi
AEwAaQBnAGgAdAAgAEwAaQBzAHQAIABBAGMAYwBlAG4AdAAgADUAIgAvAD4ADQAKACAAIAA8AHcA
OgBMAHMAZABFAHgAYwBlAHAAdABpAG8AbgAgAEwAbwBjAGsAZQBkAD0AIgBmAGEAbABzAGUAIgAg
AFAAcgBpAG8AcgBpAHQAeQA9ACIANgAyACIAIABTAGUAbQBpAEgAaQBkAGQAZQBuAD0AIgBmAGEA
bABzAGUAIgANAAoAIAAgACAAVQBuAGgAaQBkAGUAVwBoAGUAbgBVAHMAZQBkAD0AIgBmAGEAbABz
AGUAIgAgAE4AYQBtAGUAPQAiAEwAaQBnAGgAdAAgAEcAcgBpAGQAIABBAGMAYwBlAG4AdAAgADUA
IgAvAD4ADQAKACAAIAA8AHcAOgBMAHMAZABFAHgAYwBlAHAAdABpAG8AbgAgAEwAbwBjAGsAZQBk
AD0AIgBmAGEAbABzAGUAIgAgAFAAcgBpAG8AcgBpAHQAeQA9ACIANgAzACIAIABTAGUAbQBpAEgA
aQBkAGQAZQBuAD0AIgBmAGEAbABzAGUAIgANAAoAIAAgACAAVQBuAGgAaQBkAGUAVwBoAGUAbgBV
AHMAZQBkAD0AIgBmAGEAbABzAGUAIgAgAE4AYQBtAGUAPQAiAE0AZQBkAGkAdQBtACAAUwBoAGEA
ZABpAG4AZwAgADEAIABBAGMAYwBlAG4AdAAgADUAIgAvAD4ADQAKACAAIAA8AHcAOgBMAHMAZABF
AHgAYwBlAHAAdABpAG8AbgAgAEwAbwBjAGsAZQBkAD0AIgBmAGEAbABzAGUAIgAgAFAAcgBpAG8A
cgBpAHQAeQA9ACIANgA0ACIAIABTAGUAbQBpAEgAaQBkAGQAZQBuAD0AIgBmAGEAbABzAGUAIgAN
AAoAIAAgACAAVQBuAGgAaQBkAGUAVwBoAGUAbgBVAHMAZQBkAD0AIgBmAGEAbABzAGUAIgAgAE4A
YQBtAGUAPQAiAE0AZQBkAGkAdQBtACAAUwBoAGEAZABpAG4AZwAgADIAIABBAGMAYwBlAG4AdAAg
ADUAIgAvAD4ADQAKACAAIAA8AHcAOgBMAHMAZABFAHgAYwBlAHAAdABpAG8AbgAgAEwAbwBjAGsA
ZQBkAD0AIgBmAGEAbABzAGUAIgAgAFAAcgBpAG8AcgBpAHQAeQA9ACIANgA1ACIAIABTAGUAbQBp
AEgAaQBkAGQAZQBuAD0AIgBmAGEAbABzAGUAIgANAAoAIAAgACAAVQBuAGgAaQBkAGUAVwBoAGUA
bgBVAHMAZQBkAD0AIgBmAGEAbABzAGUAIgAgAE4AYQBtAGUAPQAiAE0AZQBkAGkAdQBtACAATABp
AHMAdAAgADEAIABBAGMAYwBlAG4AdAAgADUAIgAvAD4ADQAKACAAIAA8AHcAOgBMAHMAZABFAHgA
YwBlAHAAdABpAG8AbgAgAEwAbwBjAGsAZQBkAD0AIgBmAGEAbABzAGUAIgAgAFAAcgBpAG8AcgBp
AHQAeQA9ACIANgA2ACIAIABTAGUAbQBpAEgAaQBkAGQAZQBuAD0AIgBmAGEAbABzAGUAIgANAAoA
IAAgACAAVQBuAGgAaQBkAGUAVwBoAGUAbgBVAHMAZQBkAD0AIgBmAGEAbABzAGUAIgAgAE4AYQBt
AGUAPQAiAE0AZQBkAGkAdQBtACAATABpAHMAdAAgADIAIABBAGMAYwBlAG4AdAAgADUAIgAvAD4A
DQAKACAAIAA8AHcAOgBMAHMAZABFAHgAYwBlAHAAdABpAG8AbgAgAEwAbwBjAGsAZQBkAD0AIgBm
AGEAbABzAGUAIgAgAFAAcgBpAG8AcgBpAHQAeQA9ACIANgA3ACIAIABTAGUAbQBpAEgAaQBkAGQA
ZQBuAD0AIgBmAGEAbABzAGUAIgANAAoAIAAgACAAVQBuAGgAaQBkAGUAVwBoAGUAbgBVAHMAZQBk
AD0AIgBmAGEAbABzAGUAIgAgAE4AYQBtAGUAPQAiAE0AZQBkAGkAdQBtACAARwByAGkAZAAgADEA
IABBAGMAYwBlAG4AdAAgADUAIgAvAD4ADQAKACAAIAA8AHcAOgBMAHMAZABFAHgAYwBlAHAAdABp
AG8AbgAgAEwAbwBjAGsAZQBkAD0AIgBmAGEAbABzAGUAIgAgAFAAcgBpAG8AcgBpAHQAeQA9ACIA
NgA4ACIAIABTAGUAbQBpAEgAaQBkAGQAZQBuAD0AIgBmAGEAbABzAGUAIgANAAoAIAAgACAAVQBu
AGgAaQBkAGUAVwBoAGUAbgBVAHMAZQBkAD0AIgBmAGEAbABzAGUAIgAgAE4AYQBtAGUAPQAiAE0A
ZQBkAGkAdQBtACAARwByAGkAZAAgADIAIABBAGMAYwBlAG4AdAAgADUAIgAvAD4ADQAKACAAIAA8
AHcAOgBMAHMAZABFAHgAYwBlAHAAdABpAG8AbgAgAEwAbwBjAGsAZQBkAD0AIgBmAGEAbABzAGUA
IgAgAFAAcgBpAG8AcgBpAHQAeQA9ACIANgA5ACIAIABTAGUAbQBpAEgAaQBkAGQAZQBuAD0AIgBm
AGEAbABzAGUAIgANAAoAIAAgACAAVQBuAGgAaQBkAGUAVwBoAGUAbgBVAHMAZQBkAD0AIgBmAGEA
bABzAGUAIgAgAE4AYQBtAGUAPQAiAE0AZQBkAGkAdQBtACAARwByAGkAZAAgADMAIABBAGMAYwBl
AG4AdAAgADUAIgAvAD4ADQAKACAAIAA8AHcAOgBMAHMAZABFAHgAYwBlAHAAdABpAG8AbgAgAEwA
bwBjAGsAZQBkAD0AIgBmAGEAbABzAGUAIgAgAFAAcgBpAG8AcgBpAHQAeQA9ACIANwAwACIAIABT
AGUAbQBpAEgAaQBkAGQAZQBuAD0AIgBmAGEAbABzAGUAIgANAAoAIAAgACAAVQBuAGgAaQBkAGUA
VwBoAGUAbgBVAHMAZQBkAD0AIgBmAGEAbABzAGUAIgAgAE4AYQBtAGUAPQAiAEQAYQByAGsAIABM
AGkAcwB0ACAAQQBjAGMAZQBuAHQAIAA1ACIALwA+AA0ACgAgACAAPAB3ADoATABzAGQARQB4AGMA
ZQBwAHQAaQBvAG4AIABMAG8AYwBrAGUAZAA9ACIAZgBhAGwAcwBlACIAIABQAHIAaQBvAHIAaQB0
AHkAPQAiADcAMQAiACAAUwBlAG0AaQBIAGkAZABkAGUAbgA9ACIAZgBhAGwAcwBlACIADQAKACAA
IAAgAFUAbgBoAGkAZABlAFcAaABlAG4AVQBzAGUAZAA9ACIAZgBhAGwAcwBlACIAIABOAGEAbQBl
AD0AIgBDAG8AbABvAHIAZgB1AGwAIABTAGgAYQBkAGkAbgBnACAAQQBjAGMAZQBuAHQAIAA1ACIA
LwA+AA0ACgAgACAAPAB3ADoATABzAGQARQB4AGMAZQBwAHQAaQBvAG4AIABMAG8AYwBrAGUAZAA9
ACIAZgBhAGwAcwBlACIAIABQAHIAaQBvAHIAaQB0AHkAPQAiADcAMgAiACAAUwBlAG0AaQBIAGkA
ZABkAGUAbgA9ACIAZgBhAGwAcwBlACIADQAKACAAIAAgAFUAbgBoAGkAZABlAFcAaABlAG4AVQBz
AGUAZAA9ACIAZgBhAGwAcwBlACIAIABOAGEAbQBlAD0AIgBDAG8AbABvAHIAZgB1AGwAIABMAGkA
cwB0ACAAQQBjAGMAZQBuAHQAIAA1ACIALwA+AA0ACgAgACAAPAB3ADoATABzAGQARQB4AGMAZQBw
AHQAaQBvAG4AIABMAG8AYwBrAGUAZAA9ACIAZgBhAGwAcwBlACIAIABQAHIAaQBvAHIAaQB0AHkA
PQAiADcAMwAiACAAUwBlAG0AaQBIAGkAZABkAGUAbgA9ACIAZgBhAGwAcwBlACIADQAKACAAIAAg
AFUAbgBoAGkAZABlAFcAaABlAG4AVQBzAGUAZAA9ACIAZgBhAGwAcwBlACIAIABOAGEAbQBlAD0A
IgBDAG8AbABvAHIAZgB1AGwAIABHAHIAaQBkACAAQQBjAGMAZQBuAHQAIAA1ACIALwA+AA0ACgAg
ACAAPAB3ADoATABzAGQARQB4AGMAZQBwAHQAaQBvAG4AIABMAG8AYwBrAGUAZAA9ACIAZgBhAGwA
cwBlACIAIABQAHIAaQBvAHIAaQB0AHkAPQAiADYAMAAiACAAUwBlAG0AaQBIAGkAZABkAGUAbgA9
ACIAZgBhAGwAcwBlACIADQAKACAAIAAgAFUAbgBoAGkAZABlAFcAaABlAG4AVQBzAGUAZAA9ACIA
ZgBhAGwAcwBlACIAIABOAGEAbQBlAD0AIgBMAGkAZwBoAHQAIABTAGgAYQBkAGkAbgBnACAAQQBj
AGMAZQBuAHQAIAA2ACIALwA+AA0ACgAgACAAPAB3ADoATABzAGQARQB4AGMAZQBwAHQAaQBvAG4A
IABMAG8AYwBrAGUAZAA9ACIAZgBhAGwAcwBlACIAIABQAHIAaQBvAHIAaQB0AHkAPQAiADYAMQAi
ACAAUwBlAG0AaQBIAGkAZABkAGUAbgA9ACIAZgBhAGwAcwBlACIADQAKACAAIAAgAFUAbgBoAGkA
ZABlAFcAaABlAG4AVQBzAGUAZAA9ACIAZgBhAGwAcwBlACIAIABOAGEAbQBlAD0AIgBMAGkAZwBo
AHQAIABMAGkAcwB0ACAAQQBjAGMAZQBuAHQAIAA2ACIALwA+AA0ACgAgACAAPAB3ADoATABzAGQA
RQB4AGMAZQBwAHQAaQBvAG4AIABMAG8AYwBrAGUAZAA9ACIAZgBhAGwAcwBlACIAIABQAHIAaQBv
AHIAaQB0AHkAPQAiADYAMgAiACAAUwBlAG0AaQBIAGkAZABkAGUAbgA9ACIAZgBhAGwAcwBlACIA
DQAKACAAIAAgAFUAbgBoAGkAZABlAFcAaABlAG4AVQBzAGUAZAA9ACIAZgBhAGwAcwBlACIAIABO
AGEAbQBlAD0AIgBMAGkAZwBoAHQAIABHAHIAaQBkACAAQQBjAGMAZQBuAHQAIAA2ACIALwA+AA0A
CgAgACAAPAB3ADoATABzAGQARQB4AGMAZQBwAHQAaQBvAG4AIABMAG8AYwBrAGUAZAA9ACIAZgBh
AGwAcwBlACIAIABQAHIAaQBvAHIAaQB0AHkAPQAiADYAMwAiACAAUwBlAG0AaQBIAGkAZABkAGUA
bgA9ACIAZgBhAGwAcwBlACIADQAKACAAIAAgAFUAbgBoAGkAZABlAFcAaABlAG4AVQBzAGUAZAA9
ACIAZgBhAGwAcwBlACIAIABOAGEAbQBlAD0AIgBNAGUAZABpAHUAbQAgAFMAaABhAGQAaQBuAGcA
IAAxACAAQQBjAGMAZQBuAHQAIAA2ACIALwA+AA0ACgAgACAAPAB3ADoATABzAGQARQB4AGMAZQBw
AHQAaQBvAG4AIABMAG8AYwBrAGUAZAA9ACIAZgBhAGwAcwBlACIAIABQAHIAaQBvAHIAaQB0AHkA
PQAiADYANAAiACAAUwBlAG0AaQBIAGkAZABkAGUAbgA9ACIAZgBhAGwAcwBlACIADQAKACAAIAAg
AFUAbgBoAGkAZABlAFcAaABlAG4AVQBzAGUAZAA9ACIAZgBhAGwAcwBlACIAIABOAGEAbQBlAD0A
IgBNAGUAZABpAHUAbQAgAFMAaABhAGQAaQBuAGcAIAAyACAAQQBjAGMAZQBuAHQAIAA2ACIALwA+
AA0ACgAgACAAPAB3ADoATABzAGQARQB4AGMAZQBwAHQAaQBvAG4AIABMAG8AYwBrAGUAZAA9ACIA
ZgBhAGwAcwBlACIAIABQAHIAaQBvAHIAaQB0AHkAPQAiADYANQAiACAAUwBlAG0AaQBIAGkAZABk
AGUAbgA9ACIAZgBhAGwAcwBlACIADQAKACAAIAAgAFUAbgBoAGkAZABlAFcAaABlAG4AVQBzAGUA
ZAA9ACIAZgBhAGwAcwBlACIAIABOAGEAbQBlAD0AIgBNAGUAZABpAHUAbQAgAEwAaQBzAHQAIAAx
ACAAQQBjAGMAZQBuAHQAIAA2ACIALwA+AA0ACgAgACAAPAB3ADoATABzAGQARQB4AGMAZQBwAHQA
aQBvAG4AIABMAG8AYwBrAGUAZAA9ACIAZgBhAGwAcwBlACIAIABQAHIAaQBvAHIAaQB0AHkAPQAi
ADYANgAiACAAUwBlAG0AaQBIAGkAZABkAGUAbgA9ACIAZgBhAGwAcwBlACIADQAKACAAIAAgAFUA
bgBoAGkAZABlAFcAaABlAG4AVQBzAGUAZAA9ACIAZgBhAGwAcwBlACIAIABOAGEAbQBlAD0AIgBN
AGUAZABpAHUAbQAgAEwAaQBzAHQAIAAyACAAQQBjAGMAZQBuAHQAIAA2ACIALwA+AA0ACgAgACAA
PAB3ADoATABzAGQARQB4AGMAZQBwAHQAaQBvAG4AIABMAG8AYwBrAGUAZAA9ACIAZgBhAGwAcwBl
ACIAIABQAHIAaQBvAHIAaQB0AHkAPQAiADYANwAiACAAUwBlAG0AaQBIAGkAZABkAGUAbgA9ACIA
ZgBhAGwAcwBlACIADQAKACAAIAAgAFUAbgBoAGkAZABlAFcAaABlAG4AVQBzAGUAZAA9ACIAZgBh
AGwAcwBlACIAIABOAGEAbQBlAD0AIgBNAGUAZABpAHUAbQAgAEcAcgBpAGQAIAAxACAAQQBjAGMA
ZQBuAHQAIAA2ACIALwA+AA0ACgAgACAAPAB3ADoATABzAGQARQB4AGMAZQBwAHQAaQBvAG4AIABM
AG8AYwBrAGUAZAA9ACIAZgBhAGwAcwBlACIAIABQAHIAaQBvAHIAaQB0AHkAPQAiADYAOAAiACAA
UwBlAG0AaQBIAGkAZABkAGUAbgA9ACIAZgBhAGwAcwBlACIADQAKACAAIAAgAFUAbgBoAGkAZABl
AFcAaABlAG4AVQBzAGUAZAA9ACIAZgBhAGwAcwBlACIAIABOAGEAbQBlAD0AIgBNAGUAZABpAHUA
bQAgAEcAcgBpAGQAIAAyACAAQQBjAGMAZQBuAHQAIAA2ACIALwA+AA0ACgAgACAAPAB3ADoATABz
AGQARQB4AGMAZQBwAHQAaQBvAG4AIABMAG8AYwBrAGUAZAA9ACIAZgBhAGwAcwBlACIAIABQAHIA
aQBvAHIAaQB0AHkAPQAiADYAOQAiACAAUwBlAG0AaQBIAGkAZABkAGUAbgA9ACIAZgBhAGwAcwBl
ACIADQAKACAAIAAgAFUAbgBoAGkAZABlAFcAaABlAG4AVQBzAGUAZAA9ACIAZgBhAGwAcwBlACIA
IABOAGEAbQBlAD0AIgBNAGUAZABpAHUAbQAgAEcAcgBpAGQAIAAzACAAQQBjAGMAZQBuAHQAIAA2
ACIALwA+AA0ACgAgACAAPAB3ADoATABzAGQARQB4AGMAZQBwAHQAaQBvAG4AIABMAG8AYwBrAGUA
ZAA9ACIAZgBhAGwAcwBlACIAIABQAHIAaQBvAHIAaQB0AHkAPQAiADcAMAAiACAAUwBlAG0AaQBI
AGkAZABkAGUAbgA9ACIAZgBhAGwAcwBlACIADQAKACAAIAAgAFUAbgBoAGkAZABlAFcAaABlAG4A
VQBzAGUAZAA9ACIAZgBhAGwAcwBlACIAIABOAGEAbQBlAD0AIgBEAGEAcgBrACAATABpAHMAdAAg
AEEAYwBjAGUAbgB0ACAANgAiAC8APgANAAoAIAAgADwAdwA6AEwAcwBkAEUAeABjAGUAcAB0AGkA
bwBuACAATABvAGMAawBlAGQAPQAiAGYAYQBsAHMAZQAiACAAUAByAGkAbwByAGkAdAB5AD0AIgA3
ADEAIgAgAFMAZQBtAGkASABpAGQAZABlAG4APQAiAGYAYQBsAHMAZQAiAA0ACgAgACAAIABVAG4A
aABpAGQAZQBXAGgAZQBuAFUAcwBlAGQAPQAiAGYAYQBsAHMAZQAiACAATgBhAG0AZQA9ACIAQwBv
AGwAbwByAGYAdQBsACAAUwBoAGEAZABpAG4AZwAgAEEAYwBjAGUAbgB0ACAANgAiAC8APgANAAoA
IAAgADwAdwA6AEwAcwBkAEUAeABjAGUAcAB0AGkAbwBuACAATABvAGMAawBlAGQAPQAiAGYAYQBs
AHMAZQAiACAAUAByAGkAbwByAGkAdAB5AD0AIgA3ADIAIgAgAFMAZQBtAGkASABpAGQAZABlAG4A
PQAiAGYAYQBsAHMAZQAiAA0ACgAgACAAIABVAG4AaABpAGQAZQBXAGgAZQBuAFUAcwBlAGQAPQAi
AGYAYQBsAHMAZQAiACAATgBhAG0AZQA9ACIAQwBvAGwAbwByAGYAdQBsACAATABpAHMAdAAgAEEA
YwBjAGUAbgB0ACAANgAiAC8APgANAAoAIAAgADwAdwA6AEwAcwBkAEUAeABjAGUAcAB0AGkAbwBu
ACAATABvAGMAawBlAGQAPQAiAGYAYQBsAHMAZQAiACAAUAByAGkAbwByAGkAdAB5AD0AIgA3ADMA
IgAgAFMAZQBtAGkASABpAGQAZABlAG4APQAiAGYAYQBsAHMAZQAiAA0ACgAgACAAIABVAG4AaABp
AGQAZQBXAGgAZQBuAFUAcwBlAGQAPQAiAGYAYQBsAHMAZQAiACAATgBhAG0AZQA9ACIAQwBvAGwA
bwByAGYAdQBsACAARwByAGkAZAAgAEEAYwBjAGUAbgB0ACAANgAiAC8APgANAAoAIAAgADwAdwA6
AEwAcwBkAEUAeABjAGUAcAB0AGkAbwBuACAATABvAGMAawBlAGQAPQAiAGYAYQBsAHMAZQAiACAA
UAByAGkAbwByAGkAdAB5AD0AIgAxADkAIgAgAFMAZQBtAGkASABpAGQAZABlAG4APQAiAGYAYQBs
AHMAZQAiAA0ACgAgACAAIABVAG4AaABpAGQAZQBXAGgAZQBuAFUAcwBlAGQAPQAiAGYAYQBsAHMA
ZQAiACAAUQBGAG8AcgBtAGEAdAA9ACIAdAByAHUAZQAiACAATgBhAG0AZQA9ACIAUwB1AGIAdABs
AGUAIABFAG0AcABoAGEAcwBpAHMAIgAvAD4ADQAKACAAIAA8AHcAOgBMAHMAZABFAHgAYwBlAHAA
dABpAG8AbgAgAEwAbwBjAGsAZQBkAD0AIgBmAGEAbABzAGUAIgAgAFAAcgBpAG8AcgBpAHQAeQA9
ACIAMgAxACIAIABTAGUAbQBpAEgAaQBkAGQAZQBuAD0AIgBmAGEAbABzAGUAIgANAAoAIAAgACAA
VQBuAGgAaQBkAGUAVwBoAGUAbgBVAHMAZQBkAD0AIgBmAGEAbABzAGUAIgAgAFEARgBvAHIAbQBh
AHQAPQAiAHQAcgB1AGUAIgAgAE4AYQBtAGUAPQAiAEkAbgB0AGUAbgBzAGUAIABFAG0AcABoAGEA
cwBpAHMAIgAvAD4ADQAKACAAIAA8AHcAOgBMAHMAZABFAHgAYwBlAHAAdABpAG8AbgAgAEwAbwBj
AGsAZQBkAD0AIgBmAGEAbABzAGUAIgAgAFAAcgBpAG8AcgBpAHQAeQA9ACIAMwAxACIAIABTAGUA
bQBpAEgAaQBkAGQAZQBuAD0AIgBmAGEAbABzAGUAIgANAAoAIAAgACAAVQBuAGgAaQBkAGUAVwBo
AGUAbgBVAHMAZQBkAD0AIgBmAGEAbABzAGUAIgAgAFEARgBvAHIAbQBhAHQAPQAiAHQAcgB1AGUA
IgAgAE4AYQBtAGUAPQAiAFMAdQBiAHQAbABlACAAUgBlAGYAZQByAGUAbgBjAGUAIgAvAD4ADQAK
ACAAIAA8AHcAOgBMAHMAZABFAHgAYwBlAHAAdABpAG8AbgAgAEwAbwBjAGsAZQBkAD0AIgBmAGEA
bABzAGUAIgAgAFAAcgBpAG8AcgBpAHQAeQA9ACIAMwAyACIAIABTAGUAbQBpAEgAaQBkAGQAZQBu
AD0AIgBmAGEAbABzAGUAIgANAAoAIAAgACAAVQBuAGgAaQBkAGUAVwBoAGUAbgBVAHMAZQBkAD0A
IgBmAGEAbABzAGUAIgAgAFEARgBvAHIAbQBhAHQAPQAiAHQAcgB1AGUAIgAgAE4AYQBtAGUAPQAi
AEkAbgB0AGUAbgBzAGUAIABSAGUAZgBlAHIAZQBuAGMAZQAiAC8APgANAAoAIAAgADwAdwA6AEwA
cwBkAEUAeABjAGUAcAB0AGkAbwBuACAATABvAGMAawBlAGQAPQAiAGYAYQBsAHMAZQAiACAAUABy
AGkAbwByAGkAdAB5AD0AIgAzADMAIgAgAFMAZQBtAGkASABpAGQAZABlAG4APQAiAGYAYQBsAHMA
ZQAiAA0ACgAgACAAIABVAG4AaABpAGQAZQBXAGgAZQBuAFUAcwBlAGQAPQAiAGYAYQBsAHMAZQAi
ACAAUQBGAG8AcgBtAGEAdAA9ACIAdAByAHUAZQAiACAATgBhAG0AZQA9ACIAQgBvAG8AawAgAFQA
aQB0AGwAZQAiAC8APgANAAoAIAAgADwAdwA6AEwAcwBkAEUAeABjAGUAcAB0AGkAbwBuACAATABv
AGMAawBlAGQAPQAiAGYAYQBsAHMAZQAiACAAUAByAGkAbwByAGkAdAB5AD0AIgAzADcAIgAgAE4A
YQBtAGUAPQAiAEIAaQBiAGwAaQBvAGcAcgBhAHAAaAB5ACIALwA+AA0ACgAgACAAPAB3ADoATABz
AGQARQB4AGMAZQBwAHQAaQBvAG4AIABMAG8AYwBrAGUAZAA9ACIAZgBhAGwAcwBlACIAIABQAHIA
aQBvAHIAaQB0AHkAPQAiADMAOQAiACAAUQBGAG8AcgBtAGEAdAA9ACIAdAByAHUAZQAiACAATgBh
AG0AZQA9ACIAVABPAEMAIABIAGUAYQBkAGkAbgBnACIALwA+AA0ACgAgADwALwB3ADoATABhAHQA
ZQBuAHQAUwB0AHkAbABlAHMAPgANAAoAPAAvAHgAbQBsAD4APAAhAFsAZQBuAGQAaQBmAF0ALQAt
AD4ADQAKADwAcwB0AHkAbABlAD4ADQAKADwAIQAtAC0ALgBUAE8ATwBMAFQASQBQAA0ACgAJAHsA
bABlAGYAdAA6ADAAcAB4ADsADQAKAAkAcABvAHMAaQB0AGkAbwBuADoAYQBiAHMAbwBsAHUAdABl
ADsADQAKAAkAdABvAHAAOgAwAHAAeAA7AA0ACgAJAHYAaQBzAGkAYgBpAGwAaQB0AHkAOgBoAGkA
ZABkAGUAbgA7AH0ADQAKAHMAcABhAG4ALgBBAEIAQgBSAA0ACgAJAHsAQwBVAFIAUwBPAFIAOgAg
AGgAZQBsAHAADQAKADsAfQANAAoADQAKACAALwAqACAARgBvAG4AdAAgAEQAZQBmAGkAbgBpAHQA
aQBvAG4AcwAgACoALwANAAoAIABAAGYAbwBuAHQALQBmAGEAYwBlAA0ACgAJAHsAZgBvAG4AdAAt
AGYAYQBtAGkAbAB5ADoASABlAGwAdgBlAHQAaQBjAGEAOwANAAoACQBwAGEAbgBvAHMAZQAtADEA
OgAyACAAMQAxACAANQAgADQAIAAyACAAMgAgADIAIAAyACAAMgAgADQAOwANAAoACQBtAHMAbwAt
AGYAbwBuAHQALQBjAGgAYQByAHMAZQB0ADoAMAA7AA0ACgAJAG0AcwBvAC0AZwBlAG4AZQByAGkA
YwAtAGYAbwBuAHQALQBmAGEAbQBpAGwAeQA6AHMAdwBpAHMAcwA7AA0ACgAJAG0AcwBvAC0AZgBv
AG4AdAAtAGYAbwByAG0AYQB0ADoAbwB0AGgAZQByADsADQAKAAkAbQBzAG8ALQBmAG8AbgB0AC0A
cABpAHQAYwBoADoAdgBhAHIAaQBhAGIAbABlADsADQAKAAkAbQBzAG8ALQBmAG8AbgB0AC0AcwBp
AGcAbgBhAHQAdQByAGUAOgAzACAAMAAgADAAIAAwACAAMQAgADAAOwB9AA0ACgBAAGYAbwBuAHQA
LQBmAGEAYwBlAA0ACgAJAHsAZgBvAG4AdAAtAGYAYQBtAGkAbAB5ADoAQwBvAHUAcgBpAGUAcgA7
AA0ACgAJAHAAYQBuAG8AcwBlAC0AMQA6ADIAIAA3ACAANAAgADkAIAAyACAAMgAgADUAIAAyACAA
NAAgADQAOwANAAoACQBtAHMAbwAtAGYAbwBuAHQALQBjAGgAYQByAHMAZQB0ADoAMAA7AA0ACgAJ
AG0AcwBvAC0AZwBlAG4AZQByAGkAYwAtAGYAbwBuAHQALQBmAGEAbQBpAGwAeQA6AG0AbwBkAGUA
cgBuADsADQAKAAkAbQBzAG8ALQBmAG8AbgB0AC0AZgBvAHIAbQBhAHQAOgBvAHQAaABlAHIAOwAN
AAoACQBtAHMAbwAtAGYAbwBuAHQALQBwAGkAdABjAGgAOgBmAGkAeABlAGQAOwANAAoACQBtAHMA
bwAtAGYAbwBuAHQALQBzAGkAZwBuAGEAdAB1AHIAZQA6ADMAIAAwACAAMAAgADAAIAAxACAAMAA7
AH0ADQAKAEAAZgBvAG4AdAAtAGYAYQBjAGUADQAKAAkAewBmAG8AbgB0AC0AZgBhAG0AaQBsAHkA
OgAiAFQAbQBzACAAUgBtAG4AIgA7AA0ACgAJAHAAYQBuAG8AcwBlAC0AMQA6ADIAIAAyACAANgAg
ADMAIAA0ACAANQAgADUAIAAyACAAMwAgADQAOwANAAoACQBtAHMAbwAtAGYAbwBuAHQALQBjAGgA
YQByAHMAZQB0ADoAMAA7AA0ACgAJAG0AcwBvAC0AZwBlAG4AZQByAGkAYwAtAGYAbwBuAHQALQBm
AGEAbQBpAGwAeQA6AHIAbwBtAGEAbgA7AA0ACgAJAG0AcwBvAC0AZgBvAG4AdAAtAGYAbwByAG0A
YQB0ADoAbwB0AGgAZQByADsADQAKAAkAbQBzAG8ALQBmAG8AbgB0AC0AcABpAHQAYwBoADoAdgBh
AHIAaQBhAGIAbABlADsADQAKAAkAbQBzAG8ALQBmAG8AbgB0AC0AcwBpAGcAbgBhAHQAdQByAGUA
OgAzACAAMAAgADAAIAAwACAAMQAgADAAOwB9AA0ACgBAAGYAbwBuAHQALQBmAGEAYwBlAA0ACgAJ
AHsAZgBvAG4AdAAtAGYAYQBtAGkAbAB5ADoASABlAGwAdgA7AA0ACgAJAHAAYQBuAG8AcwBlAC0A
MQA6ADIAIAAxADEAIAA2ACAANAAgADIAIAAyACAAMgAgADMAIAAyACAANAA7AA0ACgAJAG0AcwBv
AC0AZgBvAG4AdAAtAGMAaABhAHIAcwBlAHQAOgAwADsADQAKAAkAbQBzAG8ALQBnAGUAbgBlAHIA
aQBjAC0AZgBvAG4AdAAtAGYAYQBtAGkAbAB5ADoAcwB3AGkAcwBzADsADQAKAAkAbQBzAG8ALQBm
AG8AbgB0AC0AZgBvAHIAbQBhAHQAOgBvAHQAaABlAHIAOwANAAoACQBtAHMAbwAtAGYAbwBuAHQA
LQBwAGkAdABjAGgAOgB2AGEAcgBpAGEAYgBsAGUAOwANAAoACQBtAHMAbwAtAGYAbwBuAHQALQBz
AGkAZwBuAGEAdAB1AHIAZQA6ADMAIAAwACAAMAAgADAAIAAxACAAMAA7AH0ADQAKAEAAZgBvAG4A
dAAtAGYAYQBjAGUADQAKAAkAewBmAG8AbgB0AC0AZgBhAG0AaQBsAHkAOgAiAE4AZQB3ACAAWQBv
AHIAawAiADsADQAKAAkAcABhAG4AbwBzAGUALQAxADoAMgAgADQAIAA1ACAAMwAgADYAIAA1ACAA
NgAgADIAIAAzACAANAA7AA0ACgAJAG0AcwBvAC0AZgBvAG4AdAAtAGMAaABhAHIAcwBlAHQAOgAw
ADsADQAKAAkAbQBzAG8ALQBnAGUAbgBlAHIAaQBjAC0AZgBvAG4AdAAtAGYAYQBtAGkAbAB5ADoA
cgBvAG0AYQBuADsADQAKAAkAbQBzAG8ALQBmAG8AbgB0AC0AZgBvAHIAbQBhAHQAOgBvAHQAaABl
AHIAOwANAAoACQBtAHMAbwAtAGYAbwBuAHQALQBwAGkAdABjAGgAOgB2AGEAcgBpAGEAYgBsAGUA
OwANAAoACQBtAHMAbwAtAGYAbwBuAHQALQBzAGkAZwBuAGEAdAB1AHIAZQA6ADMAIAAwACAAMAAg
ADAAIAAxACAAMAA7AH0ADQAKAEAAZgBvAG4AdAAtAGYAYQBjAGUADQAKAAkAewBmAG8AbgB0AC0A
ZgBhAG0AaQBsAHkAOgBTAHkAcwB0AGUAbQA7AA0ACgAJAHAAYQBuAG8AcwBlAC0AMQA6ADAAIAAw
ACAAMAAgADAAIAAwACAAMAAgADAAIAAwACAAMAAgADAAOwANAAoACQBtAHMAbwAtAGYAbwBuAHQA
LQBjAGgAYQByAHMAZQB0ADoAMAA7AA0ACgAJAG0AcwBvAC0AZwBlAG4AZQByAGkAYwAtAGYAbwBu
AHQALQBmAGEAbQBpAGwAeQA6AHMAdwBpAHMAcwA7AA0ACgAJAG0AcwBvAC0AZgBvAG4AdAAtAGYA
bwByAG0AYQB0ADoAbwB0AGgAZQByADsADQAKAAkAbQBzAG8ALQBmAG8AbgB0AC0AcABpAHQAYwBo
ADoAdgBhAHIAaQBhAGIAbABlADsADQAKAAkAbQBzAG8ALQBmAG8AbgB0AC0AcwBpAGcAbgBhAHQA
dQByAGUAOgAzACAAMAAgADAAIAAwACAAMQAgADAAOwB9AA0ACgBAAGYAbwBuAHQALQBmAGEAYwBl
AA0ACgAJAHsAZgBvAG4AdAAtAGYAYQBtAGkAbAB5ADoAVwBpAG4AZwBkAGkAbgBnAHMAOwANAAoA
CQBwAGEAbgBvAHMAZQAtADEAOgA1ACAAMAAgADAAIAAwACAAMAAgADAAIAAwACAAMAAgADAAIAAw
ADsADQAKAAkAbQBzAG8ALQBmAG8AbgB0AC0AYwBoAGEAcgBzAGUAdAA6ADIAOwANAAoACQBtAHMA
bwAtAGcAZQBuAGUAcgBpAGMALQBmAG8AbgB0AC0AZgBhAG0AaQBsAHkAOgBhAHUAdABvADsADQAK
AAkAbQBzAG8ALQBmAG8AbgB0AC0AcABpAHQAYwBoADoAdgBhAHIAaQBhAGIAbABlADsADQAKAAkA
bQBzAG8ALQBmAG8AbgB0AC0AcwBpAGcAbgBhAHQAdQByAGUAOgAwACAAMgA2ADgANAAzADUANAA1
ADYAIAAwACAAMAAgAC0AMgAxADQANwA0ADgAMwA2ADQAOAAgADAAOwB9AA0ACgBAAGYAbwBuAHQA
LQBmAGEAYwBlAA0ACgAJAHsAZgBvAG4AdAAtAGYAYQBtAGkAbAB5ADoAIgBNAFMAIABNAGkAbgBj
AGgAbwAiADsADQAKAAkAcABhAG4AbwBzAGUALQAxADoAMgAgADIAIAA2ACAAOQAgADQAIAAyACAA
NQAgADgAIAAzACAANAA7AA0ACgAJAG0AcwBvAC0AZgBvAG4AdAAtAGEAbAB0ADoAIgBNAFMAIABH
AG8AdABoAGkAYwAiADsADQAKAAkAbQBzAG8ALQBmAG8AbgB0AC0AYwBoAGEAcgBzAGUAdAA6ADEA
MgA4ADsADQAKAAkAbQBzAG8ALQBnAGUAbgBlAHIAaQBjAC0AZgBvAG4AdAAtAGYAYQBtAGkAbAB5
ADoAcgBvAG0AYQBuADsADQAKAAkAbQBzAG8ALQBmAG8AbgB0AC0AZgBvAHIAbQBhAHQAOgBvAHQA
aABlAHIAOwANAAoACQBtAHMAbwAtAGYAbwBuAHQALQBwAGkAdABjAGgAOgBmAGkAeABlAGQAOwAN
AAoACQBtAHMAbwAtAGYAbwBuAHQALQBzAGkAZwBuAGEAdAB1AHIAZQA6ADAAIAAxADMANAA2ADcA
NgA0ADgAMAAgADEANgAgADAAIAAxADMAMQAwADcAMgAgADAAOwB9AA0ACgBAAGYAbwBuAHQALQBm
AGEAYwBlAA0ACgAJAHsAZgBvAG4AdAAtAGYAYQBtAGkAbAB5ADoAQgBhAHQAYQBuAGcAOwANAAoA
CQBwAGEAbgBvAHMAZQAtADEAOgAyACAAMwAgADYAIAAwACAAMAAgADEAIAAxACAAMQAgADEAIAAx
ADsADQAKAAkAbQBzAG8ALQBmAG8AbgB0AC0AYQBsAHQAOgAUvNXQOwANAAoACQBtAHMAbwAtAGYA
bwBuAHQALQBjAGgAYQByAHMAZQB0ADoAMQAyADkAOwANAAoACQBtAHMAbwAtAGcAZQBuAGUAcgBp
AGMALQBmAG8AbgB0AC0AZgBhAG0AaQBsAHkAOgBhAHUAdABvADsADQAKAAkAbQBzAG8ALQBmAG8A
bgB0AC0AZgBvAHIAbQBhAHQAOgBvAHQAaABlAHIAOwANAAoACQBtAHMAbwAtAGYAbwBuAHQALQBw
AGkAdABjAGgAOgBmAGkAeABlAGQAOwANAAoACQBtAHMAbwAtAGYAbwBuAHQALQBzAGkAZwBuAGEA
dAB1AHIAZQA6ADEAIAAxADUAMQAzADgAOAAxADYAMAAgADEANgAgADAAIAA1ADIANAAyADgAOAAg
ADAAOwB9AA0ACgBAAGYAbwBuAHQALQBmAGEAYwBlAA0ACgAJAHsAZgBvAG4AdAAtAGYAYQBtAGkA
bAB5ADoAUwBpAG0AUwB1AG4AOwANAAoACQBwAGEAbgBvAHMAZQAtADEAOgAyACAAMQAgADYAIAAw
ACAAMwAgADEAIAAxACAAMQAgADEAIAAxADsADQAKAAkAbQBzAG8ALQBmAG8AbgB0AC0AYQBsAHQA
OgCLW1NPOwANAAoACQBtAHMAbwAtAGYAbwBuAHQALQBjAGgAYQByAHMAZQB0ADoAMQAzADQAOwAN
AAoACQBtAHMAbwAtAGcAZQBuAGUAcgBpAGMALQBmAG8AbgB0AC0AZgBhAG0AaQBsAHkAOgBhAHUA
dABvADsADQAKAAkAbQBzAG8ALQBmAG8AbgB0AC0AcABpAHQAYwBoADoAdgBhAHIAaQBhAGIAbABl
ADsADQAKAAkAbQBzAG8ALQBmAG8AbgB0AC0AcwBpAGcAbgBhAHQAdQByAGUAOgAzACAANgA4ADAA
NAA2ADAAMgA4ADgAIAAyADIAIAAwACAAMgA2ADIAMQA0ADUAIAAwADsAfQANAAoAQABmAG8AbgB0
AC0AZgBhAGMAZQANAAoACQB7AGYAbwBuAHQALQBmAGEAbQBpAGwAeQA6AFAATQBpAG4AZwBMAGkA
VQA7AA0ACgAJAHAAYQBuAG8AcwBlAC0AMQA6ADIAIAAyACAANQAgADAAIAAwACAAMAAgADAAIAAw
ACAAMAAgADAAOwANAAoACQBtAHMAbwAtAGYAbwBuAHQALQBhAGwAdAA6ALBlMH0OZtSaOwANAAoA
CQBtAHMAbwAtAGYAbwBuAHQALQBjAGgAYQByAHMAZQB0ADoAMQAzADYAOwANAAoACQBtAHMAbwAt
AGcAZQBuAGUAcgBpAGMALQBmAG8AbgB0AC0AZgBhAG0AaQBsAHkAOgBhAHUAdABvADsADQAKAAkA
bQBzAG8ALQBmAG8AbgB0AC0AZgBvAHIAbQBhAHQAOgBvAHQAaABlAHIAOwANAAoACQBtAHMAbwAt
AGYAbwBuAHQALQBwAGkAdABjAGgAOgB2AGEAcgBpAGEAYgBsAGUAOwANAAoACQBtAHMAbwAtAGYA
bwBuAHQALQBzAGkAZwBuAGEAdAB1AHIAZQA6ADEAIAAxADMANAA3ADQAMgAwADEANgAgADEANgAg
ADAAIAAxADAANAA4ADUANwA2ACAAMAA7AH0ADQAKAEAAZgBvAG4AdAAtAGYAYQBjAGUADQAKAAkA
ewBmAG8AbgB0AC0AZgBhAG0AaQBsAHkAOgAiAE0AUwAgAEcAbwB0AGgAaQBjACIAOwANAAoACQBw
AGEAbgBvAHMAZQAtADEAOgAyACAAMQAxACAANgAgADkAIAA3ACAAMgAgADUAIAA4ACAAMgAgADQA
OwANAAoACQBtAHMAbwAtAGYAbwBuAHQALQBhAGwAdAA6ACIALf8z/yAAtDC3MMMwrzAiADsADQAK
AAkAbQBzAG8ALQBmAG8AbgB0AC0AYwBoAGEAcgBzAGUAdAA6ADEAMgA4ADsADQAKAAkAbQBzAG8A
LQBnAGUAbgBlAHIAaQBjAC0AZgBvAG4AdAAtAGYAYQBtAGkAbAB5ADoAbQBvAGQAZQByAG4AOwAN
AAoACQBtAHMAbwAtAGYAbwBuAHQALQBwAGkAdABjAGgAOgBmAGkAeABlAGQAOwANAAoACQBtAHMA
bwAtAGYAbwBuAHQALQBzAGkAZwBuAGEAdAB1AHIAZQA6AC0ANQAzADYAOAA3ADAAMQA0ADUAIAAx
ADcAOQAxADQAOQAxADUANwA5ACAAMQAzADQAMgAxADcANwA0ADYAIAAwACAAMQAzADEAMgAzADEA
IAAwADsAfQANAAoAQABmAG8AbgB0AC0AZgBhAGMAZQANAAoACQB7AGYAbwBuAHQALQBmAGEAbQBp
AGwAeQA6AEQAbwB0AHUAbQA7AA0ACgAJAHAAYQBuAG8AcwBlAC0AMQA6ADIAIAAxADEAIAA2ACAA
MAAgADAAIAAxACAAMQAgADEAIAAxACAAMQA7AA0ACgAJAG0AcwBvAC0AZgBvAG4AdAAtAGEAbAB0
ADoAy7PAxjsADQAKAAkAbQBzAG8ALQBmAG8AbgB0AC0AYwBoAGEAcgBzAGUAdAA6ADEAMgA5ADsA
DQAKAAkAbQBzAG8ALQBnAGUAbgBlAHIAaQBjAC0AZgBvAG4AdAAtAGYAYQBtAGkAbAB5ADoAbQBv
AGQAZQByAG4AOwANAAoACQBtAHMAbwAtAGYAbwBuAHQALQBmAG8AcgBtAGEAdAA6AG8AdABoAGUA
cgA7AA0ACgAJAG0AcwBvAC0AZgBvAG4AdAAtAHAAaQB0AGMAaAA6AGYAaQB4AGUAZAA7AA0ACgAJ
AG0AcwBvAC0AZgBvAG4AdAAtAHMAaQBnAG4AYQB0AHUAcgBlADoAMQAgADEANQAxADMAOAA4ADEA
NgAwACAAMQA2ACAAMAAgADUAMgA0ADIAOAA4ACAAMAA7AH0ADQAKAEAAZgBvAG4AdAAtAGYAYQBj
AGUADQAKAAkAewBmAG8AbgB0AC0AZgBhAG0AaQBsAHkAOgBTAGkAbQBIAGUAaQA7AA0ACgAJAHAA
YQBuAG8AcwBlAC0AMQA6ADIAIAAxACAANgAgADkAIAA2ACAAMQAgADEAIAAxACAAMQAgADEAOwAN
AAoACQBtAHMAbwAtAGYAbwBuAHQALQBhAGwAdAA6ANGeU087AA0ACgAJAG0AcwBvAC0AZgBvAG4A
dAAtAGMAaABhAHIAcwBlAHQAOgAxADMANAA7AA0ACgAJAG0AcwBvAC0AZwBlAG4AZQByAGkAYwAt
AGYAbwBuAHQALQBmAGEAbQBpAGwAeQA6AG0AbwBkAGUAcgBuADsADQAKAAkAbQBzAG8ALQBmAG8A
bgB0AC0AZgBvAHIAbQBhAHQAOgBvAHQAaABlAHIAOwANAAoACQBtAHMAbwAtAGYAbwBuAHQALQBw
AGkAdABjAGgAOgBmAGkAeABlAGQAOwANAAoACQBtAHMAbwAtAGYAbwBuAHQALQBzAGkAZwBuAGEA
dAB1AHIAZQA6ADEAIAAxADMANQAxADMANQAyADMAMgAgADEANgAgADAAIAAyADYAMgAxADQANAAg
ADAAOwB9AA0ACgBAAGYAbwBuAHQALQBmAGEAYwBlAA0ACgAJAHsAZgBvAG4AdAAtAGYAYQBtAGkA
bAB5ADoATQBpAG4AZwBMAGkAVQA7AA0ACgAJAHAAYQBuAG8AcwBlAC0AMQA6ADIAIAAyACAANQAg
ADkAIAAwACAAMAAgADAAIAAwACAAMAAgADAAOwANAAoACQBtAHMAbwAtAGYAbwBuAHQALQBhAGwA
dAA6ADB9DmbUmjsADQAKAAkAbQBzAG8ALQBmAG8AbgB0AC0AYwBoAGEAcgBzAGUAdAA6ADEAMwA2
ADsADQAKAAkAbQBzAG8ALQBnAGUAbgBlAHIAaQBjAC0AZgBvAG4AdAAtAGYAYQBtAGkAbAB5ADoA
bQBvAGQAZQByAG4AOwANAAoACQBtAHMAbwAtAGYAbwBuAHQALQBmAG8AcgBtAGEAdAA6AG8AdABo
AGUAcgA7AA0ACgAJAG0AcwBvAC0AZgBvAG4AdAAtAHAAaQB0AGMAaAA6AGYAaQB4AGUAZAA7AA0A
CgAJAG0AcwBvAC0AZgBvAG4AdAAtAHMAaQBnAG4AYQB0AHUAcgBlADoAMQAgADEAMwA0ADcANAAy
ADAAMQA2ACAAMQA2ACAAMAAgADEAMAA0ADgANQA3ADYAIAAwADsAfQANAAoAQABmAG8AbgB0AC0A
ZgBhAGMAZQANAAoACQB7AGYAbwBuAHQALQBmAGEAbQBpAGwAeQA6AE0AaQBuAGMAaABvADsADQAK
AAkAcABhAG4AbwBzAGUALQAxADoAMgAgADIAIAA2ACAAOQAgADQAIAAzACAANQAgADgAIAAzACAA
NQA7AA0ACgAJAG0AcwBvAC0AZgBvAG4AdAAtAGEAbAB0ADoADmYdZzsADQAKAAkAbQBzAG8ALQBm
AG8AbgB0AC0AYwBoAGEAcgBzAGUAdAA6ADEAMgA4ADsADQAKAAkAbQBzAG8ALQBnAGUAbgBlAHIA
aQBjAC0AZgBvAG4AdAAtAGYAYQBtAGkAbAB5ADoAcgBvAG0AYQBuADsADQAKAAkAbQBzAG8ALQBm
AG8AbgB0AC0AZgBvAHIAbQBhAHQAOgBvAHQAaABlAHIAOwANAAoACQBtAHMAbwAtAGYAbwBuAHQA
LQBwAGkAdABjAGgAOgBmAGkAeABlAGQAOwANAAoACQBtAHMAbwAtAGYAbwBuAHQALQBzAGkAZwBu
AGEAdAB1AHIAZQA6ADEAIAAxADMANAA2ADcANgA0ADgAMAAgADEANgAgADAAIAAxADMAMQAwADcA
MgAgADAAOwB9AA0ACgBAAGYAbwBuAHQALQBmAGEAYwBlAA0ACgAJAHsAZgBvAG4AdAAtAGYAYQBt
AGkAbAB5ADoARwB1AGwAaQBtADsADQAKAAkAcABhAG4AbwBzAGUALQAxADoAMgAgADEAMQAgADYA
IAAwACAAMAAgADEAIAAxACAAMQAgADEAIAAxADsADQAKAAkAbQBzAG8ALQBmAG8AbgB0AC0AYQBs
AHQAOgB0rby5OwANAAoACQBtAHMAbwAtAGYAbwBuAHQALQBjAGgAYQByAHMAZQB0ADoAMQAyADkA
OwANAAoACQBtAHMAbwAtAGcAZQBuAGUAcgBpAGMALQBmAG8AbgB0AC0AZgBhAG0AaQBsAHkAOgBy
AG8AbQBhAG4AOwANAAoACQBtAHMAbwAtAGYAbwBuAHQALQBmAG8AcgBtAGEAdAA6AG8AdABoAGUA
cgA7AA0ACgAJAG0AcwBvAC0AZgBvAG4AdAAtAHAAaQB0AGMAaAA6AGYAaQB4AGUAZAA7AA0ACgAJ
AG0AcwBvAC0AZgBvAG4AdAAtAHMAaQBnAG4AYQB0AHUAcgBlADoAMQAgADEANQAxADMAOAA4ADEA
NgAwACAAMQA2ACAAMAAgADUAMgA0ADIAOAA4ACAAMAA7AH0ADQAKAEAAZgBvAG4AdAAtAGYAYQBj
AGUADQAKAAkAewBmAG8AbgB0AC0AZgBhAG0AaQBsAHkAOgBDAGUAbgB0AHUAcgB5ADsADQAKAAkA
cABhAG4AbwBzAGUALQAxADoAMgAgADQAIAA2ACAANAAgADUAIAA1ACAANQAgADIAIAAzACAANAA7
AA0ACgAJAG0AcwBvAC0AZgBvAG4AdAAtAGMAaABhAHIAcwBlAHQAOgAyADAANAA7AA0ACgAJAG0A
cwBvAC0AZwBlAG4AZQByAGkAYwAtAGYAbwBuAHQALQBmAGEAbQBpAGwAeQA6AHIAbwBtAGEAbgA7
AA0ACgAJAG0AcwBvAC0AZgBvAG4AdAAtAHAAaQB0AGMAaAA6AHYAYQByAGkAYQBiAGwAZQA7AA0A
CgAJAG0AcwBvAC0AZgBvAG4AdAAtAHMAaQBnAG4AYQB0AHUAcgBlADoANgA0ADcAIAAwACAAMAAg
ADAAIAAxADUAOQAgADAAOwB9AA0ACgBAAGYAbwBuAHQALQBmAGEAYwBlAA0ACgAJAHsAZgBvAG4A
dAAtAGYAYQBtAGkAbAB5ADoAIgBBAG4AZwBzAGEAbgBhACAATgBlAHcAIgA7AA0ACgAJAHAAYQBu
AG8AcwBlAC0AMQA6ADIAIAAyACAANgAgADMAIAA1ACAANAAgADUAIAAyACAAMwAgADQAOwANAAoA
CQBtAHMAbwAtAGYAbwBuAHQALQBjAGgAYQByAHMAZQB0ADoAMgAyADIAOwANAAoACQBtAHMAbwAt
AGcAZQBuAGUAcgBpAGMALQBmAG8AbgB0AC0AZgBhAG0AaQBsAHkAOgByAG8AbQBhAG4AOwANAAoA
CQBtAHMAbwAtAGYAbwBuAHQALQBmAG8AcgBtAGEAdAA6AG8AdABoAGUAcgA7AA0ACgAJAG0AcwBv
AC0AZgBvAG4AdAAtAHAAaQB0AGMAaAA6AHYAYQByAGkAYQBiAGwAZQA7AA0ACgAJAG0AcwBvAC0A
ZgBvAG4AdAAtAHMAaQBnAG4AYQB0AHUAcgBlADoAMQA2ADcANwA3ADIAMQA3ACAAMAAgADAAIAAw
ACAANgA1ADUAMwA2ACAAMAA7AH0ADQAKAEAAZgBvAG4AdAAtAGYAYQBjAGUADQAKAAkAewBmAG8A
bgB0AC0AZgBhAG0AaQBsAHkAOgAiAEMAbwByAGQAaQBhACAATgBlAHcAIgA7AA0ACgAJAHAAYQBu
AG8AcwBlAC0AMQA6ADIAIAAxADEAIAAzACAANAAgADIAIAAyACAAMgAgADIAIAAyACAANAA7AA0A
CgAJAG0AcwBvAC0AZgBvAG4AdAAtAGMAaABhAHIAcwBlAHQAOgAyADIAMgA7AA0ACgAJAG0AcwBv
AC0AZwBlAG4AZQByAGkAYwAtAGYAbwBuAHQALQBmAGEAbQBpAGwAeQA6AHIAbwBtAGEAbgA7AA0A
CgAJAG0AcwBvAC0AZgBvAG4AdAAtAGYAbwByAG0AYQB0ADoAbwB0AGgAZQByADsADQAKAAkAbQBz
AG8ALQBmAG8AbgB0AC0AcABpAHQAYwBoADoAdgBhAHIAaQBhAGIAbABlADsADQAKAAkAbQBzAG8A
LQBmAG8AbgB0AC0AcwBpAGcAbgBhAHQAdQByAGUAOgAxADYANwA3ADcAMgAxADcAIAAwACAAMAAg
ADAAIAA2ADUANQAzADYAIAAwADsAfQANAAoAQABmAG8AbgB0AC0AZgBhAGMAZQANAAoACQB7AGYA
bwBuAHQALQBmAGEAbQBpAGwAeQA6AE0AYQBuAGcAYQBsADsADQAKAAkAcABhAG4AbwBzAGUALQAx
ADoAMgAgADQAIAA1ACAAMwAgADUAIAAyACAAMwAgADMAIAAyACAAMgA7AA0ACgAJAG0AcwBvAC0A
ZgBvAG4AdAAtAGMAaABhAHIAcwBlAHQAOgAxADsADQAKAAkAbQBzAG8ALQBnAGUAbgBlAHIAaQBj
AC0AZgBvAG4AdAAtAGYAYQBtAGkAbAB5ADoAcgBvAG0AYQBuADsADQAKAAkAbQBzAG8ALQBmAG8A
bgB0AC0AZgBvAHIAbQBhAHQAOgBvAHQAaABlAHIAOwANAAoACQBtAHMAbwAtAGYAbwBuAHQALQBw
AGkAdABjAGgAOgB2AGEAcgBpAGEAYgBsAGUAOwANAAoACQBtAHMAbwAtAGYAbwBuAHQALQBzAGkA
ZwBuAGEAdAB1AHIAZQA6ADgAMQA5ADIAIAAwACAAMAAgADAAIAAwACAAMAA7AH0ADQAKAEAAZgBv
AG4AdAAtAGYAYQBjAGUADQAKAAkAewBmAG8AbgB0AC0AZgBhAG0AaQBsAHkAOgBMAGEAdABoAGEA
OwANAAoACQBwAGEAbgBvAHMAZQAtADEAOgAyACAAMQAxACAANgAgADQAIAAyACAAMgAgADIAIAAy
ACAAMgAgADQAOwANAAoACQBtAHMAbwAtAGYAbwBuAHQALQBjAGgAYQByAHMAZQB0ADoAMQA7AA0A
CgAJAG0AcwBvAC0AZwBlAG4AZQByAGkAYwAtAGYAbwBuAHQALQBmAGEAbQBpAGwAeQA6AHIAbwBt
AGEAbgA7AA0ACgAJAG0AcwBvAC0AZgBvAG4AdAAtAGYAbwByAG0AYQB0ADoAbwB0AGgAZQByADsA
DQAKAAkAbQBzAG8ALQBmAG8AbgB0AC0AcABpAHQAYwBoADoAdgBhAHIAaQBhAGIAbABlADsADQAK
AAkAbQBzAG8ALQBmAG8AbgB0AC0AcwBpAGcAbgBhAHQAdQByAGUAOgAyADYAMgAxADQANAAgADAA
IAAwACAAMAAgADAAIAAwADsAfQANAAoAQABmAG8AbgB0AC0AZgBhAGMAZQANAAoACQB7AGYAbwBu
AHQALQBmAGEAbQBpAGwAeQA6AFMAeQBsAGYAYQBlAG4AOwANAAoACQBwAGEAbgBvAHMAZQAtADEA
OgAxACAAMQAwACAANQAgADIAIAA1ACAAMwAgADYAIAAzACAAMwAgADMAOwANAAoACQBtAHMAbwAt
AGYAbwBuAHQALQBjAGgAYQByAHMAZQB0ADoAMgAwADQAOwANAAoACQBtAHMAbwAtAGcAZQBuAGUA
cgBpAGMALQBmAG8AbgB0AC0AZgBhAG0AaQBsAHkAOgByAG8AbQBhAG4AOwANAAoACQBtAHMAbwAt
AGYAbwBuAHQALQBwAGkAdABjAGgAOgB2AGEAcgBpAGEAYgBsAGUAOwANAAoACQBtAHMAbwAtAGYA
bwBuAHQALQBzAGkAZwBuAGEAdAB1AHIAZQA6ADYANwAxADEAMAA1ADMANQAgADAAIAAwACAAMAAg
ADEANQA5ACAAMAA7AH0ADQAKAEAAZgBvAG4AdAAtAGYAYQBjAGUADQAKAAkAewBmAG8AbgB0AC0A
ZgBhAG0AaQBsAHkAOgBWAHIAaQBuAGQAYQA7AA0ACgAJAHAAYQBuAG8AcwBlAC0AMQA6ADIAIAAx
ADEAIAA1ACAAMgAgADQAIAAyACAANAAgADIAIAAyACAAMwA7AA0ACgAJAG0AcwBvAC0AZgBvAG4A
dAAtAGMAaABhAHIAcwBlAHQAOgAxADsADQAKAAkAbQBzAG8ALQBnAGUAbgBlAHIAaQBjAC0AZgBv
AG4AdAAtAGYAYQBtAGkAbAB5ADoAcgBvAG0AYQBuADsADQAKAAkAbQBzAG8ALQBmAG8AbgB0AC0A
ZgBvAHIAbQBhAHQAOgBvAHQAaABlAHIAOwANAAoACQBtAHMAbwAtAGYAbwBuAHQALQBwAGkAdABj
AGgAOgB2AGEAcgBpAGEAYgBsAGUAOwANAAoACQBtAHMAbwAtAGYAbwBuAHQALQBzAGkAZwBuAGEA
dAB1AHIAZQA6ADAAIAAwACAAMAAgADAAIAAwACAAMAA7AH0ADQAKAEAAZgBvAG4AdAAtAGYAYQBj
AGUADQAKAAkAewBmAG8AbgB0AC0AZgBhAG0AaQBsAHkAOgBSAGEAYQB2AGkAOwANAAoACQBwAGEA
bgBvAHMAZQAtADEAOgAyACAAMQAxACAANQAgADIAIAA0ACAAMgAgADQAIAAyACAAMgAgADMAOwAN
AAoACQBtAHMAbwAtAGYAbwBuAHQALQBjAGgAYQByAHMAZQB0ADoAMQA7AA0ACgAJAG0AcwBvAC0A
ZwBlAG4AZQByAGkAYwAtAGYAbwBuAHQALQBmAGEAbQBpAGwAeQA6AHIAbwBtAGEAbgA7AA0ACgAJ
AG0AcwBvAC0AZgBvAG4AdAAtAGYAbwByAG0AYQB0ADoAbwB0AGgAZQByADsADQAKAAkAbQBzAG8A
LQBmAG8AbgB0AC0AcABpAHQAYwBoADoAdgBhAHIAaQBhAGIAbABlADsADQAKAAkAbQBzAG8ALQBm
AG8AbgB0AC0AcwBpAGcAbgBhAHQAdQByAGUAOgAwACAAMAAgADAAIAAwACAAMAAgADAAOwB9AA0A
CgBAAGYAbwBuAHQALQBmAGEAYwBlAA0ACgAJAHsAZgBvAG4AdAAtAGYAYQBtAGkAbAB5ADoAUwBo
AHIAdQB0AGkAOwANAAoACQBwAGEAbgBvAHMAZQAtADEAOgAyACAAMQAxACAANQAgADIAIAA0ACAA
MgAgADQAIAAyACAAMgAgADMAOwANAAoACQBtAHMAbwAtAGYAbwBuAHQALQBjAGgAYQByAHMAZQB0
ADoAMQA7AA0ACgAJAG0AcwBvAC0AZwBlAG4AZQByAGkAYwAtAGYAbwBuAHQALQBmAGEAbQBpAGwA
eQA6AHIAbwBtAGEAbgA7AA0ACgAJAG0AcwBvAC0AZgBvAG4AdAAtAGYAbwByAG0AYQB0ADoAbwB0
AGgAZQByADsADQAKAAkAbQBzAG8ALQBmAG8AbgB0AC0AcABpAHQAYwBoADoAdgBhAHIAaQBhAGIA
bABlADsADQAKAAkAbQBzAG8ALQBmAG8AbgB0AC0AcwBpAGcAbgBhAHQAdQByAGUAOgAwACAAMAAg
ADAAIAAwACAAMAAgADAAOwB9AA0ACgBAAGYAbwBuAHQALQBmAGEAYwBlAA0ACgAJAHsAZgBvAG4A
dAAtAGYAYQBtAGkAbAB5ADoAUwBlAG4AZABuAHkAYQA7AA0ACgAJAHAAYQBuAG8AcwBlAC0AMQA6
ADAAIAAwACAANAAgADAAIAAwACAAMAAgADAAIAAwACAAMAAgADAAOwANAAoACQBtAHMAbwAtAGYA
bwBuAHQALQBjAGgAYQByAHMAZQB0ADoAMQA7AA0ACgAJAG0AcwBvAC0AZwBlAG4AZQByAGkAYwAt
AGYAbwBuAHQALQBmAGEAbQBpAGwAeQA6AHIAbwBtAGEAbgA7AA0ACgAJAG0AcwBvAC0AZgBvAG4A
dAAtAGYAbwByAG0AYQB0ADoAbwB0AGgAZQByADsADQAKAAkAbQBzAG8ALQBmAG8AbgB0AC0AcABp
AHQAYwBoADoAdgBhAHIAaQBhAGIAbABlADsADQAKAAkAbQBzAG8ALQBmAG8AbgB0AC0AcwBpAGcA
bgBhAHQAdQByAGUAOgAwACAAMAAgADAAIAAwACAAMAAgADAAOwB9AA0ACgBAAGYAbwBuAHQALQBm
AGEAYwBlAA0ACgAJAHsAZgBvAG4AdAAtAGYAYQBtAGkAbAB5ADoARwBhAHUAdABhAG0AaQA7AA0A
CgAJAHAAYQBuAG8AcwBlAC0AMQA6ADIAIAAxADEAIAA1ACAAMgAgADQAIAAyACAANAAgADIAIAAy
ACAAMwA7AA0ACgAJAG0AcwBvAC0AZgBvAG4AdAAtAGMAaABhAHIAcwBlAHQAOgAxADsADQAKAAkA
bQBzAG8ALQBnAGUAbgBlAHIAaQBjAC0AZgBvAG4AdAAtAGYAYQBtAGkAbAB5ADoAcgBvAG0AYQBu
ADsADQAKAAkAbQBzAG8ALQBmAG8AbgB0AC0AZgBvAHIAbQBhAHQAOgBvAHQAaABlAHIAOwANAAoA
CQBtAHMAbwAtAGYAbwBuAHQALQBwAGkAdABjAGgAOgB2AGEAcgBpAGEAYgBsAGUAOwANAAoACQBt
AHMAbwAtAGYAbwBuAHQALQBzAGkAZwBuAGEAdAB1AHIAZQA6ADAAIAAwACAAMAAgADAAIAAwACAA
MAA7AH0ADQAKAEAAZgBvAG4AdAAtAGYAYQBjAGUADQAKAAkAewBmAG8AbgB0AC0AZgBhAG0AaQBs
AHkAOgBUAHUAbgBnAGEAOwANAAoACQBwAGEAbgBvAHMAZQAtADEAOgAyACAAMQAxACAANQAgADIA
IAA0ACAAMgAgADQAIAAyACAAMgAgADMAOwANAAoACQBtAHMAbwAtAGYAbwBuAHQALQBjAGgAYQBy
AHMAZQB0ADoAMQA7AA0ACgAJAG0AcwBvAC0AZwBlAG4AZQByAGkAYwAtAGYAbwBuAHQALQBmAGEA
bQBpAGwAeQA6AHIAbwBtAGEAbgA7AA0ACgAJAG0AcwBvAC0AZgBvAG4AdAAtAGYAbwByAG0AYQB0
ADoAbwB0AGgAZQByADsADQAKAAkAbQBzAG8ALQBmAG8AbgB0AC0AcABpAHQAYwBoADoAdgBhAHIA
aQBhAGIAbABlADsADQAKAAkAbQBzAG8ALQBmAG8AbgB0AC0AcwBpAGcAbgBhAHQAdQByAGUAOgAw
ACAAMAAgADAAIAAwACAAMAAgADAAOwB9AA0ACgBAAGYAbwBuAHQALQBmAGEAYwBlAA0ACgAJAHsA
ZgBvAG4AdAAtAGYAYQBtAGkAbAB5ADoAIgBFAHMAdAByAGEAbgBnAGUAbABvACAARQBkAGUAcwBz
AGEAIgA7AA0ACgAJAHAAYQBuAG8AcwBlAC0AMQA6ADMAIAA4ACAANgAgADAAIAAwACAAMAAgADAA
IAAwACAAMAAgADAAOwANAAoACQBtAHMAbwAtAGYAbwBuAHQALQBjAGgAYQByAHMAZQB0ADoAMQA7
AA0ACgAJAG0AcwBvAC0AZwBlAG4AZQByAGkAYwAtAGYAbwBuAHQALQBmAGEAbQBpAGwAeQA6AHIA
bwBtAGEAbgA7AA0ACgAJAG0AcwBvAC0AZgBvAG4AdAAtAGYAbwByAG0AYQB0ADoAbwB0AGgAZQBy
ADsADQAKAAkAbQBzAG8ALQBmAG8AbgB0AC0AcABpAHQAYwBoADoAdgBhAHIAaQBhAGIAbABlADsA
DQAKAAkAbQBzAG8ALQBmAG8AbgB0AC0AcwBpAGcAbgBhAHQAdQByAGUAOgAwACAAMAAgADAAIAAw
ACAAMAAgADAAOwB9AA0ACgBAAGYAbwBuAHQALQBmAGEAYwBlAA0ACgAJAHsAZgBvAG4AdAAtAGYA
YQBtAGkAbAB5ADoAIgBDAGEAbQBiAHIAaQBhACAATQBhAHQAaAAiADsADQAKAAkAcABhAG4AbwBz
AGUALQAxADoAMgAgADQAIAA1ACAAMwAgADUAIAA0ACAANgAgADMAIAAyACAANAA7AA0ACgAJAG0A
cwBvAC0AZgBvAG4AdAAtAGMAaABhAHIAcwBlAHQAOgAyADAANAA7AA0ACgAJAG0AcwBvAC0AZwBl
AG4AZQByAGkAYwAtAGYAbwBuAHQALQBmAGEAbQBpAGwAeQA6AHIAbwBtAGEAbgA7AA0ACgAJAG0A
cwBvAC0AZgBvAG4AdAAtAHAAaQB0AGMAaAA6AHYAYQByAGkAYQBiAGwAZQA7AA0ACgAJAG0AcwBv
AC0AZgBvAG4AdAAtAHMAaQBnAG4AYQB0AHUAcgBlADoALQA1ADMANgA4ADYAOQAxADIAMQAgADEA
MQAwADcAMwAwADUANwAyADcAIAAzADMANQA1ADQANAAzADIAIAAwACAANAAxADUAIAAwADsAfQAN
AAoAQABmAG8AbgB0AC0AZgBhAGMAZQANAAoACQB7AGYAbwBuAHQALQBmAGEAbQBpAGwAeQA6ACIA
QQByAGkAYQBsACAAVQBuAGkAYwBvAGQAZQAgAE0AUwAiADsADQAKAAkAcABhAG4AbwBzAGUALQAx
ADoAMgAgADEAMQAgADYAIAA0ACAAMgAgADIAIAAyACAAMgAgADIAIAA0ADsADQAKAAkAbQBzAG8A
LQBmAG8AbgB0AC0AYwBoAGEAcgBzAGUAdAA6ADEAMgA4ADsADQAKAAkAbQBzAG8ALQBnAGUAbgBl
AHIAaQBjAC0AZgBvAG4AdAAtAGYAYQBtAGkAbAB5ADoAcwB3AGkAcwBzADsADQAKAAkAbQBzAG8A
LQBmAG8AbgB0AC0AcABpAHQAYwBoADoAdgBhAHIAaQBhAGIAbABlADsADQAKAAkAbQBzAG8ALQBm
AG8AbgB0AC0AcwBpAGcAbgBhAHQAdQByAGUAOgAtADEAMwA0ADIAMwA4ADIAMAA5ACAALQAzADcA
MQAxADkANQA5ADAANQAgADYAMwAgADAAIAA0ADEAMgA5ADIANwA5ACAAMAA7AH0ADQAKAEAAZgBv
AG4AdAAtAGYAYQBjAGUADQAKAAkAewBmAG8AbgB0AC0AZgBhAG0AaQBsAHkAOgBDAGEAbQBiAHIA
aQBhADsADQAKAAkAcABhAG4AbwBzAGUALQAxADoAMgAgADQAIAA1ACAAMwAgADUAIAA0ACAANgAg
ADMAIAAyACAANAA7AA0ACgAJAG0AcwBvAC0AZgBvAG4AdAAtAGMAaABhAHIAcwBlAHQAOgAyADAA
NAA7AA0ACgAJAG0AcwBvAC0AZwBlAG4AZQByAGkAYwAtAGYAbwBuAHQALQBmAGEAbQBpAGwAeQA6
AHIAbwBtAGEAbgA7AA0ACgAJAG0AcwBvAC0AZgBvAG4AdAAtAHAAaQB0AGMAaAA6AHYAYQByAGkA
YQBiAGwAZQA7AA0ACgAJAG0AcwBvAC0AZgBvAG4AdAAtAHMAaQBnAG4AYQB0AHUAcgBlADoALQA1
ADMANgA4ADYAOQAxADIAMQAgADEAMQAwADcAMwAwADUANwAyADcAIAAzADMANQA1ADQANAAzADIA
IAAwACAANAAxADUAIAAwADsAfQANAAoAQABmAG8AbgB0AC0AZgBhAGMAZQANAAoACQB7AGYAbwBu
AHQALQBmAGEAbQBpAGwAeQA6AEMAYQBsAGkAYgByAGkAOwANAAoACQBwAGEAbgBvAHMAZQAtADEA
OgAyACAAMQA1ACAANQAgADIAIAAyACAAMgAgADQAIAAzACAAMgAgADQAOwANAAoACQBtAHMAbwAt
AGYAbwBuAHQALQBjAGgAYQByAHMAZQB0ADoAMgAwADQAOwANAAoACQBtAHMAbwAtAGcAZQBuAGUA
cgBpAGMALQBmAG8AbgB0AC0AZgBhAG0AaQBsAHkAOgBzAHcAaQBzAHMAOwANAAoACQBtAHMAbwAt
AGYAbwBuAHQALQBwAGkAdABjAGgAOgB2AGEAcgBpAGEAYgBsAGUAOwANAAoACQBtAHMAbwAtAGYA
bwBuAHQALQBzAGkAZwBuAGEAdAB1AHIAZQA6AC0ANAA2ADkANwA1ADAAMAAxADcAIAAtADEAMAA3
ADMANwAzADIANAA4ADUAIAA5ACAAMAAgADUAMQAxACAAMAA7AH0ADQAKAEAAZgBvAG4AdAAtAGYA
YQBjAGUADQAKAAkAewBmAG8AbgB0AC0AZgBhAG0AaQBsAHkAOgBUAGEAaABvAG0AYQA7AA0ACgAJ
AHAAYQBuAG8AcwBlAC0AMQA6ADIAIAAxADEAIAA2ACAANAAgADMAIAA1ACAANAAgADQAIAAyACAA
NAA7AA0ACgAJAG0AcwBvAC0AZgBvAG4AdAAtAGMAaABhAHIAcwBlAHQAOgAyADAANAA7AA0ACgAJ
AG0AcwBvAC0AZwBlAG4AZQByAGkAYwAtAGYAbwBuAHQALQBmAGEAbQBpAGwAeQA6AHMAdwBpAHMA
cwA7AA0ACgAJAG0AcwBvAC0AZgBvAG4AdAAtAHAAaQB0AGMAaAA6AHYAYQByAGkAYQBiAGwAZQA7
AA0ACgAJAG0AcwBvAC0AZgBvAG4AdAAtAHMAaQBnAG4AYQB0AHUAcgBlADoALQA1ADIAMAAwADgA
MQA2ADYANQAgAC0AMQAwADcAMwA3ADEANwAxADUANwAgADQAMQAgADAAIAA2ADYAMAA0ADcAIAAw
ADsAfQANAAoAQABmAG8AbgB0AC0AZgBhAGMAZQANAAoACQB7AGYAbwBuAHQALQBmAGEAbQBpAGwA
eQA6AEMAbwBuAHMAbwBsAGEAcwA7AA0ACgAJAHAAYQBuAG8AcwBlAC0AMQA6ADIAIAAxADEAIAA2
ACAAOQAgADIAIAAyACAANAAgADMAIAAyACAANAA7AA0ACgAJAG0AcwBvAC0AZgBvAG4AdAAtAGMA
aABhAHIAcwBlAHQAOgAyADAANAA7AA0ACgAJAG0AcwBvAC0AZwBlAG4AZQByAGkAYwAtAGYAbwBu
AHQALQBmAGEAbQBpAGwAeQA6AG0AbwBkAGUAcgBuADsADQAKAAkAbQBzAG8ALQBmAG8AbgB0AC0A
cABpAHQAYwBoADoAZgBpAHgAZQBkADsADQAKAAkAbQBzAG8ALQBmAG8AbgB0AC0AcwBpAGcAbgBh
AHQAdQByAGUAOgAtADUAMwA2ADgANgA5ADEAMgAxACAANgA0ADcANgA3ACAAMQAgADAAIAA0ADEA
NQAgADAAOwB9AA0ACgBAAGYAbwBuAHQALQBmAGEAYwBlAA0ACgAJAHsAZgBvAG4AdAAtAGYAYQBt
AGkAbAB5ADoATQBpAG4AZwBMAGkAVQAtAEUAeAB0AEIAOwANAAoACQBwAGEAbgBvAHMAZQAtADEA
OgAyACAAMgAgADUAIAAwACAAMAAgADAAIAAwACAAMAAgADAAIAAwADsADQAKAAkAbQBzAG8ALQBm
AG8AbgB0AC0AYwBoAGEAcgBzAGUAdAA6ADEAMwA2ADsADQAKAAkAbQBzAG8ALQBnAGUAbgBlAHIA
aQBjAC0AZgBvAG4AdAAtAGYAYQBtAGkAbAB5ADoAcgBvAG0AYQBuADsADQAKAAkAbQBzAG8ALQBm
AG8AbgB0AC0AcABpAHQAYwBoADoAdgBhAHIAaQBhAGIAbABlADsADQAKAAkAbQBzAG8ALQBmAG8A
bgB0AC0AcwBpAGcAbgBhAHQAdQByAGUAOgAtADIAMQA0ADcANAA4ADMANgAwADEAIAAxADYAOAAy
ADkANgA0ADUANgAgADEANgAgADAAIAAxADAANAA4ADUANwA3ACAAMAA7AH0ADQAKAEAAZgBvAG4A
dAAtAGYAYQBjAGUADQAKAAkAewBmAG8AbgB0AC0AZgBhAG0AaQBsAHkAOgBNAGEAcgBsAGUAdAB0
ADsADQAKAAkAcABhAG4AbwBzAGUALQAxADoAMAAgADAAIAAwACAAMAAgADAAIAAwACAAMAAgADAA
IAAwACAAMAA7AA0ACgAJAG0AcwBvAC0AZgBvAG4AdAAtAGMAaABhAHIAcwBlAHQAOgAyADsADQAK
AAkAbQBzAG8ALQBnAGUAbgBlAHIAaQBjAC0AZgBvAG4AdAAtAGYAYQBtAGkAbAB5ADoAYQB1AHQA
bwA7AA0ACgAJAG0AcwBvAC0AZgBvAG4AdAAtAHAAaQB0AGMAaAA6AHYAYQByAGkAYQBiAGwAZQA7
AA0ACgAJAG0AcwBvAC0AZgBvAG4AdAAtAHMAaQBnAG4AYQB0AHUAcgBlADoAMAAgADIANgA4ADQA
MwA1ADQANQA2ACAAMAAgADAAIAAtADIAMQA0ADcANAA4ADMANgA0ADgAIAAwADsAfQANAAoAQABm
AG8AbgB0AC0AZgBhAGMAZQANAAoACQB7AGYAbwBuAHQALQBmAGEAbQBpAGwAeQA6ACIAQQByAGkA
YQBsACAAQgBsAGEAYwBrACIAOwANAAoACQBwAGEAbgBvAHMAZQAtADEAOgAyACAAMQAxACAAMQAw
ACAANAAgADIAIAAxACAAMgAgADIAIAAyACAANAA7AA0ACgAJAG0AcwBvAC0AZgBvAG4AdAAtAGMA
aABhAHIAcwBlAHQAOgAyADAANAA7AA0ACgAJAG0AcwBvAC0AZwBlAG4AZQByAGkAYwAtAGYAbwBu
AHQALQBmAGEAbQBpAGwAeQA6AHMAdwBpAHMAcwA7AA0ACgAJAG0AcwBvAC0AZgBvAG4AdAAtAHAA
aQB0AGMAaAA6AHYAYQByAGkAYQBiAGwAZQA7AA0ACgAJAG0AcwBvAC0AZgBvAG4AdAAtAHMAaQBn
AG4AYQB0AHUAcgBlADoALQAxADYAMQAwADYAMQAyADAANAA5ACAAMQAwADcAMwA3ADcAMgA3ADkA
NQAgADAAIAAwACAAMQA1ADkAIAAwADsAfQANAAoAQABmAG8AbgB0AC0AZgBhAGMAZQANAAoACQB7
AGYAbwBuAHQALQBmAGEAbQBpAGwAeQA6ACIAQgBhAGgAbgBzAGMAaAByAGkAZgB0ACAATABpAGcA
aAB0ACIAOwANAAoACQBwAGEAbgBvAHMAZQAtADEAOgAyACAAMQAxACAANQAgADIAIAA0ACAAMgAg
ADQAIAAyACAAMgAgADMAOwANAAoACQBtAHMAbwAtAGYAbwBuAHQALQBjAGgAYQByAHMAZQB0ADoA
MgAwADQAOwANAAoACQBtAHMAbwAtAGcAZQBuAGUAcgBpAGMALQBmAG8AbgB0AC0AZgBhAG0AaQBs
AHkAOgBzAHcAaQBzAHMAOwANAAoACQBtAHMAbwAtAGYAbwBuAHQALQBwAGkAdABjAGgAOgB2AGEA
cgBpAGEAYgBsAGUAOwANAAoACQBtAHMAbwAtAGYAbwBuAHQALQBzAGkAZwBuAGEAdAB1AHIAZQA6
AC0AMQA2ADEAMAA2ADEAMgAwADIANQAgADIAIAAwACAAMAAgADQAMQA1ACAAMAA7AH0ADQAKAEAA
ZgBvAG4AdAAtAGYAYQBjAGUADQAKAAkAewBmAG8AbgB0AC0AZgBhAG0AaQBsAHkAOgAiAEIAYQBo
AG4AcwBjAGgAcgBpAGYAdAAgAFMAZQBtAGkATABpAGcAaAB0ACIAOwANAAoACQBwAGEAbgBvAHMA
ZQAtADEAOgAyACAAMQAxACAANQAgADIAIAA0ACAAMgAgADQAIAAyACAAMgAgADMAOwANAAoACQBt
AHMAbwAtAGYAbwBuAHQALQBjAGgAYQByAHMAZQB0ADoAMgAwADQAOwANAAoACQBtAHMAbwAtAGcA
ZQBuAGUAcgBpAGMALQBmAG8AbgB0AC0AZgBhAG0AaQBsAHkAOgBzAHcAaQBzAHMAOwANAAoACQBt
AHMAbwAtAGYAbwBuAHQALQBwAGkAdABjAGgAOgB2AGEAcgBpAGEAYgBsAGUAOwANAAoACQBtAHMA
bwAtAGYAbwBuAHQALQBzAGkAZwBuAGEAdAB1AHIAZQA6AC0AMQA2ADEAMAA2ADEAMgAwADIANQAg
ADIAIAAwACAAMAAgADQAMQA1ACAAMAA7AH0ADQAKAEAAZgBvAG4AdAAtAGYAYQBjAGUADQAKAAkA
ewBmAG8AbgB0AC0AZgBhAG0AaQBsAHkAOgBCAGEAaABuAHMAYwBoAHIAaQBmAHQAOwANAAoACQBw
AGEAbgBvAHMAZQAtADEAOgAyACAAMQAxACAANQAgADIAIAA0ACAAMgAgADQAIAAyACAAMgAgADMA
OwANAAoACQBtAHMAbwAtAGYAbwBuAHQALQBjAGgAYQByAHMAZQB0ADoAMgAwADQAOwANAAoACQBt
AHMAbwAtAGcAZQBuAGUAcgBpAGMALQBmAG8AbgB0AC0AZgBhAG0AaQBsAHkAOgBzAHcAaQBzAHMA
OwANAAoACQBtAHMAbwAtAGYAbwBuAHQALQBwAGkAdABjAGgAOgB2AGEAcgBpAGEAYgBsAGUAOwAN
AAoACQBtAHMAbwAtAGYAbwBuAHQALQBzAGkAZwBuAGEAdAB1AHIAZQA6AC0AMQA2ADEAMAA2ADEA
MgAwADIANQAgADIAIAAwACAAMAAgADQAMQA1ACAAMAA7AH0ADQAKAEAAZgBvAG4AdAAtAGYAYQBj
AGUADQAKAAkAewBmAG8AbgB0AC0AZgBhAG0AaQBsAHkAOgAiAEIAYQBoAG4AcwBjAGgAcgBpAGYA
dAAgAFMAZQBtAGkAQgBvAGwAZAAiADsADQAKAAkAcABhAG4AbwBzAGUALQAxADoAMgAgADEAMQAg
ADUAIAAyACAANAAgADIAIAA0ACAAMgAgADIAIAAzADsADQAKAAkAbQBzAG8ALQBmAG8AbgB0AC0A
YwBoAGEAcgBzAGUAdAA6ADIAMAA0ADsADQAKAAkAbQBzAG8ALQBnAGUAbgBlAHIAaQBjAC0AZgBv
AG4AdAAtAGYAYQBtAGkAbAB5ADoAcwB3AGkAcwBzADsADQAKAAkAbQBzAG8ALQBmAG8AbgB0AC0A
cABpAHQAYwBoADoAdgBhAHIAaQBhAGIAbABlADsADQAKAAkAbQBzAG8ALQBmAG8AbgB0AC0AcwBp
AGcAbgBhAHQAdQByAGUAOgAtADEANgAxADAANgAxADIAMAAyADUAIAAyACAAMAAgADAAIAA0ADEA
NQAgADAAOwB9AA0ACgBAAGYAbwBuAHQALQBmAGEAYwBlAA0ACgAJAHsAZgBvAG4AdAAtAGYAYQBt
AGkAbAB5ADoAIgBCAGEAaABuAHMAYwBoAHIAaQBmAHQAIABMAGkAZwBoAHQAIABTAGUAbQBpAEMA
bwBuAGQAZQBuAHMAZQBkACIAOwANAAoACQBwAGEAbgBvAHMAZQAtADEAOgAyACAAMQAxACAANQAg
ADIAIAA0ACAAMgAgADQAIAAyACAAMgAgADMAOwANAAoACQBtAHMAbwAtAGYAbwBuAHQALQBjAGgA
YQByAHMAZQB0ADoAMgAwADQAOwANAAoACQBtAHMAbwAtAGcAZQBuAGUAcgBpAGMALQBmAG8AbgB0
AC0AZgBhAG0AaQBsAHkAOgBzAHcAaQBzAHMAOwANAAoACQBtAHMAbwAtAGYAbwBuAHQALQBwAGkA
dABjAGgAOgB2AGEAcgBpAGEAYgBsAGUAOwANAAoACQBtAHMAbwAtAGYAbwBuAHQALQBzAGkAZwBu
AGEAdAB1AHIAZQA6AC0AMQA2ADEAMAA2ADEAMgAwADIANQAgADIAIAAwACAAMAAgADQAMQA1ACAA
MAA7AH0ADQAKAEAAZgBvAG4AdAAtAGYAYQBjAGUADQAKAAkAewBmAG8AbgB0AC0AZgBhAG0AaQBs
AHkAOgAiAEIAYQBoAG4AcwBjAGgAcgBpAGYAdAAgAFMAZQBtAGkATABpAGcAaAB0ACAAUwBlAG0A
aQBDAG8AbgBkAGUAIgA7AA0ACgAJAHAAYQBuAG8AcwBlAC0AMQA6ADIAIAAxADEAIAA1ACAAMgAg
ADQAIAAyACAANAAgADIAIAAyACAAMwA7AA0ACgAJAG0AcwBvAC0AZgBvAG4AdAAtAGMAaABhAHIA
cwBlAHQAOgAyADAANAA7AA0ACgAJAG0AcwBvAC0AZwBlAG4AZQByAGkAYwAtAGYAbwBuAHQALQBm
AGEAbQBpAGwAeQA6AHMAdwBpAHMAcwA7AA0ACgAJAG0AcwBvAC0AZgBvAG4AdAAtAHAAaQB0AGMA
aAA6AHYAYQByAGkAYQBiAGwAZQA7AA0ACgAJAG0AcwBvAC0AZgBvAG4AdAAtAHMAaQBnAG4AYQB0
AHUAcgBlADoALQAxADYAMQAwADYAMQAyADAAMgA1ACAAMgAgADAAIAAwACAANAAxADUAIAAwADsA
fQANAAoAQABmAG8AbgB0AC0AZgBhAGMAZQANAAoACQB7AGYAbwBuAHQALQBmAGEAbQBpAGwAeQA6
ACIAQgBhAGgAbgBzAGMAaAByAGkAZgB0ACAAUwBlAG0AaQBDAG8AbgBkAGUAbgBzAGUAZAAiADsA
DQAKAAkAcABhAG4AbwBzAGUALQAxADoAMgAgADEAMQAgADUAIAAyACAANAAgADIAIAA0ACAAMgAg
ADIAIAAzADsADQAKAAkAbQBzAG8ALQBmAG8AbgB0AC0AYwBoAGEAcgBzAGUAdAA6ADIAMAA0ADsA
DQAKAAkAbQBzAG8ALQBnAGUAbgBlAHIAaQBjAC0AZgBvAG4AdAAtAGYAYQBtAGkAbAB5ADoAcwB3
AGkAcwBzADsADQAKAAkAbQBzAG8ALQBmAG8AbgB0AC0AcABpAHQAYwBoADoAdgBhAHIAaQBhAGIA
bABlADsADQAKAAkAbQBzAG8ALQBmAG8AbgB0AC0AcwBpAGcAbgBhAHQAdQByAGUAOgAtADEANgAx
ADAANgAxADIAMAAyADUAIAAyACAAMAAgADAAIAA0ADEANQAgADAAOwB9AA0ACgBAAGYAbwBuAHQA
LQBmAGEAYwBlAA0ACgAJAHsAZgBvAG4AdAAtAGYAYQBtAGkAbAB5ADoAIgBCAGEAaABuAHMAYwBo
AHIAaQBmAHQAIABTAGUAbQBpAEIAbwBsAGQAIABTAGUAbQBpAEMAbwBuAGQAZQBuACIAOwANAAoA
CQBwAGEAbgBvAHMAZQAtADEAOgAyACAAMQAxACAANQAgADIAIAA0ACAAMgAgADQAIAAyACAAMgAg
ADMAOwANAAoACQBtAHMAbwAtAGYAbwBuAHQALQBjAGgAYQByAHMAZQB0ADoAMgAwADQAOwANAAoA
CQBtAHMAbwAtAGcAZQBuAGUAcgBpAGMALQBmAG8AbgB0AC0AZgBhAG0AaQBsAHkAOgBzAHcAaQBz
AHMAOwANAAoACQBtAHMAbwAtAGYAbwBuAHQALQBwAGkAdABjAGgAOgB2AGEAcgBpAGEAYgBsAGUA
OwANAAoACQBtAHMAbwAtAGYAbwBuAHQALQBzAGkAZwBuAGEAdAB1AHIAZQA6AC0AMQA2ADEAMAA2
ADEAMgAwADIANQAgADIAIAAwACAAMAAgADQAMQA1ACAAMAA7AH0ADQAKAEAAZgBvAG4AdAAtAGYA
YQBjAGUADQAKAAkAewBmAG8AbgB0AC0AZgBhAG0AaQBsAHkAOgAiAEIAYQBoAG4AcwBjAGgAcgBp
AGYAdAAgAEwAaQBnAGgAdAAgAEMAbwBuAGQAZQBuAHMAZQBkACIAOwANAAoACQBwAGEAbgBvAHMA
ZQAtADEAOgAyACAAMQAxACAANQAgADIAIAA0ACAAMgAgADQAIAAyACAAMgAgADMAOwANAAoACQBt
AHMAbwAtAGYAbwBuAHQALQBjAGgAYQByAHMAZQB0ADoAMgAwADQAOwANAAoACQBtAHMAbwAtAGcA
ZQBuAGUAcgBpAGMALQBmAG8AbgB0AC0AZgBhAG0AaQBsAHkAOgBzAHcAaQBzAHMAOwANAAoACQBt
AHMAbwAtAGYAbwBuAHQALQBwAGkAdABjAGgAOgB2AGEAcgBpAGEAYgBsAGUAOwANAAoACQBtAHMA
bwAtAGYAbwBuAHQALQBzAGkAZwBuAGEAdAB1AHIAZQA6AC0AMQA2ADEAMAA2ADEAMgAwADIANQAg
ADIAIAAwACAAMAAgADQAMQA1ACAAMAA7AH0ADQAKAEAAZgBvAG4AdAAtAGYAYQBjAGUADQAKAAkA
ewBmAG8AbgB0AC0AZgBhAG0AaQBsAHkAOgAiAEIAYQBoAG4AcwBjAGgAcgBpAGYAdAAgAFMAZQBt
AGkATABpAGcAaAB0ACAAQwBvAG4AZABlAG4AcwBlAGQAIgA7AA0ACgAJAHAAYQBuAG8AcwBlAC0A
MQA6ADIAIAAxADEAIAA1ACAAMgAgADQAIAAyACAANAAgADIAIAAyACAAMwA7AA0ACgAJAG0AcwBv
AC0AZgBvAG4AdAAtAGMAaABhAHIAcwBlAHQAOgAyADAANAA7AA0ACgAJAG0AcwBvAC0AZwBlAG4A
ZQByAGkAYwAtAGYAbwBuAHQALQBmAGEAbQBpAGwAeQA6AHMAdwBpAHMAcwA7AA0ACgAJAG0AcwBv
AC0AZgBvAG4AdAAtAHAAaQB0AGMAaAA6AHYAYQByAGkAYQBiAGwAZQA7AA0ACgAJAG0AcwBvAC0A
ZgBvAG4AdAAtAHMAaQBnAG4AYQB0AHUAcgBlADoALQAxADYAMQAwADYAMQAyADAAMgA1ACAAMgAg
ADAAIAAwACAANAAxADUAIAAwADsAfQANAAoAQABmAG8AbgB0AC0AZgBhAGMAZQANAAoACQB7AGYA
bwBuAHQALQBmAGEAbQBpAGwAeQA6ACIAQgBhAGgAbgBzAGMAaAByAGkAZgB0ACAAQwBvAG4AZABl
AG4AcwBlAGQAIgA7AA0ACgAJAHAAYQBuAG8AcwBlAC0AMQA6ADIAIAAxADEAIAA1ACAAMgAgADQA
IAAyACAANAAgADIAIAAyACAAMwA7AA0ACgAJAG0AcwBvAC0AZgBvAG4AdAAtAGMAaABhAHIAcwBl
AHQAOgAyADAANAA7AA0ACgAJAG0AcwBvAC0AZwBlAG4AZQByAGkAYwAtAGYAbwBuAHQALQBmAGEA
bQBpAGwAeQA6AHMAdwBpAHMAcwA7AA0ACgAJAG0AcwBvAC0AZgBvAG4AdAAtAHAAaQB0AGMAaAA6
AHYAYQByAGkAYQBiAGwAZQA7AA0ACgAJAG0AcwBvAC0AZgBvAG4AdAAtAHMAaQBnAG4AYQB0AHUA
cgBlADoALQAxADYAMQAwADYAMQAyADAAMgA1ACAAMgAgADAAIAAwACAANAAxADUAIAAwADsAfQAN
AAoAQABmAG8AbgB0AC0AZgBhAGMAZQANAAoACQB7AGYAbwBuAHQALQBmAGEAbQBpAGwAeQA6ACIA
QgBhAGgAbgBzAGMAaAByAGkAZgB0ACAAUwBlAG0AaQBCAG8AbABkACAAQwBvAG4AZABlAG4AcwBl
AGQAIgA7AA0ACgAJAHAAYQBuAG8AcwBlAC0AMQA6ADIAIAAxADEAIAA1ACAAMgAgADQAIAAyACAA
NAAgADIAIAAyACAAMwA7AA0ACgAJAG0AcwBvAC0AZgBvAG4AdAAtAGMAaABhAHIAcwBlAHQAOgAy
ADAANAA7AA0ACgAJAG0AcwBvAC0AZwBlAG4AZQByAGkAYwAtAGYAbwBuAHQALQBmAGEAbQBpAGwA
eQA6AHMAdwBpAHMAcwA7AA0ACgAJAG0AcwBvAC0AZgBvAG4AdAAtAHAAaQB0AGMAaAA6AHYAYQBy
AGkAYQBiAGwAZQA7AA0ACgAJAG0AcwBvAC0AZgBvAG4AdAAtAHMAaQBnAG4AYQB0AHUAcgBlADoA
LQAxADYAMQAwADYAMQAyADAAMgA1ACAAMgAgADAAIAAwACAANAAxADUAIAAwADsAfQANAAoAQABm
AG8AbgB0AC0AZgBhAGMAZQANAAoACQB7AGYAbwBuAHQALQBmAGEAbQBpAGwAeQA6ACIAQwBhAGwA
aQBiAHIAaQAgAEwAaQBnAGgAdAAiADsADQAKAAkAcABhAG4AbwBzAGUALQAxADoAMgAgADEANQAg
ADMAIAAyACAAMgAgADIAIAA0ACAAMwAgADIAIAA0ADsADQAKAAkAbQBzAG8ALQBmAG8AbgB0AC0A
YwBoAGEAcgBzAGUAdAA6ADIAMAA0ADsADQAKAAkAbQBzAG8ALQBnAGUAbgBlAHIAaQBjAC0AZgBv
AG4AdAAtAGYAYQBtAGkAbAB5ADoAcwB3AGkAcwBzADsADQAKAAkAbQBzAG8ALQBmAG8AbgB0AC0A
cABpAHQAYwBoADoAdgBhAHIAaQBhAGIAbABlADsADQAKAAkAbQBzAG8ALQBmAG8AbgB0AC0AcwBp
AGcAbgBhAHQAdQByAGUAOgAtADQANgA5ADcANQAwADAAMQA3ACAALQAxADAANwAzADcAMwAyADQA
OAA1ACAAOQAgADAAIAA1ADEAMQAgADAAOwB9AA0ACgBAAGYAbwBuAHQALQBmAGEAYwBlAA0ACgAJ
AHsAZgBvAG4AdAAtAGYAYQBtAGkAbAB5ADoAQwBhAG4AZABhAHIAYQA7AA0ACgAJAHAAYQBuAG8A
cwBlAC0AMQA6ADIAIAAxADQAIAA1ACAAMgAgADMAIAAzACAAMwAgADIAIAAyACAANAA7AA0ACgAJ
AG0AcwBvAC0AZgBvAG4AdAAtAGMAaABhAHIAcwBlAHQAOgAyADAANAA7AA0ACgAJAG0AcwBvAC0A
ZwBlAG4AZQByAGkAYwAtAGYAbwBuAHQALQBmAGEAbQBpAGwAeQA6AHMAdwBpAHMAcwA7AA0ACgAJ
AG0AcwBvAC0AZgBvAG4AdAAtAHAAaQB0AGMAaAA6AHYAYQByAGkAYQBiAGwAZQA7AA0ACgAJAG0A
cwBvAC0AZgBvAG4AdAAtAHMAaQBnAG4AYQB0AHUAcgBlADoALQAxADYAMQAwADYAMQAxADkAOAA1
ACAAMQAwADcAMwA3ADgAMwA4ADgAMwAgADAAIAAwACAANAAxADUAIAAwADsAfQANAAoAQABmAG8A
bgB0AC0AZgBhAGMAZQANAAoACQB7AGYAbwBuAHQALQBmAGEAbQBpAGwAeQA6ACIAQwBhAG4AZABh
AHIAYQAgAEwAaQBnAGgAdAAiADsADQAKAAkAcABhAG4AbwBzAGUALQAxADoAMgAgADEANAAgADUA
IAAyACAAMwAgADMAIAAzACAAMgAgADIAIAA0ADsADQAKAAkAbQBzAG8ALQBmAG8AbgB0AC0AYwBo
AGEAcgBzAGUAdAA6ADIAMAA0ADsADQAKAAkAbQBzAG8ALQBnAGUAbgBlAHIAaQBjAC0AZgBvAG4A
dAAtAGYAYQBtAGkAbAB5ADoAcwB3AGkAcwBzADsADQAKAAkAbQBzAG8ALQBmAG8AbgB0AC0AcABp
AHQAYwBoADoAdgBhAHIAaQBhAGIAbABlADsADQAKAAkAbQBzAG8ALQBmAG8AbgB0AC0AcwBpAGcA
bgBhAHQAdQByAGUAOgAtADEANgAxADAANgAxADEAOQA2ADkAIAAyACAAMAAgADAAIAA0ADEANQAg
ADAAOwB9AA0ACgBAAGYAbwBuAHQALQBmAGEAYwBlAA0ACgAJAHsAZgBvAG4AdAAtAGYAYQBtAGkA
bAB5ADoAIgBDAG8AbQBpAGMAIABTAGEAbgBzACAATQBTACIAOwANAAoACQBwAGEAbgBvAHMAZQAt
ADEAOgAzACAAMQA1ACAANwAgADIAIAAzACAAMwAgADIAIAAyACAAMgAgADQAOwANAAoACQBtAHMA
bwAtAGYAbwBuAHQALQBjAGgAYQByAHMAZQB0ADoAMgAwADQAOwANAAoACQBtAHMAbwAtAGcAZQBu
AGUAcgBpAGMALQBmAG8AbgB0AC0AZgBhAG0AaQBsAHkAOgBzAGMAcgBpAHAAdAA7AA0ACgAJAG0A
cwBvAC0AZgBvAG4AdAAtAHAAaQB0AGMAaAA6AHYAYQByAGkAYQBiAGwAZQA7AA0ACgAJAG0AcwBv
AC0AZgBvAG4AdAAtAHMAaQBnAG4AYQB0AHUAcgBlADoANgA0ADcAIAAxADkAIAAwACAAMAAgADEA
NQA5ACAAMAA7AH0ADQAKAEAAZgBvAG4AdAAtAGYAYQBjAGUADQAKAAkAewBmAG8AbgB0AC0AZgBh
AG0AaQBsAHkAOgBDAG8AbgBzAHQAYQBuAHQAaQBhADsADQAKAAkAcABhAG4AbwBzAGUALQAxADoA
MgAgADMAIAA2ACAAMgAgADUAIAAzACAANgAgADMAIAAzACAAMwA7AA0ACgAJAG0AcwBvAC0AZgBv
AG4AdAAtAGMAaABhAHIAcwBlAHQAOgAyADAANAA7AA0ACgAJAG0AcwBvAC0AZwBlAG4AZQByAGkA
YwAtAGYAbwBuAHQALQBmAGEAbQBpAGwAeQA6AHIAbwBtAGEAbgA7AA0ACgAJAG0AcwBvAC0AZgBv
AG4AdAAtAHAAaQB0AGMAaAA6AHYAYQByAGkAYQBiAGwAZQA7AA0ACgAJAG0AcwBvAC0AZgBvAG4A
dAAtAHMAaQBnAG4AYQB0AHUAcgBlADoALQAxADYAMQAwADYAMQAxADkAOAA1ACAAMQAwADcAMwA3
ADUAMAAwADkAMQAgADAAIAAwACAANAAxADUAIAAwADsAfQANAAoAQABmAG8AbgB0AC0AZgBhAGMA
ZQANAAoACQB7AGYAbwBuAHQALQBmAGEAbQBpAGwAeQA6AEMAbwByAGIAZQBsADsADQAKAAkAcABh
AG4AbwBzAGUALQAxADoAMgAgADEAMQAgADUAIAAzACAAMgAgADIAIAA0ACAAMgAgADIAIAA0ADsA
DQAKAAkAbQBzAG8ALQBmAG8AbgB0AC0AYwBoAGEAcgBzAGUAdAA6ADIAMAA0ADsADQAKAAkAbQBz
AG8ALQBnAGUAbgBlAHIAaQBjAC0AZgBvAG4AdAAtAGYAYQBtAGkAbAB5ADoAcwB3AGkAcwBzADsA
DQAKAAkAbQBzAG8ALQBmAG8AbgB0AC0AcABpAHQAYwBoADoAdgBhAHIAaQBhAGIAbABlADsADQAK
AAkAbQBzAG8ALQBmAG8AbgB0AC0AcwBpAGcAbgBhAHQAdQByAGUAOgAtADEANgAxADAANgAxADEA
OQA4ADUAIAAxADAANwAzADcAOAAzADgAOAAzACAAMAAgADAAIAA0ADEANQAgADAAOwB9AA0ACgBA
AGYAbwBuAHQALQBmAGEAYwBlAA0ACgAJAHsAZgBvAG4AdAAtAGYAYQBtAGkAbAB5ADoAIgBDAG8A
cgBiAGUAbAAgAEwAaQBnAGgAdAAiADsADQAKAAkAcABhAG4AbwBzAGUALQAxADoAMgAgADEAMQAg
ADMAIAAzACAAMgAgADIAIAA0ACAAMgAgADIAIAA0ADsADQAKAAkAbQBzAG8ALQBmAG8AbgB0AC0A
YwBoAGEAcgBzAGUAdAA6ADIAMAA0ADsADQAKAAkAbQBzAG8ALQBnAGUAbgBlAHIAaQBjAC0AZgBv
AG4AdAAtAGYAYQBtAGkAbAB5ADoAcwB3AGkAcwBzADsADQAKAAkAbQBzAG8ALQBmAG8AbgB0AC0A
cABpAHQAYwBoADoAdgBhAHIAaQBhAGIAbABlADsADQAKAAkAbQBzAG8ALQBmAG8AbgB0AC0AcwBp
AGcAbgBhAHQAdQByAGUAOgAtADEANgAxADAANgAxADEAOQA4ADUAIAAxADAANwAzADcAOAAzADgA
OAAzACAAMAAgADAAIAA0ADEANQAgADAAOwB9AA0ACgBAAGYAbwBuAHQALQBmAGEAYwBlAA0ACgAJ
AHsAZgBvAG4AdAAtAGYAYQBtAGkAbAB5ADoARQBiAHIAaQBtAGEAOwANAAoACQBwAGEAbgBvAHMA
ZQAtADEAOgAyACAAMAAgADAAIAAwACAAMAAgADAAIAAwACAAMAAgADAAIAAwADsADQAKAAkAbQBz
AG8ALQBmAG8AbgB0AC0AYwBoAGEAcgBzAGUAdAA6ADAAOwANAAoACQBtAHMAbwAtAGcAZQBuAGUA
cgBpAGMALQBmAG8AbgB0AC0AZgBhAG0AaQBsAHkAOgBhAHUAdABvADsADQAKAAkAbQBzAG8ALQBm
AG8AbgB0AC0AcABpAHQAYwBoADoAdgBhAHIAaQBhAGIAbABlADsADQAKAAkAbQBzAG8ALQBmAG8A
bgB0AC0AcwBpAGcAbgBhAHQAdQByAGUAOgAtADEANgAxADAANgAxADIANgA0ADEAIAAzADMANQA1
ADQANAA5ADcAIAAyADAANAA4ACAAMAAgADEANAA3ACAAMAA7AH0ADQAKAEAAZgBvAG4AdAAtAGYA
YQBjAGUADQAKAAkAewBmAG8AbgB0AC0AZgBhAG0AaQBsAHkAOgAiAEYAcgBhAG4AawBsAGkAbgAg
AEcAbwB0AGgAaQBjACAATQBlAGQAaQB1AG0AIgA7AA0ACgAJAHAAYQBuAG8AcwBlAC0AMQA6ADIA
IAAxADEAIAA2ACAAMwAgADIAIAAxACAAMgAgADIAIAAyACAANAA7AA0ACgAJAG0AcwBvAC0AZgBv
AG4AdAAtAGMAaABhAHIAcwBlAHQAOgAyADAANAA7AA0ACgAJAG0AcwBvAC0AZwBlAG4AZQByAGkA
YwAtAGYAbwBuAHQALQBmAGEAbQBpAGwAeQA6AHMAdwBpAHMAcwA7AA0ACgAJAG0AcwBvAC0AZgBv
AG4AdAAtAHAAaQB0AGMAaAA6AHYAYQByAGkAYQBiAGwAZQA7AA0ACgAJAG0AcwBvAC0AZgBvAG4A
dAAtAHMAaQBnAG4AYQB0AHUAcgBlADoANgA0ADcAIAAwACAAMAAgADAAIAAxADUAOQAgADAAOwB9
AA0ACgBAAGYAbwBuAHQALQBmAGEAYwBlAA0ACgAJAHsAZgBvAG4AdAAtAGYAYQBtAGkAbAB5ADoA
RwBhAGIAcgBpAG8AbABhADsADQAKAAkAcABhAG4AbwBzAGUALQAxADoANAAgADQAIAA2ACAANQAg
ADUAIAAxADYAIAAyACAAMgAgADEAMwAgADIAOwANAAoACQBtAHMAbwAtAGYAbwBuAHQALQBjAGgA
YQByAHMAZQB0ADoAMgAwADQAOwANAAoACQBtAHMAbwAtAGcAZQBuAGUAcgBpAGMALQBmAG8AbgB0
AC0AZgBhAG0AaQBsAHkAOgBkAGUAYwBvAHIAYQB0AGkAdgBlADsADQAKAAkAbQBzAG8ALQBmAG8A
bgB0AC0AcABpAHQAYwBoADoAdgBhAHIAaQBhAGIAbABlADsADQAKAAkAbQBzAG8ALQBmAG8AbgB0
AC0AcwBpAGcAbgBhAHQAdQByAGUAOgAtADUAMwA2ADgANwAwADEANgAxACAAMQAzADQAMgAxADgA
NQA1ADQANwAgADAAIAAwACAAMQA1ADkAIAAwADsAfQANAAoAQABmAG8AbgB0AC0AZgBhAGMAZQAN
AAoACQB7AGYAbwBuAHQALQBmAGEAbQBpAGwAeQA6AEcAYQBkAHUAZwBpADsADQAKAAkAcABhAG4A
bwBzAGUALQAxADoAMgAgADEAMQAgADUAIAAyACAANAAgADIAIAA0ACAAMgAgADIAIAAzADsADQAK
AAkAbQBzAG8ALQBmAG8AbgB0AC0AYwBoAGEAcgBzAGUAdAA6ADAAOwANAAoACQBtAHMAbwAtAGcA
ZQBuAGUAcgBpAGMALQBmAG8AbgB0AC0AZgBhAG0AaQBsAHkAOgBzAHcAaQBzAHMAOwANAAoACQBt
AHMAbwAtAGYAbwBuAHQALQBwAGkAdABjAGgAOgB2AGEAcgBpAGEAYgBsAGUAOwANAAoACQBtAHMA
bwAtAGYAbwBuAHQALQBzAGkAZwBuAGEAdAB1AHIAZQA6AC0AMgAxADQANwA0ADgAMwA2ADQANQAg
ADMAMwA1ADUANAA0ADMAMgAgADEAMgAyADgAOAAgADAAIAAxACAAMAA7AH0ADQAKAEAAZgBvAG4A
dAAtAGYAYQBjAGUADQAKAAkAewBmAG8AbgB0AC0AZgBhAG0AaQBsAHkAOgBHAGUAbwByAGcAaQBh
ADsADQAKAAkAcABhAG4AbwBzAGUALQAxADoAMgAgADQAIAA1ACAAMgAgADUAIAA0ACAANQAgADIA
IAAzACAAMwA7AA0ACgAJAG0AcwBvAC0AZgBvAG4AdAAtAGMAaABhAHIAcwBlAHQAOgAyADAANAA7
AA0ACgAJAG0AcwBvAC0AZwBlAG4AZQByAGkAYwAtAGYAbwBuAHQALQBmAGEAbQBpAGwAeQA6AHIA
bwBtAGEAbgA7AA0ACgAJAG0AcwBvAC0AZgBvAG4AdAAtAHAAaQB0AGMAaAA6AHYAYQByAGkAYQBi
AGwAZQA7AA0ACgAJAG0AcwBvAC0AZgBvAG4AdAAtAHMAaQBnAG4AYQB0AHUAcgBlADoANgA0ADcA
IAAwACAAMAAgADAAIAAxADUAOQAgADAAOwB9AA0ACgBAAGYAbwBuAHQALQBmAGEAYwBlAA0ACgAJ
AHsAZgBvAG4AdAAtAGYAYQBtAGkAbAB5ADoASQBtAHAAYQBjAHQAOwANAAoACQBwAGEAbgBvAHMA
ZQAtADEAOgAyACAAMQAxACAAOAAgADYAIAAzACAAOQAgADIAIAA1ACAAMgAgADQAOwANAAoACQBt
AHMAbwAtAGYAbwBuAHQALQBjAGgAYQByAHMAZQB0ADoAMgAwADQAOwANAAoACQBtAHMAbwAtAGcA
ZQBuAGUAcgBpAGMALQBmAG8AbgB0AC0AZgBhAG0AaQBsAHkAOgBzAHcAaQBzAHMAOwANAAoACQBt
AHMAbwAtAGYAbwBuAHQALQBwAGkAdABjAGgAOgB2AGEAcgBpAGEAYgBsAGUAOwANAAoACQBtAHMA
bwAtAGYAbwBuAHQALQBzAGkAZwBuAGEAdAB1AHIAZQA6ADYANAA3ACAAMAAgADAAIAAwACAAMQA1
ADkAIAAwADsAfQANAAoAQABmAG8AbgB0AC0AZgBhAGMAZQANAAoACQB7AGYAbwBuAHQALQBmAGEA
bQBpAGwAeQA6ACIASQBuAGsAIABGAHIAZQBlACIAOwANAAoACQBwAGEAbgBvAHMAZQAtADEAOgAz
ACAAOAAgADQAIAAyACAAMAAgADUAIAAwACAAMAAgADAAIAAwADsADQAKAAkAbQBzAG8ALQBmAG8A
bgB0AC0AYwBoAGEAcgBzAGUAdAA6ADAAOwANAAoACQBtAHMAbwAtAGcAZQBuAGUAcgBpAGMALQBm
AG8AbgB0AC0AZgBhAG0AaQBsAHkAOgBzAGMAcgBpAHAAdAA7AA0ACgAJAG0AcwBvAC0AZgBvAG4A
dAAtAHAAaQB0AGMAaAA6AHYAYQByAGkAYQBiAGwAZQA7AA0ACgAJAG0AcwBvAC0AZgBvAG4AdAAt
AHMAaQBnAG4AYQB0AHUAcgBlADoALQAyADEANAA3ADQAOAAzADYANAA1ACAAMAAgADAAIAAwACAA
MQAgADAAOwB9AA0ACgBAAGYAbwBuAHQALQBmAGEAYwBlAA0ACgAJAHsAZgBvAG4AdAAtAGYAYQBt
AGkAbAB5ADoAIgBKAGEAdgBhAG4AZQBzAGUAIABUAGUAeAB0ACIAOwANAAoACQBwAGEAbgBvAHMA
ZQAtADEAOgAyACAAMAAgADAAIAAwACAAMAAgADAAIAAwACAAMAAgADAAIAAwADsADQAKAAkAbQBz
AG8ALQBmAG8AbgB0AC0AYwBoAGEAcgBzAGUAdAA6ADAAOwANAAoACQBtAHMAbwAtAGcAZQBuAGUA
cgBpAGMALQBmAG8AbgB0AC0AZgBhAG0AaQBsAHkAOgBhAHUAdABvADsADQAKAAkAbQBzAG8ALQBm
AG8AbgB0AC0AcABpAHQAYwBoADoAdgBhAHIAaQBhAGIAbABlADsADQAKAAkAbQBzAG8ALQBmAG8A
bgB0AC0AcwBpAGcAbgBhAHQAdQByAGUAOgAtADIAMQA0ADcANAA4ADMANgA0ADUAIAA4ADEAOQAy
ACAAMAAgADAAIAAxACAAMAA7AH0ADQAKAEAAZgBvAG4AdAAtAGYAYQBjAGUADQAKAAkAewBmAG8A
bgB0AC0AZgBhAG0AaQBsAHkAOgAiAEwAZQBlAGwAYQB3AGEAZABlAGUAIABVAEkAIgA7AA0ACgAJ
AHAAYQBuAG8AcwBlAC0AMQA6ADIAIAAxADEAIAA1ACAAMgAgADQAIAAyACAANAAgADIAIAAyACAA
MwA7AA0ACgAJAG0AcwBvAC0AZgBvAG4AdAAtAGMAaABhAHIAcwBlAHQAOgAwADsADQAKAAkAbQBz
AG8ALQBnAGUAbgBlAHIAaQBjAC0AZgBvAG4AdAAtAGYAYQBtAGkAbAB5ADoAcwB3AGkAcwBzADsA
DQAKAAkAbQBzAG8ALQBmAG8AbgB0AC0AcABpAHQAYwBoADoAdgBhAHIAaQBhAGIAbABlADsADQAK
AAkAbQBzAG8ALQBmAG8AbgB0AC0AcwBpAGcAbgBhAHQAdQByAGUAOgAtADEANQA2ADAAMgA4ADEA
MAA4ADUAIAAwACAANgA1ADUAMwA2ACAAMAAgADYANQA3ADkAMwAgADAAOwB9AA0ACgBAAGYAbwBu
AHQALQBmAGEAYwBlAA0ACgAJAHsAZgBvAG4AdAAtAGYAYQBtAGkAbAB5ADoAIgBMAGUAZQBsAGEA
dwBhAGQAZQBlACAAVQBJACAAUwBlAG0AaQBsAGkAZwBoAHQAIgA7AA0ACgAJAHAAYQBuAG8AcwBl
AC0AMQA6ADIAIAAxADEAIAA0ACAAMgAgADQAIAAyACAANAAgADIAIAAyACAAMwA7AA0ACgAJAG0A
cwBvAC0AZgBvAG4AdAAtAGMAaABhAHIAcwBlAHQAOgAwADsADQAKAAkAbQBzAG8ALQBnAGUAbgBl
AHIAaQBjAC0AZgBvAG4AdAAtAGYAYQBtAGkAbAB5ADoAcwB3AGkAcwBzADsADQAKAAkAbQBzAG8A
LQBmAG8AbgB0AC0AcABpAHQAYwBoADoAdgBhAHIAaQBhAGIAbABlADsADQAKAAkAbQBzAG8ALQBm
AG8AbgB0AC0AcwBpAGcAbgBhAHQAdQByAGUAOgAtADEANQA2ADAAMgA4ADEAMAA4ADUAIAAwACAA
NgA1ADUAMwA2ACAAMAAgADYANQA3ADkAMwAgADAAOwB9AA0ACgBAAGYAbwBuAHQALQBmAGEAYwBl
AA0ACgAJAHsAZgBvAG4AdAAtAGYAYQBtAGkAbAB5ADoAIgBMAHUAYwBpAGQAYQAgAEMAbwBuAHMA
bwBsAGUAIgA7AA0ACgAJAHAAYQBuAG8AcwBlAC0AMQA6ADIAIAAxADEAIAA2ACAAOQAgADQAIAA1
ACAANAAgADIAIAAyACAANAA7AA0ACgAJAG0AcwBvAC0AZgBvAG4AdAAtAGMAaABhAHIAcwBlAHQA
OgAyADAANAA7AA0ACgAJAG0AcwBvAC0AZwBlAG4AZQByAGkAYwAtAGYAbwBuAHQALQBmAGEAbQBp
AGwAeQA6AG0AbwBkAGUAcgBuADsADQAKAAkAbQBzAG8ALQBmAG8AbgB0AC0AcABpAHQAYwBoADoA
ZgBpAHgAZQBkADsADQAKAAkAbQBzAG8ALQBmAG8AbgB0AC0AcwBpAGcAbgBhAHQAdQByAGUAOgAt
ADIAMQA0ADcANAA4ADIAOQA5ADMAIAA2ADEANAA0ACAAMAAgADAAIAAzADEAIAAwADsAfQANAAoA
QABmAG8AbgB0AC0AZgBhAGMAZQANAAoACQB7AGYAbwBuAHQALQBmAGEAbQBpAGwAeQA6ACIATAB1
AGMAaQBkAGEAIABTAGEAbgBzACAAVQBuAGkAYwBvAGQAZQAiADsADQAKAAkAcABhAG4AbwBzAGUA
LQAxADoAMgAgADEAMQAgADYAIAAyACAAMwAgADUAIAA0ACAAMgAgADIAIAA0ADsADQAKAAkAbQBz
AG8ALQBmAG8AbgB0AC0AYwBoAGEAcgBzAGUAdAA6ADIAMAA0ADsADQAKAAkAbQBzAG8ALQBnAGUA
bgBlAHIAaQBjAC0AZgBvAG4AdAAtAGYAYQBtAGkAbAB5ADoAcwB3AGkAcwBzADsADQAKAAkAbQBz
AG8ALQBmAG8AbgB0AC0AcABpAHQAYwBoADoAdgBhAHIAaQBhAGIAbABlADsADQAKAAkAbQBzAG8A
LQBmAG8AbgB0AC0AcwBpAGcAbgBhAHQAdQByAGUAOgAtADIAMQA0ADcANAA4ADAAOAAzADMAIAAx
ADQANgA5ADkAIAAwACAAMAAgADEAOQAxACAAMAA7AH0ADQAKAEAAZgBvAG4AdAAtAGYAYQBjAGUA
DQAKAAkAewBmAG8AbgB0AC0AZgBhAG0AaQBsAHkAOgAiAE0AYQBsAGcAdQBuACAARwBvAHQAaABp
AGMAIgA7AA0ACgAJAHAAYQBuAG8AcwBlAC0AMQA6ADIAIAAxADEAIAA1ACAAMwAgADIAIAAwACAA
MAAgADIAIAAwACAANAA7AA0ACgAJAG0AcwBvAC0AZgBvAG4AdAAtAGMAaABhAHIAcwBlAHQAOgAx
ADIAOQA7AA0ACgAJAG0AcwBvAC0AZwBlAG4AZQByAGkAYwAtAGYAbwBuAHQALQBmAGEAbQBpAGwA
eQA6AHMAdwBpAHMAcwA7AA0ACgAJAG0AcwBvAC0AZgBvAG4AdAAtAHAAaQB0AGMAaAA6AHYAYQBy
AGkAYQBiAGwAZQA7AA0ACgAJAG0AcwBvAC0AZgBvAG4AdAAtAHMAaQBnAG4AYQB0AHUAcgBlADoA
LQAxADgANwA5ADAANAA4ADEANAA1ACAANwAwADEAOQA4ADgAMAA5ADEAIAAxADgAIAAwACAANQAy
ADQAMgA4ADkAIAAwADsAfQANAAoAQABmAG8AbgB0AC0AZgBhAGMAZQANAAoACQB7AGYAbwBuAHQA
LQBmAGEAbQBpAGwAeQA6ACIAXABAAE0AYQBsAGcAdQBuACAARwBvAHQAaABpAGMAIgA7AA0ACgAJ
AHAAYQBuAG8AcwBlAC0AMQA6ADIAIAAxADEAIAA1ACAAMwAgADIAIAAwACAAMAAgADIAIAAwACAA
NAA7AA0ACgAJAG0AcwBvAC0AZgBvAG4AdAAtAGMAaABhAHIAcwBlAHQAOgAxADIAOQA7AA0ACgAJ
AG0AcwBvAC0AZwBlAG4AZQByAGkAYwAtAGYAbwBuAHQALQBmAGEAbQBpAGwAeQA6AHMAdwBpAHMA
cwA7AA0ACgAJAG0AcwBvAC0AZgBvAG4AdAAtAHAAaQB0AGMAaAA6AHYAYQByAGkAYQBiAGwAZQA7
AA0ACgAJAG0AcwBvAC0AZgBvAG4AdAAtAHMAaQBnAG4AYQB0AHUAcgBlADoALQAxADgANwA5ADAA
NAA4ADEANAA1ACAANwAwADEAOQA4ADgAMAA5ADEAIAAxADgAIAAwACAANQAyADQAMgA4ADkAIAAw
ADsAfQANAAoAQABmAG8AbgB0AC0AZgBhAGMAZQANAAoACQB7AGYAbwBuAHQALQBmAGEAbQBpAGwA
eQA6ACIATQBhAGwAZwB1AG4AIABHAG8AdABoAGkAYwAgAFMAZQBtAGkAbABpAGcAaAB0ACIAOwAN
AAoACQBwAGEAbgBvAHMAZQAtADEAOgAyACAAMQAxACAANQAgADIAIAA0ACAAMgAgADQAIAAyACAA
MgAgADMAOwANAAoACQBtAHMAbwAtAGYAbwBuAHQALQBjAGgAYQByAHMAZQB0ADoAMQAyADkAOwAN
AAoACQBtAHMAbwAtAGcAZQBuAGUAcgBpAGMALQBmAG8AbgB0AC0AZgBhAG0AaQBsAHkAOgBzAHcA
aQBzAHMAOwANAAoACQBtAHMAbwAtAGYAbwBuAHQALQBwAGkAdABjAGgAOgB2AGEAcgBpAGEAYgBs
AGUAOwANAAoACQBtAHMAbwAtAGYAbwBuAHQALQBzAGkAZwBuAGEAdAB1AHIAZQA6AC0AMQAzADQA
MgAxADcANAA1ADQANQAgADEANgA1ADYANAAxADQANgA3ACAAMQA4ACAAMAAgADQAMAA2ADMANgA3
ADcAIAAwADsAfQANAAoAQABmAG8AbgB0AC0AZgBhAGMAZQANAAoACQB7AGYAbwBuAHQALQBmAGEA
bQBpAGwAeQA6ACIAXABAAE0AYQBsAGcAdQBuACAARwBvAHQAaABpAGMAIABTAGUAbQBpAGwAaQBn
AGgAdAAiADsADQAKAAkAcABhAG4AbwBzAGUALQAxADoAMgAgADEAMQAgADUAIAAyACAANAAgADIA
IAA0ACAAMgAgADIAIAAzADsADQAKAAkAbQBzAG8ALQBmAG8AbgB0AC0AYwBoAGEAcgBzAGUAdAA6
ADEAMgA4ADsADQAKAAkAbQBzAG8ALQBnAGUAbgBlAHIAaQBjAC0AZgBvAG4AdAAtAGYAYQBtAGkA
bAB5ADoAcwB3AGkAcwBzADsADQAKAAkAbQBzAG8ALQBmAG8AbgB0AC0AcABpAHQAYwBoADoAdgBh
AHIAaQBhAGIAbABlADsADQAKAAkAbQBzAG8ALQBmAG8AbgB0AC0AcwBpAGcAbgBhAHQAdQByAGUA
OgAtADEAMwA0ADIAMQA3ADQANQA0ADUAIAAxADYANQA2ADQAMQA0ADYANwAgADEAOAAgADAAIAA0
ADAANgAzADYANwA3ACAAMAA7AH0ADQAKAEAAZgBvAG4AdAAtAGYAYQBjAGUADQAKAAkAewBmAG8A
bgB0AC0AZgBhAG0AaQBsAHkAOgAiAE0AaQBjAHIAbwBzAG8AZgB0ACAASABpAG0AYQBsAGEAeQBh
ACIAOwANAAoACQBwAGEAbgBvAHMAZQAtADEAOgAxACAAMQAgADEAIAAwACAAMQAgADEAIAAxACAA
MQAgADEAIAAxADsADQAKAAkAbQBzAG8ALQBmAG8AbgB0AC0AYwBoAGEAcgBzAGUAdAA6ADAAOwAN
AAoACQBtAHMAbwAtAGcAZQBuAGUAcgBpAGMALQBmAG8AbgB0AC0AZgBhAG0AaQBsAHkAOgBhAHUA
dABvADsADQAKAAkAbQBzAG8ALQBmAG8AbgB0AC0AcABpAHQAYwBoADoAdgBhAHIAaQBhAGIAbABl
ADsADQAKAAkAbQBzAG8ALQBmAG8AbgB0AC0AcwBpAGcAbgBhAHQAdQByAGUAOgAtADIAMQA0ADcA
NAA4ADMANgA0ADUAIAA2ADUANQAzADYAIAA2ADQAIAAwACAAMQAgADAAOwB9AA0ACgBAAGYAbwBu
AHQALQBmAGEAYwBlAA0ACgAJAHsAZgBvAG4AdAAtAGYAYQBtAGkAbAB5ADoAIgBNAGkAYwByAG8A
cwBvAGYAdAAgAEoAaABlAG4AZwBIAGUAaQAiADsADQAKAAkAcABhAG4AbwBzAGUALQAxADoAMgAg
ADEAMQAgADYAIAA0ACAAMwAgADUAIAA0ACAANAAgADIAIAA0ADsADQAKAAkAbQBzAG8ALQBmAG8A
bgB0AC0AYwBoAGEAcgBzAGUAdAA6ADEAMwA2ADsADQAKAAkAbQBzAG8ALQBnAGUAbgBlAHIAaQBj
AC0AZgBvAG4AdAAtAGYAYQBtAGkAbAB5ADoAcwB3AGkAcwBzADsADQAKAAkAbQBzAG8ALQBmAG8A
bgB0AC0AcABpAHQAYwBoADoAdgBhAHIAaQBhAGIAbABlADsADQAKAAkAbQBzAG8ALQBmAG8AbgB0
AC0AcwBpAGcAbgBhAHQAdQByAGUAOgA2ADcAOQAgADYAOAA0ADYANwAyADAAMAAwACAAMgAyACAA
MAAgADEAMAA0ADgANQA4ADUAIAAwADsAfQANAAoAQABmAG8AbgB0AC0AZgBhAGMAZQANAAoACQB7
AGYAbwBuAHQALQBmAGEAbQBpAGwAeQA6ACIAXABAAE0AaQBjAHIAbwBzAG8AZgB0ACAASgBoAGUA
bgBnAEgAZQBpACIAOwANAAoACQBwAGEAbgBvAHMAZQAtADEAOgAyACAAMQAxACAANgAgADQAIAAz
ACAANQAgADQAIAA0ACAAMgAgADQAOwANAAoACQBtAHMAbwAtAGYAbwBuAHQALQBjAGgAYQByAHMA
ZQB0ADoAMQAzADYAOwANAAoACQBtAHMAbwAtAGcAZQBuAGUAcgBpAGMALQBmAG8AbgB0AC0AZgBh
AG0AaQBsAHkAOgBzAHcAaQBzAHMAOwANAAoACQBtAHMAbwAtAGYAbwBuAHQALQBwAGkAdABjAGgA
OgB2AGEAcgBpAGEAYgBsAGUAOwANAAoACQBtAHMAbwAtAGYAbwBuAHQALQBzAGkAZwBuAGEAdAB1
AHIAZQA6ADYANwA5ACAANgA4ADQANgA3ADIAMAAwADAAIAAyADIAIAAwACAAMQAwADQAOAA1ADgA
NQAgADAAOwB9AA0ACgBAAGYAbwBuAHQALQBmAGEAYwBlAA0ACgAJAHsAZgBvAG4AdAAtAGYAYQBt
AGkAbAB5ADoAIgBNAGkAYwByAG8AcwBvAGYAdAAgAEoAaABlAG4AZwBIAGUAaQAgAFUASQAiADsA
DQAKAAkAcABhAG4AbwBzAGUALQAxADoAMgAgADEAMQAgADYAIAA0ACAAMwAgADUAIAA0ACAANAAg
ADIAIAA0ADsADQAKAAkAbQBzAG8ALQBmAG8AbgB0AC0AYwBoAGEAcgBzAGUAdAA6ADEAMwA2ADsA
DQAKAAkAbQBzAG8ALQBnAGUAbgBlAHIAaQBjAC0AZgBvAG4AdAAtAGYAYQBtAGkAbAB5ADoAcwB3
AGkAcwBzADsADQAKAAkAbQBzAG8ALQBmAG8AbgB0AC0AcABpAHQAYwBoADoAdgBhAHIAaQBhAGIA
bABlADsADQAKAAkAbQBzAG8ALQBmAG8AbgB0AC0AcwBpAGcAbgBhAHQAdQByAGUAOgA2ADcAOQAg
ADYAOAA0ADYANwAyADAAMAAwACAAMgAyACAAMAAgADEAMAA0ADgANQA4ADUAIAAwADsAfQANAAoA
QABmAG8AbgB0AC0AZgBhAGMAZQANAAoACQB7AGYAbwBuAHQALQBmAGEAbQBpAGwAeQA6ACIAXABA
AE0AaQBjAHIAbwBzAG8AZgB0ACAASgBoAGUAbgBnAEgAZQBpACAAVQBJACIAOwANAAoACQBwAGEA
bgBvAHMAZQAtADEAOgAyACAAMQAxACAANgAgADQAIAAzACAANQAgADQAIAA0ACAAMgAgADQAOwAN
AAoACQBtAHMAbwAtAGYAbwBuAHQALQBjAGgAYQByAHMAZQB0ADoAMQAzADYAOwANAAoACQBtAHMA
bwAtAGcAZQBuAGUAcgBpAGMALQBmAG8AbgB0AC0AZgBhAG0AaQBsAHkAOgBzAHcAaQBzAHMAOwAN
AAoACQBtAHMAbwAtAGYAbwBuAHQALQBwAGkAdABjAGgAOgB2AGEAcgBpAGEAYgBsAGUAOwANAAoA
CQBtAHMAbwAtAGYAbwBuAHQALQBzAGkAZwBuAGEAdAB1AHIAZQA6ADYANwA5ACAANgA4ADQANgA3
ADIAMAAwADAAIAAyADIAIAAwACAAMQAwADQAOAA1ADgANQAgADAAOwB9AA0ACgBAAGYAbwBuAHQA
LQBmAGEAYwBlAA0ACgAJAHsAZgBvAG4AdAAtAGYAYQBtAGkAbAB5ADoAIgBNAGkAYwByAG8AcwBv
AGYAdAAgAEoAaABlAG4AZwBIAGUAaQAgAEwAaQBnAGgAdAAiADsADQAKAAkAcABhAG4AbwBzAGUA
LQAxADoAMgAgADEAMQAgADMAIAA0ACAAMwAgADUAIAA0ACAANAAgADIAIAA0ADsADQAKAAkAbQBz
AG8ALQBmAG8AbgB0AC0AYwBoAGEAcgBzAGUAdAA6ADEAMwA2ADsADQAKAAkAbQBzAG8ALQBnAGUA
bgBlAHIAaQBjAC0AZgBvAG4AdAAtAGYAYQBtAGkAbAB5ADoAcwB3AGkAcwBzADsADQAKAAkAbQBz
AG8ALQBmAG8AbgB0AC0AcABpAHQAYwBoADoAdgBhAHIAaQBhAGIAbABlADsADQAKAAkAbQBzAG8A
LQBmAG8AbgB0AC0AcwBpAGcAbgBhAHQAdQByAGUAOgAtADIAMQA0ADcANAA4ADIAOQA2ADkAIAA2
ADgANAA2ADcAMgAwADAAMAAgADIAMgAgADAAIAAxADAANAA4ADUAOAA1ACAAMAA7AH0ADQAKAEAA
ZgBvAG4AdAAtAGYAYQBjAGUADQAKAAkAewBmAG8AbgB0AC0AZgBhAG0AaQBsAHkAOgAiAFwAQABN
AGkAYwByAG8AcwBvAGYAdAAgAEoAaABlAG4AZwBIAGUAaQAgAEwAaQBnAGgAdAAiADsADQAKAAkA
cABhAG4AbwBzAGUALQAxADoAMgAgADEAMQAgADMAIAA0ACAAMwAgADUAIAA0ACAANAAgADIAIAA0
ADsADQAKAAkAbQBzAG8ALQBmAG8AbgB0AC0AYwBoAGEAcgBzAGUAdAA6ADEAMwA2ADsADQAKAAkA
bQBzAG8ALQBnAGUAbgBlAHIAaQBjAC0AZgBvAG4AdAAtAGYAYQBtAGkAbAB5ADoAcwB3AGkAcwBz
ADsADQAKAAkAbQBzAG8ALQBmAG8AbgB0AC0AcABpAHQAYwBoADoAdgBhAHIAaQBhAGIAbABlADsA
DQAKAAkAbQBzAG8ALQBmAG8AbgB0AC0AcwBpAGcAbgBhAHQAdQByAGUAOgAtADIAMQA0ADcANAA4
ADIAOQA2ADkAIAA2ADgANAA2ADcAMgAwADAAMAAgADIAMgAgADAAIAAxADAANAA4ADUAOAA1ACAA
MAA7AH0ADQAKAEAAZgBvAG4AdAAtAGYAYQBjAGUADQAKAAkAewBmAG8AbgB0AC0AZgBhAG0AaQBs
AHkAOgAiAE0AaQBjAHIAbwBzAG8AZgB0ACAASgBoAGUAbgBnAEgAZQBpACAAVQBJACAATABpAGcA
aAB0ACIAOwANAAoACQBwAGEAbgBvAHMAZQAtADEAOgAyACAAMQAxACAAMwAgADQAIAAzACAANQAg
ADQAIAA0ACAAMgAgADQAOwANAAoACQBtAHMAbwAtAGYAbwBuAHQALQBjAGgAYQByAHMAZQB0ADoA
MQAzADYAOwANAAoACQBtAHMAbwAtAGcAZQBuAGUAcgBpAGMALQBmAG8AbgB0AC0AZgBhAG0AaQBs
AHkAOgBzAHcAaQBzAHMAOwANAAoACQBtAHMAbwAtAGYAbwBuAHQALQBwAGkAdABjAGgAOgB2AGEA
cgBpAGEAYgBsAGUAOwANAAoACQBtAHMAbwAtAGYAbwBuAHQALQBzAGkAZwBuAGEAdAB1AHIAZQA6
AC0AMgAxADQANwA0ADgAMgA5ADYAOQAgADYAOAA0ADYANwAyADAAMAAwACAAMgAyACAAMAAgADEA
MAA0ADgANQA4ADUAIAAwADsAfQANAAoAQABmAG8AbgB0AC0AZgBhAGMAZQANAAoACQB7AGYAbwBu
AHQALQBmAGEAbQBpAGwAeQA6ACIAXABAAE0AaQBjAHIAbwBzAG8AZgB0ACAASgBoAGUAbgBnAEgA
ZQBpACAAVQBJACAATABpAGcAaAB0ACIAOwANAAoACQBwAGEAbgBvAHMAZQAtADEAOgAyACAAMQAx
ACAAMwAgADQAIAAzACAANQAgADQAIAA0ACAAMgAgADQAOwANAAoACQBtAHMAbwAtAGYAbwBuAHQA
LQBjAGgAYQByAHMAZQB0ADoAMQAzADYAOwANAAoACQBtAHMAbwAtAGcAZQBuAGUAcgBpAGMALQBm
AG8AbgB0AC0AZgBhAG0AaQBsAHkAOgBzAHcAaQBzAHMAOwANAAoACQBtAHMAbwAtAGYAbwBuAHQA
LQBwAGkAdABjAGgAOgB2AGEAcgBpAGEAYgBsAGUAOwANAAoACQBtAHMAbwAtAGYAbwBuAHQALQBz
AGkAZwBuAGEAdAB1AHIAZQA6AC0AMgAxADQANwA0ADgAMgA5ADYAOQAgADYAOAA0ADYANwAyADAA
MAAwACAAMgAyACAAMAAgADEAMAA0ADgANQA4ADUAIAAwADsAfQANAAoAQABmAG8AbgB0AC0AZgBh
AGMAZQANAAoACQB7AGYAbwBuAHQALQBmAGEAbQBpAGwAeQA6ACIATQBpAGMAcgBvAHMAbwBmAHQA
IABOAGUAdwAgAFQAYQBpACAATAB1AGUAIgA7AA0ACgAJAHAAYQBuAG8AcwBlAC0AMQA6ADIAIAAx
ADEAIAA1ACAAMgAgADQAIAAyACAANAAgADIAIAAyACAAMwA7AA0ACgAJAG0AcwBvAC0AZgBvAG4A
dAAtAGMAaABhAHIAcwBlAHQAOgAwADsADQAKAAkAbQBzAG8ALQBnAGUAbgBlAHIAaQBjAC0AZgBv
AG4AdAAtAGYAYQBtAGkAbAB5ADoAcwB3AGkAcwBzADsADQAKAAkAbQBzAG8ALQBmAG8AbgB0AC0A
cABpAHQAYwBoADoAdgBhAHIAaQBhAGIAbABlADsADQAKAAkAbQBzAG8ALQBmAG8AbgB0AC0AcwBp
AGcAbgBhAHQAdQByAGUAOgAzACAAMAAgAC0AMgAxADQANwA0ADgAMwA2ADQAOAAgADAAIAAxACAA
MAA7AH0ADQAKAEAAZgBvAG4AdAAtAGYAYQBjAGUADQAKAAkAewBmAG8AbgB0AC0AZgBhAG0AaQBs
AHkAOgAiAE0AaQBjAHIAbwBzAG8AZgB0ACAAUABoAGEAZwBzAFAAYQAiADsADQAKAAkAcABhAG4A
bwBzAGUALQAxADoAMgAgADEAMQAgADUAIAAyACAANAAgADIAIAA0ACAAMgAgADIAIAAzADsADQAK
AAkAbQBzAG8ALQBmAG8AbgB0AC0AYwBoAGEAcgBzAGUAdAA6ADAAOwANAAoACQBtAHMAbwAtAGcA
ZQBuAGUAcgBpAGMALQBmAG8AbgB0AC0AZgBhAG0AaQBsAHkAOgBzAHcAaQBzAHMAOwANAAoACQBt
AHMAbwAtAGYAbwBuAHQALQBwAGkAdABjAGgAOgB2AGEAcgBpAGEAYgBsAGUAOwANAAoACQBtAHMA
bwAtAGYAbwBuAHQALQBzAGkAZwBuAGEAdAB1AHIAZQA6ADMAIAAwACAAMQAzADQAMgAxADcANwAy
ADgAIAAwACAAMQAgADAAOwB9AA0ACgBAAGYAbwBuAHQALQBmAGEAYwBlAA0ACgAJAHsAZgBvAG4A
dAAtAGYAYQBtAGkAbAB5ADoAIgBNAGkAYwByAG8AcwBvAGYAdAAgAFMAYQBuAHMAIABTAGUAcgBp
AGYAIgA7AA0ACgAJAHAAYQBuAG8AcwBlAC0AMQA6ADIAIAAxADEAIAA2ACAANAAgADIAIAAyACAA
MgAgADIAIAAyACAANAA7AA0ACgAJAG0AcwBvAC0AZgBvAG4AdAAtAGMAaABhAHIAcwBlAHQAOgAy
ADAANAA7AA0ACgAJAG0AcwBvAC0AZwBlAG4AZQByAGkAYwAtAGYAbwBuAHQALQBmAGEAbQBpAGwA
eQA6AHMAdwBpAHMAcwA7AA0ACgAJAG0AcwBvAC0AZgBvAG4AdAAtAHAAaQB0AGMAaAA6AHYAYQBy
AGkAYQBiAGwAZQA7AA0ACgAJAG0AcwBvAC0AZgBvAG4AdAAtAHMAaQBnAG4AYQB0AHUAcgBlADoA
LQA0ADUAMgA5ADcAMgA4ADAAMQAgAC0AMQAwADcAMwA3ADEANwAxADUANwAgADQAMQAgADAAIAA2
ADYAMAA0ADcAIAAwADsAfQANAAoAQABmAG8AbgB0AC0AZgBhAGMAZQANAAoACQB7AGYAbwBuAHQA
LQBmAGEAbQBpAGwAeQA6ACIATQBpAGMAcgBvAHMAbwBmAHQAIABUAGEAaQAgAEwAZQAiADsADQAK
AAkAcABhAG4AbwBzAGUALQAxADoAMgAgADEAMQAgADUAIAAyACAANAAgADIAIAA0ACAAMgAgADIA
IAAzADsADQAKAAkAbQBzAG8ALQBmAG8AbgB0AC0AYwBoAGEAcgBzAGUAdAA6ADAAOwANAAoACQBt
AHMAbwAtAGcAZQBuAGUAcgBpAGMALQBmAG8AbgB0AC0AZgBhAG0AaQBsAHkAOgBzAHcAaQBzAHMA
OwANAAoACQBtAHMAbwAtAGYAbwBuAHQALQBwAGkAdABjAGgAOgB2AGEAcgBpAGEAYgBsAGUAOwAN
AAoACQBtAHMAbwAtAGYAbwBuAHQALQBzAGkAZwBuAGEAdAB1AHIAZQA6ADMAIAAwACAAMQAwADcA
MwA3ADQAMQA4ADIANAAgADAAIAAxACAAMAA7AH0ADQAKAEAAZgBvAG4AdAAtAGYAYQBjAGUADQAK
AAkAewBmAG8AbgB0AC0AZgBhAG0AaQBsAHkAOgAiAE0AaQBjAHIAbwBzAG8AZgB0ACAAWQBhAEgA
ZQBpACIAOwANAAoACQBwAGEAbgBvAHMAZQAtADEAOgAyACAAMQAxACAANQAgADMAIAAyACAAMgAg
ADQAIAAyACAAMgAgADQAOwANAAoACQBtAHMAbwAtAGYAbwBuAHQALQBjAGgAYQByAHMAZQB0ADoA
MQAzADQAOwANAAoACQBtAHMAbwAtAGcAZQBuAGUAcgBpAGMALQBmAG8AbgB0AC0AZgBhAG0AaQBs
AHkAOgBzAHcAaQBzAHMAOwANAAoACQBtAHMAbwAtAGYAbwBuAHQALQBwAGkAdABjAGgAOgB2AGEA
cgBpAGEAYgBsAGUAOwANAAoACQBtAHMAbwAtAGYAbwBuAHQALQBzAGkAZwBuAGEAdAB1AHIAZQA6
AC0AMgAxADQANwA0ADgAMwAwADAAMQAgADcAMQA4ADIAMgA0ADQANgA0ACAAMgAyACAAMAAgADIA
NgAyADEANwA1ACAAMAA7AH0ADQAKAEAAZgBvAG4AdAAtAGYAYQBjAGUADQAKAAkAewBmAG8AbgB0
AC0AZgBhAG0AaQBsAHkAOgAiAFwAQABNAGkAYwByAG8AcwBvAGYAdAAgAFkAYQBIAGUAaQAiADsA
DQAKAAkAcABhAG4AbwBzAGUALQAxADoAMgAgADEAMQAgADUAIAAzACAAMgAgADIAIAA0ACAAMgAg
ADIAIAA0ADsADQAKAAkAbQBzAG8ALQBmAG8AbgB0AC0AYwBoAGEAcgBzAGUAdAA6ADEAMwA0ADsA
DQAKAAkAbQBzAG8ALQBnAGUAbgBlAHIAaQBjAC0AZgBvAG4AdAAtAGYAYQBtAGkAbAB5ADoAcwB3
AGkAcwBzADsADQAKAAkAbQBzAG8ALQBmAG8AbgB0AC0AcABpAHQAYwBoADoAdgBhAHIAaQBhAGIA
bABlADsADQAKAAkAbQBzAG8ALQBmAG8AbgB0AC0AcwBpAGcAbgBhAHQAdQByAGUAOgAtADIAMQA0
ADcANAA4ADMAMAAwADEAIAA3ADEAOAAyADIANAA0ADYANAAgADIAMgAgADAAIAAyADYAMgAxADcA
NQAgADAAOwB9AA0ACgBAAGYAbwBuAHQALQBmAGEAYwBlAA0ACgAJAHsAZgBvAG4AdAAtAGYAYQBt
AGkAbAB5ADoAIgBNAGkAYwByAG8AcwBvAGYAdAAgAFkAYQBIAGUAaQAgAFUASQAiADsADQAKAAkA
cABhAG4AbwBzAGUALQAxADoAMgAgADEAMQAgADUAIAAzACAAMgAgADIAIAA0ACAAMgAgADIAIAA0
ADsADQAKAAkAbQBzAG8ALQBmAG8AbgB0AC0AYwBoAGEAcgBzAGUAdAA6ADEAMwA0ADsADQAKAAkA
bQBzAG8ALQBnAGUAbgBlAHIAaQBjAC0AZgBvAG4AdAAtAGYAYQBtAGkAbAB5ADoAcwB3AGkAcwBz
ADsADQAKAAkAbQBzAG8ALQBmAG8AbgB0AC0AcABpAHQAYwBoADoAdgBhAHIAaQBhAGIAbABlADsA
DQAKAAkAbQBzAG8ALQBmAG8AbgB0AC0AcwBpAGcAbgBhAHQAdQByAGUAOgAtADIAMQA0ADcANAA4
ADMAMAAwADEAIAA3ADEAOAAyADIANAA0ADYANAAgADIAMgAgADAAIAAyADYAMgAxADcANQAgADAA
OwB9AA0ACgBAAGYAbwBuAHQALQBmAGEAYwBlAA0ACgAJAHsAZgBvAG4AdAAtAGYAYQBtAGkAbAB5
ADoAIgBcAEAATQBpAGMAcgBvAHMAbwBmAHQAIABZAGEASABlAGkAIABVAEkAIgA7AA0ACgAJAHAA
YQBuAG8AcwBlAC0AMQA6ADIAIAAxADEAIAA1ACAAMwAgADIAIAAyACAANAAgADIAIAAyACAANAA7
AA0ACgAJAG0AcwBvAC0AZgBvAG4AdAAtAGMAaABhAHIAcwBlAHQAOgAxADMANAA7AA0ACgAJAG0A
cwBvAC0AZwBlAG4AZQByAGkAYwAtAGYAbwBuAHQALQBmAGEAbQBpAGwAeQA6AHMAdwBpAHMAcwA7
AA0ACgAJAG0AcwBvAC0AZgBvAG4AdAAtAHAAaQB0AGMAaAA6AHYAYQByAGkAYQBiAGwAZQA7AA0A
CgAJAG0AcwBvAC0AZgBvAG4AdAAtAHMAaQBnAG4AYQB0AHUAcgBlADoALQAyADEANAA3ADQAOAAz
ADAAMAAxACAANwAxADgAMgAyADQANAA2ADQAIAAyADIAIAAwACAAMgA2ADIAMQA3ADUAIAAwADsA
fQANAAoAQABmAG8AbgB0AC0AZgBhAGMAZQANAAoACQB7AGYAbwBuAHQALQBmAGEAbQBpAGwAeQA6
ACIATQBpAGMAcgBvAHMAbwBmAHQAIABZAGEASABlAGkAIABMAGkAZwBoAHQAIgA7AA0ACgAJAHAA
YQBuAG8AcwBlAC0AMQA6ADIAIAAxADEAIAA1ACAAMgAgADQAIAAyACAANAAgADIAIAAyACAAMwA7
AA0ACgAJAG0AcwBvAC0AZgBvAG4AdAAtAGMAaABhAHIAcwBlAHQAOgAxADMANAA7AA0ACgAJAG0A
cwBvAC0AZwBlAG4AZQByAGkAYwAtAGYAbwBuAHQALQBmAGEAbQBpAGwAeQA6AHMAdwBpAHMAcwA7
AA0ACgAJAG0AcwBvAC0AZgBvAG4AdAAtAHAAaQB0AGMAaAA6AHYAYQByAGkAYQBiAGwAZQA7AA0A
CgAJAG0AcwBvAC0AZgBvAG4AdAAtAHMAaQBnAG4AYQB0AHUAcgBlADoALQAyADEANAA3ADQAOAAz
ADAAMAAxACAANwAxADgAMgAwADkAMAA0ADAAIAAyADIAIAAwACAAMgA2ADIAMQA3ADUAIAAwADsA
fQANAAoAQABmAG8AbgB0AC0AZgBhAGMAZQANAAoACQB7AGYAbwBuAHQALQBmAGEAbQBpAGwAeQA6
ACIAXABAAE0AaQBjAHIAbwBzAG8AZgB0ACAAWQBhAEgAZQBpACAATABpAGcAaAB0ACIAOwANAAoA
CQBwAGEAbgBvAHMAZQAtADEAOgAyACAAMQAxACAANQAgADIAIAA0ACAAMgAgADQAIAAyACAAMgAg
ADMAOwANAAoACQBtAHMAbwAtAGYAbwBuAHQALQBjAGgAYQByAHMAZQB0ADoAMQAzADQAOwANAAoA
CQBtAHMAbwAtAGcAZQBuAGUAcgBpAGMALQBmAG8AbgB0AC0AZgBhAG0AaQBsAHkAOgBzAHcAaQBz
AHMAOwANAAoACQBtAHMAbwAtAGYAbwBuAHQALQBwAGkAdABjAGgAOgB2AGEAcgBpAGEAYgBsAGUA
OwANAAoACQBtAHMAbwAtAGYAbwBuAHQALQBzAGkAZwBuAGEAdAB1AHIAZQA6AC0AMgAxADQANwA0
ADgAMwAwADAAMQAgADcAMQA4ADIAMAA5ADAANAAwACAAMgAyACAAMAAgADIANgAyADEANwA1ACAA
MAA7AH0ADQAKAEAAZgBvAG4AdAAtAGYAYQBjAGUADQAKAAkAewBmAG8AbgB0AC0AZgBhAG0AaQBs
AHkAOgAiAE0AaQBjAHIAbwBzAG8AZgB0ACAAWQBhAEgAZQBpACAAVQBJACAATABpAGcAaAB0ACIA
OwANAAoACQBwAGEAbgBvAHMAZQAtADEAOgAyACAAMQAxACAANQAgADIAIAA0ACAAMgAgADQAIAAy
ACAAMgAgADMAOwANAAoACQBtAHMAbwAtAGYAbwBuAHQALQBjAGgAYQByAHMAZQB0ADoAMQAzADQA
OwANAAoACQBtAHMAbwAtAGcAZQBuAGUAcgBpAGMALQBmAG8AbgB0AC0AZgBhAG0AaQBsAHkAOgBz
AHcAaQBzAHMAOwANAAoACQBtAHMAbwAtAGYAbwBuAHQALQBwAGkAdABjAGgAOgB2AGEAcgBpAGEA
YgBsAGUAOwANAAoACQBtAHMAbwAtAGYAbwBuAHQALQBzAGkAZwBuAGEAdAB1AHIAZQA6AC0AMgAx
ADQANwA0ADgAMwAwADAAMQAgADcAMQA4ADIAMAA5ADAANAAwACAAMgAyACAAMAAgADIANgAyADEA
NwA1ACAAMAA7AH0ADQAKAEAAZgBvAG4AdAAtAGYAYQBjAGUADQAKAAkAewBmAG8AbgB0AC0AZgBh
AG0AaQBsAHkAOgAiAFwAQABNAGkAYwByAG8AcwBvAGYAdAAgAFkAYQBIAGUAaQAgAFUASQAgAEwA
aQBnAGgAdAAiADsADQAKAAkAcABhAG4AbwBzAGUALQAxADoAMgAgADEAMQAgADUAIAAyACAANAAg
ADIAIAA0ACAAMgAgADIAIAAzADsADQAKAAkAbQBzAG8ALQBmAG8AbgB0AC0AYwBoAGEAcgBzAGUA
dAA6ADEAMwA0ADsADQAKAAkAbQBzAG8ALQBnAGUAbgBlAHIAaQBjAC0AZgBvAG4AdAAtAGYAYQBt
AGkAbAB5ADoAcwB3AGkAcwBzADsADQAKAAkAbQBzAG8ALQBmAG8AbgB0AC0AcABpAHQAYwBoADoA
dgBhAHIAaQBhAGIAbABlADsADQAKAAkAbQBzAG8ALQBmAG8AbgB0AC0AcwBpAGcAbgBhAHQAdQBy
AGUAOgAtADIAMQA0ADcANAA4ADMAMAAwADEAIAA3ADEAOAAyADAAOQAwADQAMAAgADIAMgAgADAA
IAAyADYAMgAxADcANQAgADAAOwB9AA0ACgBAAGYAbwBuAHQALQBmAGEAYwBlAA0ACgAJAHsAZgBv
AG4AdAAtAGYAYQBtAGkAbAB5ADoAIgBNAGkAYwByAG8AcwBvAGYAdAAgAFkAaQAgAEIAYQBpAHQA
aQAiADsADQAKAAkAcABhAG4AbwBzAGUALQAxADoAMwAgADAAIAA1ACAAMAAgADAAIAAwACAAMAAg
ADAAIAAwACAAMAA7AA0ACgAJAG0AcwBvAC0AZgBvAG4AdAAtAGMAaABhAHIAcwBlAHQAOgAwADsA
DQAKAAkAbQBzAG8ALQBnAGUAbgBlAHIAaQBjAC0AZgBvAG4AdAAtAGYAYQBtAGkAbAB5ADoAcwBj
AHIAaQBwAHQAOwANAAoACQBtAHMAbwAtAGYAbwBuAHQALQBwAGkAdABjAGgAOgB2AGEAcgBpAGEA
YgBsAGUAOwANAAoACQBtAHMAbwAtAGYAbwBuAHQALQBzAGkAZwBuAGEAdAB1AHIAZQA6AC0AMgAx
ADQANwA0ADgAMwA2ADQANQAgADYANgA1ADYAMgAgADUAMgA0ADIAOQAwACAAMAAgADEAIAAwADsA
fQANAAoAQABmAG8AbgB0AC0AZgBhAGMAZQANAAoACQB7AGYAbwBuAHQALQBmAGEAbQBpAGwAeQA6
ACIAXABAAE0AaQBuAGcATABpAFUALQBFAHgAdABCACIAOwANAAoACQBwAGEAbgBvAHMAZQAtADEA
OgAyACAAMgAgADUAIAAwACAAMAAgADAAIAAwACAAMAAgADAAIAAwADsADQAKAAkAbQBzAG8ALQBm
AG8AbgB0AC0AYwBoAGEAcgBzAGUAdAA6ADEAMwA2ADsADQAKAAkAbQBzAG8ALQBnAGUAbgBlAHIA
aQBjAC0AZgBvAG4AdAAtAGYAYQBtAGkAbAB5ADoAcgBvAG0AYQBuADsADQAKAAkAbQBzAG8ALQBm
AG8AbgB0AC0AcABpAHQAYwBoADoAdgBhAHIAaQBhAGIAbABlADsADQAKAAkAbQBzAG8ALQBmAG8A
bgB0AC0AcwBpAGcAbgBhAHQAdQByAGUAOgAtADIAMQA0ADcANAA4ADMANgAwADEAIAAxADYAOAAy
ADkANgA0ADUANgAgADEANgAgADAAIAAxADAANAA4ADUANwA3ACAAMAA7AH0ADQAKAEAAZgBvAG4A
dAAtAGYAYQBjAGUADQAKAAkAewBmAG8AbgB0AC0AZgBhAG0AaQBsAHkAOgBQAE0AaQBuAGcATABp
AFUALQBFAHgAdABCADsADQAKAAkAcABhAG4AbwBzAGUALQAxADoAMgAgADIAIAA1ACAAMAAgADAA
IAAwACAAMAAgADAAIAAwACAAMAA7AA0ACgAJAG0AcwBvAC0AZgBvAG4AdAAtAGMAaABhAHIAcwBl
AHQAOgAxADMANgA7AA0ACgAJAG0AcwBvAC0AZwBlAG4AZQByAGkAYwAtAGYAbwBuAHQALQBmAGEA
bQBpAGwAeQA6AHIAbwBtAGEAbgA7AA0ACgAJAG0AcwBvAC0AZgBvAG4AdAAtAHAAaQB0AGMAaAA6
AHYAYQByAGkAYQBiAGwAZQA7AA0ACgAJAG0AcwBvAC0AZgBvAG4AdAAtAHMAaQBnAG4AYQB0AHUA
cgBlADoALQAyADEANAA3ADQAOAAzADYAMAAxACAAMQA2ADgAMgA5ADYANAA1ADYAIAAxADYAIAAw
ACAAMQAwADQAOAA1ADcANwAgADAAOwB9AA0ACgBAAGYAbwBuAHQALQBmAGEAYwBlAA0ACgAJAHsA
ZgBvAG4AdAAtAGYAYQBtAGkAbAB5ADoAIgBcAEAAUABNAGkAbgBnAEwAaQBVAC0ARQB4AHQAQgAi
ADsADQAKAAkAcABhAG4AbwBzAGUALQAxADoAMgAgADIAIAA1ACAAMAAgADAAIAAwACAAMAAgADAA
IAAwACAAMAA7AA0ACgAJAG0AcwBvAC0AZgBvAG4AdAAtAGMAaABhAHIAcwBlAHQAOgAxADMANgA7
AA0ACgAJAG0AcwBvAC0AZwBlAG4AZQByAGkAYwAtAGYAbwBuAHQALQBmAGEAbQBpAGwAeQA6AHIA
bwBtAGEAbgA7AA0ACgAJAG0AcwBvAC0AZgBvAG4AdAAtAHAAaQB0AGMAaAA6AHYAYQByAGkAYQBi
AGwAZQA7AA0ACgAJAG0AcwBvAC0AZgBvAG4AdAAtAHMAaQBnAG4AYQB0AHUAcgBlADoALQAyADEA
NAA3ADQAOAAzADYAMAAxACAAMQA2ADgAMgA5ADYANAA1ADYAIAAxADYAIAAwACAAMQAwADQAOAA1
ADcANwAgADAAOwB9AA0ACgBAAGYAbwBuAHQALQBmAGEAYwBlAA0ACgAJAHsAZgBvAG4AdAAtAGYA
YQBtAGkAbAB5ADoATQBpAG4AZwBMAGkAVQBfAEgASwBTAEMAUwAtAEUAeAB0AEIAOwANAAoACQBw
AGEAbgBvAHMAZQAtADEAOgAyACAAMgAgADUAIAAwACAAMAAgADAAIAAwACAAMAAgADAAIAAwADsA
DQAKAAkAbQBzAG8ALQBmAG8AbgB0AC0AYwBoAGEAcgBzAGUAdAA6ADEAMwA2ADsADQAKAAkAbQBz
AG8ALQBnAGUAbgBlAHIAaQBjAC0AZgBvAG4AdAAtAGYAYQBtAGkAbAB5ADoAcgBvAG0AYQBuADsA
DQAKAAkAbQBzAG8ALQBmAG8AbgB0AC0AcABpAHQAYwBoADoAdgBhAHIAaQBhAGIAbABlADsADQAK
AAkAbQBzAG8ALQBmAG8AbgB0AC0AcwBpAGcAbgBhAHQAdQByAGUAOgAtADIAMQA0ADcANAA4ADMA
NgAwADEAIAAxADYAOAAyADkANgA0ADUANgAgADEANgAgADAAIAAxADAANAA4ADUANwA3ACAAMAA7
AH0ADQAKAEAAZgBvAG4AdAAtAGYAYQBjAGUADQAKAAkAewBmAG8AbgB0AC0AZgBhAG0AaQBsAHkA
OgAiAFwAQABNAGkAbgBnAEwAaQBVAF8ASABLAFMAQwBTAC0ARQB4AHQAQgAiADsADQAKAAkAcABh
AG4AbwBzAGUALQAxADoAMgAgADIAIAA1ACAAMAAgADAAIAAwACAAMAAgADAAIAAwACAAMAA7AA0A
CgAJAG0AcwBvAC0AZgBvAG4AdAAtAGMAaABhAHIAcwBlAHQAOgAxADMANgA7AA0ACgAJAG0AcwBv
AC0AZwBlAG4AZQByAGkAYwAtAGYAbwBuAHQALQBmAGEAbQBpAGwAeQA6AHIAbwBtAGEAbgA7AA0A
CgAJAG0AcwBvAC0AZgBvAG4AdAAtAHAAaQB0AGMAaAA6AHYAYQByAGkAYQBiAGwAZQA7AA0ACgAJ
AG0AcwBvAC0AZgBvAG4AdAAtAHMAaQBnAG4AYQB0AHUAcgBlADoALQAyADEANAA3ADQAOAAzADYA
MAAxACAAMQA2ADgAMgA5ADYANAA1ADYAIAAxADYAIAAwACAAMQAwADQAOAA1ADcANwAgADAAOwB9
AA0ACgBAAGYAbwBuAHQALQBmAGEAYwBlAA0ACgAJAHsAZgBvAG4AdAAtAGYAYQBtAGkAbAB5ADoA
IgBNAG8AbgBnAG8AbABpAGEAbgAgAEIAYQBpAHQAaQAiADsADQAKAAkAcABhAG4AbwBzAGUALQAx
ADoAMwAgADAAIAA1ACAAMAAgADAAIAAwACAAMAAgADAAIAAwACAAMAA7AA0ACgAJAG0AcwBvAC0A
ZgBvAG4AdAAtAGMAaABhAHIAcwBlAHQAOgAwADsADQAKAAkAbQBzAG8ALQBnAGUAbgBlAHIAaQBj
AC0AZgBvAG4AdAAtAGYAYQBtAGkAbAB5ADoAcwBjAHIAaQBwAHQAOwANAAoACQBtAHMAbwAtAGYA
bwBuAHQALQBwAGkAdABjAGgAOgB2AGEAcgBpAGEAYgBsAGUAOwANAAoACQBtAHMAbwAtAGYAbwBu
AHQALQBzAGkAZwBuAGEAdAB1AHIAZQA6AC0AMgAxADQANwA0ADgAMwA2ADEAMwAgADAAIAAxADMA
MQAwADcAMgAgADAAIAAxACAAMAA7AH0ADQAKAEAAZgBvAG4AdAAtAGYAYQBjAGUADQAKAAkAewBm
AG8AbgB0AC0AZgBhAG0AaQBsAHkAOgAiAFwAQABNAFMAIABHAG8AdABoAGkAYwAiADsADQAKAAkA
cABhAG4AbwBzAGUALQAxADoAMgAgADEAMQAgADYAIAA5ACAANwAgADIAIAA1ACAAOAAgADIAIAA0
ADsADQAKAAkAbQBzAG8ALQBmAG8AbgB0AC0AYwBoAGEAcgBzAGUAdAA6ADEAMgA4ADsADQAKAAkA
bQBzAG8ALQBnAGUAbgBlAHIAaQBjAC0AZgBvAG4AdAAtAGYAYQBtAGkAbAB5ADoAbQBvAGQAZQBy
AG4AOwANAAoACQBtAHMAbwAtAGYAbwBuAHQALQBwAGkAdABjAGgAOgBmAGkAeABlAGQAOwANAAoA
CQBtAHMAbwAtAGYAbwBuAHQALQBzAGkAZwBuAGEAdAB1AHIAZQA6AC0ANQAzADYAOAA3ADAAMQA0
ADUAIAAxADcAOQAxADQAOQAxADUANwA5ACAAMQAzADQAMgAxADcANwA0ADYAIAAwACAAMQAzADEA
MgAzADEAIAAwADsAfQANAAoAQABmAG8AbgB0AC0AZgBhAGMAZQANAAoACQB7AGYAbwBuAHQALQBm
AGEAbQBpAGwAeQA6ACIATQBTACAAVQBJACAARwBvAHQAaABpAGMAIgA7AA0ACgAJAHAAYQBuAG8A
cwBlAC0AMQA6ADIAIAAxADEAIAA2ACAAMAAgADcAIAAyACAANQAgADgAIAAyACAANAA7AA0ACgAJ
AG0AcwBvAC0AZgBvAG4AdAAtAGMAaABhAHIAcwBlAHQAOgAxADIAOAA7AA0ACgAJAG0AcwBvAC0A
ZwBlAG4AZQByAGkAYwAtAGYAbwBuAHQALQBmAGEAbQBpAGwAeQA6AHMAdwBpAHMAcwA7AA0ACgAJ
AG0AcwBvAC0AZgBvAG4AdAAtAHAAaQB0AGMAaAA6AHYAYQByAGkAYQBiAGwAZQA7AA0ACgAJAG0A
cwBvAC0AZgBvAG4AdAAtAHMAaQBnAG4AYQB0AHUAcgBlADoALQA1ADMANgA4ADcAMAAxADQANQAg
ADEANwA5ADEANAA5ADEANQA3ADkAIAAxADMANAAyADEANwA3ADQANgAgADAAIAAxADMAMQAyADMA
MQAgADAAOwB9AA0ACgBAAGYAbwBuAHQALQBmAGEAYwBlAA0ACgAJAHsAZgBvAG4AdAAtAGYAYQBt
AGkAbAB5ADoAIgBcAEAATQBTACAAVQBJACAARwBvAHQAaABpAGMAIgA7AA0ACgAJAHAAYQBuAG8A
cwBlAC0AMQA6ADIAIAAxADEAIAA2ACAAMAAgADcAIAAyACAANQAgADgAIAAyACAANAA7AA0ACgAJ
AG0AcwBvAC0AZgBvAG4AdAAtAGMAaABhAHIAcwBlAHQAOgAxADIAOAA7AA0ACgAJAG0AcwBvAC0A
ZwBlAG4AZQByAGkAYwAtAGYAbwBuAHQALQBmAGEAbQBpAGwAeQA6AHMAdwBpAHMAcwA7AA0ACgAJ
AG0AcwBvAC0AZgBvAG4AdAAtAHAAaQB0AGMAaAA6AHYAYQByAGkAYQBiAGwAZQA7AA0ACgAJAG0A
cwBvAC0AZgBvAG4AdAAtAHMAaQBnAG4AYQB0AHUAcgBlADoALQA1ADMANgA4ADcAMAAxADQANQAg
ADEANwA5ADEANAA5ADEANQA3ADkAIAAxADMANAAyADEANwA3ADQANgAgADAAIAAxADMAMQAyADMA
MQAgADAAOwB9AA0ACgBAAGYAbwBuAHQALQBmAGEAYwBlAA0ACgAJAHsAZgBvAG4AdAAtAGYAYQBt
AGkAbAB5ADoAIgBNAFMAIABQAEcAbwB0AGgAaQBjACIAOwANAAoACQBwAGEAbgBvAHMAZQAtADEA
OgAyACAAMQAxACAANgAgADAAIAA3ACAAMgAgADUAIAA4ACAAMgAgADQAOwANAAoACQBtAHMAbwAt
AGYAbwBuAHQALQBjAGgAYQByAHMAZQB0ADoAMQAyADgAOwANAAoACQBtAHMAbwAtAGcAZQBuAGUA
cgBpAGMALQBmAG8AbgB0AC0AZgBhAG0AaQBsAHkAOgBzAHcAaQBzAHMAOwANAAoACQBtAHMAbwAt
AGYAbwBuAHQALQBwAGkAdABjAGgAOgB2AGEAcgBpAGEAYgBsAGUAOwANAAoACQBtAHMAbwAtAGYA
bwBuAHQALQBzAGkAZwBuAGEAdAB1AHIAZQA6AC0ANQAzADYAOAA3ADAAMQA0ADUAIAAxADcAOQAx
ADQAOQAxADUANwA5ACAAMQAzADQAMgAxADcANwA0ADYAIAAwACAAMQAzADEAMgAzADEAIAAwADsA
fQANAAoAQABmAG8AbgB0AC0AZgBhAGMAZQANAAoACQB7AGYAbwBuAHQALQBmAGEAbQBpAGwAeQA6
ACIAXABAAE0AUwAgAFAARwBvAHQAaABpAGMAIgA7AA0ACgAJAHAAYQBuAG8AcwBlAC0AMQA6ADIA
IAAxADEAIAA2ACAAMAAgADcAIAAyACAANQAgADgAIAAyACAANAA7AA0ACgAJAG0AcwBvAC0AZgBv
AG4AdAAtAGMAaABhAHIAcwBlAHQAOgAxADIAOAA7AA0ACgAJAG0AcwBvAC0AZwBlAG4AZQByAGkA
YwAtAGYAbwBuAHQALQBmAGEAbQBpAGwAeQA6AHMAdwBpAHMAcwA7AA0ACgAJAG0AcwBvAC0AZgBv
AG4AdAAtAHAAaQB0AGMAaAA6AHYAYQByAGkAYQBiAGwAZQA7AA0ACgAJAG0AcwBvAC0AZgBvAG4A
dAAtAHMAaQBnAG4AYQB0AHUAcgBlADoALQA1ADMANgA4ADcAMAAxADQANQAgADEANwA5ADEANAA5
ADEANQA3ADkAIAAxADMANAAyADEANwA3ADQANgAgADAAIAAxADMAMQAyADMAMQAgADAAOwB9AA0A
CgBAAGYAbwBuAHQALQBmAGEAYwBlAA0ACgAJAHsAZgBvAG4AdAAtAGYAYQBtAGkAbAB5ADoAIgBN
AFYAIABCAG8AbABpACIAOwANAAoACQBwAGEAbgBvAHMAZQAtADEAOgAyACAAMAAgADUAIAAwACAA
MwAgADIAIAAwACAAOQAgADAAIAAwADsADQAKAAkAbQBzAG8ALQBmAG8AbgB0AC0AYwBoAGEAcgBz
AGUAdAA6ADAAOwANAAoACQBtAHMAbwAtAGcAZQBuAGUAcgBpAGMALQBmAG8AbgB0AC0AZgBhAG0A
aQBsAHkAOgBhAHUAdABvADsADQAKAAkAbQBzAG8ALQBmAG8AbgB0AC0AcABpAHQAYwBoADoAdgBh
AHIAaQBhAGIAbABlADsADQAKAAkAbQBzAG8ALQBmAG8AbgB0AC0AcwBpAGcAbgBhAHQAdQByAGUA
OgAzACAAMAAgADIANQA2ACAAMAAgADEAIAAwADsAfQANAAoAQABmAG8AbgB0AC0AZgBhAGMAZQAN
AAoACQB7AGYAbwBuAHQALQBmAGEAbQBpAGwAeQA6ACIATQB5AGEAbgBtAGEAcgAgAFQAZQB4AHQA
IgA7AA0ACgAJAHAAYQBuAG8AcwBlAC0AMQA6ADIAIAAxADEAIAA1ACAAMgAgADQAIAAyACAANAAg
ADIAIAAyACAAMwA7AA0ACgAJAG0AcwBvAC0AZgBvAG4AdAAtAGMAaABhAHIAcwBlAHQAOgAwADsA
DQAKAAkAbQBzAG8ALQBnAGUAbgBlAHIAaQBjAC0AZgBvAG4AdAAtAGYAYQBtAGkAbAB5ADoAcwB3
AGkAcwBzADsADQAKAAkAbQBzAG8ALQBmAG8AbgB0AC0AcABpAHQAYwBoADoAdgBhAHIAaQBhAGIA
bABlADsADQAKAAkAbQBzAG8ALQBmAG8AbgB0AC0AcwBpAGcAbgBhAHQAdQByAGUAOgAtADIAMQA0
ADcANAA4ADMANgA0ADUAIAAwACAAMQAwADIANAAgADAAIAAxACAAMAA7AH0ADQAKAEAAZgBvAG4A
dAAtAGYAYQBjAGUADQAKAAkAewBmAG8AbgB0AC0AZgBhAG0AaQBsAHkAOgAiAE4AaQByAG0AYQBs
AGEAIABVAEkAIgA7AA0ACgAJAHAAYQBuAG8AcwBlAC0AMQA6ADIAIAAxADEAIAA1ACAAMgAgADQA
IAAyACAANAAgADIAIAAyACAAMwA7AA0ACgAJAG0AcwBvAC0AZgBvAG4AdAAtAGMAaABhAHIAcwBl
AHQAOgAwADsADQAKAAkAbQBzAG8ALQBnAGUAbgBlAHIAaQBjAC0AZgBvAG4AdAAtAGYAYQBtAGkA
bAB5ADoAcwB3AGkAcwBzADsADQAKAAkAbQBzAG8ALQBmAG8AbgB0AC0AcABpAHQAYwBoADoAdgBh
AHIAaQBhAGIAbABlADsADQAKAAkAbQBzAG8ALQBmAG8AbgB0AC0AcwBpAGcAbgBhAHQAdQByAGUA
OgAtADIAMQAzADAANwAzADkAMQA2ADUAIAAzADMANQA1ADQANQAwADYAIAA1ADEAMgAgADAAIAAx
ACAAMAA7AH0ADQAKAEAAZgBvAG4AdAAtAGYAYQBjAGUADQAKAAkAewBmAG8AbgB0AC0AZgBhAG0A
aQBsAHkAOgAiAE4AaQByAG0AYQBsAGEAIABVAEkAIABTAGUAbQBpAGwAaQBnAGgAdAAiADsADQAK
AAkAcABhAG4AbwBzAGUALQAxADoAMgAgADEAMQAgADQAIAAyACAANAAgADIAIAA0ACAAMgAgADIA
IAAzADsADQAKAAkAbQBzAG8ALQBmAG8AbgB0AC0AYwBoAGEAcgBzAGUAdAA6ADAAOwANAAoACQBt
AHMAbwAtAGcAZQBuAGUAcgBpAGMALQBmAG8AbgB0AC0AZgBhAG0AaQBsAHkAOgBzAHcAaQBzAHMA
OwANAAoACQBtAHMAbwAtAGYAbwBuAHQALQBwAGkAdABjAGgAOgB2AGEAcgBpAGEAYgBsAGUAOwAN
AAoACQBtAHMAbwAtAGYAbwBuAHQALQBzAGkAZwBuAGEAdAB1AHIAZQA6AC0AMgAxADMAMAA3ADMA
OQAxADYANQAgADMAMwA1ADUANAA1ADAANgAgADUAMQAyACAAMAAgADEAIAAwADsAfQANAAoAQABm
AG8AbgB0AC0AZgBhAGMAZQANAAoACQB7AGYAbwBuAHQALQBmAGEAbQBpAGwAeQA6ACIAUABhAGwA
YQB0AGkAbgBvACAATABpAG4AbwB0AHkAcABlACIAOwANAAoACQBwAGEAbgBvAHMAZQAtADEAOgAy
ACAANAAgADUAIAAyACAANQAgADUAIAA1ACAAMwAgADMAIAA0ADsADQAKAAkAbQBzAG8ALQBmAG8A
bgB0AC0AYwBoAGEAcgBzAGUAdAA6ADIAMAA0ADsADQAKAAkAbQBzAG8ALQBnAGUAbgBlAHIAaQBj
AC0AZgBvAG4AdAAtAGYAYQBtAGkAbAB5ADoAcgBvAG0AYQBuADsADQAKAAkAbQBzAG8ALQBmAG8A
bgB0AC0AcABpAHQAYwBoADoAdgBhAHIAaQBhAGIAbABlADsADQAKAAkAbQBzAG8ALQBmAG8AbgB0
AC0AcwBpAGcAbgBhAHQAdQByAGUAOgAtADUAMwA2ADgANwAwADIANgA1ACAAMQAwADcAMwA3ADQA
MQA4ADQAMwAgADAAIAAwACAANAAxADUAIAAwADsAfQANAAoAQABmAG8AbgB0AC0AZgBhAGMAZQAN
AAoACQB7AGYAbwBuAHQALQBmAGEAbQBpAGwAeQA6ACIAUwBlAGcAbwBlACAATQBEAEwAMgAgAEEA
cwBzAGUAdABzACIAOwANAAoACQBwAGEAbgBvAHMAZQAtADEAOgA1ACAAMQAwACAAMQAgADIAIAAx
ACAAMQAgADEAIAAxACAAMQAgADEAOwANAAoACQBtAHMAbwAtAGYAbwBuAHQALQBjAGgAYQByAHMA
ZQB0ADoAMAA7AA0ACgAJAG0AcwBvAC0AZwBlAG4AZQByAGkAYwAtAGYAbwBuAHQALQBmAGEAbQBp
AGwAeQA6AHIAbwBtAGEAbgA7AA0ACgAJAG0AcwBvAC0AZgBvAG4AdAAtAHAAaQB0AGMAaAA6AHYA
YQByAGkAYQBiAGwAZQA7AA0ACgAJAG0AcwBvAC0AZgBvAG4AdAAtAHMAaQBnAG4AYQB0AHUAcgBl
ADoAMwAgADIANgA4ADQAMwA1ADQANQA2ACAAMAAgADAAIAAxACAAMAA7AH0ADQAKAEAAZgBvAG4A
dAAtAGYAYQBjAGUADQAKAAkAewBmAG8AbgB0AC0AZgBhAG0AaQBsAHkAOgAiAFMAZQBnAG8AZQAg
AFAAcgBpAG4AdAAiADsADQAKAAkAcABhAG4AbwBzAGUALQAxADoAMgAgADAAIAA2ACAAMAAgADAA
IAAwACAAMAAgADAAIAAwACAAMAA7AA0ACgAJAG0AcwBvAC0AZgBvAG4AdAAtAGMAaABhAHIAcwBl
AHQAOgAyADAANAA7AA0ACgAJAG0AcwBvAC0AZwBlAG4AZQByAGkAYwAtAGYAbwBuAHQALQBmAGEA
bQBpAGwAeQA6AGEAdQB0AG8AOwANAAoACQBtAHMAbwAtAGYAbwBuAHQALQBwAGkAdABjAGgAOgB2
AGEAcgBpAGEAYgBsAGUAOwANAAoACQBtAHMAbwAtAGYAbwBuAHQALQBzAGkAZwBuAGEAdAB1AHIA
ZQA6ADYANQA1ACAAMAAgADAAIAAwACAAMQA1ADkAIAAwADsAfQANAAoAQABmAG8AbgB0AC0AZgBh
AGMAZQANAAoACQB7AGYAbwBuAHQALQBmAGEAbQBpAGwAeQA6ACIAUwBlAGcAbwBlACAAUwBjAHIA
aQBwAHQAIgA7AA0ACgAJAHAAYQBuAG8AcwBlAC0AMQA6ADIAIAAxADEAIAA1ACAANAAgADIAIAAw
ACAAMAAgADAAIAAwACAAMwA7AA0ACgAJAG0AcwBvAC0AZgBvAG4AdAAtAGMAaABhAHIAcwBlAHQA
OgAyADAANAA7AA0ACgAJAG0AcwBvAC0AZwBlAG4AZQByAGkAYwAtAGYAbwBuAHQALQBmAGEAbQBp
AGwAeQA6AHMAYwByAGkAcAB0ADsADQAKAAkAbQBzAG8ALQBmAG8AbgB0AC0AcABpAHQAYwBoADoA
dgBhAHIAaQBhAGIAbABlADsADQAKAAkAbQBzAG8ALQBmAG8AbgB0AC0AcwBpAGcAbgBhAHQAdQBy
AGUAOgA2ADUANQAgADAAIAAwACAAMAAgADEANQA5ACAAMAA7AH0ADQAKAEAAZgBvAG4AdAAtAGYA
YQBjAGUADQAKAAkAewBmAG8AbgB0AC0AZgBhAG0AaQBsAHkAOgAiAFMAZQBnAG8AZQAgAFUASQAi
ADsADQAKAAkAcABhAG4AbwBzAGUALQAxADoAMgAgADEAMQAgADUAIAAyACAANAAgADIAIAA0ACAA
MgAgADIAIAAzADsADQAKAAkAbQBzAG8ALQBmAG8AbgB0AC0AYwBoAGEAcgBzAGUAdAA6ADIAMAA0
ADsADQAKAAkAbQBzAG8ALQBnAGUAbgBlAHIAaQBjAC0AZgBvAG4AdAAtAGYAYQBtAGkAbAB5ADoA
cwB3AGkAcwBzADsADQAKAAkAbQBzAG8ALQBmAG8AbgB0AC0AcABpAHQAYwBoADoAdgBhAHIAaQBh
AGIAbABlADsADQAKAAkAbQBzAG8ALQBmAG8AbgB0AC0AcwBpAGcAbgBhAHQAdQByAGUAOgAtADQA
NgA5ADcANQAwADAAMQA3ACAALQAxADAANwAzADYAOAAzADMAMgA5ACAAOQAgADAAIAA1ADEAMQAg
ADAAOwB9AA0ACgBAAGYAbwBuAHQALQBmAGEAYwBlAA0ACgAJAHsAZgBvAG4AdAAtAGYAYQBtAGkA
bAB5ADoAIgBTAGUAZwBvAGUAIABVAEkAIABCAGwAYQBjAGsAIgA7AA0ACgAJAHAAYQBuAG8AcwBl
AC0AMQA6ADIAIAAxADEAIAAxADAAIAAyACAANAAgADIAIAA0ACAAMgAgADIAIAAzADsADQAKAAkA
bQBzAG8ALQBmAG8AbgB0AC0AYwBoAGEAcgBzAGUAdAA6ADIAMAA0ADsADQAKAAkAbQBzAG8ALQBn
AGUAbgBlAHIAaQBjAC0AZgBvAG4AdAAtAGYAYQBtAGkAbAB5ADoAcwB3AGkAcwBzADsADQAKAAkA
bQBzAG8ALQBmAG8AbgB0AC0AcABpAHQAYwBoADoAdgBhAHIAaQBhAGIAbABlADsADQAKAAkAbQBz
AG8ALQBmAG8AbgB0AC0AcwBpAGcAbgBhAHQAdQByAGUAOgAtADUAMwA2ADgANwAwADEANAA1ACAA
MQAwADcAMwA4ADAAMAAzADEAOQAgADMAMwAgADAAIAA0ADEANQAgADAAOwB9AA0ACgBAAGYAbwBu
AHQALQBmAGEAYwBlAA0ACgAJAHsAZgBvAG4AdAAtAGYAYQBtAGkAbAB5ADoAIgBTAGUAZwBvAGUA
IABVAEkAIABFAG0AbwBqAGkAIgA7AA0ACgAJAHAAYQBuAG8AcwBlAC0AMQA6ADIAIAAxADEAIAA1
ACAAMgAgADQAIAAyACAANAAgADIAIAAyACAAMwA7AA0ACgAJAG0AcwBvAC0AZgBvAG4AdAAtAGMA
aABhAHIAcwBlAHQAOgAwADsADQAKAAkAbQBzAG8ALQBnAGUAbgBlAHIAaQBjAC0AZgBvAG4AdAAt
AGYAYQBtAGkAbAB5ADoAcwB3AGkAcwBzADsADQAKAAkAbQBzAG8ALQBmAG8AbgB0AC0AcABpAHQA
YwBoADoAdgBhAHIAaQBhAGIAbABlADsADQAKAAkAbQBzAG8ALQBmAG8AbgB0AC0AcwBpAGcAbgBh
AHQAdQByAGUAOgAzACAAMwAzADUANQA0ADQAMwAyACAAMAAgADAAIAAxACAAMAA7AH0ADQAKAEAA
ZgBvAG4AdAAtAGYAYQBjAGUADQAKAAkAewBmAG8AbgB0AC0AZgBhAG0AaQBsAHkAOgAiAFMAZQBn
AG8AZQAgAFUASQAgAEgAaQBzAHQAbwByAGkAYwAiADsADQAKAAkAcABhAG4AbwBzAGUALQAxADoA
MgAgADEAMQAgADUAIAAyACAANAAgADIAIAA0ACAAMgAgADIAIAAzADsADQAKAAkAbQBzAG8ALQBm
AG8AbgB0AC0AYwBoAGEAcgBzAGUAdAA6ADAAOwANAAoACQBtAHMAbwAtAGcAZQBuAGUAcgBpAGMA
LQBmAG8AbgB0AC0AZgBhAG0AaQBsAHkAOgBzAHcAaQBzAHMAOwANAAoACQBtAHMAbwAtAGYAbwBu
AHQALQBwAGkAdABjAGgAOgB2AGEAcgBpAGEAYgBsAGUAOwANAAoACQBtAHMAbwAtAGYAbwBuAHQA
LQBzAGkAZwBuAGEAdAB1AHIAZQA6AC0AMgAxADQANwA0ADgAMwAxADUAMwAgADMAMwA1ADUANAA0
ADMANAAgADYAMwA0ADAANwAzADYAIAAwACAAMQAgADAAOwB9AA0ACgBAAGYAbwBuAHQALQBmAGEA
YwBlAA0ACgAJAHsAZgBvAG4AdAAtAGYAYQBtAGkAbAB5ADoAIgBTAGUAZwBvAGUAIABVAEkAIABM
AGkAZwBoAHQAIgA7AA0ACgAJAHAAYQBuAG8AcwBlAC0AMQA6ADIAIAAxADEAIAA1ACAAMgAgADQA
IAAyACAANAAgADIAIAAyACAAMwA7AA0ACgAJAG0AcwBvAC0AZgBvAG4AdAAtAGMAaABhAHIAcwBl
AHQAOgAyADAANAA7AA0ACgAJAG0AcwBvAC0AZwBlAG4AZQByAGkAYwAtAGYAbwBuAHQALQBmAGEA
bQBpAGwAeQA6AHMAdwBpAHMAcwA7AA0ACgAJAG0AcwBvAC0AZgBvAG4AdAAtAHAAaQB0AGMAaAA6
AHYAYQByAGkAYQBiAGwAZQA7AA0ACgAJAG0AcwBvAC0AZgBvAG4AdAAtAHMAaQBnAG4AYQB0AHUA
cgBlADoALQA0ADYAOQA3ADUAMAAwADEANwAgAC0AMQAwADcAMwA2ADgAMwAzADIAOQAgADkAIAAw
ACAANQAxADEAIAAwADsAfQANAAoAQABmAG8AbgB0AC0AZgBhAGMAZQANAAoACQB7AGYAbwBuAHQA
LQBmAGEAbQBpAGwAeQA6ACIAUwBlAGcAbwBlACAAVQBJACAAUwBlAG0AaQBiAG8AbABkACIAOwAN
AAoACQBwAGEAbgBvAHMAZQAtADEAOgAyACAAMQAxACAANwAgADIAIAA0ACAAMgAgADQAIAAyACAA
MgAgADMAOwANAAoACQBtAHMAbwAtAGYAbwBuAHQALQBjAGgAYQByAHMAZQB0ADoAMgAwADQAOwAN
AAoACQBtAHMAbwAtAGcAZQBuAGUAcgBpAGMALQBmAG8AbgB0AC0AZgBhAG0AaQBsAHkAOgBzAHcA
aQBzAHMAOwANAAoACQBtAHMAbwAtAGYAbwBuAHQALQBwAGkAdABjAGgAOgB2AGEAcgBpAGEAYgBs
AGUAOwANAAoACQBtAHMAbwAtAGYAbwBuAHQALQBzAGkAZwBuAGEAdAB1AHIAZQA6AC0ANAA2ADkA
NwA1ADAAMAAxADcAIAAtADEAMAA3ADMANgA4ADMAMwAyADkAIAA5ACAAMAAgADUAMQAxACAAMAA7
AH0ADQAKAEAAZgBvAG4AdAAtAGYAYQBjAGUADQAKAAkAewBmAG8AbgB0AC0AZgBhAG0AaQBsAHkA
OgAiAFMAZQBnAG8AZQAgAFUASQAgAFMAZQBtAGkAbABpAGcAaAB0ACIAOwANAAoACQBwAGEAbgBv
AHMAZQAtADEAOgAyACAAMQAxACAANAAgADIAIAA0ACAAMgAgADQAIAAyACAAMgAgADMAOwANAAoA
CQBtAHMAbwAtAGYAbwBuAHQALQBjAGgAYQByAHMAZQB0ADoAMgAwADQAOwANAAoACQBtAHMAbwAt
AGcAZQBuAGUAcgBpAGMALQBmAG8AbgB0AC0AZgBhAG0AaQBsAHkAOgBzAHcAaQBzAHMAOwANAAoA
CQBtAHMAbwAtAGYAbwBuAHQALQBwAGkAdABjAGgAOgB2AGEAcgBpAGEAYgBsAGUAOwANAAoACQBt
AHMAbwAtAGYAbwBuAHQALQBzAGkAZwBuAGEAdAB1AHIAZQA6AC0ANAA2ADkANwA1ADAAMAAxADcA
IAAtADEAMAA3ADMANgA4ADMAMwAyADkAIAA5ACAAMAAgADUAMQAxACAAMAA7AH0ADQAKAEAAZgBv
AG4AdAAtAGYAYQBjAGUADQAKAAkAewBmAG8AbgB0AC0AZgBhAG0AaQBsAHkAOgAiAFMAZQBnAG8A
ZQAgAFUASQAgAFMAeQBtAGIAbwBsACIAOwANAAoACQBwAGEAbgBvAHMAZQAtADEAOgAyACAAMQAx
ACAANQAgADIAIAA0ACAAMgAgADQAIAAyACAAMgAgADMAOwANAAoACQBtAHMAbwAtAGYAbwBuAHQA
LQBjAGgAYQByAHMAZQB0ADoAMAA7AA0ACgAJAG0AcwBvAC0AZwBlAG4AZQByAGkAYwAtAGYAbwBu
AHQALQBmAGEAbQBpAGwAeQA6AHMAdwBpAHMAcwA7AA0ACgAJAG0AcwBvAC0AZgBvAG4AdAAtAHAA
aQB0AGMAaAA6AHYAYQByAGkAYQBiAGwAZQA7AA0ACgAJAG0AcwBvAC0AZgBvAG4AdAAtAHMAaQBn
AG4AYQB0AHUAcgBlADoALQAyADEANAA3ADQAOAAzADEANgA1ACAAMwAwADIAMAA1ADUANAAwADcA
IAAyADYAMgAxADQANAAgADAAIAAxACAAMAA7AH0ADQAKAEAAZgBvAG4AdAAtAGYAYQBjAGUADQAK
AAkAewBmAG8AbgB0AC0AZgBhAG0AaQBsAHkAOgAiAFwAQABTAGkAbQBTAHUAbgAiADsADQAKAAkA
cABhAG4AbwBzAGUALQAxADoAMgAgADEAIAA2ACAAMAAgADMAIAAxACAAMQAgADEAIAAxACAAMQA7
AA0ACgAJAG0AcwBvAC0AZgBvAG4AdAAtAGMAaABhAHIAcwBlAHQAOgAxADMANAA7AA0ACgAJAG0A
cwBvAC0AZwBlAG4AZQByAGkAYwAtAGYAbwBuAHQALQBmAGEAbQBpAGwAeQA6AGEAdQB0AG8AOwAN
AAoACQBtAHMAbwAtAGYAbwBuAHQALQBwAGkAdABjAGgAOgB2AGEAcgBpAGEAYgBsAGUAOwANAAoA
CQBtAHMAbwAtAGYAbwBuAHQALQBzAGkAZwBuAGEAdAB1AHIAZQA6ADMAIAA2ADgAMAA0ADYAMAAy
ADgAOAAgADIAMgAgADAAIAAyADYAMgAxADQANQAgADAAOwB9AA0ACgBAAGYAbwBuAHQALQBmAGEA
YwBlAA0ACgAJAHsAZgBvAG4AdAAtAGYAYQBtAGkAbAB5ADoATgBTAGkAbQBTAHUAbgA7AA0ACgAJ
AHAAYQBuAG8AcwBlAC0AMQA6ADIAIAAxACAANgAgADkAIAAzACAAMQAgADEAIAAxACAAMQAgADEA
OwANAAoACQBtAHMAbwAtAGYAbwBuAHQALQBjAGgAYQByAHMAZQB0ADoAMQAzADQAOwANAAoACQBt
AHMAbwAtAGcAZQBuAGUAcgBpAGMALQBmAG8AbgB0AC0AZgBhAG0AaQBsAHkAOgBtAG8AZABlAHIA
bgA7AA0ACgAJAG0AcwBvAC0AZgBvAG4AdAAtAHAAaQB0AGMAaAA6AGYAaQB4AGUAZAA7AA0ACgAJ
AG0AcwBvAC0AZgBvAG4AdAAtAHMAaQBnAG4AYQB0AHUAcgBlADoANgA0ADMAIAA2ADgAMAA0ADYA
MAAyADgAOAAgADIAMgAgADAAIAAyADYAMgAxADQANQAgADAAOwB9AA0ACgBAAGYAbwBuAHQALQBm
AGEAYwBlAA0ACgAJAHsAZgBvAG4AdAAtAGYAYQBtAGkAbAB5ADoAIgBcAEAATgBTAGkAbQBTAHUA
bgAiADsADQAKAAkAcABhAG4AbwBzAGUALQAxADoAMgAgADEAIAA2ACAAOQAgADMAIAAxACAAMQAg
ADEAIAAxACAAMQA7AA0ACgAJAG0AcwBvAC0AZgBvAG4AdAAtAGMAaABhAHIAcwBlAHQAOgAxADMA
NAA7AA0ACgAJAG0AcwBvAC0AZwBlAG4AZQByAGkAYwAtAGYAbwBuAHQALQBmAGEAbQBpAGwAeQA6
AG0AbwBkAGUAcgBuADsADQAKAAkAbQBzAG8ALQBmAG8AbgB0AC0AcABpAHQAYwBoADoAZgBpAHgA
ZQBkADsADQAKAAkAbQBzAG8ALQBmAG8AbgB0AC0AcwBpAGcAbgBhAHQAdQByAGUAOgA2ADQAMwAg
ADYAOAAwADQANgAwADIAOAA4ACAAMgAyACAAMAAgADIANgAyADEANAA1ACAAMAA7AH0ADQAKAEAA
ZgBvAG4AdAAtAGYAYQBjAGUADQAKAAkAewBmAG8AbgB0AC0AZgBhAG0AaQBsAHkAOgBTAGkAbQBT
AHUAbgAtAEUAeAB0AEIAOwANAAoACQBwAGEAbgBvAHMAZQAtADEAOgAyACAAMQAgADYAIAA5ACAA
NgAgADEAIAAxACAAMQAgADEAIAAxADsADQAKAAkAbQBzAG8ALQBmAG8AbgB0AC0AYwBoAGEAcgBz
AGUAdAA6ADEAMwA0ADsADQAKAAkAbQBzAG8ALQBnAGUAbgBlAHIAaQBjAC0AZgBvAG4AdAAtAGYA
YQBtAGkAbAB5ADoAbQBvAGQAZQByAG4AOwANAAoACQBtAHMAbwAtAGYAbwBuAHQALQBwAGkAdABj
AGgAOgBmAGkAeABlAGQAOwANAAoACQBtAHMAbwAtAGYAbwBuAHQALQBzAGkAZwBuAGEAdAB1AHIA
ZQA6ADMAIAAxADYAOAA2ADgAOQA2ADYANAAgADEANgAgADAAIAAyADYAMgAxADQANQAgADAAOwB9
AA0ACgBAAGYAbwBuAHQALQBmAGEAYwBlAA0ACgAJAHsAZgBvAG4AdAAtAGYAYQBtAGkAbAB5ADoA
IgBcAEAAUwBpAG0AUwB1AG4ALQBFAHgAdABCACIAOwANAAoACQBwAGEAbgBvAHMAZQAtADEAOgAy
ACAAMQAgADYAIAA5ACAANgAgADEAIAAxACAAMQAgADEAIAAxADsADQAKAAkAbQBzAG8ALQBmAG8A
bgB0AC0AYwBoAGEAcgBzAGUAdAA6ADEAMwA0ADsADQAKAAkAbQBzAG8ALQBnAGUAbgBlAHIAaQBj
AC0AZgBvAG4AdAAtAGYAYQBtAGkAbAB5ADoAbQBvAGQAZQByAG4AOwANAAoACQBtAHMAbwAtAGYA
bwBuAHQALQBwAGkAdABjAGgAOgBmAGkAeABlAGQAOwANAAoACQBtAHMAbwAtAGYAbwBuAHQALQBz
AGkAZwBuAGEAdAB1AHIAZQA6ADMAIAAxADYAOAA2ADgAOQA2ADYANAAgADEANgAgADAAIAAyADYA
MgAxADQANQAgADAAOwB9AA0ACgBAAGYAbwBuAHQALQBmAGEAYwBlAA0ACgAJAHsAZgBvAG4AdAAt
AGYAYQBtAGkAbAB5ADoAIgBTAGkAdABrAGEAIABTAG0AYQBsAGwAIgA7AA0ACgAJAHAAYQBuAG8A
cwBlAC0AMQA6ADIAIAAwACAANQAgADUAIAAwACAAMAAgADAAIAAyACAAMAAgADQAOwANAAoACQBt
AHMAbwAtAGYAbwBuAHQALQBjAGgAYQByAHMAZQB0ADoAMgAwADQAOwANAAoACQBtAHMAbwAtAGcA
ZQBuAGUAcgBpAGMALQBmAG8AbgB0AC0AZgBhAG0AaQBsAHkAOgBhAHUAdABvADsADQAKAAkAbQBz
AG8ALQBmAG8AbgB0AC0AcABpAHQAYwBoADoAdgBhAHIAaQBhAGIAbABlADsADQAKAAkAbQBzAG8A
LQBmAG8AbgB0AC0AcwBpAGcAbgBhAHQAdQByAGUAOgAtADEANgAxADAANgAxADEAOQA4ADUAIAAx
ADAANwAzADcANQAwADAAOQAxACAAMAAgADAAIAA0ADEANQAgADAAOwB9AA0ACgBAAGYAbwBuAHQA
LQBmAGEAYwBlAA0ACgAJAHsAZgBvAG4AdAAtAGYAYQBtAGkAbAB5ADoAIgBTAGkAdABrAGEAIABU
AGUAeAB0ACIAOwANAAoACQBwAGEAbgBvAHMAZQAtADEAOgAyACAAMAAgADUAIAA1ACAAMAAgADAA
IAAwACAAMgAgADAAIAA0ADsADQAKAAkAbQBzAG8ALQBmAG8AbgB0AC0AYwBoAGEAcgBzAGUAdAA6
ADIAMAA0ADsADQAKAAkAbQBzAG8ALQBnAGUAbgBlAHIAaQBjAC0AZgBvAG4AdAAtAGYAYQBtAGkA
bAB5ADoAYQB1AHQAbwA7AA0ACgAJAG0AcwBvAC0AZgBvAG4AdAAtAHAAaQB0AGMAaAA6AHYAYQBy
AGkAYQBiAGwAZQA7AA0ACgAJAG0AcwBvAC0AZgBvAG4AdAAtAHMAaQBnAG4AYQB0AHUAcgBlADoA
LQAxADYAMQAwADYAMQAxADkAOAA1ACAAMQAwADcAMwA3ADUAMAAwADkAMQAgADAAIAAwACAANAAx
ADUAIAAwADsAfQANAAoAQABmAG8AbgB0AC0AZgBhAGMAZQANAAoACQB7AGYAbwBuAHQALQBmAGEA
bQBpAGwAeQA6ACIAUwBpAHQAawBhACAAUwB1AGIAaABlAGEAZABpAG4AZwAiADsADQAKAAkAcABh
AG4AbwBzAGUALQAxADoAMgAgADAAIAA1ACAANQAgADAAIAAwACAAMAAgADIAIAAwACAANAA7AA0A
CgAJAG0AcwBvAC0AZgBvAG4AdAAtAGMAaABhAHIAcwBlAHQAOgAyADAANAA7AA0ACgAJAG0AcwBv
AC0AZwBlAG4AZQByAGkAYwAtAGYAbwBuAHQALQBmAGEAbQBpAGwAeQA6AGEAdQB0AG8AOwANAAoA
CQBtAHMAbwAtAGYAbwBuAHQALQBwAGkAdABjAGgAOgB2AGEAcgBpAGEAYgBsAGUAOwANAAoACQBt
AHMAbwAtAGYAbwBuAHQALQBzAGkAZwBuAGEAdAB1AHIAZQA6AC0AMQA2ADEAMAA2ADEAMQA5ADgA
NQAgADEAMAA3ADMANwA1ADAAMAA5ADEAIAAwACAAMAAgADQAMQA1ACAAMAA7AH0ADQAKAEAAZgBv
AG4AdAAtAGYAYQBjAGUADQAKAAkAewBmAG8AbgB0AC0AZgBhAG0AaQBsAHkAOgAiAFMAaQB0AGsA
YQAgAEgAZQBhAGQAaQBuAGcAIgA7AA0ACgAJAHAAYQBuAG8AcwBlAC0AMQA6ADIAIAAwACAANQAg
ADUAIAAwACAAMAAgADAAIAAyACAAMAAgADQAOwANAAoACQBtAHMAbwAtAGYAbwBuAHQALQBjAGgA
YQByAHMAZQB0ADoAMgAwADQAOwANAAoACQBtAHMAbwAtAGcAZQBuAGUAcgBpAGMALQBmAG8AbgB0
AC0AZgBhAG0AaQBsAHkAOgBhAHUAdABvADsADQAKAAkAbQBzAG8ALQBmAG8AbgB0AC0AcABpAHQA
YwBoADoAdgBhAHIAaQBhAGIAbABlADsADQAKAAkAbQBzAG8ALQBmAG8AbgB0AC0AcwBpAGcAbgBh
AHQAdQByAGUAOgAtADEANgAxADAANgAxADEAOQA4ADUAIAAxADAANwAzADcANQAwADAAOQAxACAA
MAAgADAAIAA0ADEANQAgADAAOwB9AA0ACgBAAGYAbwBuAHQALQBmAGEAYwBlAA0ACgAJAHsAZgBv
AG4AdAAtAGYAYQBtAGkAbAB5ADoAIgBTAGkAdABrAGEAIABEAGkAcwBwAGwAYQB5ACIAOwANAAoA
CQBwAGEAbgBvAHMAZQAtADEAOgAyACAAMAAgADUAIAA1ACAAMAAgADAAIAAwACAAMgAgADAAIAA0
ADsADQAKAAkAbQBzAG8ALQBmAG8AbgB0AC0AYwBoAGEAcgBzAGUAdAA6ADIAMAA0ADsADQAKAAkA
bQBzAG8ALQBnAGUAbgBlAHIAaQBjAC0AZgBvAG4AdAAtAGYAYQBtAGkAbAB5ADoAYQB1AHQAbwA7
AA0ACgAJAG0AcwBvAC0AZgBvAG4AdAAtAHAAaQB0AGMAaAA6AHYAYQByAGkAYQBiAGwAZQA7AA0A
CgAJAG0AcwBvAC0AZgBvAG4AdAAtAHMAaQBnAG4AYQB0AHUAcgBlADoALQAxADYAMQAwADYAMQAx
ADkAOAA1ACAAMQAwADcAMwA3ADUAMAAwADkAMQAgADAAIAAwACAANAAxADUAIAAwADsAfQANAAoA
QABmAG8AbgB0AC0AZgBhAGMAZQANAAoACQB7AGYAbwBuAHQALQBmAGEAbQBpAGwAeQA6ACIAUwBp
AHQAawBhACAAQgBhAG4AbgBlAHIAIgA7AA0ACgAJAHAAYQBuAG8AcwBlAC0AMQA6ADIAIAAwACAA
NQAgADUAIAAwACAAMAAgADAAIAAyACAAMAAgADQAOwANAAoACQBtAHMAbwAtAGYAbwBuAHQALQBj
AGgAYQByAHMAZQB0ADoAMgAwADQAOwANAAoACQBtAHMAbwAtAGcAZQBuAGUAcgBpAGMALQBmAG8A
bgB0AC0AZgBhAG0AaQBsAHkAOgBhAHUAdABvADsADQAKAAkAbQBzAG8ALQBmAG8AbgB0AC0AcABp
AHQAYwBoADoAdgBhAHIAaQBhAGIAbABlADsADQAKAAkAbQBzAG8ALQBmAG8AbgB0AC0AcwBpAGcA
bgBhAHQAdQByAGUAOgAtADEANgAxADAANgAxADEAOQA4ADUAIAAxADAANwAzADcANQAwADAAOQAx
ACAAMAAgADAAIAA0ADEANQAgADAAOwB9AA0ACgBAAGYAbwBuAHQALQBmAGEAYwBlAA0ACgAJAHsA
ZgBvAG4AdAAtAGYAYQBtAGkAbAB5ADoAIgBUAHIAZQBiAHUAYwBoAGUAdAAgAE0AUwAiADsADQAK
AAkAcABhAG4AbwBzAGUALQAxADoAMgAgADEAMQAgADYAIAAzACAAMgAgADIAIAAyACAAMgAgADIA
IAA0ADsADQAKAAkAbQBzAG8ALQBmAG8AbgB0AC0AYwBoAGEAcgBzAGUAdAA6ADIAMAA0ADsADQAK
AAkAbQBzAG8ALQBnAGUAbgBlAHIAaQBjAC0AZgBvAG4AdAAtAGYAYQBtAGkAbAB5ADoAcwB3AGkA
cwBzADsADQAKAAkAbQBzAG8ALQBmAG8AbgB0AC0AcABpAHQAYwBoADoAdgBhAHIAaQBhAGIAbABl
ADsADQAKAAkAbQBzAG8ALQBmAG8AbgB0AC0AcwBpAGcAbgBhAHQAdQByAGUAOgAxADYANwAxACAA
MAAgADAAIAAwACAAMQA1ADkAIAAwADsAfQANAAoAQABmAG8AbgB0AC0AZgBhAGMAZQANAAoACQB7
AGYAbwBuAHQALQBmAGEAbQBpAGwAeQA6AFYAZQByAGQAYQBuAGEAOwANAAoACQBwAGEAbgBvAHMA
ZQAtADEAOgAyACAAMQAxACAANgAgADQAIAAzACAANQAgADQAIAA0ACAAMgAgADQAOwANAAoACQBt
AHMAbwAtAGYAbwBuAHQALQBjAGgAYQByAHMAZQB0ADoAMgAwADQAOwANAAoACQBtAHMAbwAtAGcA
ZQBuAGUAcgBpAGMALQBmAG8AbgB0AC0AZgBhAG0AaQBsAHkAOgBzAHcAaQBzAHMAOwANAAoACQBt
AHMAbwAtAGYAbwBuAHQALQBwAGkAdABjAGgAOgB2AGEAcgBpAGEAYgBsAGUAOwANAAoACQBtAHMA
bwAtAGYAbwBuAHQALQBzAGkAZwBuAGEAdAB1AHIAZQA6AC0AMQA2ADEAMAA2ADEAMAA5ADQANQAg
ADEAMAA3ADMANwA1ADAAMQAwADcAIAAxADYAIAAwACAANAAxADUAIAAwADsAfQANAAoAQABmAG8A
bgB0AC0AZgBhAGMAZQANAAoACQB7AGYAbwBuAHQALQBmAGEAbQBpAGwAeQA6AFcAZQBiAGQAaQBu
AGcAcwA7AA0ACgAJAHAAYQBuAG8AcwBlAC0AMQA6ADUAIAAzACAAMQAgADIAIAAxACAANQAgADkA
IAA2ACAANwAgADMAOwANAAoACQBtAHMAbwAtAGYAbwBuAHQALQBjAGgAYQByAHMAZQB0ADoAMgA7
AA0ACgAJAG0AcwBvAC0AZwBlAG4AZQByAGkAYwAtAGYAbwBuAHQALQBmAGEAbQBpAGwAeQA6AHIA
bwBtAGEAbgA7AA0ACgAJAG0AcwBvAC0AZgBvAG4AdAAtAHAAaQB0AGMAaAA6AHYAYQByAGkAYQBi
AGwAZQA7AA0ACgAJAG0AcwBvAC0AZgBvAG4AdAAtAHMAaQBnAG4AYQB0AHUAcgBlADoAMAAgADIA
NgA4ADQAMwA1ADQANQA2ACAAMAAgADAAIAAtADIAMQA0ADcANAA4ADMANgA0ADgAIAAwADsAfQAN
AAoAQABmAG8AbgB0AC0AZgBhAGMAZQANAAoACQB7AGYAbwBuAHQALQBmAGEAbQBpAGwAeQA6ACIA
WQB1ACAARwBvAHQAaABpAGMAIgA7AA0ACgAJAHAAYQBuAG8AcwBlAC0AMQA6ADIAIAAxADEAIAA0
ACAAMAAgADAAIAAwACAAMAAgADAAIAAwACAAMAA7AA0ACgAJAG0AcwBvAC0AZgBvAG4AdAAtAGMA
aABhAHIAcwBlAHQAOgAxADIAOAA7AA0ACgAJAG0AcwBvAC0AZwBlAG4AZQByAGkAYwAtAGYAbwBu
AHQALQBmAGEAbQBpAGwAeQA6AHMAdwBpAHMAcwA7AA0ACgAJAG0AcwBvAC0AZgBvAG4AdAAtAHAA
aQB0AGMAaAA6AHYAYQByAGkAYQBiAGwAZQA7AA0ACgAJAG0AcwBvAC0AZgBvAG4AdAAtAHMAaQBn
AG4AYQB0AHUAcgBlADoALQA1ADMANgA4ADcAMAAxADQANQAgADcAMQA3ADcANAA5ADcANQA5ACAA
MgAyACAAMAAgADEAMwAxADIAMwAxACAAMAA7AH0ADQAKAEAAZgBvAG4AdAAtAGYAYQBjAGUADQAK
AAkAewBmAG8AbgB0AC0AZgBhAG0AaQBsAHkAOgAiAFwAQABZAHUAIABHAG8AdABoAGkAYwAiADsA
DQAKAAkAcABhAG4AbwBzAGUALQAxADoAMgAgADEAMQAgADQAIAAwACAAMAAgADAAIAAwACAAMAAg
ADAAIAAwADsADQAKAAkAbQBzAG8ALQBmAG8AbgB0AC0AYwBoAGEAcgBzAGUAdAA6ADEAMgA4ADsA
DQAKAAkAbQBzAG8ALQBnAGUAbgBlAHIAaQBjAC0AZgBvAG4AdAAtAGYAYQBtAGkAbAB5ADoAcwB3
AGkAcwBzADsADQAKAAkAbQBzAG8ALQBmAG8AbgB0AC0AcABpAHQAYwBoADoAdgBhAHIAaQBhAGIA
bABlADsADQAKAAkAbQBzAG8ALQBmAG8AbgB0AC0AcwBpAGcAbgBhAHQAdQByAGUAOgAtADUAMwA2
ADgANwAwADEANAA1ACAANwAxADcANwA0ADkANwA1ADkAIAAyADIAIAAwACAAMQAzADEAMgAzADEA
IAAwADsAfQANAAoAQABmAG8AbgB0AC0AZgBhAGMAZQANAAoACQB7AGYAbwBuAHQALQBmAGEAbQBp
AGwAeQA6ACIAWQB1ACAARwBvAHQAaABpAGMAIABVAEkAIgA7AA0ACgAJAHAAYQBuAG8AcwBlAC0A
MQA6ADIAIAAxADEAIAA1ACAAMAAgADAAIAAwACAAMAAgADAAIAAwACAAMAA7AA0ACgAJAG0AcwBv
AC0AZgBvAG4AdAAtAGMAaABhAHIAcwBlAHQAOgAxADIAOAA7AA0ACgAJAG0AcwBvAC0AZwBlAG4A
ZQByAGkAYwAtAGYAbwBuAHQALQBmAGEAbQBpAGwAeQA6AHMAdwBpAHMAcwA7AA0ACgAJAG0AcwBv
AC0AZgBvAG4AdAAtAHAAaQB0AGMAaAA6AHYAYQByAGkAYQBiAGwAZQA7AA0ACgAJAG0AcwBvAC0A
ZgBvAG4AdAAtAHMAaQBnAG4AYQB0AHUAcgBlADoALQA1ADMANgA4ADcAMAAxADQANQAgADcAMQA3
ADcANAA5ADcANQA5ACAAMgAyACAAMAAgADEAMwAxADIAMwAxACAAMAA7AH0ADQAKAEAAZgBvAG4A
dAAtAGYAYQBjAGUADQAKAAkAewBmAG8AbgB0AC0AZgBhAG0AaQBsAHkAOgAiAFwAQABZAHUAIABH
AG8AdABoAGkAYwAgAFUASQAiADsADQAKAAkAcABhAG4AbwBzAGUALQAxADoAMgAgADEAMQAgADUA
IAAwACAAMAAgADAAIAAwACAAMAAgADAAIAAwADsADQAKAAkAbQBzAG8ALQBmAG8AbgB0AC0AYwBo
AGEAcgBzAGUAdAA6ADEAMgA4ADsADQAKAAkAbQBzAG8ALQBnAGUAbgBlAHIAaQBjAC0AZgBvAG4A
dAAtAGYAYQBtAGkAbAB5ADoAcwB3AGkAcwBzADsADQAKAAkAbQBzAG8ALQBmAG8AbgB0AC0AcABp
AHQAYwBoADoAdgBhAHIAaQBhAGIAbABlADsADQAKAAkAbQBzAG8ALQBmAG8AbgB0AC0AcwBpAGcA
bgBhAHQAdQByAGUAOgAtADUAMwA2ADgANwAwADEANAA1ACAANwAxADcANwA0ADkANwA1ADkAIAAy
ADIAIAAwACAAMQAzADEAMgAzADEAIAAwADsAfQANAAoAQABmAG8AbgB0AC0AZgBhAGMAZQANAAoA
CQB7AGYAbwBuAHQALQBmAGEAbQBpAGwAeQA6ACIAWQB1ACAARwBvAHQAaABpAGMAIABVAEkAIABT
AGUAbQBpAGIAbwBsAGQAIgA7AA0ACgAJAHAAYQBuAG8AcwBlAC0AMQA6ADIAIAAxADEAIAA3ACAA
MAAgADAAIAAwACAAMAAgADAAIAAwACAAMAA7AA0ACgAJAG0AcwBvAC0AZgBvAG4AdAAtAGMAaABh
AHIAcwBlAHQAOgAxADIAOAA7AA0ACgAJAG0AcwBvAC0AZwBlAG4AZQByAGkAYwAtAGYAbwBuAHQA
LQBmAGEAbQBpAGwAeQA6AHMAdwBpAHMAcwA7AA0ACgAJAG0AcwBvAC0AZgBvAG4AdAAtAHAAaQB0
AGMAaAA6AHYAYQByAGkAYQBiAGwAZQA7AA0ACgAJAG0AcwBvAC0AZgBvAG4AdAAtAHMAaQBnAG4A
YQB0AHUAcgBlADoALQA1ADMANgA4ADcAMAAxADQANQAgADcAMQA3ADcANAA5ADcANQA5ACAAMgAy
ACAAMAAgADEAMwAxADIAMwAxACAAMAA7AH0ADQAKAEAAZgBvAG4AdAAtAGYAYQBjAGUADQAKAAkA
ewBmAG8AbgB0AC0AZgBhAG0AaQBsAHkAOgAiAFwAQABZAHUAIABHAG8AdABoAGkAYwAgAFUASQAg
AFMAZQBtAGkAYgBvAGwAZAAiADsADQAKAAkAcABhAG4AbwBzAGUALQAxADoAMgAgADEAMQAgADcA
IAAwACAAMAAgADAAIAAwACAAMAAgADAAIAAwADsADQAKAAkAbQBzAG8ALQBmAG8AbgB0AC0AYwBo
AGEAcgBzAGUAdAA6ADEAMgA4ADsADQAKAAkAbQBzAG8ALQBnAGUAbgBlAHIAaQBjAC0AZgBvAG4A
dAAtAGYAYQBtAGkAbAB5ADoAcwB3AGkAcwBzADsADQAKAAkAbQBzAG8ALQBmAG8AbgB0AC0AcABp
AHQAYwBoADoAdgBhAHIAaQBhAGIAbABlADsADQAKAAkAbQBzAG8ALQBmAG8AbgB0AC0AcwBpAGcA
bgBhAHQAdQByAGUAOgAtADUAMwA2ADgANwAwADEANAA1ACAANwAxADcANwA0ADkANwA1ADkAIAAy
ADIAIAAwACAAMQAzADEAMgAzADEAIAAwADsAfQANAAoAQABmAG8AbgB0AC0AZgBhAGMAZQANAAoA
CQB7AGYAbwBuAHQALQBmAGEAbQBpAGwAeQA6ACIAWQB1ACAARwBvAHQAaABpAGMAIABMAGkAZwBo
AHQAIgA7AA0ACgAJAHAAYQBuAG8AcwBlAC0AMQA6ADIAIAAxADEAIAAzACAAMAAgADAAIAAwACAA
MAAgADAAIAAwACAAMAA7AA0ACgAJAG0AcwBvAC0AZgBvAG4AdAAtAGMAaABhAHIAcwBlAHQAOgAx
ADIAOAA7AA0ACgAJAG0AcwBvAC0AZwBlAG4AZQByAGkAYwAtAGYAbwBuAHQALQBmAGEAbQBpAGwA
eQA6AHMAdwBpAHMAcwA7AA0ACgAJAG0AcwBvAC0AZgBvAG4AdAAtAHAAaQB0AGMAaAA6AHYAYQBy
AGkAYQBiAGwAZQA7AA0ACgAJAG0AcwBvAC0AZgBvAG4AdAAtAHMAaQBnAG4AYQB0AHUAcgBlADoA
LQA1ADMANgA4ADcAMAAxADQANQAgADcAMQA3ADcANAA5ADcANQA5ACAAMgAyACAAMAAgADEAMwAx
ADIAMwAxACAAMAA7AH0ADQAKAEAAZgBvAG4AdAAtAGYAYQBjAGUADQAKAAkAewBmAG8AbgB0AC0A
ZgBhAG0AaQBsAHkAOgAiAFwAQABZAHUAIABHAG8AdABoAGkAYwAgAEwAaQBnAGgAdAAiADsADQAK
AAkAcABhAG4AbwBzAGUALQAxADoAMgAgADEAMQAgADMAIAAwACAAMAAgADAAIAAwACAAMAAgADAA
IAAwADsADQAKAAkAbQBzAG8ALQBmAG8AbgB0AC0AYwBoAGEAcgBzAGUAdAA6ADEAMgA4ADsADQAK
AAkAbQBzAG8ALQBnAGUAbgBlAHIAaQBjAC0AZgBvAG4AdAAtAGYAYQBtAGkAbAB5ADoAcwB3AGkA
cwBzADsADQAKAAkAbQBzAG8ALQBmAG8AbgB0AC0AcABpAHQAYwBoADoAdgBhAHIAaQBhAGIAbABl
ADsADQAKAAkAbQBzAG8ALQBmAG8AbgB0AC0AcwBpAGcAbgBhAHQAdQByAGUAOgAtADUAMwA2ADgA
NwAwADEANAA1ACAANwAxADcANwA0ADkANwA1ADkAIAAyADIAIAAwACAAMQAzADEAMgAzADEAIAAw
ADsAfQANAAoAQABmAG8AbgB0AC0AZgBhAGMAZQANAAoACQB7AGYAbwBuAHQALQBmAGEAbQBpAGwA
eQA6ACIAWQB1ACAARwBvAHQAaABpAGMAIABVAEkAIABMAGkAZwBoAHQAIgA7AA0ACgAJAHAAYQBu
AG8AcwBlAC0AMQA6ADIAIAAxADEAIAAzACAAMAAgADAAIAAwACAAMAAgADAAIAAwACAAMAA7AA0A
CgAJAG0AcwBvAC0AZgBvAG4AdAAtAGMAaABhAHIAcwBlAHQAOgAxADIAOAA7AA0ACgAJAG0AcwBv
AC0AZwBlAG4AZQByAGkAYwAtAGYAbwBuAHQALQBmAGEAbQBpAGwAeQA6AHMAdwBpAHMAcwA7AA0A
CgAJAG0AcwBvAC0AZgBvAG4AdAAtAHAAaQB0AGMAaAA6AHYAYQByAGkAYQBiAGwAZQA7AA0ACgAJ
AG0AcwBvAC0AZgBvAG4AdAAtAHMAaQBnAG4AYQB0AHUAcgBlADoALQA1ADMANgA4ADcAMAAxADQA
NQAgADcAMQA3ADcANAA5ADcANQA5ACAAMgAyACAAMAAgADEAMwAxADIAMwAxACAAMAA7AH0ADQAK
AEAAZgBvAG4AdAAtAGYAYQBjAGUADQAKAAkAewBmAG8AbgB0AC0AZgBhAG0AaQBsAHkAOgAiAFwA
QABZAHUAIABHAG8AdABoAGkAYwAgAFUASQAgAEwAaQBnAGgAdAAiADsADQAKAAkAcABhAG4AbwBz
AGUALQAxADoAMgAgADEAMQAgADMAIAAwACAAMAAgADAAIAAwACAAMAAgADAAIAAwADsADQAKAAkA
bQBzAG8ALQBmAG8AbgB0AC0AYwBoAGEAcgBzAGUAdAA6ADEAMgA4ADsADQAKAAkAbQBzAG8ALQBn
AGUAbgBlAHIAaQBjAC0AZgBvAG4AdAAtAGYAYQBtAGkAbAB5ADoAcwB3AGkAcwBzADsADQAKAAkA
bQBzAG8ALQBmAG8AbgB0AC0AcABpAHQAYwBoADoAdgBhAHIAaQBhAGIAbABlADsADQAKAAkAbQBz
AG8ALQBmAG8AbgB0AC0AcwBpAGcAbgBhAHQAdQByAGUAOgAtADUAMwA2ADgANwAwADEANAA1ACAA
NwAxADcANwA0ADkANwA1ADkAIAAyADIAIAAwACAAMQAzADEAMgAzADEAIAAwADsAfQANAAoAQABm
AG8AbgB0AC0AZgBhAGMAZQANAAoACQB7AGYAbwBuAHQALQBmAGEAbQBpAGwAeQA6ACIAWQB1ACAA
RwBvAHQAaABpAGMAIABNAGUAZABpAHUAbQAiADsADQAKAAkAcABhAG4AbwBzAGUALQAxADoAMgAg
ADEAMQAgADUAIAAwACAAMAAgADAAIAAwACAAMAAgADAAIAAwADsADQAKAAkAbQBzAG8ALQBmAG8A
bgB0AC0AYwBoAGEAcgBzAGUAdAA6ADEAMgA4ADsADQAKAAkAbQBzAG8ALQBnAGUAbgBlAHIAaQBj
AC0AZgBvAG4AdAAtAGYAYQBtAGkAbAB5ADoAcwB3AGkAcwBzADsADQAKAAkAbQBzAG8ALQBmAG8A
bgB0AC0AcABpAHQAYwBoADoAdgBhAHIAaQBhAGIAbABlADsADQAKAAkAbQBzAG8ALQBmAG8AbgB0
AC0AcwBpAGcAbgBhAHQAdQByAGUAOgAtADUAMwA2ADgANwAwADEANAA1ACAANwAxADcANwA0ADkA
NwA1ADkAIAAyADIAIAAwACAAMQAzADEAMgAzADEAIAAwADsAfQANAAoAQABmAG8AbgB0AC0AZgBh
AGMAZQANAAoACQB7AGYAbwBuAHQALQBmAGEAbQBpAGwAeQA6ACIAXABAAFkAdQAgAEcAbwB0AGgA
aQBjACAATQBlAGQAaQB1AG0AIgA7AA0ACgAJAHAAYQBuAG8AcwBlAC0AMQA6ADIAIAAxADEAIAA1
ACAAMAAgADAAIAAwACAAMAAgADAAIAAwACAAMAA7AA0ACgAJAG0AcwBvAC0AZgBvAG4AdAAtAGMA
aABhAHIAcwBlAHQAOgAxADIAOAA7AA0ACgAJAG0AcwBvAC0AZwBlAG4AZQByAGkAYwAtAGYAbwBu
AHQALQBmAGEAbQBpAGwAeQA6AHMAdwBpAHMAcwA7AA0ACgAJAG0AcwBvAC0AZgBvAG4AdAAtAHAA
aQB0AGMAaAA6AHYAYQByAGkAYQBiAGwAZQA7AA0ACgAJAG0AcwBvAC0AZgBvAG4AdAAtAHMAaQBn
AG4AYQB0AHUAcgBlADoALQA1ADMANgA4ADcAMAAxADQANQAgADcAMQA3ADcANAA5ADcANQA5ACAA
MgAyACAAMAAgADEAMwAxADIAMwAxACAAMAA7AH0ADQAKAEAAZgBvAG4AdAAtAGYAYQBjAGUADQAK
AAkAewBmAG8AbgB0AC0AZgBhAG0AaQBsAHkAOgAiAFkAdQAgAEcAbwB0AGgAaQBjACAAVQBJACAA
UwBlAG0AaQBsAGkAZwBoAHQAIgA7AA0ACgAJAHAAYQBuAG8AcwBlAC0AMQA6ADIAIAAxADEAIAA0
ACAAMAAgADAAIAAwACAAMAAgADAAIAAwACAAMAA7AA0ACgAJAG0AcwBvAC0AZgBvAG4AdAAtAGMA
aABhAHIAcwBlAHQAOgAxADIAOAA7AA0ACgAJAG0AcwBvAC0AZwBlAG4AZQByAGkAYwAtAGYAbwBu
AHQALQBmAGEAbQBpAGwAeQA6AHMAdwBpAHMAcwA7AA0ACgAJAG0AcwBvAC0AZgBvAG4AdAAtAHAA
aQB0AGMAaAA6AHYAYQByAGkAYQBiAGwAZQA7AA0ACgAJAG0AcwBvAC0AZgBvAG4AdAAtAHMAaQBn
AG4AYQB0AHUAcgBlADoALQA1ADMANgA4ADcAMAAxADQANQAgADcAMQA3ADcANAA5ADcANQA5ACAA
MgAyACAAMAAgADEAMwAxADIAMwAxACAAMAA7AH0ADQAKAEAAZgBvAG4AdAAtAGYAYQBjAGUADQAK
AAkAewBmAG8AbgB0AC0AZgBhAG0AaQBsAHkAOgAiAFwAQABZAHUAIABHAG8AdABoAGkAYwAgAFUA
SQAgAFMAZQBtAGkAbABpAGcAaAB0ACIAOwANAAoACQBwAGEAbgBvAHMAZQAtADEAOgAyACAAMQAx
ACAANAAgADAAIAAwACAAMAAgADAAIAAwACAAMAAgADAAOwANAAoACQBtAHMAbwAtAGYAbwBuAHQA
LQBjAGgAYQByAHMAZQB0ADoAMQAyADgAOwANAAoACQBtAHMAbwAtAGcAZQBuAGUAcgBpAGMALQBm
AG8AbgB0AC0AZgBhAG0AaQBsAHkAOgBzAHcAaQBzAHMAOwANAAoACQBtAHMAbwAtAGYAbwBuAHQA
LQBwAGkAdABjAGgAOgB2AGEAcgBpAGEAYgBsAGUAOwANAAoACQBtAHMAbwAtAGYAbwBuAHQALQBz
AGkAZwBuAGEAdAB1AHIAZQA6AC0ANQAzADYAOAA3ADAAMQA0ADUAIAA3ADEANwA3ADQAOQA3ADUA
OQAgADIAMgAgADAAIAAxADMAMQAyADMAMQAgADAAOwB9AA0ACgBAAGYAbwBuAHQALQBmAGEAYwBl
AA0ACgAJAHsAZgBvAG4AdAAtAGYAYQBtAGkAbAB5ADoAIgBIAG8AbABvAEwAZQBuAHMAIABNAEQA
TAAyACAAQQBzAHMAZQB0AHMAIgA7AA0ACgAJAHAAYQBuAG8AcwBlAC0AMQA6ADUAIAAxADAAIAAx
ACAAMgAgADEAIAAxACAAMQAgADEAIAAxACAAMQA7AA0ACgAJAG0AcwBvAC0AZgBvAG4AdAAtAGMA
aABhAHIAcwBlAHQAOgAwADsADQAKAAkAbQBzAG8ALQBnAGUAbgBlAHIAaQBjAC0AZgBvAG4AdAAt
AGYAYQBtAGkAbAB5ADoAcgBvAG0AYQBuADsADQAKAAkAbQBzAG8ALQBmAG8AbgB0AC0AcABpAHQA
YwBoADoAdgBhAHIAaQBhAGIAbABlADsADQAKAAkAbQBzAG8ALQBmAG8AbgB0AC0AcwBpAGcAbgBh
AHQAdQByAGUAOgAzACAAMgA2ADgANAAzADUANAA1ADYAIAAwACAAMAAgADEAIAAwADsAfQANAAoA
QABmAG8AbgB0AC0AZgBhAGMAZQANAAoACQB7AGYAbwBuAHQALQBmAGEAbQBpAGwAeQA6ACIATQBU
ACAARQB4AHQAcgBhACIAOwANAAoACQBwAGEAbgBvAHMAZQAtADEAOgA1ACAANQAgADEAIAAyACAA
MQAgADIAIAA1ACAAMgAgADIAIAAyADsADQAKAAkAbQBzAG8ALQBmAG8AbgB0AC0AYwBoAGEAcgBz
AGUAdAA6ADIAOwANAAoACQBtAHMAbwAtAGcAZQBuAGUAcgBpAGMALQBmAG8AbgB0AC0AZgBhAG0A
aQBsAHkAOgByAG8AbQBhAG4AOwANAAoACQBtAHMAbwAtAGYAbwBuAHQALQBwAGkAdABjAGgAOgB2
AGEAcgBpAGEAYgBsAGUAOwANAAoACQBtAHMAbwAtAGYAbwBuAHQALQBzAGkAZwBuAGEAdAB1AHIA
ZQA6ADAAIAAyADYAOAA0ADMANQA0ADUANgAgADAAIAAwACAALQAyADEANAA3ADQAOAAzADYANAA4
ACAAMAA7AH0ADQAKAEAAZgBvAG4AdAAtAGYAYQBjAGUADQAKAAkAewBmAG8AbgB0AC0AZgBhAG0A
aQBsAHkAOgAiAFwAQABBAHIAaQBhAGwAIABVAG4AaQBjAG8AZABlACAATQBTACIAOwANAAoACQBw
AGEAbgBvAHMAZQAtADEAOgAyACAAMQAxACAANgAgADQAIAAyACAAMgAgADIAIAAyACAAMgAgADQA
OwANAAoACQBtAHMAbwAtAGYAbwBuAHQALQBjAGgAYQByAHMAZQB0ADoAMQAyADgAOwANAAoACQBt
AHMAbwAtAGcAZQBuAGUAcgBpAGMALQBmAG8AbgB0AC0AZgBhAG0AaQBsAHkAOgBzAHcAaQBzAHMA
OwANAAoACQBtAHMAbwAtAGYAbwBuAHQALQBwAGkAdABjAGgAOgB2AGEAcgBpAGEAYgBsAGUAOwAN
AAoACQBtAHMAbwAtAGYAbwBuAHQALQBzAGkAZwBuAGEAdAB1AHIAZQA6AC0AMQAzADQAMgAzADgA
MgAwADkAIAAtADMANwAxADEAOQA1ADkAMAA1ACAANgAzACAAMAAgADQAMQAyADkAMgA3ADkAIAAw
ADsAfQANAAoAQABmAG8AbgB0AC0AZgBhAGMAZQANAAoACQB7AGYAbwBuAHQALQBmAGEAbQBpAGwA
eQA6ACIAVwBpAG4AZwBkAGkAbgBnAHMAIAAyACIAOwANAAoACQBwAGEAbgBvAHMAZQAtADEAOgA1
ACAAMgAgADEAIAAyACAAMQAgADUAIAA3ACAANwAgADcAIAA3ADsADQAKAAkAbQBzAG8ALQBmAG8A
bgB0AC0AYwBoAGEAcgBzAGUAdAA6ADIAOwANAAoACQBtAHMAbwAtAGcAZQBuAGUAcgBpAGMALQBm
AG8AbgB0AC0AZgBhAG0AaQBsAHkAOgByAG8AbQBhAG4AOwANAAoACQBtAHMAbwAtAGYAbwBuAHQA
LQBwAGkAdABjAGgAOgB2AGEAcgBpAGEAYgBsAGUAOwANAAoACQBtAHMAbwAtAGYAbwBuAHQALQBz
AGkAZwBuAGEAdAB1AHIAZQA6ADAAIAAyADYAOAA0ADMANQA0ADUANgAgADAAIAAwACAALQAyADEA
NAA3ADQAOAAzADYANAA4ACAAMAA7AH0ADQAKAEAAZgBvAG4AdAAtAGYAYQBjAGUADQAKAAkAewBm
AG8AbgB0AC0AZgBhAG0AaQBsAHkAOgAiAFcAaQBuAGcAZABpAG4AZwBzACAAMwAiADsADQAKAAkA
cABhAG4AbwBzAGUALQAxADoANQAgADQAIAAxACAAMgAgADEAIAA4ACAANwAgADcAIAA3ACAANwA7
AA0ACgAJAG0AcwBvAC0AZgBvAG4AdAAtAGMAaABhAHIAcwBlAHQAOgAyADsADQAKAAkAbQBzAG8A
LQBnAGUAbgBlAHIAaQBjAC0AZgBvAG4AdAAtAGYAYQBtAGkAbAB5ADoAcgBvAG0AYQBuADsADQAK
AAkAbQBzAG8ALQBmAG8AbgB0AC0AcABpAHQAYwBoADoAdgBhAHIAaQBhAGIAbABlADsADQAKAAkA
bQBzAG8ALQBmAG8AbgB0AC0AcwBpAGcAbgBhAHQAdQByAGUAOgAwACAAMgA2ADgANAAzADUANAA1
ADYAIAAwACAAMAAgAC0AMgAxADQANwA0ADgAMwA2ADQAOAAgADAAOwB9AA0ACgBAAGYAbwBuAHQA
LQBmAGEAYwBlAA0ACgAJAHsAZgBvAG4AdAAtAGYAYQBtAGkAbAB5ADoAQQBsAGcAZQByAGkAYQBu
ADsADQAKAAkAcABhAG4AbwBzAGUALQAxADoANAAgADIAIAA3ACAANQAgADQAIAAxADAAIAAyACAA
NgAgADcAIAAyADsADQAKAAkAbQBzAG8ALQBmAG8AbgB0AC0AYwBoAGEAcgBzAGUAdAA6ADAAOwAN
AAoACQBtAHMAbwAtAGcAZQBuAGUAcgBpAGMALQBmAG8AbgB0AC0AZgBhAG0AaQBsAHkAOgBkAGUA
YwBvAHIAYQB0AGkAdgBlADsADQAKAAkAbQBzAG8ALQBmAG8AbgB0AC0AcABpAHQAYwBoADoAdgBh
AHIAaQBhAGIAbABlADsADQAKAAkAbQBzAG8ALQBmAG8AbgB0AC0AcwBpAGcAbgBhAHQAdQByAGUA
OgAzACAAMAAgADAAIAAwACAAMQAgADAAOwB9AA0ACgBAAGYAbwBuAHQALQBmAGEAYwBlAA0ACgAJ
AHsAZgBvAG4AdAAtAGYAYQBtAGkAbAB5ADoAIgBCAGEAcwBrAGUAcgB2AGkAbABsAGUAIABPAGwA
ZAAgAEYAYQBjAGUAIgA7AA0ACgAJAHAAYQBuAG8AcwBlAC0AMQA6ADIAIAAyACAANgAgADIAIAA4
ACAANQAgADUAIAAyACAAMwAgADMAOwANAAoACQBtAHMAbwAtAGYAbwBuAHQALQBjAGgAYQByAHMA
ZQB0ADoAMAA7AA0ACgAJAG0AcwBvAC0AZwBlAG4AZQByAGkAYwAtAGYAbwBuAHQALQBmAGEAbQBp
AGwAeQA6AHIAbwBtAGEAbgA7AA0ACgAJAG0AcwBvAC0AZgBvAG4AdAAtAHAAaQB0AGMAaAA6AHYA
YQByAGkAYQBiAGwAZQA7AA0ACgAJAG0AcwBvAC0AZgBvAG4AdAAtAHMAaQBnAG4AYQB0AHUAcgBl
ADoAMwAgADAAIAAwACAAMAAgADEAIAAwADsAfQANAAoAQABmAG8AbgB0AC0AZgBhAGMAZQANAAoA
CQB7AGYAbwBuAHQALQBmAGEAbQBpAGwAeQA6ACIAQgBhAHUAaABhAHUAcwAgADkAMwAiADsADQAK
AAkAcABhAG4AbwBzAGUALQAxADoANAAgADMAIAA5ACAANQAgADIAIAAxADEAIAAyACAAMgAgADEA
MgAgADIAOwANAAoACQBtAHMAbwAtAGYAbwBuAHQALQBjAGgAYQByAHMAZQB0ADoAMAA7AA0ACgAJ
AG0AcwBvAC0AZwBlAG4AZQByAGkAYwAtAGYAbwBuAHQALQBmAGEAbQBpAGwAeQA6AGQAZQBjAG8A
cgBhAHQAaQB2AGUAOwANAAoACQBtAHMAbwAtAGYAbwBuAHQALQBwAGkAdABjAGgAOgB2AGEAcgBp
AGEAYgBsAGUAOwANAAoACQBtAHMAbwAtAGYAbwBuAHQALQBzAGkAZwBuAGEAdAB1AHIAZQA6ADMA
IAAwACAAMAAgADAAIAAxACAAMAA7AH0ADQAKAEAAZgBvAG4AdAAtAGYAYQBjAGUADQAKAAkAewBm
AG8AbgB0AC0AZgBhAG0AaQBsAHkAOgAiAEIAZQBsAGwAIABNAFQAIgA7AA0ACgAJAHAAYQBuAG8A
cwBlAC0AMQA6ADIAIAAyACAANQAgADMAIAA2ACAAMwAgADUAIAAyACAAMwAgADMAOwANAAoACQBt
AHMAbwAtAGYAbwBuAHQALQBjAGgAYQByAHMAZQB0ADoAMAA7AA0ACgAJAG0AcwBvAC0AZwBlAG4A
ZQByAGkAYwAtAGYAbwBuAHQALQBmAGEAbQBpAGwAeQA6AHIAbwBtAGEAbgA7AA0ACgAJAG0AcwBv
AC0AZgBvAG4AdAAtAHAAaQB0AGMAaAA6AHYAYQByAGkAYQBiAGwAZQA7AA0ACgAJAG0AcwBvAC0A
ZgBvAG4AdAAtAHMAaQBnAG4AYQB0AHUAcgBlADoAMwAgADAAIAAwACAAMAAgADEAIAAwADsAfQAN
AAoAQABmAG8AbgB0AC0AZgBhAGMAZQANAAoACQB7AGYAbwBuAHQALQBmAGEAbQBpAGwAeQA6ACIA
QgBlAHIAbABpAG4AIABTAGEAbgBzACAARgBCACIAOwANAAoACQBwAGEAbgBvAHMAZQAtADEAOgAy
ACAAMQA0ACAANgAgADIAIAAyACAANQAgADIAIAAyACAAMwAgADYAOwANAAoACQBtAHMAbwAtAGYA
bwBuAHQALQBjAGgAYQByAHMAZQB0ADoAMAA7AA0ACgAJAG0AcwBvAC0AZwBlAG4AZQByAGkAYwAt
AGYAbwBuAHQALQBmAGEAbQBpAGwAeQA6AHMAdwBpAHMAcwA7AA0ACgAJAG0AcwBvAC0AZgBvAG4A
dAAtAHAAaQB0AGMAaAA6AHYAYQByAGkAYQBiAGwAZQA7AA0ACgAJAG0AcwBvAC0AZgBvAG4AdAAt
AHMAaQBnAG4AYQB0AHUAcgBlADoAMwAgADAAIAAwACAAMAAgADEAIAAwADsAfQANAAoAQABmAG8A
bgB0AC0AZgBhAGMAZQANAAoACQB7AGYAbwBuAHQALQBmAGEAbQBpAGwAeQA6ACIAQgBlAHIAbgBh
AHIAZAAgAE0AVAAgAEMAbwBuAGQAZQBuAHMAZQBkACIAOwANAAoACQBwAGEAbgBvAHMAZQAtADEA
OgAyACAANQAgADgAIAA2ACAANgAgADkAIAA1ACAAMgAgADQAIAA0ADsADQAKAAkAbQBzAG8ALQBm
AG8AbgB0AC0AYwBoAGEAcgBzAGUAdAA6ADAAOwANAAoACQBtAHMAbwAtAGcAZQBuAGUAcgBpAGMA
LQBmAG8AbgB0AC0AZgBhAG0AaQBsAHkAOgByAG8AbQBhAG4AOwANAAoACQBtAHMAbwAtAGYAbwBu
AHQALQBwAGkAdABjAGgAOgB2AGEAcgBpAGEAYgBsAGUAOwANAAoACQBtAHMAbwAtAGYAbwBuAHQA
LQBzAGkAZwBuAGEAdAB1AHIAZQA6ADMAIAAwACAAMAAgADAAIAAxACAAMAA7AH0ADQAKAEAAZgBv
AG4AdAAtAGYAYQBjAGUADQAKAAkAewBmAG8AbgB0AC0AZgBhAG0AaQBsAHkAOgAiAEIAbwBkAG8A
bgBpACAATQBUACAAUABvAHMAdABlAHIAIABDAG8AbQBwAHIAZQBzAHMAZQBkACIAOwANAAoACQBw
AGEAbgBvAHMAZQAtADEAOgAyACAANwAgADcAIAA2ACAAOAAgADYAIAAxACAANQAgADIAIAA0ADsA
DQAKAAkAbQBzAG8ALQBmAG8AbgB0AC0AYwBoAGEAcgBzAGUAdAA6ADAAOwANAAoACQBtAHMAbwAt
AGcAZQBuAGUAcgBpAGMALQBmAG8AbgB0AC0AZgBhAG0AaQBsAHkAOgByAG8AbQBhAG4AOwANAAoA
CQBtAHMAbwAtAGYAbwBuAHQALQBwAGkAdABjAGgAOgB2AGEAcgBpAGEAYgBsAGUAOwANAAoACQBt
AHMAbwAtAGYAbwBuAHQALQBzAGkAZwBuAGEAdAB1AHIAZQA6ADcAIAAwACAAMAAgADAAIAAxADcA
IAAwADsAfQANAAoAQABmAG8AbgB0AC0AZgBhAGMAZQANAAoACQB7AGYAbwBuAHQALQBmAGEAbQBp
AGwAeQA6ACIAQgByAGkAdABhAG4AbgBpAGMAIABCAG8AbABkACIAOwANAAoACQBwAGEAbgBvAHMA
ZQAtADEAOgAyACAAMQAxACAAOQAgADMAIAA2ACAANwAgADMAIAAyACAAMgAgADQAOwANAAoACQBt
AHMAbwAtAGYAbwBuAHQALQBjAGgAYQByAHMAZQB0ADoAMAA7AA0ACgAJAG0AcwBvAC0AZwBlAG4A
ZQByAGkAYwAtAGYAbwBuAHQALQBmAGEAbQBpAGwAeQA6AHMAdwBpAHMAcwA7AA0ACgAJAG0AcwBv
AC0AZgBvAG4AdAAtAHAAaQB0AGMAaAA6AHYAYQByAGkAYQBiAGwAZQA7AA0ACgAJAG0AcwBvAC0A
ZgBvAG4AdAAtAHMAaQBnAG4AYQB0AHUAcgBlADoAMwAgADAAIAAwACAAMAAgADEAIAAwADsAfQAN
AAoAQABmAG8AbgB0AC0AZgBhAGMAZQANAAoACQB7AGYAbwBuAHQALQBmAGEAbQBpAGwAeQA6AEIA
cgBvAGEAZAB3AGEAeQA7AA0ACgAJAHAAYQBuAG8AcwBlAC0AMQA6ADQAIAA0ACAAOQAgADUAIAA4
ACAAMQAxACAAMgAgADIAIAA1ACAAMgA7AA0ACgAJAG0AcwBvAC0AZgBvAG4AdAAtAGMAaABhAHIA
cwBlAHQAOgAwADsADQAKAAkAbQBzAG8ALQBnAGUAbgBlAHIAaQBjAC0AZgBvAG4AdAAtAGYAYQBt
AGkAbAB5ADoAZABlAGMAbwByAGEAdABpAHYAZQA7AA0ACgAJAG0AcwBvAC0AZgBvAG4AdAAtAHAA
aQB0AGMAaAA6AHYAYQByAGkAYQBiAGwAZQA7AA0ACgAJAG0AcwBvAC0AZgBvAG4AdAAtAHMAaQBn
AG4AYQB0AHUAcgBlADoAMwAgADAAIAAwACAAMAAgADEAIAAwADsAfQANAAoAQABmAG8AbgB0AC0A
ZgBhAGMAZQANAAoACQB7AGYAbwBuAHQALQBmAGEAbQBpAGwAeQA6ACIAQgByAHUAcwBoACAAUwBj
AHIAaQBwAHQAIABNAFQAIgA7AA0ACgAJAHAAYQBuAG8AcwBlAC0AMQA6ADMAIAA2ACAAOAAgADIA
IAA0ACAANAAgADYAIAA3ACAAMwAgADQAOwANAAoACQBtAHMAbwAtAGYAbwBuAHQALQBjAGgAYQBy
AHMAZQB0ADoAMAA7AA0ACgAJAG0AcwBvAC0AZwBlAG4AZQByAGkAYwAtAGYAbwBuAHQALQBmAGEA
bQBpAGwAeQA6AHMAYwByAGkAcAB0ADsADQAKAAkAbQBzAG8ALQBmAG8AbgB0AC0AcABpAHQAYwBo
ADoAdgBhAHIAaQBhAGIAbABlADsADQAKAAkAbQBzAG8ALQBmAG8AbgB0AC0AcwBpAGcAbgBhAHQA
dQByAGUAOgAzACAAMAAgADAAIAAwACAAMQAgADAAOwB9AA0ACgBAAGYAbwBuAHQALQBmAGEAYwBl
AA0ACgAJAHsAZgBvAG4AdAAtAGYAYQBtAGkAbAB5ADoAIgBDAGEAbABpAGYAbwByAG4AaQBhAG4A
IABGAEIAIgA7AA0ACgAJAHAAYQBuAG8AcwBlAC0AMQA6ADIAIAA3ACAANAAgADMAIAA2ACAAOAAg
ADEAMQAgADMAIAAyACAANAA7AA0ACgAJAG0AcwBvAC0AZgBvAG4AdAAtAGMAaABhAHIAcwBlAHQA
OgAwADsADQAKAAkAbQBzAG8ALQBnAGUAbgBlAHIAaQBjAC0AZgBvAG4AdAAtAGYAYQBtAGkAbAB5
ADoAcgBvAG0AYQBuADsADQAKAAkAbQBzAG8ALQBmAG8AbgB0AC0AcABpAHQAYwBoADoAdgBhAHIA
aQBhAGIAbABlADsADQAKAAkAbQBzAG8ALQBmAG8AbgB0AC0AcwBpAGcAbgBhAHQAdQByAGUAOgAz
ACAAMAAgADAAIAAwACAAMQAgADAAOwB9AA0ACgBAAGYAbwBuAHQALQBmAGEAYwBlAA0ACgAJAHsA
ZgBvAG4AdAAtAGYAYQBtAGkAbAB5ADoAQwBlAG4AdABhAHUAcgA7AA0ACgAJAHAAYQBuAG8AcwBl
AC0AMQA6ADIAIAAzACAANQAgADQAIAA1ACAAMgAgADUAIAAyACAAMwAgADQAOwANAAoACQBtAHMA
bwAtAGYAbwBuAHQALQBjAGgAYQByAHMAZQB0ADoAMAA7AA0ACgAJAG0AcwBvAC0AZwBlAG4AZQBy
AGkAYwAtAGYAbwBuAHQALQBmAGEAbQBpAGwAeQA6AHIAbwBtAGEAbgA7AA0ACgAJAG0AcwBvAC0A
ZgBvAG4AdAAtAHAAaQB0AGMAaAA6AHYAYQByAGkAYQBiAGwAZQA7AA0ACgAJAG0AcwBvAC0AZgBv
AG4AdAAtAHMAaQBnAG4AYQB0AHUAcgBlADoAMwAgADAAIAAwACAAMAAgADEAIAAwADsAfQANAAoA
QABmAG8AbgB0AC0AZgBhAGMAZQANAAoACQB7AGYAbwBuAHQALQBmAGEAbQBpAGwAeQA6ACIAQwBl
AG4AdAB1AHIAeQAgAEcAbwB0AGgAaQBjACIAOwANAAoACQBwAGEAbgBvAHMAZQAtADEAOgAyACAA
MQAxACAANQAgADIAIAAyACAAMgAgADIAIAAyACAAMgAgADQAOwANAAoACQBtAHMAbwAtAGYAbwBu
AHQALQBjAGgAYQByAHMAZQB0ADoAMgAwADQAOwANAAoACQBtAHMAbwAtAGcAZQBuAGUAcgBpAGMA
LQBmAG8AbgB0AC0AZgBhAG0AaQBsAHkAOgBzAHcAaQBzAHMAOwANAAoACQBtAHMAbwAtAGYAbwBu
AHQALQBwAGkAdABjAGgAOgB2AGEAcgBpAGEAYgBsAGUAOwANAAoACQBtAHMAbwAtAGYAbwBuAHQA
LQBzAGkAZwBuAGEAdAB1AHIAZQA6ADYANAA3ACAAMAAgADAAIAAwACAAMQA1ADkAIAAwADsAfQAN
AAoAQABmAG8AbgB0AC0AZgBhAGMAZQANAAoACQB7AGYAbwBuAHQALQBmAGEAbQBpAGwAeQA6AEMA
aABpAGwAbABlAHIAOwANAAoACQBwAGEAbgBvAHMAZQAtADEAOgA0ACAAMgAgADQAIAA0ACAAMwAg
ADEANgAgADcAIAAyACAANgAgADIAOwANAAoACQBtAHMAbwAtAGYAbwBuAHQALQBjAGgAYQByAHMA
ZQB0ADoAMAA7AA0ACgAJAG0AcwBvAC0AZwBlAG4AZQByAGkAYwAtAGYAbwBuAHQALQBmAGEAbQBp
AGwAeQA6AGQAZQBjAG8AcgBhAHQAaQB2AGUAOwANAAoACQBtAHMAbwAtAGYAbwBuAHQALQBwAGkA
dABjAGgAOgB2AGEAcgBpAGEAYgBsAGUAOwANAAoACQBtAHMAbwAtAGYAbwBuAHQALQBzAGkAZwBu
AGEAdAB1AHIAZQA6ADMAIAAwACAAMAAgADAAIAAxACAAMAA7AH0ADQAKAEAAZgBvAG4AdAAtAGYA
YQBjAGUADQAKAAkAewBmAG8AbgB0AC0AZgBhAG0AaQBsAHkAOgAiAEMAbwBsAG8AbgBuAGEAIABN
AFQAIgA7AA0ACgAJAHAAYQBuAG8AcwBlAC0AMQA6ADQAIAAyACAAOAAgADUAIAA2ACAAMgAgADIA
IAAzACAAMgAgADMAOwANAAoACQBtAHMAbwAtAGYAbwBuAHQALQBjAGgAYQByAHMAZQB0ADoAMAA7
AA0ACgAJAG0AcwBvAC0AZwBlAG4AZQByAGkAYwAtAGYAbwBuAHQALQBmAGEAbQBpAGwAeQA6AGQA
ZQBjAG8AcgBhAHQAaQB2AGUAOwANAAoACQBtAHMAbwAtAGYAbwBuAHQALQBwAGkAdABjAGgAOgB2
AGEAcgBpAGEAYgBsAGUAOwANAAoACQBtAHMAbwAtAGYAbwBuAHQALQBzAGkAZwBuAGEAdAB1AHIA
ZQA6ADMAIAAwACAAMAAgADAAIAAxACAAMAA7AH0ADQAKAEAAZgBvAG4AdAAtAGYAYQBjAGUADQAK
AAkAewBmAG8AbgB0AC0AZgBhAG0AaQBsAHkAOgAiAEMAbwBvAHAAZQByACAAQgBsAGEAYwBrACIA
OwANAAoACQBwAGEAbgBvAHMAZQAtADEAOgAyACAAOAAgADkAIAA0ACAANAAgADMAIAAxADEAIAAy
ACAANAAgADQAOwANAAoACQBtAHMAbwAtAGYAbwBuAHQALQBjAGgAYQByAHMAZQB0ADoAMAA7AA0A
CgAJAG0AcwBvAC0AZwBlAG4AZQByAGkAYwAtAGYAbwBuAHQALQBmAGEAbQBpAGwAeQA6AHIAbwBt
AGEAbgA7AA0ACgAJAG0AcwBvAC0AZgBvAG4AdAAtAHAAaQB0AGMAaAA6AHYAYQByAGkAYQBiAGwA
ZQA7AA0ACgAJAG0AcwBvAC0AZgBvAG4AdAAtAHMAaQBnAG4AYQB0AHUAcgBlADoAMwAgADAAIAAw
ACAAMAAgADEAIAAwADsAfQANAAoAQABmAG8AbgB0AC0AZgBhAGMAZQANAAoACQB7AGYAbwBuAHQA
LQBmAGEAbQBpAGwAeQA6ACIARgBvAG8AdABsAGkAZwBoAHQAIABNAFQAIABMAGkAZwBoAHQAIgA7
AA0ACgAJAHAAYQBuAG8AcwBlAC0AMQA6ADIAIAA0ACAANgAgADIAIAA2ACAAMwAgADEAMAAgADIA
IAAzACAANAA7AA0ACgAJAG0AcwBvAC0AZgBvAG4AdAAtAGMAaABhAHIAcwBlAHQAOgAwADsADQAK
AAkAbQBzAG8ALQBnAGUAbgBlAHIAaQBjAC0AZgBvAG4AdAAtAGYAYQBtAGkAbAB5ADoAcgBvAG0A
YQBuADsADQAKAAkAbQBzAG8ALQBmAG8AbgB0AC0AcABpAHQAYwBoADoAdgBhAHIAaQBhAGIAbABl
ADsADQAKAAkAbQBzAG8ALQBmAG8AbgB0AC0AcwBpAGcAbgBhAHQAdQByAGUAOgAzACAAMAAgADAA
IAAwACAAMQAgADAAOwB9AA0ACgBAAGYAbwBuAHQALQBmAGEAYwBlAA0ACgAJAHsAZgBvAG4AdAAt
AGYAYQBtAGkAbAB5ADoAIgBGAHIAZQBlAHMAdAB5AGwAZQAgAFMAYwByAGkAcAB0ACIAOwANAAoA
CQBwAGEAbgBvAHMAZQAtADEAOgAzACAAOAAgADQAIAAyACAAMwAgADIAIAA1ACAAMQAxACAANAAg
ADQAOwANAAoACQBtAHMAbwAtAGYAbwBuAHQALQBjAGgAYQByAHMAZQB0ADoAMAA7AA0ACgAJAG0A
cwBvAC0AZwBlAG4AZQByAGkAYwAtAGYAbwBuAHQALQBmAGEAbQBpAGwAeQA6AHMAYwByAGkAcAB0
ADsADQAKAAkAbQBzAG8ALQBmAG8AbgB0AC0AcABpAHQAYwBoADoAdgBhAHIAaQBhAGIAbABlADsA
DQAKAAkAbQBzAG8ALQBmAG8AbgB0AC0AcwBpAGcAbgBhAHQAdQByAGUAOgAzACAAMAAgADAAIAAw
ACAAMQAgADAAOwB9AA0ACgBAAGYAbwBuAHQALQBmAGEAYwBlAA0ACgAJAHsAZgBvAG4AdAAtAGYA
YQBtAGkAbAB5ADoAIgBIAGEAcgBsAG8AdwAgAFMAbwBsAGkAZAAgAEkAdABhAGwAaQBjACIAOwAN
AAoACQBwAGEAbgBvAHMAZQAtADEAOgA0ACAAMwAgADYAIAA0ACAAMgAgADEANQAgADIAIAAyACAA
MQAzACAAMgA7AA0ACgAJAG0AcwBvAC0AZgBvAG4AdAAtAGMAaABhAHIAcwBlAHQAOgAwADsADQAK
AAkAbQBzAG8ALQBnAGUAbgBlAHIAaQBjAC0AZgBvAG4AdAAtAGYAYQBtAGkAbAB5ADoAZABlAGMA
bwByAGEAdABpAHYAZQA7AA0ACgAJAG0AcwBvAC0AZgBvAG4AdAAtAHAAaQB0AGMAaAA6AHYAYQBy
AGkAYQBiAGwAZQA7AA0ACgAJAG0AcwBvAC0AZgBvAG4AdAAtAHMAaQBnAG4AYQB0AHUAcgBlADoA
MwAgADAAIAAwACAAMAAgADEAIAAwADsAfQANAAoAQABmAG8AbgB0AC0AZgBhAGMAZQANAAoACQB7
AGYAbwBuAHQALQBmAGEAbQBpAGwAeQA6AEgAYQByAHIAaQBuAGcAdABvAG4AOwANAAoACQBwAGEA
bgBvAHMAZQAtADEAOgA0ACAANAAgADUAIAA1ACAANQAgADEAMAAgADIAIAAyACAANwAgADIAOwAN
AAoACQBtAHMAbwAtAGYAbwBuAHQALQBjAGgAYQByAHMAZQB0ADoAMAA7AA0ACgAJAG0AcwBvAC0A
ZwBlAG4AZQByAGkAYwAtAGYAbwBuAHQALQBmAGEAbQBpAGwAeQA6AGQAZQBjAG8AcgBhAHQAaQB2
AGUAOwANAAoACQBtAHMAbwAtAGYAbwBuAHQALQBwAGkAdABjAGgAOgB2AGEAcgBpAGEAYgBsAGUA
OwANAAoACQBtAHMAbwAtAGYAbwBuAHQALQBzAGkAZwBuAGEAdAB1AHIAZQA6ADMAIAAwACAAMAAg
ADAAIAAxACAAMAA7AH0ADQAKAEAAZgBvAG4AdAAtAGYAYQBjAGUADQAKAAkAewBmAG8AbgB0AC0A
ZgBhAG0AaQBsAHkAOgAiAEgAaQBnAGgAIABUAG8AdwBlAHIAIABUAGUAeAB0ACIAOwANAAoACQBw
AGEAbgBvAHMAZQAtADEAOgAyACAANAAgADUAIAAyACAANQAgADUAIAA2ACAAMwAgADMAIAAzADsA
DQAKAAkAbQBzAG8ALQBmAG8AbgB0AC0AYwBoAGEAcgBzAGUAdAA6ADAAOwANAAoACQBtAHMAbwAt
AGcAZQBuAGUAcgBpAGMALQBmAG8AbgB0AC0AZgBhAG0AaQBsAHkAOgByAG8AbQBhAG4AOwANAAoA
CQBtAHMAbwAtAGYAbwBuAHQALQBwAGkAdABjAGgAOgB2AGEAcgBpAGEAYgBsAGUAOwANAAoACQBt
AHMAbwAtAGYAbwBuAHQALQBzAGkAZwBuAGEAdAB1AHIAZQA6ADMAIAAwACAAMAAgADAAIAAxACAA
MAA7AH0ADQAKAEAAZgBvAG4AdAAtAGYAYQBjAGUADQAKAAkAewBmAG8AbgB0AC0AZgBhAG0AaQBs
AHkAOgBKAG8AawBlAHIAbQBhAG4AOwANAAoACQBwAGEAbgBvAHMAZQAtADEAOgA0ACAAOQAgADYA
IAA1ACAANgAgADEAMwAgADYAIAAyACAANwAgADIAOwANAAoACQBtAHMAbwAtAGYAbwBuAHQALQBj
AGgAYQByAHMAZQB0ADoAMAA7AA0ACgAJAG0AcwBvAC0AZwBlAG4AZQByAGkAYwAtAGYAbwBuAHQA
LQBmAGEAbQBpAGwAeQA6AGQAZQBjAG8AcgBhAHQAaQB2AGUAOwANAAoACQBtAHMAbwAtAGYAbwBu
AHQALQBwAGkAdABjAGgAOgB2AGEAcgBpAGEAYgBsAGUAOwANAAoACQBtAHMAbwAtAGYAbwBuAHQA
LQBzAGkAZwBuAGEAdAB1AHIAZQA6ADMAIAAwACAAMAAgADAAIAAxACAAMAA7AH0ADQAKAEAAZgBv
AG4AdAAtAGYAYQBjAGUADQAKAAkAewBmAG8AbgB0AC0AZgBhAG0AaQBsAHkAOgAiAEoAdQBpAGMA
ZQAgAEkAVABDACIAOwANAAoACQBwAGEAbgBvAHMAZQAtADEAOgA0ACAANAAgADQAIAAzACAANAAg
ADEAMAAgADIAIAAyACAAMgAgADIAOwANAAoACQBtAHMAbwAtAGYAbwBuAHQALQBjAGgAYQByAHMA
ZQB0ADoAMAA7AA0ACgAJAG0AcwBvAC0AZwBlAG4AZQByAGkAYwAtAGYAbwBuAHQALQBmAGEAbQBp
AGwAeQA6AGQAZQBjAG8AcgBhAHQAaQB2AGUAOwANAAoACQBtAHMAbwAtAGYAbwBuAHQALQBwAGkA
dABjAGgAOgB2AGEAcgBpAGEAYgBsAGUAOwANAAoACQBtAHMAbwAtAGYAbwBuAHQALQBzAGkAZwBu
AGEAdAB1AHIAZQA6ADMAIAAwACAAMAAgADAAIAAxACAAMAA7AH0ADQAKAEAAZgBvAG4AdAAtAGYA
YQBjAGUADQAKAAkAewBmAG8AbgB0AC0AZgBhAG0AaQBsAHkAOgAiAEsAcgBpAHMAdABlAG4AIABJ
AFQAQwAiADsADQAKAAkAcABhAG4AbwBzAGUALQAxADoAMwAgADUAIAA1ACAAMgAgADQAIAAyACAA
MgAgADMAIAAyACAAMgA7AA0ACgAJAG0AcwBvAC0AZgBvAG4AdAAtAGMAaABhAHIAcwBlAHQAOgAw
ADsADQAKAAkAbQBzAG8ALQBnAGUAbgBlAHIAaQBjAC0AZgBvAG4AdAAtAGYAYQBtAGkAbAB5ADoA
cwBjAHIAaQBwAHQAOwANAAoACQBtAHMAbwAtAGYAbwBuAHQALQBwAGkAdABjAGgAOgB2AGEAcgBp
AGEAYgBsAGUAOwANAAoACQBtAHMAbwAtAGYAbwBuAHQALQBzAGkAZwBuAGEAdAB1AHIAZQA6ADMA
IAAwACAAMAAgADAAIAAxACAAMAA7AH0ADQAKAEAAZgBvAG4AdAAtAGYAYQBjAGUADQAKAAkAewBm
AG8AbgB0AC0AZgBhAG0AaQBsAHkAOgAiAEsAdQBuAHMAdABsAGUAcgAgAFMAYwByAGkAcAB0ACIA
OwANAAoACQBwAGEAbgBvAHMAZQAtADEAOgAzACAAMwAgADQAIAAyACAAMgAgADYAIAA3ACAAMQAz
ACAAMQAzACAANgA7AA0ACgAJAG0AcwBvAC0AZgBvAG4AdAAtAGMAaABhAHIAcwBlAHQAOgAwADsA
DQAKAAkAbQBzAG8ALQBnAGUAbgBlAHIAaQBjAC0AZgBvAG4AdAAtAGYAYQBtAGkAbAB5ADoAcwBj
AHIAaQBwAHQAOwANAAoACQBtAHMAbwAtAGYAbwBuAHQALQBwAGkAdABjAGgAOgB2AGEAcgBpAGEA
YgBsAGUAOwANAAoACQBtAHMAbwAtAGYAbwBuAHQALQBzAGkAZwBuAGEAdAB1AHIAZQA6ADMAIAAw
ACAAMAAgADAAIAAxACAAMAA7AH0ADQAKAEAAZgBvAG4AdAAtAGYAYQBjAGUADQAKAAkAewBmAG8A
bgB0AC0AZgBhAG0AaQBsAHkAOgAiAEwAdQBjAGkAZABhACAAQgByAGkAZwBoAHQAIgA7AA0ACgAJ
AHAAYQBuAG8AcwBlAC0AMQA6ADIAIAA0ACAANgAgADIAIAA1ACAANQAgADUAIAAyACAAMwAgADQA
OwANAAoACQBtAHMAbwAtAGYAbwBuAHQALQBjAGgAYQByAHMAZQB0ADoAMAA7AA0ACgAJAG0AcwBv
AC0AZwBlAG4AZQByAGkAYwAtAGYAbwBuAHQALQBmAGEAbQBpAGwAeQA6AHIAbwBtAGEAbgA7AA0A
CgAJAG0AcwBvAC0AZgBvAG4AdAAtAHAAaQB0AGMAaAA6AHYAYQByAGkAYQBiAGwAZQA7AA0ACgAJ
AG0AcwBvAC0AZgBvAG4AdAAtAHMAaQBnAG4AYQB0AHUAcgBlADoAMwAgADAAIAAwACAAMAAgADEA
IAAwADsAfQANAAoAQABmAG8AbgB0AC0AZgBhAGMAZQANAAoACQB7AGYAbwBuAHQALQBmAGEAbQBp
AGwAeQA6ACIATAB1AGMAaQBkAGEAIABDAGEAbABsAGkAZwByAGEAcABoAHkAIgA7AA0ACgAJAHAA
YQBuAG8AcwBlAC0AMQA6ADMAIAAxACAAMQAgADEAIAAxACAAMQAgADEAIAAxACAAMQAgADEAOwAN
AAoACQBtAHMAbwAtAGYAbwBuAHQALQBjAGgAYQByAHMAZQB0ADoAMAA7AA0ACgAJAG0AcwBvAC0A
ZwBlAG4AZQByAGkAYwAtAGYAbwBuAHQALQBmAGEAbQBpAGwAeQA6AHMAYwByAGkAcAB0ADsADQAK
AAkAbQBzAG8ALQBmAG8AbgB0AC0AcABpAHQAYwBoADoAdgBhAHIAaQBhAGIAbABlADsADQAKAAkA
bQBzAG8ALQBmAG8AbgB0AC0AcwBpAGcAbgBhAHQAdQByAGUAOgAzACAAMAAgADAAIAAwACAAMQAg
ADAAOwB9AA0ACgBAAGYAbwBuAHQALQBmAGEAYwBlAA0ACgAJAHsAZgBvAG4AdAAtAGYAYQBtAGkA
bAB5ADoAIgBMAHUAYwBpAGQAYQAgAEYAYQB4ACIAOwANAAoACQBwAGEAbgBvAHMAZQAtADEAOgAy
ACAANgAgADYAIAAyACAANQAgADUAIAA1ACAAMgAgADIAIAA0ADsADQAKAAkAbQBzAG8ALQBmAG8A
bgB0AC0AYwBoAGEAcgBzAGUAdAA6ADAAOwANAAoACQBtAHMAbwAtAGcAZQBuAGUAcgBpAGMALQBm
AG8AbgB0AC0AZgBhAG0AaQBsAHkAOgByAG8AbQBhAG4AOwANAAoACQBtAHMAbwAtAGYAbwBuAHQA
LQBwAGkAdABjAGgAOgB2AGEAcgBpAGEAYgBsAGUAOwANAAoACQBtAHMAbwAtAGYAbwBuAHQALQBz
AGkAZwBuAGEAdAB1AHIAZQA6ADMAIAAwACAAMAAgADAAIAAxACAAMAA7AH0ADQAKAEAAZgBvAG4A
dAAtAGYAYQBjAGUADQAKAAkAewBmAG8AbgB0AC0AZgBhAG0AaQBsAHkAOgAiAEwAdQBjAGkAZABh
ACAASABhAG4AZAB3AHIAaQB0AGkAbgBnACIAOwANAAoACQBwAGEAbgBvAHMAZQAtADEAOgAzACAA
MQAgADEAIAAxACAAMQAgADEAIAAxACAAMQAgADEAIAAxADsADQAKAAkAbQBzAG8ALQBmAG8AbgB0
AC0AYwBoAGEAcgBzAGUAdAA6ADAAOwANAAoACQBtAHMAbwAtAGcAZQBuAGUAcgBpAGMALQBmAG8A
bgB0AC0AZgBhAG0AaQBsAHkAOgBzAGMAcgBpAHAAdAA7AA0ACgAJAG0AcwBvAC0AZgBvAG4AdAAt
AHAAaQB0AGMAaAA6AHYAYQByAGkAYQBiAGwAZQA7AA0ACgAJAG0AcwBvAC0AZgBvAG4AdAAtAHMA
aQBnAG4AYQB0AHUAcgBlADoAMwAgADAAIAAwACAAMAAgADEAIAAwADsAfQANAAoAQABmAG8AbgB0
AC0AZgBhAGMAZQANAAoACQB7AGYAbwBuAHQALQBmAGEAbQBpAGwAeQA6AE0AYQBnAG4AZQB0AG8A
OwANAAoACQBwAGEAbgBvAHMAZQAtADEAOgA0ACAAMwAgADgAIAA1ACAANQAgADgAIAAyACAAMgAg
ADEAMwAgADIAOwANAAoACQBtAHMAbwAtAGYAbwBuAHQALQBjAGgAYQByAHMAZQB0ADoAMAA7AA0A
CgAJAG0AcwBvAC0AZwBlAG4AZQByAGkAYwAtAGYAbwBuAHQALQBmAGEAbQBpAGwAeQA6AGQAZQBj
AG8AcgBhAHQAaQB2AGUAOwANAAoACQBtAHMAbwAtAGYAbwBuAHQALQBwAGkAdABjAGgAOgB2AGEA
cgBpAGEAYgBsAGUAOwANAAoACQBtAHMAbwAtAGYAbwBuAHQALQBzAGkAZwBuAGEAdAB1AHIAZQA6
ADMAIAAwACAAMAAgADAAIAAxACAAMAA7AH0ADQAKAEAAZgBvAG4AdAAtAGYAYQBjAGUADQAKAAkA
ewBmAG8AbgB0AC0AZgBhAG0AaQBsAHkAOgAiAE0AYQB0AHUAcgBhACAATQBUACAAUwBjAHIAaQBw
AHQAIABDAGEAcABpAHQAYQBsAHMAIgA7AA0ACgAJAHAAYQBuAG8AcwBlAC0AMQA6ADMAIAAyACAA
OAAgADIAIAA2ACAANgAgADIAIAA3ACAAMgAgADIAOwANAAoACQBtAHMAbwAtAGYAbwBuAHQALQBj
AGgAYQByAHMAZQB0ADoAMAA7AA0ACgAJAG0AcwBvAC0AZwBlAG4AZQByAGkAYwAtAGYAbwBuAHQA
LQBmAGEAbQBpAGwAeQA6AHMAYwByAGkAcAB0ADsADQAKAAkAbQBzAG8ALQBmAG8AbgB0AC0AcABp
AHQAYwBoADoAdgBhAHIAaQBhAGIAbABlADsADQAKAAkAbQBzAG8ALQBmAG8AbgB0AC0AcwBpAGcA
bgBhAHQAdQByAGUAOgAzACAAMAAgADAAIAAwACAAMQAgADAAOwB9AA0ACgBAAGYAbwBuAHQALQBm
AGEAYwBlAA0ACgAJAHsAZgBvAG4AdAAtAGYAYQBtAGkAbAB5ADoATQBpAHMAdAByAGEAbAA7AA0A
CgAJAHAAYQBuAG8AcwBlAC0AMQA6ADMAIAA5ACAANwAgADIAIAAzACAANAAgADcAIAAyACAANAAg
ADMAOwANAAoACQBtAHMAbwAtAGYAbwBuAHQALQBjAGgAYQByAHMAZQB0ADoAMgAwADQAOwANAAoA
CQBtAHMAbwAtAGcAZQBuAGUAcgBpAGMALQBmAG8AbgB0AC0AZgBhAG0AaQBsAHkAOgBzAGMAcgBp
AHAAdAA7AA0ACgAJAG0AcwBvAC0AZgBvAG4AdAAtAHAAaQB0AGMAaAA6AHYAYQByAGkAYQBiAGwA
ZQA7AA0ACgAJAG0AcwBvAC0AZgBvAG4AdAAtAHMAaQBnAG4AYQB0AHUAcgBlADoANgA0ADcAIAAw
ACAAMAAgADAAIAAxADUAOQAgADAAOwB9AA0ACgBAAGYAbwBuAHQALQBmAGEAYwBlAA0ACgAJAHsA
ZgBvAG4AdAAtAGYAYQBtAGkAbAB5ADoAIgBNAG8AZABlAHIAbgAgAE4AbwBcAC4AIAAyADAAIgA7
AA0ACgAJAHAAYQBuAG8AcwBlAC0AMQA6ADIAIAA3ACAANwAgADQAIAA3ACAANQAgADUAIAAyACAA
MwAgADMAOwANAAoACQBtAHMAbwAtAGYAbwBuAHQALQBjAGgAYQByAHMAZQB0ADoAMAA7AA0ACgAJ
AG0AcwBvAC0AZwBlAG4AZQByAGkAYwAtAGYAbwBuAHQALQBmAGEAbQBpAGwAeQA6AHIAbwBtAGEA
bgA7AA0ACgAJAG0AcwBvAC0AZgBvAG4AdAAtAHAAaQB0AGMAaAA6AHYAYQByAGkAYQBiAGwAZQA7
AA0ACgAJAG0AcwBvAC0AZgBvAG4AdAAtAHMAaQBnAG4AYQB0AHUAcgBlADoAMwAgADAAIAAwACAA
MAAgADEAIAAwADsAfQANAAoAQABmAG8AbgB0AC0AZgBhAGMAZQANAAoACQB7AGYAbwBuAHQALQBm
AGEAbQBpAGwAeQA6ACIATQBvAG4AbwB0AHkAcABlACAAQwBvAHIAcwBpAHYAYQAiADsADQAKAAkA
cABhAG4AbwBzAGUALQAxADoAMwAgADEAIAAxACAAMQAgADEAIAAyACAAMQAgADEAIAAxACAAMQA7
AA0ACgAJAG0AcwBvAC0AZgBvAG4AdAAtAGMAaABhAHIAcwBlAHQAOgAyADAANAA7AA0ACgAJAG0A
cwBvAC0AZwBlAG4AZQByAGkAYwAtAGYAbwBuAHQALQBmAGEAbQBpAGwAeQA6AHMAYwByAGkAcAB0
ADsADQAKAAkAbQBzAG8ALQBmAG8AbgB0AC0AcABpAHQAYwBoADoAdgBhAHIAaQBhAGIAbABlADsA
DQAKAAkAbQBzAG8ALQBmAG8AbgB0AC0AcwBpAGcAbgBhAHQAdQByAGUAOgA2ADQANwAgADAAIAAw
ACAAMAAgADEANQA5ACAAMAA7AH0ADQAKAEAAZgBvAG4AdAAtAGYAYQBjAGUADQAKAAkAewBmAG8A
bgB0AC0AZgBhAG0AaQBsAHkAOgAiAE4AaQBhAGcAYQByAGEAIABFAG4AZwByAGEAdgBlAGQAIgA7
AA0ACgAJAHAAYQBuAG8AcwBlAC0AMQA6ADQAIAAyACAANQAgADIAIAA3ACAANwAgADMAIAAzACAA
MgAgADIAOwANAAoACQBtAHMAbwAtAGYAbwBuAHQALQBjAGgAYQByAHMAZQB0ADoAMAA7AA0ACgAJ
AG0AcwBvAC0AZwBlAG4AZQByAGkAYwAtAGYAbwBuAHQALQBmAGEAbQBpAGwAeQA6AGQAZQBjAG8A
cgBhAHQAaQB2AGUAOwANAAoACQBtAHMAbwAtAGYAbwBuAHQALQBwAGkAdABjAGgAOgB2AGEAcgBp
AGEAYgBsAGUAOwANAAoACQBtAHMAbwAtAGYAbwBuAHQALQBzAGkAZwBuAGEAdAB1AHIAZQA6ADMA
IAAwACAAMAAgADAAIAAxACAAMAA7AH0ADQAKAEAAZgBvAG4AdAAtAGYAYQBjAGUADQAKAAkAewBm
AG8AbgB0AC0AZgBhAG0AaQBsAHkAOgAiAE4AaQBhAGcAYQByAGEAIABTAG8AbABpAGQAIgA7AA0A
CgAJAHAAYQBuAG8AcwBlAC0AMQA6ADQAIAAyACAANQAgADIAIAA3ACAANwAgADIAIAAyACAAMgAg
ADIAOwANAAoACQBtAHMAbwAtAGYAbwBuAHQALQBjAGgAYQByAHMAZQB0ADoAMAA7AA0ACgAJAG0A
cwBvAC0AZwBlAG4AZQByAGkAYwAtAGYAbwBuAHQALQBmAGEAbQBpAGwAeQA6AGQAZQBjAG8AcgBh
AHQAaQB2AGUAOwANAAoACQBtAHMAbwAtAGYAbwBuAHQALQBwAGkAdABjAGgAOgB2AGEAcgBpAGEA
YgBsAGUAOwANAAoACQBtAHMAbwAtAGYAbwBuAHQALQBzAGkAZwBuAGEAdAB1AHIAZQA6ADMAIAAw
ACAAMAAgADAAIAAxACAAMAA7AH0ADQAKAEAAZgBvAG4AdAAtAGYAYQBjAGUADQAKAAkAewBmAG8A
bgB0AC0AZgBhAG0AaQBsAHkAOgAiAE8AbABkACAARQBuAGcAbABpAHMAaAAgAFQAZQB4AHQAIABN
AFQAIgA7AA0ACgAJAHAAYQBuAG8AcwBlAC0AMQA6ADMAIAA0ACAAOQAgADIAIAA0ACAANQAgADgA
IAAzACAAOAAgADYAOwANAAoACQBtAHMAbwAtAGYAbwBuAHQALQBjAGgAYQByAHMAZQB0ADoAMAA7
AA0ACgAJAG0AcwBvAC0AZwBlAG4AZQByAGkAYwAtAGYAbwBuAHQALQBmAGEAbQBpAGwAeQA6AHMA
YwByAGkAcAB0ADsADQAKAAkAbQBzAG8ALQBmAG8AbgB0AC0AcABpAHQAYwBoADoAdgBhAHIAaQBh
AGIAbABlADsADQAKAAkAbQBzAG8ALQBmAG8AbgB0AC0AcwBpAGcAbgBhAHQAdQByAGUAOgAzACAA
MAAgADAAIAAwACAAMQAgADAAOwB9AA0ACgBAAGYAbwBuAHQALQBmAGEAYwBlAA0ACgAJAHsAZgBv
AG4AdAAtAGYAYQBtAGkAbAB5ADoATwBuAHkAeAA7AA0ACgAJAHAAYQBuAG8AcwBlAC0AMQA6ADQA
IAA1ACAANgAgADIAIAA4ACAANwAgADIAIAAyACAAMgAgADMAOwANAAoACQBtAHMAbwAtAGYAbwBu
AHQALQBjAGgAYQByAHMAZQB0ADoAMAA7AA0ACgAJAG0AcwBvAC0AZwBlAG4AZQByAGkAYwAtAGYA
bwBuAHQALQBmAGEAbQBpAGwAeQA6AGQAZQBjAG8AcgBhAHQAaQB2AGUAOwANAAoACQBtAHMAbwAt
AGYAbwBuAHQALQBwAGkAdABjAGgAOgB2AGEAcgBpAGEAYgBsAGUAOwANAAoACQBtAHMAbwAtAGYA
bwBuAHQALQBzAGkAZwBuAGEAdAB1AHIAZQA6ADMAIAAwACAAMAAgADAAIAAxACAAMAA7AH0ADQAK
AEAAZgBvAG4AdAAtAGYAYQBjAGUADQAKAAkAewBmAG8AbgB0AC0AZgBhAG0AaQBsAHkAOgBQAGEA
cgBjAGgAbQBlAG4AdAA7AA0ACgAJAHAAYQBuAG8AcwBlAC0AMQA6ADMAIAA0ACAANgAgADIAIAA0
ACAANwAgADgAIAA0ACAAOAAgADQAOwANAAoACQBtAHMAbwAtAGYAbwBuAHQALQBjAGgAYQByAHMA
ZQB0ADoAMAA7AA0ACgAJAG0AcwBvAC0AZwBlAG4AZQByAGkAYwAtAGYAbwBuAHQALQBmAGEAbQBp
AGwAeQA6AHMAYwByAGkAcAB0ADsADQAKAAkAbQBzAG8ALQBmAG8AbgB0AC0AcABpAHQAYwBoADoA
dgBhAHIAaQBhAGIAbABlADsADQAKAAkAbQBzAG8ALQBmAG8AbgB0AC0AcwBpAGcAbgBhAHQAdQBy
AGUAOgAzACAAMAAgADAAIAAwACAAMQAgADAAOwB9AA0ACgBAAGYAbwBuAHQALQBmAGEAYwBlAA0A
CgAJAHsAZgBvAG4AdAAtAGYAYQBtAGkAbAB5ADoAUABsAGEAeQBiAGkAbABsADsADQAKAAkAcABh
AG4AbwBzAGUALQAxADoANAAgADUAIAA2ACAAMwAgADEAMAAgADYAIAAyACAAMgAgADIAIAAyADsA
DQAKAAkAbQBzAG8ALQBmAG8AbgB0AC0AYwBoAGEAcgBzAGUAdAA6ADAAOwANAAoACQBtAHMAbwAt
AGcAZQBuAGUAcgBpAGMALQBmAG8AbgB0AC0AZgBhAG0AaQBsAHkAOgBkAGUAYwBvAHIAYQB0AGkA
dgBlADsADQAKAAkAbQBzAG8ALQBmAG8AbgB0AC0AcABpAHQAYwBoADoAdgBhAHIAaQBhAGIAbABl
ADsADQAKAAkAbQBzAG8ALQBmAG8AbgB0AC0AcwBpAGcAbgBhAHQAdQByAGUAOgAzACAAMAAgADAA
IAAwACAAMQAgADAAOwB9AA0ACgBAAGYAbwBuAHQALQBmAGEAYwBlAA0ACgAJAHsAZgBvAG4AdAAt
AGYAYQBtAGkAbAB5ADoAIgBQAG8AbwByACAAUgBpAGMAaABhAHIAZAAiADsADQAKAAkAcABhAG4A
bwBzAGUALQAxADoAMgAgADgAIAA1ACAAMgAgADUAIAA1ACAANQAgADIAIAA3ACAAMgA7AA0ACgAJ
AG0AcwBvAC0AZgBvAG4AdAAtAGMAaABhAHIAcwBlAHQAOgAwADsADQAKAAkAbQBzAG8ALQBnAGUA
bgBlAHIAaQBjAC0AZgBvAG4AdAAtAGYAYQBtAGkAbAB5ADoAcgBvAG0AYQBuADsADQAKAAkAbQBz
AG8ALQBmAG8AbgB0AC0AcABpAHQAYwBoADoAdgBhAHIAaQBhAGIAbABlADsADQAKAAkAbQBzAG8A
LQBmAG8AbgB0AC0AcwBpAGcAbgBhAHQAdQByAGUAOgAzACAAMAAgADAAIAAwACAAMQAgADAAOwB9
AA0ACgBAAGYAbwBuAHQALQBmAGEAYwBlAA0ACgAJAHsAZgBvAG4AdAAtAGYAYQBtAGkAbAB5ADoA
UgBhAHYAaQBlADsADQAKAAkAcABhAG4AbwBzAGUALQAxADoANAAgADQAIAA4ACAANQAgADUAIAA4
ACAAOQAgADIAIAA2ACAAMgA7AA0ACgAJAG0AcwBvAC0AZgBvAG4AdAAtAGMAaABhAHIAcwBlAHQA
OgAwADsADQAKAAkAbQBzAG8ALQBnAGUAbgBlAHIAaQBjAC0AZgBvAG4AdAAtAGYAYQBtAGkAbAB5
ADoAZABlAGMAbwByAGEAdABpAHYAZQA7AA0ACgAJAG0AcwBvAC0AZgBvAG4AdAAtAHAAaQB0AGMA
aAA6AHYAYQByAGkAYQBiAGwAZQA7AA0ACgAJAG0AcwBvAC0AZgBvAG4AdAAtAHMAaQBnAG4AYQB0
AHUAcgBlADoAMwAgADAAIAAwACAAMAAgADEAIAAwADsAfQANAAoAQABmAG8AbgB0AC0AZgBhAGMA
ZQANAAoACQB7AGYAbwBuAHQALQBmAGEAbQBpAGwAeQA6ACIASQBuAGYAbwByAG0AYQBsACAAUgBv
AG0AYQBuACIAOwANAAoACQBwAGEAbgBvAHMAZQAtADEAOgAzACAANgAgADQAIAAyACAAMwAgADQA
IAA2ACAAMQAxACAAMgAgADQAOwANAAoACQBtAHMAbwAtAGYAbwBuAHQALQBjAGgAYQByAHMAZQB0
ADoAMAA7AA0ACgAJAG0AcwBvAC0AZwBlAG4AZQByAGkAYwAtAGYAbwBuAHQALQBmAGEAbQBpAGwA
eQA6AHMAYwByAGkAcAB0ADsADQAKAAkAbQBzAG8ALQBmAG8AbgB0AC0AcABpAHQAYwBoADoAdgBh
AHIAaQBhAGIAbABlADsADQAKAAkAbQBzAG8ALQBmAG8AbgB0AC0AcwBpAGcAbgBhAHQAdQByAGUA
OgAzACAAMAAgADAAIAAwACAAMQAgADAAOwB9AA0ACgBAAGYAbwBuAHQALQBmAGEAYwBlAA0ACgAJ
AHsAZgBvAG4AdAAtAGYAYQBtAGkAbAB5ADoAIgBTAGgAbwB3AGMAYQByAGQAIABHAG8AdABoAGkA
YwAiADsADQAKAAkAcABhAG4AbwBzAGUALQAxADoANAAgADIAIAA5ACAANAAgADIAIAAxACAAMgAg
ADIAIAA2ACAANAA7AA0ACgAJAG0AcwBvAC0AZgBvAG4AdAAtAGMAaABhAHIAcwBlAHQAOgAwADsA
DQAKAAkAbQBzAG8ALQBnAGUAbgBlAHIAaQBjAC0AZgBvAG4AdAAtAGYAYQBtAGkAbAB5ADoAZABl
AGMAbwByAGEAdABpAHYAZQA7AA0ACgAJAG0AcwBvAC0AZgBvAG4AdAAtAHAAaQB0AGMAaAA6AHYA
YQByAGkAYQBiAGwAZQA7AA0ACgAJAG0AcwBvAC0AZgBvAG4AdAAtAHMAaQBnAG4AYQB0AHUAcgBl
ADoAMwAgADAAIAAwACAAMAAgADEAIAAwADsAfQANAAoAQABmAG8AbgB0AC0AZgBhAGMAZQANAAoA
CQB7AGYAbwBuAHQALQBmAGEAbQBpAGwAeQA6ACIAUwBuAGEAcAAgAEkAVABDACIAOwANAAoACQBw
AGEAbgBvAHMAZQAtADEAOgA0ACAANAAgADEAMAAgADcAIAA2ACAAMQAwACAAMgAgADIAIAAyACAA
MgA7AA0ACgAJAG0AcwBvAC0AZgBvAG4AdAAtAGMAaABhAHIAcwBlAHQAOgAwADsADQAKAAkAbQBz
AG8ALQBnAGUAbgBlAHIAaQBjAC0AZgBvAG4AdAAtAGYAYQBtAGkAbAB5ADoAZABlAGMAbwByAGEA
dABpAHYAZQA7AA0ACgAJAG0AcwBvAC0AZgBvAG4AdAAtAHAAaQB0AGMAaAA6AHYAYQByAGkAYQBi
AGwAZQA7AA0ACgAJAG0AcwBvAC0AZgBvAG4AdAAtAHMAaQBnAG4AYQB0AHUAcgBlADoAMwAgADAA
IAAwACAAMAAgADEAIAAwADsAfQANAAoAQABmAG8AbgB0AC0AZgBhAGMAZQANAAoACQB7AGYAbwBu
AHQALQBmAGEAbQBpAGwAeQA6AFMAdABlAG4AYwBpAGwAOwANAAoACQBwAGEAbgBvAHMAZQAtADEA
OgA0ACAANAAgADkAIAA1ACAAMQAzACAAOAAgADIAIAAyACAANAAgADQAOwANAAoACQBtAHMAbwAt
AGYAbwBuAHQALQBjAGgAYQByAHMAZQB0ADoAMAA7AA0ACgAJAG0AcwBvAC0AZwBlAG4AZQByAGkA
YwAtAGYAbwBuAHQALQBmAGEAbQBpAGwAeQA6AGQAZQBjAG8AcgBhAHQAaQB2AGUAOwANAAoACQBt
AHMAbwAtAGYAbwBuAHQALQBwAGkAdABjAGgAOgB2AGEAcgBpAGEAYgBsAGUAOwANAAoACQBtAHMA
bwAtAGYAbwBuAHQALQBzAGkAZwBuAGEAdAB1AHIAZQA6ADMAIAAwACAAMAAgADAAIAAxACAAMAA7
AH0ADQAKAEAAZgBvAG4AdAAtAGYAYQBjAGUADQAKAAkAewBmAG8AbgB0AC0AZgBhAG0AaQBsAHkA
OgAiAFQAZQBtAHAAdQBzACAAUwBhAG4AcwAgAEkAVABDACIAOwANAAoACQBwAGEAbgBvAHMAZQAt
ADEAOgA0ACAAMgAgADQAIAA0ACAAMwAgADEAMwAgADcAIAAyACAAMgAgADIAOwANAAoACQBtAHMA
bwAtAGYAbwBuAHQALQBjAGgAYQByAHMAZQB0ADoAMAA7AA0ACgAJAG0AcwBvAC0AZwBlAG4AZQBy
AGkAYwAtAGYAbwBuAHQALQBmAGEAbQBpAGwAeQA6AGQAZQBjAG8AcgBhAHQAaQB2AGUAOwANAAoA
CQBtAHMAbwAtAGYAbwBuAHQALQBwAGkAdABjAGgAOgB2AGEAcgBpAGEAYgBsAGUAOwANAAoACQBt
AHMAbwAtAGYAbwBuAHQALQBzAGkAZwBuAGEAdAB1AHIAZQA6ADMAIAAwACAAMAAgADAAIAAxACAA
MAA7AH0ADQAKAEAAZgBvAG4AdAAtAGYAYQBjAGUADQAKAAkAewBmAG8AbgB0AC0AZgBhAG0AaQBs
AHkAOgAiAFYAaQBuAGUAcgAgAEgAYQBuAGQAIABJAFQAQwAiADsADQAKAAkAcABhAG4AbwBzAGUA
LQAxADoAMwAgADcAIAA1ACAAMgAgADMAIAA1ACAAMgAgADIAIAAyACAAMwA7AA0ACgAJAG0AcwBv
AC0AZgBvAG4AdAAtAGMAaABhAHIAcwBlAHQAOgAwADsADQAKAAkAbQBzAG8ALQBnAGUAbgBlAHIA
aQBjAC0AZgBvAG4AdAAtAGYAYQBtAGkAbAB5ADoAcwBjAHIAaQBwAHQAOwANAAoACQBtAHMAbwAt
AGYAbwBuAHQALQBwAGkAdABjAGgAOgB2AGEAcgBpAGEAYgBsAGUAOwANAAoACQBtAHMAbwAtAGYA
bwBuAHQALQBzAGkAZwBuAGEAdAB1AHIAZQA6ADMAIAAwACAAMAAgADAAIAAxACAAMAA7AH0ADQAK
AEAAZgBvAG4AdAAtAGYAYQBjAGUADQAKAAkAewBmAG8AbgB0AC0AZgBhAG0AaQBsAHkAOgBWAGkA
dgBhAGwAZABpADsADQAKAAkAcABhAG4AbwBzAGUALQAxADoAMwAgADIAIAA2ACAAMgAgADUAIAA1
ACAANgAgADkAIAA4ACAANAA7AA0ACgAJAG0AcwBvAC0AZgBvAG4AdAAtAGMAaABhAHIAcwBlAHQA
OgAwADsADQAKAAkAbQBzAG8ALQBnAGUAbgBlAHIAaQBjAC0AZgBvAG4AdAAtAGYAYQBtAGkAbAB5
ADoAcwBjAHIAaQBwAHQAOwANAAoACQBtAHMAbwAtAGYAbwBuAHQALQBwAGkAdABjAGgAOgB2AGEA
cgBpAGEAYgBsAGUAOwANAAoACQBtAHMAbwAtAGYAbwBuAHQALQBzAGkAZwBuAGEAdAB1AHIAZQA6
ADMAIAAwACAAMAAgADAAIAAxACAAMAA7AH0ADQAKAEAAZgBvAG4AdAAtAGYAYQBjAGUADQAKAAkA
ewBmAG8AbgB0AC0AZgBhAG0AaQBsAHkAOgAiAFYAbABhAGQAaQBtAGkAcgAgAFMAYwByAGkAcAB0
ACIAOwANAAoACQBwAGEAbgBvAHMAZQAtADEAOgAzACAANQAgADQAIAAyACAANAAgADQAIAA3ACAA
NwAgADMAIAA1ADsADQAKAAkAbQBzAG8ALQBmAG8AbgB0AC0AYwBoAGEAcgBzAGUAdAA6ADAAOwAN
AAoACQBtAHMAbwAtAGcAZQBuAGUAcgBpAGMALQBmAG8AbgB0AC0AZgBhAG0AaQBsAHkAOgBzAGMA
cgBpAHAAdAA7AA0ACgAJAG0AcwBvAC0AZgBvAG4AdAAtAHAAaQB0AGMAaAA6AHYAYQByAGkAYQBi
AGwAZQA7AA0ACgAJAG0AcwBvAC0AZgBvAG4AdAAtAHMAaQBnAG4AYQB0AHUAcgBlADoAMwAgADAA
IAAwACAAMAAgADEAIAAwADsAfQANAAoAQABmAG8AbgB0AC0AZgBhAGMAZQANAAoACQB7AGYAbwBu
AHQALQBmAGEAbQBpAGwAeQA6ACIAVwBpAGQAZQAgAEwAYQB0AGkAbgAiADsADQAKAAkAcABhAG4A
bwBzAGUALQAxADoAMgAgADEAMAAgADEAMAAgADcAIAA1ACAANQAgADUAIAAyACAANAAgADQAOwAN
AAoACQBtAHMAbwAtAGYAbwBuAHQALQBjAGgAYQByAHMAZQB0ADoAMAA7AA0ACgAJAG0AcwBvAC0A
ZwBlAG4AZQByAGkAYwAtAGYAbwBuAHQALQBmAGEAbQBpAGwAeQA6AHIAbwBtAGEAbgA7AA0ACgAJ
AG0AcwBvAC0AZgBvAG4AdAAtAHAAaQB0AGMAaAA6AHYAYQByAGkAYQBiAGwAZQA7AA0ACgAJAG0A
cwBvAC0AZgBvAG4AdAAtAHMAaQBnAG4AYQB0AHUAcgBlADoAMwAgADAAIAAwACAAMAAgADEAIAAw
ADsAfQANAAoAQABmAG8AbgB0AC0AZgBhAGMAZQANAAoACQB7AGYAbwBuAHQALQBmAGEAbQBpAGwA
eQA6AEcAYQByAGEAbQBvAG4AZAA7AA0ACgAJAHAAYQBuAG8AcwBlAC0AMQA6ADIAIAAyACAANAAg
ADQAIAAzACAAMwAgADEAIAAxACAAOAAgADMAOwANAAoACQBtAHMAbwAtAGYAbwBuAHQALQBjAGgA
YQByAHMAZQB0ADoAMgAwADQAOwANAAoACQBtAHMAbwAtAGcAZQBuAGUAcgBpAGMALQBmAG8AbgB0
AC0AZgBhAG0AaQBsAHkAOgByAG8AbQBhAG4AOwANAAoACQBtAHMAbwAtAGYAbwBuAHQALQBwAGkA
dABjAGgAOgB2AGEAcgBpAGEAYgBsAGUAOwANAAoACQBtAHMAbwAtAGYAbwBuAHQALQBzAGkAZwBu
AGEAdAB1AHIAZQA6ADYANAA3ACAAMAAgADAAIAAwACAAMQA1ADkAIAAwADsAfQANAAoAQABmAG8A
bgB0AC0AZgBhAGMAZQANAAoACQB7AGYAbwBuAHQALQBmAGEAbQBpAGwAeQA6ACIAQgBvAG8AawBt
AGEAbgAgAE8AbABkACAAUwB0AHkAbABlACIAOwANAAoACQBwAGEAbgBvAHMAZQAtADEAOgAyACAA
NQAgADYAIAA0ACAANQAgADUAIAA1ACAAMgAgADIAIAA0ADsADQAKAAkAbQBzAG8ALQBmAG8AbgB0
AC0AYwBoAGEAcgBzAGUAdAA6ADIAMAA0ADsADQAKAAkAbQBzAG8ALQBnAGUAbgBlAHIAaQBjAC0A
ZgBvAG4AdAAtAGYAYQBtAGkAbAB5ADoAcgBvAG0AYQBuADsADQAKAAkAbQBzAG8ALQBmAG8AbgB0
AC0AcABpAHQAYwBoADoAdgBhAHIAaQBhAGIAbABlADsADQAKAAkAbQBzAG8ALQBmAG8AbgB0AC0A
cwBpAGcAbgBhAHQAdQByAGUAOgA2ADQANwAgADAAIAAwACAAMAAgADEANQA5ACAAMAA7AH0ADQAK
AEAAZgBvAG4AdAAtAGYAYQBjAGUADQAKAAkAewBmAG8AbgB0AC0AZgBhAG0AaQBsAHkAOgAiAEIA
bwBvAGsAIABBAG4AdABpAHEAdQBhACIAOwANAAoACQBwAGEAbgBvAHMAZQAtADEAOgAyACAANAAg
ADYAIAAyACAANQAgADMAIAA1ACAAMwAgADMAIAA0ADsADQAKAAkAbQBzAG8ALQBmAG8AbgB0AC0A
YwBoAGEAcgBzAGUAdAA6ADIAMAA0ADsADQAKAAkAbQBzAG8ALQBnAGUAbgBlAHIAaQBjAC0AZgBv
AG4AdAAtAGYAYQBtAGkAbAB5ADoAcgBvAG0AYQBuADsADQAKAAkAbQBzAG8ALQBmAG8AbgB0AC0A
cABpAHQAYwBoADoAdgBhAHIAaQBhAGIAbABlADsADQAKAAkAbQBzAG8ALQBmAG8AbgB0AC0AcwBp
AGcAbgBhAHQAdQByAGUAOgA2ADQANwAgADAAIAAwACAAMAAgADEANQA5ACAAMAA7AH0ADQAKAEAA
ZgBvAG4AdAAtAGYAYQBjAGUADQAKAAkAewBmAG8AbgB0AC0AZgBhAG0AaQBsAHkAOgAiAEIAbwBv
AGsAcwBoAGUAbABmACAAUwB5AG0AYgBvAGwAIAA3ACIAOwANAAoACQBwAGEAbgBvAHMAZQAtADEA
OgA1ACAAMQAgADEAIAAxACAAMQAgADEAIAAxACAAMQAgADEAIAAxADsADQAKAAkAbQBzAG8ALQBm
AG8AbgB0AC0AYwBoAGEAcgBzAGUAdAA6ADIAOwANAAoACQBtAHMAbwAtAGcAZQBuAGUAcgBpAGMA
LQBmAG8AbgB0AC0AZgBhAG0AaQBsAHkAOgBhAHUAdABvADsADQAKAAkAbQBzAG8ALQBmAG8AbgB0
AC0AcABpAHQAYwBoADoAdgBhAHIAaQBhAGIAbABlADsADQAKAAkAbQBzAG8ALQBmAG8AbgB0AC0A
cwBpAGcAbgBhAHQAdQByAGUAOgAwACAAMgA2ADgANAAzADUANAA1ADYAIAAwACAAMAAgAC0AMgAx
ADQANwA0ADgAMwA2ADQAOAAgADAAOwB9AA0ACgBAAGYAbwBuAHQALQBmAGEAYwBlAA0ACgAJAHsA
ZgBvAG4AdAAtAGYAYQBtAGkAbAB5ADoAIgBNAFMAIABSAGUAZgBlAHIAZQBuAGMAZQAgAFMAYQBu
AHMAIABTAGUAcgBpAGYAIgA7AA0ACgAJAHAAYQBuAG8AcwBlAC0AMQA6ADIAIAAxADEAIAA2ACAA
NAAgADMAIAA1ACAANAAgADQAIAAyACAANAA7AA0ACgAJAG0AcwBvAC0AZgBvAG4AdAAtAGMAaABh
AHIAcwBlAHQAOgAyADAANAA7AA0ACgAJAG0AcwBvAC0AZwBlAG4AZQByAGkAYwAtAGYAbwBuAHQA
LQBmAGEAbQBpAGwAeQA6AHMAdwBpAHMAcwA7AA0ACgAJAG0AcwBvAC0AZgBvAG4AdAAtAHAAaQB0
AGMAaAA6AHYAYQByAGkAYQBiAGwAZQA7AA0ACgAJAG0AcwBvAC0AZgBvAG4AdAAtAHMAaQBnAG4A
YQB0AHUAcgBlADoANQAzADYAOAA3ADEANQA1ADkAIAAwACAAMAAgADAAIAA0ADEANQAgADAAOwB9
AA0ACgBAAGYAbwBuAHQALQBmAGEAYwBlAA0ACgAJAHsAZgBvAG4AdAAtAGYAYQBtAGkAbAB5ADoA
IgBNAFMAIABSAGUAZgBlAHIAZQBuAGMAZQAgAFMAcABlAGMAaQBhAGwAdAB5ACIAOwANAAoACQBw
AGEAbgBvAHMAZQAtADEAOgA1ACAAMAAgADUAIAAwACAAMAAgADAAIAAwACAAMAAgADAAIAAwADsA
DQAKAAkAbQBzAG8ALQBmAG8AbgB0AC0AYwBoAGEAcgBzAGUAdAA6ADIAOwANAAoACQBtAHMAbwAt
AGcAZQBuAGUAcgBpAGMALQBmAG8AbgB0AC0AZgBhAG0AaQBsAHkAOgBhAHUAdABvADsADQAKAAkA
bQBzAG8ALQBmAG8AbgB0AC0AcABpAHQAYwBoADoAdgBhAHIAaQBhAGIAbABlADsADQAKAAkAbQBz
AG8ALQBmAG8AbgB0AC0AcwBpAGcAbgBhAHQAdQByAGUAOgAwACAAMgA2ADgANAAzADUANAA1ADYA
IAAwACAAMAAgAC0AMgAxADQANwA0ADgAMwA2ADQAOAAgADAAOwB9AA0ACgBAAGYAbwBuAHQALQBm
AGEAYwBlAA0ACgAJAHsAZgBvAG4AdAAtAGYAYQBtAGkAbAB5ADoAIgBCAGUAcgBsAGkAbgAgAFMA
YQBuAHMAIABGAEIAIABEAGUAbQBpACIAOwANAAoACQBwAGEAbgBvAHMAZQAtADEAOgAyACAAMQA0
ACAAOAAgADIAIAAyACAANQAgADIAIAAyACAAMwAgADYAOwANAAoACQBtAHMAbwAtAGYAbwBuAHQA
LQBjAGgAYQByAHMAZQB0ADoAMAA7AA0ACgAJAG0AcwBvAC0AZwBlAG4AZQByAGkAYwAtAGYAbwBu
AHQALQBmAGEAbQBpAGwAeQA6AHMAdwBpAHMAcwA7AA0ACgAJAG0AcwBvAC0AZgBvAG4AdAAtAHAA
aQB0AGMAaAA6AHYAYQByAGkAYQBiAGwAZQA7AA0ACgAJAG0AcwBvAC0AZgBvAG4AdAAtAHMAaQBn
AG4AYQB0AHUAcgBlADoAMwAgADAAIAAwACAAMAAgADEAIAAwADsAfQANAAoAQABmAG8AbgB0AC0A
ZgBhAGMAZQANAAoACQB7AGYAbwBuAHQALQBmAGEAbQBpAGwAeQA6ACIAQQByAGkAYQBsACAATgBh
AHIAcgBvAHcAIgA7AA0ACgAJAHAAYQBuAG8AcwBlAC0AMQA6ADIAIAAxADEAIAA2ACAANgAgADIA
IAAyACAAMgAgADMAIAAyACAANAA7AA0ACgAJAG0AcwBvAC0AZgBvAG4AdAAtAGMAaABhAHIAcwBl
AHQAOgAyADAANAA7AA0ACgAJAG0AcwBvAC0AZwBlAG4AZQByAGkAYwAtAGYAbwBuAHQALQBmAGEA
bQBpAGwAeQA6AHMAdwBpAHMAcwA7AA0ACgAJAG0AcwBvAC0AZgBvAG4AdAAtAHAAaQB0AGMAaAA6
AHYAYQByAGkAYQBiAGwAZQA7AA0ACgAJAG0AcwBvAC0AZgBvAG4AdAAtAHMAaQBnAG4AYQB0AHUA
cgBlADoANgA0ADcAIAAyADAANAA4ACAAMAAgADAAIAAxADUAOQAgADAAOwB9AA0ACgAgAC8AKgAg
AFMAdAB5AGwAZQAgAEQAZQBmAGkAbgBpAHQAaQBvAG4AcwAgACoALwANAAoAIABwAC4ATQBzAG8A
TgBvAHIAbQBhAGwALAAgAGwAaQAuAE0AcwBvAE4AbwByAG0AYQBsACwAIABkAGkAdgAuAE0AcwBv
AE4AbwByAG0AYQBsAA0ACgAJAHsAbQBzAG8ALQBzAHQAeQBsAGUALQB1AG4AaABpAGQAZQA6AG4A
bwA7AA0ACgAJAG0AcwBvAC0AcwB0AHkAbABlAC0AcQBmAG8AcgBtAGEAdAA6AHkAZQBzADsADQAK
AAkAbQBzAG8ALQBzAHQAeQBsAGUALQBwAGEAcgBlAG4AdAA6ACIAIgA7AA0ACgAJAG0AYQByAGcA
aQBuADoAMABjAG0AOwANAAoACQBtAGEAcgBnAGkAbgAtAGIAbwB0AHQAbwBtADoALgAwADAAMAAx
AHAAdAA7AA0ACgAJAG0AcwBvAC0AcABhAGcAaQBuAGEAdABpAG8AbgA6AHcAaQBkAG8AdwAtAG8A
cgBwAGgAYQBuADsADQAKAAkAZgBvAG4AdAAtAHMAaQB6AGUAOgAxADIALgAwAHAAdAA7AA0ACgAJ
AGYAbwBuAHQALQBmAGEAbQBpAGwAeQA6ACIAVABpAG0AZQBzACAATgBlAHcAIABSAG8AbQBhAG4A
IgAsACIAcwBlAHIAaQBmACIAOwANAAoACQBtAHMAbwAtAGYAYQByAGUAYQBzAHQALQBmAG8AbgB0
AC0AZgBhAG0AaQBsAHkAOgAiAFQAaQBtAGUAcwAgAE4AZQB3ACAAUgBvAG0AYQBuACIAOwANAAoA
CQBtAHMAbwAtAGYAYQByAGUAYQBzAHQALQB0AGgAZQBtAGUALQBmAG8AbgB0ADoAbQBpAG4AbwBy
AC0AZgBhAHIAZQBhAHMAdAA7AH0ADQAKAGgAMQANAAoACQB7AG0AcwBvAC0AcwB0AHkAbABlAC0A
cAByAGkAbwByAGkAdAB5ADoAOQA7AA0ACgAJAG0AcwBvAC0AcwB0AHkAbABlAC0AdQBuAGgAaQBk
AGUAOgBuAG8AOwANAAoACQBtAHMAbwAtAHMAdAB5AGwAZQAtAHEAZgBvAHIAbQBhAHQAOgB5AGUA
cwA7AA0ACgAJAG0AcwBvAC0AcwB0AHkAbABlAC0AbABpAG4AawA6ACIAFwQwBDMEPgQ7BD4EMgQ+
BDoEIAAxACAAFwQ9BDAEOgQiADsADQAKAAkAbQBzAG8ALQBtAGEAcgBnAGkAbgAtAHQAbwBwAC0A
YQBsAHQAOgBhAHUAdABvADsADQAKAAkAbQBhAHIAZwBpAG4ALQByAGkAZwBoAHQAOgAwAGMAbQA7
AA0ACgAJAG0AcwBvAC0AbQBhAHIAZwBpAG4ALQBiAG8AdAB0AG8AbQAtAGEAbAB0ADoAYQB1AHQA
bwA7AA0ACgAJAG0AYQByAGcAaQBuAC0AbABlAGYAdAA6ADAAYwBtADsADQAKAAkAbQBzAG8ALQBw
AGEAZwBpAG4AYQB0AGkAbwBuADoAdwBpAGQAbwB3AC0AbwByAHAAaABhAG4AOwANAAoACQBtAHMA
bwAtAG8AdQB0AGwAaQBuAGUALQBsAGUAdgBlAGwAOgAxADsADQAKAAkAZgBvAG4AdAAtAHMAaQB6
AGUAOgAyADQALgAwAHAAdAA7AA0ACgAJAGYAbwBuAHQALQBmAGEAbQBpAGwAeQA6ACIAVABpAG0A
ZQBzACAATgBlAHcAIABSAG8AbQBhAG4AIgAsACIAcwBlAHIAaQBmACIAOwANAAoACQBtAHMAbwAt
AGYAYQByAGUAYQBzAHQALQBmAG8AbgB0AC0AZgBhAG0AaQBsAHkAOgAiAFQAaQBtAGUAcwAgAE4A
ZQB3ACAAUgBvAG0AYQBuACIAOwANAAoACQBtAHMAbwAtAGYAYQByAGUAYQBzAHQALQB0AGgAZQBt
AGUALQBmAG8AbgB0ADoAbQBpAG4AbwByAC0AZgBhAHIAZQBhAHMAdAA7AA0ACgAJAGYAbwBuAHQA
LQB3AGUAaQBnAGgAdAA6AGIAbwBsAGQAOwB9AA0ACgBoADMADQAKAAkAewBtAHMAbwAtAHMAdAB5
AGwAZQAtAHAAcgBpAG8AcgBpAHQAeQA6ADkAOwANAAoACQBtAHMAbwAtAHMAdAB5AGwAZQAtAHUA
bgBoAGkAZABlADoAbgBvADsADQAKAAkAbQBzAG8ALQBzAHQAeQBsAGUALQBxAGYAbwByAG0AYQB0
ADoAeQBlAHMAOwANAAoACQBtAHMAbwAtAHMAdAB5AGwAZQAtAGwAaQBuAGsAOgAiABcEMAQzBD4E
OwQ+BDIEPgQ6BCAAMwAgABcEPQQwBDoEIgA7AA0ACgAJAG0AcwBvAC0AbQBhAHIAZwBpAG4ALQB0
AG8AcAAtAGEAbAB0ADoAYQB1AHQAbwA7AA0ACgAJAG0AYQByAGcAaQBuAC0AcgBpAGcAaAB0ADoA
MABjAG0AOwANAAoACQBtAHMAbwAtAG0AYQByAGcAaQBuAC0AYgBvAHQAdABvAG0ALQBhAGwAdAA6
AGEAdQB0AG8AOwANAAoACQBtAGEAcgBnAGkAbgAtAGwAZQBmAHQAOgAwAGMAbQA7AA0ACgAJAG0A
cwBvAC0AcABhAGcAaQBuAGEAdABpAG8AbgA6AHcAaQBkAG8AdwAtAG8AcgBwAGgAYQBuADsADQAK
AAkAbQBzAG8ALQBvAHUAdABsAGkAbgBlAC0AbABlAHYAZQBsADoAMwA7AA0ACgAJAGYAbwBuAHQA
LQBzAGkAegBlADoAMQAzAC4ANQBwAHQAOwANAAoACQBmAG8AbgB0AC0AZgBhAG0AaQBsAHkAOgAi
AFQAaQBtAGUAcwAgAE4AZQB3ACAAUgBvAG0AYQBuACIALAAiAHMAZQByAGkAZgAiADsADQAKAAkA
bQBzAG8ALQBmAGEAcgBlAGEAcwB0AC0AZgBvAG4AdAAtAGYAYQBtAGkAbAB5ADoAIgBUAGkAbQBl
AHMAIABOAGUAdwAgAFIAbwBtAGEAbgAiADsADQAKAAkAbQBzAG8ALQBmAGEAcgBlAGEAcwB0AC0A
dABoAGUAbQBlAC0AZgBvAG4AdAA6AG0AaQBuAG8AcgAtAGYAYQByAGUAYQBzAHQAOwANAAoACQBm
AG8AbgB0AC0AdwBlAGkAZwBoAHQAOgBiAG8AbABkADsAfQANAAoAYQA6AHYAaQBzAGkAdABlAGQA
LAAgAHMAcABhAG4ALgBNAHMAbwBIAHkAcABlAHIAbABpAG4AawBGAG8AbABsAG8AdwBlAGQADQAK
AAkAewBtAHMAbwAtAHMAdAB5AGwAZQAtAG4AbwBzAGgAbwB3ADoAeQBlAHMAOwANAAoACQBtAHMA
bwAtAHMAdAB5AGwAZQAtAHAAcgBpAG8AcgBpAHQAeQA6ADkAOQA7AA0ACgAJAGMAbwBsAG8AcgA6
AGIAbAB1AGUAOwANAAoACQB0AGUAeAB0AC0AZABlAGMAbwByAGEAdABpAG8AbgA6AHUAbgBkAGUA
cgBsAGkAbgBlADsADQAKAAkAdABlAHgAdAAtAHUAbgBkAGUAcgBsAGkAbgBlADoAcwBpAG4AZwBs
AGUAOwB9AA0ACgBwAA0ACgAJAHsAbQBzAG8ALQBzAHQAeQBsAGUALQBuAG8AcwBoAG8AdwA6AHkA
ZQBzADsADQAKAAkAbQBzAG8ALQBzAHQAeQBsAGUALQBwAHIAaQBvAHIAaQB0AHkAOgA5ADkAOwAN
AAoACQBtAHMAbwAtAG0AYQByAGcAaQBuAC0AdABvAHAALQBhAGwAdAA6AGEAdQB0AG8AOwANAAoA
CQBtAGEAcgBnAGkAbgAtAHIAaQBnAGgAdAA6ADAAYwBtADsADQAKAAkAbQBzAG8ALQBtAGEAcgBn
AGkAbgAtAGIAbwB0AHQAbwBtAC0AYQBsAHQAOgBhAHUAdABvADsADQAKAAkAbQBhAHIAZwBpAG4A
LQBsAGUAZgB0ADoAMABjAG0AOwANAAoACQBtAHMAbwAtAHAAYQBnAGkAbgBhAHQAaQBvAG4AOgB3
AGkAZABvAHcALQBvAHIAcABoAGEAbgA7AA0ACgAJAGYAbwBuAHQALQBzAGkAegBlADoAMQAyAC4A
MABwAHQAOwANAAoACQBmAG8AbgB0AC0AZgBhAG0AaQBsAHkAOgAiAFQAaQBtAGUAcwAgAE4AZQB3
ACAAUgBvAG0AYQBuACIALAAiAHMAZQByAGkAZgAiADsADQAKAAkAbQBzAG8ALQBmAGEAcgBlAGEA
cwB0AC0AZgBvAG4AdAAtAGYAYQBtAGkAbAB5ADoAIgBUAGkAbQBlAHMAIABOAGUAdwAgAFIAbwBt
AGEAbgAiADsADQAKAAkAbQBzAG8ALQBmAGEAcgBlAGEAcwB0AC0AdABoAGUAbQBlAC0AZgBvAG4A
dAA6AG0AaQBuAG8AcgAtAGYAYQByAGUAYQBzAHQAOwB9AA0ACgBwAHIAZQANAAoACQB7AG0AcwBv
AC0AcwB0AHkAbABlAC0AbgBvAHMAaABvAHcAOgB5AGUAcwA7AA0ACgAJAG0AcwBvAC0AcwB0AHkA
bABlAC0AcAByAGkAbwByAGkAdAB5ADoAOQA5ADsADQAKAAkAbQBzAG8ALQBzAHQAeQBsAGUALQBs
AGkAbgBrADoAIgAhBEIEMAQ9BDQEMARABEIEPQRLBDkEIABIAFQATQBMACAAFwQ9BDAEOgQiADsA
DQAKAAkAbQBhAHIAZwBpAG4AOgAwAGMAbQA7AA0ACgAJAG0AYQByAGcAaQBuAC0AYgBvAHQAdABv
AG0AOgAuADAAMAAwADEAcAB0ADsADQAKAAkAbQBzAG8ALQBwAGEAZwBpAG4AYQB0AGkAbwBuADoA
dwBpAGQAbwB3AC0AbwByAHAAaABhAG4AOwANAAoACQB0AGEAYgAtAHMAdABvAHAAcwA6ADQANQAu
ADgAcAB0ACAAOQAxAC4ANgBwAHQAIAAxADMANwAuADQAcAB0ACAAMQA4ADMALgAyAHAAdAAgADIA
MgA5AC4AMABwAHQAIAAyADcANAAuADgAcAB0ACAAMwAyADAALgA2AHAAdAAgADMANgA2AC4ANABw
AHQAIAA0ADEAMgAuADIAcAB0ACAANAA1ADgALgAwAHAAdAAgADUAMAAzAC4AOABwAHQAIAA1ADQA
OQAuADYAcAB0ACAANQA5ADUALgA0AHAAdAAgADYANAAxAC4AMgBwAHQAIAA2ADgANwAuADAAcAB0
ACAANwAzADIALgA4AHAAdAA7AA0ACgAJAGYAbwBuAHQALQBzAGkAegBlADoAMQAwAC4AMABwAHQA
OwANAAoACQBmAG8AbgB0AC0AZgBhAG0AaQBsAHkAOgAiAEMAbwB1AHIAaQBlAHIAIABOAGUAdwAi
ADsADQAKAAkAbQBzAG8ALQBmAGEAcgBlAGEAcwB0AC0AZgBvAG4AdAAtAGYAYQBtAGkAbAB5ADoA
IgBUAGkAbQBlAHMAIABOAGUAdwAgAFIAbwBtAGEAbgAiADsADQAKAAkAbQBzAG8ALQBmAGEAcgBl
AGEAcwB0AC0AdABoAGUAbQBlAC0AZgBvAG4AdAA6AG0AaQBuAG8AcgAtAGYAYQByAGUAYQBzAHQA
OwB9AA0ACgB0AHQADQAKAAkAewBtAHMAbwAtAHMAdAB5AGwAZQAtAG4AbwBzAGgAbwB3ADoAeQBl
AHMAOwANAAoACQBtAHMAbwAtAHMAdAB5AGwAZQAtAHAAcgBpAG8AcgBpAHQAeQA6ADkAOQA7AA0A
CgAJAGYAbwBuAHQALQBmAGEAbQBpAGwAeQA6ACIAQwBvAHUAcgBpAGUAcgAgAE4AZQB3ACIAOwAN
AAoACQBtAHMAbwAtAGEAcwBjAGkAaQAtAGYAbwBuAHQALQBmAGEAbQBpAGwAeQA6ACIAQwBvAHUA
cgBpAGUAcgAgAE4AZQB3ACIAOwANAAoACQBtAHMAbwAtAGYAYQByAGUAYQBzAHQALQBmAG8AbgB0
AC0AZgBhAG0AaQBsAHkAOgAiAFQAaQBtAGUAcwAgAE4AZQB3ACAAUgBvAG0AYQBuACIAOwANAAoA
CQBtAHMAbwAtAGYAYQByAGUAYQBzAHQALQB0AGgAZQBtAGUALQBmAG8AbgB0ADoAbQBpAG4AbwBy
AC0AZgBhAHIAZQBhAHMAdAA7AA0ACgAJAG0AcwBvAC0AaABhAG4AcwBpAC0AZgBvAG4AdAAtAGYA
YQBtAGkAbAB5ADoAIgBDAG8AdQByAGkAZQByACAATgBlAHcAIgA7AA0ACgAJAG0AcwBvAC0AYgBp
AGQAaQAtAGYAbwBuAHQALQBmAGEAbQBpAGwAeQA6ACIAQwBvAHUAcgBpAGUAcgAgAE4AZQB3ACIA
OwB9AA0ACgBwAC4ATQBzAG8AQQBjAGUAdABhAHQAZQAsACAAbABpAC4ATQBzAG8AQQBjAGUAdABh
AHQAZQAsACAAZABpAHYALgBNAHMAbwBBAGMAZQB0AGEAdABlAA0ACgAJAHsAbQBzAG8ALQBzAHQA
eQBsAGUALQBuAG8AcwBoAG8AdwA6AHkAZQBzADsADQAKAAkAbQBzAG8ALQBzAHQAeQBsAGUALQBw
AHIAaQBvAHIAaQB0AHkAOgA5ADkAOwANAAoACQBtAHMAbwAtAHMAdAB5AGwAZQAtAGwAaQBuAGsA
OgAiACIENQQ6BEEEQgQgADIESwQ9BD4EQQQ6BDgEIAAXBD0EMAQ6BCIAOwANAAoACQBtAGEAcgBn
AGkAbgA6ADAAYwBtADsADQAKAAkAbQBhAHIAZwBpAG4ALQBiAG8AdAB0AG8AbQA6AC4AMAAwADAA
MQBwAHQAOwANAAoACQBtAHMAbwAtAHAAYQBnAGkAbgBhAHQAaQBvAG4AOgB3AGkAZABvAHcALQBv
AHIAcABoAGEAbgA7AA0ACgAJAGYAbwBuAHQALQBzAGkAegBlADoAOAAuADAAcAB0ADsADQAKAAkA
ZgBvAG4AdAAtAGYAYQBtAGkAbAB5ADoAIgBUAGEAaABvAG0AYQAiACwAIgBzAGEAbgBzAC0AcwBl
AHIAaQBmACIAOwANAAoACQBtAHMAbwAtAGYAYQByAGUAYQBzAHQALQBmAG8AbgB0AC0AZgBhAG0A
aQBsAHkAOgAiAFQAaQBtAGUAcwAgAE4AZQB3ACAAUgBvAG0AYQBuACIAOwANAAoACQBtAHMAbwAt
AGYAYQByAGUAYQBzAHQALQB0AGgAZQBtAGUALQBmAG8AbgB0ADoAbQBpAG4AbwByAC0AZgBhAHIA
ZQBhAHMAdAA7AH0ADQAKAHMAcABhAG4ALgBhAGIAYgByAA0ACgAJAHsAbQBzAG8ALQBzAHQAeQBs
AGUALQBuAGEAbQBlADoAYQBiAGIAcgA7AA0ACgAJAG0AcwBvAC0AcwB0AHkAbABlAC0AdQBuAGgA
aQBkAGUAOgBuAG8AOwB9AA0ACgBzAHAAYQBuAC4AMQANAAoACQB7AG0AcwBvAC0AcwB0AHkAbABl
AC0AbgBhAG0AZQA6ACIAFwQwBDMEPgQ7BD4EMgQ+BDoEIAAxACAAFwQ9BDAEOgQiADsADQAKAAkA
bQBzAG8ALQBzAHQAeQBsAGUALQBwAHIAaQBvAHIAaQB0AHkAOgA5ADsADQAKAAkAbQBzAG8ALQBz
AHQAeQBsAGUALQB1AG4AaABpAGQAZQA6AG4AbwA7AA0ACgAJAG0AcwBvAC0AcwB0AHkAbABlAC0A
bABvAGMAawBlAGQAOgB5AGUAcwA7AA0ACgAJAG0AcwBvAC0AcwB0AHkAbABlAC0AbABpAG4AawA6
ACIAFwQwBDMEPgQ7BD4EMgQ+BDoEIAAxACIAOwANAAoACQBtAHMAbwAtAGEAbgBzAGkALQBmAG8A
bgB0AC0AcwBpAHoAZQA6ADEANAAuADAAcAB0ADsADQAKAAkAbQBzAG8ALQBiAGkAZABpAC0AZgBv
AG4AdAAtAHMAaQB6AGUAOgAxADQALgAwAHAAdAA7AA0ACgAJAGYAbwBuAHQALQBmAGEAbQBpAGwA
eQA6ACIAQwBhAG0AYgByAGkAYQAiACwAIgBzAGUAcgBpAGYAIgA7AA0ACgAJAG0AcwBvAC0AYQBz
AGMAaQBpAC0AZgBvAG4AdAAtAGYAYQBtAGkAbAB5ADoAQwBhAG0AYgByAGkAYQA7AA0ACgAJAG0A
cwBvAC0AYQBzAGMAaQBpAC0AdABoAGUAbQBlAC0AZgBvAG4AdAA6AG0AYQBqAG8AcgAtAGwAYQB0
AGkAbgA7AA0ACgAJAG0AcwBvAC0AZgBhAHIAZQBhAHMAdAAtAGYAbwBuAHQALQBmAGEAbQBpAGwA
eQA6ACIAVABpAG0AZQBzACAATgBlAHcAIABSAG8AbQBhAG4AIgA7AA0ACgAJAG0AcwBvAC0AZgBh
AHIAZQBhAHMAdAAtAHQAaABlAG0AZQAtAGYAbwBuAHQAOgBtAGEAagBvAHIALQBmAGEAcgBlAGEA
cwB0ADsADQAKAAkAbQBzAG8ALQBoAGEAbgBzAGkALQBmAG8AbgB0AC0AZgBhAG0AaQBsAHkAOgBD
AGEAbQBiAHIAaQBhADsADQAKAAkAbQBzAG8ALQBoAGEAbgBzAGkALQB0AGgAZQBtAGUALQBmAG8A
bgB0ADoAbQBhAGoAbwByAC0AbABhAHQAaQBuADsADQAKAAkAbQBzAG8ALQBiAGkAZABpAC0AZgBv
AG4AdAAtAGYAYQBtAGkAbAB5ADoAIgBUAGkAbQBlAHMAIABOAGUAdwAgAFIAbwBtAGEAbgAiADsA
DQAKAAkAbQBzAG8ALQBiAGkAZABpAC0AdABoAGUAbQBlAC0AZgBvAG4AdAA6AG0AYQBqAG8AcgAt
AGIAaQBkAGkAOwANAAoACQBjAG8AbABvAHIAOgAjADMANgA1AEYAOQAxADsADQAKAAkAbQBzAG8A
LQB0AGgAZQBtAGUAYwBvAGwAbwByADoAYQBjAGMAZQBuAHQAMQA7AA0ACgAJAG0AcwBvAC0AdABo
AGUAbQBlAHMAaABhAGQAZQA6ADEAOQAxADsADQAKAAkAZgBvAG4AdAAtAHcAZQBpAGcAaAB0ADoA
YgBvAGwAZAA7AH0ADQAKAHMAcABhAG4ALgBIAFQATQBMAA0ACgAJAHsAbQBzAG8ALQBzAHQAeQBs
AGUALQBuAGEAbQBlADoAIgAhBEIEMAQ9BDQEMARABEIEPQRLBDkEIABIAFQATQBMACAAFwQ9BDAE
OgQiADsADQAKAAkAbQBzAG8ALQBzAHQAeQBsAGUALQBuAG8AcwBoAG8AdwA6AHkAZQBzADsADQAK
AAkAbQBzAG8ALQBzAHQAeQBsAGUALQBwAHIAaQBvAHIAaQB0AHkAOgA5ADkAOwANAAoACQBtAHMA
bwAtAHMAdAB5AGwAZQAtAHUAbgBoAGkAZABlADoAbgBvADsADQAKAAkAbQBzAG8ALQBzAHQAeQBs
AGUALQBsAG8AYwBrAGUAZAA6AHkAZQBzADsADQAKAAkAbQBzAG8ALQBzAHQAeQBsAGUALQBsAGkA
bgBrADoAIgAhBEIEMAQ9BDQEMARABEIEPQRLBDkEIABIAFQATQBMACIAOwANAAoACQBmAG8AbgB0
AC0AZgBhAG0AaQBsAHkAOgBDAG8AbgBzAG8AbABhAHMAOwANAAoACQBtAHMAbwAtAGEAcwBjAGkA
aQAtAGYAbwBuAHQALQBmAGEAbQBpAGwAeQA6AEMAbwBuAHMAbwBsAGEAcwA7AA0ACgAJAG0AcwBv
AC0AZgBhAHIAZQBhAHMAdAAtAGYAbwBuAHQALQBmAGEAbQBpAGwAeQA6ACIAVABpAG0AZQBzACAA
TgBlAHcAIABSAG8AbQBhAG4AIgA7AA0ACgAJAG0AcwBvAC0AZgBhAHIAZQBhAHMAdAAtAHQAaABl
AG0AZQAtAGYAbwBuAHQAOgBtAGkAbgBvAHIALQBmAGEAcgBlAGEAcwB0ADsADQAKAAkAbQBzAG8A
LQBoAGEAbgBzAGkALQBmAG8AbgB0AC0AZgBhAG0AaQBsAHkAOgBDAG8AbgBzAG8AbABhAHMAOwB9
AA0ACgBzAHAAYQBuAC4AMwANAAoACQB7AG0AcwBvAC0AcwB0AHkAbABlAC0AbgBhAG0AZQA6ACIA
FwQwBDMEPgQ7BD4EMgQ+BDoEIAAzACAAFwQ9BDAEOgQiADsADQAKAAkAbQBzAG8ALQBzAHQAeQBs
AGUALQBuAG8AcwBoAG8AdwA6AHkAZQBzADsADQAKAAkAbQBzAG8ALQBzAHQAeQBsAGUALQBwAHIA
aQBvAHIAaQB0AHkAOgA5ADsADQAKAAkAbQBzAG8ALQBzAHQAeQBsAGUALQB1AG4AaABpAGQAZQA6
AG4AbwA7AA0ACgAJAG0AcwBvAC0AcwB0AHkAbABlAC0AbABvAGMAawBlAGQAOgB5AGUAcwA7AA0A
CgAJAG0AcwBvAC0AcwB0AHkAbABlAC0AbABpAG4AawA6ACIAFwQwBDMEPgQ7BD4EMgQ+BDoEIAAz
ACIAOwANAAoACQBtAHMAbwAtAGEAbgBzAGkALQBmAG8AbgB0AC0AcwBpAHoAZQA6ADEAMgAuADAA
cAB0ADsADQAKAAkAbQBzAG8ALQBiAGkAZABpAC0AZgBvAG4AdAAtAHMAaQB6AGUAOgAxADIALgAw
AHAAdAA7AA0ACgAJAGYAbwBuAHQALQBmAGEAbQBpAGwAeQA6ACIAQwBhAG0AYgByAGkAYQAiACwA
IgBzAGUAcgBpAGYAIgA7AA0ACgAJAG0AcwBvAC0AYQBzAGMAaQBpAC0AZgBvAG4AdAAtAGYAYQBt
AGkAbAB5ADoAQwBhAG0AYgByAGkAYQA7AA0ACgAJAG0AcwBvAC0AYQBzAGMAaQBpAC0AdABoAGUA
bQBlAC0AZgBvAG4AdAA6AG0AYQBqAG8AcgAtAGwAYQB0AGkAbgA7AA0ACgAJAG0AcwBvAC0AZgBh
AHIAZQBhAHMAdAAtAGYAbwBuAHQALQBmAGEAbQBpAGwAeQA6ACIAVABpAG0AZQBzACAATgBlAHcA
IABSAG8AbQBhAG4AIgA7AA0ACgAJAG0AcwBvAC0AZgBhAHIAZQBhAHMAdAAtAHQAaABlAG0AZQAt
AGYAbwBuAHQAOgBtAGEAagBvAHIALQBmAGEAcgBlAGEAcwB0ADsADQAKAAkAbQBzAG8ALQBoAGEA
bgBzAGkALQBmAG8AbgB0AC0AZgBhAG0AaQBsAHkAOgBDAGEAbQBiAHIAaQBhADsADQAKAAkAbQBz
AG8ALQBoAGEAbgBzAGkALQB0AGgAZQBtAGUALQBmAG8AbgB0ADoAbQBhAGoAbwByAC0AbABhAHQA
aQBuADsADQAKAAkAbQBzAG8ALQBiAGkAZABpAC0AZgBvAG4AdAAtAGYAYQBtAGkAbAB5ADoAIgBU
AGkAbQBlAHMAIABOAGUAdwAgAFIAbwBtAGEAbgAiADsADQAKAAkAbQBzAG8ALQBiAGkAZABpAC0A
dABoAGUAbQBlAC0AZgBvAG4AdAA6AG0AYQBqAG8AcgAtAGIAaQBkAGkAOwANAAoACQBjAG8AbABv
AHIAOgAjADQARgA4ADEAQgBEADsADQAKAAkAbQBzAG8ALQB0AGgAZQBtAGUAYwBvAGwAbwByADoA
YQBjAGMAZQBuAHQAMQA7AA0ACgAJAGYAbwBuAHQALQB3AGUAaQBnAGgAdAA6AGIAbwBsAGQAOwB9
AA0ACgBzAHAAYQBuAC4AegAtAA0ACgAJAHsAbQBzAG8ALQBzAHQAeQBsAGUALQBuAGEAbQBlADoA
IgB6AC0AHQQwBEcEMAQ7BD4EIABEBD4EQAQ8BEsEIAAXBD0EMAQ6BCIAOwANAAoACQBtAHMAbwAt
AHMAdAB5AGwAZQAtAG4AbwBzAGgAbwB3ADoAeQBlAHMAOwANAAoACQBtAHMAbwAtAHMAdAB5AGwA
ZQAtAHAAcgBpAG8AcgBpAHQAeQA6ADkAOQA7AA0ACgAJAG0AcwBvAC0AcwB0AHkAbABlAC0AdQBu
AGgAaQBkAGUAOgBuAG8AOwANAAoACQBtAHMAbwAtAHMAdAB5AGwAZQAtAGwAbwBjAGsAZQBkADoA
eQBlAHMAOwANAAoACQBtAHMAbwAtAHMAdAB5AGwAZQAtAGwAaQBuAGsAOgAiAHoALQAdBDAERwQw
BDsEPgQgAEQEPgRABDwESwQiADsADQAKAAkAbQBzAG8ALQBhAG4AcwBpAC0AZgBvAG4AdAAtAHMA
aQB6AGUAOgA4AC4AMABwAHQAOwANAAoACQBtAHMAbwAtAGIAaQBkAGkALQBmAG8AbgB0AC0AcwBp
AHoAZQA6ADgALgAwAHAAdAA7AA0ACgAJAGYAbwBuAHQALQBmAGEAbQBpAGwAeQA6ACIAQQByAGkA
YQBsACIALAAiAHMAYQBuAHMALQBzAGUAcgBpAGYAIgA7AA0ACgAJAG0AcwBvAC0AYQBzAGMAaQBp
AC0AZgBvAG4AdAAtAGYAYQBtAGkAbAB5ADoAQQByAGkAYQBsADsADQAKAAkAbQBzAG8ALQBmAGEA
cgBlAGEAcwB0AC0AZgBvAG4AdAAtAGYAYQBtAGkAbAB5ADoAIgBUAGkAbQBlAHMAIABOAGUAdwAg
AFIAbwBtAGEAbgAiADsADQAKAAkAbQBzAG8ALQBmAGEAcgBlAGEAcwB0AC0AdABoAGUAbQBlAC0A
ZgBvAG4AdAA6AG0AaQBuAG8AcgAtAGYAYQByAGUAYQBzAHQAOwANAAoACQBtAHMAbwAtAGgAYQBu
AHMAaQAtAGYAbwBuAHQALQBmAGEAbQBpAGwAeQA6AEEAcgBpAGEAbAA7AA0ACgAJAG0AcwBvAC0A
YgBpAGQAaQAtAGYAbwBuAHQALQBmAGEAbQBpAGwAeQA6AEEAcgBpAGEAbAA7AA0ACgAJAGQAaQBz
AHAAbABhAHkAOgBuAG8AbgBlADsADQAKAAkAbQBzAG8ALQBoAGkAZABlADoAYQBsAGwAOwB9AA0A
CgBzAHAAYQBuAC4AegAtADAADQAKAAkAewBtAHMAbwAtAHMAdAB5AGwAZQAtAG4AYQBtAGUAOgAi
AHoALQAaBD4EPQQ1BEYEIABEBD4EQAQ8BEsEIAAXBD0EMAQ6BCIAOwANAAoACQBtAHMAbwAtAHMA
dAB5AGwAZQAtAG4AbwBzAGgAbwB3ADoAeQBlAHMAOwANAAoACQBtAHMAbwAtAHMAdAB5AGwAZQAt
AHAAcgBpAG8AcgBpAHQAeQA6ADkAOQA7AA0ACgAJAG0AcwBvAC0AcwB0AHkAbABlAC0AdQBuAGgA
aQBkAGUAOgBuAG8AOwANAAoACQBtAHMAbwAtAHMAdAB5AGwAZQAtAGwAbwBjAGsAZQBkADoAeQBl
AHMAOwANAAoACQBtAHMAbwAtAHMAdAB5AGwAZQAtAGwAaQBuAGsAOgAiAHoALQAaBD4EPQQ1BEYE
IABEBD4EQAQ8BEsEIgA7AA0ACgAJAG0AcwBvAC0AYQBuAHMAaQAtAGYAbwBuAHQALQBzAGkAegBl
ADoAOAAuADAAcAB0ADsADQAKAAkAbQBzAG8ALQBiAGkAZABpAC0AZgBvAG4AdAAtAHMAaQB6AGUA
OgA4AC4AMABwAHQAOwANAAoACQBmAG8AbgB0AC0AZgBhAG0AaQBsAHkAOgAiAEEAcgBpAGEAbAAi
ACwAIgBzAGEAbgBzAC0AcwBlAHIAaQBmACIAOwANAAoACQBtAHMAbwAtAGEAcwBjAGkAaQAtAGYA
bwBuAHQALQBmAGEAbQBpAGwAeQA6AEEAcgBpAGEAbAA7AA0ACgAJAG0AcwBvAC0AZgBhAHIAZQBh
AHMAdAAtAGYAbwBuAHQALQBmAGEAbQBpAGwAeQA6ACIAVABpAG0AZQBzACAATgBlAHcAIABSAG8A
bQBhAG4AIgA7AA0ACgAJAG0AcwBvAC0AZgBhAHIAZQBhAHMAdAAtAHQAaABlAG0AZQAtAGYAbwBu
AHQAOgBtAGkAbgBvAHIALQBmAGEAcgBlAGEAcwB0ADsADQAKAAkAbQBzAG8ALQBoAGEAbgBzAGkA
LQBmAG8AbgB0AC0AZgBhAG0AaQBsAHkAOgBBAHIAaQBhAGwAOwANAAoACQBtAHMAbwAtAGIAaQBk
AGkALQBmAG8AbgB0AC0AZgBhAG0AaQBsAHkAOgBBAHIAaQBhAGwAOwANAAoACQBkAGkAcwBwAGwA
YQB5ADoAbgBvAG4AZQA7AA0ACgAJAG0AcwBvAC0AaABpAGQAZQA6AGEAbABsADsAfQANAAoAcwBw
AGEAbgAuAGEADQAKAAkAewBtAHMAbwAtAHMAdAB5AGwAZQAtAG4AYQBtAGUAOgAiACIENQQ6BEEE
QgQgADIESwQ9BD4EQQQ6BDgEIAAXBD0EMAQ6BCIAOwANAAoACQBtAHMAbwAtAHMAdAB5AGwAZQAt
AG4AbwBzAGgAbwB3ADoAeQBlAHMAOwANAAoACQBtAHMAbwAtAHMAdAB5AGwAZQAtAHAAcgBpAG8A
cgBpAHQAeQA6ADkAOQA7AA0ACgAJAG0AcwBvAC0AcwB0AHkAbABlAC0AdQBuAGgAaQBkAGUAOgBu
AG8AOwANAAoACQBtAHMAbwAtAHMAdAB5AGwAZQAtAGwAbwBjAGsAZQBkADoAeQBlAHMAOwANAAoA
CQBtAHMAbwAtAHMAdAB5AGwAZQAtAGwAaQBuAGsAOgAiACIENQQ6BEEEQgQgADIESwQ9BD4EQQQ6
BDgEIgA7AA0ACgAJAG0AcwBvAC0AYQBuAHMAaQAtAGYAbwBuAHQALQBzAGkAegBlADoAOAAuADAA
cAB0ADsADQAKAAkAbQBzAG8ALQBiAGkAZABpAC0AZgBvAG4AdAAtAHMAaQB6AGUAOgA4AC4AMABw
AHQAOwANAAoACQBmAG8AbgB0AC0AZgBhAG0AaQBsAHkAOgAiAFQAYQBoAG8AbQBhACIALAAiAHMA
YQBuAHMALQBzAGUAcgBpAGYAIgA7AA0ACgAJAG0AcwBvAC0AYQBzAGMAaQBpAC0AZgBvAG4AdAAt
AGYAYQBtAGkAbAB5ADoAVABhAGgAbwBtAGEAOwANAAoACQBtAHMAbwAtAGYAYQByAGUAYQBzAHQA
LQBmAG8AbgB0AC0AZgBhAG0AaQBsAHkAOgAiAFQAaQBtAGUAcwAgAE4AZQB3ACAAUgBvAG0AYQBu
ACIAOwANAAoACQBtAHMAbwAtAGYAYQByAGUAYQBzAHQALQB0AGgAZQBtAGUALQBmAG8AbgB0ADoA
bQBpAG4AbwByAC0AZgBhAHIAZQBhAHMAdAA7AA0ACgAJAG0AcwBvAC0AaABhAG4AcwBpAC0AZgBv
AG4AdAAtAGYAYQBtAGkAbAB5ADoAVABhAGgAbwBtAGEAOwANAAoACQBtAHMAbwAtAGIAaQBkAGkA
LQBmAG8AbgB0AC0AZgBhAG0AaQBsAHkAOgBUAGEAaABvAG0AYQA7AH0ADQAKAHMAcABhAG4ALgBt
AHMAbwBJAG4AcwANAAoACQB7AG0AcwBvAC0AcwB0AHkAbABlAC0AdAB5AHAAZQA6AGUAeABwAG8A
cgB0AC0AbwBuAGwAeQA7AA0ACgAJAG0AcwBvAC0AcwB0AHkAbABlAC0AbgBhAG0AZQA6ACIAIgA7
AA0ACgAJAHQAZQB4AHQALQBkAGUAYwBvAHIAYQB0AGkAbwBuADoAdQBuAGQAZQByAGwAaQBuAGUA
OwANAAoACQB0AGUAeAB0AC0AdQBuAGQAZQByAGwAaQBuAGUAOgBzAGkAbgBnAGwAZQA7AA0ACgAJ
AGMAbwBsAG8AcgA6AHQAZQBhAGwAOwB9AA0ACgBzAHAAYQBuAC4AbQBzAG8ARABlAGwADQAKAAkA
ewBtAHMAbwAtAHMAdAB5AGwAZQAtAHQAeQBwAGUAOgBlAHgAcABvAHIAdAAtAG8AbgBsAHkAOwAN
AAoACQBtAHMAbwAtAHMAdAB5AGwAZQAtAG4AYQBtAGUAOgAiACIAOwANAAoACQB0AGUAeAB0AC0A
ZABlAGMAbwByAGEAdABpAG8AbgA6AGwAaQBuAGUALQB0AGgAcgBvAHUAZwBoADsADQAKAAkAYwBv
AGwAbwByADoAcgBlAGQAOwB9AA0ACgAuAE0AcwBvAEMAaABwAEQAZQBmAGEAdQBsAHQADQAKAAkA
ewBtAHMAbwAtAHMAdAB5AGwAZQAtAHQAeQBwAGUAOgBlAHgAcABvAHIAdAAtAG8AbgBsAHkAOwAN
AAoACQBtAHMAbwAtAGQAZQBmAGEAdQBsAHQALQBwAHIAbwBwAHMAOgB5AGUAcwA7AA0ACgAJAGYA
bwBuAHQALQBzAGkAegBlADoAMQAwAC4AMABwAHQAOwANAAoACQBtAHMAbwAtAGEAbgBzAGkALQBm
AG8AbgB0AC0AcwBpAHoAZQA6ADEAMAAuADAAcAB0ADsADQAKAAkAbQBzAG8ALQBiAGkAZABpAC0A
ZgBvAG4AdAAtAHMAaQB6AGUAOgAxADAALgAwAHAAdAA7AH0ADQAKAEAAcABhAGcAZQAgAFcAbwBy
AGQAUwBlAGMAdABpAG8AbgAxAA0ACgAJAHsAcwBpAHoAZQA6ADUAOQA1AC4AMwBwAHQAIAA4ADQA
MQAuADkAcAB0ADsADQAKAAkAbQBhAHIAZwBpAG4AOgAyAC4AMABjAG0AIAA0ADIALgA1AHAAdAAg
ADIALgAwAGMAbQAgADMALgAwAGMAbQA7AA0ACgAJAG0AcwBvAC0AaABlAGEAZABlAHIALQBtAGEA
cgBnAGkAbgA6ADMANQAuADQAcAB0ADsADQAKAAkAbQBzAG8ALQBmAG8AbwB0AGUAcgAtAG0AYQBy
AGcAaQBuADoAMwA1AC4ANABwAHQAOwANAAoACQBtAHMAbwAtAHAAYQBwAGUAcgAtAHMAbwB1AHIA
YwBlADoAMAA7AH0ADQAKAGQAaQB2AC4AVwBvAHIAZABTAGUAYwB0AGkAbwBuADEADQAKAAkAewBw
AGEAZwBlADoAVwBvAHIAZABTAGUAYwB0AGkAbwBuADEAOwB9AA0ACgAtAC0APgANAAoAPAAvAHMA
dAB5AGwAZQA+AA0ACgA8ACEALQAtAFsAaQBmACAAZwB0AGUAIABtAHMAbwAgADEAMABdAD4ADQAK
ADwAcwB0AHkAbABlAD4ADQAKACAALwAqACAAUwB0AHkAbABlACAARABlAGYAaQBuAGkAdABpAG8A
bgBzACAAKgAvAA0ACgAgAHQAYQBiAGwAZQAuAE0AcwBvAE4AbwByAG0AYQBsAFQAYQBiAGwAZQAN
AAoACQB7AG0AcwBvAC0AcwB0AHkAbABlAC0AbgBhAG0AZQA6ACIAHgQxBEsERwQ9BDAETwQgAEIE
MAQxBDsEOARGBDAEIgA7AA0ACgAJAG0AcwBvAC0AdABzAHQAeQBsAGUALQByAG8AdwBiAGEAbgBk
AC0AcwBpAHoAZQA6ADAAOwANAAoACQBtAHMAbwAtAHQAcwB0AHkAbABlAC0AYwBvAGwAYgBhAG4A
ZAAtAHMAaQB6AGUAOgAwADsADQAKAAkAbQBzAG8ALQBzAHQAeQBsAGUALQBuAG8AcwBoAG8AdwA6
AHkAZQBzADsADQAKAAkAbQBzAG8ALQBzAHQAeQBsAGUALQBwAHIAaQBvAHIAaQB0AHkAOgA5ADkA
OwANAAoACQBtAHMAbwAtAHMAdAB5AGwAZQAtAHAAYQByAGUAbgB0ADoAIgAiADsADQAKAAkAbQBz
AG8ALQBwAGEAZABkAGkAbgBnAC0AYQBsAHQAOgAwAGMAbQAgADUALgA0AHAAdAAgADAAYwBtACAA
NQAuADQAcAB0ADsADQAKAAkAbQBzAG8ALQBwAGEAcgBhAC0AbQBhAHIAZwBpAG4AOgAwAGMAbQA7
AA0ACgAJAG0AcwBvAC0AcABhAHIAYQAtAG0AYQByAGcAaQBuAC0AYgBvAHQAdABvAG0AOgAuADAA
MAAwADEAcAB0ADsADQAKAAkAbQBzAG8ALQBwAGEAZwBpAG4AYQB0AGkAbwBuADoAdwBpAGQAbwB3
AC0AbwByAHAAaABhAG4AOwANAAoACQBmAG8AbgB0AC0AcwBpAHoAZQA6ADEAMAAuADAAcAB0ADsA
DQAKAAkAZgBvAG4AdAAtAGYAYQBtAGkAbAB5ADoAIgBUAGkAbQBlAHMAIABOAGUAdwAgAFIAbwBt
AGEAbgAiACwAIgBzAGUAcgBpAGYAIgA7AH0ADQAKADwALwBzAHQAeQBsAGUAPgANAAoAPAAhAFsA
ZQBuAGQAaQBmAF0ALQAtAD4ADQAKADwAbQBlAHQAYQAgAGMAbwBuAHQAZQBuAHQAPQAiAEkARQA9
AGUAZABnAGUAIgAgAGgAdAB0AHAALQBlAHEAdQBpAHYAPQBYAC0AVQBBAC0AQwBvAG0AcABhAHQA
aQBiAGwAZQA+AA0ACgANAAoAPABzAGMAcgBpAHAAdAAgAGwAYQBuAGcAdQBhAGcAZQA9ACIASgBh
AHYAYQBTAGMAcgBpAHAAdAAiAD4ADQAKADwAIQAtAC0AIABCAGUAZwBpAG4AIABoAGkAZABpAG4A
ZwAgAEoAYQB2AGEAcwBjAHIAaQBwAHQAIABmAHIAbwBtACAAbwBsAGQAIABiAHIAbwB3AHMAZQBy
AHMALgAKACAACgAgACAAdgBhAHIAIABhAHIAcgBhAHkAUgBlAGEAZAB5AD0AMAA7AAoAIAAgAAoA
IAAgAGkAZgAgACgAZABvAGMAdQBtAGUAbgB0AC4AaQBtAGEAZwBlAHMAKQB7AAoAIAAgACAAIABy
AGUAZABCAGEAbABsACAAPQAgAG4AZQB3ACAASQBtAGEAZwBlACgAKQA7AAoAIAAgACAAIAByAGUA
ZABCAGEAbABsAC4AcwByAGMAIAA9ACAAIgAuAC4ALwBpAG0AYQBnAGUAcwAvAHIAZQBkAF8AYgBh
AGwAbABfAHcAaABpAHQAZQAuAGcAaQBmACIAOwAgACAACgAgACAAIAAgAGMAeQBhAG4AQgBhAGwA
bAAgAD0AIABuAGUAdwAgAEkAbQBhAGcAZQAoACkAOwAKACAAIAAgACAAYwB5AGEAbgBCAGEAbABs
AC4AcwByAGMAIAA9ACAAIgAuAC4ALwBpAG0AYQBnAGUAcwAvAGMAeQBhAG4AXwBiAGEAbABsAF8A
dwBoAGkAdABlAC4AZwBpAGYAIgA7ACAAIAAKACAAIAB9AAoAIAAgAAoAIAAgAGYAdQBuAGMAdABp
AG8AbgAgAGMAbwB2AGUAcgAoAGgAaQB0ACwAcQB1AGUAcgB5ACwAcAByAG8AdABTAGUAcQApAHsA
CgAgACAAIAAgAGQAbwBjAHUAbQBlAG4AdAAuAFIAZQBzAHUAbAB0AHMALgBPAFYAXwBUAGkAdABs
AGUALgB2AGEAbAB1AGUAIAA9ACAAcQB1AGUAcgB5AFQAaQB0AGwAZQBbAHEAdQBlAHIAeQBdADsA
CgAgACAAIAAgAGQAbwBjAHUAbQBlAG4AdAAuAFIAZQBzAHUAbAB0AHMALgBPAFYAXwBBAGMAYwBl
AHMAcwBpAG8AbgAuAHYAYQBsAHUAZQAgAD0AIABwAHIAbwB0AE4AYQBtAGUAWwBoAGkAdABdADsA
CgAgACAAIAAgAGQAbwBjAHUAbQBlAG4AdAAuAFIAZQBzAHUAbAB0AHMALgBPAFYAXwBTAGUAcQB1
AGUAbgBjAGUALgB2AGEAbAB1AGUAIAA9ACAAcAByAG8AdABTAGUAcQA7AAoAIAAgACAAIABpAGYA
IAAoAGgAaQB0ACAAPQA9ACAAMAApACAAewAKACAAIAAgACAAIAAgAHMAZQBsAGYALgBzAHQAYQB0
AHUAcwAgAD0AIABxAHUAZQByAHkAVABpAHQAbABlAFsAcQB1AGUAcgB5AF0AOwAKACAAIAAgACAA
fQAgAGUAbABzAGUAIAB7AAoAIAAgACAAIAAgACAAcwBlAGwAZgAuAHMAdABhAHQAdQBzACAAPQAg
AHAAcgBvAHQATgBhAG0AZQBbAGgAaQB0AF0AIAArACAAIgA6ACAAIgAgACsAIABwAHIAbwB0AFMA
ZQBxADsACgAgACAAIAAgAH0ACgAgACAAIAAgAGkAZgAgACgAcAByAG8AdABTAGUAcQAgACEAPQAg
ACIAIgAgACYAJgAgAGQAbwBjAHUAbQBlAG4AdAAuAGYAcgBlAGQAIAAmACYAIABhAHIAcgBhAHkA
UgBlAGEAZAB5ACAAPQA9ACAAMQApAHsACgAgACAAIAAgACAAIAB2AGEAcgAgAGkAIAA9ACAAMAA7
AAoAIAAgACAAIAAgACAAdgBhAHIAIABlAGwAZQBtAGUAbgB0ACAAPQAgADAAOwAKACAAIAAgACAA
IAAgAGUAbABlAG0AZQBuAHQAIAA9ACAAZQB2AGEAbAAoAHAAcgBvAHQAUwBlAHEAKwAiAFsAIgAr
AGkAKwAiAF0AIgApADsACgAgACAAIAAgACAAIAB3AGgAaQBsAGUAKABlAGwAZQBtAGUAbgB0ACkA
IAB7AAoAIAAgACAAIAAgACAAIAAgAGQAbwBjAHUAbQBlAG4AdAAuAGkAbQBhAGcAZQBzAFsAZQBs
AGUAbQBlAG4AdABdAC4AcwByAGMAIAA9ACAAcgBlAGQAQgBhAGwAbAAuAHMAcgBjADsACgAgACAA
IAAgACAAIAAgACAAaQArACsAOwAKACAAIAAgACAAIAAgACAAIABlAGwAZQBtAGUAbgB0ACAAPQAg
AGUAdgBhAGwAKABwAHIAbwB0AFMAZQBxACsAIgBbACIAKwBpACsAIgBdACIAKQA7AAoAIAAgACAA
IAAgACAAfQAKACAAIAAgACAAfQAKACAAIAB9AAoACgAgACAAZgB1AG4AYwB0AGkAbwBuACAAdQBu
AGMAbwB2AGUAcgAoAGgAaQB0ACwAcQB1AGUAcgB5ACwAcAByAG8AdABTAGUAcQApAHsACgAgACAA
IAAgAGQAbwBjAHUAbQBlAG4AdAAuAFIAZQBzAHUAbAB0AHMALgBPAFYAXwBUAGkAdABsAGUALgB2
AGEAbAB1AGUAIAA9ACAAIgAtAFEAdQBlAHIAeQAtACIAOwAKACAAIAAgACAAZABvAGMAdQBtAGUA
bgB0AC4AUgBlAHMAdQBsAHQAcwAuAE8AVgBfAEEAYwBjAGUAcwBzAGkAbwBuAC4AdgBhAGwAdQBl
AD0AIgAtAEEAYwBjAGUAcwBzAGkAbwBuAC0AIgA7AAoAIAAgACAAIABkAG8AYwB1AG0AZQBuAHQA
LgBSAGUAcwB1AGwAdABzAC4ATwBWAF8AUwBlAHEAdQBlAG4AYwBlAC4AdgBhAGwAdQBlAD0AIgAt
AFMAZQBxAHUAZQBuAGMAZQAtACIAOwAKACAAIAAgACAAcwBlAGwAZgAuAHMAdABhAHQAdQBzAD0A
IgAiADsACgAgACAAIAAgAGkAZgAgACgAcAByAG8AdABTAGUAcQAgACEAPQAgACIAIgAgACYAJgAg
AGQAbwBjAHUAbQBlAG4AdAAuAGYAcgBlAGQAIAAmACYAIABhAHIAcgBhAHkAUgBlAGEAZAB5ACAA
PQA9ACAAMQApAHsACgAgACAAIAAgACAAIAB2AGEAcgAgAGkAIAA9ACAAMAA7AAoAIAAgACAAIAAg
ACAAdgBhAHIAIABlAGwAZQBtAGUAbgB0ACAAPQAgADAAOwAKACAAIAAgACAAIAAgAGUAbABlAG0A
ZQBuAHQAIAA9ACAAZQB2AGEAbAAoAHAAcgBvAHQAUwBlAHEAKwAiAFsAIgArAGkAKwAiAF0AIgAp
ADsACgAgACAAIAAgACAAIAB3AGgAaQBsAGUAKABlAGwAZQBtAGUAbgB0ACkAIAB7AAoAIAAgACAA
IAAgACAAIAAgAGQAbwBjAHUAbQBlAG4AdAAuAGkAbQBhAGcAZQBzAFsAZQBsAGUAbQBlAG4AdABd
AC4AcwByAGMAIAA9ACAAYwB5AGEAbgBCAGEAbABsAC4AcwByAGMAOwAKACAAIAAgACAAIAAgACAA
IABpACsAKwA7AAoAIAAgACAAIAAgACAAIAAgAGUAbABlAG0AZQBuAHQAIAA9ACAAZQB2AGEAbAAo
AHAAcgBvAHQAUwBlAHEAKwAiAFsAIgArAGkAKwAiAF0AIgApADsACgAgACAAIAAgACAAIAB9AAoA
IAAgACAAIAB9AAoAIAAgAH0ACgAKACAAIABmAHUAbgBjAHQAaQBvAG4AIABjAGgAZQBjAGsAUQB1
AGUAcgB5ACgAYwBoAGUAYwBrAFMAdABhAHQAZQAsAG4AdQBtAEMAaABlAGMAawBzACwAZgBvAHIA
bQApAHsACgAgACAAIAAgAGkAZgAgACgAbgB1AG0AQwBoAGUAYwBrAHMAIAA9AD0AIAAxACkAewAK
ACAAIAAgACAAIAAgAGYAbwByAG0ALgBRAFUARQAuAGMAaABlAGMAawBlAGQAIAA9ACAAYwBoAGUA
YwBrAFMAdABhAHQAZQA7AAoAIAAgACAAIAB9ACAAZQBsAHMAZQAgAHsACgAgACAAIAAgACAAIABm
AG8AcgAgACgAdgBhAHIAIABpACAAPQAgADAAOwAgAGkAIAA8ACAAZgBvAHIAbQAuAGUAbABlAG0A
ZQBuAHQAcwAuAGwAZQBuAGcAdABoADsAIABpACsAKwApACAAewAKACAAIAAgACAAIAAgACAAIABp
AGYAIAAoAGYAbwByAG0ALgBlAGwAZQBtAGUAbgB0AHMAWwBpAF0ALgBuAGEAbQBlACAAPQA9ACAA
IgBRAFUARQAiACkAewAKACAAIAAgACAAIAAgACAAIAAgACAAZgBvAHIAbQAuAGUAbABlAG0AZQBu
AHQAcwBbAGkAXQAuAGMAaABlAGMAawBlAGQAIAA9ACAAYwBoAGUAYwBrAFMAdABhAHQAZQA7AAoA
IAAgACAAIAAgACAAIAAgAH0ACgAgACAAIAAgACAAIAB9AAoAIAAgACAAIAB9AAoAIAAgAH0ACgAK
ACAAIABmAHUAbgBjAHQAaQBvAG4AIABTAGEAdgBlAEMAbABpAGMAawBzACgAYwBoAGUAYwBrAEIA
bwB4ACwAZgBvAHIAbQApAHsACgAgACAAIAAgAGkAZgAgACgAZgBvAHIAbQAuAEUAcgByAFQAbwBs
AFIAZQBwAGUAYQB0ACAAJgAmACAAZgBvAHIAbQAuAEUAcgByAFQAbwBsAFIAZQBwAGUAYQB0AC4A
YwBoAGUAYwBrAGUAZAApACAAewAKACAAIAAgACAAIAAgAHIAZQB0AHUAcgBuADsACgAgACAAIAAg
AH0ACgAgACAAIAAgAHYAYQByACAAYwBoAGUAYwBrAFMAdABhAHQAZQAgAD0AIABjAGgAZQBjAGsA
QgBvAHgALgBjAGgAZQBjAGsAZQBkADsACgAgACAAIAAgAHYAYQByACAAdABoAGkAcwBIAGkAdAAg
AD0AIAAwADsACgAgACAAIAAgAGYAbwByACAAKAB2AGEAcgAgAGkAIAA9ACAAMAA7ACAAaQAgADwA
IABmAG8AcgBtAC4AZQBsAGUAbQBlAG4AdABzAC4AbABlAG4AZwB0AGgAOwAgAGkAKwArACkAIAB7
AAoAIAAgACAAIAAgACAAaQBmACAAKAB0AGgAaQBzAEgAaQB0ACAAPQA9ACAAMQApAHsACgAgACAA
IAAgACAAIAAgACAAaQBmACAAKABmAG8AcgBtAC4AZQBsAGUAbQBlAG4AdABzAFsAaQBdAC4AbgBh
AG0AZQAgAD0APQAgACIAUQBVAEUAIgApACAAewAKACAAIAAgACAAIAAgACAAIAAgACAAZgBvAHIA
bQAuAGUAbABlAG0AZQBuAHQAcwBbAGkAXQAuAGMAaABlAGMAawBlAGQAIAA9ACAAIQBjAGgAZQBj
AGsAUwB0AGEAdABlADsACgAgACAAIAAgACAAIAAgACAAfQAgAGUAbABzAGUAIAB7AAoAIAAgACAA
IAAgACAAIAAgACAAIABiAHIAZQBhAGsAOwAKACAAIAAgACAAIAAgACAAIAB9AAoAIAAgACAAIAAg
ACAAfQAgAGUAbABzAGUAIAB7AAoAIAAgACAAIAAgACAAIAAgAGkAZgAgACgAZgBvAHIAbQAuAGUA
bABlAG0AZQBuAHQAcwBbAGkAXQAgAD0APQAgAGMAaABlAGMAawBCAG8AeAApAHsACgAgACAAIAAg
ACAAIAAgACAAIAAgAHQAaABpAHMASABpAHQAIAA9ACAAMQA7AAoAIAAgACAAIAAgACAAIAAgAH0A
CgAgACAAIAAgACAAIAB9AAoAIAAgACAAIAB9AAoAIAAgAH0ACgAKACAAIABmAHUAbgBjAHQAaQBv
AG4AIAB1AG4ATQBhAHQAYwBoAGUAZAAoAGYAbwByAG0AKQB7AAoAIAAgACAAIAB2AGEAcgAgAG4A
dQBtAE0AaQBzAHMAZQBzACAAPQAgADAAOwAKACAAIAAgACAAZgBvAHIAIAAoAHYAYQByACAAaQAg
AD0AIAAwADsAIABpACAAPAAgAGYAbwByAG0ALgBlAGwAZQBtAGUAbgB0AHMALgBsAGUAbgBnAHQA
aAA7ACAAaQArACsAKQAgAHsACgAgACAAIAAgACAAIABpAGYAIAAoAGYAbwByAG0ALgBlAGwAZQBt
AGUAbgB0AHMAWwBpAF0ALgBuAGEAbQBlACAAPQA9ACAAIgBNAEkAUwBTAEUAUwAiACkAewAKACAA
IAAgACAAIAAgACAAIABuAHUAbQBNAGkAcwBzAGUAcwArACsAOwAKACAAIAAgACAAIAAgAH0AIAAK
ACAAIAAgACAAfQAKACAAIAAgACAAaQBmACAAKABuAHUAbQBNAGkAcwBzAGUAcwAgADwAIAAxACkA
IAB7AAoAIAAgACAAIAAgACAAYQBsAGUAcgB0ACgAIgBOAG8AIAB1AG4AbQBhAHQAYwBoAGUAZAAg
AG0AYQBzAHMAIAB2AGEAbAB1AGUAcwAgAHQAbwAgAGIAZQAgAHMAZQBhAHIAYwBoAGUAZAAiACkA
OwAKACAAIAAgACAAIAAgAHIAZQB0AHUAcgBuACAAZgBhAGwAcwBlADsACgAgACAAIAAgAH0ACgAg
ACAAIAAgAGYAbwByACAAKAB2AGEAcgAgAGkAIAA9ACAAMAA7ACAAaQAgADwAIABmAG8AcgBtAC4A
ZQBsAGUAbQBlAG4AdABzAC4AbABlAG4AZwB0AGgAOwAgAGkAKwArACkAIAB7AAoAIAAgACAAIAAg
ACAAaQBmACAAKABmAG8AcgBtAC4AZQBsAGUAbQBlAG4AdABzAFsAaQBdAC4AbgBhAG0AZQAgAD0A
PQAgACIAUQBVAEUAIgApAHsACgAgACAAIAAgACAAIAAgACAAZgBvAHIAbQAuAGUAbABlAG0AZQBu
AHQAcwBbAGkAXQAuAG4AYQBtAGUAIAA9ACAAIgBEAFUATQBNAFkAIgA7AAoAIAAgACAAIAAgACAA
fQAgAAoAIAAgACAAIAB9AAoAIAAgACAAIABmAG8AcgAgACgAdgBhAHIAIABpACAAPQAgADAAOwAg
AGkAIAA8ACAAZgBvAHIAbQAuAGUAbABlAG0AZQBuAHQAcwAuAGwAZQBuAGcAdABoADsAIABpACsA
KwApACAAewAKACAAIAAgACAAIAAgAGkAZgAgACgAZgBvAHIAbQAuAGUAbABlAG0AZQBuAHQAcwBb
AGkAXQAuAG4AYQBtAGUAIAA9AD0AIAAiAE0ASQBTAFMARQBTACIAKQB7AAoAIAAgACAAIAAgACAA
IAAgAGYAbwByAG0ALgBlAGwAZQBtAGUAbgB0AHMAWwBpAF0ALgBuAGEAbQBlACAAPQAgACIAUQBV
AEUAIgA7AAoAIAAgACAAIAAgACAAfQAgAAoAIAAgACAAIAB9AAoAIAAgACAAIABmAG8AcgBtAC4A
cwB1AGIAbQBpAHQAKAApADsACgAgACAAIAAgAHIAZQB0AHUAcgBuACAAdAByAHUAZQA7AAoAIAAg
AH0ACgAKACAAIABmAHUAbgBjAHQAaQBvAG4AIABzAGUAdABSAGUARgBvAHIAbQBhAHQAQQBjAHQA
aQBvAG4AKABmAG8AcgBtACkAewAKACAAIAAgACAAaQBmACAAKABmAG8AcgBtAC4AUgBFAFAAVABZ
AFAARQAuAG8AcAB0AGkAbwBuAHMAWwBmAG8AcgBtAC4AUgBFAFAAVABZAFAARQAuAHMAZQBsAGUA
YwB0AGUAZABJAG4AZABlAHgAXQAuAHYAYQBsAHUAZQAgAD0APQAgACIAZQB4AHAAbwByAHQAIgAp
AHsACgAgACAAIAAgACAAIABmAG8AcgBtAC4AYQBjAHQAaQBvAG4AIAA9ACAAIgAuAC8AZQB4AHAA
bwByAHQAXwBkAGEAdABfADIALgBwAGwAIgA7AAoAIAAgACAAIAB9ACAAZQBsAHMAZQAgAGkAZgAg
ACgAZgBvAHIAbQAuAFIARQBQAFQAWQBQAEUALgBvAHAAdABpAG8AbgBzAFsAZgBvAHIAbQAuAFIA
RQBQAFQAWQBQAEUALgBzAGUAbABlAGMAdABlAGQASQBuAGQAZQB4AF0ALgB2AGEAbAB1AGUAIAA9
AD0AIAAiAGYAYQBtAGkAbAB5ACIAKQAgAHsACgAgACAAIAAgACAAIABmAG8AcgBtAC4AYQBjAHQA
aQBvAG4AIAA9ACAAIgAuAC8AbQBhAHMAdABlAHIAXwByAGUAcwB1AGwAdABzAF8AMgAuAHAAbAAi
ADsACgAgACAAIAAgAH0AIABlAGwAcwBlACAAewAKACAAIAAgACAAIAAgAGYAbwByAG0ALgBhAGMA
dABpAG8AbgAgAD0AIAAiAC4ALwBtAGEAcwB0AGUAcgBfAHIAZQBzAHUAbAB0AHMALgBwAGwAIgA7
AAoAIAAgACAAIAB9AAoAIAAgAH0ACgAgACAACgAgACAAZgB1AG4AYwB0AGkAbwBuACAAYwBoAG8A
bwBzAGUAUQB1AGUAcgB5AEwAaQBzAHQAKABmAG8AcgBtACkAIAB7AAoAIAAgACAAIAB2AGEAcgAg
AGYAbwByAG0AYQB0AEYAbwByAG0AIAA9ACAAdwBpAG4AZABvAHcALgBkAG8AYwB1AG0AZQBuAHQA
LgBmAG8AcgBtAHMAWwAnAFIAZQAtAGYAbwByAG0AYQB0ACcAXQA7AAoAIAAgACAAIABpAGYAIAAo
AGYAbwByAG0AYQB0AEYAbwByAG0ALgBfAHEAdQBlAHIAeQBsAGkAcwB0AC4AdgBhAGwAdQBlACAA
PQA9ACAAJwB1AG4AYQBzAHMAaQBnAG4AZQBkACcAKQAgAHsACgAgACAAIAAgACAAIABmAG8AcgBt
AC4AUQBVAEUAUgBZAEwASQBTAFQALgB2AGEAbAB1AGUAIAA9ACAAcQB1AGUAcgB5AEwAaQBzAHQA
VQBuAGEAcwBzAGkAZwBuAGUAZAA7AAoAIAAgACAAIAB9ACAAZQBsAHMAZQAgAGkAZgAgACgAZgBv
AHIAbQBhAHQARgBvAHIAbQAuAF8AcQB1AGUAcgB5AGwAaQBzAHQALgB2AGEAbAB1AGUAIAA9AD0A
IAAnAGkAZABlAG4AdABpAHQAeQAnACkAIAB7AAoAIAAgACAAIAAgACAAZgBvAHIAbQAuAFEAVQBF
AFIAWQBMAEkAUwBUAC4AdgBhAGwAdQBlACAAPQAgAHEAdQBlAHIAeQBMAGkAcwB0AEkAZABlAG4A
dABpAHQAeQA7AAoAIAAgACAAIAB9ACAAZQBsAHMAZQAgAGkAZgAgACgAZgBvAHIAbQBhAHQARgBv
AHIAbQAuAF8AcQB1AGUAcgB5AGwAaQBzAHQALgB2AGEAbAB1AGUAIAA9AD0AIAAnAGgAbwBtAG8A
bABvAGcAeQAnACkAIAB7AAoAIAAgACAAIAAgACAAZgBvAHIAbQAuAFEAVQBFAFIAWQBMAEkAUwBU
AC4AdgBhAGwAdQBlACAAPQAgAHEAdQBlAHIAeQBMAGkAcwB0AEgAbwBtAG8AbABvAGcAeQA7AAoA
IAAgACAAIAB9ACAAZQBsAHMAZQAgAHsACgAgACAAIAAgACAAIABmAG8AcgBtAC4AUQBVAEUAUgBZ
AEwASQBTAFQALgB2AGEAbAB1AGUAIAA9ACAAIgBBAGwAbAAiADsACgAgACAAIAAgAH0ACgAgACAA
IAAgAHIAZQB0AHUAcgBuACAAdAByAHUAZQA7AAoAIAAgAH0ACgAgACAAIAAgAAoAIAAgAGYAdQBu
AGMAdABpAG8AbgAgAG0AYQBrAGUAQQBjAGMAZQBzAHMAaQBvAG4AUwB0AHIAaQBuAGcAKABmAG8A
cgBtACkAewAKACAAIAAgACAAaQBmACAAKAAhAGYAbwByAG0ALgBFAHIAcgBUAG8AbABSAGUAcABl
AGEAdAAgAHwAfAAgACEAZgBvAHIAbQAuAEUAcgByAFQAbwBsAFIAZQBwAGUAYQB0AC4AYwBoAGUA
YwBrAGUAZAApACAAewAKACAAIAAgACAAIAAgAGYAbwByAG0ALgBBAEMAQwBFAFMAUwBJAE8ATgAu
AHYAYQBsAHUAZQAgAD0AIAAiACIAOwAKACAAIAAgACAAIAAgAHIAZQB0AHUAcgBuACAAdAByAHUA
ZQA7AAoAIAAgACAAIAB9AAoAIAAgACAAIAB2AGEAcgAgAGEAYwBjAGUAcwBzAGkAbwBuAHMAIAA9
ACAAWwBdADsACgAgACAAIAAgAGYAbwByACAAKAB2AGEAcgAgAGkAIAA9ACAAMAAsACAAaQBsAGUA
bgAgAD0AIABmAG8AcgBtAC4AZQBsAGUAbQBlAG4AdABzAC4AbABlAG4AZwB0AGgAOwAgAGkAIAAh
AD0AIABpAGwAZQBuADsAIABpACsAKwApACAAewAKACAAIAAgACAAIAAgAHYAYQByACAAZQBsAHQA
IAA9ACAAZgBvAHIAbQAuAGUAbABlAG0AZQBuAHQAcwBbAGkAXQA7AAoAIAAgACAAIAAgACAAaQBm
ACAAKABlAGwAdAAuAG4AYQBtAGUAIAA9AD0AIAAiAEkATgBDAEwAVQBEAEUAIgAgACYAJgAgAGUA
bAB0AC4AYwBoAGUAYwBrAGUAZAApAHsACgAgACAAIAAgACAAIAAgACAAdgBhAHIAIABlAHQAXwBh
AGMAYwBzACAAPQAgAGUAdABfAGwAaQBzAHQAWwBlAGwAdAAuAHYAYQBsAHUAZQBdADsACgAgACAA
IAAgACAAIAAgACAAaQBmACAAKAAhAGUAdABfAGEAYwBjAHMAKQAgAAoAIAAgACAAIAAgACAAIAAg
ACAAIABjAG8AbgB0AGkAbgB1AGUAOwAKACAAIAAgACAAIAAgACAAIABmAG8AcgAgACgAdgBhAHIA
IABqACAAPQAgADAALAAgAGoAbABlAG4AIAA9ACAAZQB0AF8AYQBjAGMAcwAuAGwAZQBuAGcAdABo
ADsAIABqACAAIQA9ACAAagBsAGUAbgA7ACAAagArACsAKQAgAAoAIAAgACAAIAAgACAAIAAgACAA
IABhAGMAYwBlAHMAcwBpAG8AbgBzAC4AcAB1AHMAaAAoAGUAdABfAGEAYwBjAHMAWwBqAF0AKQA7
AAoAIAAgACAAIAAgACAAfQAKACAAIAAgACAAfQAKACAAIAAgACAAaQBmACAAKABhAGMAYwBlAHMA
cwBpAG8AbgBzAC4AbABlAG4AZwB0AGgAIAA9AD0AIAAwACkAIAB7AAoAIAAgACAAIAAgACAAYQBs
AGUAcgB0ACgAIgBOAG8AIABoAGkAdABzACAAcwBlAGwAZQBjAHQAZQBkACAAZgBvAHIAIABlAHIA
cgBvAHIAIAB0AG8AbABlAHIAYQBuAHQAIABzAGUAYQByAGMAaAAiACkAOwAKACAAIAAgACAAIAAg
AHIAZQB0AHUAcgBuACAAZgBhAGwAcwBlADsACgAgACAAIAAgAH0ACgAgACAAIAAgAGkAZgAgACgA
YQBjAGMAZQBzAHMAaQBvAG4AcwAuAGwAZQBuAGcAdABoACAAPgAgADMAKQAgAHsACgAgACAAIAAg
ACAAIABhAGwAZQByAHQAKAAiAE4AdQBtAGIAZQByACAAbwBmACAAcAByAG8AdABlAGkAbgAgAGUA
bgB0AHIAaQBlAHMAIABmAG8AcgAgAGUAcgByAG8AcgAgAHQAbwBsAGUAcgBhAG4AdAAgAHMAZQBh
AHIAYwBoACAAaABhAHMAIABiAGUAZQBuACAAbABpAG0AaQB0AGUAZAAgAHQAbwAgADMAIgApADsA
CgAgACAAIAAgACAAIABhAGMAYwBlAHMAcwBpAG8AbgBzACAAPQAgAGEAYwBjAGUAcwBzAGkAbwBu
AHMALgBzAGwAaQBjAGUAKAAwACwAIAAzACkAOwAKACAAIAAgACAAfQAKACAAIAAgACAAZgBvAHIA
bQAuAEEAQwBDAEUAUwBTAEkATwBOAC4AdgBhAGwAdQBlACAAPQAgACcAIgAnACAAKwAgAGEAYwBj
AGUAcwBzAGkAbwBuAHMALgBqAG8AaQBuACgAJwAiACwAIgAnACkAIAArACAAJwAiACcAOwAKACAA
IAAgACAAYwBoAGUAYwBrAFEAdQBlAHIAeQAoADEALAA3ACwAIABmAG8AcgBtACkAOwAKACAAIAAg
ACAAcgBlAHQAdQByAG4AIAB0AHIAdQBlADsACgAgACAAfQAKAAoAIAAgAGYAdQBuAGMAdABpAG8A
bgAgAGMAbABlAGEAcgBFAGwAKAApACAAewB9AAoACgAgACAAZgB1AG4AYwB0AGkAbwBuACAAbQBh
AGsAZQBBAHIAYwBoAGkAdgBlACgAZgBvAHIAbQApAHsACgAgACAAIAAgAHYAYQByACAAdABlAG0A
cABVAHIAbAAgAD0AIAAiAGgAdAB0AHAAOgAvAC8AdwB3AHcALgBtAGEAdAByAGkAeABzAGMAaQBl
AG4AYwBlAC4AYwBvAG0ALwBjAGcAaQAvAG0AYQBzAHQAZQByAF8AcgBlAHMAdQBsAHQAcwAuAHAA
bAA/AGYAaQBsAGUAPQAuAC4AJQAyAEYAZABhAHQAYQAlADIARgAyADAAMQA1ADEAMgAyADQAJQAy
AEYARgBUAFQAcABmAGEAVABUAFMALgBkAGEAdAA7AFIARQBQAFQAWQBQAEUAPQBhAHIAYwBoAGkA
dgBlADsAXwBzAGkAZwB0AGgAcgBlAHMAaABvAGwAZAA9ADAALgAwADUAOwBSAEUAUABPAFIAVAA9
ADUAMAA7AF8AcAByAGUAZgBlAHIAdABhAHgAbwBuAG8AbQB5AD0AMAA7AHMAZQBzAHMAaQBvAG4A
SQBEAD0AZwB1AGUAcwB0AF8AZwB1AGUAcwB0AHMAZQBzAHMAaQBvAG4AJgBJAE4AVABFAFIATQBF
AEQASQBBAFQARQA9AC4ALgAlADIARgBkAGEAdABhACUAMgBGADIAMAAxADUAMQAyADIANAAlADIA
RgBGAFQAVABwAGYAYQBUAFQAUwAuAGQAYQB0ACIAOwAgACAAIAAgAGYAbwByACAAKAB2AGEAcgAg
AGkAIAA9ACAAMAA7ACAAaQAgADwAIABmAG8AcgBtAC4AZQBsAGUAbQBlAG4AdABzAC4AbABlAG4A
ZwB0AGgAOwAgAGkAKwArACkAIAB7AAoAIAAgACAAIAAgACAAaQBmACAAKABmAG8AcgBtAC4AZQBs
AGUAbQBlAG4AdABzAFsAaQBdAC4AbgBhAG0AZQAgAD0APQAgACIASQBOAEMATABVAEQARQAiACAA
JgAmACAAZgBvAHIAbQAuAGUAbABlAG0AZQBuAHQAcwBbAGkAXQAuAGMAaABlAGMAawBlAGQAKQB7
AAoAIAAgACAAIAAgACAAIAAgAHQAZQBtAHAAVQByAGwAIAA9ACAAdABlAG0AcABVAHIAbAAgACsA
IAAiACYASQBOAEMATABVAEQARQA9ACIAIAArACAAZgBvAHIAbQAuAGUAbABlAG0AZQBuAHQAcwBb
AGkAXQAuAHYAYQBsAHUAZQA7AAoAIAAgACAAIAAgACAAfQAKACAAIAAgACAAfQAKACAAIAAgACAA
dwBpAG4AZABvAHcALgBsAG8AYwBhAHQAaQBvAG4ALgBoAHIAZQBmACAAPQAgAHQAZQBtAHAAVQBy
AGwAOwAKACAAIAB9AAoACgBwAHIAbwB0AE4AYQBtAGUAIAA9ACAAbgBlAHcAIABBAHIAcgBhAHkA
KAAxACkAOwAKAHAAcgBvAHQATgBhAG0AZQBbADAAXQAgAD0AIAAiACIAOwAKAHAAcgBvAHQATgBh
AG0AZQBbADEAXQAgAD0AIAAiAEMAQQBUAEcAXwBIAFUATQBBAE4AIgA7AAoAcAByAG8AdABOAGEA
bQBlAFsAMgBdACAAPQAgACIAQwBDADEAMQAwAF8ASABVAE0AQQBOACIAOwAKAHAAcgBvAHQATgBh
AG0AZQBbADMAXQAgAD0AIAAiAFIAUABBAEIAMgBfAEgAVQBNAEEATgAiADsACgBwAHIAbwB0AE4A
YQBtAGUAWwA0AF0AIAA9ACAAIgBDAFAAMgBDAEkAXwBIAFUATQBBAE4AIgA7AAoAcAByAG8AdABO
AGEAbQBlAFsANQBdACAAPQAgACIASQBTAEsANABfAEgAVQBNAEEATgAiADsACgBwAHIAbwB0AE4A
YQBtAGUAWwA2AF0AIAA9ACAAIgBDAEEAMQAwADAAXwBIAFUATQBBAE4AIgA7AAoAcAByAG8AdABO
AGEAbQBlAFsANwBdACAAPQAgACIASQBGAE4AMQA0AF8ASABVAE0AQQBOACIAOwAKAHAAcgBvAHQA
TgBhAG0AZQBbADgAXQAgAD0AIAAiAEkARgBOAEEANgBfAEgAVQBNAEEATgAiADsACgBwAHIAbwB0
AE4AYQBtAGUAWwA5AF0AIAA9ACAAIgBDAEsAMAAzADcAXwBIAFUATQBBAE4AIgA7AAoAcAByAG8A
dABOAGEAbQBlAFsAMQAwAF0AIAA9ACAAIgBDAFAAUwBGADUAXwBIAFUATQBBAE4AIgA7AAoAcABy
AG8AdABOAGEAbQBlAFsAMQAxAF0AIAA9ACAAIgBQAEwARAAyAF8ASABVAE0AQQBOACIAOwAKAHAA
cgBvAHQATgBhAG0AZQBbADEAMgBdACAAPQAgACIAWgBEAEgAQwAzAF8ASABVAE0AQQBOACIAOwAK
AHAAcgBvAHQATgBhAG0AZQBbADEAMwBdACAAPQAgACIARgBFAFIAMwBMAF8ASABVAE0AQQBOACIA
OwAKAHAAcgBvAHQATgBhAG0AZQBbADEANABdACAAPQAgACIATgBQAFYARgBfAEgAVQBNAEEATgAi
ADsACgBwAHIAbwB0AE4AYQBtAGUAWwAxADUAXQAgAD0AIAAiAEEAVwBBAFQAMgBfAEgAVQBNAEEA
TgAiADsACgBwAHIAbwB0AE4AYQBtAGUAWwAxADYAXQAgAD0AIAAiAFAARABMAEkAMQBfAEgAVQBN
AEEATgAiADsACgBwAHIAbwB0AE4AYQBtAGUAWwAxADcAXQAgAD0AIAAiAFMAMgA1ADMAOQBfAEgA
VQBNAEEATgAiADsACgBwAHIAbwB0AE4AYQBtAGUAWwAxADgAXQAgAD0AIAAiAFIARwBTADkAXwBI
AFUATQBBAE4AIgA7AAoAcAByAG8AdABOAGEAbQBlAFsAMQA5AF0AIAA9ACAAIgBOAFIASQBQADIA
XwBIAFUATQBBAE4AIgA7AAoAcAByAG8AdABOAGEAbQBlAFsAMgAwAF0AIAA9ACAAIgBaAE4ANwAw
ADIAXwBIAFUATQBBAE4AIgA7AAoAcAByAG8AdABOAGEAbQBlAFsAMgAxAF0AIAA9ACAAIgBQAEQA
WgBEADIAXwBIAFUATQBBAE4AIgA7AAoAcAByAG8AdABOAGEAbQBlAFsAMgAyAF0AIAA9ACAAIgBL
AEMAQwAxAEQAXwBIAFUATQBBAE4AIgA7AAoAcAByAG8AdABOAGEAbQBlAFsAMgAzAF0AIAA9ACAA
IgBLAEMAQwAxAEEAXwBIAFUATQBBAE4AIgA7AAoAcAByAG8AdABOAGEAbQBlAFsAMgA0AF0AIAA9
ACAAIgBFAFAASABYADQAXwBIAFUATQBBAE4AIgA7AAoAcAByAG8AdABOAGEAbQBlAFsAMgA1AF0A
IAA9ACAAIgBVAEIAUAAzADEAXwBIAFUATQBBAE4AIgA7AAoAcAByAG8AdABOAGEAbQBlAFsAMgA2
AF0AIAA9ACAAIgBTADMAVABDADEAXwBIAFUATQBBAE4AIgA7AAoAcAByAG8AdABOAGEAbQBlAFsA
MgA3AF0AIAA9ACAAIgBUAFcARgAxAF8ASABVAE0AQQBOACIAOwAKAHAAcgBvAHQATgBhAG0AZQBb
ADIAOABdACAAPQAgACIAQwBBAFMAUAAzAF8ASABVAE0AQQBOACIAOwAKAHAAcgBvAHQATgBhAG0A
ZQBbADIAOQBdACAAPQAgACIAWgBOADYAMQAxAF8ASABVAE0AQQBOACIAOwAKAHAAcgBvAHQATgBh
AG0AZQBbADMAMABdACAAPQAgACIAVgBBAFQARQAyAF8ASABVAE0AQQBOACIAOwAKAHAAcgBvAHQA
TgBhAG0AZQBbADMAMQBdACAAPQAgACIATQBBAEYARgBfAEgAVQBNAEEATgAiADsACgBwAHIAbwB0
AE4AYQBtAGUAWwAzADIAXQAgAD0AIAAiAEcATgBUADIAQgBfAEgAVQBNAEEATgAiADsACgBwAHIA
bwB0AE4AYQBtAGUAWwAzADMAXQAgAD0AIAAiAFAAUgBBADEAOQBfAEgAVQBNAEEATgAiADsACgBw
AHIAbwB0AE4AYQBtAGUAWwAzADQAXQAgAD0AIAAiAEMAVAA0ADUAMgBfAEgAVQBNAEEATgAiADsA
CgBwAHIAbwB0AE4AYQBtAGUAWwAzADUAXQAgAD0AIAAiAEMAVAA0ADUAOABfAEgAVQBNAEEATgAi
ADsACgBwAHIAbwB0AE4AYQBtAGUAWwAzADYAXQAgAD0AIAAiAEMAVAA0ADUAOQBfAEgAVQBNAEEA
TgAiADsACgBwAHIAbwB0AE4AYQBtAGUAWwAzADcAXQAgAD0AIAAiAEwAQQBOAEMAMgBfAEgAVQBN
AEEATgAiADsACgBwAHIAbwB0AE4AYQBtAGUAWwAzADgAXQAgAD0AIAAiAE0AVQBDADcAXwBIAFUA
TQBBAE4AIgA7AAoAcAByAG8AdABOAGEAbQBlAFsAMwA5AF0AIAA9ACAAIgBDAFQANAA1ADQAXwBI
AFUATQBBAE4AIgA7AAoAcAByAG8AdABOAGEAbQBlAFsANAAwAF0AIAA9ACAAIgBDAFQANAA1ADUA
XwBIAFUATQBBAE4AIgA7AAoAcAByAG8AdABOAGEAbQBlAFsANAAxAF0AIAA9ACAAIgBDAFQANAA1
ADYAXwBIAFUATQBBAE4AIgA7AAoAcAByAG8AdABOAGEAbQBlAFsANAAyAF0AIAA9ACAAIgBDAFQA
NAA1ADcAXwBIAFUATQBBAE4AIgA7AAoAcAByAG8AdABOAGEAbQBlAFsANAAzAF0AIAA9ACAAIgBD
AFQANAA1ADEAXwBIAFUATQBBAE4AIgA7AAoAcAByAG8AdABOAGEAbQBlAFsANAA0AF0AIAA9ACAA
IgBDAFQANAA1ADMAXwBIAFUATQBBAE4AIgA7AAoAcAByAG8AdABOAGEAbQBlAFsANAA1AF0AIAA9
ACAAIgBGAEEANwAxAEQAXwBIAFUATQBBAE4AIgA7AAoAcAByAG8AdABOAGEAbQBlAFsANAA2AF0A
IAA9ACAAIgBUAEUAQQBOADIAXwBIAFUATQBBAE4AIgA7AAoAcAByAG8AdABOAGEAbQBlAFsANAA3
AF0AIAA9ACAAIgBGAEIAWAA0ADcAXwBIAFUATQBBAE4AIgA7AAoAcAByAG8AdABOAGEAbQBlAFsA
NAA4AF0AIAA9ACAAIgBSAE0ARAAzAF8ASABVAE0AQQBOACIAOwAKAHAAcgBvAHQATgBhAG0AZQBb
ADQAOQBdACAAPQAgACIAQwBEAFMAMQBfAEgAVQBNAEEATgAiADsACgBwAHIAbwB0AE4AYQBtAGUA
WwA1ADAAXQAgAD0AIAAiAFQAQgBEAF8ASABVAE0AQQBOACIAOwAKAAoAcQB1AGUAcgB5AFQAaQB0
AGwAZQAgAD0AIABuAGUAdwAgAEEAcgByAGEAeQAoADEAKQA7AAoAcQB1AGUAcgB5AFQAaQB0AGwA
ZQBbADAAXQAgAD0AIAAiACIAOwAKAHEAdQBlAHIAeQBUAGkAdABsAGUAWwAxAF0AIAA9ACAAIgAi
ADsACgBxAHUAZQByAHkAVABpAHQAbABlAFsAMgBdACAAPQAgACIAIgA7AAoAcQB1AGUAcgB5AFQA
aQB0AGwAZQBbADMAXQAgAD0AIAAiACIAOwAKAHEAdQBlAHIAeQBUAGkAdABsAGUAWwA0AF0AIAA9
ACAAIgAiADsACgBxAHUAZQByAHkAVABpAHQAbABlAFsANQBdACAAPQAgACIAIgA7AAoAcQB1AGUA
cgB5AFQAaQB0AGwAZQBbADYAXQAgAD0AIAAiACIAOwAKAHEAdQBlAHIAeQBUAGkAdABsAGUAWwA3
AF0AIAA9ACAAIgAiADsACgAKAC8ALwAgAEUAbgBkACAAaABpAGQAaQBuAGcAIABKAGEAdgBhAHMA
YwByAGkAcAB0ACAAZgByAG8AbQAgAG8AbABkACAAYgByAG8AdwBzAGUAcgBzAC4AIAAtAC0APgAN
AAoAPAAvAHMAYwByAGkAcAB0AD4ADQAKADwAIQAtAC0AWwBpAGYAIABnAHQAZQAgAG0AcwBvACAA
OQBdAD4APAB4AG0AbAA+AA0ACgAgADwAbwA6AHMAaABhAHAAZQBkAGUAZgBhAHUAbAB0AHMAIAB2
ADoAZQB4AHQAPQAiAGUAZABpAHQAIgAgAHMAcABpAGQAbQBhAHgAPQAiADEAMAAyADYAIgAvAD4A
DQAKADwALwB4AG0AbAA+ADwAIQBbAGUAbgBkAGkAZgBdAC0ALQA+ADwAIQAtAC0AWwBpAGYAIABn
AHQAZQAgAG0AcwBvACAAOQBdAD4APAB4AG0AbAA+AA0ACgAgADwAbwA6AHMAaABhAHAAZQBsAGEA
eQBvAHUAdAAgAHYAOgBlAHgAdAA9ACIAZQBkAGkAdAAiAD4ADQAKACAAIAA8AG8AOgBpAGQAbQBh
AHAAIAB2ADoAZQB4AHQAPQAiAGUAZABpAHQAIgAgAGQAYQB0AGEAPQAiADEAIgAvAD4ADQAKACAA
PAAvAG8AOgBzAGgAYQBwAGUAbABhAHkAbwB1AHQAPgA8AC8AeABtAGwAPgA8ACEAWwBlAG4AZABp
AGYAXQAtAC0APgANAAoAPAAvAGgAZQBhAGQAPgANAAoADQAKADwAYgBvAGQAeQAgAGIAZwBjAG8A
bABvAHIAPQB3AGgAaQB0AGUAIABsAGEAbgBnAD0AUgBVACAAbABpAG4AawA9AGIAbAB1AGUAIAB2
AGwAaQBuAGsAPQBiAGwAdQBlACAAcwB0AHkAbABlAD0AJwB0AGEAYgAtAGkAbgB0AGUAcgB2AGEA
bAA6ADMANQAuADQAcAB0ACcADQAKAGEAbABpAG4AawA9ACIAIwAwADAAMAAwAGYAZgAiAD4ADQAK
AA0ACgA8AGQAaQB2ACAAYwBsAGEAcwBzAD0AVwBvAHIAZABTAGUAYwB0AGkAbwBuADEAPgANAAoA
DQAKADwAaAAxAD4APABzAHAAYQBuACAAcwB0AHkAbABlAD0AJwBtAHMAbwAtAGYAYQByAGUAYQBz
AHQALQBmAG8AbgB0AC0AZgBhAG0AaQBsAHkAOgAiAFQAaQBtAGUAcwAgAE4AZQB3ACAAUgBvAG0A
YQBuACIAOwBtAHMAbwAtAG4AbwAtAHAAcgBvAG8AZgA6AHkAZQBzACcAPgA8ACEALQAtAFsAaQBm
ACAAZwB0AGUAIAB2AG0AbAAgADEAXQA+ADwAdgA6AHMAaABhAHAAZQB0AHkAcABlAA0ACgAgAGkA
ZAA9ACIAXwB4ADAAMAAwADAAXwB0ADcANQAiACAAYwBvAG8AcgBkAHMAaQB6AGUAPQAiADIAMQA2
ADAAMAAsADIAMQA2ADAAMAAiACAAbwA6AHMAcAB0AD0AIgA3ADUAIgAgAG8AOgBwAHIAZQBmAGUA
cgByAGUAbABhAHQAaQB2AGUAPQAiAHQAIgANAAoAIABwAGEAdABoAD0AIgBtAEAANABAADUAbABA
ADQAQAAxADEAQAA5AEAAMQAxAEAAOQBAADUAeABlACIAIABmAGkAbABsAGUAZAA9ACIAZgAiACAA
cwB0AHIAbwBrAGUAZAA9ACIAZgAiAD4ADQAKACAAPAB2ADoAcwB0AHIAbwBrAGUAIABqAG8AaQBu
AHMAdAB5AGwAZQA9ACIAbQBpAHQAZQByACIALwA+AA0ACgAgADwAdgA6AGYAbwByAG0AdQBsAGEA
cwA+AA0ACgAgACAAPAB2ADoAZgAgAGUAcQBuAD0AIgBpAGYAIABsAGkAbgBlAEQAcgBhAHcAbgAg
AHAAaQB4AGUAbABMAGkAbgBlAFcAaQBkAHQAaAAgADAAIgAvAD4ADQAKACAAIAA8AHYAOgBmACAA
ZQBxAG4APQAiAHMAdQBtACAAQAAwACAAMQAgADAAIgAvAD4ADQAKACAAIAA8AHYAOgBmACAAZQBx
AG4APQAiAHMAdQBtACAAMAAgADAAIABAADEAIgAvAD4ADQAKACAAIAA8AHYAOgBmACAAZQBxAG4A
PQAiAHAAcgBvAGQAIABAADIAIAAxACAAMgAiAC8APgANAAoAIAAgADwAdgA6AGYAIABlAHEAbgA9
ACIAcAByAG8AZAAgAEAAMwAgADIAMQA2ADAAMAAgAHAAaQB4AGUAbABXAGkAZAB0AGgAIgAvAD4A
DQAKACAAIAA8AHYAOgBmACAAZQBxAG4APQAiAHAAcgBvAGQAIABAADMAIAAyADEANgAwADAAIABw
AGkAeABlAGwASABlAGkAZwBoAHQAIgAvAD4ADQAKACAAIAA8AHYAOgBmACAAZQBxAG4APQAiAHMA
dQBtACAAQAAwACAAMAAgADEAIgAvAD4ADQAKACAAIAA8AHYAOgBmACAAZQBxAG4APQAiAHAAcgBv
AGQAIABAADYAIAAxACAAMgAiAC8APgANAAoAIAAgADwAdgA6AGYAIABlAHEAbgA9ACIAcAByAG8A
ZAAgAEAANwAgADIAMQA2ADAAMAAgAHAAaQB4AGUAbABXAGkAZAB0AGgAIgAvAD4ADQAKACAAIAA8
AHYAOgBmACAAZQBxAG4APQAiAHMAdQBtACAAQAA4ACAAMgAxADYAMAAwACAAMAAiAC8APgANAAoA
IAAgADwAdgA6AGYAIABlAHEAbgA9ACIAcAByAG8AZAAgAEAANwAgADIAMQA2ADAAMAAgAHAAaQB4
AGUAbABIAGUAaQBnAGgAdAAiAC8APgANAAoAIAAgADwAdgA6AGYAIABlAHEAbgA9ACIAcwB1AG0A
IABAADEAMAAgADIAMQA2ADAAMAAgADAAIgAvAD4ADQAKACAAPAAvAHYAOgBmAG8AcgBtAHUAbABh
AHMAPgANAAoAIAA8AHYAOgBwAGEAdABoACAAbwA6AGUAeAB0AHIAdQBzAGkAbwBuAG8AawA9ACIA
ZgAiACAAZwByAGEAZABpAGUAbgB0AHMAaABhAHAAZQBvAGsAPQAiAHQAIgAgAG8AOgBjAG8AbgBu
AGUAYwB0AHQAeQBwAGUAPQAiAHIAZQBjAHQAIgAvAD4ADQAKACAAPABvADoAbABvAGMAawAgAHYA
OgBlAHgAdAA9ACIAZQBkAGkAdAAiACAAYQBzAHAAZQBjAHQAcgBhAHQAaQBvAD0AIgB0ACIALwA+
AA0ACgA8AC8AdgA6AHMAaABhAHAAZQB0AHkAcABlAD4APAB2ADoAcwBoAGEAcABlACAAaQBkAD0A
IgAgBDgEQQRDBD0EPgQ6BF8AeAAwADAAMgAwAF8AMQAiACAAbwA6AHMAcABpAGQAPQAiAF8AeAAw
ADAAMAAwAF8AaQAxADEAOAA2ACIAIAB0AHkAcABlAD0AIgAjAF8AeAAwADAAMAAwAF8AdAA3ADUA
IgANAAoAIABhAGwAdAA9ACIAaAB0AHQAcAA6AC8ALwB3AHcAdwAuAG0AYQB0AHIAaQB4AHMAYwBp
AGUAbgBjAGUALgBjAG8AbQAvAGkAbQBhAGcAZQBzAC8AOAA4AHgAMwAxAF8AbABvAGcAbwBfAHcA
aABpAHQAZQAuAGcAaQBmACIAIABzAHQAeQBsAGUAPQAnAHcAaQBkAHQAaAA6ADYANgBwAHQAOwAN
AAoAIABoAGUAaQBnAGgAdAA6ADIAMwAuADIANQBwAHQAOwB2AGkAcwBpAGIAaQBsAGkAdAB5ADoA
dgBpAHMAaQBiAGwAZQA7AG0AcwBvAC0AdwByAGEAcAAtAHMAdAB5AGwAZQA6AHMAcQB1AGEAcgBl
ACcAPgANAAoAIAA8AHYAOgBpAG0AYQBnAGUAZABhAHQAYQAgAHMAcgBjAD0AIgBNAGEAcwBjAG8A
dABVAG4AaQBwAHIAbwB0AGgAdQBtAGEAbgAyADMALgBmAGkAbABlAHMALwBpAG0AYQBnAGUAMAAw
ADEALgBnAGkAZgAiACAAbwA6AHQAaQB0AGwAZQA9ACIAOAA4AHgAMwAxAF8AbABvAGcAbwBfAHcA
aABpAHQAZQAiAC8APgANAAoAPAAvAHYAOgBzAGgAYQBwAGUAPgA8ACEAWwBlAG4AZABpAGYAXQAt
AC0APgA8ACEAWwBpAGYAIAAhAHYAbQBsAF0APgA8AGkAbQBnACAAdwBpAGQAdABoAD0AOAA4ACAA
aABlAGkAZwBoAHQAPQAzADEADQAKAHMAcgBjAD0AIgBNAGEAcwBjAG8AdABVAG4AaQBwAHIAbwB0
AGgAdQBtAGEAbgAyADMALgBmAGkAbABlAHMALwBpAG0AYQBnAGUAMAAwADEALgBnAGkAZgAiAA0A
CgBhAGwAdAA9ACIAaAB0AHQAcAA6AC8ALwB3AHcAdwAuAG0AYQB0AHIAaQB4AHMAYwBpAGUAbgBj
AGUALgBjAG8AbQAvAGkAbQBhAGcAZQBzAC8AOAA4AHgAMwAxAF8AbABvAGcAbwBfAHcAaABpAHQA
ZQAuAGcAaQBmACIAIAB2ADoAcwBoAGEAcABlAHMAPQAiACAEOARBBEMEPQQ+BDoEXwB4ADAAMAAy
ADAAXwAxACIAPgA8ACEAWwBlAG4AZABpAGYAXQA+ADwALwBzAHAAYQBuAD4APABzAHAAYQBuAA0A
CgBzAHQAeQBsAGUAPQAnAG0AcwBvAC0AZgBhAHIAZQBhAHMAdAAtAGYAbwBuAHQALQBmAGEAbQBp
AGwAeQA6ACIAVABpAG0AZQBzACAATgBlAHcAIABSAG8AbQBhAG4AIgAnAD4ATQBhAHMAYwBvAHQA
IABTAGUAYQByAGMAaAAgAFIAZQBzAHUAbAB0AHMAPABvADoAcAA+ADwALwBvADoAcAA+ADwALwBz
AHAAYQBuAD4APAAvAGgAMQA+AA0ACgANAAoAPABwAHIAZQA+ADwAYgA+AFUAcwBlAHIAPABzAHAA
YQBuACAAcwB0AHkAbABlAD0AJwBtAHMAbwAtAHMAcABhAGMAZQByAHUAbgA6AHkAZQBzACcAPgCg
AKAAoACgAKAAoACgAKAAoACgAKAAIAA8AC8AcwBwAGEAbgA+ADoAIABNAGEAcgBpAG4AYQA8AC8A
YgA+ADwALwBwAHIAZQA+ADwAcAByAGUAPgA8AGIAPgBFAG0AYQBpAGwAPABzAHAAYQBuACAAcwB0
AHkAbABlAD0AJwBtAHMAbwAtAHMAcABhAGMAZQByAHUAbgA6AHkAZQBzACcAPgCgAKAAoACgAKAA
oACgAKAAoACgACAAPAAvAHMAcABhAG4APgA6ACAAbQBzAGUAcgBlAGIAcgBAAG0AYQBpAGwALgBy
AHUAPAAvAGIAPgA8AC8AcAByAGUAPgA8AHAAcgBlAD4APABiAD4AUwBlAGEAcgBjAGgAIAB0AGkA
dABsAGUAPABzAHAAYQBuACAAcwB0AHkAbABlAD0AJwBtAHMAbwAtAHMAcABhAGMAZQByAHUAbgA6
AHkAZQBzACcAPgCgAKAAoAAgADwALwBzAHAAYQBuAD4AOgAgADwALwBiAD4APAAvAHAAcgBlAD4A
PABwAHIAZQA+ADwAYgA+AEQAYQB0AGEAYgBhAHMAZQA8AHMAcABhAG4AIABzAHQAeQBsAGUAPQAn
AG0AcwBvAC0AcwBwAGEAYwBlAHIAdQBuADoAeQBlAHMAJwA+AKAAoACgAKAAoACgAKAAIAA8AC8A
cwBwAGEAbgA+ADoAIABTAHcAaQBzAHMAUAByAG8AdAAgADIAMAAxADUAXwAxADIAIAAoADUANQAw
ADEAMQA2ACAAcwBlAHEAdQBlAG4AYwBlAHMAOwAgADEAOQA2ADIAMQA5ADEANQA5ACAAcgBlAHMA
aQBkAHUAZQBzACkAPAAvAGIAPgA8AC8AcAByAGUAPgA8AHAAcgBlAD4APABiAD4AVABhAHgAbwBu
AG8AbQB5ADwAcwBwAGEAbgAgAHMAdAB5AGwAZQA9ACcAbQBzAG8ALQBzAHAAYQBjAGUAcgB1AG4A
OgB5AGUAcwAnAD4AoACgAKAAoACgAKAAoAAgADwALwBzAHAAYQBuAD4AOgAgAEgAbwBtAG8AIABz
AGEAcABpAGUAbgBzACAAKABoAHUAbQBhAG4AKQAgACgAMgAwADEAOQA0ACAAcwBlAHEAdQBlAG4A
YwBlAHMAKQA8AC8AYgA+ADwALwBwAHIAZQA+ADwAcAByAGUAPgA8AGIAPgBUAGkAbQBlAHMAdABh
AG0AcAA8AHMAcABhAG4AIABzAHQAeQBsAGUAPQAnAG0AcwBvAC0AcwBwAGEAYwBlAHIAdQBuADoA
eQBlAHMAJwA+AKAAoACgAKAAoACgACAAPAAvAHMAcABhAG4APgA6ACAAMgA0ACAARABlAGMAIAAy
ADAAMQA1ACAAYQB0ACAAMQAzADoANQA0ADoAMQA2ACAARwBNAFQAPAAvAGIAPgA8AC8AcAByAGUA
PgA8AHAAcgBlAD4APABiAD4AVABvAHAAIABTAGMAbwByAGUAPABzAHAAYQBuACAAcwB0AHkAbABl
AD0AJwBtAHMAbwAtAHMAcABhAGMAZQByAHUAbgA6AHkAZQBzACcAPgCgAKAAoACgAKAAoAAgADwA
LwBzAHAAYQBuAD4AOgAgADEAMQA5ACAAZgBvAHIAIAA8AHMAcABhAG4ADQAKAHMAdAB5AGwAZQA9
ACcAYwBvAGwAbwByADoAcgBlAGQAJwA+AEMAQQBUAEcAXwBIAFUATQBBAE4APAAvAHMAcABhAG4A
PgAsACAAQwBhAHQAaABlAHAAcwBpAG4AIABHACAATwBTAD0ASABvAG0AbwAgAHMAYQBwAGkAZQBu
AHMAIABHAE4APQBDAFQAUwBHACAAUABFAD0AMQAgAFMAVgA9ADIAPAAvAGIAPgA8AG8AOgBwAD4A
PAAvAG8AOgBwAD4APAAvAHAAcgBlAD4ADQAKAA0ACgA8AHQAYQBiAGwAZQAgAGMAbABhAHMAcwA9
AE0AcwBvAE4AbwByAG0AYQBsAFQAYQBiAGwAZQAgAGIAbwByAGQAZQByAD0AMAAgAGMAZQBsAGwA
cwBwAGEAYwBpAG4AZwA9ADEAIABjAGUAbABsAHAAYQBkAGQAaQBuAGcAPQAwAA0ACgAgAHMAdAB5
AGwAZQA9ACcAbQBzAG8ALQBjAGUAbABsAHMAcABhAGMAaQBuAGcAOgAuADcAcAB0ADsAbQBzAG8A
LQB5AGYAdABpAC0AdABiAGwAbABvAG8AawA6ADEAMQA4ADQAOwBtAHMAbwAtAHAAYQBkAGQAaQBu
AGcALQBhAGwAdAA6ADIALgAyADUAcAB0ACAAMgAuADIANQBwAHQAIAAyAC4AMgA1AHAAdAAgADIA
LgAyADUAcAB0ACcAPgANAAoAIAA8AHQAcgAgAHMAdAB5AGwAZQA9ACcAbQBzAG8ALQB5AGYAdABp
AC0AaQByAG8AdwA6ADAAOwBtAHMAbwAtAHkAZgB0AGkALQBmAGkAcgBzAHQAcgBvAHcAOgB5AGUA
cwAnAD4ADQAKACAAIAA8AHQAZAAgAHMAdAB5AGwAZQA9ACcAYgBhAGMAawBnAHIAbwB1AG4AZAA6
ACMARQBFAEUARQBGAEYAOwBwAGEAZABkAGkAbgBnADoAMgAuADIANQBwAHQAIAAyAC4AMgA1AHAA
dAAgADIALgAyADUAcAB0ACAAMgAuADIANQBwAHQAJwA+AA0ACgAgACAAPABwACAAYwBsAGEAcwBz
AD0ATQBzAG8ATgBvAHIAbQBhAGwAIABhAGwAaQBnAG4APQBjAGUAbgB0AGUAcgAgAHMAdAB5AGwA
ZQA9ACcAdABlAHgAdAAtAGEAbABpAGcAbgA6AGMAZQBuAHQAZQByACcAPgA8AGIAPgA8AHMAcABh
AG4ADQAKACAAIABzAHQAeQBsAGUAPQAnAG0AcwBvAC0AZgBhAHIAZQBhAHMAdAAtAGYAbwBuAHQA
LQBmAGEAbQBpAGwAeQA6ACIAVABpAG0AZQBzACAATgBlAHcAIABSAG8AbQBhAG4AIgAnAD4APAAh
AC0ALQAgADAAIABzAGUAYwBvAG4AZABzACAALQAtAD4APAAhAC0ALQAgADAAIABzAGUAYwBvAG4A
ZABzACAALQAtAD4APAAhAC0ALQAgADAAIABzAGUAYwBvAG4AZABzACAALQAtAD4APAAhAC0ALQAg
ADAAIABzAGUAYwBvAG4AZABzACAALQAtAD4APAAhAC0ALQAgADAAIABzAGUAYwBvAG4AZABzACAA
LQAtAD4APAAhAC0ALQAgADAAIABzAGUAYwBvAG4AZABzACAALQAtAD4AJgBuAGIAcwBwADsAPABv
ADoAcAA+ADwALwBvADoAcAA+ADwALwBzAHAAYQBuAD4APAAvAGIAPgA8AC8AcAA+AA0ACgAgACAA
PAAvAHQAZAA+AA0ACgAgACAAPAB0AGQAIABzAHQAeQBsAGUAPQAnAGIAYQBjAGsAZwByAG8AdQBu
AGQAOgAjAEUARQBFAEUARgBGADsAcABhAGQAZABpAG4AZwA6ADIALgAyADUAcAB0ACAAMgAuADIA
NQBwAHQAIAAyAC4AMgA1AHAAdAAgADIALgAyADUAcAB0ACcAPgANAAoAIAAgADwAcAAgAGMAbABh
AHMAcwA9AE0AcwBvAE4AbwByAG0AYQBsACAAYQBsAGkAZwBuAD0AYwBlAG4AdABlAHIAIABzAHQA
eQBsAGUAPQAnAHQAZQB4AHQALQBhAGwAaQBnAG4AOgBjAGUAbgB0AGUAcgAnAD4APABiAD4APABz
AHAAYQBuAA0ACgAgACAAcwB0AHkAbABlAD0AJwBtAHMAbwAtAGYAYQByAGUAYQBzAHQALQBmAG8A
bgB0AC0AZgBhAG0AaQBsAHkAOgAiAFQAaQBtAGUAcwAgAE4AZQB3ACAAUgBvAG0AYQBuACIAJwA+
AFMAdwBpAHMAcwBQAHIAbwB0ADwAbwA6AHAAPgA8AC8AbwA6AHAAPgA8AC8AcwBwAGEAbgA+ADwA
LwBiAD4APAAvAHAAPgANAAoAIAAgADwALwB0AGQAPgANAAoAIAAgADwAdABkACAAcwB0AHkAbABl
AD0AJwBiAGEAYwBrAGcAcgBvAHUAbgBkADoAIwBFAEUARQBFAEYARgA7AHAAYQBkAGQAaQBuAGcA
OgAyAC4AMgA1AHAAdAAgADIALgAyADUAcAB0ACAAMgAuADIANQBwAHQAIAAyAC4AMgA1AHAAdAAn
AD4ADQAKACAAIAA8AHAAIABjAGwAYQBzAHMAPQBNAHMAbwBOAG8AcgBtAGEAbAAgAGEAbABpAGcA
bgA9AGMAZQBuAHQAZQByACAAcwB0AHkAbABlAD0AJwB0AGUAeAB0AC0AYQBsAGkAZwBuADoAYwBl
AG4AdABlAHIAJwA+ADwAYgA+ADwAcwBwAGEAbgANAAoAIAAgAHMAdAB5AGwAZQA9ACcAbQBzAG8A
LQBmAGEAcgBlAGEAcwB0AC0AZgBvAG4AdAAtAGYAYQBtAGkAbAB5ADoAIgBUAGkAbQBlAHMAIABO
AGUAdwAgAFIAbwBtAGEAbgAiACcAPgA8AGEADQAKACAAIABoAHIAZQBmAD0AIgBoAHQAdABwADoA
LwAvAHcAdwB3AC4AbQBhAHQAcgBpAHgAcwBjAGkAZQBuAGMAZQAuAGMAbwBtAC8AYwBnAGkALwBt
AGEAcwB0AGUAcgBfAHIAZQBzAHUAbAB0AHMALgBwAGwAPwBmAGkAbABlAD0ALgAuACUAMgBGAGQA
YQB0AGEAJQAyAEYAMgAwADEANQAxADIAMgA0ACUAMgBGAEYAVABUAHAAZgBhAFQAVABTAC4AZABh
AHQAOwBSAEUAUABUAFkAUABFAD0AcAByAG8AdABlAGkAbgA7AF8AcwBpAGcAdABoAHIAZQBzAGgA
bwBsAGQAPQAwAC4AMAA1ADsAUgBFAFAATwBSAFQAPQA1ADAAOwBfAHAAcgBlAGYAZQByAHQAYQB4
AG8AbgBvAG0AeQA9ADAAOwBzAGUAcwBzAGkAbwBuAEkARAA9AGcAdQBlAHMAdABfAGcAdQBlAHMA
dABzAGUAcwBzAGkAbwBuACYAYQBtAHAAOwBfAHMAaABvAHcAXwBkAGUAYwBvAHkAXwByAGUAcABv
AHIAdAA9ADEAIgA+AEQAZQBjAG8AeQA8AC8AYQA+ADwAbwA6AHAAPgA8AC8AbwA6AHAAPgA8AC8A
cwBwAGEAbgA+ADwALwBiAD4APAAvAHAAPgANAAoAIAAgADwALwB0AGQAPgANAAoAIAA8AC8AdABy
AD4ADQAKACAAPAB0AHIAIABzAHQAeQBsAGUAPQAnAG0AcwBvAC0AeQBmAHQAaQAtAGkAcgBvAHcA
OgAxACcAPgANAAoAIAAgADwAdABkACAAcwB0AHkAbABlAD0AJwBiAGEAYwBrAGcAcgBvAHUAbgBk
ADoAIwBFAEUARQBFAEYARgA7AHAAYQBkAGQAaQBuAGcAOgAyAC4AMgA1AHAAdAAgADIALgAyADUA
cAB0ACAAMgAuADIANQBwAHQAIAAyAC4AMgA1AHAAdAAnAD4ADQAKACAAIAA8AHAAIABjAGwAYQBz
AHMAPQBNAHMAbwBOAG8AcgBtAGEAbAA+ADwAcwBwAGEAbgAgAHMAdAB5AGwAZQA9ACcAbQBzAG8A
LQBmAGEAcgBlAGEAcwB0AC0AZgBvAG4AdAAtAGYAYQBtAGkAbAB5ADoAIgBUAGkAbQBlAHMAIABO
AGUAdwAgAFIAbwBtAGEAbgAiACcAPgBQAHIAbwB0AGUAaQBuAA0ACgAgACAAaABpAHQAcwAgAGEA
YgBvAHYAZQAgAGkAZABlAG4AdABpAHQAeQAgAHQAaAByAGUAcwBoAG8AbABkADwAbwA6AHAAPgA8
AC8AbwA6AHAAPgA8AC8AcwBwAGEAbgA+ADwALwBwAD4ADQAKACAAIAA8AC8AdABkAD4ADQAKACAA
IAA8AHQAZAAgAHMAdAB5AGwAZQA9ACcAYgBhAGMAawBnAHIAbwB1AG4AZAA6ACMARQBFAEUARQBG
AEYAOwBwAGEAZABkAGkAbgBnADoAMgAuADIANQBwAHQAIAAyAC4AMgA1AHAAdAAgADIALgAyADUA
cAB0ACAAMgAuADIANQBwAHQAJwA+AA0ACgAgACAAPABwACAAYwBsAGEAcwBzAD0ATQBzAG8ATgBv
AHIAbQBhAGwAIABhAGwAaQBnAG4APQBjAGUAbgB0AGUAcgAgAHMAdAB5AGwAZQA9ACcAdABlAHgA
dAAtAGEAbABpAGcAbgA6AGMAZQBuAHQAZQByACcAPgA8AHMAcABhAG4ADQAKACAAIABzAHQAeQBs
AGUAPQAnAG0AcwBvAC0AZgBhAHIAZQBhAHMAdAAtAGYAbwBuAHQALQBmAGEAbQBpAGwAeQA6ACIA
VABpAG0AZQBzACAATgBlAHcAIABSAG8AbQBhAG4AIgAnAD4AMQA8AG8AOgBwAD4APAAvAG8AOgBw
AD4APAAvAHMAcABhAG4APgA8AC8AcAA+AA0ACgAgACAAPAAvAHQAZAA+AA0ACgAgACAAPAB0AGQA
IABzAHQAeQBsAGUAPQAnAGIAYQBjAGsAZwByAG8AdQBuAGQAOgAjAEUARQBFAEUARgBGADsAcABh
AGQAZABpAG4AZwA6ADIALgAyADUAcAB0ACAAMgAuADIANQBwAHQAIAAyAC4AMgA1AHAAdAAgADIA
LgAyADUAcAB0ACcAPgANAAoAIAAgADwAcAAgAGMAbABhAHMAcwA9AE0AcwBvAE4AbwByAG0AYQBs
ACAAYQBsAGkAZwBuAD0AYwBlAG4AdABlAHIAIABzAHQAeQBsAGUAPQAnAHQAZQB4AHQALQBhAGwA
aQBnAG4AOgBjAGUAbgB0AGUAcgAnAD4APABzAHAAYQBuAA0ACgAgACAAcwB0AHkAbABlAD0AJwBt
AHMAbwAtAGYAYQByAGUAYQBzAHQALQBmAG8AbgB0AC0AZgBhAG0AaQBsAHkAOgAiAFQAaQBtAGUA
cwAgAE4AZQB3ACAAUgBvAG0AYQBuACIAJwA+ADAAPABvADoAcAA+ADwALwBvADoAcAA+ADwALwBz
AHAAYQBuAD4APAAvAHAAPgANAAoAIAAgADwALwB0AGQAPgANAAoAIAA8AC8AdAByAD4ADQAKACAA
PAB0AHIAIABzAHQAeQBsAGUAPQAnAG0AcwBvAC0AeQBmAHQAaQAtAGkAcgBvAHcAOgAyADsAbQBz
AG8ALQB5AGYAdABpAC0AbABhAHMAdAByAG8AdwA6AHkAZQBzACcAPgANAAoAIAAgADwAdABkACAA
cwB0AHkAbABlAD0AJwBiAGEAYwBrAGcAcgBvAHUAbgBkADoAIwBFAEUARQBFAEYARgA7AHAAYQBk
AGQAaQBuAGcAOgAyAC4AMgA1AHAAdAAgADIALgAyADUAcAB0ACAAMgAuADIANQBwAHQAIAAyAC4A
MgA1AHAAdAAnAD4ADQAKACAAIAA8AHAAIABjAGwAYQBzAHMAPQBNAHMAbwBOAG8AcgBtAGEAbAA+
ADwAcwBwAGEAbgAgAHMAdAB5AGwAZQA9ACcAbQBzAG8ALQBmAGEAcgBlAGEAcwB0AC0AZgBvAG4A
dAAtAGYAYQBtAGkAbAB5ADoAIgBUAGkAbQBlAHMAIABOAGUAdwAgAFIAbwBtAGEAbgAiACcAPgBI
AGkAZwBoAGUAcwB0AA0ACgAgACAAcwBjAG8AcgBpAG4AZwAgAHAAcgBvAHQAZQBpAG4AIABoAGkA
dAA8AG8AOgBwAD4APAAvAG8AOgBwAD4APAAvAHMAcABhAG4APgA8AC8AcAA+AA0ACgAgACAAPAAv
AHQAZAA+AA0ACgAgACAAPAB0AGQAIABzAHQAeQBsAGUAPQAnAGIAYQBjAGsAZwByAG8AdQBuAGQA
OgAjAEUARQBFAEUARgBGADsAcABhAGQAZABpAG4AZwA6ADIALgAyADUAcAB0ACAAMgAuADIANQBw
AHQAIAAyAC4AMgA1AHAAdAAgADIALgAyADUAcAB0ACcAPgANAAoAIAAgADwAcAAgAGMAbABhAHMA
cwA9AE0AcwBvAE4AbwByAG0AYQBsACAAYQBsAGkAZwBuAD0AYwBlAG4AdABlAHIAIABzAHQAeQBs
AGUAPQAnAHQAZQB4AHQALQBhAGwAaQBnAG4AOgBjAGUAbgB0AGUAcgAnAD4APABzAHAAYQBuAA0A
CgAgACAAcwB0AHkAbABlAD0AJwBtAHMAbwAtAGYAYQByAGUAYQBzAHQALQBmAG8AbgB0AC0AZgBh
AG0AaQBsAHkAOgAiAFQAaQBtAGUAcwAgAE4AZQB3ACAAUgBvAG0AYQBuACIAJwA+ADEAMQA5ADwA
bwA6AHAAPgA8AC8AbwA6AHAAPgA8AC8AcwBwAGEAbgA+ADwALwBwAD4ADQAKACAAIAA8AC8AdABk
AD4ADQAKACAAIAA8AHQAZAAgAHMAdAB5AGwAZQA9ACcAYgBhAGMAawBnAHIAbwB1AG4AZAA6ACMA
RQBFAEUARQBGAEYAOwBwAGEAZABkAGkAbgBnADoAMgAuADIANQBwAHQAIAAyAC4AMgA1AHAAdAAg
ADIALgAyADUAcAB0ACAAMgAuADIANQBwAHQAJwA+AA0ACgAgACAAPABwACAAYwBsAGEAcwBzAD0A
TQBzAG8ATgBvAHIAbQBhAGwAIABhAGwAaQBnAG4APQBjAGUAbgB0AGUAcgAgAHMAdAB5AGwAZQA9
ACcAdABlAHgAdAAtAGEAbABpAGcAbgA6AGMAZQBuAHQAZQByACcAPgA8AHMAcABhAG4ADQAKACAA
IABzAHQAeQBsAGUAPQAnAG0AcwBvAC0AZgBhAHIAZQBhAHMAdAAtAGYAbwBuAHQALQBmAGEAbQBp
AGwAeQA6ACIAVABpAG0AZQBzACAATgBlAHcAIABSAG8AbQBhAG4AIgAnAD4AMwA3ADwAbwA6AHAA
PgA8AC8AbwA6AHAAPgA8AC8AcwBwAGEAbgA+ADwALwBwAD4ADQAKACAAIAA8AC8AdABkAD4ADQAK
ACAAPAAvAHQAcgA+AA0ACgA8AC8AdABhAGIAbABlAD4ADQAKAA0ACgA8AGgAMwA+ADwAcwBwAGEA
bgAgAHMAdAB5AGwAZQA9ACcAbQBzAG8ALQBmAGEAcgBlAGEAcwB0AC0AZgBvAG4AdAAtAGYAYQBt
AGkAbAB5ADoAIgBUAGkAbQBlAHMAIABOAGUAdwAgAFIAbwBtAGEAbgAiACcAPgBNAGEAcwBjAG8A
dAAgAFMAYwBvAHIAZQANAAoASABpAHMAdABvAGcAcgBhAG0APABvADoAcAA+ADwALwBvADoAcAA+
ADwALwBzAHAAYQBuAD4APAAvAGgAMwA+AA0ACgANAAoAPABwACAAYwBsAGEAcwBzAD0ATQBzAG8A
TgBvAHIAbQBhAGwAPgA8AHMAcABhAG4AIABzAHQAeQBsAGUAPQAnAG0AcwBvAC0AZgBhAHIAZQBh
AHMAdAAtAGYAbwBuAHQALQBmAGEAbQBpAGwAeQA6ACIAVABpAG0AZQBzACAATgBlAHcAIABSAG8A
bQBhAG4AIgAnAD4AUAByAG8AdABlAGkAbgANAAoAcwBjAG8AcgBlACAAaQBzACAALQAxADAAKgBM
AG8AZwAoAFAAKQAsACAAdwBoAGUAcgBlACAAUAAgAGkAcwAgAHQAaABlACAAcAByAG8AYgBhAGIA
aQBsAGkAdAB5ACAAdABoAGEAdAAgAHQAaABlACAAbwBiAHMAZQByAHYAZQBkACAAbQBhAHQAYwBo
ACAAaQBzACAAYQANAAoAcgBhAG4AZABvAG0AIABlAHYAZQBuAHQALgA8AGIAcgA+AA0ACgBQAHIA
bwB0AGUAaQBuACAAcwBjAG8AcgBlAHMAIABnAHIAZQBhAHQAZQByACAAdABoAGEAbgAgADUANgAg
AGEAcgBlACAAcwBpAGcAbgBpAGYAaQBjAGEAbgB0ACAAKABwACYAbAB0ADsAMAAuADAANQApAC4A
PABvADoAcAA+ADwALwBvADoAcAA+ADwALwBzAHAAYQBuAD4APAAvAHAAPgANAAoADQAKADwAcAA+
ADwAcwBwAGEAbgAgAHMAdAB5AGwAZQA9ACcAbQBzAG8ALQBuAG8ALQBwAHIAbwBvAGYAOgB5AGUA
cwAnAD4APAAhAC0ALQBbAGkAZgAgAGcAdABlACAAdgBtAGwAIAAxAF0APgA8AHYAOgBzAGgAYQBw
AGUAIABpAGQAPQAiACAEOARBBEMEPQQ+BDoEXwB4ADAAMAAyADAAXwAyACIADQAKACAAbwA6AHMA
cABpAGQAPQAiAF8AeAAwADAAMAAwAF8AaQAxADEAOAA1ACIAIAB0AHkAcABlAD0AIgAjAF8AeAAw
ADAAMAAwAF8AdAA3ADUAIgAgAGEAbAB0AD0AIgBTAGMAbwByAGUAIABEAGkAcwB0AHIAaQBiAHUA
dABpAG8AbgAiACAAcwB0AHkAbABlAD0AJwB3AGkAZAB0AGgAOgAzADAAMABwAHQAOwANAAoAIABo
AGUAaQBnAGgAdAA6ADEANQAwAHAAdAA7AHYAaQBzAGkAYgBpAGwAaQB0AHkAOgB2AGkAcwBpAGIA
bABlADsAbQBzAG8ALQB3AHIAYQBwAC0AcwB0AHkAbABlADoAcwBxAHUAYQByAGUAJwA+AA0ACgAg
ADwAdgA6AGkAbQBhAGcAZQBkAGEAdABhACAAcwByAGMAPQAiAE0AYQBzAGMAbwB0AFUAbgBpAHAA
cgBvAHQAaAB1AG0AYQBuADIAMwAuAGYAaQBsAGUAcwAvAGkAbQBhAGcAZQAwADAAMgAuAGcAaQBm
ACIAIABvADoAdABpAHQAbABlAD0AIgBTAGMAbwByAGUAIABEAGkAcwB0AHIAaQBiAHUAdABpAG8A
bgAiAC8APgANAAoAPAAvAHYAOgBzAGgAYQBwAGUAPgA8ACEAWwBlAG4AZABpAGYAXQAtAC0APgA8
ACEAWwBpAGYAIAAhAHYAbQBsAF0APgA8AGkAbQBnACAAYgBvAHIAZABlAHIAPQAwACAAdwBpAGQA
dABoAD0ANAAwADAAIABoAGUAaQBnAGgAdAA9ADIAMAAwAA0ACgBzAHIAYwA9ACIATQBhAHMAYwBv
AHQAVQBuAGkAcAByAG8AdABoAHUAbQBhAG4AMgAzAC4AZgBpAGwAZQBzAC8AaQBtAGEAZwBlADAA
MAAyAC4AZwBpAGYAIgAgAGEAbAB0AD0AIgBTAGMAbwByAGUAIABEAGkAcwB0AHIAaQBiAHUAdABp
AG8AbgAiACAAdgA6AHMAaABhAHAAZQBzAD0AIgAgBDgEQQRDBD0EPgQ6BF8AeAAwADAAMgAwAF8A
MgAiAD4APAAhAFsAZQBuAGQAaQBmAF0APgA8AC8AcwBwAGEAbgA+ADwAbwA6AHAAPgA8AC8AbwA6
AHAAPgA8AC8AcAA+AA0ACgANAAoAPABmAG8AcgBtACAAbwBuAHMAdQBiAG0AaQB0AD0AIgByAGUA
dAB1AHIAbgAgAHMAZQB0AFIAZQBGAG8AcgBtAGEAdABBAGMAdABpAG8AbgAoAHQAaABpAHMAKQAi
ACAAbgBhAG0AZQA9AFIAZQAtAGYAbwByAG0AYQB0AD4ADQAKAA0ACgA8AHAAIABjAGwAYQBzAHMA
PQBNAHMAbwBOAG8AcgBtAGEAbAA+ADwAcwBwAGEAbgAgAHMAdAB5AGwAZQA9ACcAbQBzAG8ALQBm
AGEAcgBlAGEAcwB0AC0AZgBvAG4AdAAtAGYAYQBtAGkAbAB5ADoAIgBUAGkAbQBlAHMAIABOAGUA
dwAgAFIAbwBtAGEAbgAiACcAPgA8AHMAcABhAG4ADQAKAHMAdAB5AGwAZQA9ACcAZABpAHMAcABs
AGEAeQA6AG4AbwBuAGUAOwBtAHMAbwAtAGgAaQBkAGUAOgBhAGwAbAAnAD4APABJAE4AUABVAFQA
IABUAFkAUABFAD0AIgBoAGkAZABkAGUAbgAiACAATgBBAE0ARQA9ACIAZgBpAGwAZQAiACAAVgBB
AEwAVQBFAD0AIgAuAC4ALwBkAGEAdABhAC8AMgAwADEANQAxADIAMgA0AC8ARgBUAFQAcABmAGEA
VABUAFMALgBkAGEAdAAiAD4APAAvAHMAcABhAG4APgA8AG8AOgBwAD4APAAvAG8AOgBwAD4APAAv
AHMAcABhAG4APgA8AC8AcAA+AA0ACgANAAoAPABoADMAPgA8AHMAcABhAG4AIABzAHQAeQBsAGUA
PQAnAG0AcwBvAC0AZgBhAHIAZQBhAHMAdAAtAGYAbwBuAHQALQBmAGEAbQBpAGwAeQA6ACIAVABp
AG0AZQBzACAATgBlAHcAIABSAG8AbQBhAG4AIgAnAD4AUAByAG8AdABlAGkAbgAgAFMAdQBtAG0A
YQByAHkADQAKAFIAZQBwAG8AcgB0ADwAbwA6AHAAPgA8AC8AbwA6AHAAPgA8AC8AcwBwAGEAbgA+
ADwALwBoADMAPgANAAoADQAKADwAdABhAGIAbABlACAAYwBsAGEAcwBzAD0ATQBzAG8ATgBvAHIA
bQBhAGwAVABhAGIAbABlACAAYgBvAHIAZABlAHIAPQAwACAAYwBlAGwAbABzAHAAYQBjAGkAbgBn
AD0AMQAgAGMAZQBsAGwAcABhAGQAZABpAG4AZwA9ADAADQAKACAAcwB0AHkAbABlAD0AJwBtAHMA
bwAtAGMAZQBsAGwAcwBwAGEAYwBpAG4AZwA6AC4ANwBwAHQAOwBtAHMAbwAtAHkAZgB0AGkALQB0
AGIAbABsAG8AbwBrADoAMQAxADgANAA7AG0AcwBvAC0AcABhAGQAZABpAG4AZwAtAGEAbAB0ADoA
MgAuADIANQBwAHQAIAAyAC4AMgA1AHAAdAAgADIALgAyADUAcAB0ACAAMgAuADIANQBwAHQAJwA+
AA0ACgAgADwAdAByACAAcwB0AHkAbABlAD0AJwBtAHMAbwAtAHkAZgB0AGkALQBpAHIAbwB3ADoA
MAA7AG0AcwBvAC0AeQBmAHQAaQAtAGYAaQByAHMAdAByAG8AdwA6AHkAZQBzACcAPgANAAoAIAAg
ADwAdABkACAAbgBvAHcAcgBhAHAAIABzAHQAeQBsAGUAPQAnAGIAYQBjAGsAZwByAG8AdQBuAGQA
OgAjAEUARQBFAEUARgBGADsAcABhAGQAZABpAG4AZwA6ADIALgAyADUAcAB0ACAAMgAuADIANQBw
AHQAIAAyAC4AMgA1AHAAdAAgADIALgAyADUAcAB0ACcAPgANAAoAIAAgADwAcAAgAGMAbABhAHMA
cwA9AE0AcwBvAE4AbwByAG0AYQBsAD4APABzAHAAYQBuACAAcwB0AHkAbABlAD0AJwBtAHMAbwAt
AGYAYQByAGUAYQBzAHQALQBmAG8AbgB0AC0AZgBhAG0AaQBsAHkAOgAiAFQAaQBtAGUAcwAgAE4A
ZQB3ACAAUgBvAG0AYQBuACIAJwA+ADwASQBOAFAAVQBUACAAVABZAFAARQA9ACIAcwB1AGIAbQBp
AHQAIgAgAEEAQwBUAEkATwBOAD0AIgAuAC8AbQBhAHMAdABlAHIAXwByAGUAcwB1AGwAdABzAC4A
cABsACIAIABWAEEATABVAEUAPQAiAEYAbwByAG0AYQB0ACAAQQBzACIAIABNAEUAVABIAE8ARAA9
ACIAZwBlAHQAIgA+ADwAbwA6AHAAPgA8AC8AbwA6AHAAPgA8AC8AcwBwAGEAbgA+ADwALwBwAD4A
DQAKACAAIAA8AC8AdABkAD4ADQAKACAAIAA8AHQAZAAgAG4AbwB3AHIAYQBwACAAcwB0AHkAbABl
AD0AJwBiAGEAYwBrAGcAcgBvAHUAbgBkADoAIwBFAEUARQBFAEYARgA7AHAAYQBkAGQAaQBuAGcA
OgAyAC4AMgA1AHAAdAAgADIALgAyADUAcAB0ACAAMgAuADIANQBwAHQAIAAyAC4AMgA1AHAAdAAn
AD4ADQAKACAAIAA8AHAAIABjAGwAYQBzAHMAPQBNAHMAbwBOAG8AcgBtAGEAbAA+ADwAcwBwAGEA
bgAgAHMAdAB5AGwAZQA9ACcAbQBzAG8ALQBmAGEAcgBlAGEAcwB0AC0AZgBvAG4AdAAtAGYAYQBt
AGkAbAB5ADoAIgBUAGkAbQBlAHMAIABOAGUAdwAgAFIAbwBtAGEAbgAiACcAPgA8AFMARQBMAEUA
QwBUACAATgBBAE0ARQA9ACIAUgBFAFAAVABZAFAARQAiAD4ADQAKADwATwBQAFQASQBPAE4AIABT
AEUATABFAEMAVABFAEQAIABWAEEATABVAEUAPQAiAHAAcgBvAHQAZQBpAG4AIgA+AFAAcgBvAHQA
ZQBpAG4AIABTAHUAbQBtAGEAcgB5AA0ACgA8AE8AUABUAEkATwBOACAAVgBBAEwAVQBFAD0AIgBj
AG8AbgBjAGkAcwBlACIAPgBDAG8AbgBjAGkAcwBlACAAUAByAG8AdABlAGkAbgAgAFMAdQBtAG0A
YQByAHkADQAKADwATwBQAFQASQBPAE4AIABWAEEATABVAEUAPQAiAGUAeABwAG8AcgB0ACIAPgBF
AHgAcABvAHIAdAAgAFMAZQBhAHIAYwBoACAAUgBlAHMAdQBsAHQAcwANAAoAPAAvAFMARQBMAEUA
QwBUAD4APABvADoAcAA+ADwALwBvADoAcAA+ADwALwBzAHAAYQBuAD4APAAvAHAAPgANAAoAIAAg
ADwALwB0AGQAPgANAAoAIAAgADwAdABkACAAbgBvAHcAcgBhAHAAIABzAHQAeQBsAGUAPQAnAGIA
YQBjAGsAZwByAG8AdQBuAGQAOgAjAEUARQBFAEUARgBGADsAcABhAGQAZABpAG4AZwA6ADIALgAy
ADUAcAB0ACAAMgAuADIANQBwAHQAIAAyAC4AMgA1AHAAdAAgADIALgAyADUAcAB0ACcAPgANAAoA
IAAgADwAcAAgAGMAbABhAHMAcwA9AE0AcwBvAE4AbwByAG0AYQBsAD4APABzAHAAYQBuACAAcwB0
AHkAbABlAD0AJwBtAHMAbwAtAGYAYQByAGUAYQBzAHQALQBmAG8AbgB0AC0AZgBhAG0AaQBsAHkA
OgAiAFQAaQBtAGUAcwAgAE4AZQB3ACAAUgBvAG0AYQBuACIAJwA+ADwAYQANAAoAIAAgAGgAcgBl
AGYAPQAiAGgAdAB0AHAAOgAvAC8AdwB3AHcALgBtAGEAdAByAGkAeABzAGMAaQBlAG4AYwBlAC4A
YwBvAG0ALwBoAGUAbABwAC8AcABtAGYAXwBzAHUAbQBtAGEAcgBpAGUAcwBfAGgAZQBsAHAALgBo
AHQAbQBsACIADQAKACAAIAB0AGEAcgBnAGUAdAA9ACIAXwBiAGwAYQBuAGsAIgA+AEgAZQBsAHAA
PAAvAGEAPgAgADwAbwA6AHAAPgA8AC8AbwA6AHAAPgA8AC8AcwBwAGEAbgA+ADwALwBwAD4ADQAK
ACAAIAA8AC8AdABkAD4ADQAKACAAPAAvAHQAcgA+AA0ACgAgADwAdAByACAAcwB0AHkAbABlAD0A
JwBtAHMAbwAtAHkAZgB0AGkALQBpAHIAbwB3ADoAMQAnAD4ADQAKACAAIAA8AHQAZAAgAHMAdAB5
AGwAZQA9ACcAYgBhAGMAawBnAHIAbwB1AG4AZAA6ACMARQBFAEUARQBGAEYAOwBwAGEAZABkAGkA
bgBnADoAMgAuADIANQBwAHQAIAAyAC4AMgA1AHAAdAAgADIALgAyADUAcAB0ACAAMgAuADIANQBw
AHQAJwA+AA0ACgAgACAAPABwACAAYwBsAGEAcwBzAD0ATQBzAG8ATgBvAHIAbQBhAGwAPgA8AHMA
cABhAG4AIABzAHQAeQBsAGUAPQAnAG0AcwBvAC0AZgBhAHIAZQBhAHMAdAAtAGYAbwBuAHQALQBm
AGEAbQBpAGwAeQA6ACIAVABpAG0AZQBzACAATgBlAHcAIABSAG8AbQBhAG4AIgAnAD4AJgBuAGIA
cwBwADsAPABvADoAcAA+ADwALwBvADoAcAA+ADwALwBzAHAAYQBuAD4APAAvAHAAPgANAAoAIAAg
ADwALwB0AGQAPgANAAoAIAAgADwAdABkACAAbgBvAHcAcgBhAHAAIABzAHQAeQBsAGUAPQAnAGIA
YQBjAGsAZwByAG8AdQBuAGQAOgAjAEUARQBFAEUARgBGADsAcABhAGQAZABpAG4AZwA6ADIALgAy
ADUAcAB0ACAAMgAuADIANQBwAHQAIAAyAC4AMgA1AHAAdAAgADIALgAyADUAcAB0ACcAPgANAAoA
IAAgADwAcAAgAGMAbABhAHMAcwA9AE0AcwBvAE4AbwByAG0AYQBsAD4APABzAHAAYQBuACAAcwB0
AHkAbABlAD0AJwBtAHMAbwAtAGYAYQByAGUAYQBzAHQALQBmAG8AbgB0AC0AZgBhAG0AaQBsAHkA
OgAiAFQAaQBtAGUAcwAgAE4AZQB3ACAAUgBvAG0AYQBuACIAJwA+AFMAaQBnAG4AaQBmAGkAYwBh
AG4AYwBlAA0ACgAgACAAdABoAHIAZQBzAGgAbwBsAGQAIABwACYAbAB0ADsAIAA8AEkATgBQAFUA
VAAgAFQAWQBQAEUAPQAiAHQAZQB4AHQAIgAgAFMASQBaAEUAPQAiADgAIgAgAE4AQQBNAEUAPQAi
AF8AcwBpAGcAdABoAHIAZQBzAGgAbwBsAGQAIgAgAFYAQQBMAFUARQA9ACIAMAAuADAANQAiAD4A
PABvADoAcAA+ADwALwBvADoAcAA+ADwALwBzAHAAYQBuAD4APAAvAHAAPgANAAoAIAAgADwALwB0
AGQAPgANAAoAIAAgADwAdABkACAAbgBvAHcAcgBhAHAAIABzAHQAeQBsAGUAPQAnAGIAYQBjAGsA
ZwByAG8AdQBuAGQAOgAjAEUARQBFAEUARgBGADsAcABhAGQAZABpAG4AZwA6ADIALgAyADUAcAB0
ACAAMgAuADIANQBwAHQAIAAyAC4AMgA1AHAAdAAgADIALgAyADUAcAB0ACcAPgANAAoAIAAgADwA
cAAgAGMAbABhAHMAcwA9AE0AcwBvAE4AbwByAG0AYQBsAD4APABzAHAAYQBuACAAcwB0AHkAbABl
AD0AJwBtAHMAbwAtAGYAYQByAGUAYQBzAHQALQBmAG8AbgB0AC0AZgBhAG0AaQBsAHkAOgAiAFQA
aQBtAGUAcwAgAE4AZQB3ACAAUgBvAG0AYQBuACIAJwA+AE0AYQB4AC4ADQAKACAAIABuAHUAbQBi
AGUAcgAgAG8AZgAgAGgAaQB0AHMAIAA8AEkATgBQAFUAVAAgAFQAWQBQAEUAPQAiAHQAZQB4AHQA
IgAgAFMASQBaAEUAPQAiADUAIgAgAE4AQQBNAEUAPQAiAFIARQBQAE8AUgBUACIAIABWAEEATABV
AEUAPQAiADUAMAAiAD4APABvADoAcAA+ADwALwBvADoAcAA+ADwALwBzAHAAYQBuAD4APAAvAHAA
PgANAAoAIAAgADwALwB0AGQAPgANAAoAIAA8AC8AdAByAD4ADQAKACAAPAB0AHIAIABzAHQAeQBs
AGUAPQAnAG0AcwBvAC0AeQBmAHQAaQAtAGkAcgBvAHcAOgAyADsAbQBzAG8ALQB5AGYAdABpAC0A
bABhAHMAdAByAG8AdwA6AHkAZQBzACcAPgANAAoAIAAgADwAdABkACAAcwB0AHkAbABlAD0AJwBi
AGEAYwBrAGcAcgBvAHUAbgBkADoAIwBFAEUARQBFAEYARgA7AHAAYQBkAGQAaQBuAGcAOgAyAC4A
MgA1AHAAdAAgADIALgAyADUAcAB0ACAAMgAuADIANQBwAHQAIAAyAC4AMgA1AHAAdAAnAD4ADQAK
ACAAIAA8AHAAIABjAGwAYQBzAHMAPQBNAHMAbwBOAG8AcgBtAGEAbAA+ADwAcwBwAGEAbgAgAHMA
dAB5AGwAZQA9ACcAbQBzAG8ALQBmAGEAcgBlAGEAcwB0AC0AZgBvAG4AdAAtAGYAYQBtAGkAbAB5
ADoAIgBUAGkAbQBlAHMAIABOAGUAdwAgAFIAbwBtAGEAbgAiACcAPgAmAG4AYgBzAHAAOwA8AG8A
OgBwAD4APAAvAG8AOgBwAD4APAAvAHMAcABhAG4APgA8AC8AcAA+AA0ACgAgACAAPAAvAHQAZAA+
AA0ACgAgACAAPAB0AGQAIABuAG8AdwByAGEAcAAgAGMAbwBsAHMAcABhAG4APQAyACAAcwB0AHkA
bABlAD0AJwBiAGEAYwBrAGcAcgBvAHUAbgBkADoAIwBFAEUARQBFAEYARgA7AHAAYQBkAGQAaQBu
AGcAOgAyAC4AMgA1AHAAdAAgADIALgAyADUAcAB0ACAAMgAuADIANQBwAHQAIAAyAC4AMgA1AHAA
dAAnAD4ADQAKACAAIAA8AHAAIABjAGwAYQBzAHMAPQBNAHMAbwBOAG8AcgBtAGEAbAA+ADwAcwBw
AGEAbgAgAHMAdAB5AGwAZQA9ACcAbQBzAG8ALQBmAGEAcgBlAGEAcwB0AC0AZgBvAG4AdAAtAGYA
YQBtAGkAbAB5ADoAIgBUAGkAbQBlAHMAIABOAGUAdwAgAFIAbwBtAGEAbgAiACcAPgBQAHIAZQBm
AGUAcgByAGUAZAANAAoAIAAgAHQAYQB4AG8AbgBvAG0AeQAmAG4AYgBzAHAAOwAgADwAUwBFAEwA
RQBDAFQAIABOAEEATQBFAD0AIgBfAHAAcgBlAGYAZQByAHQAYQB4AG8AbgBvAG0AeQAiAD4ADQAK
ADwATwBQAFQASQBPAE4AIABTAEUATABFAEMAVABFAEQAIABWAEEATABVAEUAPQAiADAAIgA+AEEA
bABsACAAZQBuAHQAcgBpAGUAcwANAAoAPABPAFAAVABJAE8ATgAgAFYAQQBMAFUARQA9ACIAMQAi
AD4ALgAgAC4AIABBAHIAYwBoAGEAZQBhACAAKABBAHIAYwBoAGEAZQBvAGIAYQBjAHQAZQByAGkA
YQApAA0ACgA8AE8AUABUAEkATwBOACAAVgBBAEwAVQBFAD0AIgAyACIAPgAuACAALgAgAEUAdQBr
AGEAcgB5AG8AdABhACAAKABlAHUAYwBhAHIAeQBvAHQAZQBzACkADQAKADwATwBQAFQASQBPAE4A
IABWAEEATABVAEUAPQAiADMAIgA+AC4AIAAuACAALgAgAC4AIABBAGwAdgBlAG8AbABhAHQAYQAg
ACgAYQBsAHYAZQBvAGwAYQB0AGUAcwApAA0ACgA8AE8AUABUAEkATwBOACAAVgBBAEwAVQBFAD0A
IgA0ACIAPgAuACAALgAgAC4AIAAuACAALgAgAC4AIABQAGwAYQBzAG0AbwBkAGkAdQBtACAAZgBh
AGwAYwBpAHAAYQByAHUAbQAgACgAbQBhAGwAYQByAGkAYQAgAHAAYQByAGEAcwBpAHQAZQApAA0A
CgA8AE8AUABUAEkATwBOACAAVgBBAEwAVQBFAD0AIgA1ACIAPgAuACAALgAgAC4AIAAuACAALgAg
AC4AIABPAHQAaABlAHIAIABBAGwAdgBlAG8AbABhAHQAYQANAAoAPABPAFAAVABJAE8ATgAgAFYA
QQBMAFUARQA9ACIANgAiAD4ALgAgAC4AIAAuACAALgAgAE0AZQB0AGEAegBvAGEAIAAoAEEAbgBp
AG0AYQBsAHMAKQANAAoAPABPAFAAVABJAE8ATgAgAFYAQQBMAFUARQA9ACIANwAiAD4ALgAgAC4A
IAAuACAALgAgAC4AIAAuACAAQwBhAGUAbgBvAHIAaABhAGIAZABpAHQAaQBzACAAZQBsAGUAZwBh
AG4AcwANAAoAPABPAFAAVABJAE8ATgAgAFYAQQBMAFUARQA9ACIAOAAiAD4ALgAgAC4AIAAuACAA
LgAgAC4AIAAuACAARAByAG8AcwBvAHAAaABpAGwAYQAgACgAZgByAHUAaQB0ACAAZgBsAGkAZQBz
ACkADQAKADwATwBQAFQASQBPAE4AIABWAEEATABVAEUAPQAiADkAIgA+AC4AIAAuACAALgAgAC4A
IAAuACAALgAgAEMAaABvAHIAZABhAHQAYQAgACgAdgBlAHIAdABlAGIAcgBhAHQAZQBzACAAYQBu
AGQAIAByAGUAbABhAHQAaQB2AGUAcwApAA0ACgA8AE8AUABUAEkATwBOACAAVgBBAEwAVQBFAD0A
IgAxADAAIgA+AC4AIAAuACAALgAgAC4AIAAuACAALgAgAC4AIAAuACAAYgBvAG4AeQAgAHYAZQBy
AHQAZQBiAHIAYQB0AGUAcwANAAoAPABPAFAAVABJAE8ATgAgAFYAQQBMAFUARQA9ACIAMQAxACIA
PgAuACAALgAgAC4AIAAuACAALgAgAC4AIAAuACAALgAgAC4AIAAuACAAbABvAGIAZQAtAGYAaQBu
AG4AZQBkACAAZgBpAHMAaAAgAGEAbgBkACAAdABlAHQAcgBhAHAAbwBkACAAYwBsAGEAZABlAA0A
CgA8AE8AUABUAEkATwBOACAAVgBBAEwAVQBFAD0AIgAxADIAIgA+AC4AIAAuACAALgAgAC4AIAAu
ACAALgAgAC4AIAAuACAALgAgAC4AIAAuACAALgAgAE0AYQBtAG0AYQBsAGkAYQAgACgAbQBhAG0A
bQBhAGwAcwApAA0ACgA8AE8AUABUAEkATwBOACAAVgBBAEwAVQBFAD0AIgAxADMAIgA+AC4AIAAu
ACAALgAgAC4AIAAuACAALgAgAC4AIAAuACAALgAgAC4AIAAuACAALgAgAC4AIAAuACAAUAByAGkA
bQBhAHQAZQBzAA0ACgA8AE8AUABUAEkATwBOACAAVgBBAEwAVQBFAD0AIgAxADQAIgA+AC4AIAAu
ACAALgAgAC4AIAAuACAALgAgAC4AIAAuACAALgAgAC4AIAAuACAALgAgAC4AIAAuACAALgAgAC4A
IABIAG8AbQBvACAAcwBhAHAAaQBlAG4AcwAgACgAaAB1AG0AYQBuACkADQAKADwATwBQAFQASQBP
AE4AIABWAEEATABVAEUAPQAiADEANQAiAD4ALgAgAC4AIAAuACAALgAgAC4AIAAuACAALgAgAC4A
IAAuACAALgAgAC4AIAAuACAALgAgAC4AIAAuACAALgAgAE8AdABoAGUAcgAgAHAAcgBpAG0AYQB0
AGUAcwANAAoAPABPAFAAVABJAE8ATgAgAFYAQQBMAFUARQA9ACIAMQA2ACIAPgAuACAALgAgAC4A
IAAuACAALgAgAC4AIAAuACAALgAgAC4AIAAuACAALgAgAC4AIAAuACAALgAgAFIAbwBkAGUAbgB0
AGkAYQAgACgAUgBvAGQAZQBuAHQAcwApAA0ACgA8AE8AUABUAEkATwBOACAAVgBBAEwAVQBFAD0A
IgAxADcAIgA+AC4AIAAuACAALgAgAC4AIAAuACAALgAgAC4AIAAuACAALgAgAC4AIAAuACAALgAg
AC4AIAAuACAALgAgAC4AIABNAHUAcwAuAA0ACgA8AE8AUABUAEkATwBOACAAVgBBAEwAVQBFAD0A
IgAxADgAIgA+AC4AIAAuACAALgAgAC4AIAAuACAALgAgAC4AIAAuACAALgAgAC4AIAAuACAALgAg
AC4AIAAuACAALgAgAC4AIAAuACAALgAgAE0AdQBzACAAbQB1AHMAYwB1AGwAdQBzACAAKABoAG8A
dQBzAGUAIABtAG8AdQBzAGUAKQANAAoAPABPAFAAVABJAE8ATgAgAFYAQQBMAFUARQA9ACIAMQA5
ACIAPgAuACAALgAgAC4AIAAuACAALgAgAC4AIAAuACAALgAgAC4AIAAuACAALgAgAC4AIAAuACAA
LgAgAC4AIAAuACAAUgBhAHQAdAB1AHMADQAKADwATwBQAFQASQBPAE4AIABWAEEATABVAEUAPQAi
ADIAMAAiAD4ALgAgAC4AIAAuACAALgAgAC4AIAAuACAALgAgAC4AIAAuACAALgAgAC4AIAAuACAA
LgAgAC4AIAAuACAALgAgAE8AdABoAGUAcgAgAHIAbwBkAGUAbgB0AGkAYQANAAoAPABPAFAAVABJ
AE8ATgAgAFYAQQBMAFUARQA9ACIAMgAxACIAPgAuACAALgAgAC4AIAAuACAALgAgAC4AIAAuACAA
LgAgAC4AIAAuACAALgAgAC4AIAAuACAALgAgAE8AdABoAGUAcgAgAG0AYQBtAG0AYQBsAGkAYQAN
AAoAPABPAFAAVABJAE8ATgAgAFYAQQBMAFUARQA9ACIAMgAyACIAPgAuACAALgAgAC4AIAAuACAA
LgAgAC4AIAAuACAALgAgAC4AIAAuACAALgAgAC4AIABYAGUAbgBvAHAAdQBzACAAbABhAGUAdgBp
AHMAIAAoAEEAZgByAGkAYwBhAG4AIABjAGwAYQB3AGUAZAAgAGYAcgBvAGcAKQANAAoAPABPAFAA
VABJAE8ATgAgAFYAQQBMAFUARQA9ACIAMgAzACIAPgAuACAALgAgAC4AIAAuACAALgAgAC4AIAAu
ACAALgAgAC4AIAAuACAALgAgAC4AIABPAHQAaABlAHIAIABsAG8AYgBlAC0AZgBpAG4AbgBlAGQA
IABmAGkAcwBoACAAYQBuAGQAIAB0AGUAdAByAGEAcABvAGQAIABjAGwAYQBkAGUADQAKADwATwBQ
AFQASQBPAE4AIABWAEEATABVAEUAPQAiADIANAAiAD4ALgAgAC4AIAAuACAALgAgAC4AIAAuACAA
LgAgAC4AIAAuACAALgAgAEEAYwB0AGkAbgBvAHAAdABlAHIAeQBnAGkAaQAgACgAcgBhAHkALQBm
AGkAbgBuAGUAZAAgAGYAaQBzAGgAZQBzACkADQAKADwATwBQAFQASQBPAE4AIABWAEEATABVAEUA
PQAiADIANQAiAD4ALgAgAC4AIAAuACAALgAgAC4AIAAuACAALgAgAC4AIAAuACAALgAgAC4AIAAu
ACAAVABhAGsAaQBmAHUAZwB1ACAAcgB1AGIAcgBpAHAAZQBzACAAKABKAGEAcABhAG4AZQBzAGUA
IABQAHUAZgBmAGUAcgBmAGkAcwBoACkADQAKADwATwBQAFQASQBPAE4AIABWAEEATABVAEUAPQAi
ADIANgAiAD4ALgAgAC4AIAAuACAALgAgAC4AIAAuACAALgAgAC4AIAAuACAALgAgAC4AIAAuACAA
RABhAG4AaQBvACAAcgBlAHIAaQBvACAAKAB6AGUAYgByAGEAIABmAGkAcwBoACkADQAKADwATwBQ
AFQASQBPAE4AIABWAEEATABVAEUAPQAiADIANwAiAD4ALgAgAC4AIAAuACAALgAgAC4AIAAuACAA
LgAgAC4AIAAuACAALgAgAC4AIAAuACAATwB0AGgAZQByACAAQQBjAHQAaQBuAG8AcAB0AGUAcgB5
AGcAaQBpAA0ACgA8AE8AUABUAEkATwBOACAAVgBBAEwAVQBFAD0AIgAyADgAIgA+AC4AIAAuACAA
LgAgAC4AIAAuACAALgAgAC4AIAAuACAATwB0AGgAZQByACAAQwBoAG8AcgBkAGEAdABhAA0ACgA8
AE8AUABUAEkATwBOACAAVgBBAEwAVQBFAD0AIgAyADkAIgA+AC4AIAAuACAALgAgAC4AIAAuACAA
LgAgAE8AdABoAGUAcgAgAE0AZQB0AGEAegBvAGEADQAKADwATwBQAFQASQBPAE4AIABWAEEATABV
AEUAPQAiADMAMAAiAD4ALgAgAC4AIAAuACAALgAgAEQAaQBjAHQAeQBvAHMAdABlAGwAaQB1AG0A
IABkAGkAcwBjAG8AaQBkAGUAdQBtAA0ACgA8AE8AUABUAEkATwBOACAAVgBBAEwAVQBFAD0AIgAz
ADEAIgA+AC4AIAAuACAALgAgAC4AIABGAHUAbgBnAGkADQAKADwATwBQAFQASQBPAE4AIABWAEEA
TABVAEUAPQAiADMAMgAiAD4ALgAgAC4AIAAuACAALgAgAC4AIAAuACAAUwBhAGMAYwBoAGEAcgBv
AG0AeQBjAGUAcwAgAEMAZQByAGUAdgBpAHMAaQBhAGUAIAAoAGIAYQBrAGUAcgAnAHMAIAB5AGUA
YQBzAHQAKQANAAoAPABPAFAAVABJAE8ATgAgAFYAQQBMAFUARQA9ACIAMwAzACIAPgAuACAALgAg
AC4AIAAuACAALgAgAC4AIABTAGMAaABpAHoAbwBzAGEAYwBjAGgAYQByAG8AbQB5AGMAZQBzACAA
cABvAG0AYgBlACAAKABmAGkAcwBzAGkAbwBuACAAeQBlAGEAcwB0ACkADQAKADwATwBQAFQASQBP
AE4AIABWAEEATABVAEUAPQAiADMANAAiAD4ALgAgAC4AIAAuACAALgAgAC4AIAAuACAAUABuAGUA
dQBtAG8AYwB5AHMAdABpAHMAIABjAGEAcgBpAG4AaQBpAA0ACgA8AE8AUABUAEkATwBOACAAVgBB
AEwAVQBFAD0AIgAzADUAIgA+AC4AIAAuACAALgAgAC4AIAAuACAALgAgAE8AdABoAGUAcgAgAEYA
dQBuAGcAaQANAAoAPABPAFAAVABJAE8ATgAgAFYAQQBMAFUARQA9ACIAMwA2ACIAPgAuACAALgAg
AC4AIAAuACAAVgBpAHIAaQBkAGkAcABsAGEAbgB0AGEAZQAgACgARwByAGUAZQBuACAAUABsAGEA
bgB0AHMAKQANAAoAPABPAFAAVABJAE8ATgAgAFYAQQBMAFUARQA9ACIAMwA3ACIAPgAuACAALgAg
AC4AIAAuACAALgAgAC4AIABBAHIAYQBiAGkAZABvAHAAcwBpAHMAIAB0AGgAYQBsAGkAYQBuAGEA
IAAoAHQAaABhAGwAZQAgAGMAcgBlAHMAcwApAA0ACgA8AE8AUABUAEkATwBOACAAVgBBAEwAVQBF
AD0AIgAzADgAIgA+AC4AIAAuACAALgAgAC4AIAAuACAALgAgAE8AcgB5AHoAYQAgAHMAYQB0AGkA
dgBhACAAKAByAGkAYwBlACkADQAKADwATwBQAFQASQBPAE4AIABWAEEATABVAEUAPQAiADMAOQAi
AD4ALgAgAC4AIAAuACAALgAgAC4AIAAuACAATwB0AGgAZQByACAAZwByAGUAZQBuACAAcABsAGEA
bgB0AHMADQAKADwATwBQAFQASQBPAE4AIABWAEEATABVAEUAPQAiADQAMAAiAD4ALgAgAC4AIAAu
ACAALgAgAE8AdABoAGUAcgAgAEUAdQBrAGEAcgB5AG8AdABhAA0ACgA8AE8AUABUAEkATwBOACAA
VgBBAEwAVQBFAD0AIgA0ADEAIgA+AC4AIAAuACAAQgBhAGMAdABlAHIAaQBhACAAKABFAHUAYgBh
AGMAdABlAHIAaQBhACkADQAKADwATwBQAFQASQBPAE4AIABWAEEATABVAEUAPQAiADQAMgAiAD4A
LgAgAC4AIAAuACAALgAgAEEAYwB0AGkAbgBvAGIAYQBjAHQAZQByAGkAYQAgACgAYwBsAGEAcwBz
ACkADQAKADwATwBQAFQASQBPAE4AIABWAEEATABVAEUAPQAiADQAMwAiAD4ALgAgAC4AIAAuACAA
LgAgAC4AIAAuACAATQB5AGMAbwBiAGEAYwB0AGUAcgBpAHUAbQAgAHQAdQBiAGUAcgBjAHUAbABv
AHMAaQBzACAAYwBvAG0AcABsAGUAeAANAAoAPABPAFAAVABJAE8ATgAgAFYAQQBMAFUARQA9ACIA
NAA0ACIAPgAuACAALgAgAC4AIAAuACAALgAgAC4AIABPAHQAaABlAHIAIABBAGMAdABpAG4AbwBi
AGEAYwB0AGUAcgBpAGEAIAAoAGMAbABhAHMAcwApAA0ACgA8AE8AUABUAEkATwBOACAAVgBBAEwA
VQBFAD0AIgA0ADUAIgA+AC4AIAAuACAALgAgAC4AIABGAGkAcgBtAGkAYwB1AHQAZQBzACAAKABn
AHIAYQBtAC0AcABvAHMAaQB0AGkAdgBlACAAYgBhAGMAdABlAHIAaQBhACkADQAKADwATwBQAFQA
SQBPAE4AIABWAEEATABVAEUAPQAiADQANgAiAD4ALgAgAC4AIAAuACAALgAgAC4AIAAuACAAQgBh
AGMAaQBsAGwAdQBzACAAcwB1AGIAdABpAGwAaQBzAA0ACgA8AE8AUABUAEkATwBOACAAVgBBAEwA
VQBFAD0AIgA0ADcAIgA+AC4AIAAuACAALgAgAC4AIAAuACAALgAgAE0AeQBjAG8AcABsAGEAcwBt
AGEADQAKADwATwBQAFQASQBPAE4AIABWAEEATABVAEUAPQAiADQAOAAiAD4ALgAgAC4AIAAuACAA
LgAgAC4AIAAuACAAUwB0AHIAZQBwAHQAbwBjAG8AYwBjAHUAcwAgAFAAbgBlAHUAbQBvAG4AaQBh
AGUADQAKADwATwBQAFQASQBPAE4AIABWAEEATABVAEUAPQAiADQAOQAiAD4ALgAgAC4AIAAuACAA
LgAgAC4AIAAuACAAUwB0AHIAZQBwAHQAbwBtAHkAYwBlAHMAIABjAG8AZQBsAGkAYwBvAGwAbwBy
AA0ACgA8AE8AUABUAEkATwBOACAAVgBBAEwAVQBFAD0AIgA1ADAAIgA+AC4AIAAuACAALgAgAC4A
IAAuACAALgAgAE8AdABoAGUAcgAgAEYAaQByAG0AaQBjAHUAdABlAHMADQAKADwATwBQAFQASQBP
AE4AIABWAEEATABVAEUAPQAiADUAMQAiAD4ALgAgAC4AIAAuACAALgAgAFAAcgBvAHQAZQBvAGIA
YQBjAHQAZQByAGkAYQAgACgAcAB1AHIAcABsAGUAIABiAGEAYwB0AGUAcgBpAGEAKQANAAoAPABP
AFAAVABJAE8ATgAgAFYAQQBMAFUARQA9ACIANQAyACIAPgAuACAALgAgAC4AIAAuACAALgAgAC4A
IABBAGcAcgBvAGIAYQBjAHQAZQByAGkAdQBtACAAdAB1AG0AZQBmAGEAYwBpAGUAbgBzAA0ACgA8
AE8AUABUAEkATwBOACAAVgBBAEwAVQBFAD0AIgA1ADMAIgA+AC4AIAAuACAALgAgAC4AIAAuACAA
LgAgAEMAYQBtAHAAeQBsAG8AYgBhAGMAdABlAHIAIABqAGUAagB1AG4AaQANAAoAPABPAFAAVABJ
AE8ATgAgAFYAQQBMAFUARQA9ACIANQA0ACIAPgAuACAALgAgAC4AIAAuACAALgAgAC4AIABFAHMA
YwBoAGUAcgBpAGMAaABpAGEAIABjAG8AbABpAA0ACgA8AE8AUABUAEkATwBOACAAVgBBAEwAVQBF
AD0AIgA1ADUAIgA+AC4AIAAuACAALgAgAC4AIAAuACAALgAgAE4AZQBpAHMAcwBlAHIAaQBhACAA
bQBlAG4AaQBuAGcAaQB0AGkAZABpAHMADQAKADwATwBQAFQASQBPAE4AIABWAEEATABVAEUAPQAi
ADUANgAiAD4ALgAgAC4AIAAuACAALgAgAC4AIAAuACAAUwBhAGwAbQBvAG4AZQBsAGwAYQANAAoA
PABPAFAAVABJAE8ATgAgAFYAQQBMAFUARQA9ACIANQA3ACIAPgAuACAALgAgAC4AIAAuACAALgAg
AC4AIABPAHQAaABlAHIAIABQAHIAbwB0AGUAbwBiAGEAYwB0AGUAcgBpAGEADQAKADwATwBQAFQA
SQBPAE4AIABWAEEATABVAEUAPQAiADUAOAAiAD4ALgAgAC4AIAAuACAALgAgAE8AdABoAGUAcgAg
AEIAYQBjAHQAZQByAGkAYQANAAoAPABPAFAAVABJAE8ATgAgAFYAQQBMAFUARQA9ACIANQA5ACIA
PgAuACAALgAgAFYAaQByAHUAcwBlAHMADQAKADwATwBQAFQASQBPAE4AIABWAEEATABVAEUAPQAi
ADYAMAAiAD4ALgAgAC4AIAAuACAALgAgAEgAZQBwAGEAdABpAHQAaQBzACAAQwAgAHYAaQByAHUA
cwANAAoAPABPAFAAVABJAE8ATgAgAFYAQQBMAFUARQA9ACIANgAxACIAPgAuACAALgAgAC4AIAAu
ACAATwB0AGgAZQByACAAdgBpAHIAdQBzAGUAcwANAAoAPABPAFAAVABJAE8ATgAgAFYAQQBMAFUA
RQA9ACIANgAyACIAPgAuACAALgAgAE8AdABoAGUAcgAgACgAaQBuAGMAbAB1AGQAZQBzACAAcABs
AGEAcwBtAGkAZABzACAAYQBuAGQAIABhAHIAdABpAGYAaQBjAGkAYQBsACAAcwBlAHEAdQBlAG4A
YwBlAHMAKQANAAoAPABPAFAAVABJAE8ATgAgAFYAQQBMAFUARQA9ACIANgAzACIAPgAuACAALgAg
AHUAbgBjAGwAYQBzAHMAaQBmAGkAZQBkAA0ACgA8AE8AUABUAEkATwBOACAAVgBBAEwAVQBFAD0A
IgA2ADQAIgA+AC4AIAAuACAAUwBwAGUAYwBpAGUAcwAgAGkAbgBmAG8AcgBtAGEAdABpAG8AbgAg
AHUAbgBhAHYAYQBpAGwAYQBiAGwAZQANAAoAPAAvAFMARQBMAEUAQwBUAD4APABvADoAcAA+ADwA
LwBvADoAcAA+ADwALwBzAHAAYQBuAD4APAAvAHAAPgANAAoAIAAgADwALwB0AGQAPgANAAoAIAA8
AC8AdAByAD4ADQAKADwALwB0AGEAYgBsAGUAPgANAAoADQAKADwAcAA+ADwAcwBwAGEAbgAgAHMA
dAB5AGwAZQA9ACcAZABpAHMAcABsAGEAeQA6AG4AbwBuAGUAOwBtAHMAbwAtAGgAaQBkAGUAOgBh
AGwAbAAnAD4APABJAE4AUABVAFQAIABUAFkAUABFAD0AIgBoAGkAZABkAGUAbgAiACAATgBBAE0A
RQA9ACIAcwBlAHMAcwBpAG8AbgBJAEQAIgAgAFYAQQBMAFUARQA9ACIAZwB1AGUAcwB0AF8AZwB1
AGUAcwB0AHMAZQBzAHMAaQBvAG4AIgA+ADwALwBzAHAAYQBuAD4APAAvAHAAPgANAAoADQAKADwA
LwBmAG8AcgBtAD4ADQAKAA0ACgA8AGYAbwByAG0AIABuAGEAbQBlAD0AUgBlAHMAdQBsAHQAcwA+
AA0ACgANAAoAPABoADMAPgA8AHMAcABhAG4AIABzAHQAeQBsAGUAPQAnAG0AcwBvAC0AZgBhAHIA
ZQBhAHMAdAAtAGYAbwBuAHQALQBmAGEAbQBpAGwAeQA6ACIAVABpAG0AZQBzACAATgBlAHcAIABS
AG8AbQBhAG4AIgAnAD4ATwB2AGUAcgB2AGkAZQB3ACAAVABhAGIAbABlADwAbwA6AHAAPgA8AC8A
bwA6AHAAPgA8AC8AcwBwAGEAbgA+ADwALwBoADMAPgANAAoADQAKADwAcAAgAGMAbABhAHMAcwA9
AE0AcwBvAE4AbwByAG0AYQBsAD4APABzAHAAYQBuACAAcwB0AHkAbABlAD0AJwBtAHMAbwAtAGYA
YQByAGUAYQBzAHQALQBmAG8AbgB0AC0AZgBhAG0AaQBsAHkAOgAiAFQAaQBtAGUAcwAgAE4AZQB3
ACAAUgBvAG0AYQBuACIAJwA+AEMAbABpAGMAawANAAoAbwBuACAAYwBvAGwAdQBtAG4AIABoAGUA
YQBkAGUAcgAgAHQAbwAgAGoAdQBtAHAAIAB0AG8AIABlAG4AdAByAHkAIABpAG4AIAByAGUAcwB1
AGwAdABzACAAbABpAHMAdAAuADwAYgByAD4ADQAKAE0AbwB2AGUAIABtAG8AdQBzAGUAIABvAHYA
ZQByACAAYQBuAHkAIABpAG4AZABpAGMAYQB0AG8AcgAgAHQAbwAgAGgAaQBnAGgAbABpAGcAaAB0
ACAAaQBkAGUAbgB0AGkAYwBhAGwAIABwAGUAcAB0AGkAZABlAHMALgA8AGIAcgA+AA0ACgBDAGwA
aQBjAGsAIABvAG4AIABhAG4AIABpAG4AZABpAGMAYQB0AG8AcgAgAHQAbwAgAHMAZQBlACAAZABl
AHQAYQBpAGwAcwAgAG8AZgAgAGkAbgBkAGkAdgBpAGQAdQBhAGwAIABtAGEAdABjAGgALgA8AGIA
cgA+AA0ACgBVAHMAZQAgAGMAaABlAGMAawAgAGIAbwB4AGUAcwAgAHQAbwAgAHMAZQBsAGUAYwB0
ACAAcwB1AGIALQBzAGUAdAAgAG8AZgAgAHEAdQBlAHIAaQBlAHMAIABmAG8AcgAgAG4AZQB3ACAA
cwBlAGEAcgBjAGgALgAgADwAbwA6AHAAPgA8AC8AbwA6AHAAPgA8AC8AcwBwAGEAbgA+ADwALwBw
AD4ADQAKAA0ACgA8AHQAYQBiAGwAZQAgAGMAbABhAHMAcwA9AE0AcwBvAE4AbwByAG0AYQBsAFQA
YQBiAGwAZQAgAGIAbwByAGQAZQByAD0AMAAgAGMAZQBsAGwAcwBwAGEAYwBpAG4AZwA9ADAAIABj
AGUAbABsAHAAYQBkAGQAaQBuAGcAPQAwACAAdwBpAGQAdABoAD0ANgAwADAADQAKACAAcwB0AHkA
bABlAD0AJwB3AGkAZAB0AGgAOgA0ADUAMAAuADAAcAB0ADsAbQBzAG8ALQBjAGUAbABsAHMAcABh
AGMAaQBuAGcAOgAwAGMAbQA7AG0AcwBvAC0AeQBmAHQAaQAtAHQAYgBsAGwAbwBvAGsAOgAxADEA
OAA0ADsAbQBzAG8ALQBwAGEAZABkAGkAbgBnAC0AYQBsAHQAOgANAAoAIAAwAGMAbQAgADAAYwBt
ACAAMABjAG0AIAAwAGMAbQAnAD4ADQAKACAAPAB0AHIAIABzAHQAeQBsAGUAPQAnAG0AcwBvAC0A
eQBmAHQAaQAtAGkAcgBvAHcAOgAwADsAbQBzAG8ALQB5AGYAdABpAC0AZgBpAHIAcwB0AHIAbwB3
ADoAeQBlAHMAJwA+AA0ACgAgACAAPAB0AGQAIABuAG8AdwByAGEAcAAgAHMAdAB5AGwAZQA9ACcA
cABhAGQAZABpAG4AZwA6ADAAYwBtACAAMABjAG0AIAAwAGMAbQAgADAAYwBtACcAPgANAAoAIAAg
ADwAcAAgAGMAbABhAHMAcwA9AE0AcwBvAE4AbwByAG0AYQBsAD4APABiAD4APABzAHAAYQBuACAA
cwB0AHkAbABlAD0AJwBtAHMAbwAtAGYAYQByAGUAYQBzAHQALQBmAG8AbgB0AC0AZgBhAG0AaQBs
AHkAOgAiAFQAaQBtAGUAcwAgAE4AZQB3ACAAUgBvAG0AYQBuACIAJwA+AE0AbwB1AHMAZQANAAoA
IAAgAG8AdgBlAHIAOgAmAG4AYgBzAHAAOwA8AC8AcwBwAGEAbgA+ADwALwBiAD4APABzAHAAYQBu
ACAAcwB0AHkAbABlAD0AJwBtAHMAbwAtAGYAYQByAGUAYQBzAHQALQBmAG8AbgB0AC0AZgBhAG0A
aQBsAHkAOgAiAFQAaQBtAGUAcwAgAE4AZQB3ACAAUgBvAG0AYQBuACIAJwA+ADwAbwA6AHAAPgA8
AC8AbwA6AHAAPgA8AC8AcwBwAGEAbgA+ADwALwBwAD4ADQAKACAAIAA8AC8AdABkAD4ADQAKACAA
IAA8AHQAZAAgAHMAdAB5AGwAZQA9ACcAcABhAGQAZABpAG4AZwA6ADAAYwBtACAAMABjAG0AIAAw
AGMAbQAgADAAYwBtACcAPgANAAoAIAAgADwAcAAgAGMAbABhAHMAcwA9AE0AcwBvAE4AbwByAG0A
YQBsAD4APABzAHAAYQBuACAAcwB0AHkAbABlAD0AJwBtAHMAbwAtAGYAYQByAGUAYQBzAHQALQBm
AG8AbgB0AC0AZgBhAG0AaQBsAHkAOgAiAFQAaQBtAGUAcwAgAE4AZQB3ACAAUgBvAG0AYQBuACIA
JwA+ADwASQBOAFAAVQBUACAAVABZAFAARQA9ACIAdABlAHgAdAAiACAAUwBJAFoARQA9ACIANgAy
ACIAIABOAEEATQBFAD0AIgBPAFYAXwBUAGkAdABsAGUAIgAgAFYAQQBMAFUARQA9ACIALQBRAHUA
ZQByAHkALQAiAD4APABvADoAcAA+ADwALwBvADoAcAA+ADwALwBzAHAAYQBuAD4APAAvAHAAPgAN
AAoAIAAgADwALwB0AGQAPgANAAoAIAA8AC8AdAByAD4ADQAKACAAPAB0AHIAIABzAHQAeQBsAGUA
PQAnAG0AcwBvAC0AeQBmAHQAaQAtAGkAcgBvAHcAOgAxADsAbQBzAG8ALQB5AGYAdABpAC0AbABh
AHMAdAByAG8AdwA6AHkAZQBzACcAPgANAAoAIAAgADwAdABkACAAcwB0AHkAbABlAD0AJwBwAGEA
ZABkAGkAbgBnADoAMABjAG0AIAAwAGMAbQAgADAAYwBtACAAMABjAG0AJwA+AA0ACgAgACAAPABw
ACAAYwBsAGEAcwBzAD0ATQBzAG8ATgBvAHIAbQBhAGwAPgA8AHMAcABhAG4AIABzAHQAeQBsAGUA
PQAnAG0AcwBvAC0AZgBhAHIAZQBhAHMAdAAtAGYAbwBuAHQALQBmAGEAbQBpAGwAeQA6ACIAVABp
AG0AZQBzACAATgBlAHcAIABSAG8AbQBhAG4AIgAnAD4AJgBuAGIAcwBwADsAPABvADoAcAA+ADwA
LwBvADoAcAA+ADwALwBzAHAAYQBuAD4APAAvAHAAPgANAAoAIAAgADwALwB0AGQAPgANAAoAIAAg
ADwAdABkACAAbgBvAHcAcgBhAHAAIABzAHQAeQBsAGUAPQAnAHAAYQBkAGQAaQBuAGcAOgAwAGMA
bQAgADAAYwBtACAAMABjAG0AIAAwAGMAbQAnAD4ADQAKACAAIAA8AHAAIABjAGwAYQBzAHMAPQBN
AHMAbwBOAG8AcgBtAGEAbAA+ADwAcwBwAGEAbgAgAHMAdAB5AGwAZQA9ACcAbQBzAG8ALQBmAGEA
cgBlAGEAcwB0AC0AZgBvAG4AdAAtAGYAYQBtAGkAbAB5ADoAIgBUAGkAbQBlAHMAIABOAGUAdwAg
AFIAbwBtAGEAbgAiACcAPgA8AEkATgBQAFUAVAAgAFQAWQBQAEUAPQAiAHQAZQB4AHQAIgAgAFMA
SQBaAEUAPQAiADIAMAAiACAATgBBAE0ARQA9ACIATwBWAF8AQQBjAGMAZQBzAHMAaQBvAG4AIgAg
AFYAQQBMAFUARQA9ACIALQBBAGMAYwBlAHMAcwBpAG8AbgAtACIAPgAmAG4AYgBzAHAAOwA8AEkA
TgBQAFUAVAAgAFQAWQBQAEUAPQAiAHQAZQB4AHQAIgAgAFMASQBaAEUAPQAiADQAMAAiACAATgBB
AE0ARQA9ACIATwBWAF8AUwBlAHEAdQBlAG4AYwBlACIAIABWAEEATABVAEUAPQAiAC0AUwBlAHEA
dQBlAG4AYwBlAC0AIgA+AA0ACgAgACAAPABvADoAcAA+ADwALwBvADoAcAA+ADwALwBzAHAAYQBu
AD4APAAvAHAAPgANAAoAIAAgADwALwB0AGQAPgANAAoAIAA8AC8AdAByAD4ADQAKADwALwB0AGEA
YgBsAGUAPgANAAoADQAKADwAcAAgAGMAbABhAHMAcwA9AE0AcwBvAE4AbwByAG0AYQBsAD4APABz
AHAAYQBuACAAcwB0AHkAbABlAD0AJwBtAHMAbwAtAGYAYQByAGUAYQBzAHQALQBmAG8AbgB0AC0A
ZgBhAG0AaQBsAHkAOgAiAFQAaQBtAGUAcwAgAE4AZQB3ACAAUgBvAG0AYQBuACIAOwANAAoAZABp
AHMAcABsAGEAeQA6AG4AbwBuAGUAOwBtAHMAbwAtAGgAaQBkAGUAOgBhAGwAbAAnAD4APABvADoA
cAA+ACYAbgBiAHMAcAA7ADwALwBvADoAcAA+ADwALwBzAHAAYQBuAD4APAAvAHAAPgANAAoADQAK
ADwAdABhAGIAbABlACAAYwBsAGEAcwBzAD0ATQBzAG8ATgBvAHIAbQBhAGwAVABhAGIAbABlACAA
YgBvAHIAZABlAHIAPQAxACAAYwBlAGwAbABzAHAAYQBjAGkAbgBnAD0AMAAgAGMAZQBsAGwAcABh
AGQAZABpAG4AZwA9ADAADQAKACAAcwB0AHkAbABlAD0AJwBtAHMAbwAtAGMAZQBsAGwAcwBwAGEA
YwBpAG4AZwA6ADAAYwBtADsAbQBzAG8ALQB5AGYAdABpAC0AdABiAGwAbABvAG8AawA6ADEAMQA4
ADQAJwA+AA0ACgAgADwAdAByACAAcwB0AHkAbABlAD0AJwBtAHMAbwAtAHkAZgB0AGkALQBpAHIA
bwB3ADoAMAA7AG0AcwBvAC0AeQBmAHQAaQAtAGYAaQByAHMAdAByAG8AdwA6AHkAZQBzACcAPgAN
AAoAIAAgADwAdABkACAAcwB0AHkAbABlAD0AJwBiAGEAYwBrAGcAcgBvAHUAbgBkADoAIwBDAEMA
QwBDAEMAQwA7AHAAYQBkAGQAaQBuAGcAOgAuADcANQBwAHQAIAAuADcANQBwAHQAIAAuADcANQBw
AHQAIAAuADcANQBwAHQAJwA+AA0ACgAgACAAPABwACAAYwBsAGEAcwBzAD0ATQBzAG8ATgBvAHIA
bQBhAGwAIABhAGwAaQBnAG4APQByAGkAZwBoAHQAIABzAHQAeQBsAGUAPQAnAHQAZQB4AHQALQBh
AGwAaQBnAG4AOgByAGkAZwBoAHQAJwA+ADwAYgA+ADwAcwBwAGEAbgANAAoAIAAgAHMAdAB5AGwA
ZQA9ACcAbQBzAG8ALQBmAGEAcgBlAGEAcwB0AC0AZgBvAG4AdAAtAGYAYQBtAGkAbAB5ADoAIgBU
AGkAbQBlAHMAIABOAGUAdwAgAFIAbwBtAGEAbgAiACcAPgBIAGkAdAA6ADwAbwA6AHAAPgA8AC8A
bwA6AHAAPgA8AC8AcwBwAGEAbgA+ADwALwBiAD4APAAvAHAAPgANAAoAIAAgADwALwB0AGQAPgAN
AAoAIAAgADwAdABkACAAdwBpAGQAdABoAD0AMQA2ACAAcwB0AHkAbABlAD0AJwB3AGkAZAB0AGgA
OgAxADIALgAwAHAAdAA7AGIAYQBjAGsAZwByAG8AdQBuAGQAOgAjAEMAQwBDAEMAQwBDADsAcABh
AGQAZABpAG4AZwA6AC4ANwA1AHAAdAAgAC4ANwA1AHAAdAAgAC4ANwA1AHAAdAAgAC4ANwA1AHAA
dAAnAD4ADQAKACAAIAA8AHAAIABjAGwAYQBzAHMAPQBNAHMAbwBOAG8AcgBtAGEAbAAgAGEAbABp
AGcAbgA9AGMAZQBuAHQAZQByACAAcwB0AHkAbABlAD0AJwB0AGUAeAB0AC0AYQBsAGkAZwBuADoA
YwBlAG4AdABlAHIAJwA+ADwAYgA+ADwAcwBwAGEAbgANAAoAIAAgAHMAdAB5AGwAZQA9ACcAbQBz
AG8ALQBmAGEAcgBlAGEAcwB0AC0AZgBvAG4AdAAtAGYAYQBtAGkAbAB5ADoAIgBUAGkAbQBlAHMA
IABOAGUAdwAgAFIAbwBtAGEAbgAiACcAPgA8AGEADQAKACAAIABoAHIAZQBmAD0AIgBoAHQAdABw
ADoALwAvAHcAdwB3AC4AbQBhAHQAcgBpAHgAcwBjAGkAZQBuAGMAZQAuAGMAbwBtAC8AYwBnAGkA
LwBtAGEAcwB0AGUAcgBfAHIAZQBzAHUAbAB0AHMALgBwAGwAPwBmAGkAbABlAD0ALgAuACUAMgBG
AGQAYQB0AGEAJQAyAEYAMgAwADEANQAxADIAMgA0ACUAMgBGAEYAVABUAHAAZgBhAFQAVABTAC4A
ZABhAHQAJgBhAG0AcAA7AFIARQBQAFQAWQBQAEUAPQBwAHIAbwB0AGUAaQBuACYAYQBtAHAAOwBf
AHMAaQBnAHQAaAByAGUAcwBoAG8AbABkAD0AMAAuADAANQAmAGEAbQBwADsAUgBFAFAATwBSAFQA
PQA1ADAAJgBhAG0AcAA7AF8AcAByAGUAZgBlAHIAdABhAHgAbwBuAG8AbQB5AD0AMAAmAGEAbQBw
ADsAcwBlAHMAcwBpAG8AbgBJAEQAPQBnAHUAZQBzAHQAXwBnAHUAZQBzAHQAcwBlAHMAcwBpAG8A
bgAjAEgAaQB0ADEAIgA+ADEAPAAvAGEAPgA8AG8AOgBwAD4APAAvAG8AOgBwAD4APAAvAHMAcABh
AG4APgA8AC8AYgA+ADwALwBwAD4ADQAKACAAIAA8AC8AdABkAD4ADQAKACAAIAA8AHQAZAAgAHcA
aQBkAHQAaAA9ADEANgAgAHMAdAB5AGwAZQA9ACcAdwBpAGQAdABoADoAMQAyAC4AMABwAHQAOwBi
AGEAYwBrAGcAcgBvAHUAbgBkADoAIwBDAEMAQwBDAEMAQwA7AHAAYQBkAGQAaQBuAGcAOgAuADcA
NQBwAHQAIAAuADcANQBwAHQAIAAuADcANQBwAHQAIAAuADcANQBwAHQAJwA+AA0ACgAgACAAPABw
ACAAYwBsAGEAcwBzAD0ATQBzAG8ATgBvAHIAbQBhAGwAIABhAGwAaQBnAG4APQBjAGUAbgB0AGUA
cgAgAHMAdAB5AGwAZQA9ACcAdABlAHgAdAAtAGEAbABpAGcAbgA6AGMAZQBuAHQAZQByACcAPgA8
AGIAPgA8AHMAcABhAG4ADQAKACAAIABzAHQAeQBsAGUAPQAnAG0AcwBvAC0AZgBhAHIAZQBhAHMA
dAAtAGYAbwBuAHQALQBmAGEAbQBpAGwAeQA6ACIAVABpAG0AZQBzACAATgBlAHcAIABSAG8AbQBh
AG4AIgAnAD4APABhAA0ACgAgACAAaAByAGUAZgA9ACIAaAB0AHQAcAA6AC8ALwB3AHcAdwAuAG0A
YQB0AHIAaQB4AHMAYwBpAGUAbgBjAGUALgBjAG8AbQAvAGMAZwBpAC8AbQBhAHMAdABlAHIAXwBy
AGUAcwB1AGwAdABzAC4AcABsAD8AZgBpAGwAZQA9AC4ALgAlADIARgBkAGEAdABhACUAMgBGADIA
MAAxADUAMQAyADIANAAlADIARgBGAFQAVABwAGYAYQBUAFQAUwAuAGQAYQB0ACYAYQBtAHAAOwBS
AEUAUABUAFkAUABFAD0AcAByAG8AdABlAGkAbgAmAGEAbQBwADsAXwBzAGkAZwB0AGgAcgBlAHMA
aABvAGwAZAA9ADAALgAwADUAJgBhAG0AcAA7AFIARQBQAE8AUgBUAD0ANQAwACYAYQBtAHAAOwBf
AHAAcgBlAGYAZQByAHQAYQB4AG8AbgBvAG0AeQA9ADAAJgBhAG0AcAA7AHMAZQBzAHMAaQBvAG4A
SQBEAD0AZwB1AGUAcwB0AF8AZwB1AGUAcwB0AHMAZQBzAHMAaQBvAG4AIwBIAGkAdAAyACIAPgAy
ADwALwBhAD4APABvADoAcAA+ADwALwBvADoAcAA+ADwALwBzAHAAYQBuAD4APAAvAGIAPgA8AC8A
cAA+AA0ACgAgACAAPAAvAHQAZAA+AA0ACgAgACAAPAB0AGQAIAB3AGkAZAB0AGgAPQAxADYAIABz
AHQAeQBsAGUAPQAnAHcAaQBkAHQAaAA6ADEAMgAuADAAcAB0ADsAYgBhAGMAawBnAHIAbwB1AG4A
ZAA6ACMAQwBDAEMAQwBDAEMAOwBwAGEAZABkAGkAbgBnADoALgA3ADUAcAB0ACAALgA3ADUAcAB0
ACAALgA3ADUAcAB0ACAALgA3ADUAcAB0ACcAPgANAAoAIAAgADwAcAAgAGMAbABhAHMAcwA9AE0A
cwBvAE4AbwByAG0AYQBsACAAYQBsAGkAZwBuAD0AYwBlAG4AdABlAHIAIABzAHQAeQBsAGUAPQAn
AHQAZQB4AHQALQBhAGwAaQBnAG4AOgBjAGUAbgB0AGUAcgAnAD4APABiAD4APABzAHAAYQBuAA0A
CgAgACAAcwB0AHkAbABlAD0AJwBtAHMAbwAtAGYAYQByAGUAYQBzAHQALQBmAG8AbgB0AC0AZgBh
AG0AaQBsAHkAOgAiAFQAaQBtAGUAcwAgAE4AZQB3ACAAUgBvAG0AYQBuACIAJwA+ADwAYQANAAoA
IAAgAGgAcgBlAGYAPQAiAGgAdAB0AHAAOgAvAC8AdwB3AHcALgBtAGEAdAByAGkAeABzAGMAaQBl
AG4AYwBlAC4AYwBvAG0ALwBjAGcAaQAvAG0AYQBzAHQAZQByAF8AcgBlAHMAdQBsAHQAcwAuAHAA
bAA/AGYAaQBsAGUAPQAuAC4AJQAyAEYAZABhAHQAYQAlADIARgAyADAAMQA1ADEAMgAyADQAJQAy
AEYARgBUAFQAcABmAGEAVABUAFMALgBkAGEAdAAmAGEAbQBwADsAUgBFAFAAVABZAFAARQA9AHAA
cgBvAHQAZQBpAG4AJgBhAG0AcAA7AF8AcwBpAGcAdABoAHIAZQBzAGgAbwBsAGQAPQAwAC4AMAA1
ACYAYQBtAHAAOwBSAEUAUABPAFIAVAA9ADUAMAAmAGEAbQBwADsAXwBwAHIAZQBmAGUAcgB0AGEA
eABvAG4AbwBtAHkAPQAwACYAYQBtAHAAOwBzAGUAcwBzAGkAbwBuAEkARAA9AGcAdQBlAHMAdABf
AGcAdQBlAHMAdABzAGUAcwBzAGkAbwBuACMASABpAHQAMwAiAD4AMwA8AC8AYQA+ADwAbwA6AHAA
PgA8AC8AbwA6AHAAPgA8AC8AcwBwAGEAbgA+ADwALwBiAD4APAAvAHAAPgANAAoAIAAgADwALwB0
AGQAPgANAAoAIAAgADwAdABkACAAdwBpAGQAdABoAD0AMQA2ACAAcwB0AHkAbABlAD0AJwB3AGkA
ZAB0AGgAOgAxADIALgAwAHAAdAA7AGIAYQBjAGsAZwByAG8AdQBuAGQAOgAjAEMAQwBDAEMAQwBD
ADsAcABhAGQAZABpAG4AZwA6AC4ANwA1AHAAdAAgAC4ANwA1AHAAdAAgAC4ANwA1AHAAdAAgAC4A
NwA1AHAAdAAnAD4ADQAKACAAIAA8AHAAIABjAGwAYQBzAHMAPQBNAHMAbwBOAG8AcgBtAGEAbAAg
AGEAbABpAGcAbgA9AGMAZQBuAHQAZQByACAAcwB0AHkAbABlAD0AJwB0AGUAeAB0AC0AYQBsAGkA
ZwBuADoAYwBlAG4AdABlAHIAJwA+ADwAYgA+ADwAcwBwAGEAbgANAAoAIAAgAHMAdAB5AGwAZQA9
ACcAbQBzAG8ALQBmAGEAcgBlAGEAcwB0AC0AZgBvAG4AdAAtAGYAYQBtAGkAbAB5ADoAIgBUAGkA
bQBlAHMAIABOAGUAdwAgAFIAbwBtAGEAbgAiACcAPgA8AGEADQAKACAAIABoAHIAZQBmAD0AIgBo
AHQAdABwADoALwAvAHcAdwB3AC4AbQBhAHQAcgBpAHgAcwBjAGkAZQBuAGMAZQAuAGMAbwBtAC8A
YwBnAGkALwBtAGEAcwB0AGUAcgBfAHIAZQBzAHUAbAB0AHMALgBwAGwAPwBmAGkAbABlAD0ALgAu
ACUAMgBGAGQAYQB0AGEAJQAyAEYAMgAwADEANQAxADIAMgA0ACUAMgBGAEYAVABUAHAAZgBhAFQA
VABTAC4AZABhAHQAJgBhAG0AcAA7AFIARQBQAFQAWQBQAEUAPQBwAHIAbwB0AGUAaQBuACYAYQBt
AHAAOwBfAHMAaQBnAHQAaAByAGUAcwBoAG8AbABkAD0AMAAuADAANQAmAGEAbQBwADsAUgBFAFAA
TwBSAFQAPQA1ADAAJgBhAG0AcAA7AF8AcAByAGUAZgBlAHIAdABhAHgAbwBuAG8AbQB5AD0AMAAm
AGEAbQBwADsAcwBlAHMAcwBpAG8AbgBJAEQAPQBnAHUAZQBzAHQAXwBnAHUAZQBzAHQAcwBlAHMA
cwBpAG8AbgAjAEgAaQB0ADQAIgA+ADQAPAAvAGEAPgA8AG8AOgBwAD4APAAvAG8AOgBwAD4APAAv
AHMAcABhAG4APgA8AC8AYgA+ADwALwBwAD4ADQAKACAAIAA8AC8AdABkAD4ADQAKACAAIAA8AHQA
ZAAgAHcAaQBkAHQAaAA9ADEANgAgAHMAdAB5AGwAZQA9ACcAdwBpAGQAdABoADoAMQAyAC4AMABw
AHQAOwBiAGEAYwBrAGcAcgBvAHUAbgBkADoAIwBDAEMAQwBDAEMAQwA7AHAAYQBkAGQAaQBuAGcA
OgAuADcANQBwAHQAIAAuADcANQBwAHQAIAAuADcANQBwAHQAIAAuADcANQBwAHQAJwA+AA0ACgAg
ACAAPABwACAAYwBsAGEAcwBzAD0ATQBzAG8ATgBvAHIAbQBhAGwAIABhAGwAaQBnAG4APQBjAGUA
bgB0AGUAcgAgAHMAdAB5AGwAZQA9ACcAdABlAHgAdAAtAGEAbABpAGcAbgA6AGMAZQBuAHQAZQBy
ACcAPgA8AGIAPgA8AHMAcABhAG4ADQAKACAAIABzAHQAeQBsAGUAPQAnAG0AcwBvAC0AZgBhAHIA
ZQBhAHMAdAAtAGYAbwBuAHQALQBmAGEAbQBpAGwAeQA6ACIAVABpAG0AZQBzACAATgBlAHcAIABS
AG8AbQBhAG4AIgAnAD4APABhAA0ACgAgACAAaAByAGUAZgA9ACIAaAB0AHQAcAA6AC8ALwB3AHcA
dwAuAG0AYQB0AHIAaQB4AHMAYwBpAGUAbgBjAGUALgBjAG8AbQAvAGMAZwBpAC8AbQBhAHMAdABl
AHIAXwByAGUAcwB1AGwAdABzAC4AcABsAD8AZgBpAGwAZQA9AC4ALgAlADIARgBkAGEAdABhACUA
MgBGADIAMAAxADUAMQAyADIANAAlADIARgBGAFQAVABwAGYAYQBUAFQAUwAuAGQAYQB0ACYAYQBt
AHAAOwBSAEUAUABUAFkAUABFAD0AcAByAG8AdABlAGkAbgAmAGEAbQBwADsAXwBzAGkAZwB0AGgA
cgBlAHMAaABvAGwAZAA9ADAALgAwADUAJgBhAG0AcAA7AFIARQBQAE8AUgBUAD0ANQAwACYAYQBt
AHAAOwBfAHAAcgBlAGYAZQByAHQAYQB4AG8AbgBvAG0AeQA9ADAAJgBhAG0AcAA7AHMAZQBzAHMA
aQBvAG4ASQBEAD0AZwB1AGUAcwB0AF8AZwB1AGUAcwB0AHMAZQBzAHMAaQBvAG4AIwBIAGkAdAA1
ACIAPgA1ADwALwBhAD4APABvADoAcAA+ADwALwBvADoAcAA+ADwALwBzAHAAYQBuAD4APAAvAGIA
PgA8AC8AcAA+AA0ACgAgACAAPAAvAHQAZAA+AA0ACgAgACAAPAB0AGQAIAB3AGkAZAB0AGgAPQAx
ADYAIABzAHQAeQBsAGUAPQAnAHcAaQBkAHQAaAA6ADEAMgAuADAAcAB0ADsAYgBhAGMAawBnAHIA
bwB1AG4AZAA6ACMAQwBDAEMAQwBDAEMAOwBwAGEAZABkAGkAbgBnADoALgA3ADUAcAB0ACAALgA3
ADUAcAB0ACAALgA3ADUAcAB0ACAALgA3ADUAcAB0ACcAPgANAAoAIAAgADwAcAAgAGMAbABhAHMA
cwA9AE0AcwBvAE4AbwByAG0AYQBsACAAYQBsAGkAZwBuAD0AYwBlAG4AdABlAHIAIABzAHQAeQBs
AGUAPQAnAHQAZQB4AHQALQBhAGwAaQBnAG4AOgBjAGUAbgB0AGUAcgAnAD4APABiAD4APABzAHAA
YQBuAA0ACgAgACAAcwB0AHkAbABlAD0AJwBtAHMAbwAtAGYAYQByAGUAYQBzAHQALQBmAG8AbgB0
AC0AZgBhAG0AaQBsAHkAOgAiAFQAaQBtAGUAcwAgAE4AZQB3ACAAUgBvAG0AYQBuACIAJwA+ADwA
YQANAAoAIAAgAGgAcgBlAGYAPQAiAGgAdAB0AHAAOgAvAC8AdwB3AHcALgBtAGEAdAByAGkAeABz
AGMAaQBlAG4AYwBlAC4AYwBvAG0ALwBjAGcAaQAvAG0AYQBzAHQAZQByAF8AcgBlAHMAdQBsAHQA
cwAuAHAAbAA/AGYAaQBsAGUAPQAuAC4AJQAyAEYAZABhAHQAYQAlADIARgAyADAAMQA1ADEAMgAy
ADQAJQAyAEYARgBUAFQAcABmAGEAVABUAFMALgBkAGEAdAAmAGEAbQBwADsAUgBFAFAAVABZAFAA
RQA9AHAAcgBvAHQAZQBpAG4AJgBhAG0AcAA7AF8AcwBpAGcAdABoAHIAZQBzAGgAbwBsAGQAPQAw
AC4AMAA1ACYAYQBtAHAAOwBSAEUAUABPAFIAVAA9ADUAMAAmAGEAbQBwADsAXwBwAHIAZQBmAGUA
cgB0AGEAeABvAG4AbwBtAHkAPQAwACYAYQBtAHAAOwBzAGUAcwBzAGkAbwBuAEkARAA9AGcAdQBl
AHMAdABfAGcAdQBlAHMAdABzAGUAcwBzAGkAbwBuACMASABpAHQANgAiAD4ANgA8AC8AYQA+ADwA
bwA6AHAAPgA8AC8AbwA6AHAAPgA8AC8AcwBwAGEAbgA+ADwALwBiAD4APAAvAHAAPgANAAoAIAAg
ADwALwB0AGQAPgANAAoAIAAgADwAdABkACAAdwBpAGQAdABoAD0AMQA2ACAAcwB0AHkAbABlAD0A
JwB3AGkAZAB0AGgAOgAxADIALgAwAHAAdAA7AGIAYQBjAGsAZwByAG8AdQBuAGQAOgAjAEMAQwBD
AEMAQwBDADsAcABhAGQAZABpAG4AZwA6AC4ANwA1AHAAdAAgAC4ANwA1AHAAdAAgAC4ANwA1AHAA
dAAgAC4ANwA1AHAAdAAnAD4ADQAKACAAIAA8AHAAIABjAGwAYQBzAHMAPQBNAHMAbwBOAG8AcgBt
AGEAbAAgAGEAbABpAGcAbgA9AGMAZQBuAHQAZQByACAAcwB0AHkAbABlAD0AJwB0AGUAeAB0AC0A
YQBsAGkAZwBuADoAYwBlAG4AdABlAHIAJwA+ADwAYgA+ADwAcwBwAGEAbgANAAoAIAAgAHMAdAB5
AGwAZQA9ACcAbQBzAG8ALQBmAGEAcgBlAGEAcwB0AC0AZgBvAG4AdAAtAGYAYQBtAGkAbAB5ADoA
IgBUAGkAbQBlAHMAIABOAGUAdwAgAFIAbwBtAGEAbgAiACcAPgA8AGEADQAKACAAIABoAHIAZQBm
AD0AIgBoAHQAdABwADoALwAvAHcAdwB3AC4AbQBhAHQAcgBpAHgAcwBjAGkAZQBuAGMAZQAuAGMA
bwBtAC8AYwBnAGkALwBtAGEAcwB0AGUAcgBfAHIAZQBzAHUAbAB0AHMALgBwAGwAPwBmAGkAbABl
AD0ALgAuACUAMgBGAGQAYQB0AGEAJQAyAEYAMgAwADEANQAxADIAMgA0ACUAMgBGAEYAVABUAHAA
ZgBhAFQAVABTAC4AZABhAHQAJgBhAG0AcAA7AFIARQBQAFQAWQBQAEUAPQBwAHIAbwB0AGUAaQBu
ACYAYQBtAHAAOwBfAHMAaQBnAHQAaAByAGUAcwBoAG8AbABkAD0AMAAuADAANQAmAGEAbQBwADsA
UgBFAFAATwBSAFQAPQA1ADAAJgBhAG0AcAA7AF8AcAByAGUAZgBlAHIAdABhAHgAbwBuAG8AbQB5
AD0AMAAmAGEAbQBwADsAcwBlAHMAcwBpAG8AbgBJAEQAPQBnAHUAZQBzAHQAXwBnAHUAZQBzAHQA
cwBlAHMAcwBpAG8AbgAjAEgAaQB0ADcAIgA+ADcAPAAvAGEAPgA8AG8AOgBwAD4APAAvAG8AOgBw
AD4APAAvAHMAcABhAG4APgA8AC8AYgA+ADwALwBwAD4ADQAKACAAIAA8AC8AdABkAD4ADQAKACAA
IAA8AHQAZAAgAHcAaQBkAHQAaAA9ADEANgAgAHMAdAB5AGwAZQA9ACcAdwBpAGQAdABoADoAMQAy
AC4AMABwAHQAOwBiAGEAYwBrAGcAcgBvAHUAbgBkADoAIwBDAEMAQwBDAEMAQwA7AHAAYQBkAGQA
aQBuAGcAOgAuADcANQBwAHQAIAAuADcANQBwAHQAIAAuADcANQBwAHQAIAAuADcANQBwAHQAJwA+
AA0ACgAgACAAPABwACAAYwBsAGEAcwBzAD0ATQBzAG8ATgBvAHIAbQBhAGwAIABhAGwAaQBnAG4A
PQBjAGUAbgB0AGUAcgAgAHMAdAB5AGwAZQA9ACcAdABlAHgAdAAtAGEAbABpAGcAbgA6AGMAZQBu
AHQAZQByACcAPgA8AGIAPgA8AHMAcABhAG4ADQAKACAAIABzAHQAeQBsAGUAPQAnAG0AcwBvAC0A
ZgBhAHIAZQBhAHMAdAAtAGYAbwBuAHQALQBmAGEAbQBpAGwAeQA6ACIAVABpAG0AZQBzACAATgBl
AHcAIABSAG8AbQBhAG4AIgAnAD4APABhAA0ACgAgACAAaAByAGUAZgA9ACIAaAB0AHQAcAA6AC8A
LwB3AHcAdwAuAG0AYQB0AHIAaQB4AHMAYwBpAGUAbgBjAGUALgBjAG8AbQAvAGMAZwBpAC8AbQBh
AHMAdABlAHIAXwByAGUAcwB1AGwAdABzAC4AcABsAD8AZgBpAGwAZQA9AC4ALgAlADIARgBkAGEA
dABhACUAMgBGADIAMAAxADUAMQAyADIANAAlADIARgBGAFQAVABwAGYAYQBUAFQAUwAuAGQAYQB0
ACYAYQBtAHAAOwBSAEUAUABUAFkAUABFAD0AcAByAG8AdABlAGkAbgAmAGEAbQBwADsAXwBzAGkA
ZwB0AGgAcgBlAHMAaABvAGwAZAA9ADAALgAwADUAJgBhAG0AcAA7AFIARQBQAE8AUgBUAD0ANQAw
ACYAYQBtAHAAOwBfAHAAcgBlAGYAZQByAHQAYQB4AG8AbgBvAG0AeQA9ADAAJgBhAG0AcAA7AHMA
ZQBzAHMAaQBvAG4ASQBEAD0AZwB1AGUAcwB0AF8AZwB1AGUAcwB0AHMAZQBzAHMAaQBvAG4AIwBI
AGkAdAA4ACIAPgA4ADwALwBhAD4APABvADoAcAA+ADwALwBvADoAcAA+ADwALwBzAHAAYQBuAD4A
PAAvAGIAPgA8AC8AcAA+AA0ACgAgACAAPAAvAHQAZAA+AA0ACgAgACAAPAB0AGQAIAB3AGkAZAB0
AGgAPQAxADYAIABzAHQAeQBsAGUAPQAnAHcAaQBkAHQAaAA6ADEAMgAuADAAcAB0ADsAYgBhAGMA
awBnAHIAbwB1AG4AZAA6ACMAQwBDAEMAQwBDAEMAOwBwAGEAZABkAGkAbgBnADoALgA3ADUAcAB0
ACAALgA3ADUAcAB0ACAALgA3ADUAcAB0ACAALgA3ADUAcAB0ACcAPgANAAoAIAAgADwAcAAgAGMA
bABhAHMAcwA9AE0AcwBvAE4AbwByAG0AYQBsACAAYQBsAGkAZwBuAD0AYwBlAG4AdABlAHIAIABz
AHQAeQBsAGUAPQAnAHQAZQB4AHQALQBhAGwAaQBnAG4AOgBjAGUAbgB0AGUAcgAnAD4APABiAD4A
PABzAHAAYQBuAA0ACgAgACAAcwB0AHkAbABlAD0AJwBtAHMAbwAtAGYAYQByAGUAYQBzAHQALQBm
AG8AbgB0AC0AZgBhAG0AaQBsAHkAOgAiAFQAaQBtAGUAcwAgAE4AZQB3ACAAUgBvAG0AYQBuACIA
JwA+ADwAYQANAAoAIAAgAGgAcgBlAGYAPQAiAGgAdAB0AHAAOgAvAC8AdwB3AHcALgBtAGEAdABy
AGkAeABzAGMAaQBlAG4AYwBlAC4AYwBvAG0ALwBjAGcAaQAvAG0AYQBzAHQAZQByAF8AcgBlAHMA
dQBsAHQAcwAuAHAAbAA/AGYAaQBsAGUAPQAuAC4AJQAyAEYAZABhAHQAYQAlADIARgAyADAAMQA1
ADEAMgAyADQAJQAyAEYARgBUAFQAcABmAGEAVABUAFMALgBkAGEAdAAmAGEAbQBwADsAUgBFAFAA
VABZAFAARQA9AHAAcgBvAHQAZQBpAG4AJgBhAG0AcAA7AF8AcwBpAGcAdABoAHIAZQBzAGgAbwBs
AGQAPQAwAC4AMAA1ACYAYQBtAHAAOwBSAEUAUABPAFIAVAA9ADUAMAAmAGEAbQBwADsAXwBwAHIA
ZQBmAGUAcgB0AGEAeABvAG4AbwBtAHkAPQAwACYAYQBtAHAAOwBzAGUAcwBzAGkAbwBuAEkARAA9
AGcAdQBlAHMAdABfAGcAdQBlAHMAdABzAGUAcwBzAGkAbwBuACMASABpAHQAOQAiAD4AOQA8AC8A
YQA+ADwAbwA6AHAAPgA8AC8AbwA6AHAAPgA8AC8AcwBwAGEAbgA+ADwALwBiAD4APAAvAHAAPgAN
AAoAIAAgADwALwB0AGQAPgANAAoAIAAgADwAdABkACAAdwBpAGQAdABoAD0AMQA2ACAAcwB0AHkA
bABlAD0AJwB3AGkAZAB0AGgAOgAxADIALgAwAHAAdAA7AGIAYQBjAGsAZwByAG8AdQBuAGQAOgAj
AEMAQwBDAEMAQwBDADsAcABhAGQAZABpAG4AZwA6AC4ANwA1AHAAdAAgAC4ANwA1AHAAdAAgAC4A
NwA1AHAAdAAgAC4ANwA1AHAAdAAnAD4ADQAKACAAIAA8AHAAIABjAGwAYQBzAHMAPQBNAHMAbwBO
AG8AcgBtAGEAbAAgAGEAbABpAGcAbgA9AGMAZQBuAHQAZQByACAAcwB0AHkAbABlAD0AJwB0AGUA
eAB0AC0AYQBsAGkAZwBuADoAYwBlAG4AdABlAHIAJwA+ADwAYgA+ADwAcwBwAGEAbgANAAoAIAAg
AHMAdAB5AGwAZQA9ACcAbQBzAG8ALQBmAGEAcgBlAGEAcwB0AC0AZgBvAG4AdAAtAGYAYQBtAGkA
bAB5ADoAIgBUAGkAbQBlAHMAIABOAGUAdwAgAFIAbwBtAGEAbgAiACcAPgA8AGEADQAKACAAIABo
AHIAZQBmAD0AIgBoAHQAdABwADoALwAvAHcAdwB3AC4AbQBhAHQAcgBpAHgAcwBjAGkAZQBuAGMA
ZQAuAGMAbwBtAC8AYwBnAGkALwBtAGEAcwB0AGUAcgBfAHIAZQBzAHUAbAB0AHMALgBwAGwAPwBm
AGkAbABlAD0ALgAuACUAMgBGAGQAYQB0AGEAJQAyAEYAMgAwADEANQAxADIAMgA0ACUAMgBGAEYA
VABUAHAAZgBhAFQAVABTAC4AZABhAHQAJgBhAG0AcAA7AFIARQBQAFQAWQBQAEUAPQBwAHIAbwB0
AGUAaQBuACYAYQBtAHAAOwBfAHMAaQBnAHQAaAByAGUAcwBoAG8AbABkAD0AMAAuADAANQAmAGEA
bQBwADsAUgBFAFAATwBSAFQAPQA1ADAAJgBhAG0AcAA7AF8AcAByAGUAZgBlAHIAdABhAHgAbwBu
AG8AbQB5AD0AMAAmAGEAbQBwADsAcwBlAHMAcwBpAG8AbgBJAEQAPQBnAHUAZQBzAHQAXwBnAHUA
ZQBzAHQAcwBlAHMAcwBpAG8AbgAjAEgAaQB0ADEAMAAiAD4AMQAwADwALwBhAD4APABvADoAcAA+
ADwALwBvADoAcAA+ADwALwBzAHAAYQBuAD4APAAvAGIAPgA8AC8AcAA+AA0ACgAgACAAPAAvAHQA
ZAA+AA0ACgAgACAAPAB0AGQAIAB3AGkAZAB0AGgAPQAxADYAIABzAHQAeQBsAGUAPQAnAHcAaQBk
AHQAaAA6ADEAMgAuADAAcAB0ADsAYgBhAGMAawBnAHIAbwB1AG4AZAA6ACMAQwBDAEMAQwBDAEMA
OwBwAGEAZABkAGkAbgBnADoALgA3ADUAcAB0ACAALgA3ADUAcAB0ACAALgA3ADUAcAB0ACAALgA3
ADUAcAB0ACcAPgANAAoAIAAgADwAcAAgAGMAbABhAHMAcwA9AE0AcwBvAE4AbwByAG0AYQBsACAA
YQBsAGkAZwBuAD0AYwBlAG4AdABlAHIAIABzAHQAeQBsAGUAPQAnAHQAZQB4AHQALQBhAGwAaQBn
AG4AOgBjAGUAbgB0AGUAcgAnAD4APABiAD4APABzAHAAYQBuAA0ACgAgACAAcwB0AHkAbABlAD0A
JwBtAHMAbwAtAGYAYQByAGUAYQBzAHQALQBmAG8AbgB0AC0AZgBhAG0AaQBsAHkAOgAiAFQAaQBt
AGUAcwAgAE4AZQB3ACAAUgBvAG0AYQBuACIAJwA+ADwAYQANAAoAIAAgAGgAcgBlAGYAPQAiAGgA
dAB0AHAAOgAvAC8AdwB3AHcALgBtAGEAdAByAGkAeABzAGMAaQBlAG4AYwBlAC4AYwBvAG0ALwBj
AGcAaQAvAG0AYQBzAHQAZQByAF8AcgBlAHMAdQBsAHQAcwAuAHAAbAA/AGYAaQBsAGUAPQAuAC4A
JQAyAEYAZABhAHQAYQAlADIARgAyADAAMQA1ADEAMgAyADQAJQAyAEYARgBUAFQAcABmAGEAVABU
AFMALgBkAGEAdAAmAGEAbQBwADsAUgBFAFAAVABZAFAARQA9AHAAcgBvAHQAZQBpAG4AJgBhAG0A
cAA7AF8AcwBpAGcAdABoAHIAZQBzAGgAbwBsAGQAPQAwAC4AMAA1ACYAYQBtAHAAOwBSAEUAUABP
AFIAVAA9ADUAMAAmAGEAbQBwADsAXwBwAHIAZQBmAGUAcgB0AGEAeABvAG4AbwBtAHkAPQAwACYA
YQBtAHAAOwBzAGUAcwBzAGkAbwBuAEkARAA9AGcAdQBlAHMAdABfAGcAdQBlAHMAdABzAGUAcwBz
AGkAbwBuACMASABpAHQAMQAxACIAPgAxADEAPAAvAGEAPgA8AG8AOgBwAD4APAAvAG8AOgBwAD4A
PAAvAHMAcABhAG4APgA8AC8AYgA+ADwALwBwAD4ADQAKACAAIAA8AC8AdABkAD4ADQAKACAAIAA8
AHQAZAAgAHcAaQBkAHQAaAA9ADEANgAgAHMAdAB5AGwAZQA9ACcAdwBpAGQAdABoADoAMQAyAC4A
MABwAHQAOwBiAGEAYwBrAGcAcgBvAHUAbgBkADoAIwBDAEMAQwBDAEMAQwA7AHAAYQBkAGQAaQBu
AGcAOgAuADcANQBwAHQAIAAuADcANQBwAHQAIAAuADcANQBwAHQAIAAuADcANQBwAHQAJwA+AA0A
CgAgACAAPABwACAAYwBsAGEAcwBzAD0ATQBzAG8ATgBvAHIAbQBhAGwAIABhAGwAaQBnAG4APQBj
AGUAbgB0AGUAcgAgAHMAdAB5AGwAZQA9ACcAdABlAHgAdAAtAGEAbABpAGcAbgA6AGMAZQBuAHQA
ZQByACcAPgA8AGIAPgA8AHMAcABhAG4ADQAKACAAIABzAHQAeQBsAGUAPQAnAG0AcwBvAC0AZgBh
AHIAZQBhAHMAdAAtAGYAbwBuAHQALQBmAGEAbQBpAGwAeQA6ACIAVABpAG0AZQBzACAATgBlAHcA
IABSAG8AbQBhAG4AIgAnAD4APABhAA0ACgAgACAAaAByAGUAZgA9ACIAaAB0AHQAcAA6AC8ALwB3
AHcAdwAuAG0AYQB0AHIAaQB4AHMAYwBpAGUAbgBjAGUALgBjAG8AbQAvAGMAZwBpAC8AbQBhAHMA
dABlAHIAXwByAGUAcwB1AGwAdABzAC4AcABsAD8AZgBpAGwAZQA9AC4ALgAlADIARgBkAGEAdABh
ACUAMgBGADIAMAAxADUAMQAyADIANAAlADIARgBGAFQAVABwAGYAYQBUAFQAUwAuAGQAYQB0ACYA
YQBtAHAAOwBSAEUAUABUAFkAUABFAD0AcAByAG8AdABlAGkAbgAmAGEAbQBwADsAXwBzAGkAZwB0
AGgAcgBlAHMAaABvAGwAZAA9ADAALgAwADUAJgBhAG0AcAA7AFIARQBQAE8AUgBUAD0ANQAwACYA
YQBtAHAAOwBfAHAAcgBlAGYAZQByAHQAYQB4AG8AbgBvAG0AeQA9ADAAJgBhAG0AcAA7AHMAZQBz
AHMAaQBvAG4ASQBEAD0AZwB1AGUAcwB0AF8AZwB1AGUAcwB0AHMAZQBzAHMAaQBvAG4AIwBIAGkA
dAAxADIAIgA+ADEAMgA8AC8AYQA+ADwAbwA6AHAAPgA8AC8AbwA6AHAAPgA8AC8AcwBwAGEAbgA+
ADwALwBiAD4APAAvAHAAPgANAAoAIAAgADwALwB0AGQAPgANAAoAIAAgADwAdABkACAAdwBpAGQA
dABoAD0AMQA2ACAAcwB0AHkAbABlAD0AJwB3AGkAZAB0AGgAOgAxADIALgAwAHAAdAA7AGIAYQBj
AGsAZwByAG8AdQBuAGQAOgAjAEMAQwBDAEMAQwBDADsAcABhAGQAZABpAG4AZwA6AC4ANwA1AHAA
dAAgAC4ANwA1AHAAdAAgAC4ANwA1AHAAdAAgAC4ANwA1AHAAdAAnAD4ADQAKACAAIAA8AHAAIABj
AGwAYQBzAHMAPQBNAHMAbwBOAG8AcgBtAGEAbAAgAGEAbABpAGcAbgA9AGMAZQBuAHQAZQByACAA
cwB0AHkAbABlAD0AJwB0AGUAeAB0AC0AYQBsAGkAZwBuADoAYwBlAG4AdABlAHIAJwA+ADwAYgA+
ADwAcwBwAGEAbgANAAoAIAAgAHMAdAB5AGwAZQA9ACcAbQBzAG8ALQBmAGEAcgBlAGEAcwB0AC0A
ZgBvAG4AdAAtAGYAYQBtAGkAbAB5ADoAIgBUAGkAbQBlAHMAIABOAGUAdwAgAFIAbwBtAGEAbgAi
ACcAPgA8AGEADQAKACAAIABoAHIAZQBmAD0AIgBoAHQAdABwADoALwAvAHcAdwB3AC4AbQBhAHQA
cgBpAHgAcwBjAGkAZQBuAGMAZQAuAGMAbwBtAC8AYwBnAGkALwBtAGEAcwB0AGUAcgBfAHIAZQBz
AHUAbAB0AHMALgBwAGwAPwBmAGkAbABlAD0ALgAuACUAMgBGAGQAYQB0AGEAJQAyAEYAMgAwADEA
NQAxADIAMgA0ACUAMgBGAEYAVABUAHAAZgBhAFQAVABTAC4AZABhAHQAJgBhAG0AcAA7AFIARQBQ
AFQAWQBQAEUAPQBwAHIAbwB0AGUAaQBuACYAYQBtAHAAOwBfAHMAaQBnAHQAaAByAGUAcwBoAG8A
bABkAD0AMAAuADAANQAmAGEAbQBwADsAUgBFAFAATwBSAFQAPQA1ADAAJgBhAG0AcAA7AF8AcABy
AGUAZgBlAHIAdABhAHgAbwBuAG8AbQB5AD0AMAAmAGEAbQBwADsAcwBlAHMAcwBpAG8AbgBJAEQA
PQBnAHUAZQBzAHQAXwBnAHUAZQBzAHQAcwBlAHMAcwBpAG8AbgAjAEgAaQB0ADEAMwAiAD4AMQAz
ADwALwBhAD4APABvADoAcAA+ADwALwBvADoAcAA+ADwALwBzAHAAYQBuAD4APAAvAGIAPgA8AC8A
cAA+AA0ACgAgACAAPAAvAHQAZAA+AA0ACgAgACAAPAB0AGQAIAB3AGkAZAB0AGgAPQAxADYAIABz
AHQAeQBsAGUAPQAnAHcAaQBkAHQAaAA6ADEAMgAuADAAcAB0ADsAYgBhAGMAawBnAHIAbwB1AG4A
ZAA6ACMAQwBDAEMAQwBDAEMAOwBwAGEAZABkAGkAbgBnADoALgA3ADUAcAB0ACAALgA3ADUAcAB0
ACAALgA3ADUAcAB0ACAALgA3ADUAcAB0ACcAPgANAAoAIAAgADwAcAAgAGMAbABhAHMAcwA9AE0A
cwBvAE4AbwByAG0AYQBsACAAYQBsAGkAZwBuAD0AYwBlAG4AdABlAHIAIABzAHQAeQBsAGUAPQAn
AHQAZQB4AHQALQBhAGwAaQBnAG4AOgBjAGUAbgB0AGUAcgAnAD4APABiAD4APABzAHAAYQBuAA0A
CgAgACAAcwB0AHkAbABlAD0AJwBtAHMAbwAtAGYAYQByAGUAYQBzAHQALQBmAG8AbgB0AC0AZgBh
AG0AaQBsAHkAOgAiAFQAaQBtAGUAcwAgAE4AZQB3ACAAUgBvAG0AYQBuACIAJwA+ADwAYQANAAoA
IAAgAGgAcgBlAGYAPQAiAGgAdAB0AHAAOgAvAC8AdwB3AHcALgBtAGEAdAByAGkAeABzAGMAaQBl
AG4AYwBlAC4AYwBvAG0ALwBjAGcAaQAvAG0AYQBzAHQAZQByAF8AcgBlAHMAdQBsAHQAcwAuAHAA
bAA/AGYAaQBsAGUAPQAuAC4AJQAyAEYAZABhAHQAYQAlADIARgAyADAAMQA1ADEAMgAyADQAJQAy
AEYARgBUAFQAcABmAGEAVABUAFMALgBkAGEAdAAmAGEAbQBwADsAUgBFAFAAVABZAFAARQA9AHAA
cgBvAHQAZQBpAG4AJgBhAG0AcAA7AF8AcwBpAGcAdABoAHIAZQBzAGgAbwBsAGQAPQAwAC4AMAA1
ACYAYQBtAHAAOwBSAEUAUABPAFIAVAA9ADUAMAAmAGEAbQBwADsAXwBwAHIAZQBmAGUAcgB0AGEA
eABvAG4AbwBtAHkAPQAwACYAYQBtAHAAOwBzAGUAcwBzAGkAbwBuAEkARAA9AGcAdQBlAHMAdABf
AGcAdQBlAHMAdABzAGUAcwBzAGkAbwBuACMASABpAHQAMQA0ACIAPgAxADQAPAAvAGEAPgA8AG8A
OgBwAD4APAAvAG8AOgBwAD4APAAvAHMAcABhAG4APgA8AC8AYgA+ADwALwBwAD4ADQAKACAAIAA8
AC8AdABkAD4ADQAKACAAIAA8AHQAZAAgAHcAaQBkAHQAaAA9ADEANgAgAHMAdAB5AGwAZQA9ACcA
dwBpAGQAdABoADoAMQAyAC4AMABwAHQAOwBiAGEAYwBrAGcAcgBvAHUAbgBkADoAIwBDAEMAQwBD
AEMAQwA7AHAAYQBkAGQAaQBuAGcAOgAuADcANQBwAHQAIAAuADcANQBwAHQAIAAuADcANQBwAHQA
IAAuADcANQBwAHQAJwA+AA0ACgAgACAAPABwACAAYwBsAGEAcwBzAD0ATQBzAG8ATgBvAHIAbQBh
AGwAIABhAGwAaQBnAG4APQBjAGUAbgB0AGUAcgAgAHMAdAB5AGwAZQA9ACcAdABlAHgAdAAtAGEA
bABpAGcAbgA6AGMAZQBuAHQAZQByACcAPgA8AGIAPgA8AHMAcABhAG4ADQAKACAAIABzAHQAeQBs
AGUAPQAnAG0AcwBvAC0AZgBhAHIAZQBhAHMAdAAtAGYAbwBuAHQALQBmAGEAbQBpAGwAeQA6ACIA
VABpAG0AZQBzACAATgBlAHcAIABSAG8AbQBhAG4AIgAnAD4APABhAA0ACgAgACAAaAByAGUAZgA9
ACIAaAB0AHQAcAA6AC8ALwB3AHcAdwAuAG0AYQB0AHIAaQB4AHMAYwBpAGUAbgBjAGUALgBjAG8A
bQAvAGMAZwBpAC8AbQBhAHMAdABlAHIAXwByAGUAcwB1AGwAdABzAC4AcABsAD8AZgBpAGwAZQA9
AC4ALgAlADIARgBkAGEAdABhACUAMgBGADIAMAAxADUAMQAyADIANAAlADIARgBGAFQAVABwAGYA
YQBUAFQAUwAuAGQAYQB0ACYAYQBtAHAAOwBSAEUAUABUAFkAUABFAD0AcAByAG8AdABlAGkAbgAm
AGEAbQBwADsAXwBzAGkAZwB0AGgAcgBlAHMAaABvAGwAZAA9ADAALgAwADUAJgBhAG0AcAA7AFIA
RQBQAE8AUgBUAD0ANQAwACYAYQBtAHAAOwBfAHAAcgBlAGYAZQByAHQAYQB4AG8AbgBvAG0AeQA9
ADAAJgBhAG0AcAA7AHMAZQBzAHMAaQBvAG4ASQBEAD0AZwB1AGUAcwB0AF8AZwB1AGUAcwB0AHMA
ZQBzAHMAaQBvAG4AIwBIAGkAdAAxADUAIgA+ADEANQA8AC8AYQA+ADwAbwA6AHAAPgA8AC8AbwA6
AHAAPgA8AC8AcwBwAGEAbgA+ADwALwBiAD4APAAvAHAAPgANAAoAIAAgADwALwB0AGQAPgANAAoA
IAAgADwAdABkACAAdwBpAGQAdABoAD0AMQA2ACAAcwB0AHkAbABlAD0AJwB3AGkAZAB0AGgAOgAx
ADIALgAwAHAAdAA7AGIAYQBjAGsAZwByAG8AdQBuAGQAOgAjAEMAQwBDAEMAQwBDADsAcABhAGQA
ZABpAG4AZwA6AC4ANwA1AHAAdAAgAC4ANwA1AHAAdAAgAC4ANwA1AHAAdAAgAC4ANwA1AHAAdAAn
AD4ADQAKACAAIAA8AHAAIABjAGwAYQBzAHMAPQBNAHMAbwBOAG8AcgBtAGEAbAAgAGEAbABpAGcA
bgA9AGMAZQBuAHQAZQByACAAcwB0AHkAbABlAD0AJwB0AGUAeAB0AC0AYQBsAGkAZwBuADoAYwBl
AG4AdABlAHIAJwA+ADwAYgA+ADwAcwBwAGEAbgANAAoAIAAgAHMAdAB5AGwAZQA9ACcAbQBzAG8A
LQBmAGEAcgBlAGEAcwB0AC0AZgBvAG4AdAAtAGYAYQBtAGkAbAB5ADoAIgBUAGkAbQBlAHMAIABO
AGUAdwAgAFIAbwBtAGEAbgAiACcAPgA8AGEADQAKACAAIABoAHIAZQBmAD0AIgBoAHQAdABwADoA
LwAvAHcAdwB3AC4AbQBhAHQAcgBpAHgAcwBjAGkAZQBuAGMAZQAuAGMAbwBtAC8AYwBnAGkALwBt
AGEAcwB0AGUAcgBfAHIAZQBzAHUAbAB0AHMALgBwAGwAPwBmAGkAbABlAD0ALgAuACUAMgBGAGQA
YQB0AGEAJQAyAEYAMgAwADEANQAxADIAMgA0ACUAMgBGAEYAVABUAHAAZgBhAFQAVABTAC4AZABh
AHQAJgBhAG0AcAA7AFIARQBQAFQAWQBQAEUAPQBwAHIAbwB0AGUAaQBuACYAYQBtAHAAOwBfAHMA
aQBnAHQAaAByAGUAcwBoAG8AbABkAD0AMAAuADAANQAmAGEAbQBwADsAUgBFAFAATwBSAFQAPQA1
ADAAJgBhAG0AcAA7AF8AcAByAGUAZgBlAHIAdABhAHgAbwBuAG8AbQB5AD0AMAAmAGEAbQBwADsA
cwBlAHMAcwBpAG8AbgBJAEQAPQBnAHUAZQBzAHQAXwBnAHUAZQBzAHQAcwBlAHMAcwBpAG8AbgAj
AEgAaQB0ADEANgAiAD4AMQA2ADwALwBhAD4APABvADoAcAA+ADwALwBvADoAcAA+ADwALwBzAHAA
YQBuAD4APAAvAGIAPgA8AC8AcAA+AA0ACgAgACAAPAAvAHQAZAA+AA0ACgAgACAAPAB0AGQAIAB3
AGkAZAB0AGgAPQAxADYAIABzAHQAeQBsAGUAPQAnAHcAaQBkAHQAaAA6ADEAMgAuADAAcAB0ADsA
YgBhAGMAawBnAHIAbwB1AG4AZAA6ACMAQwBDAEMAQwBDAEMAOwBwAGEAZABkAGkAbgBnADoALgA3
ADUAcAB0ACAALgA3ADUAcAB0ACAALgA3ADUAcAB0ACAALgA3ADUAcAB0ACcAPgANAAoAIAAgADwA
cAAgAGMAbABhAHMAcwA9AE0AcwBvAE4AbwByAG0AYQBsACAAYQBsAGkAZwBuAD0AYwBlAG4AdABl
AHIAIABzAHQAeQBsAGUAPQAnAHQAZQB4AHQALQBhAGwAaQBnAG4AOgBjAGUAbgB0AGUAcgAnAD4A
PABiAD4APABzAHAAYQBuAA0ACgAgACAAcwB0AHkAbABlAD0AJwBtAHMAbwAtAGYAYQByAGUAYQBz
AHQALQBmAG8AbgB0AC0AZgBhAG0AaQBsAHkAOgAiAFQAaQBtAGUAcwAgAE4AZQB3ACAAUgBvAG0A
YQBuACIAJwA+ADwAYQANAAoAIAAgAGgAcgBlAGYAPQAiAGgAdAB0AHAAOgAvAC8AdwB3AHcALgBt
AGEAdAByAGkAeABzAGMAaQBlAG4AYwBlAC4AYwBvAG0ALwBjAGcAaQAvAG0AYQBzAHQAZQByAF8A
cgBlAHMAdQBsAHQAcwAuAHAAbAA/AGYAaQBsAGUAPQAuAC4AJQAyAEYAZABhAHQAYQAlADIARgAy
ADAAMQA1ADEAMgAyADQAJQAyAEYARgBUAFQAcABmAGEAVABUAFMALgBkAGEAdAAmAGEAbQBwADsA
UgBFAFAAVABZAFAARQA9AHAAcgBvAHQAZQBpAG4AJgBhAG0AcAA7AF8AcwBpAGcAdABoAHIAZQBz
AGgAbwBsAGQAPQAwAC4AMAA1ACYAYQBtAHAAOwBSAEUAUABPAFIAVAA9ADUAMAAmAGEAbQBwADsA
XwBwAHIAZQBmAGUAcgB0AGEAeABvAG4AbwBtAHkAPQAwACYAYQBtAHAAOwBzAGUAcwBzAGkAbwBu
AEkARAA9AGcAdQBlAHMAdABfAGcAdQBlAHMAdABzAGUAcwBzAGkAbwBuACMASABpAHQAMQA3ACIA
PgAxADcAPAAvAGEAPgA8AG8AOgBwAD4APAAvAG8AOgBwAD4APAAvAHMAcABhAG4APgA8AC8AYgA+
ADwALwBwAD4ADQAKACAAIAA8AC8AdABkAD4ADQAKACAAIAA8AHQAZAAgAHcAaQBkAHQAaAA9ADEA
NgAgAHMAdAB5AGwAZQA9ACcAdwBpAGQAdABoADoAMQAyAC4AMABwAHQAOwBiAGEAYwBrAGcAcgBv
AHUAbgBkADoAIwBDAEMAQwBDAEMAQwA7AHAAYQBkAGQAaQBuAGcAOgAuADcANQBwAHQAIAAuADcA
NQBwAHQAIAAuADcANQBwAHQAIAAuADcANQBwAHQAJwA+AA0ACgAgACAAPABwACAAYwBsAGEAcwBz
AD0ATQBzAG8ATgBvAHIAbQBhAGwAIABhAGwAaQBnAG4APQBjAGUAbgB0AGUAcgAgAHMAdAB5AGwA
ZQA9ACcAdABlAHgAdAAtAGEAbABpAGcAbgA6AGMAZQBuAHQAZQByACcAPgA8AGIAPgA8AHMAcABh
AG4ADQAKACAAIABzAHQAeQBsAGUAPQAnAG0AcwBvAC0AZgBhAHIAZQBhAHMAdAAtAGYAbwBuAHQA
LQBmAGEAbQBpAGwAeQA6ACIAVABpAG0AZQBzACAATgBlAHcAIABSAG8AbQBhAG4AIgAnAD4APABh
AA0ACgAgACAAaAByAGUAZgA9ACIAaAB0AHQAcAA6AC8ALwB3AHcAdwAuAG0AYQB0AHIAaQB4AHMA
YwBpAGUAbgBjAGUALgBjAG8AbQAvAGMAZwBpAC8AbQBhAHMAdABlAHIAXwByAGUAcwB1AGwAdABz
AC4AcABsAD8AZgBpAGwAZQA9AC4ALgAlADIARgBkAGEAdABhACUAMgBGADIAMAAxADUAMQAyADIA
NAAlADIARgBGAFQAVABwAGYAYQBUAFQAUwAuAGQAYQB0ACYAYQBtAHAAOwBSAEUAUABUAFkAUABF
AD0AcAByAG8AdABlAGkAbgAmAGEAbQBwADsAXwBzAGkAZwB0AGgAcgBlAHMAaABvAGwAZAA9ADAA
LgAwADUAJgBhAG0AcAA7AFIARQBQAE8AUgBUAD0ANQAwACYAYQBtAHAAOwBfAHAAcgBlAGYAZQBy
AHQAYQB4AG8AbgBvAG0AeQA9ADAAJgBhAG0AcAA7AHMAZQBzAHMAaQBvAG4ASQBEAD0AZwB1AGUA
cwB0AF8AZwB1AGUAcwB0AHMAZQBzAHMAaQBvAG4AIwBIAGkAdAAxADgAIgA+ADEAOAA8AC8AYQA+
ADwAbwA6AHAAPgA8AC8AbwA6AHAAPgA8AC8AcwBwAGEAbgA+ADwALwBiAD4APAAvAHAAPgANAAoA
IAAgADwALwB0AGQAPgANAAoAIAAgADwAdABkACAAdwBpAGQAdABoAD0AMQA2ACAAcwB0AHkAbABl
AD0AJwB3AGkAZAB0AGgAOgAxADIALgAwAHAAdAA7AGIAYQBjAGsAZwByAG8AdQBuAGQAOgAjAEMA
QwBDAEMAQwBDADsAcABhAGQAZABpAG4AZwA6AC4ANwA1AHAAdAAgAC4ANwA1AHAAdAAgAC4ANwA1
AHAAdAAgAC4ANwA1AHAAdAAnAD4ADQAKACAAIAA8AHAAIABjAGwAYQBzAHMAPQBNAHMAbwBOAG8A
cgBtAGEAbAAgAGEAbABpAGcAbgA9AGMAZQBuAHQAZQByACAAcwB0AHkAbABlAD0AJwB0AGUAeAB0
AC0AYQBsAGkAZwBuADoAYwBlAG4AdABlAHIAJwA+ADwAYgA+ADwAcwBwAGEAbgANAAoAIAAgAHMA
dAB5AGwAZQA9ACcAbQBzAG8ALQBmAGEAcgBlAGEAcwB0AC0AZgBvAG4AdAAtAGYAYQBtAGkAbAB5
ADoAIgBUAGkAbQBlAHMAIABOAGUAdwAgAFIAbwBtAGEAbgAiACcAPgA8AGEADQAKACAAIABoAHIA
ZQBmAD0AIgBoAHQAdABwADoALwAvAHcAdwB3AC4AbQBhAHQAcgBpAHgAcwBjAGkAZQBuAGMAZQAu
AGMAbwBtAC8AYwBnAGkALwBtAGEAcwB0AGUAcgBfAHIAZQBzAHUAbAB0AHMALgBwAGwAPwBmAGkA
bABlAD0ALgAuACUAMgBGAGQAYQB0AGEAJQAyAEYAMgAwADEANQAxADIAMgA0ACUAMgBGAEYAVABU
AHAAZgBhAFQAVABTAC4AZABhAHQAJgBhAG0AcAA7AFIARQBQAFQAWQBQAEUAPQBwAHIAbwB0AGUA
aQBuACYAYQBtAHAAOwBfAHMAaQBnAHQAaAByAGUAcwBoAG8AbABkAD0AMAAuADAANQAmAGEAbQBw
ADsAUgBFAFAATwBSAFQAPQA1ADAAJgBhAG0AcAA7AF8AcAByAGUAZgBlAHIAdABhAHgAbwBuAG8A
bQB5AD0AMAAmAGEAbQBwADsAcwBlAHMAcwBpAG8AbgBJAEQAPQBnAHUAZQBzAHQAXwBnAHUAZQBz
AHQAcwBlAHMAcwBpAG8AbgAjAEgAaQB0ADEAOQAiAD4AMQA5ADwALwBhAD4APABvADoAcAA+ADwA
LwBvADoAcAA+ADwALwBzAHAAYQBuAD4APAAvAGIAPgA8AC8AcAA+AA0ACgAgACAAPAAvAHQAZAA+
AA0ACgAgACAAPAB0AGQAIAB3AGkAZAB0AGgAPQAxADYAIABzAHQAeQBsAGUAPQAnAHcAaQBkAHQA
aAA6ADEAMgAuADAAcAB0ADsAYgBhAGMAawBnAHIAbwB1AG4AZAA6ACMAQwBDAEMAQwBDAEMAOwBw
AGEAZABkAGkAbgBnADoALgA3ADUAcAB0ACAALgA3ADUAcAB0ACAALgA3ADUAcAB0ACAALgA3ADUA
cAB0ACcAPgANAAoAIAAgADwAcAAgAGMAbABhAHMAcwA9AE0AcwBvAE4AbwByAG0AYQBsACAAYQBs
AGkAZwBuAD0AYwBlAG4AdABlAHIAIABzAHQAeQBsAGUAPQAnAHQAZQB4AHQALQBhAGwAaQBnAG4A
OgBjAGUAbgB0AGUAcgAnAD4APABiAD4APABzAHAAYQBuAA0ACgAgACAAcwB0AHkAbABlAD0AJwBt
AHMAbwAtAGYAYQByAGUAYQBzAHQALQBmAG8AbgB0AC0AZgBhAG0AaQBsAHkAOgAiAFQAaQBtAGUA
cwAgAE4AZQB3ACAAUgBvAG0AYQBuACIAJwA+ADwAYQANAAoAIAAgAGgAcgBlAGYAPQAiAGgAdAB0
AHAAOgAvAC8AdwB3AHcALgBtAGEAdAByAGkAeABzAGMAaQBlAG4AYwBlAC4AYwBvAG0ALwBjAGcA
aQAvAG0AYQBzAHQAZQByAF8AcgBlAHMAdQBsAHQAcwAuAHAAbAA/AGYAaQBsAGUAPQAuAC4AJQAy
AEYAZABhAHQAYQAlADIARgAyADAAMQA1ADEAMgAyADQAJQAyAEYARgBUAFQAcABmAGEAVABUAFMA
LgBkAGEAdAAmAGEAbQBwADsAUgBFAFAAVABZAFAARQA9AHAAcgBvAHQAZQBpAG4AJgBhAG0AcAA7
AF8AcwBpAGcAdABoAHIAZQBzAGgAbwBsAGQAPQAwAC4AMAA1ACYAYQBtAHAAOwBSAEUAUABPAFIA
VAA9ADUAMAAmAGEAbQBwADsAXwBwAHIAZQBmAGUAcgB0AGEAeABvAG4AbwBtAHkAPQAwACYAYQBt
AHAAOwBzAGUAcwBzAGkAbwBuAEkARAA9AGcAdQBlAHMAdABfAGcAdQBlAHMAdABzAGUAcwBzAGkA
bwBuACMASABpAHQAMgAwACIAPgAyADAAPAAvAGEAPgA8AG8AOgBwAD4APAAvAG8AOgBwAD4APAAv
AHMAcABhAG4APgA8AC8AYgA+ADwALwBwAD4ADQAKACAAIAA8AC8AdABkAD4ADQAKACAAIAA8AHQA
ZAAgAHcAaQBkAHQAaAA9ADEANgAgAHMAdAB5AGwAZQA9ACcAdwBpAGQAdABoADoAMQAyAC4AMABw
AHQAOwBiAGEAYwBrAGcAcgBvAHUAbgBkADoAIwBDAEMAQwBDAEMAQwA7AHAAYQBkAGQAaQBuAGcA
OgAuADcANQBwAHQAIAAuADcANQBwAHQAIAAuADcANQBwAHQAIAAuADcANQBwAHQAJwA+AA0ACgAg
ACAAPABwACAAYwBsAGEAcwBzAD0ATQBzAG8ATgBvAHIAbQBhAGwAIABhAGwAaQBnAG4APQBjAGUA
bgB0AGUAcgAgAHMAdAB5AGwAZQA9ACcAdABlAHgAdAAtAGEAbABpAGcAbgA6AGMAZQBuAHQAZQBy
ACcAPgA8AGIAPgA8AHMAcABhAG4ADQAKACAAIABzAHQAeQBsAGUAPQAnAG0AcwBvAC0AZgBhAHIA
ZQBhAHMAdAAtAGYAbwBuAHQALQBmAGEAbQBpAGwAeQA6ACIAVABpAG0AZQBzACAATgBlAHcAIABS
AG8AbQBhAG4AIgAnAD4APABhAA0ACgAgACAAaAByAGUAZgA9ACIAaAB0AHQAcAA6AC8ALwB3AHcA
dwAuAG0AYQB0AHIAaQB4AHMAYwBpAGUAbgBjAGUALgBjAG8AbQAvAGMAZwBpAC8AbQBhAHMAdABl
AHIAXwByAGUAcwB1AGwAdABzAC4AcABsAD8AZgBpAGwAZQA9AC4ALgAlADIARgBkAGEAdABhACUA
MgBGADIAMAAxADUAMQAyADIANAAlADIARgBGAFQAVABwAGYAYQBUAFQAUwAuAGQAYQB0ACYAYQBt
AHAAOwBSAEUAUABUAFkAUABFAD0AcAByAG8AdABlAGkAbgAmAGEAbQBwADsAXwBzAGkAZwB0AGgA
cgBlAHMAaABvAGwAZAA9ADAALgAwADUAJgBhAG0AcAA7AFIARQBQAE8AUgBUAD0ANQAwACYAYQBt
AHAAOwBfAHAAcgBlAGYAZQByAHQAYQB4AG8AbgBvAG0AeQA9ADAAJgBhAG0AcAA7AHMAZQBzAHMA
aQBvAG4ASQBEAD0AZwB1AGUAcwB0AF8AZwB1AGUAcwB0AHMAZQBzAHMAaQBvAG4AIwBIAGkAdAAy
ADEAIgA+ADIAMQA8AC8AYQA+ADwAbwA6AHAAPgA8AC8AbwA6AHAAPgA8AC8AcwBwAGEAbgA+ADwA
LwBiAD4APAAvAHAAPgANAAoAIAAgADwALwB0AGQAPgANAAoAIAAgADwAdABkACAAdwBpAGQAdABo
AD0AMQA2ACAAcwB0AHkAbABlAD0AJwB3AGkAZAB0AGgAOgAxADIALgAwAHAAdAA7AGIAYQBjAGsA
ZwByAG8AdQBuAGQAOgAjAEMAQwBDAEMAQwBDADsAcABhAGQAZABpAG4AZwA6AC4ANwA1AHAAdAAg
AC4ANwA1AHAAdAAgAC4ANwA1AHAAdAAgAC4ANwA1AHAAdAAnAD4ADQAKACAAIAA8AHAAIABjAGwA
YQBzAHMAPQBNAHMAbwBOAG8AcgBtAGEAbAAgAGEAbABpAGcAbgA9AGMAZQBuAHQAZQByACAAcwB0
AHkAbABlAD0AJwB0AGUAeAB0AC0AYQBsAGkAZwBuADoAYwBlAG4AdABlAHIAJwA+ADwAYgA+ADwA
cwBwAGEAbgANAAoAIAAgAHMAdAB5AGwAZQA9ACcAbQBzAG8ALQBmAGEAcgBlAGEAcwB0AC0AZgBv
AG4AdAAtAGYAYQBtAGkAbAB5ADoAIgBUAGkAbQBlAHMAIABOAGUAdwAgAFIAbwBtAGEAbgAiACcA
PgA8AGEADQAKACAAIABoAHIAZQBmAD0AIgBoAHQAdABwADoALwAvAHcAdwB3AC4AbQBhAHQAcgBp
AHgAcwBjAGkAZQBuAGMAZQAuAGMAbwBtAC8AYwBnAGkALwBtAGEAcwB0AGUAcgBfAHIAZQBzAHUA
bAB0AHMALgBwAGwAPwBmAGkAbABlAD0ALgAuACUAMgBGAGQAYQB0AGEAJQAyAEYAMgAwADEANQAx
ADIAMgA0ACUAMgBGAEYAVABUAHAAZgBhAFQAVABTAC4AZABhAHQAJgBhAG0AcAA7AFIARQBQAFQA
WQBQAEUAPQBwAHIAbwB0AGUAaQBuACYAYQBtAHAAOwBfAHMAaQBnAHQAaAByAGUAcwBoAG8AbABk
AD0AMAAuADAANQAmAGEAbQBwADsAUgBFAFAATwBSAFQAPQA1ADAAJgBhAG0AcAA7AF8AcAByAGUA
ZgBlAHIAdABhAHgAbwBuAG8AbQB5AD0AMAAmAGEAbQBwADsAcwBlAHMAcwBpAG8AbgBJAEQAPQBn
AHUAZQBzAHQAXwBnAHUAZQBzAHQAcwBlAHMAcwBpAG8AbgAjAEgAaQB0ADIAMgAiAD4AMgAyADwA
LwBhAD4APABvADoAcAA+ADwALwBvADoAcAA+ADwALwBzAHAAYQBuAD4APAAvAGIAPgA8AC8AcAA+
AA0ACgAgACAAPAAvAHQAZAA+AA0ACgAgACAAPAB0AGQAIAB3AGkAZAB0AGgAPQAxADYAIABzAHQA
eQBsAGUAPQAnAHcAaQBkAHQAaAA6ADEAMgAuADAAcAB0ADsAYgBhAGMAawBnAHIAbwB1AG4AZAA6
ACMAQwBDAEMAQwBDAEMAOwBwAGEAZABkAGkAbgBnADoALgA3ADUAcAB0ACAALgA3ADUAcAB0ACAA
LgA3ADUAcAB0ACAALgA3ADUAcAB0ACcAPgANAAoAIAAgADwAcAAgAGMAbABhAHMAcwA9AE0AcwBv
AE4AbwByAG0AYQBsACAAYQBsAGkAZwBuAD0AYwBlAG4AdABlAHIAIABzAHQAeQBsAGUAPQAnAHQA
ZQB4AHQALQBhAGwAaQBnAG4AOgBjAGUAbgB0AGUAcgAnAD4APABiAD4APABzAHAAYQBuAA0ACgAg
ACAAcwB0AHkAbABlAD0AJwBtAHMAbwAtAGYAYQByAGUAYQBzAHQALQBmAG8AbgB0AC0AZgBhAG0A
aQBsAHkAOgAiAFQAaQBtAGUAcwAgAE4AZQB3ACAAUgBvAG0AYQBuACIAJwA+ADwAYQANAAoAIAAg
AGgAcgBlAGYAPQAiAGgAdAB0AHAAOgAvAC8AdwB3AHcALgBtAGEAdAByAGkAeABzAGMAaQBlAG4A
YwBlAC4AYwBvAG0ALwBjAGcAaQAvAG0AYQBzAHQAZQByAF8AcgBlAHMAdQBsAHQAcwAuAHAAbAA/
AGYAaQBsAGUAPQAuAC4AJQAyAEYAZABhAHQAYQAlADIARgAyADAAMQA1ADEAMgAyADQAJQAyAEYA
RgBUAFQAcABmAGEAVABUAFMALgBkAGEAdAAmAGEAbQBwADsAUgBFAFAAVABZAFAARQA9AHAAcgBv
AHQAZQBpAG4AJgBhAG0AcAA7AF8AcwBpAGcAdABoAHIAZQBzAGgAbwBsAGQAPQAwAC4AMAA1ACYA
YQBtAHAAOwBSAEUAUABPAFIAVAA9ADUAMAAmAGEAbQBwADsAXwBwAHIAZQBmAGUAcgB0AGEAeABv
AG4AbwBtAHkAPQAwACYAYQBtAHAAOwBzAGUAcwBzAGkAbwBuAEkARAA9AGcAdQBlAHMAdABfAGcA
dQBlAHMAdABzAGUAcwBzAGkAbwBuACMASABpAHQAMgAzACIAPgAyADMAPAAvAGEAPgA8AG8AOgBw
AD4APAAvAG8AOgBwAD4APAAvAHMAcABhAG4APgA8AC8AYgA+ADwALwBwAD4ADQAKACAAIAA8AC8A
dABkAD4ADQAKACAAIAA8AHQAZAAgAHcAaQBkAHQAaAA9ADEANgAgAHMAdAB5AGwAZQA9ACcAdwBp
AGQAdABoADoAMQAyAC4AMABwAHQAOwBiAGEAYwBrAGcAcgBvAHUAbgBkADoAIwBDAEMAQwBDAEMA
QwA7AHAAYQBkAGQAaQBuAGcAOgAuADcANQBwAHQAIAAuADcANQBwAHQAIAAuADcANQBwAHQAIAAu
ADcANQBwAHQAJwA+AA0ACgAgACAAPABwACAAYwBsAGEAcwBzAD0ATQBzAG8ATgBvAHIAbQBhAGwA
IABhAGwAaQBnAG4APQBjAGUAbgB0AGUAcgAgAHMAdAB5AGwAZQA9ACcAdABlAHgAdAAtAGEAbABp
AGcAbgA6AGMAZQBuAHQAZQByACcAPgA8AGIAPgA8AHMAcABhAG4ADQAKACAAIABzAHQAeQBsAGUA
PQAnAG0AcwBvAC0AZgBhAHIAZQBhAHMAdAAtAGYAbwBuAHQALQBmAGEAbQBpAGwAeQA6ACIAVABp
AG0AZQBzACAATgBlAHcAIABSAG8AbQBhAG4AIgAnAD4APABhAA0ACgAgACAAaAByAGUAZgA9ACIA
aAB0AHQAcAA6AC8ALwB3AHcAdwAuAG0AYQB0AHIAaQB4AHMAYwBpAGUAbgBjAGUALgBjAG8AbQAv
AGMAZwBpAC8AbQBhAHMAdABlAHIAXwByAGUAcwB1AGwAdABzAC4AcABsAD8AZgBpAGwAZQA9AC4A
LgAlADIARgBkAGEAdABhACUAMgBGADIAMAAxADUAMQAyADIANAAlADIARgBGAFQAVABwAGYAYQBU
AFQAUwAuAGQAYQB0ACYAYQBtAHAAOwBSAEUAUABUAFkAUABFAD0AcAByAG8AdABlAGkAbgAmAGEA
bQBwADsAXwBzAGkAZwB0AGgAcgBlAHMAaABvAGwAZAA9ADAALgAwADUAJgBhAG0AcAA7AFIARQBQ
AE8AUgBUAD0ANQAwACYAYQBtAHAAOwBfAHAAcgBlAGYAZQByAHQAYQB4AG8AbgBvAG0AeQA9ADAA
JgBhAG0AcAA7AHMAZQBzAHMAaQBvAG4ASQBEAD0AZwB1AGUAcwB0AF8AZwB1AGUAcwB0AHMAZQBz
AHMAaQBvAG4AIwBIAGkAdAAyADQAIgA+ADIANAA8AC8AYQA+ADwAbwA6AHAAPgA8AC8AbwA6AHAA
PgA8AC8AcwBwAGEAbgA+ADwALwBiAD4APAAvAHAAPgANAAoAIAAgADwALwB0AGQAPgANAAoAIAAg
ADwAdABkACAAdwBpAGQAdABoAD0AMQA2ACAAcwB0AHkAbABlAD0AJwB3AGkAZAB0AGgAOgAxADIA
LgAwAHAAdAA7AGIAYQBjAGsAZwByAG8AdQBuAGQAOgAjAEMAQwBDAEMAQwBDADsAcABhAGQAZABp
AG4AZwA6AC4ANwA1AHAAdAAgAC4ANwA1AHAAdAAgAC4ANwA1AHAAdAAgAC4ANwA1AHAAdAAnAD4A
DQAKACAAIAA8AHAAIABjAGwAYQBzAHMAPQBNAHMAbwBOAG8AcgBtAGEAbAAgAGEAbABpAGcAbgA9
AGMAZQBuAHQAZQByACAAcwB0AHkAbABlAD0AJwB0AGUAeAB0AC0AYQBsAGkAZwBuADoAYwBlAG4A
dABlAHIAJwA+ADwAYgA+ADwAcwBwAGEAbgANAAoAIAAgAHMAdAB5AGwAZQA9ACcAbQBzAG8ALQBm
AGEAcgBlAGEAcwB0AC0AZgBvAG4AdAAtAGYAYQBtAGkAbAB5ADoAIgBUAGkAbQBlAHMAIABOAGUA
dwAgAFIAbwBtAGEAbgAiACcAPgA8AGEADQAKACAAIABoAHIAZQBmAD0AIgBoAHQAdABwADoALwAv
AHcAdwB3AC4AbQBhAHQAcgBpAHgAcwBjAGkAZQBuAGMAZQAuAGMAbwBtAC8AYwBnAGkALwBtAGEA
cwB0AGUAcgBfAHIAZQBzAHUAbAB0AHMALgBwAGwAPwBmAGkAbABlAD0ALgAuACUAMgBGAGQAYQB0
AGEAJQAyAEYAMgAwADEANQAxADIAMgA0ACUAMgBGAEYAVABUAHAAZgBhAFQAVABTAC4AZABhAHQA
JgBhAG0AcAA7AFIARQBQAFQAWQBQAEUAPQBwAHIAbwB0AGUAaQBuACYAYQBtAHAAOwBfAHMAaQBn
AHQAaAByAGUAcwBoAG8AbABkAD0AMAAuADAANQAmAGEAbQBwADsAUgBFAFAATwBSAFQAPQA1ADAA
JgBhAG0AcAA7AF8AcAByAGUAZgBlAHIAdABhAHgAbwBuAG8AbQB5AD0AMAAmAGEAbQBwADsAcwBl
AHMAcwBpAG8AbgBJAEQAPQBnAHUAZQBzAHQAXwBnAHUAZQBzAHQAcwBlAHMAcwBpAG8AbgAjAEgA
aQB0ADIANQAiAD4AMgA1ADwALwBhAD4APABvADoAcAA+ADwALwBvADoAcAA+ADwALwBzAHAAYQBu
AD4APAAvAGIAPgA8AC8AcAA+AA0ACgAgACAAPAAvAHQAZAA+AA0ACgAgACAAPAB0AGQAIAB3AGkA
ZAB0AGgAPQAxADYAIABzAHQAeQBsAGUAPQAnAHcAaQBkAHQAaAA6ADEAMgAuADAAcAB0ADsAYgBh
AGMAawBnAHIAbwB1AG4AZAA6ACMAQwBDAEMAQwBDAEMAOwBwAGEAZABkAGkAbgBnADoALgA3ADUA
cAB0ACAALgA3ADUAcAB0ACAALgA3ADUAcAB0ACAALgA3ADUAcAB0ACcAPgANAAoAIAAgADwAcAAg
AGMAbABhAHMAcwA9AE0AcwBvAE4AbwByAG0AYQBsACAAYQBsAGkAZwBuAD0AYwBlAG4AdABlAHIA
IABzAHQAeQBsAGUAPQAnAHQAZQB4AHQALQBhAGwAaQBnAG4AOgBjAGUAbgB0AGUAcgAnAD4APABi
AD4APABzAHAAYQBuAA0ACgAgACAAcwB0AHkAbABlAD0AJwBtAHMAbwAtAGYAYQByAGUAYQBzAHQA
LQBmAG8AbgB0AC0AZgBhAG0AaQBsAHkAOgAiAFQAaQBtAGUAcwAgAE4AZQB3ACAAUgBvAG0AYQBu
ACIAJwA+ADwAYQANAAoAIAAgAGgAcgBlAGYAPQAiAGgAdAB0AHAAOgAvAC8AdwB3AHcALgBtAGEA
dAByAGkAeABzAGMAaQBlAG4AYwBlAC4AYwBvAG0ALwBjAGcAaQAvAG0AYQBzAHQAZQByAF8AcgBl
AHMAdQBsAHQAcwAuAHAAbAA/AGYAaQBsAGUAPQAuAC4AJQAyAEYAZABhAHQAYQAlADIARgAyADAA
MQA1ADEAMgAyADQAJQAyAEYARgBUAFQAcABmAGEAVABUAFMALgBkAGEAdAAmAGEAbQBwADsAUgBF
AFAAVABZAFAARQA9AHAAcgBvAHQAZQBpAG4AJgBhAG0AcAA7AF8AcwBpAGcAdABoAHIAZQBzAGgA
bwBsAGQAPQAwAC4AMAA1ACYAYQBtAHAAOwBSAEUAUABPAFIAVAA9ADUAMAAmAGEAbQBwADsAXwBw
AHIAZQBmAGUAcgB0AGEAeABvAG4AbwBtAHkAPQAwACYAYQBtAHAAOwBzAGUAcwBzAGkAbwBuAEkA
RAA9AGcAdQBlAHMAdABfAGcAdQBlAHMAdABzAGUAcwBzAGkAbwBuACMASABpAHQAMgA2ACIAPgAy
ADYAPAAvAGEAPgA8AG8AOgBwAD4APAAvAG8AOgBwAD4APAAvAHMAcABhAG4APgA8AC8AYgA+ADwA
LwBwAD4ADQAKACAAIAA8AC8AdABkAD4ADQAKACAAIAA8AHQAZAAgAHcAaQBkAHQAaAA9ADEANgAg
AHMAdAB5AGwAZQA9ACcAdwBpAGQAdABoADoAMQAyAC4AMABwAHQAOwBiAGEAYwBrAGcAcgBvAHUA
bgBkADoAIwBDAEMAQwBDAEMAQwA7AHAAYQBkAGQAaQBuAGcAOgAuADcANQBwAHQAIAAuADcANQBw
AHQAIAAuADcANQBwAHQAIAAuADcANQBwAHQAJwA+AA0ACgAgACAAPABwACAAYwBsAGEAcwBzAD0A
TQBzAG8ATgBvAHIAbQBhAGwAIABhAGwAaQBnAG4APQBjAGUAbgB0AGUAcgAgAHMAdAB5AGwAZQA9
ACcAdABlAHgAdAAtAGEAbABpAGcAbgA6AGMAZQBuAHQAZQByACcAPgA8AGIAPgA8AHMAcABhAG4A
DQAKACAAIABzAHQAeQBsAGUAPQAnAG0AcwBvAC0AZgBhAHIAZQBhAHMAdAAtAGYAbwBuAHQALQBm
AGEAbQBpAGwAeQA6ACIAVABpAG0AZQBzACAATgBlAHcAIABSAG8AbQBhAG4AIgAnAD4APABhAA0A
CgAgACAAaAByAGUAZgA9ACIAaAB0AHQAcAA6AC8ALwB3AHcAdwAuAG0AYQB0AHIAaQB4AHMAYwBp
AGUAbgBjAGUALgBjAG8AbQAvAGMAZwBpAC8AbQBhAHMAdABlAHIAXwByAGUAcwB1AGwAdABzAC4A
cABsAD8AZgBpAGwAZQA9AC4ALgAlADIARgBkAGEAdABhACUAMgBGADIAMAAxADUAMQAyADIANAAl
ADIARgBGAFQAVABwAGYAYQBUAFQAUwAuAGQAYQB0ACYAYQBtAHAAOwBSAEUAUABUAFkAUABFAD0A
cAByAG8AdABlAGkAbgAmAGEAbQBwADsAXwBzAGkAZwB0AGgAcgBlAHMAaABvAGwAZAA9ADAALgAw
ADUAJgBhAG0AcAA7AFIARQBQAE8AUgBUAD0ANQAwACYAYQBtAHAAOwBfAHAAcgBlAGYAZQByAHQA
YQB4AG8AbgBvAG0AeQA9ADAAJgBhAG0AcAA7AHMAZQBzAHMAaQBvAG4ASQBEAD0AZwB1AGUAcwB0
AF8AZwB1AGUAcwB0AHMAZQBzAHMAaQBvAG4AIwBIAGkAdAAyADcAIgA+ADIANwA8AC8AYQA+ADwA
bwA6AHAAPgA8AC8AbwA6AHAAPgA8AC8AcwBwAGEAbgA+ADwALwBiAD4APAAvAHAAPgANAAoAIAAg
ADwALwB0AGQAPgANAAoAIAAgADwAdABkACAAdwBpAGQAdABoAD0AMQA2ACAAcwB0AHkAbABlAD0A
JwB3AGkAZAB0AGgAOgAxADIALgAwAHAAdAA7AGIAYQBjAGsAZwByAG8AdQBuAGQAOgAjAEMAQwBD
AEMAQwBDADsAcABhAGQAZABpAG4AZwA6AC4ANwA1AHAAdAAgAC4ANwA1AHAAdAAgAC4ANwA1AHAA
dAAgAC4ANwA1AHAAdAAnAD4ADQAKACAAIAA8AHAAIABjAGwAYQBzAHMAPQBNAHMAbwBOAG8AcgBt
AGEAbAAgAGEAbABpAGcAbgA9AGMAZQBuAHQAZQByACAAcwB0AHkAbABlAD0AJwB0AGUAeAB0AC0A
YQBsAGkAZwBuADoAYwBlAG4AdABlAHIAJwA+ADwAYgA+ADwAcwBwAGEAbgANAAoAIAAgAHMAdAB5
AGwAZQA9ACcAbQBzAG8ALQBmAGEAcgBlAGEAcwB0AC0AZgBvAG4AdAAtAGYAYQBtAGkAbAB5ADoA
IgBUAGkAbQBlAHMAIABOAGUAdwAgAFIAbwBtAGEAbgAiACcAPgA8AGEADQAKACAAIABoAHIAZQBm
AD0AIgBoAHQAdABwADoALwAvAHcAdwB3AC4AbQBhAHQAcgBpAHgAcwBjAGkAZQBuAGMAZQAuAGMA
bwBtAC8AYwBnAGkALwBtAGEAcwB0AGUAcgBfAHIAZQBzAHUAbAB0AHMALgBwAGwAPwBmAGkAbABl
AD0ALgAuACUAMgBGAGQAYQB0AGEAJQAyAEYAMgAwADEANQAxADIAMgA0ACUAMgBGAEYAVABUAHAA
ZgBhAFQAVABTAC4AZABhAHQAJgBhAG0AcAA7AFIARQBQAFQAWQBQAEUAPQBwAHIAbwB0AGUAaQBu
ACYAYQBtAHAAOwBfAHMAaQBnAHQAaAByAGUAcwBoAG8AbABkAD0AMAAuADAANQAmAGEAbQBwADsA
UgBFAFAATwBSAFQAPQA1ADAAJgBhAG0AcAA7AF8AcAByAGUAZgBlAHIAdABhAHgAbwBuAG8AbQB5
AD0AMAAmAGEAbQBwADsAcwBlAHMAcwBpAG8AbgBJAEQAPQBnAHUAZQBzAHQAXwBnAHUAZQBzAHQA
cwBlAHMAcwBpAG8AbgAjAEgAaQB0ADIAOAAiAD4AMgA4ADwALwBhAD4APABvADoAcAA+ADwALwBv
ADoAcAA+ADwALwBzAHAAYQBuAD4APAAvAGIAPgA8AC8AcAA+AA0ACgAgACAAPAAvAHQAZAA+AA0A
CgAgACAAPAB0AGQAIAB3AGkAZAB0AGgAPQAxADYAIABzAHQAeQBsAGUAPQAnAHcAaQBkAHQAaAA6
ADEAMgAuADAAcAB0ADsAYgBhAGMAawBnAHIAbwB1AG4AZAA6ACMAQwBDAEMAQwBDAEMAOwBwAGEA
ZABkAGkAbgBnADoALgA3ADUAcAB0ACAALgA3ADUAcAB0ACAALgA3ADUAcAB0ACAALgA3ADUAcAB0
ACcAPgANAAoAIAAgADwAcAAgAGMAbABhAHMAcwA9AE0AcwBvAE4AbwByAG0AYQBsACAAYQBsAGkA
ZwBuAD0AYwBlAG4AdABlAHIAIABzAHQAeQBsAGUAPQAnAHQAZQB4AHQALQBhAGwAaQBnAG4AOgBj
AGUAbgB0AGUAcgAnAD4APABiAD4APABzAHAAYQBuAA0ACgAgACAAcwB0AHkAbABlAD0AJwBtAHMA
bwAtAGYAYQByAGUAYQBzAHQALQBmAG8AbgB0AC0AZgBhAG0AaQBsAHkAOgAiAFQAaQBtAGUAcwAg
AE4AZQB3ACAAUgBvAG0AYQBuACIAJwA+ADwAYQANAAoAIAAgAGgAcgBlAGYAPQAiAGgAdAB0AHAA
OgAvAC8AdwB3AHcALgBtAGEAdAByAGkAeABzAGMAaQBlAG4AYwBlAC4AYwBvAG0ALwBjAGcAaQAv
AG0AYQBzAHQAZQByAF8AcgBlAHMAdQBsAHQAcwAuAHAAbAA/AGYAaQBsAGUAPQAuAC4AJQAyAEYA
ZABhAHQAYQAlADIARgAyADAAMQA1ADEAMgAyADQAJQAyAEYARgBUAFQAcABmAGEAVABUAFMALgBk
AGEAdAAmAGEAbQBwADsAUgBFAFAAVABZAFAARQA9AHAAcgBvAHQAZQBpAG4AJgBhAG0AcAA7AF8A
cwBpAGcAdABoAHIAZQBzAGgAbwBsAGQAPQAwAC4AMAA1ACYAYQBtAHAAOwBSAEUAUABPAFIAVAA9
ADUAMAAmAGEAbQBwADsAXwBwAHIAZQBmAGUAcgB0AGEAeABvAG4AbwBtAHkAPQAwACYAYQBtAHAA
OwBzAGUAcwBzAGkAbwBuAEkARAA9AGcAdQBlAHMAdABfAGcAdQBlAHMAdABzAGUAcwBzAGkAbwBu
ACMASABpAHQAMgA5ACIAPgAyADkAPAAvAGEAPgA8AG8AOgBwAD4APAAvAG8AOgBwAD4APAAvAHMA
cABhAG4APgA8AC8AYgA+ADwALwBwAD4ADQAKACAAIAA8AC8AdABkAD4ADQAKACAAIAA8AHQAZAAg
AHcAaQBkAHQAaAA9ADEANgAgAHMAdAB5AGwAZQA9ACcAdwBpAGQAdABoADoAMQAyAC4AMABwAHQA
OwBiAGEAYwBrAGcAcgBvAHUAbgBkADoAIwBDAEMAQwBDAEMAQwA7AHAAYQBkAGQAaQBuAGcAOgAu
ADcANQBwAHQAIAAuADcANQBwAHQAIAAuADcANQBwAHQAIAAuADcANQBwAHQAJwA+AA0ACgAgACAA
PABwACAAYwBsAGEAcwBzAD0ATQBzAG8ATgBvAHIAbQBhAGwAIABhAGwAaQBnAG4APQBjAGUAbgB0
AGUAcgAgAHMAdAB5AGwAZQA9ACcAdABlAHgAdAAtAGEAbABpAGcAbgA6AGMAZQBuAHQAZQByACcA
PgA8AGIAPgA8AHMAcABhAG4ADQAKACAAIABzAHQAeQBsAGUAPQAnAG0AcwBvAC0AZgBhAHIAZQBh
AHMAdAAtAGYAbwBuAHQALQBmAGEAbQBpAGwAeQA6ACIAVABpAG0AZQBzACAATgBlAHcAIABSAG8A
bQBhAG4AIgAnAD4APABhAA0ACgAgACAAaAByAGUAZgA9ACIAaAB0AHQAcAA6AC8ALwB3AHcAdwAu
AG0AYQB0AHIAaQB4AHMAYwBpAGUAbgBjAGUALgBjAG8AbQAvAGMAZwBpAC8AbQBhAHMAdABlAHIA
XwByAGUAcwB1AGwAdABzAC4AcABsAD8AZgBpAGwAZQA9AC4ALgAlADIARgBkAGEAdABhACUAMgBG
ADIAMAAxADUAMQAyADIANAAlADIARgBGAFQAVABwAGYAYQBUAFQAUwAuAGQAYQB0ACYAYQBtAHAA
OwBSAEUAUABUAFkAUABFAD0AcAByAG8AdABlAGkAbgAmAGEAbQBwADsAXwBzAGkAZwB0AGgAcgBl
AHMAaABvAGwAZAA9ADAALgAwADUAJgBhAG0AcAA7AFIARQBQAE8AUgBUAD0ANQAwACYAYQBtAHAA
OwBfAHAAcgBlAGYAZQByAHQAYQB4AG8AbgBvAG0AeQA9ADAAJgBhAG0AcAA7AHMAZQBzAHMAaQBv
AG4ASQBEAD0AZwB1AGUAcwB0AF8AZwB1AGUAcwB0AHMAZQBzAHMAaQBvAG4AIwBIAGkAdAAzADAA
IgA+ADMAMAA8AC8AYQA+ADwAbwA6AHAAPgA8AC8AbwA6AHAAPgA8AC8AcwBwAGEAbgA+ADwALwBi
AD4APAAvAHAAPgANAAoAIAAgADwALwB0AGQAPgANAAoAIAAgADwAdABkACAAdwBpAGQAdABoAD0A
MQA2ACAAcwB0AHkAbABlAD0AJwB3AGkAZAB0AGgAOgAxADIALgAwAHAAdAA7AGIAYQBjAGsAZwBy
AG8AdQBuAGQAOgAjAEMAQwBDAEMAQwBDADsAcABhAGQAZABpAG4AZwA6AC4ANwA1AHAAdAAgAC4A
NwA1AHAAdAAgAC4ANwA1AHAAdAAgAC4ANwA1AHAAdAAnAD4ADQAKACAAIAA8AHAAIABjAGwAYQBz
AHMAPQBNAHMAbwBOAG8AcgBtAGEAbAAgAGEAbABpAGcAbgA9AGMAZQBuAHQAZQByACAAcwB0AHkA
bABlAD0AJwB0AGUAeAB0AC0AYQBsAGkAZwBuADoAYwBlAG4AdABlAHIAJwA+ADwAYgA+ADwAcwBw
AGEAbgANAAoAIAAgAHMAdAB5AGwAZQA9ACcAbQBzAG8ALQBmAGEAcgBlAGEAcwB0AC0AZgBvAG4A
dAAtAGYAYQBtAGkAbAB5ADoAIgBUAGkAbQBlAHMAIABOAGUAdwAgAFIAbwBtAGEAbgAiACcAPgA8
AGEADQAKACAAIABoAHIAZQBmAD0AIgBoAHQAdABwADoALwAvAHcAdwB3AC4AbQBhAHQAcgBpAHgA
cwBjAGkAZQBuAGMAZQAuAGMAbwBtAC8AYwBnAGkALwBtAGEAcwB0AGUAcgBfAHIAZQBzAHUAbAB0
AHMALgBwAGwAPwBmAGkAbABlAD0ALgAuACUAMgBGAGQAYQB0AGEAJQAyAEYAMgAwADEANQAxADIA
MgA0ACUAMgBGAEYAVABUAHAAZgBhAFQAVABTAC4AZABhAHQAJgBhAG0AcAA7AFIARQBQAFQAWQBQ
AEUAPQBwAHIAbwB0AGUAaQBuACYAYQBtAHAAOwBfAHMAaQBnAHQAaAByAGUAcwBoAG8AbABkAD0A
MAAuADAANQAmAGEAbQBwADsAUgBFAFAATwBSAFQAPQA1ADAAJgBhAG0AcAA7AF8AcAByAGUAZgBl
AHIAdABhAHgAbwBuAG8AbQB5AD0AMAAmAGEAbQBwADsAcwBlAHMAcwBpAG8AbgBJAEQAPQBnAHUA
ZQBzAHQAXwBnAHUAZQBzAHQAcwBlAHMAcwBpAG8AbgAjAEgAaQB0ADMAMQAiAD4AMwAxADwALwBh
AD4APABvADoAcAA+ADwALwBvADoAcAA+ADwALwBzAHAAYQBuAD4APAAvAGIAPgA8AC8AcAA+AA0A
CgAgACAAPAAvAHQAZAA+AA0ACgAgACAAPAB0AGQAIAB3AGkAZAB0AGgAPQAxADYAIABzAHQAeQBs
AGUAPQAnAHcAaQBkAHQAaAA6ADEAMgAuADAAcAB0ADsAYgBhAGMAawBnAHIAbwB1AG4AZAA6ACMA
QwBDAEMAQwBDAEMAOwBwAGEAZABkAGkAbgBnADoALgA3ADUAcAB0ACAALgA3ADUAcAB0ACAALgA3
ADUAcAB0ACAALgA3ADUAcAB0ACcAPgANAAoAIAAgADwAcAAgAGMAbABhAHMAcwA9AE0AcwBvAE4A
bwByAG0AYQBsACAAYQBsAGkAZwBuAD0AYwBlAG4AdABlAHIAIABzAHQAeQBsAGUAPQAnAHQAZQB4
AHQALQBhAGwAaQBnAG4AOgBjAGUAbgB0AGUAcgAnAD4APABiAD4APABzAHAAYQBuAA0ACgAgACAA
cwB0AHkAbABlAD0AJwBtAHMAbwAtAGYAYQByAGUAYQBzAHQALQBmAG8AbgB0AC0AZgBhAG0AaQBs
AHkAOgAiAFQAaQBtAGUAcwAgAE4AZQB3ACAAUgBvAG0AYQBuACIAJwA+ADwAYQANAAoAIAAgAGgA
cgBlAGYAPQAiAGgAdAB0AHAAOgAvAC8AdwB3AHcALgBtAGEAdAByAGkAeABzAGMAaQBlAG4AYwBl
AC4AYwBvAG0ALwBjAGcAaQAvAG0AYQBzAHQAZQByAF8AcgBlAHMAdQBsAHQAcwAuAHAAbAA/AGYA
aQBsAGUAPQAuAC4AJQAyAEYAZABhAHQAYQAlADIARgAyADAAMQA1ADEAMgAyADQAJQAyAEYARgBU
AFQAcABmAGEAVABUAFMALgBkAGEAdAAmAGEAbQBwADsAUgBFAFAAVABZAFAARQA9AHAAcgBvAHQA
ZQBpAG4AJgBhAG0AcAA7AF8AcwBpAGcAdABoAHIAZQBzAGgAbwBsAGQAPQAwAC4AMAA1ACYAYQBt
AHAAOwBSAEUAUABPAFIAVAA9ADUAMAAmAGEAbQBwADsAXwBwAHIAZQBmAGUAcgB0AGEAeABvAG4A
bwBtAHkAPQAwACYAYQBtAHAAOwBzAGUAcwBzAGkAbwBuAEkARAA9AGcAdQBlAHMAdABfAGcAdQBl
AHMAdABzAGUAcwBzAGkAbwBuACMASABpAHQAMwAyACIAPgAzADIAPAAvAGEAPgA8AG8AOgBwAD4A
PAAvAG8AOgBwAD4APAAvAHMAcABhAG4APgA8AC8AYgA+ADwALwBwAD4ADQAKACAAIAA8AC8AdABk
AD4ADQAKACAAIAA8AHQAZAAgAHcAaQBkAHQAaAA9ADEANgAgAHMAdAB5AGwAZQA9ACcAdwBpAGQA
dABoADoAMQAyAC4AMABwAHQAOwBiAGEAYwBrAGcAcgBvAHUAbgBkADoAIwBDAEMAQwBDAEMAQwA7
AHAAYQBkAGQAaQBuAGcAOgAuADcANQBwAHQAIAAuADcANQBwAHQAIAAuADcANQBwAHQAIAAuADcA
NQBwAHQAJwA+AA0ACgAgACAAPABwACAAYwBsAGEAcwBzAD0ATQBzAG8ATgBvAHIAbQBhAGwAIABh
AGwAaQBnAG4APQBjAGUAbgB0AGUAcgAgAHMAdAB5AGwAZQA9ACcAdABlAHgAdAAtAGEAbABpAGcA
bgA6AGMAZQBuAHQAZQByACcAPgA8AGIAPgA8AHMAcABhAG4ADQAKACAAIABzAHQAeQBsAGUAPQAn
AG0AcwBvAC0AZgBhAHIAZQBhAHMAdAAtAGYAbwBuAHQALQBmAGEAbQBpAGwAeQA6ACIAVABpAG0A
ZQBzACAATgBlAHcAIABSAG8AbQBhAG4AIgAnAD4APABhAA0ACgAgACAAaAByAGUAZgA9ACIAaAB0
AHQAcAA6AC8ALwB3AHcAdwAuAG0AYQB0AHIAaQB4AHMAYwBpAGUAbgBjAGUALgBjAG8AbQAvAGMA
ZwBpAC8AbQBhAHMAdABlAHIAXwByAGUAcwB1AGwAdABzAC4AcABsAD8AZgBpAGwAZQA9AC4ALgAl
ADIARgBkAGEAdABhACUAMgBGADIAMAAxADUAMQAyADIANAAlADIARgBGAFQAVABwAGYAYQBUAFQA
UwAuAGQAYQB0ACYAYQBtAHAAOwBSAEUAUABUAFkAUABFAD0AcAByAG8AdABlAGkAbgAmAGEAbQBw
ADsAXwBzAGkAZwB0AGgAcgBlAHMAaABvAGwAZAA9ADAALgAwADUAJgBhAG0AcAA7AFIARQBQAE8A
UgBUAD0ANQAwACYAYQBtAHAAOwBfAHAAcgBlAGYAZQByAHQAYQB4AG8AbgBvAG0AeQA9ADAAJgBh
AG0AcAA7AHMAZQBzAHMAaQBvAG4ASQBEAD0AZwB1AGUAcwB0AF8AZwB1AGUAcwB0AHMAZQBzAHMA
aQBvAG4AIwBIAGkAdAAzADMAIgA+ADMAMwA8AC8AYQA+ADwAbwA6AHAAPgA8AC8AbwA6AHAAPgA8
AC8AcwBwAGEAbgA+ADwALwBiAD4APAAvAHAAPgANAAoAIAAgADwALwB0AGQAPgANAAoAIAAgADwA
dABkACAAdwBpAGQAdABoAD0AMQA2ACAAcwB0AHkAbABlAD0AJwB3AGkAZAB0AGgAOgAxADIALgAw
AHAAdAA7AGIAYQBjAGsAZwByAG8AdQBuAGQAOgAjAEMAQwBDAEMAQwBDADsAcABhAGQAZABpAG4A
ZwA6AC4ANwA1AHAAdAAgAC4ANwA1AHAAdAAgAC4ANwA1AHAAdAAgAC4ANwA1AHAAdAAnAD4ADQAK
ACAAIAA8AHAAIABjAGwAYQBzAHMAPQBNAHMAbwBOAG8AcgBtAGEAbAAgAGEAbABpAGcAbgA9AGMA
ZQBuAHQAZQByACAAcwB0AHkAbABlAD0AJwB0AGUAeAB0AC0AYQBsAGkAZwBuADoAYwBlAG4AdABl
AHIAJwA+ADwAYgA+ADwAcwBwAGEAbgANAAoAIAAgAHMAdAB5AGwAZQA9ACcAbQBzAG8ALQBmAGEA
cgBlAGEAcwB0AC0AZgBvAG4AdAAtAGYAYQBtAGkAbAB5ADoAIgBUAGkAbQBlAHMAIABOAGUAdwAg
AFIAbwBtAGEAbgAiACcAPgA8AGEADQAKACAAIABoAHIAZQBmAD0AIgBoAHQAdABwADoALwAvAHcA
dwB3AC4AbQBhAHQAcgBpAHgAcwBjAGkAZQBuAGMAZQAuAGMAbwBtAC8AYwBnAGkALwBtAGEAcwB0
AGUAcgBfAHIAZQBzAHUAbAB0AHMALgBwAGwAPwBmAGkAbABlAD0ALgAuACUAMgBGAGQAYQB0AGEA
JQAyAEYAMgAwADEANQAxADIAMgA0ACUAMgBGAEYAVABUAHAAZgBhAFQAVABTAC4AZABhAHQAJgBh
AG0AcAA7AFIARQBQAFQAWQBQAEUAPQBwAHIAbwB0AGUAaQBuACYAYQBtAHAAOwBfAHMAaQBnAHQA
aAByAGUAcwBoAG8AbABkAD0AMAAuADAANQAmAGEAbQBwADsAUgBFAFAATwBSAFQAPQA1ADAAJgBh
AG0AcAA7AF8AcAByAGUAZgBlAHIAdABhAHgAbwBuAG8AbQB5AD0AMAAmAGEAbQBwADsAcwBlAHMA
cwBpAG8AbgBJAEQAPQBnAHUAZQBzAHQAXwBnAHUAZQBzAHQAcwBlAHMAcwBpAG8AbgAjAEgAaQB0
ADMANAAiAD4AMwA0ADwALwBhAD4APABvADoAcAA+ADwALwBvADoAcAA+ADwALwBzAHAAYQBuAD4A
PAAvAGIAPgA8AC8AcAA+AA0ACgAgACAAPAAvAHQAZAA+AA0ACgAgACAAPAB0AGQAIAB3AGkAZAB0
AGgAPQAxADYAIABzAHQAeQBsAGUAPQAnAHcAaQBkAHQAaAA6ADEAMgAuADAAcAB0ADsAYgBhAGMA
awBnAHIAbwB1AG4AZAA6ACMAQwBDAEMAQwBDAEMAOwBwAGEAZABkAGkAbgBnADoALgA3ADUAcAB0
ACAALgA3ADUAcAB0ACAALgA3ADUAcAB0ACAALgA3ADUAcAB0ACcAPgANAAoAIAAgADwAcAAgAGMA
bABhAHMAcwA9AE0AcwBvAE4AbwByAG0AYQBsACAAYQBsAGkAZwBuAD0AYwBlAG4AdABlAHIAIABz
AHQAeQBsAGUAPQAnAHQAZQB4AHQALQBhAGwAaQBnAG4AOgBjAGUAbgB0AGUAcgAnAD4APABiAD4A
PABzAHAAYQBuAA0ACgAgACAAcwB0AHkAbABlAD0AJwBtAHMAbwAtAGYAYQByAGUAYQBzAHQALQBm
AG8AbgB0AC0AZgBhAG0AaQBsAHkAOgAiAFQAaQBtAGUAcwAgAE4AZQB3ACAAUgBvAG0AYQBuACIA
JwA+ADwAYQANAAoAIAAgAGgAcgBlAGYAPQAiAGgAdAB0AHAAOgAvAC8AdwB3AHcALgBtAGEAdABy
AGkAeABzAGMAaQBlAG4AYwBlAC4AYwBvAG0ALwBjAGcAaQAvAG0AYQBzAHQAZQByAF8AcgBlAHMA
dQBsAHQAcwAuAHAAbAA/AGYAaQBsAGUAPQAuAC4AJQAyAEYAZABhAHQAYQAlADIARgAyADAAMQA1
ADEAMgAyADQAJQAyAEYARgBUAFQAcABmAGEAVABUAFMALgBkAGEAdAAmAGEAbQBwADsAUgBFAFAA
VABZAFAARQA9AHAAcgBvAHQAZQBpAG4AJgBhAG0AcAA7AF8AcwBpAGcAdABoAHIAZQBzAGgAbwBs
AGQAPQAwAC4AMAA1ACYAYQBtAHAAOwBSAEUAUABPAFIAVAA9ADUAMAAmAGEAbQBwADsAXwBwAHIA
ZQBmAGUAcgB0AGEAeABvAG4AbwBtAHkAPQAwACYAYQBtAHAAOwBzAGUAcwBzAGkAbwBuAEkARAA9
AGcAdQBlAHMAdABfAGcAdQBlAHMAdABzAGUAcwBzAGkAbwBuACMASABpAHQAMwA1ACIAPgAzADUA
PAAvAGEAPgA8AG8AOgBwAD4APAAvAG8AOgBwAD4APAAvAHMAcABhAG4APgA8AC8AYgA+ADwALwBw
AD4ADQAKACAAIAA8AC8AdABkAD4ADQAKACAAIAA8AHQAZAAgAHcAaQBkAHQAaAA9ADEANgAgAHMA
dAB5AGwAZQA9ACcAdwBpAGQAdABoADoAMQAyAC4AMABwAHQAOwBiAGEAYwBrAGcAcgBvAHUAbgBk
ADoAIwBDAEMAQwBDAEMAQwA7AHAAYQBkAGQAaQBuAGcAOgAuADcANQBwAHQAIAAuADcANQBwAHQA
IAAuADcANQBwAHQAIAAuADcANQBwAHQAJwA+AA0ACgAgACAAPABwACAAYwBsAGEAcwBzAD0ATQBz
AG8ATgBvAHIAbQBhAGwAIABhAGwAaQBnAG4APQBjAGUAbgB0AGUAcgAgAHMAdAB5AGwAZQA9ACcA
dABlAHgAdAAtAGEAbABpAGcAbgA6AGMAZQBuAHQAZQByACcAPgA8AGIAPgA8AHMAcABhAG4ADQAK
ACAAIABzAHQAeQBsAGUAPQAnAG0AcwBvAC0AZgBhAHIAZQBhAHMAdAAtAGYAbwBuAHQALQBmAGEA
bQBpAGwAeQA6ACIAVABpAG0AZQBzACAATgBlAHcAIABSAG8AbQBhAG4AIgAnAD4APABhAA0ACgAg
ACAAaAByAGUAZgA9ACIAaAB0AHQAcAA6AC8ALwB3AHcAdwAuAG0AYQB0AHIAaQB4AHMAYwBpAGUA
bgBjAGUALgBjAG8AbQAvAGMAZwBpAC8AbQBhAHMAdABlAHIAXwByAGUAcwB1AGwAdABzAC4AcABs
AD8AZgBpAGwAZQA9AC4ALgAlADIARgBkAGEAdABhACUAMgBGADIAMAAxADUAMQAyADIANAAlADIA
RgBGAFQAVABwAGYAYQBUAFQAUwAuAGQAYQB0ACYAYQBtAHAAOwBSAEUAUABUAFkAUABFAD0AcABy
AG8AdABlAGkAbgAmAGEAbQBwADsAXwBzAGkAZwB0AGgAcgBlAHMAaABvAGwAZAA9ADAALgAwADUA
JgBhAG0AcAA7AFIARQBQAE8AUgBUAD0ANQAwACYAYQBtAHAAOwBfAHAAcgBlAGYAZQByAHQAYQB4
AG8AbgBvAG0AeQA9ADAAJgBhAG0AcAA7AHMAZQBzAHMAaQBvAG4ASQBEAD0AZwB1AGUAcwB0AF8A
ZwB1AGUAcwB0AHMAZQBzAHMAaQBvAG4AIwBIAGkAdAAzADYAIgA+ADMANgA8AC8AYQA+ADwAbwA6
AHAAPgA8AC8AbwA6AHAAPgA8AC8AcwBwAGEAbgA+ADwALwBiAD4APAAvAHAAPgANAAoAIAAgADwA
LwB0AGQAPgANAAoAIAAgADwAdABkACAAdwBpAGQAdABoAD0AMQA2ACAAcwB0AHkAbABlAD0AJwB3
AGkAZAB0AGgAOgAxADIALgAwAHAAdAA7AGIAYQBjAGsAZwByAG8AdQBuAGQAOgAjAEMAQwBDAEMA
QwBDADsAcABhAGQAZABpAG4AZwA6AC4ANwA1AHAAdAAgAC4ANwA1AHAAdAAgAC4ANwA1AHAAdAAg
AC4ANwA1AHAAdAAnAD4ADQAKACAAIAA8AHAAIABjAGwAYQBzAHMAPQBNAHMAbwBOAG8AcgBtAGEA
bAAgAGEAbABpAGcAbgA9AGMAZQBuAHQAZQByACAAcwB0AHkAbABlAD0AJwB0AGUAeAB0AC0AYQBs
AGkAZwBuADoAYwBlAG4AdABlAHIAJwA+ADwAYgA+ADwAcwBwAGEAbgANAAoAIAAgAHMAdAB5AGwA
ZQA9ACcAbQBzAG8ALQBmAGEAcgBlAGEAcwB0AC0AZgBvAG4AdAAtAGYAYQBtAGkAbAB5ADoAIgBU
AGkAbQBlAHMAIABOAGUAdwAgAFIAbwBtAGEAbgAiACcAPgA8AGEADQAKACAAIABoAHIAZQBmAD0A
IgBoAHQAdABwADoALwAvAHcAdwB3AC4AbQBhAHQAcgBpAHgAcwBjAGkAZQBuAGMAZQAuAGMAbwBt
AC8AYwBnAGkALwBtAGEAcwB0AGUAcgBfAHIAZQBzAHUAbAB0AHMALgBwAGwAPwBmAGkAbABlAD0A
LgAuACUAMgBGAGQAYQB0AGEAJQAyAEYAMgAwADEANQAxADIAMgA0ACUAMgBGAEYAVABUAHAAZgBh
AFQAVABTAC4AZABhAHQAJgBhAG0AcAA7AFIARQBQAFQAWQBQAEUAPQBwAHIAbwB0AGUAaQBuACYA
YQBtAHAAOwBfAHMAaQBnAHQAaAByAGUAcwBoAG8AbABkAD0AMAAuADAANQAmAGEAbQBwADsAUgBF
AFAATwBSAFQAPQA1ADAAJgBhAG0AcAA7AF8AcAByAGUAZgBlAHIAdABhAHgAbwBuAG8AbQB5AD0A
MAAmAGEAbQBwADsAcwBlAHMAcwBpAG8AbgBJAEQAPQBnAHUAZQBzAHQAXwBnAHUAZQBzAHQAcwBl
AHMAcwBpAG8AbgAjAEgAaQB0ADMANwAiAD4AMwA3ADwALwBhAD4APABvADoAcAA+ADwALwBvADoA
cAA+ADwALwBzAHAAYQBuAD4APAAvAGIAPgA8AC8AcAA+AA0ACgAgACAAPAAvAHQAZAA+AA0ACgAg
ACAAPAB0AGQAIAB3AGkAZAB0AGgAPQAxADYAIABzAHQAeQBsAGUAPQAnAHcAaQBkAHQAaAA6ADEA
MgAuADAAcAB0ADsAYgBhAGMAawBnAHIAbwB1AG4AZAA6ACMAQwBDAEMAQwBDAEMAOwBwAGEAZABk
AGkAbgBnADoALgA3ADUAcAB0ACAALgA3ADUAcAB0ACAALgA3ADUAcAB0ACAALgA3ADUAcAB0ACcA
PgANAAoAIAAgADwAcAAgAGMAbABhAHMAcwA9AE0AcwBvAE4AbwByAG0AYQBsACAAYQBsAGkAZwBu
AD0AYwBlAG4AdABlAHIAIABzAHQAeQBsAGUAPQAnAHQAZQB4AHQALQBhAGwAaQBnAG4AOgBjAGUA
bgB0AGUAcgAnAD4APABiAD4APABzAHAAYQBuAA0ACgAgACAAcwB0AHkAbABlAD0AJwBtAHMAbwAt
AGYAYQByAGUAYQBzAHQALQBmAG8AbgB0AC0AZgBhAG0AaQBsAHkAOgAiAFQAaQBtAGUAcwAgAE4A
ZQB3ACAAUgBvAG0AYQBuACIAJwA+ADwAYQANAAoAIAAgAGgAcgBlAGYAPQAiAGgAdAB0AHAAOgAv
AC8AdwB3AHcALgBtAGEAdAByAGkAeABzAGMAaQBlAG4AYwBlAC4AYwBvAG0ALwBjAGcAaQAvAG0A
YQBzAHQAZQByAF8AcgBlAHMAdQBsAHQAcwAuAHAAbAA/AGYAaQBsAGUAPQAuAC4AJQAyAEYAZABh
AHQAYQAlADIARgAyADAAMQA1ADEAMgAyADQAJQAyAEYARgBUAFQAcABmAGEAVABUAFMALgBkAGEA
dAAmAGEAbQBwADsAUgBFAFAAVABZAFAARQA9AHAAcgBvAHQAZQBpAG4AJgBhAG0AcAA7AF8AcwBp
AGcAdABoAHIAZQBzAGgAbwBsAGQAPQAwAC4AMAA1ACYAYQBtAHAAOwBSAEUAUABPAFIAVAA9ADUA
MAAmAGEAbQBwADsAXwBwAHIAZQBmAGUAcgB0AGEAeABvAG4AbwBtAHkAPQAwACYAYQBtAHAAOwBz
AGUAcwBzAGkAbwBuAEkARAA9AGcAdQBlAHMAdABfAGcAdQBlAHMAdABzAGUAcwBzAGkAbwBuACMA
SABpAHQAMwA4ACIAPgAzADgAPAAvAGEAPgA8AG8AOgBwAD4APAAvAG8AOgBwAD4APAAvAHMAcABh
AG4APgA8AC8AYgA+ADwALwBwAD4ADQAKACAAIAA8AC8AdABkAD4ADQAKACAAIAA8AHQAZAAgAHcA
aQBkAHQAaAA9ADEANgAgAHMAdAB5AGwAZQA9ACcAdwBpAGQAdABoADoAMQAyAC4AMABwAHQAOwBi
AGEAYwBrAGcAcgBvAHUAbgBkADoAIwBDAEMAQwBDAEMAQwA7AHAAYQBkAGQAaQBuAGcAOgAuADcA
NQBwAHQAIAAuADcANQBwAHQAIAAuADcANQBwAHQAIAAuADcANQBwAHQAJwA+AA0ACgAgACAAPABw
ACAAYwBsAGEAcwBzAD0ATQBzAG8ATgBvAHIAbQBhAGwAIABhAGwAaQBnAG4APQBjAGUAbgB0AGUA
cgAgAHMAdAB5AGwAZQA9ACcAdABlAHgAdAAtAGEAbABpAGcAbgA6AGMAZQBuAHQAZQByACcAPgA8
AGIAPgA8AHMAcABhAG4ADQAKACAAIABzAHQAeQBsAGUAPQAnAG0AcwBvAC0AZgBhAHIAZQBhAHMA
dAAtAGYAbwBuAHQALQBmAGEAbQBpAGwAeQA6ACIAVABpAG0AZQBzACAATgBlAHcAIABSAG8AbQBh
AG4AIgAnAD4APABhAA0ACgAgACAAaAByAGUAZgA9ACIAaAB0AHQAcAA6AC8ALwB3AHcAdwAuAG0A
YQB0AHIAaQB4AHMAYwBpAGUAbgBjAGUALgBjAG8AbQAvAGMAZwBpAC8AbQBhAHMAdABlAHIAXwBy
AGUAcwB1AGwAdABzAC4AcABsAD8AZgBpAGwAZQA9AC4ALgAlADIARgBkAGEAdABhACUAMgBGADIA
MAAxADUAMQAyADIANAAlADIARgBGAFQAVABwAGYAYQBUAFQAUwAuAGQAYQB0ACYAYQBtAHAAOwBS
AEUAUABUAFkAUABFAD0AcAByAG8AdABlAGkAbgAmAGEAbQBwADsAXwBzAGkAZwB0AGgAcgBlAHMA
aABvAGwAZAA9ADAALgAwADUAJgBhAG0AcAA7AFIARQBQAE8AUgBUAD0ANQAwACYAYQBtAHAAOwBf
AHAAcgBlAGYAZQByAHQAYQB4AG8AbgBvAG0AeQA9ADAAJgBhAG0AcAA7AHMAZQBzAHMAaQBvAG4A
SQBEAD0AZwB1AGUAcwB0AF8AZwB1AGUAcwB0AHMAZQBzAHMAaQBvAG4AIwBIAGkAdAAzADkAIgA+
ADMAOQA8AC8AYQA+ADwAbwA6AHAAPgA8AC8AbwA6AHAAPgA8AC8AcwBwAGEAbgA+ADwALwBiAD4A
PAAvAHAAPgANAAoAIAAgADwALwB0AGQAPgANAAoAIAAgADwAdABkACAAdwBpAGQAdABoAD0AMQA2
ACAAcwB0AHkAbABlAD0AJwB3AGkAZAB0AGgAOgAxADIALgAwAHAAdAA7AGIAYQBjAGsAZwByAG8A
dQBuAGQAOgAjAEMAQwBDAEMAQwBDADsAcABhAGQAZABpAG4AZwA6AC4ANwA1AHAAdAAgAC4ANwA1
AHAAdAAgAC4ANwA1AHAAdAAgAC4ANwA1AHAAdAAnAD4ADQAKACAAIAA8AHAAIABjAGwAYQBzAHMA
PQBNAHMAbwBOAG8AcgBtAGEAbAAgAGEAbABpAGcAbgA9AGMAZQBuAHQAZQByACAAcwB0AHkAbABl
AD0AJwB0AGUAeAB0AC0AYQBsAGkAZwBuADoAYwBlAG4AdABlAHIAJwA+ADwAYgA+ADwAcwBwAGEA
bgANAAoAIAAgAHMAdAB5AGwAZQA9ACcAbQBzAG8ALQBmAGEAcgBlAGEAcwB0AC0AZgBvAG4AdAAt
AGYAYQBtAGkAbAB5ADoAIgBUAGkAbQBlAHMAIABOAGUAdwAgAFIAbwBtAGEAbgAiACcAPgA8AGEA
DQAKACAAIABoAHIAZQBmAD0AIgBoAHQAdABwADoALwAvAHcAdwB3AC4AbQBhAHQAcgBpAHgAcwBj
AGkAZQBuAGMAZQAuAGMAbwBtAC8AYwBnAGkALwBtAGEAcwB0AGUAcgBfAHIAZQBzAHUAbAB0AHMA
LgBwAGwAPwBmAGkAbABlAD0ALgAuACUAMgBGAGQAYQB0AGEAJQAyAEYAMgAwADEANQAxADIAMgA0
ACUAMgBGAEYAVABUAHAAZgBhAFQAVABTAC4AZABhAHQAJgBhAG0AcAA7AFIARQBQAFQAWQBQAEUA
PQBwAHIAbwB0AGUAaQBuACYAYQBtAHAAOwBfAHMAaQBnAHQAaAByAGUAcwBoAG8AbABkAD0AMAAu
ADAANQAmAGEAbQBwADsAUgBFAFAATwBSAFQAPQA1ADAAJgBhAG0AcAA7AF8AcAByAGUAZgBlAHIA
dABhAHgAbwBuAG8AbQB5AD0AMAAmAGEAbQBwADsAcwBlAHMAcwBpAG8AbgBJAEQAPQBnAHUAZQBz
AHQAXwBnAHUAZQBzAHQAcwBlAHMAcwBpAG8AbgAjAEgAaQB0ADQAMAAiAD4ANAAwADwALwBhAD4A
PABvADoAcAA+ADwALwBvADoAcAA+ADwALwBzAHAAYQBuAD4APAAvAGIAPgA8AC8AcAA+AA0ACgAg
ACAAPAAvAHQAZAA+AA0ACgAgACAAPAB0AGQAIAB3AGkAZAB0AGgAPQAxADYAIABzAHQAeQBsAGUA
PQAnAHcAaQBkAHQAaAA6ADEAMgAuADAAcAB0ADsAYgBhAGMAawBnAHIAbwB1AG4AZAA6ACMAQwBD
AEMAQwBDAEMAOwBwAGEAZABkAGkAbgBnADoALgA3ADUAcAB0ACAALgA3ADUAcAB0ACAALgA3ADUA
cAB0ACAALgA3ADUAcAB0ACcAPgANAAoAIAAgADwAcAAgAGMAbABhAHMAcwA9AE0AcwBvAE4AbwBy
AG0AYQBsACAAYQBsAGkAZwBuAD0AYwBlAG4AdABlAHIAIABzAHQAeQBsAGUAPQAnAHQAZQB4AHQA
LQBhAGwAaQBnAG4AOgBjAGUAbgB0AGUAcgAnAD4APABiAD4APABzAHAAYQBuAA0ACgAgACAAcwB0
AHkAbABlAD0AJwBtAHMAbwAtAGYAYQByAGUAYQBzAHQALQBmAG8AbgB0AC0AZgBhAG0AaQBsAHkA
OgAiAFQAaQBtAGUAcwAgAE4AZQB3ACAAUgBvAG0AYQBuACIAJwA+ADwAYQANAAoAIAAgAGgAcgBl
AGYAPQAiAGgAdAB0AHAAOgAvAC8AdwB3AHcALgBtAGEAdAByAGkAeABzAGMAaQBlAG4AYwBlAC4A
YwBvAG0ALwBjAGcAaQAvAG0AYQBzAHQAZQByAF8AcgBlAHMAdQBsAHQAcwAuAHAAbAA/AGYAaQBs
AGUAPQAuAC4AJQAyAEYAZABhAHQAYQAlADIARgAyADAAMQA1ADEAMgAyADQAJQAyAEYARgBUAFQA
cABmAGEAVABUAFMALgBkAGEAdAAmAGEAbQBwADsAUgBFAFAAVABZAFAARQA9AHAAcgBvAHQAZQBp
AG4AJgBhAG0AcAA7AF8AcwBpAGcAdABoAHIAZQBzAGgAbwBsAGQAPQAwAC4AMAA1ACYAYQBtAHAA
OwBSAEUAUABPAFIAVAA9ADUAMAAmAGEAbQBwADsAXwBwAHIAZQBmAGUAcgB0AGEAeABvAG4AbwBt
AHkAPQAwACYAYQBtAHAAOwBzAGUAcwBzAGkAbwBuAEkARAA9AGcAdQBlAHMAdABfAGcAdQBlAHMA
dABzAGUAcwBzAGkAbwBuACMASABpAHQANAAxACIAPgA0ADEAPAAvAGEAPgA8AG8AOgBwAD4APAAv
AG8AOgBwAD4APAAvAHMAcABhAG4APgA8AC8AYgA+ADwALwBwAD4ADQAKACAAIAA8AC8AdABkAD4A
DQAKACAAIAA8AHQAZAAgAHcAaQBkAHQAaAA9ADEANgAgAHMAdAB5AGwAZQA9ACcAdwBpAGQAdABo
ADoAMQAyAC4AMABwAHQAOwBiAGEAYwBrAGcAcgBvAHUAbgBkADoAIwBDAEMAQwBDAEMAQwA7AHAA
YQBkAGQAaQBuAGcAOgAuADcANQBwAHQAIAAuADcANQBwAHQAIAAuADcANQBwAHQAIAAuADcANQBw
AHQAJwA+AA0ACgAgACAAPABwACAAYwBsAGEAcwBzAD0ATQBzAG8ATgBvAHIAbQBhAGwAIABhAGwA
aQBnAG4APQBjAGUAbgB0AGUAcgAgAHMAdAB5AGwAZQA9ACcAdABlAHgAdAAtAGEAbABpAGcAbgA6
AGMAZQBuAHQAZQByACcAPgA8AGIAPgA8AHMAcABhAG4ADQAKACAAIABzAHQAeQBsAGUAPQAnAG0A
cwBvAC0AZgBhAHIAZQBhAHMAdAAtAGYAbwBuAHQALQBmAGEAbQBpAGwAeQA6ACIAVABpAG0AZQBz
ACAATgBlAHcAIABSAG8AbQBhAG4AIgAnAD4APABhAA0ACgAgACAAaAByAGUAZgA9ACIAaAB0AHQA
cAA6AC8ALwB3AHcAdwAuAG0AYQB0AHIAaQB4AHMAYwBpAGUAbgBjAGUALgBjAG8AbQAvAGMAZwBp
AC8AbQBhAHMAdABlAHIAXwByAGUAcwB1AGwAdABzAC4AcABsAD8AZgBpAGwAZQA9AC4ALgAlADIA
RgBkAGEAdABhACUAMgBGADIAMAAxADUAMQAyADIANAAlADIARgBGAFQAVABwAGYAYQBUAFQAUwAu
AGQAYQB0ACYAYQBtAHAAOwBSAEUAUABUAFkAUABFAD0AcAByAG8AdABlAGkAbgAmAGEAbQBwADsA
XwBzAGkAZwB0AGgAcgBlAHMAaABvAGwAZAA9ADAALgAwADUAJgBhAG0AcAA7AFIARQBQAE8AUgBU
AD0ANQAwACYAYQBtAHAAOwBfAHAAcgBlAGYAZQByAHQAYQB4AG8AbgBvAG0AeQA9ADAAJgBhAG0A
cAA7AHMAZQBzAHMAaQBvAG4ASQBEAD0AZwB1AGUAcwB0AF8AZwB1AGUAcwB0AHMAZQBzAHMAaQBv
AG4AIwBIAGkAdAA0ADIAIgA+ADQAMgA8AC8AYQA+ADwAbwA6AHAAPgA8AC8AbwA6AHAAPgA8AC8A
cwBwAGEAbgA+ADwALwBiAD4APAAvAHAAPgANAAoAIAAgADwALwB0AGQAPgANAAoAIAAgADwAdABk
ACAAdwBpAGQAdABoAD0AMQA2ACAAcwB0AHkAbABlAD0AJwB3AGkAZAB0AGgAOgAxADIALgAwAHAA
dAA7AGIAYQBjAGsAZwByAG8AdQBuAGQAOgAjAEMAQwBDAEMAQwBDADsAcABhAGQAZABpAG4AZwA6
AC4ANwA1AHAAdAAgAC4ANwA1AHAAdAAgAC4ANwA1AHAAdAAgAC4ANwA1AHAAdAAnAD4ADQAKACAA
IAA8AHAAIABjAGwAYQBzAHMAPQBNAHMAbwBOAG8AcgBtAGEAbAAgAGEAbABpAGcAbgA9AGMAZQBu
AHQAZQByACAAcwB0AHkAbABlAD0AJwB0AGUAeAB0AC0AYQBsAGkAZwBuADoAYwBlAG4AdABlAHIA
JwA+ADwAYgA+ADwAcwBwAGEAbgANAAoAIAAgAHMAdAB5AGwAZQA9ACcAbQBzAG8ALQBmAGEAcgBl
AGEAcwB0AC0AZgBvAG4AdAAtAGYAYQBtAGkAbAB5ADoAIgBUAGkAbQBlAHMAIABOAGUAdwAgAFIA
bwBtAGEAbgAiACcAPgA8AGEADQAKACAAIABoAHIAZQBmAD0AIgBoAHQAdABwADoALwAvAHcAdwB3
AC4AbQBhAHQAcgBpAHgAcwBjAGkAZQBuAGMAZQAuAGMAbwBtAC8AYwBnAGkALwBtAGEAcwB0AGUA
cgBfAHIAZQBzAHUAbAB0AHMALgBwAGwAPwBmAGkAbABlAD0ALgAuACUAMgBGAGQAYQB0AGEAJQAy
AEYAMgAwADEANQAxADIAMgA0ACUAMgBGAEYAVABUAHAAZgBhAFQAVABTAC4AZABhAHQAJgBhAG0A
cAA7AFIARQBQAFQAWQBQAEUAPQBwAHIAbwB0AGUAaQBuACYAYQBtAHAAOwBfAHMAaQBnAHQAaABy
AGUAcwBoAG8AbABkAD0AMAAuADAANQAmAGEAbQBwADsAUgBFAFAATwBSAFQAPQA1ADAAJgBhAG0A
cAA7AF8AcAByAGUAZgBlAHIAdABhAHgAbwBuAG8AbQB5AD0AMAAmAGEAbQBwADsAcwBlAHMAcwBp
AG8AbgBJAEQAPQBnAHUAZQBzAHQAXwBnAHUAZQBzAHQAcwBlAHMAcwBpAG8AbgAjAEgAaQB0ADQA
MwAiAD4ANAAzADwALwBhAD4APABvADoAcAA+ADwALwBvADoAcAA+ADwALwBzAHAAYQBuAD4APAAv
AGIAPgA8AC8AcAA+AA0ACgAgACAAPAAvAHQAZAA+AA0ACgAgACAAPAB0AGQAIAB3AGkAZAB0AGgA
PQAxADYAIABzAHQAeQBsAGUAPQAnAHcAaQBkAHQAaAA6ADEAMgAuADAAcAB0ADsAYgBhAGMAawBn
AHIAbwB1AG4AZAA6ACMAQwBDAEMAQwBDAEMAOwBwAGEAZABkAGkAbgBnADoALgA3ADUAcAB0ACAA
LgA3ADUAcAB0ACAALgA3ADUAcAB0ACAALgA3ADUAcAB0ACcAPgANAAoAIAAgADwAcAAgAGMAbABh
AHMAcwA9AE0AcwBvAE4AbwByAG0AYQBsACAAYQBsAGkAZwBuAD0AYwBlAG4AdABlAHIAIABzAHQA
eQBsAGUAPQAnAHQAZQB4AHQALQBhAGwAaQBnAG4AOgBjAGUAbgB0AGUAcgAnAD4APABiAD4APABz
AHAAYQBuAA0ACgAgACAAcwB0AHkAbABlAD0AJwBtAHMAbwAtAGYAYQByAGUAYQBzAHQALQBmAG8A
bgB0AC0AZgBhAG0AaQBsAHkAOgAiAFQAaQBtAGUAcwAgAE4AZQB3ACAAUgBvAG0AYQBuACIAJwA+
ADwAYQANAAoAIAAgAGgAcgBlAGYAPQAiAGgAdAB0AHAAOgAvAC8AdwB3AHcALgBtAGEAdAByAGkA
eABzAGMAaQBlAG4AYwBlAC4AYwBvAG0ALwBjAGcAaQAvAG0AYQBzAHQAZQByAF8AcgBlAHMAdQBs
AHQAcwAuAHAAbAA/AGYAaQBsAGUAPQAuAC4AJQAyAEYAZABhAHQAYQAlADIARgAyADAAMQA1ADEA
MgAyADQAJQAyAEYARgBUAFQAcABmAGEAVABUAFMALgBkAGEAdAAmAGEAbQBwADsAUgBFAFAAVABZ
AFAARQA9AHAAcgBvAHQAZQBpAG4AJgBhAG0AcAA7AF8AcwBpAGcAdABoAHIAZQBzAGgAbwBsAGQA
PQAwAC4AMAA1ACYAYQBtAHAAOwBSAEUAUABPAFIAVAA9ADUAMAAmAGEAbQBwADsAXwBwAHIAZQBm
AGUAcgB0AGEAeABvAG4AbwBtAHkAPQAwACYAYQBtAHAAOwBzAGUAcwBzAGkAbwBuAEkARAA9AGcA
dQBlAHMAdABfAGcAdQBlAHMAdABzAGUAcwBzAGkAbwBuACMASABpAHQANAA0ACIAPgA0ADQAPAAv
AGEAPgA8AG8AOgBwAD4APAAvAG8AOgBwAD4APAAvAHMAcABhAG4APgA8AC8AYgA+ADwALwBwAD4A
DQAKACAAIAA8AC8AdABkAD4ADQAKACAAIAA8AHQAZAAgAHcAaQBkAHQAaAA9ADEANgAgAHMAdAB5
AGwAZQA9ACcAdwBpAGQAdABoADoAMQAyAC4AMABwAHQAOwBiAGEAYwBrAGcAcgBvAHUAbgBkADoA
IwBDAEMAQwBDAEMAQwA7AHAAYQBkAGQAaQBuAGcAOgAuADcANQBwAHQAIAAuADcANQBwAHQAIAAu
ADcANQBwAHQAIAAuADcANQBwAHQAJwA+AA0ACgAgACAAPABwACAAYwBsAGEAcwBzAD0ATQBzAG8A
TgBvAHIAbQBhAGwAIABhAGwAaQBnAG4APQBjAGUAbgB0AGUAcgAgAHMAdAB5AGwAZQA9ACcAdABl
AHgAdAAtAGEAbABpAGcAbgA6AGMAZQBuAHQAZQByACcAPgA8AGIAPgA8AHMAcABhAG4ADQAKACAA
IABzAHQAeQBsAGUAPQAnAG0AcwBvAC0AZgBhAHIAZQBhAHMAdAAtAGYAbwBuAHQALQBmAGEAbQBp
AGwAeQA6ACIAVABpAG0AZQBzACAATgBlAHcAIABSAG8AbQBhAG4AIgAnAD4APABhAA0ACgAgACAA
aAByAGUAZgA9ACIAaAB0AHQAcAA6AC8ALwB3AHcAdwAuAG0AYQB0AHIAaQB4AHMAYwBpAGUAbgBj
AGUALgBjAG8AbQAvAGMAZwBpAC8AbQBhAHMAdABlAHIAXwByAGUAcwB1AGwAdABzAC4AcABsAD8A
ZgBpAGwAZQA9AC4ALgAlADIARgBkAGEAdABhACUAMgBGADIAMAAxADUAMQAyADIANAAlADIARgBG
AFQAVABwAGYAYQBUAFQAUwAuAGQAYQB0ACYAYQBtAHAAOwBSAEUAUABUAFkAUABFAD0AcAByAG8A
dABlAGkAbgAmAGEAbQBwADsAXwBzAGkAZwB0AGgAcgBlAHMAaABvAGwAZAA9ADAALgAwADUAJgBh
AG0AcAA7AFIARQBQAE8AUgBUAD0ANQAwACYAYQBtAHAAOwBfAHAAcgBlAGYAZQByAHQAYQB4AG8A
bgBvAG0AeQA9ADAAJgBhAG0AcAA7AHMAZQBzAHMAaQBvAG4ASQBEAD0AZwB1AGUAcwB0AF8AZwB1
AGUAcwB0AHMAZQBzAHMAaQBvAG4AIwBIAGkAdAA0ADUAIgA+ADQANQA8AC8AYQA+ADwAbwA6AHAA
PgA8AC8AbwA6AHAAPgA8AC8AcwBwAGEAbgA+ADwALwBiAD4APAAvAHAAPgANAAoAIAAgADwALwB0
AGQAPgANAAoAIAAgADwAdABkACAAdwBpAGQAdABoAD0AMQA2ACAAcwB0AHkAbABlAD0AJwB3AGkA
ZAB0AGgAOgAxADIALgAwAHAAdAA7AGIAYQBjAGsAZwByAG8AdQBuAGQAOgAjAEMAQwBDAEMAQwBD
ADsAcABhAGQAZABpAG4AZwA6AC4ANwA1AHAAdAAgAC4ANwA1AHAAdAAgAC4ANwA1AHAAdAAgAC4A
NwA1AHAAdAAnAD4ADQAKACAAIAA8AHAAIABjAGwAYQBzAHMAPQBNAHMAbwBOAG8AcgBtAGEAbAAg
AGEAbABpAGcAbgA9AGMAZQBuAHQAZQByACAAcwB0AHkAbABlAD0AJwB0AGUAeAB0AC0AYQBsAGkA
ZwBuADoAYwBlAG4AdABlAHIAJwA+ADwAYgA+ADwAcwBwAGEAbgANAAoAIAAgAHMAdAB5AGwAZQA9
ACcAbQBzAG8ALQBmAGEAcgBlAGEAcwB0AC0AZgBvAG4AdAAtAGYAYQBtAGkAbAB5ADoAIgBUAGkA
bQBlAHMAIABOAGUAdwAgAFIAbwBtAGEAbgAiACcAPgA8AGEADQAKACAAIABoAHIAZQBmAD0AIgBo
AHQAdABwADoALwAvAHcAdwB3AC4AbQBhAHQAcgBpAHgAcwBjAGkAZQBuAGMAZQAuAGMAbwBtAC8A
YwBnAGkALwBtAGEAcwB0AGUAcgBfAHIAZQBzAHUAbAB0AHMALgBwAGwAPwBmAGkAbABlAD0ALgAu
ACUAMgBGAGQAYQB0AGEAJQAyAEYAMgAwADEANQAxADIAMgA0ACUAMgBGAEYAVABUAHAAZgBhAFQA
VABTAC4AZABhAHQAJgBhAG0AcAA7AFIARQBQAFQAWQBQAEUAPQBwAHIAbwB0AGUAaQBuACYAYQBt
AHAAOwBfAHMAaQBnAHQAaAByAGUAcwBoAG8AbABkAD0AMAAuADAANQAmAGEAbQBwADsAUgBFAFAA
TwBSAFQAPQA1ADAAJgBhAG0AcAA7AF8AcAByAGUAZgBlAHIAdABhAHgAbwBuAG8AbQB5AD0AMAAm
AGEAbQBwADsAcwBlAHMAcwBpAG8AbgBJAEQAPQBnAHUAZQBzAHQAXwBnAHUAZQBzAHQAcwBlAHMA
cwBpAG8AbgAjAEgAaQB0ADQANgAiAD4ANAA2ADwALwBhAD4APABvADoAcAA+ADwALwBvADoAcAA+
ADwALwBzAHAAYQBuAD4APAAvAGIAPgA8AC8AcAA+AA0ACgAgACAAPAAvAHQAZAA+AA0ACgAgACAA
PAB0AGQAIAB3AGkAZAB0AGgAPQAxADYAIABzAHQAeQBsAGUAPQAnAHcAaQBkAHQAaAA6ADEAMgAu
ADAAcAB0ADsAYgBhAGMAawBnAHIAbwB1AG4AZAA6ACMAQwBDAEMAQwBDAEMAOwBwAGEAZABkAGkA
bgBnADoALgA3ADUAcAB0ACAALgA3ADUAcAB0ACAALgA3ADUAcAB0ACAALgA3ADUAcAB0ACcAPgAN
AAoAIAAgADwAcAAgAGMAbABhAHMAcwA9AE0AcwBvAE4AbwByAG0AYQBsACAAYQBsAGkAZwBuAD0A
YwBlAG4AdABlAHIAIABzAHQAeQBsAGUAPQAnAHQAZQB4AHQALQBhAGwAaQBnAG4AOgBjAGUAbgB0
AGUAcgAnAD4APABiAD4APABzAHAAYQBuAA0ACgAgACAAcwB0AHkAbABlAD0AJwBtAHMAbwAtAGYA
YQByAGUAYQBzAHQALQBmAG8AbgB0AC0AZgBhAG0AaQBsAHkAOgAiAFQAaQBtAGUAcwAgAE4AZQB3
ACAAUgBvAG0AYQBuACIAJwA+ADwAYQANAAoAIAAgAGgAcgBlAGYAPQAiAGgAdAB0AHAAOgAvAC8A
dwB3AHcALgBtAGEAdAByAGkAeABzAGMAaQBlAG4AYwBlAC4AYwBvAG0ALwBjAGcAaQAvAG0AYQBz
AHQAZQByAF8AcgBlAHMAdQBsAHQAcwAuAHAAbAA/AGYAaQBsAGUAPQAuAC4AJQAyAEYAZABhAHQA
YQAlADIARgAyADAAMQA1ADEAMgAyADQAJQAyAEYARgBUAFQAcABmAGEAVABUAFMALgBkAGEAdAAm
AGEAbQBwADsAUgBFAFAAVABZAFAARQA9AHAAcgBvAHQAZQBpAG4AJgBhAG0AcAA7AF8AcwBpAGcA
dABoAHIAZQBzAGgAbwBsAGQAPQAwAC4AMAA1ACYAYQBtAHAAOwBSAEUAUABPAFIAVAA9ADUAMAAm
AGEAbQBwADsAXwBwAHIAZQBmAGUAcgB0AGEAeABvAG4AbwBtAHkAPQAwACYAYQBtAHAAOwBzAGUA
cwBzAGkAbwBuAEkARAA9AGcAdQBlAHMAdABfAGcAdQBlAHMAdABzAGUAcwBzAGkAbwBuACMASABp
AHQANAA3ACIAPgA0ADcAPAAvAGEAPgA8AG8AOgBwAD4APAAvAG8AOgBwAD4APAAvAHMAcABhAG4A
PgA8AC8AYgA+ADwALwBwAD4ADQAKACAAIAA8AC8AdABkAD4ADQAKACAAIAA8AHQAZAAgAHcAaQBk
AHQAaAA9ADEANgAgAHMAdAB5AGwAZQA9ACcAdwBpAGQAdABoADoAMQAyAC4AMABwAHQAOwBiAGEA
YwBrAGcAcgBvAHUAbgBkADoAIwBDAEMAQwBDAEMAQwA7AHAAYQBkAGQAaQBuAGcAOgAuADcANQBw
AHQAIAAuADcANQBwAHQAIAAuADcANQBwAHQAIAAuADcANQBwAHQAJwA+AA0ACgAgACAAPABwACAA
YwBsAGEAcwBzAD0ATQBzAG8ATgBvAHIAbQBhAGwAIABhAGwAaQBnAG4APQBjAGUAbgB0AGUAcgAg
AHMAdAB5AGwAZQA9ACcAdABlAHgAdAAtAGEAbABpAGcAbgA6AGMAZQBuAHQAZQByACcAPgA8AGIA
PgA8AHMAcABhAG4ADQAKACAAIABzAHQAeQBsAGUAPQAnAG0AcwBvAC0AZgBhAHIAZQBhAHMAdAAt
AGYAbwBuAHQALQBmAGEAbQBpAGwAeQA6ACIAVABpAG0AZQBzACAATgBlAHcAIABSAG8AbQBhAG4A
IgAnAD4APABhAA0ACgAgACAAaAByAGUAZgA9ACIAaAB0AHQAcAA6AC8ALwB3AHcAdwAuAG0AYQB0
AHIAaQB4AHMAYwBpAGUAbgBjAGUALgBjAG8AbQAvAGMAZwBpAC8AbQBhAHMAdABlAHIAXwByAGUA
cwB1AGwAdABzAC4AcABsAD8AZgBpAGwAZQA9AC4ALgAlADIARgBkAGEAdABhACUAMgBGADIAMAAx
ADUAMQAyADIANAAlADIARgBGAFQAVABwAGYAYQBUAFQAUwAuAGQAYQB0ACYAYQBtAHAAOwBSAEUA
UABUAFkAUABFAD0AcAByAG8AdABlAGkAbgAmAGEAbQBwADsAXwBzAGkAZwB0AGgAcgBlAHMAaABv
AGwAZAA9ADAALgAwADUAJgBhAG0AcAA7AFIARQBQAE8AUgBUAD0ANQAwACYAYQBtAHAAOwBfAHAA
cgBlAGYAZQByAHQAYQB4AG8AbgBvAG0AeQA9ADAAJgBhAG0AcAA7AHMAZQBzAHMAaQBvAG4ASQBE
AD0AZwB1AGUAcwB0AF8AZwB1AGUAcwB0AHMAZQBzAHMAaQBvAG4AIwBIAGkAdAA0ADgAIgA+ADQA
OAA8AC8AYQA+ADwAbwA6AHAAPgA8AC8AbwA6AHAAPgA8AC8AcwBwAGEAbgA+ADwALwBiAD4APAAv
AHAAPgANAAoAIAAgADwALwB0AGQAPgANAAoAIAAgADwAdABkACAAdwBpAGQAdABoAD0AMQA2ACAA
cwB0AHkAbABlAD0AJwB3AGkAZAB0AGgAOgAxADIALgAwAHAAdAA7AGIAYQBjAGsAZwByAG8AdQBu
AGQAOgAjAEMAQwBDAEMAQwBDADsAcABhAGQAZABpAG4AZwA6AC4ANwA1AHAAdAAgAC4ANwA1AHAA
dAAgAC4ANwA1AHAAdAAgAC4ANwA1AHAAdAAnAD4ADQAKACAAIAA8AHAAIABjAGwAYQBzAHMAPQBN
AHMAbwBOAG8AcgBtAGEAbAAgAGEAbABpAGcAbgA9AGMAZQBuAHQAZQByACAAcwB0AHkAbABlAD0A
JwB0AGUAeAB0AC0AYQBsAGkAZwBuADoAYwBlAG4AdABlAHIAJwA+ADwAYgA+ADwAcwBwAGEAbgAN
AAoAIAAgAHMAdAB5AGwAZQA9ACcAbQBzAG8ALQBmAGEAcgBlAGEAcwB0AC0AZgBvAG4AdAAtAGYA
YQBtAGkAbAB5ADoAIgBUAGkAbQBlAHMAIABOAGUAdwAgAFIAbwBtAGEAbgAiACcAPgA8AGEADQAK
ACAAIABoAHIAZQBmAD0AIgBoAHQAdABwADoALwAvAHcAdwB3AC4AbQBhAHQAcgBpAHgAcwBjAGkA
ZQBuAGMAZQAuAGMAbwBtAC8AYwBnAGkALwBtAGEAcwB0AGUAcgBfAHIAZQBzAHUAbAB0AHMALgBw
AGwAPwBmAGkAbABlAD0ALgAuACUAMgBGAGQAYQB0AGEAJQAyAEYAMgAwADEANQAxADIAMgA0ACUA
MgBGAEYAVABUAHAAZgBhAFQAVABTAC4AZABhAHQAJgBhAG0AcAA7AFIARQBQAFQAWQBQAEUAPQBw
AHIAbwB0AGUAaQBuACYAYQBtAHAAOwBfAHMAaQBnAHQAaAByAGUAcwBoAG8AbABkAD0AMAAuADAA
NQAmAGEAbQBwADsAUgBFAFAATwBSAFQAPQA1ADAAJgBhAG0AcAA7AF8AcAByAGUAZgBlAHIAdABh
AHgAbwBuAG8AbQB5AD0AMAAmAGEAbQBwADsAcwBlAHMAcwBpAG8AbgBJAEQAPQBnAHUAZQBzAHQA
XwBnAHUAZQBzAHQAcwBlAHMAcwBpAG8AbgAjAEgAaQB0ADQAOQAiAD4ANAA5ADwALwBhAD4APABv
ADoAcAA+ADwALwBvADoAcAA+ADwALwBzAHAAYQBuAD4APAAvAGIAPgA8AC8AcAA+AA0ACgAgACAA
PAAvAHQAZAA+AA0ACgAgACAAPAB0AGQAIAB3AGkAZAB0AGgAPQAxADYAIABzAHQAeQBsAGUAPQAn
AHcAaQBkAHQAaAA6ADEAMgAuADAAcAB0ADsAYgBhAGMAawBnAHIAbwB1AG4AZAA6ACMAQwBDAEMA
QwBDAEMAOwBwAGEAZABkAGkAbgBnADoALgA3ADUAcAB0ACAALgA3ADUAcAB0ACAALgA3ADUAcAB0
ACAALgA3ADUAcAB0ACcAPgANAAoAIAAgADwAcAAgAGMAbABhAHMAcwA9AE0AcwBvAE4AbwByAG0A
YQBsACAAYQBsAGkAZwBuAD0AYwBlAG4AdABlAHIAIABzAHQAeQBsAGUAPQAnAHQAZQB4AHQALQBh
AGwAaQBnAG4AOgBjAGUAbgB0AGUAcgAnAD4APABiAD4APABzAHAAYQBuAA0ACgAgACAAcwB0AHkA
bABlAD0AJwBtAHMAbwAtAGYAYQByAGUAYQBzAHQALQBmAG8AbgB0AC0AZgBhAG0AaQBsAHkAOgAi
AFQAaQBtAGUAcwAgAE4AZQB3ACAAUgBvAG0AYQBuACIAJwA+ADwAYQANAAoAIAAgAGgAcgBlAGYA
PQAiAGgAdAB0AHAAOgAvAC8AdwB3AHcALgBtAGEAdAByAGkAeABzAGMAaQBlAG4AYwBlAC4AYwBv
AG0ALwBjAGcAaQAvAG0AYQBzAHQAZQByAF8AcgBlAHMAdQBsAHQAcwAuAHAAbAA/AGYAaQBsAGUA
PQAuAC4AJQAyAEYAZABhAHQAYQAlADIARgAyADAAMQA1ADEAMgAyADQAJQAyAEYARgBUAFQAcABm
AGEAVABUAFMALgBkAGEAdAAmAGEAbQBwADsAUgBFAFAAVABZAFAARQA9AHAAcgBvAHQAZQBpAG4A
JgBhAG0AcAA7AF8AcwBpAGcAdABoAHIAZQBzAGgAbwBsAGQAPQAwAC4AMAA1ACYAYQBtAHAAOwBS
AEUAUABPAFIAVAA9ADUAMAAmAGEAbQBwADsAXwBwAHIAZQBmAGUAcgB0AGEAeABvAG4AbwBtAHkA
PQAwACYAYQBtAHAAOwBzAGUAcwBzAGkAbwBuAEkARAA9AGcAdQBlAHMAdABfAGcAdQBlAHMAdABz
AGUAcwBzAGkAbwBuACMASABpAHQANQAwACIAPgA1ADAAPAAvAGEAPgA8AG8AOgBwAD4APAAvAG8A
OgBwAD4APAAvAHMAcABhAG4APgA8AC8AYgA+ADwALwBwAD4ADQAKACAAIAA8AC8AdABkAD4ADQAK
ACAAPAAvAHQAcgA+AA0ACgAgADwAdAByACAAcwB0AHkAbABlAD0AJwBtAHMAbwAtAHkAZgB0AGkA
LQBpAHIAbwB3ADoAMQAnAD4ADQAKACAAIAA8AHQAZAAgAG4AbwB3AHIAYQBwACAAcwB0AHkAbABl
AD0AJwBiAGEAYwBrAGcAcgBvAHUAbgBkADoAIwBDAEMAQwBDAEMAQwA7AHAAYQBkAGQAaQBuAGcA
OgAuADcANQBwAHQAIAAuADcANQBwAHQAIAAuADcANQBwAHQAIAAuADcANQBwAHQAJwA+AA0ACgAg
ACAAPABwACAAYwBsAGEAcwBzAD0ATQBzAG8ATgBvAHIAbQBhAGwAPgA8AGIAPgA8AHMAcABhAG4A
IABzAHQAeQBsAGUAPQAnAG0AcwBvAC0AZgBhAHIAZQBhAHMAdAAtAGYAbwBuAHQALQBmAGEAbQBp
AGwAeQA6ACIAVABpAG0AZQBzACAATgBlAHcAIABSAG8AbQBhAG4AIgAnAD4APABJAE4AUABVAFQA
IABUAFkAUABFAD0AIgBjAGgAZQBjAGsAYgBvAHgAIgAgAEMASABFAEMASwBFAEQAIABOAEEATQBF
AD0AIgBRAFUARQAiACAAVgBBAEwAVQBFAD0AIgA5ADUAMwAuADQANgAwADYANAA4ACAAZgByAG8A
bQAoADkANQA0AC4ANAA2ADcAOQAyADQALAAxACsAKQAgAGkAbgB0AGUAbgBzAGkAdAB5ACgAMwA1
ADUALgA2ADkAMAAzACkAIABxAHUAZQByAHkAKAAxACkAIgA+ADwAYQANAAoAIAAgAGgAcgBlAGYA
PQAiAGgAdAB0AHAAOgAvAC8AdwB3AHcALgBtAGEAdAByAGkAeABzAGMAaQBlAG4AYwBlAC4AYwBv
AG0ALwBjAGcAaQAvAG0AYQBzAHQAZQByAF8AcgBlAHMAdQBsAHQAcwAuAHAAbAA/AGYAaQBsAGUA
PQAuAC4AJQAyAEYAZABhAHQAYQAlADIARgAyADAAMQA1ADEAMgAyADQAJQAyAEYARgBUAFQAcABm
AGEAVABUAFMALgBkAGEAdAAmAGEAbQBwADsAUgBFAFAAVABZAFAARQA9AHAAcgBvAHQAZQBpAG4A
JgBhAG0AcAA7AF8AcwBpAGcAdABoAHIAZQBzAGgAbwBsAGQAPQAwAC4AMAA1ACYAYQBtAHAAOwBS
AEUAUABPAFIAVAA9ADUAMAAmAGEAbQBwADsAXwBwAHIAZQBmAGUAcgB0AGEAeABvAG4AbwBtAHkA
PQAwACYAYQBtAHAAOwBzAGUAcwBzAGkAbwBuAEkARAA9AGcAdQBlAHMAdABfAGcAdQBlAHMAdABz
AGUAcwBzAGkAbwBuACMAUQB1AGUAcgB5ADEAIgA+ADkANQA0AC4ANAA2ADcAOQA8AC8AYQA+AA0A
CgAgACAAKAAxACsAKQAgADwALwBzAHAAYQBuAD4APAAvAGIAPgA8AHMAcABhAG4AIABzAHQAeQBs
AGUAPQAnAG0AcwBvAC0AZgBhAHIAZQBhAHMAdAAtAGYAbwBuAHQALQBmAGEAbQBpAGwAeQA6ACIA
VABpAG0AZQBzACAATgBlAHcAIABSAG8AbQBhAG4AIgAnAD4APABvADoAcAA+ADwALwBvADoAcAA+
ADwALwBzAHAAYQBuAD4APAAvAHAAPgANAAoAIAAgADwALwB0AGQAPgANAAoAIAAgADwAdABkACAA
cwB0AHkAbABlAD0AJwBwAGEAZABkAGkAbgBnADoALgA3ADUAcAB0ACAALgA3ADUAcAB0ACAALgA3
ADUAcAB0ACAALgA3ADUAcAB0ACcAPgANAAoAIAAgADwAcAAgAGMAbABhAHMAcwA9AE0AcwBvAE4A
bwByAG0AYQBsACAAYQBsAGkAZwBuAD0AYwBlAG4AdABlAHIAIABzAHQAeQBsAGUAPQAnAHQAZQB4
AHQALQBhAGwAaQBnAG4AOgBjAGUAbgB0AGUAcgAnAD4APABhAA0ACgAgACAAaAByAGUAZgA9ACIA
aAB0AHQAcAA6AC8ALwB3AHcAdwAuAG0AYQB0AHIAaQB4AHMAYwBpAGUAbgBjAGUALgBjAG8AbQAv
AGMAZwBpAC8AcAByAG8AdABlAGkAbgBfAHYAaQBlAHcALgBwAGwAPwBmAGkAbABlAD0ALgAuACUA
MgBGAGQAYQB0AGEAJQAyAEYAMgAwADEANQAxADIAMgA0ACUAMgBGAEYAVABUAHAAZgBhAFQAVABT
AC4AZABhAHQAJgBhAG0AcAA7AGgAaQB0AD0AMQAmAGEAbQBwADsAZABiAF8AaQBkAHgAPQAxACYA
YQBtAHAAOwBzAGUAcwBzAGkAbwBuAEkARAA9AGcAdQBlAHMAdABfAGcAdQBlAHMAdABzAGUAcwBz
AGkAbwBuACIADQAKACAAIAB0AGEAcgBnAGUAdAA9ACIAXwBiAGwAYQBuAGsAIgA+ADwAcwBwAGEA
bgAgAHMAdAB5AGwAZQA9ACcAbQBzAG8ALQBmAGEAcgBlAGEAcwB0AC0AZgBvAG4AdAAtAGYAYQBt
AGkAbAB5ADoAIgBUAGkAbQBlAHMAIABOAGUAdwAgAFIAbwBtAGEAbgAiADsADQAKACAAIABtAHMA
bwAtAG4AbwAtAHAAcgBvAG8AZgA6AHkAZQBzADsAdABlAHgAdAAtAGQAZQBjAG8AcgBhAHQAaQBv
AG4AOgBuAG8AbgBlADsAdABlAHgAdAAtAHUAbgBkAGUAcgBsAGkAbgBlADoAbgBvAG4AZQAnAD4A
PAAhAC0ALQBbAGkAZgAgAGcAdABlACAAdgBtAGwAIAAxAF0APgA8AHYAOgBzAGgAYQBwAGUADQAK
ACAAIAAgAGkAZAA9ACIAIAQ4BEEEQwQ9BD4EOgRfAHgAMAAwADIAMABfADEANAAiACAAbwA6AHMA
cABpAGQAPQAiAF8AeAAwADAAMAAwAF8AaQAxADEAOAA0ACIAIAB0AHkAcABlAD0AIgAjAF8AeAAw
ADAAMAAwAF8AdAA3ADUAIgAgAGEAbAB0AD0AIgBoAHQAdABwADoALwAvAHcAdwB3AC4AbQBhAHQA
cgBpAHgAcwBjAGkAZQBuAGMAZQAuAGMAbwBtAC8AaQBtAGEAZwBlAHMALwBjAHkAYQBuAF8AYgBh
AGwAbABfAHcAaABpAHQAZQAuAGcAaQBmACIADQAKACAAIAAgAGgAcgBlAGYAPQAiAGgAdAB0AHAA
OgAvAC8AdwB3AHcALgBtAGEAdAByAGkAeABzAGMAaQBlAG4AYwBlAC4AYwBvAG0ALwBjAGcAaQAv
AHAAcgBvAHQAZQBpAG4AXwB2AGkAZQB3AC4AcABsAD8AZgBpAGwAZQA9AC4ALgAlADIARgBkAGEA
dABhACUAMgBGADIAMAAxADUAMQAyADIANAAlADIARgBGAFQAVABwAGYAYQBUAFQAUwAuAGQAYQB0
ACYAYQBtAHAAOwBoAGkAdAA9ADEAJgBhAG0AcAA7AGQAYgBfAGkAZAB4AD0AMQAmAGEAbQBwADsA
cwBlAHMAcwBpAG8AbgBJAEQAPQBnAHUAZQBzAHQAXwBnAHUAZQBzAHQAcwBlAHMAcwBpAG8AbgAi
AA0ACgAgACAAIAB0AGEAcgBnAGUAdAA9ACIAXwBiAGwAYQBuAGsAIgAgAHMAdAB5AGwAZQA9ACcA
dwBpAGQAdABoADoAMQAyAHAAdAA7AGgAZQBpAGcAaAB0ADoAMQAyAHAAdAA7AHYAaQBzAGkAYgBp
AGwAaQB0AHkAOgB2AGkAcwBpAGIAbABlADsADQAKACAAIAAgAG0AcwBvAC0AdwByAGEAcAAtAHMA
dAB5AGwAZQA6AHMAcQB1AGEAcgBlACcAIABvADoAYgB1AHQAdABvAG4APQAiAHQAIgA+AA0ACgAg
ACAAIAA8AHYAOgBpAG0AYQBnAGUAZABhAHQAYQAgAHMAcgBjAD0AIgBNAGEAcwBjAG8AdABVAG4A
aQBwAHIAbwB0AGgAdQBtAGEAbgAyADMALgBmAGkAbABlAHMALwBpAG0AYQBnAGUAMAAwADMALgBn
AGkAZgAiACAAbwA6AHQAaQB0AGwAZQA9ACIAYwB5AGEAbgBfAGIAYQBsAGwAXwB3AGgAaQB0AGUA
IgAvAD4ADQAKACAAIAA8AC8AdgA6AHMAaABhAHAAZQA+ADwAIQBbAGUAbgBkAGkAZgBdAC0ALQA+
ADwAIQBbAGkAZgAgACEAdgBtAGwAXQA+ADwAcwBwAGEAbgAgAHMAdAB5AGwAZQA9ACcAbQBzAG8A
LQBpAGcAbgBvAHIAZQA6AHYAZwBsAGEAeQBvAHUAdAAnAD4APABpAG0AZwANAAoAIAAgAGIAbwBy
AGQAZQByAD0AMAAgAHcAaQBkAHQAaAA9ADEANgAgAGgAZQBpAGcAaAB0AD0AMQA2ACAAcwByAGMA
PQAiAE0AYQBzAGMAbwB0AFUAbgBpAHAAcgBvAHQAaAB1AG0AYQBuADIAMwAuAGYAaQBsAGUAcwAv
AGkAbQBhAGcAZQAwADAAMwAuAGcAaQBmACIADQAKACAAIABhAGwAdAA9ACIAaAB0AHQAcAA6AC8A
LwB3AHcAdwAuAG0AYQB0AHIAaQB4AHMAYwBpAGUAbgBjAGUALgBjAG8AbQAvAGkAbQBhAGcAZQBz
AC8AYwB5AGEAbgBfAGIAYQBsAGwAXwB3AGgAaQB0AGUALgBnAGkAZgAiACAAdgA6AHMAaABhAHAA
ZQBzAD0AIgAgBDgEQQRDBD0EPgQ6BF8AeAAwADAAMgAwAF8AMQA0ACIAPgA8AC8AcwBwAGEAbgA+
ADwAIQBbAGUAbgBkAGkAZgBdAD4APAAvAHMAcABhAG4APgA8AC8AYQA+ADwAcwBwAGEAbgANAAoA
IAAgAHMAdAB5AGwAZQA9ACcAbQBzAG8ALQBmAGEAcgBlAGEAcwB0AC0AZgBvAG4AdAAtAGYAYQBt
AGkAbAB5ADoAIgBUAGkAbQBlAHMAIABOAGUAdwAgAFIAbwBtAGEAbgAiACcAPgA8AG8AOgBwAD4A
PAAvAG8AOgBwAD4APAAvAHMAcABhAG4APgA8AC8AcAA+AA0ACgAgACAAPAAvAHQAZAA+AA0ACgAg
ACAAPAB0AGQAIABzAHQAeQBsAGUAPQAnAHAAYQBkAGQAaQBuAGcAOgAuADcANQBwAHQAIAAuADcA
NQBwAHQAIAAuADcANQBwAHQAIAAuADcANQBwAHQAJwA+AA0ACgAgACAAPABwACAAYwBsAGEAcwBz
AD0ATQBzAG8ATgBvAHIAbQBhAGwAIABhAGwAaQBnAG4APQBjAGUAbgB0AGUAcgAgAHMAdAB5AGwA
ZQA9ACcAdABlAHgAdAAtAGEAbABpAGcAbgA6AGMAZQBuAHQAZQByACcAPgA8AGEADQAKACAAIABo
AHIAZQBmAD0AIgBoAHQAdABwADoALwAvAHcAdwB3AC4AbQBhAHQAcgBpAHgAcwBjAGkAZQBuAGMA
ZQAuAGMAbwBtAC8AYwBnAGkALwBwAHIAbwB0AGUAaQBuAF8AdgBpAGUAdwAuAHAAbAA/AGYAaQBs
AGUAPQAuAC4AJQAyAEYAZABhAHQAYQAlADIARgAyADAAMQA1ADEAMgAyADQAJQAyAEYARgBUAFQA
cABmAGEAVABUAFMALgBkAGEAdAAmAGEAbQBwADsAaABpAHQAPQAyACYAYQBtAHAAOwBkAGIAXwBp
AGQAeAA9ADEAJgBhAG0AcAA7AHMAZQBzAHMAaQBvAG4ASQBEAD0AZwB1AGUAcwB0AF8AZwB1AGUA
cwB0AHMAZQBzAHMAaQBvAG4AIgANAAoAIAAgAHQAYQByAGcAZQB0AD0AIgBfAGIAbABhAG4AawAi
AD4APABzAHAAYQBuACAAcwB0AHkAbABlAD0AJwBtAHMAbwAtAGYAYQByAGUAYQBzAHQALQBmAG8A
bgB0AC0AZgBhAG0AaQBsAHkAOgAiAFQAaQBtAGUAcwAgAE4AZQB3ACAAUgBvAG0AYQBuACIAOwAN
AAoAIAAgAG0AcwBvAC0AbgBvAC0AcAByAG8AbwBmADoAeQBlAHMAOwB0AGUAeAB0AC0AZABlAGMA
bwByAGEAdABpAG8AbgA6AG4AbwBuAGUAOwB0AGUAeAB0AC0AdQBuAGQAZQByAGwAaQBuAGUAOgBu
AG8AbgBlACcAPgA8ACEALQAtAFsAaQBmACAAZwB0AGUAIAB2AG0AbAAgADEAXQA+ADwAdgA6AHMA
aABhAHAAZQANAAoAIAAgACAAaQBkAD0AIgAgBDgEQQRDBD0EPgQ6BF8AeAAwADAAMgAwAF8AMQA1
ACIAIABvADoAcwBwAGkAZAA9ACIAXwB4ADAAMAAwADAAXwBpADEAMQA4ADMAIgAgAHQAeQBwAGUA
PQAiACMAXwB4ADAAMAAwADAAXwB0ADcANQAiACAAYQBsAHQAPQAiAGgAdAB0AHAAOgAvAC8AdwB3
AHcALgBtAGEAdAByAGkAeABzAGMAaQBlAG4AYwBlAC4AYwBvAG0ALwBpAG0AYQBnAGUAcwAvAGMA
eQBhAG4AXwBiAGEAbABsAF8AdwBoAGkAdABlAC4AZwBpAGYAIgANAAoAIAAgACAAaAByAGUAZgA9
ACIAaAB0AHQAcAA6AC8ALwB3AHcAdwAuAG0AYQB0AHIAaQB4AHMAYwBpAGUAbgBjAGUALgBjAG8A
bQAvAGMAZwBpAC8AcAByAG8AdABlAGkAbgBfAHYAaQBlAHcALgBwAGwAPwBmAGkAbABlAD0ALgAu
ACUAMgBGAGQAYQB0AGEAJQAyAEYAMgAwADEANQAxADIAMgA0ACUAMgBGAEYAVABUAHAAZgBhAFQA
VABTAC4AZABhAHQAJgBhAG0AcAA7AGgAaQB0AD0AMgAmAGEAbQBwADsAZABiAF8AaQBkAHgAPQAx
ACYAYQBtAHAAOwBzAGUAcwBzAGkAbwBuAEkARAA9AGcAdQBlAHMAdABfAGcAdQBlAHMAdABzAGUA
cwBzAGkAbwBuACIADQAKACAAIAAgAHQAYQByAGcAZQB0AD0AIgBfAGIAbABhAG4AawAiACAAcwB0
AHkAbABlAD0AJwB3AGkAZAB0AGgAOgAxADIAcAB0ADsAaABlAGkAZwBoAHQAOgAxADIAcAB0ADsA
dgBpAHMAaQBiAGkAbABpAHQAeQA6AHYAaQBzAGkAYgBsAGUAOwANAAoAIAAgACAAbQBzAG8ALQB3
AHIAYQBwAC0AcwB0AHkAbABlADoAcwBxAHUAYQByAGUAJwAgAG8AOgBiAHUAdAB0AG8AbgA9ACIA
dAAiAD4ADQAKACAAIAAgADwAdgA6AGkAbQBhAGcAZQBkAGEAdABhACAAcwByAGMAPQAiAE0AYQBz
AGMAbwB0AFUAbgBpAHAAcgBvAHQAaAB1AG0AYQBuADIAMwAuAGYAaQBsAGUAcwAvAGkAbQBhAGcA
ZQAwADAAMwAuAGcAaQBmACIAIABvADoAdABpAHQAbABlAD0AIgBjAHkAYQBuAF8AYgBhAGwAbABf
AHcAaABpAHQAZQAiAC8APgANAAoAIAAgADwALwB2ADoAcwBoAGEAcABlAD4APAAhAFsAZQBuAGQA
aQBmAF0ALQAtAD4APAAhAFsAaQBmACAAIQB2AG0AbABdAD4APABzAHAAYQBuACAAcwB0AHkAbABl
AD0AJwBtAHMAbwAtAGkAZwBuAG8AcgBlADoAdgBnAGwAYQB5AG8AdQB0ACcAPgA8AGkAbQBnAA0A
CgAgACAAYgBvAHIAZABlAHIAPQAwACAAdwBpAGQAdABoAD0AMQA2ACAAaABlAGkAZwBoAHQAPQAx
ADYAIABzAHIAYwA9ACIATQBhAHMAYwBvAHQAVQBuAGkAcAByAG8AdABoAHUAbQBhAG4AMgAzAC4A
ZgBpAGwAZQBzAC8AaQBtAGEAZwBlADAAMAAzAC4AZwBpAGYAIgANAAoAIAAgAGEAbAB0AD0AIgBo
AHQAdABwADoALwAvAHcAdwB3AC4AbQBhAHQAcgBpAHgAcwBjAGkAZQBuAGMAZQAuAGMAbwBtAC8A
aQBtAGEAZwBlAHMALwBjAHkAYQBuAF8AYgBhAGwAbABfAHcAaABpAHQAZQAuAGcAaQBmACIAIAB2
ADoAcwBoAGEAcABlAHMAPQAiACAEOARBBEMEPQQ+BDoEXwB4ADAAMAAyADAAXwAxADUAIgA+ADwA
LwBzAHAAYQBuAD4APAAhAFsAZQBuAGQAaQBmAF0APgA8AC8AcwBwAGEAbgA+ADwALwBhAD4APABz
AHAAYQBuAA0ACgAgACAAcwB0AHkAbABlAD0AJwBtAHMAbwAtAGYAYQByAGUAYQBzAHQALQBmAG8A
bgB0AC0AZgBhAG0AaQBsAHkAOgAiAFQAaQBtAGUAcwAgAE4AZQB3ACAAUgBvAG0AYQBuACIAJwA+
ADwAbwA6AHAAPgA8AC8AbwA6AHAAPgA8AC8AcwBwAGEAbgA+ADwALwBwAD4ADQAKACAAIAA8AC8A
dABkAD4ADQAKACAAIAA8AHQAZAAgAHMAdAB5AGwAZQA9ACcAcABhAGQAZABpAG4AZwA6AC4ANwA1
AHAAdAAgAC4ANwA1AHAAdAAgAC4ANwA1AHAAdAAgAC4ANwA1AHAAdAAnAD4ADQAKACAAIAA8AHAA
IABjAGwAYQBzAHMAPQBNAHMAbwBOAG8AcgBtAGEAbAAgAGEAbABpAGcAbgA9AGMAZQBuAHQAZQBy
ACAAcwB0AHkAbABlAD0AJwB0AGUAeAB0AC0AYQBsAGkAZwBuADoAYwBlAG4AdABlAHIAJwA+ADwA
YQANAAoAIAAgAGgAcgBlAGYAPQAiAGgAdAB0AHAAOgAvAC8AdwB3AHcALgBtAGEAdAByAGkAeABz
AGMAaQBlAG4AYwBlAC4AYwBvAG0ALwBjAGcAaQAvAHAAcgBvAHQAZQBpAG4AXwB2AGkAZQB3AC4A
cABsAD8AZgBpAGwAZQA9AC4ALgAlADIARgBkAGEAdABhACUAMgBGADIAMAAxADUAMQAyADIANAAl
ADIARgBGAFQAVABwAGYAYQBUAFQAUwAuAGQAYQB0ACYAYQBtAHAAOwBoAGkAdAA9ADMAJgBhAG0A
cAA7AGQAYgBfAGkAZAB4AD0AMQAmAGEAbQBwADsAcwBlAHMAcwBpAG8AbgBJAEQAPQBnAHUAZQBz
AHQAXwBnAHUAZQBzAHQAcwBlAHMAcwBpAG8AbgAiAA0ACgAgACAAdABhAHIAZwBlAHQAPQAiAF8A
YgBsAGEAbgBrACIAPgA8AHMAcABhAG4AIABzAHQAeQBsAGUAPQAnAG0AcwBvAC0AZgBhAHIAZQBh
AHMAdAAtAGYAbwBuAHQALQBmAGEAbQBpAGwAeQA6ACIAVABpAG0AZQBzACAATgBlAHcAIABSAG8A
bQBhAG4AIgA7AA0ACgAgACAAbQBzAG8ALQBuAG8ALQBwAHIAbwBvAGYAOgB5AGUAcwA7AHQAZQB4
AHQALQBkAGUAYwBvAHIAYQB0AGkAbwBuADoAbgBvAG4AZQA7AHQAZQB4AHQALQB1AG4AZABlAHIA
bABpAG4AZQA6AG4AbwBuAGUAJwA+ADwAIQAtAC0AWwBpAGYAIABnAHQAZQAgAHYAbQBsACAAMQBd
AD4APAB2ADoAcwBoAGEAcABlAA0ACgAgACAAIABpAGQAPQAiACAEOARBBEMEPQQ+BDoEXwB4ADAA
MAAyADAAXwAxADYAIgAgAG8AOgBzAHAAaQBkAD0AIgBfAHgAMAAwADAAMABfAGkAMQAxADgAMgAi
ACAAdAB5AHAAZQA9ACIAIwBfAHgAMAAwADAAMABfAHQANwA1ACIAIABhAGwAdAA9ACIAaAB0AHQA
cAA6AC8ALwB3AHcAdwAuAG0AYQB0AHIAaQB4AHMAYwBpAGUAbgBjAGUALgBjAG8AbQAvAGkAbQBh
AGcAZQBzAC8AYwB5AGEAbgBfAGIAYQBsAGwAXwB3AGgAaQB0AGUALgBnAGkAZgAiAA0ACgAgACAA
IABoAHIAZQBmAD0AIgBoAHQAdABwADoALwAvAHcAdwB3AC4AbQBhAHQAcgBpAHgAcwBjAGkAZQBu
AGMAZQAuAGMAbwBtAC8AYwBnAGkALwBwAHIAbwB0AGUAaQBuAF8AdgBpAGUAdwAuAHAAbAA/AGYA
aQBsAGUAPQAuAC4AJQAyAEYAZABhAHQAYQAlADIARgAyADAAMQA1ADEAMgAyADQAJQAyAEYARgBU
AFQAcABmAGEAVABUAFMALgBkAGEAdAAmAGEAbQBwADsAaABpAHQAPQAzACYAYQBtAHAAOwBkAGIA
XwBpAGQAeAA9ADEAJgBhAG0AcAA7AHMAZQBzAHMAaQBvAG4ASQBEAD0AZwB1AGUAcwB0AF8AZwB1
AGUAcwB0AHMAZQBzAHMAaQBvAG4AIgANAAoAIAAgACAAdABhAHIAZwBlAHQAPQAiAF8AYgBsAGEA
bgBrACIAIABzAHQAeQBsAGUAPQAnAHcAaQBkAHQAaAA6ADEAMgBwAHQAOwBoAGUAaQBnAGgAdAA6
ADEAMgBwAHQAOwB2AGkAcwBpAGIAaQBsAGkAdAB5ADoAdgBpAHMAaQBiAGwAZQA7AA0ACgAgACAA
IABtAHMAbwAtAHcAcgBhAHAALQBzAHQAeQBsAGUAOgBzAHEAdQBhAHIAZQAnACAAbwA6AGIAdQB0
AHQAbwBuAD0AIgB0ACIAPgANAAoAIAAgACAAPAB2ADoAaQBtAGEAZwBlAGQAYQB0AGEAIABzAHIA
YwA9ACIATQBhAHMAYwBvAHQAVQBuAGkAcAByAG8AdABoAHUAbQBhAG4AMgAzAC4AZgBpAGwAZQBz
AC8AaQBtAGEAZwBlADAAMAAzAC4AZwBpAGYAIgAgAG8AOgB0AGkAdABsAGUAPQAiAGMAeQBhAG4A
XwBiAGEAbABsAF8AdwBoAGkAdABlACIALwA+AA0ACgAgACAAPAAvAHYAOgBzAGgAYQBwAGUAPgA8
ACEAWwBlAG4AZABpAGYAXQAtAC0APgA8ACEAWwBpAGYAIAAhAHYAbQBsAF0APgA8AHMAcABhAG4A
IABzAHQAeQBsAGUAPQAnAG0AcwBvAC0AaQBnAG4AbwByAGUAOgB2AGcAbABhAHkAbwB1AHQAJwA+
ADwAaQBtAGcADQAKACAAIABiAG8AcgBkAGUAcgA9ADAAIAB3AGkAZAB0AGgAPQAxADYAIABoAGUA
aQBnAGgAdAA9ADEANgAgAHMAcgBjAD0AIgBNAGEAcwBjAG8AdABVAG4AaQBwAHIAbwB0AGgAdQBt
AGEAbgAyADMALgBmAGkAbABlAHMALwBpAG0AYQBnAGUAMAAwADMALgBnAGkAZgAiAA0ACgAgACAA
YQBsAHQAPQAiAGgAdAB0AHAAOgAvAC8AdwB3AHcALgBtAGEAdAByAGkAeABzAGMAaQBlAG4AYwBl
AC4AYwBvAG0ALwBpAG0AYQBnAGUAcwAvAGMAeQBhAG4AXwBiAGEAbABsAF8AdwBoAGkAdABlAC4A
ZwBpAGYAIgAgAHYAOgBzAGgAYQBwAGUAcwA9ACIAIAQ4BEEEQwQ9BD4EOgRfAHgAMAAwADIAMABf
ADEANgAiAD4APAAvAHMAcABhAG4APgA8ACEAWwBlAG4AZABpAGYAXQA+ADwALwBzAHAAYQBuAD4A
PAAvAGEAPgA8AHMAcABhAG4ADQAKACAAIABzAHQAeQBsAGUAPQAnAG0AcwBvAC0AZgBhAHIAZQBh
AHMAdAAtAGYAbwBuAHQALQBmAGEAbQBpAGwAeQA6ACIAVABpAG0AZQBzACAATgBlAHcAIABSAG8A
bQBhAG4AIgAnAD4APABvADoAcAA+ADwALwBvADoAcAA+ADwALwBzAHAAYQBuAD4APAAvAHAAPgAN
AAoAIAAgADwALwB0AGQAPgANAAoAIAAgADwAdABkACAAcwB0AHkAbABlAD0AJwBwAGEAZABkAGkA
bgBnADoALgA3ADUAcAB0ACAALgA3ADUAcAB0ACAALgA3ADUAcAB0ACAALgA3ADUAcAB0ACcAPgAN
AAoAIAAgADwAcAAgAGMAbABhAHMAcwA9AE0AcwBvAE4AbwByAG0AYQBsACAAYQBsAGkAZwBuAD0A
YwBlAG4AdABlAHIAIABzAHQAeQBsAGUAPQAnAHQAZQB4AHQALQBhAGwAaQBnAG4AOgBjAGUAbgB0
AGUAcgAnAD4APABhAA0ACgAgACAAaAByAGUAZgA9ACIAaAB0AHQAcAA6AC8ALwB3AHcAdwAuAG0A
YQB0AHIAaQB4AHMAYwBpAGUAbgBjAGUALgBjAG8AbQAvAGMAZwBpAC8AcAByAG8AdABlAGkAbgBf
AHYAaQBlAHcALgBwAGwAPwBmAGkAbABlAD0ALgAuACUAMgBGAGQAYQB0AGEAJQAyAEYAMgAwADEA
NQAxADIAMgA0ACUAMgBGAEYAVABUAHAAZgBhAFQAVABTAC4AZABhAHQAJgBhAG0AcAA7AGgAaQB0
AD0ANAAmAGEAbQBwADsAZABiAF8AaQBkAHgAPQAxACYAYQBtAHAAOwBzAGUAcwBzAGkAbwBuAEkA
RAA9AGcAdQBlAHMAdABfAGcAdQBlAHMAdABzAGUAcwBzAGkAbwBuACIADQAKACAAIAB0AGEAcgBn
AGUAdAA9ACIAXwBiAGwAYQBuAGsAIgA+ADwAcwBwAGEAbgAgAHMAdAB5AGwAZQA9ACcAbQBzAG8A
LQBmAGEAcgBlAGEAcwB0AC0AZgBvAG4AdAAtAGYAYQBtAGkAbAB5ADoAIgBUAGkAbQBlAHMAIABO
AGUAdwAgAFIAbwBtAGEAbgAiADsADQAKACAAIABtAHMAbwAtAG4AbwAtAHAAcgBvAG8AZgA6AHkA
ZQBzADsAdABlAHgAdAAtAGQAZQBjAG8AcgBhAHQAaQBvAG4AOgBuAG8AbgBlADsAdABlAHgAdAAt
AHUAbgBkAGUAcgBsAGkAbgBlADoAbgBvAG4AZQAnAD4APAAhAC0ALQBbAGkAZgAgAGcAdABlACAA
dgBtAGwAIAAxAF0APgA8AHYAOgBzAGgAYQBwAGUADQAKACAAIAAgAGkAZAA9ACIAIAQ4BEEEQwQ9
BD4EOgRfAHgAMAAwADIAMABfADEANwAiACAAbwA6AHMAcABpAGQAPQAiAF8AeAAwADAAMAAwAF8A
aQAxADEAOAAxACIAIAB0AHkAcABlAD0AIgAjAF8AeAAwADAAMAAwAF8AdAA3ADUAIgAgAGEAbAB0
AD0AIgBoAHQAdABwADoALwAvAHcAdwB3AC4AbQBhAHQAcgBpAHgAcwBjAGkAZQBuAGMAZQAuAGMA
bwBtAC8AaQBtAGEAZwBlAHMALwBjAHkAYQBuAF8AYgBhAGwAbABfAHcAaABpAHQAZQAuAGcAaQBm
ACIADQAKACAAIAAgAGgAcgBlAGYAPQAiAGgAdAB0AHAAOgAvAC8AdwB3AHcALgBtAGEAdAByAGkA
eABzAGMAaQBlAG4AYwBlAC4AYwBvAG0ALwBjAGcAaQAvAHAAcgBvAHQAZQBpAG4AXwB2AGkAZQB3
AC4AcABsAD8AZgBpAGwAZQA9AC4ALgAlADIARgBkAGEAdABhACUAMgBGADIAMAAxADUAMQAyADIA
NAAlADIARgBGAFQAVABwAGYAYQBUAFQAUwAuAGQAYQB0ACYAYQBtAHAAOwBoAGkAdAA9ADQAJgBh
AG0AcAA7AGQAYgBfAGkAZAB4AD0AMQAmAGEAbQBwADsAcwBlAHMAcwBpAG8AbgBJAEQAPQBnAHUA
ZQBzAHQAXwBnAHUAZQBzAHQAcwBlAHMAcwBpAG8AbgAiAA0ACgAgACAAIAB0AGEAcgBnAGUAdAA9
ACIAXwBiAGwAYQBuAGsAIgAgAHMAdAB5AGwAZQA9ACcAdwBpAGQAdABoADoAMQAyAHAAdAA7AGgA
ZQBpAGcAaAB0ADoAMQAyAHAAdAA7AHYAaQBzAGkAYgBpAGwAaQB0AHkAOgB2AGkAcwBpAGIAbABl
ADsADQAKACAAIAAgAG0AcwBvAC0AdwByAGEAcAAtAHMAdAB5AGwAZQA6AHMAcQB1AGEAcgBlACcA
IABvADoAYgB1AHQAdABvAG4APQAiAHQAIgA+AA0ACgAgACAAIAA8AHYAOgBpAG0AYQBnAGUAZABh
AHQAYQAgAHMAcgBjAD0AIgBNAGEAcwBjAG8AdABVAG4AaQBwAHIAbwB0AGgAdQBtAGEAbgAyADMA
LgBmAGkAbABlAHMALwBpAG0AYQBnAGUAMAAwADMALgBnAGkAZgAiACAAbwA6AHQAaQB0AGwAZQA9
ACIAYwB5AGEAbgBfAGIAYQBsAGwAXwB3AGgAaQB0AGUAIgAvAD4ADQAKACAAIAA8AC8AdgA6AHMA
aABhAHAAZQA+ADwAIQBbAGUAbgBkAGkAZgBdAC0ALQA+ADwAIQBbAGkAZgAgACEAdgBtAGwAXQA+
ADwAcwBwAGEAbgAgAHMAdAB5AGwAZQA9ACcAbQBzAG8ALQBpAGcAbgBvAHIAZQA6AHYAZwBsAGEA
eQBvAHUAdAAnAD4APABpAG0AZwANAAoAIAAgAGIAbwByAGQAZQByAD0AMAAgAHcAaQBkAHQAaAA9
ADEANgAgAGgAZQBpAGcAaAB0AD0AMQA2ACAAcwByAGMAPQAiAE0AYQBzAGMAbwB0AFUAbgBpAHAA
cgBvAHQAaAB1AG0AYQBuADIAMwAuAGYAaQBsAGUAcwAvAGkAbQBhAGcAZQAwADAAMwAuAGcAaQBm
ACIADQAKACAAIABhAGwAdAA9ACIAaAB0AHQAcAA6AC8ALwB3AHcAdwAuAG0AYQB0AHIAaQB4AHMA
YwBpAGUAbgBjAGUALgBjAG8AbQAvAGkAbQBhAGcAZQBzAC8AYwB5AGEAbgBfAGIAYQBsAGwAXwB3
AGgAaQB0AGUALgBnAGkAZgAiACAAdgA6AHMAaABhAHAAZQBzAD0AIgAgBDgEQQRDBD0EPgQ6BF8A
eAAwADAAMgAwAF8AMQA3ACIAPgA8AC8AcwBwAGEAbgA+ADwAIQBbAGUAbgBkAGkAZgBdAD4APAAv
AHMAcABhAG4APgA8AC8AYQA+ADwAcwBwAGEAbgANAAoAIAAgAHMAdAB5AGwAZQA9ACcAbQBzAG8A
LQBmAGEAcgBlAGEAcwB0AC0AZgBvAG4AdAAtAGYAYQBtAGkAbAB5ADoAIgBUAGkAbQBlAHMAIABO
AGUAdwAgAFIAbwBtAGEAbgAiACcAPgA8AG8AOgBwAD4APAAvAG8AOgBwAD4APAAvAHMAcABhAG4A
PgA8AC8AcAA+AA0ACgAgACAAPAAvAHQAZAA+AA0ACgAgACAAPAB0AGQAIABzAHQAeQBsAGUAPQAn
AHAAYQBkAGQAaQBuAGcAOgAuADcANQBwAHQAIAAuADcANQBwAHQAIAAuADcANQBwAHQAIAAuADcA
NQBwAHQAJwA+AA0ACgAgACAAPABwACAAYwBsAGEAcwBzAD0ATQBzAG8ATgBvAHIAbQBhAGwAPgA8
AHMAcABhAG4AIABzAHQAeQBsAGUAPQAnAG0AcwBvAC0AZgBhAHIAZQBhAHMAdAAtAGYAbwBuAHQA
LQBmAGEAbQBpAGwAeQA6ACIAVABpAG0AZQBzACAATgBlAHcAIABSAG8AbQBhAG4AIgAnAD4AJgBu
AGIAcwBwADsAPABvADoAcAA+ADwALwBvADoAcAA+ADwALwBzAHAAYQBuAD4APAAvAHAAPgANAAoA
IAAgADwALwB0AGQAPgANAAoAIAAgADwAdABkACAAcwB0AHkAbABlAD0AJwBwAGEAZABkAGkAbgBn
ADoALgA3ADUAcAB0ACAALgA3ADUAcAB0ACAALgA3ADUAcAB0ACAALgA3ADUAcAB0ACcAPgANAAoA
IAAgADwAcAAgAGMAbABhAHMAcwA9AE0AcwBvAE4AbwByAG0AYQBsACAAYQBsAGkAZwBuAD0AYwBl
AG4AdABlAHIAIABzAHQAeQBsAGUAPQAnAHQAZQB4AHQALQBhAGwAaQBnAG4AOgBjAGUAbgB0AGUA
cgAnAD4APABhAA0ACgAgACAAaAByAGUAZgA9ACIAaAB0AHQAcAA6AC8ALwB3AHcAdwAuAG0AYQB0
AHIAaQB4AHMAYwBpAGUAbgBjAGUALgBjAG8AbQAvAGMAZwBpAC8AcAByAG8AdABlAGkAbgBfAHYA
aQBlAHcALgBwAGwAPwBmAGkAbABlAD0ALgAuACUAMgBGAGQAYQB0AGEAJQAyAEYAMgAwADEANQAx
ADIAMgA0ACUAMgBGAEYAVABUAHAAZgBhAFQAVABTAC4AZABhAHQAJgBhAG0AcAA7AGgAaQB0AD0A
NgAmAGEAbQBwADsAZABiAF8AaQBkAHgAPQAxACYAYQBtAHAAOwBzAGUAcwBzAGkAbwBuAEkARAA9
AGcAdQBlAHMAdABfAGcAdQBlAHMAdABzAGUAcwBzAGkAbwBuACIADQAKACAAIAB0AGEAcgBnAGUA
dAA9ACIAXwBiAGwAYQBuAGsAIgA+ADwAcwBwAGEAbgAgAHMAdAB5AGwAZQA9ACcAbQBzAG8ALQBm
AGEAcgBlAGEAcwB0AC0AZgBvAG4AdAAtAGYAYQBtAGkAbAB5ADoAIgBUAGkAbQBlAHMAIABOAGUA
dwAgAFIAbwBtAGEAbgAiADsADQAKACAAIABtAHMAbwAtAG4AbwAtAHAAcgBvAG8AZgA6AHkAZQBz
ADsAdABlAHgAdAAtAGQAZQBjAG8AcgBhAHQAaQBvAG4AOgBuAG8AbgBlADsAdABlAHgAdAAtAHUA
bgBkAGUAcgBsAGkAbgBlADoAbgBvAG4AZQAnAD4APAAhAC0ALQBbAGkAZgAgAGcAdABlACAAdgBt
AGwAIAAxAF0APgA8AHYAOgBzAGgAYQBwAGUADQAKACAAIAAgAGkAZAA9ACIAIAQ4BEEEQwQ9BD4E
OgRfAHgAMAAwADIAMABfADEAOAAiACAAbwA6AHMAcABpAGQAPQAiAF8AeAAwADAAMAAwAF8AaQAx
ADEAOAAwACIAIAB0AHkAcABlAD0AIgAjAF8AeAAwADAAMAAwAF8AdAA3ADUAIgAgAGEAbAB0AD0A
IgBoAHQAdABwADoALwAvAHcAdwB3AC4AbQBhAHQAcgBpAHgAcwBjAGkAZQBuAGMAZQAuAGMAbwBt
AC8AaQBtAGEAZwBlAHMALwBjAHkAYQBuAF8AYgBhAGwAbABfAHcAaABpAHQAZQAuAGcAaQBmACIA
DQAKACAAIAAgAGgAcgBlAGYAPQAiAGgAdAB0AHAAOgAvAC8AdwB3AHcALgBtAGEAdAByAGkAeABz
AGMAaQBlAG4AYwBlAC4AYwBvAG0ALwBjAGcAaQAvAHAAcgBvAHQAZQBpAG4AXwB2AGkAZQB3AC4A
cABsAD8AZgBpAGwAZQA9AC4ALgAlADIARgBkAGEAdABhACUAMgBGADIAMAAxADUAMQAyADIANAAl
ADIARgBGAFQAVABwAGYAYQBUAFQAUwAuAGQAYQB0ACYAYQBtAHAAOwBoAGkAdAA9ADYAJgBhAG0A
cAA7AGQAYgBfAGkAZAB4AD0AMQAmAGEAbQBwADsAcwBlAHMAcwBpAG8AbgBJAEQAPQBnAHUAZQBz
AHQAXwBnAHUAZQBzAHQAcwBlAHMAcwBpAG8AbgAiAA0ACgAgACAAIAB0AGEAcgBnAGUAdAA9ACIA
XwBiAGwAYQBuAGsAIgAgAHMAdAB5AGwAZQA9ACcAdwBpAGQAdABoADoAMQAyAHAAdAA7AGgAZQBp
AGcAaAB0ADoAMQAyAHAAdAA7AHYAaQBzAGkAYgBpAGwAaQB0AHkAOgB2AGkAcwBpAGIAbABlADsA
DQAKACAAIAAgAG0AcwBvAC0AdwByAGEAcAAtAHMAdAB5AGwAZQA6AHMAcQB1AGEAcgBlACcAIABv
ADoAYgB1AHQAdABvAG4APQAiAHQAIgA+AA0ACgAgACAAIAA8AHYAOgBpAG0AYQBnAGUAZABhAHQA
YQAgAHMAcgBjAD0AIgBNAGEAcwBjAG8AdABVAG4AaQBwAHIAbwB0AGgAdQBtAGEAbgAyADMALgBm
AGkAbABlAHMALwBpAG0AYQBnAGUAMAAwADMALgBnAGkAZgAiACAAbwA6AHQAaQB0AGwAZQA9ACIA
YwB5AGEAbgBfAGIAYQBsAGwAXwB3AGgAaQB0AGUAIgAvAD4ADQAKACAAIAA8AC8AdgA6AHMAaABh
AHAAZQA+ADwAIQBbAGUAbgBkAGkAZgBdAC0ALQA+ADwAIQBbAGkAZgAgACEAdgBtAGwAXQA+ADwA
cwBwAGEAbgAgAHMAdAB5AGwAZQA9ACcAbQBzAG8ALQBpAGcAbgBvAHIAZQA6AHYAZwBsAGEAeQBv
AHUAdAAnAD4APABpAG0AZwANAAoAIAAgAGIAbwByAGQAZQByAD0AMAAgAHcAaQBkAHQAaAA9ADEA
NgAgAGgAZQBpAGcAaAB0AD0AMQA2ACAAcwByAGMAPQAiAE0AYQBzAGMAbwB0AFUAbgBpAHAAcgBv
AHQAaAB1AG0AYQBuADIAMwAuAGYAaQBsAGUAcwAvAGkAbQBhAGcAZQAwADAAMwAuAGcAaQBmACIA
DQAKACAAIABhAGwAdAA9ACIAaAB0AHQAcAA6AC8ALwB3AHcAdwAuAG0AYQB0AHIAaQB4AHMAYwBp
AGUAbgBjAGUALgBjAG8AbQAvAGkAbQBhAGcAZQBzAC8AYwB5AGEAbgBfAGIAYQBsAGwAXwB3AGgA
aQB0AGUALgBnAGkAZgAiACAAdgA6AHMAaABhAHAAZQBzAD0AIgAgBDgEQQRDBD0EPgQ6BF8AeAAw
ADAAMgAwAF8AMQA4ACIAPgA8AC8AcwBwAGEAbgA+ADwAIQBbAGUAbgBkAGkAZgBdAD4APAAvAHMA
cABhAG4APgA8AC8AYQA+ADwAcwBwAGEAbgANAAoAIAAgAHMAdAB5AGwAZQA9ACcAbQBzAG8ALQBm
AGEAcgBlAGEAcwB0AC0AZgBvAG4AdAAtAGYAYQBtAGkAbAB5ADoAIgBUAGkAbQBlAHMAIABOAGUA
dwAgAFIAbwBtAGEAbgAiACcAPgA8AG8AOgBwAD4APAAvAG8AOgBwAD4APAAvAHMAcABhAG4APgA8
AC8AcAA+AA0ACgAgACAAPAAvAHQAZAA+AA0ACgAgACAAPAB0AGQAIABzAHQAeQBsAGUAPQAnAHAA
YQBkAGQAaQBuAGcAOgAuADcANQBwAHQAIAAuADcANQBwAHQAIAAuADcANQBwAHQAIAAuADcANQBw
AHQAJwA+AA0ACgAgACAAPABwACAAYwBsAGEAcwBzAD0ATQBzAG8ATgBvAHIAbQBhAGwAPgA8AHMA
cABhAG4AIABzAHQAeQBsAGUAPQAnAG0AcwBvAC0AZgBhAHIAZQBhAHMAdAAtAGYAbwBuAHQALQBm
AGEAbQBpAGwAeQA6ACIAVABpAG0AZQBzACAATgBlAHcAIABSAG8AbQBhAG4AIgAnAD4AJgBuAGIA
cwBwADsAPABvADoAcAA+ADwALwBvADoAcAA+ADwALwBzAHAAYQBuAD4APAAvAHAAPgANAAoAIAAg
ADwALwB0AGQAPgANAAoAIAAgADwAdABkACAAcwB0AHkAbABlAD0AJwBwAGEAZABkAGkAbgBnADoA
LgA3ADUAcAB0ACAALgA3ADUAcAB0ACAALgA3ADUAcAB0ACAALgA3ADUAcAB0ACcAPgANAAoAIAAg
ADwAcAAgAGMAbABhAHMAcwA9AE0AcwBvAE4AbwByAG0AYQBsAD4APABzAHAAYQBuACAAcwB0AHkA
bABlAD0AJwBtAHMAbwAtAGYAYQByAGUAYQBzAHQALQBmAG8AbgB0AC0AZgBhAG0AaQBsAHkAOgAi
AFQAaQBtAGUAcwAgAE4AZQB3ACAAUgBvAG0AYQBuACIAJwA+ACYAbgBiAHMAcAA7ADwAbwA6AHAA
PgA8AC8AbwA6AHAAPgA8AC8AcwBwAGEAbgA+ADwALwBwAD4ADQAKACAAIAA8AC8AdABkAD4ADQAK
ACAAIAA8AHQAZAAgAHMAdAB5AGwAZQA9ACcAcABhAGQAZABpAG4AZwA6AC4ANwA1AHAAdAAgAC4A
NwA1AHAAdAAgAC4ANwA1AHAAdAAgAC4ANwA1AHAAdAAnAD4ADQAKACAAIAA8AHAAIABjAGwAYQBz
AHMAPQBNAHMAbwBOAG8AcgBtAGEAbAA+ADwAcwBwAGEAbgAgAHMAdAB5AGwAZQA9ACcAbQBzAG8A
LQBmAGEAcgBlAGEAcwB0AC0AZgBvAG4AdAAtAGYAYQBtAGkAbAB5ADoAIgBUAGkAbQBlAHMAIABO
AGUAdwAgAFIAbwBtAGEAbgAiACcAPgAmAG4AYgBzAHAAOwA8AG8AOgBwAD4APAAvAG8AOgBwAD4A
PAAvAHMAcABhAG4APgA8AC8AcAA+AA0ACgAgACAAPAAvAHQAZAA+AA0ACgAgACAAPAB0AGQAIABz
AHQAeQBsAGUAPQAnAHAAYQBkAGQAaQBuAGcAOgAuADcANQBwAHQAIAAuADcANQBwAHQAIAAuADcA
NQBwAHQAIAAuADcANQBwAHQAJwA+AA0ACgAgACAAPABwACAAYwBsAGEAcwBzAD0ATQBzAG8ATgBv
AHIAbQBhAGwAPgA8AHMAcABhAG4AIABzAHQAeQBsAGUAPQAnAG0AcwBvAC0AZgBhAHIAZQBhAHMA
dAAtAGYAbwBuAHQALQBmAGEAbQBpAGwAeQA6ACIAVABpAG0AZQBzACAATgBlAHcAIABSAG8AbQBh
AG4AIgAnAD4AJgBuAGIAcwBwADsAPABvADoAcAA+ADwALwBvADoAcAA+ADwALwBzAHAAYQBuAD4A
PAAvAHAAPgANAAoAIAAgADwALwB0AGQAPgANAAoAIAAgADwAdABkACAAcwB0AHkAbABlAD0AJwBw
AGEAZABkAGkAbgBnADoALgA3ADUAcAB0ACAALgA3ADUAcAB0ACAALgA3ADUAcAB0ACAALgA3ADUA
cAB0ACcAPgANAAoAIAAgADwAcAAgAGMAbABhAHMAcwA9AE0AcwBvAE4AbwByAG0AYQBsAD4APABz
AHAAYQBuACAAcwB0AHkAbABlAD0AJwBtAHMAbwAtAGYAYQByAGUAYQBzAHQALQBmAG8AbgB0AC0A
ZgBhAG0AaQBsAHkAOgAiAFQAaQBtAGUAcwAgAE4AZQB3ACAAUgBvAG0AYQBuACIAJwA+ACYAbgBi
AHMAcAA7ADwAbwA6AHAAPgA8AC8AbwA6AHAAPgA8AC8AcwBwAGEAbgA+ADwALwBwAD4ADQAKACAA
IAA8AC8AdABkAD4ADQAKACAAIAA8AHQAZAAgAHMAdAB5AGwAZQA9ACcAcABhAGQAZABpAG4AZwA6
AC4ANwA1AHAAdAAgAC4ANwA1AHAAdAAgAC4ANwA1AHAAdAAgAC4ANwA1AHAAdAAnAD4ADQAKACAA
IAA8AHAAIABjAGwAYQBzAHMAPQBNAHMAbwBOAG8AcgBtAGEAbAAgAGEAbABpAGcAbgA9AGMAZQBu
AHQAZQByACAAcwB0AHkAbABlAD0AJwB0AGUAeAB0AC0AYQBsAGkAZwBuADoAYwBlAG4AdABlAHIA
JwA+ADwAYQANAAoAIAAgAGgAcgBlAGYAPQAiAGgAdAB0AHAAOgAvAC8AdwB3AHcALgBtAGEAdABy
AGkAeABzAGMAaQBlAG4AYwBlAC4AYwBvAG0ALwBjAGcAaQAvAHAAcgBvAHQAZQBpAG4AXwB2AGkA
ZQB3AC4AcABsAD8AZgBpAGwAZQA9AC4ALgAlADIARgBkAGEAdABhACUAMgBGADIAMAAxADUAMQAy
ADIANAAlADIARgBGAFQAVABwAGYAYQBUAFQAUwAuAGQAYQB0ACYAYQBtAHAAOwBoAGkAdAA9ADEA
MgAmAGEAbQBwADsAZABiAF8AaQBkAHgAPQAxACYAYQBtAHAAOwBzAGUAcwBzAGkAbwBuAEkARAA9
AGcAdQBlAHMAdABfAGcAdQBlAHMAdABzAGUAcwBzAGkAbwBuACIADQAKACAAIAB0AGEAcgBnAGUA
dAA9ACIAXwBiAGwAYQBuAGsAIgA+ADwAcwBwAGEAbgAgAHMAdAB5AGwAZQA9ACcAbQBzAG8ALQBm
AGEAcgBlAGEAcwB0AC0AZgBvAG4AdAAtAGYAYQBtAGkAbAB5ADoAIgBUAGkAbQBlAHMAIABOAGUA
dwAgAFIAbwBtAGEAbgAiADsADQAKACAAIABtAHMAbwAtAG4AbwAtAHAAcgBvAG8AZgA6AHkAZQBz
ADsAdABlAHgAdAAtAGQAZQBjAG8AcgBhAHQAaQBvAG4AOgBuAG8AbgBlADsAdABlAHgAdAAtAHUA
bgBkAGUAcgBsAGkAbgBlADoAbgBvAG4AZQAnAD4APAAhAC0ALQBbAGkAZgAgAGcAdABlACAAdgBt
AGwAIAAxAF0APgA8AHYAOgBzAGgAYQBwAGUADQAKACAAIAAgAGkAZAA9ACIAIAQ4BEEEQwQ9BD4E
OgRfAHgAMAAwADIAMABfADEAOQAiACAAbwA6AHMAcABpAGQAPQAiAF8AeAAwADAAMAAwAF8AaQAx
ADEANwA5ACIAIAB0AHkAcABlAD0AIgAjAF8AeAAwADAAMAAwAF8AdAA3ADUAIgAgAGEAbAB0AD0A
IgBoAHQAdABwADoALwAvAHcAdwB3AC4AbQBhAHQAcgBpAHgAcwBjAGkAZQBuAGMAZQAuAGMAbwBt
AC8AaQBtAGEAZwBlAHMALwBjAHkAYQBuAF8AYgBhAGwAbABfAHcAaABpAHQAZQAuAGcAaQBmACIA
DQAKACAAIAAgAGgAcgBlAGYAPQAiAGgAdAB0AHAAOgAvAC8AdwB3AHcALgBtAGEAdAByAGkAeABz
AGMAaQBlAG4AYwBlAC4AYwBvAG0ALwBjAGcAaQAvAHAAcgBvAHQAZQBpAG4AXwB2AGkAZQB3AC4A
cABsAD8AZgBpAGwAZQA9AC4ALgAlADIARgBkAGEAdABhACUAMgBGADIAMAAxADUAMQAyADIANAAl
ADIARgBGAFQAVABwAGYAYQBUAFQAUwAuAGQAYQB0ACYAYQBtAHAAOwBoAGkAdAA9ADEAMgAmAGEA
bQBwADsAZABiAF8AaQBkAHgAPQAxACYAYQBtAHAAOwBzAGUAcwBzAGkAbwBuAEkARAA9AGcAdQBl
AHMAdABfAGcAdQBlAHMAdABzAGUAcwBzAGkAbwBuACIADQAKACAAIAAgAHQAYQByAGcAZQB0AD0A
IgBfAGIAbABhAG4AawAiACAAcwB0AHkAbABlAD0AJwB3AGkAZAB0AGgAOgAxADIAcAB0ADsAaABl
AGkAZwBoAHQAOgAxADIAcAB0ADsAdgBpAHMAaQBiAGkAbABpAHQAeQA6AHYAaQBzAGkAYgBsAGUA
OwANAAoAIAAgACAAbQBzAG8ALQB3AHIAYQBwAC0AcwB0AHkAbABlADoAcwBxAHUAYQByAGUAJwAg
AG8AOgBiAHUAdAB0AG8AbgA9ACIAdAAiAD4ADQAKACAAIAAgADwAdgA6AGkAbQBhAGcAZQBkAGEA
dABhACAAcwByAGMAPQAiAE0AYQBzAGMAbwB0AFUAbgBpAHAAcgBvAHQAaAB1AG0AYQBuADIAMwAu
AGYAaQBsAGUAcwAvAGkAbQBhAGcAZQAwADAAMwAuAGcAaQBmACIAIABvADoAdABpAHQAbABlAD0A
IgBjAHkAYQBuAF8AYgBhAGwAbABfAHcAaABpAHQAZQAiAC8APgANAAoAIAAgADwALwB2ADoAcwBo
AGEAcABlAD4APAAhAFsAZQBuAGQAaQBmAF0ALQAtAD4APAAhAFsAaQBmACAAIQB2AG0AbABdAD4A
PABzAHAAYQBuACAAcwB0AHkAbABlAD0AJwBtAHMAbwAtAGkAZwBuAG8AcgBlADoAdgBnAGwAYQB5
AG8AdQB0ACcAPgA8AGkAbQBnAA0ACgAgACAAYgBvAHIAZABlAHIAPQAwACAAdwBpAGQAdABoAD0A
MQA2ACAAaABlAGkAZwBoAHQAPQAxADYAIABzAHIAYwA9ACIATQBhAHMAYwBvAHQAVQBuAGkAcABy
AG8AdABoAHUAbQBhAG4AMgAzAC4AZgBpAGwAZQBzAC8AaQBtAGEAZwBlADAAMAAzAC4AZwBpAGYA
IgANAAoAIAAgAGEAbAB0AD0AIgBoAHQAdABwADoALwAvAHcAdwB3AC4AbQBhAHQAcgBpAHgAcwBj
AGkAZQBuAGMAZQAuAGMAbwBtAC8AaQBtAGEAZwBlAHMALwBjAHkAYQBuAF8AYgBhAGwAbABfAHcA
aABpAHQAZQAuAGcAaQBmACIAIAB2ADoAcwBoAGEAcABlAHMAPQAiACAEOARBBEMEPQQ+BDoEXwB4
ADAAMAAyADAAXwAxADkAIgA+ADwALwBzAHAAYQBuAD4APAAhAFsAZQBuAGQAaQBmAF0APgA8AC8A
cwBwAGEAbgA+ADwALwBhAD4APABzAHAAYQBuAA0ACgAgACAAcwB0AHkAbABlAD0AJwBtAHMAbwAt
AGYAYQByAGUAYQBzAHQALQBmAG8AbgB0AC0AZgBhAG0AaQBsAHkAOgAiAFQAaQBtAGUAcwAgAE4A
ZQB3ACAAUgBvAG0AYQBuACIAJwA+ADwAbwA6AHAAPgA8AC8AbwA6AHAAPgA8AC8AcwBwAGEAbgA+
ADwALwBwAD4ADQAKACAAIAA8AC8AdABkAD4ADQAKACAAIAA8AHQAZAAgAHMAdAB5AGwAZQA9ACcA
cABhAGQAZABpAG4AZwA6AC4ANwA1AHAAdAAgAC4ANwA1AHAAdAAgAC4ANwA1AHAAdAAgAC4ANwA1
AHAAdAAnAD4ADQAKACAAIAA8AHAAIABjAGwAYQBzAHMAPQBNAHMAbwBOAG8AcgBtAGEAbAAgAGEA
bABpAGcAbgA9AGMAZQBuAHQAZQByACAAcwB0AHkAbABlAD0AJwB0AGUAeAB0AC0AYQBsAGkAZwBu
ADoAYwBlAG4AdABlAHIAJwA+ADwAYQANAAoAIAAgAGgAcgBlAGYAPQAiAGgAdAB0AHAAOgAvAC8A
dwB3AHcALgBtAGEAdAByAGkAeABzAGMAaQBlAG4AYwBlAC4AYwBvAG0ALwBjAGcAaQAvAHAAcgBv
AHQAZQBpAG4AXwB2AGkAZQB3AC4AcABsAD8AZgBpAGwAZQA9AC4ALgAlADIARgBkAGEAdABhACUA
MgBGADIAMAAxADUAMQAyADIANAAlADIARgBGAFQAVABwAGYAYQBUAFQAUwAuAGQAYQB0ACYAYQBt
AHAAOwBoAGkAdAA9ADEAMwAmAGEAbQBwADsAZABiAF8AaQBkAHgAPQAxACYAYQBtAHAAOwBzAGUA
cwBzAGkAbwBuAEkARAA9AGcAdQBlAHMAdABfAGcAdQBlAHMAdABzAGUAcwBzAGkAbwBuACIADQAK
ACAAIAB0AGEAcgBnAGUAdAA9ACIAXwBiAGwAYQBuAGsAIgA+ADwAcwBwAGEAbgAgAHMAdAB5AGwA
ZQA9ACcAbQBzAG8ALQBmAGEAcgBlAGEAcwB0AC0AZgBvAG4AdAAtAGYAYQBtAGkAbAB5ADoAIgBU
AGkAbQBlAHMAIABOAGUAdwAgAFIAbwBtAGEAbgAiADsADQAKACAAIABtAHMAbwAtAG4AbwAtAHAA
cgBvAG8AZgA6AHkAZQBzADsAdABlAHgAdAAtAGQAZQBjAG8AcgBhAHQAaQBvAG4AOgBuAG8AbgBl
ADsAdABlAHgAdAAtAHUAbgBkAGUAcgBsAGkAbgBlADoAbgBvAG4AZQAnAD4APAAhAC0ALQBbAGkA
ZgAgAGcAdABlACAAdgBtAGwAIAAxAF0APgA8AHYAOgBzAGgAYQBwAGUADQAKACAAIAAgAGkAZAA9
ACIAIAQ4BEEEQwQ9BD4EOgRfAHgAMAAwADIAMABfADIAMAAiACAAbwA6AHMAcABpAGQAPQAiAF8A
eAAwADAAMAAwAF8AaQAxADEANwA4ACIAIAB0AHkAcABlAD0AIgAjAF8AeAAwADAAMAAwAF8AdAA3
ADUAIgAgAGEAbAB0AD0AIgBoAHQAdABwADoALwAvAHcAdwB3AC4AbQBhAHQAcgBpAHgAcwBjAGkA
ZQBuAGMAZQAuAGMAbwBtAC8AaQBtAGEAZwBlAHMALwBjAHkAYQBuAF8AYgBhAGwAbABfAHcAaABp
AHQAZQAuAGcAaQBmACIADQAKACAAIAAgAGgAcgBlAGYAPQAiAGgAdAB0AHAAOgAvAC8AdwB3AHcA
LgBtAGEAdAByAGkAeABzAGMAaQBlAG4AYwBlAC4AYwBvAG0ALwBjAGcAaQAvAHAAcgBvAHQAZQBp
AG4AXwB2AGkAZQB3AC4AcABsAD8AZgBpAGwAZQA9AC4ALgAlADIARgBkAGEAdABhACUAMgBGADIA
MAAxADUAMQAyADIANAAlADIARgBGAFQAVABwAGYAYQBUAFQAUwAuAGQAYQB0ACYAYQBtAHAAOwBo
AGkAdAA9ADEAMwAmAGEAbQBwADsAZABiAF8AaQBkAHgAPQAxACYAYQBtAHAAOwBzAGUAcwBzAGkA
bwBuAEkARAA9AGcAdQBlAHMAdABfAGcAdQBlAHMAdABzAGUAcwBzAGkAbwBuACIADQAKACAAIAAg
AHQAYQByAGcAZQB0AD0AIgBfAGIAbABhAG4AawAiACAAcwB0AHkAbABlAD0AJwB3AGkAZAB0AGgA
OgAxADIAcAB0ADsAaABlAGkAZwBoAHQAOgAxADIAcAB0ADsAdgBpAHMAaQBiAGkAbABpAHQAeQA6
AHYAaQBzAGkAYgBsAGUAOwANAAoAIAAgACAAbQBzAG8ALQB3AHIAYQBwAC0AcwB0AHkAbABlADoA
cwBxAHUAYQByAGUAJwAgAG8AOgBiAHUAdAB0AG8AbgA9ACIAdAAiAD4ADQAKACAAIAAgADwAdgA6
AGkAbQBhAGcAZQBkAGEAdABhACAAcwByAGMAPQAiAE0AYQBzAGMAbwB0AFUAbgBpAHAAcgBvAHQA
aAB1AG0AYQBuADIAMwAuAGYAaQBsAGUAcwAvAGkAbQBhAGcAZQAwADAAMwAuAGcAaQBmACIAIABv
ADoAdABpAHQAbABlAD0AIgBjAHkAYQBuAF8AYgBhAGwAbABfAHcAaABpAHQAZQAiAC8APgANAAoA
IAAgADwALwB2ADoAcwBoAGEAcABlAD4APAAhAFsAZQBuAGQAaQBmAF0ALQAtAD4APAAhAFsAaQBm
ACAAIQB2AG0AbABdAD4APABzAHAAYQBuACAAcwB0AHkAbABlAD0AJwBtAHMAbwAtAGkAZwBuAG8A
cgBlADoAdgBnAGwAYQB5AG8AdQB0ACcAPgA8AGkAbQBnAA0ACgAgACAAYgBvAHIAZABlAHIAPQAw
ACAAdwBpAGQAdABoAD0AMQA2ACAAaABlAGkAZwBoAHQAPQAxADYAIABzAHIAYwA9ACIATQBhAHMA
YwBvAHQAVQBuAGkAcAByAG8AdABoAHUAbQBhAG4AMgAzAC4AZgBpAGwAZQBzAC8AaQBtAGEAZwBl
ADAAMAAzAC4AZwBpAGYAIgANAAoAIAAgAGEAbAB0AD0AIgBoAHQAdABwADoALwAvAHcAdwB3AC4A
bQBhAHQAcgBpAHgAcwBjAGkAZQBuAGMAZQAuAGMAbwBtAC8AaQBtAGEAZwBlAHMALwBjAHkAYQBu
AF8AYgBhAGwAbABfAHcAaABpAHQAZQAuAGcAaQBmACIAIAB2ADoAcwBoAGEAcABlAHMAPQAiACAE
OARBBEMEPQQ+BDoEXwB4ADAAMAAyADAAXwAyADAAIgA+ADwALwBzAHAAYQBuAD4APAAhAFsAZQBu
AGQAaQBmAF0APgA8AC8AcwBwAGEAbgA+ADwALwBhAD4APABzAHAAYQBuAA0ACgAgACAAcwB0AHkA
bABlAD0AJwBtAHMAbwAtAGYAYQByAGUAYQBzAHQALQBmAG8AbgB0AC0AZgBhAG0AaQBsAHkAOgAi
AFQAaQBtAGUAcwAgAE4AZQB3ACAAUgBvAG0AYQBuACIAJwA+ADwAbwA6AHAAPgA8AC8AbwA6AHAA
PgA8AC8AcwBwAGEAbgA+ADwALwBwAD4ADQAKACAAIAA8AC8AdABkAD4ADQAKACAAIAA8AHQAZAAg
AHMAdAB5AGwAZQA9ACcAcABhAGQAZABpAG4AZwA6AC4ANwA1AHAAdAAgAC4ANwA1AHAAdAAgAC4A
NwA1AHAAdAAgAC4ANwA1AHAAdAAnAD4ADQAKACAAIAA8AHAAIABjAGwAYQBzAHMAPQBNAHMAbwBO
AG8AcgBtAGEAbAA+ADwAcwBwAGEAbgAgAHMAdAB5AGwAZQA9ACcAbQBzAG8ALQBmAGEAcgBlAGEA
cwB0AC0AZgBvAG4AdAAtAGYAYQBtAGkAbAB5ADoAIgBUAGkAbQBlAHMAIABOAGUAdwAgAFIAbwBt
AGEAbgAiACcAPgAmAG4AYgBzAHAAOwA8AG8AOgBwAD4APAAvAG8AOgBwAD4APAAvAHMAcABhAG4A
PgA8AC8AcAA+AA0ACgAgACAAPAAvAHQAZAA+AA0ACgAgACAAPAB0AGQAIABzAHQAeQBsAGUAPQAn
AHAAYQBkAGQAaQBuAGcAOgAuADcANQBwAHQAIAAuADcANQBwAHQAIAAuADcANQBwAHQAIAAuADcA
NQBwAHQAJwA+AA0ACgAgACAAPABwACAAYwBsAGEAcwBzAD0ATQBzAG8ATgBvAHIAbQBhAGwAPgA8
AHMAcABhAG4AIABzAHQAeQBsAGUAPQAnAG0AcwBvAC0AZgBhAHIAZQBhAHMAdAAtAGYAbwBuAHQA
LQBmAGEAbQBpAGwAeQA6ACIAVABpAG0AZQBzACAATgBlAHcAIABSAG8AbQBhAG4AIgAnAD4AJgBu
AGIAcwBwADsAPABvADoAcAA+ADwALwBvADoAcAA+ADwALwBzAHAAYQBuAD4APAAvAHAAPgANAAoA
IAAgADwALwB0AGQAPgANAAoAIAAgADwAdABkACAAcwB0AHkAbABlAD0AJwBwAGEAZABkAGkAbgBn
ADoALgA3ADUAcAB0ACAALgA3ADUAcAB0ACAALgA3ADUAcAB0ACAALgA3ADUAcAB0ACcAPgANAAoA
IAAgADwAcAAgAGMAbABhAHMAcwA9AE0AcwBvAE4AbwByAG0AYQBsACAAYQBsAGkAZwBuAD0AYwBl
AG4AdABlAHIAIABzAHQAeQBsAGUAPQAnAHQAZQB4AHQALQBhAGwAaQBnAG4AOgBjAGUAbgB0AGUA
cgAnAD4APABhAA0ACgAgACAAaAByAGUAZgA9ACIAaAB0AHQAcAA6AC8ALwB3AHcAdwAuAG0AYQB0
AHIAaQB4AHMAYwBpAGUAbgBjAGUALgBjAG8AbQAvAGMAZwBpAC8AcAByAG8AdABlAGkAbgBfAHYA
aQBlAHcALgBwAGwAPwBmAGkAbABlAD0ALgAuACUAMgBGAGQAYQB0AGEAJQAyAEYAMgAwADEANQAx
ADIAMgA0ACUAMgBGAEYAVABUAHAAZgBhAFQAVABTAC4AZABhAHQAJgBhAG0AcAA7AGgAaQB0AD0A
MQA2ACYAYQBtAHAAOwBkAGIAXwBpAGQAeAA9ADEAJgBhAG0AcAA7AHMAZQBzAHMAaQBvAG4ASQBE
AD0AZwB1AGUAcwB0AF8AZwB1AGUAcwB0AHMAZQBzAHMAaQBvAG4AIgANAAoAIAAgAHQAYQByAGcA
ZQB0AD0AIgBfAGIAbABhAG4AawAiAD4APABzAHAAYQBuACAAcwB0AHkAbABlAD0AJwBtAHMAbwAt
AGYAYQByAGUAYQBzAHQALQBmAG8AbgB0AC0AZgBhAG0AaQBsAHkAOgAiAFQAaQBtAGUAcwAgAE4A
ZQB3ACAAUgBvAG0AYQBuACIAOwANAAoAIAAgAG0AcwBvAC0AbgBvAC0AcAByAG8AbwBmADoAeQBl
AHMAOwB0AGUAeAB0AC0AZABlAGMAbwByAGEAdABpAG8AbgA6AG4AbwBuAGUAOwB0AGUAeAB0AC0A
dQBuAGQAZQByAGwAaQBuAGUAOgBuAG8AbgBlACcAPgA8ACEALQAtAFsAaQBmACAAZwB0AGUAIAB2
AG0AbAAgADEAXQA+ADwAdgA6AHMAaABhAHAAZQANAAoAIAAgACAAaQBkAD0AIgAgBDgEQQRDBD0E
PgQ6BF8AeAAwADAAMgAwAF8AMgAxACIAIABvADoAcwBwAGkAZAA9ACIAXwB4ADAAMAAwADAAXwBp
ADEAMQA3ADcAIgAgAHQAeQBwAGUAPQAiACMAXwB4ADAAMAAwADAAXwB0ADcANQAiACAAYQBsAHQA
PQAiAGgAdAB0AHAAOgAvAC8AdwB3AHcALgBtAGEAdAByAGkAeABzAGMAaQBlAG4AYwBlAC4AYwBv
AG0ALwBpAG0AYQBnAGUAcwAvAGMAeQBhAG4AXwBiAGEAbABsAF8AdwBoAGkAdABlAC4AZwBpAGYA
IgANAAoAIAAgACAAaAByAGUAZgA9ACIAaAB0AHQAcAA6AC8ALwB3AHcAdwAuAG0AYQB0AHIAaQB4
AHMAYwBpAGUAbgBjAGUALgBjAG8AbQAvAGMAZwBpAC8AcAByAG8AdABlAGkAbgBfAHYAaQBlAHcA
LgBwAGwAPwBmAGkAbABlAD0ALgAuACUAMgBGAGQAYQB0AGEAJQAyAEYAMgAwADEANQAxADIAMgA0
ACUAMgBGAEYAVABUAHAAZgBhAFQAVABTAC4AZABhAHQAJgBhAG0AcAA7AGgAaQB0AD0AMQA2ACYA
YQBtAHAAOwBkAGIAXwBpAGQAeAA9ADEAJgBhAG0AcAA7AHMAZQBzAHMAaQBvAG4ASQBEAD0AZwB1
AGUAcwB0AF8AZwB1AGUAcwB0AHMAZQBzAHMAaQBvAG4AIgANAAoAIAAgACAAdABhAHIAZwBlAHQA
PQAiAF8AYgBsAGEAbgBrACIAIABzAHQAeQBsAGUAPQAnAHcAaQBkAHQAaAA6ADEAMgBwAHQAOwBo
AGUAaQBnAGgAdAA6ADEAMgBwAHQAOwB2AGkAcwBpAGIAaQBsAGkAdAB5ADoAdgBpAHMAaQBiAGwA
ZQA7AA0ACgAgACAAIABtAHMAbwAtAHcAcgBhAHAALQBzAHQAeQBsAGUAOgBzAHEAdQBhAHIAZQAn
ACAAbwA6AGIAdQB0AHQAbwBuAD0AIgB0ACIAPgANAAoAIAAgACAAPAB2ADoAaQBtAGEAZwBlAGQA
YQB0AGEAIABzAHIAYwA9ACIATQBhAHMAYwBvAHQAVQBuAGkAcAByAG8AdABoAHUAbQBhAG4AMgAz
AC4AZgBpAGwAZQBzAC8AaQBtAGEAZwBlADAAMAAzAC4AZwBpAGYAIgAgAG8AOgB0AGkAdABsAGUA
PQAiAGMAeQBhAG4AXwBiAGEAbABsAF8AdwBoAGkAdABlACIALwA+AA0ACgAgACAAPAAvAHYAOgBz
AGgAYQBwAGUAPgA8ACEAWwBlAG4AZABpAGYAXQAtAC0APgA8ACEAWwBpAGYAIAAhAHYAbQBsAF0A
PgA8AHMAcABhAG4AIABzAHQAeQBsAGUAPQAnAG0AcwBvAC0AaQBnAG4AbwByAGUAOgB2AGcAbABh
AHkAbwB1AHQAJwA+ADwAaQBtAGcADQAKACAAIABiAG8AcgBkAGUAcgA9ADAAIAB3AGkAZAB0AGgA
PQAxADYAIABoAGUAaQBnAGgAdAA9ADEANgAgAHMAcgBjAD0AIgBNAGEAcwBjAG8AdABVAG4AaQBw
AHIAbwB0AGgAdQBtAGEAbgAyADMALgBmAGkAbABlAHMALwBpAG0AYQBnAGUAMAAwADMALgBnAGkA
ZgAiAA0ACgAgACAAYQBsAHQAPQAiAGgAdAB0AHAAOgAvAC8AdwB3AHcALgBtAGEAdAByAGkAeABz
AGMAaQBlAG4AYwBlAC4AYwBvAG0ALwBpAG0AYQBnAGUAcwAvAGMAeQBhAG4AXwBiAGEAbABsAF8A
dwBoAGkAdABlAC4AZwBpAGYAIgAgAHYAOgBzAGgAYQBwAGUAcwA9ACIAIAQ4BEEEQwQ9BD4EOgRf
AHgAMAAwADIAMABfADIAMQAiAD4APAAvAHMAcABhAG4APgA8ACEAWwBlAG4AZABpAGYAXQA+ADwA
LwBzAHAAYQBuAD4APAAvAGEAPgA8AHMAcABhAG4ADQAKACAAIABzAHQAeQBsAGUAPQAnAG0AcwBv
AC0AZgBhAHIAZQBhAHMAdAAtAGYAbwBuAHQALQBmAGEAbQBpAGwAeQA6ACIAVABpAG0AZQBzACAA
TgBlAHcAIABSAG8AbQBhAG4AIgAnAD4APABvADoAcAA+ADwALwBvADoAcAA+ADwALwBzAHAAYQBu
AD4APAAvAHAAPgANAAoAIAAgADwALwB0AGQAPgANAAoAIAAgADwAdABkACAAcwB0AHkAbABlAD0A
JwBwAGEAZABkAGkAbgBnADoALgA3ADUAcAB0ACAALgA3ADUAcAB0ACAALgA3ADUAcAB0ACAALgA3
ADUAcAB0ACcAPgANAAoAIAAgADwAcAAgAGMAbABhAHMAcwA9AE0AcwBvAE4AbwByAG0AYQBsAD4A
PABzAHAAYQBuACAAcwB0AHkAbABlAD0AJwBtAHMAbwAtAGYAYQByAGUAYQBzAHQALQBmAG8AbgB0
AC0AZgBhAG0AaQBsAHkAOgAiAFQAaQBtAGUAcwAgAE4AZQB3ACAAUgBvAG0AYQBuACIAJwA+ACYA
bgBiAHMAcAA7ADwAbwA6AHAAPgA8AC8AbwA6AHAAPgA8AC8AcwBwAGEAbgA+ADwALwBwAD4ADQAK
ACAAIAA8AC8AdABkAD4ADQAKACAAIAA8AHQAZAAgAHMAdAB5AGwAZQA9ACcAcABhAGQAZABpAG4A
ZwA6AC4ANwA1AHAAdAAgAC4ANwA1AHAAdAAgAC4ANwA1AHAAdAAgAC4ANwA1AHAAdAAnAD4ADQAK
ACAAIAA8AHAAIABjAGwAYQBzAHMAPQBNAHMAbwBOAG8AcgBtAGEAbAAgAGEAbABpAGcAbgA9AGMA
ZQBuAHQAZQByACAAcwB0AHkAbABlAD0AJwB0AGUAeAB0AC0AYQBsAGkAZwBuADoAYwBlAG4AdABl
AHIAJwA+ADwAYQANAAoAIAAgAGgAcgBlAGYAPQAiAGgAdAB0AHAAOgAvAC8AdwB3AHcALgBtAGEA
dAByAGkAeABzAGMAaQBlAG4AYwBlAC4AYwBvAG0ALwBjAGcAaQAvAHAAcgBvAHQAZQBpAG4AXwB2
AGkAZQB3AC4AcABsAD8AZgBpAGwAZQA9AC4ALgAlADIARgBkAGEAdABhACUAMgBGADIAMAAxADUA
MQAyADIANAAlADIARgBGAFQAVABwAGYAYQBUAFQAUwAuAGQAYQB0ACYAYQBtAHAAOwBoAGkAdAA9
ADEAOAAmAGEAbQBwADsAZABiAF8AaQBkAHgAPQAxACYAYQBtAHAAOwBzAGUAcwBzAGkAbwBuAEkA
RAA9AGcAdQBlAHMAdABfAGcAdQBlAHMAdABzAGUAcwBzAGkAbwBuACIADQAKACAAIAB0AGEAcgBn
AGUAdAA9ACIAXwBiAGwAYQBuAGsAIgA+ADwAcwBwAGEAbgAgAHMAdAB5AGwAZQA9ACcAbQBzAG8A
LQBmAGEAcgBlAGEAcwB0AC0AZgBvAG4AdAAtAGYAYQBtAGkAbAB5ADoAIgBUAGkAbQBlAHMAIABO
AGUAdwAgAFIAbwBtAGEAbgAiADsADQAKACAAIABtAHMAbwAtAG4AbwAtAHAAcgBvAG8AZgA6AHkA
ZQBzADsAdABlAHgAdAAtAGQAZQBjAG8AcgBhAHQAaQBvAG4AOgBuAG8AbgBlADsAdABlAHgAdAAt
AHUAbgBkAGUAcgBsAGkAbgBlADoAbgBvAG4AZQAnAD4APAAhAC0ALQBbAGkAZgAgAGcAdABlACAA
dgBtAGwAIAAxAF0APgA8AHYAOgBzAGgAYQBwAGUADQAKACAAIAAgAGkAZAA9ACIAIAQ4BEEEQwQ9
BD4EOgRfAHgAMAAwADIAMABfADIAMgAiACAAbwA6AHMAcABpAGQAPQAiAF8AeAAwADAAMAAwAF8A
aQAxADEANwA2ACIAIAB0AHkAcABlAD0AIgAjAF8AeAAwADAAMAAwAF8AdAA3ADUAIgAgAGEAbAB0
AD0AIgBoAHQAdABwADoALwAvAHcAdwB3AC4AbQBhAHQAcgBpAHgAcwBjAGkAZQBuAGMAZQAuAGMA
bwBtAC8AaQBtAGEAZwBlAHMALwBjAHkAYQBuAF8AYgBhAGwAbABfAHcAaABpAHQAZQAuAGcAaQBm
ACIADQAKACAAIAAgAGgAcgBlAGYAPQAiAGgAdAB0AHAAOgAvAC8AdwB3AHcALgBtAGEAdAByAGkA
eABzAGMAaQBlAG4AYwBlAC4AYwBvAG0ALwBjAGcAaQAvAHAAcgBvAHQAZQBpAG4AXwB2AGkAZQB3
AC4AcABsAD8AZgBpAGwAZQA9AC4ALgAlADIARgBkAGEAdABhACUAMgBGADIAMAAxADUAMQAyADIA
NAAlADIARgBGAFQAVABwAGYAYQBUAFQAUwAuAGQAYQB0ACYAYQBtAHAAOwBoAGkAdAA9ADEAOAAm
AGEAbQBwADsAZABiAF8AaQBkAHgAPQAxACYAYQBtAHAAOwBzAGUAcwBzAGkAbwBuAEkARAA9AGcA
dQBlAHMAdABfAGcAdQBlAHMAdABzAGUAcwBzAGkAbwBuACIADQAKACAAIAAgAHQAYQByAGcAZQB0
AD0AIgBfAGIAbABhAG4AawAiACAAcwB0AHkAbABlAD0AJwB3AGkAZAB0AGgAOgAxADIAcAB0ADsA
aABlAGkAZwBoAHQAOgAxADIAcAB0ADsAdgBpAHMAaQBiAGkAbABpAHQAeQA6AHYAaQBzAGkAYgBs
AGUAOwANAAoAIAAgACAAbQBzAG8ALQB3AHIAYQBwAC0AcwB0AHkAbABlADoAcwBxAHUAYQByAGUA
JwAgAG8AOgBiAHUAdAB0AG8AbgA9ACIAdAAiAD4ADQAKACAAIAAgADwAdgA6AGkAbQBhAGcAZQBk
AGEAdABhACAAcwByAGMAPQAiAE0AYQBzAGMAbwB0AFUAbgBpAHAAcgBvAHQAaAB1AG0AYQBuADIA
MwAuAGYAaQBsAGUAcwAvAGkAbQBhAGcAZQAwADAAMwAuAGcAaQBmACIAIABvADoAdABpAHQAbABl
AD0AIgBjAHkAYQBuAF8AYgBhAGwAbABfAHcAaABpAHQAZQAiAC8APgANAAoAIAAgADwALwB2ADoA
cwBoAGEAcABlAD4APAAhAFsAZQBuAGQAaQBmAF0ALQAtAD4APAAhAFsAaQBmACAAIQB2AG0AbABd
AD4APABzAHAAYQBuACAAcwB0AHkAbABlAD0AJwBtAHMAbwAtAGkAZwBuAG8AcgBlADoAdgBnAGwA
YQB5AG8AdQB0ACcAPgA8AGkAbQBnAA0ACgAgACAAYgBvAHIAZABlAHIAPQAwACAAdwBpAGQAdABo
AD0AMQA2ACAAaABlAGkAZwBoAHQAPQAxADYAIABzAHIAYwA9ACIATQBhAHMAYwBvAHQAVQBuAGkA
cAByAG8AdABoAHUAbQBhAG4AMgAzAC4AZgBpAGwAZQBzAC8AaQBtAGEAZwBlADAAMAAzAC4AZwBp
AGYAIgANAAoAIAAgAGEAbAB0AD0AIgBoAHQAdABwADoALwAvAHcAdwB3AC4AbQBhAHQAcgBpAHgA
cwBjAGkAZQBuAGMAZQAuAGMAbwBtAC8AaQBtAGEAZwBlAHMALwBjAHkAYQBuAF8AYgBhAGwAbABf
AHcAaABpAHQAZQAuAGcAaQBmACIAIAB2ADoAcwBoAGEAcABlAHMAPQAiACAEOARBBEMEPQQ+BDoE
XwB4ADAAMAAyADAAXwAyADIAIgA+ADwALwBzAHAAYQBuAD4APAAhAFsAZQBuAGQAaQBmAF0APgA8
AC8AcwBwAGEAbgA+ADwALwBhAD4APABzAHAAYQBuAA0ACgAgACAAcwB0AHkAbABlAD0AJwBtAHMA
bwAtAGYAYQByAGUAYQBzAHQALQBmAG8AbgB0AC0AZgBhAG0AaQBsAHkAOgAiAFQAaQBtAGUAcwAg
AE4AZQB3ACAAUgBvAG0AYQBuACIAJwA+ADwAbwA6AHAAPgA8AC8AbwA6AHAAPgA8AC8AcwBwAGEA
bgA+ADwALwBwAD4ADQAKACAAIAA8AC8AdABkAD4ADQAKACAAIAA8AHQAZAAgAHMAdAB5AGwAZQA9
ACcAcABhAGQAZABpAG4AZwA6AC4ANwA1AHAAdAAgAC4ANwA1AHAAdAAgAC4ANwA1AHAAdAAgAC4A
NwA1AHAAdAAnAD4ADQAKACAAIAA8AHAAIABjAGwAYQBzAHMAPQBNAHMAbwBOAG8AcgBtAGEAbAA+
ADwAcwBwAGEAbgAgAHMAdAB5AGwAZQA9ACcAbQBzAG8ALQBmAGEAcgBlAGEAcwB0AC0AZgBvAG4A
dAAtAGYAYQBtAGkAbAB5ADoAIgBUAGkAbQBlAHMAIABOAGUAdwAgAFIAbwBtAGEAbgAiACcAPgAm
AG4AYgBzAHAAOwA8AG8AOgBwAD4APAAvAG8AOgBwAD4APAAvAHMAcABhAG4APgA8AC8AcAA+AA0A
CgAgACAAPAAvAHQAZAA+AA0ACgAgACAAPAB0AGQAIABzAHQAeQBsAGUAPQAnAHAAYQBkAGQAaQBu
AGcAOgAuADcANQBwAHQAIAAuADcANQBwAHQAIAAuADcANQBwAHQAIAAuADcANQBwAHQAJwA+AA0A
CgAgACAAPABwACAAYwBsAGEAcwBzAD0ATQBzAG8ATgBvAHIAbQBhAGwAIABhAGwAaQBnAG4APQBj
AGUAbgB0AGUAcgAgAHMAdAB5AGwAZQA9ACcAdABlAHgAdAAtAGEAbABpAGcAbgA6AGMAZQBuAHQA
ZQByACcAPgA8AGEADQAKACAAIABoAHIAZQBmAD0AIgBoAHQAdABwADoALwAvAHcAdwB3AC4AbQBh
AHQAcgBpAHgAcwBjAGkAZQBuAGMAZQAuAGMAbwBtAC8AYwBnAGkALwBwAHIAbwB0AGUAaQBuAF8A
dgBpAGUAdwAuAHAAbAA/AGYAaQBsAGUAPQAuAC4AJQAyAEYAZABhAHQAYQAlADIARgAyADAAMQA1
ADEAMgAyADQAJQAyAEYARgBUAFQAcABmAGEAVABUAFMALgBkAGEAdAAmAGEAbQBwADsAaABpAHQA
PQAyADAAJgBhAG0AcAA7AGQAYgBfAGkAZAB4AD0AMQAmAGEAbQBwADsAcwBlAHMAcwBpAG8AbgBJ
AEQAPQBnAHUAZQBzAHQAXwBnAHUAZQBzAHQAcwBlAHMAcwBpAG8AbgAiAA0ACgAgACAAdABhAHIA
ZwBlAHQAPQAiAF8AYgBsAGEAbgBrACIAPgA8AHMAcABhAG4AIABzAHQAeQBsAGUAPQAnAG0AcwBv
AC0AZgBhAHIAZQBhAHMAdAAtAGYAbwBuAHQALQBmAGEAbQBpAGwAeQA6ACIAVABpAG0AZQBzACAA
TgBlAHcAIABSAG8AbQBhAG4AIgA7AA0ACgAgACAAbQBzAG8ALQBuAG8ALQBwAHIAbwBvAGYAOgB5
AGUAcwA7AHQAZQB4AHQALQBkAGUAYwBvAHIAYQB0AGkAbwBuADoAbgBvAG4AZQA7AHQAZQB4AHQA
LQB1AG4AZABlAHIAbABpAG4AZQA6AG4AbwBuAGUAJwA+ADwAIQAtAC0AWwBpAGYAIABnAHQAZQAg
AHYAbQBsACAAMQBdAD4APAB2ADoAcwBoAGEAcABlAA0ACgAgACAAIABpAGQAPQAiACAEOARBBEME
PQQ+BDoEXwB4ADAAMAAyADAAXwAyADMAIgAgAG8AOgBzAHAAaQBkAD0AIgBfAHgAMAAwADAAMABf
AGkAMQAxADcANQAiACAAdAB5AHAAZQA9ACIAIwBfAHgAMAAwADAAMABfAHQANwA1ACIAIABhAGwA
dAA9ACIAaAB0AHQAcAA6AC8ALwB3AHcAdwAuAG0AYQB0AHIAaQB4AHMAYwBpAGUAbgBjAGUALgBj
AG8AbQAvAGkAbQBhAGcAZQBzAC8AYwB5AGEAbgBfAGIAYQBsAGwAXwB3AGgAaQB0AGUALgBnAGkA
ZgAiAA0ACgAgACAAIABoAHIAZQBmAD0AIgBoAHQAdABwADoALwAvAHcAdwB3AC4AbQBhAHQAcgBp
AHgAcwBjAGkAZQBuAGMAZQAuAGMAbwBtAC8AYwBnAGkALwBwAHIAbwB0AGUAaQBuAF8AdgBpAGUA
dwAuAHAAbAA/AGYAaQBsAGUAPQAuAC4AJQAyAEYAZABhAHQAYQAlADIARgAyADAAMQA1ADEAMgAy
ADQAJQAyAEYARgBUAFQAcABmAGEAVABUAFMALgBkAGEAdAAmAGEAbQBwADsAaABpAHQAPQAyADAA
JgBhAG0AcAA7AGQAYgBfAGkAZAB4AD0AMQAmAGEAbQBwADsAcwBlAHMAcwBpAG8AbgBJAEQAPQBn
AHUAZQBzAHQAXwBnAHUAZQBzAHQAcwBlAHMAcwBpAG8AbgAiAA0ACgAgACAAIAB0AGEAcgBnAGUA
dAA9ACIAXwBiAGwAYQBuAGsAIgAgAHMAdAB5AGwAZQA9ACcAdwBpAGQAdABoADoAMQAyAHAAdAA7
AGgAZQBpAGcAaAB0ADoAMQAyAHAAdAA7AHYAaQBzAGkAYgBpAGwAaQB0AHkAOgB2AGkAcwBpAGIA
bABlADsADQAKACAAIAAgAG0AcwBvAC0AdwByAGEAcAAtAHMAdAB5AGwAZQA6AHMAcQB1AGEAcgBl
ACcAIABvADoAYgB1AHQAdABvAG4APQAiAHQAIgA+AA0ACgAgACAAIAA8AHYAOgBpAG0AYQBnAGUA
ZABhAHQAYQAgAHMAcgBjAD0AIgBNAGEAcwBjAG8AdABVAG4AaQBwAHIAbwB0AGgAdQBtAGEAbgAy
ADMALgBmAGkAbABlAHMALwBpAG0AYQBnAGUAMAAwADMALgBnAGkAZgAiACAAbwA6AHQAaQB0AGwA
ZQA9ACIAYwB5AGEAbgBfAGIAYQBsAGwAXwB3AGgAaQB0AGUAIgAvAD4ADQAKACAAIAA8AC8AdgA6
AHMAaABhAHAAZQA+ADwAIQBbAGUAbgBkAGkAZgBdAC0ALQA+ADwAIQBbAGkAZgAgACEAdgBtAGwA
XQA+ADwAcwBwAGEAbgAgAHMAdAB5AGwAZQA9ACcAbQBzAG8ALQBpAGcAbgBvAHIAZQA6AHYAZwBs
AGEAeQBvAHUAdAAnAD4APABpAG0AZwANAAoAIAAgAGIAbwByAGQAZQByAD0AMAAgAHcAaQBkAHQA
aAA9ADEANgAgAGgAZQBpAGcAaAB0AD0AMQA2ACAAcwByAGMAPQAiAE0AYQBzAGMAbwB0AFUAbgBp
AHAAcgBvAHQAaAB1AG0AYQBuADIAMwAuAGYAaQBsAGUAcwAvAGkAbQBhAGcAZQAwADAAMwAuAGcA
aQBmACIADQAKACAAIABhAGwAdAA9ACIAaAB0AHQAcAA6AC8ALwB3AHcAdwAuAG0AYQB0AHIAaQB4
AHMAYwBpAGUAbgBjAGUALgBjAG8AbQAvAGkAbQBhAGcAZQBzAC8AYwB5AGEAbgBfAGIAYQBsAGwA
XwB3AGgAaQB0AGUALgBnAGkAZgAiACAAdgA6AHMAaABhAHAAZQBzAD0AIgAgBDgEQQRDBD0EPgQ6
BF8AeAAwADAAMgAwAF8AMgAzACIAPgA8AC8AcwBwAGEAbgA+ADwAIQBbAGUAbgBkAGkAZgBdAD4A
PAAvAHMAcABhAG4APgA8AC8AYQA+ADwAcwBwAGEAbgANAAoAIAAgAHMAdAB5AGwAZQA9ACcAbQBz
AG8ALQBmAGEAcgBlAGEAcwB0AC0AZgBvAG4AdAAtAGYAYQBtAGkAbAB5ADoAIgBUAGkAbQBlAHMA
IABOAGUAdwAgAFIAbwBtAGEAbgAiACcAPgA8AG8AOgBwAD4APAAvAG8AOgBwAD4APAAvAHMAcABh
AG4APgA8AC8AcAA+AA0ACgAgACAAPAAvAHQAZAA+AA0ACgAgACAAPAB0AGQAIABzAHQAeQBsAGUA
PQAnAHAAYQBkAGQAaQBuAGcAOgAuADcANQBwAHQAIAAuADcANQBwAHQAIAAuADcANQBwAHQAIAAu
ADcANQBwAHQAJwA+AA0ACgAgACAAPABwACAAYwBsAGEAcwBzAD0ATQBzAG8ATgBvAHIAbQBhAGwA
PgA8AHMAcABhAG4AIABzAHQAeQBsAGUAPQAnAG0AcwBvAC0AZgBhAHIAZQBhAHMAdAAtAGYAbwBu
AHQALQBmAGEAbQBpAGwAeQA6ACIAVABpAG0AZQBzACAATgBlAHcAIABSAG8AbQBhAG4AIgAnAD4A
JgBuAGIAcwBwADsAPABvADoAcAA+ADwALwBvADoAcAA+ADwALwBzAHAAYQBuAD4APAAvAHAAPgAN
AAoAIAAgADwALwB0AGQAPgANAAoAIAAgADwAdABkACAAcwB0AHkAbABlAD0AJwBwAGEAZABkAGkA
bgBnADoALgA3ADUAcAB0ACAALgA3ADUAcAB0ACAALgA3ADUAcAB0ACAALgA3ADUAcAB0ACcAPgAN
AAoAIAAgADwAcAAgAGMAbABhAHMAcwA9AE0AcwBvAE4AbwByAG0AYQBsAD4APABzAHAAYQBuACAA
cwB0AHkAbABlAD0AJwBtAHMAbwAtAGYAYQByAGUAYQBzAHQALQBmAG8AbgB0AC0AZgBhAG0AaQBs
AHkAOgAiAFQAaQBtAGUAcwAgAE4AZQB3ACAAUgBvAG0AYQBuACIAJwA+ACYAbgBiAHMAcAA7ADwA
bwA6AHAAPgA8AC8AbwA6AHAAPgA8AC8AcwBwAGEAbgA+ADwALwBwAD4ADQAKACAAIAA8AC8AdABk
AD4ADQAKACAAIAA8AHQAZAAgAHMAdAB5AGwAZQA9ACcAcABhAGQAZABpAG4AZwA6AC4ANwA1AHAA
dAAgAC4ANwA1AHAAdAAgAC4ANwA1AHAAdAAgAC4ANwA1AHAAdAAnAD4ADQAKACAAIAA8AHAAIABj
AGwAYQBzAHMAPQBNAHMAbwBOAG8AcgBtAGEAbAA+ADwAcwBwAGEAbgAgAHMAdAB5AGwAZQA9ACcA
bQBzAG8ALQBmAGEAcgBlAGEAcwB0AC0AZgBvAG4AdAAtAGYAYQBtAGkAbAB5ADoAIgBUAGkAbQBl
AHMAIABOAGUAdwAgAFIAbwBtAGEAbgAiACcAPgAmAG4AYgBzAHAAOwA8AG8AOgBwAD4APAAvAG8A
OgBwAD4APAAvAHMAcABhAG4APgA8AC8AcAA+AA0ACgAgACAAPAAvAHQAZAA+AA0ACgAgACAAPAB0
AGQAIABzAHQAeQBsAGUAPQAnAHAAYQBkAGQAaQBuAGcAOgAuADcANQBwAHQAIAAuADcANQBwAHQA
IAAuADcANQBwAHQAIAAuADcANQBwAHQAJwA+AA0ACgAgACAAPABwACAAYwBsAGEAcwBzAD0ATQBz
AG8ATgBvAHIAbQBhAGwAPgA8AHMAcABhAG4AIABzAHQAeQBsAGUAPQAnAG0AcwBvAC0AZgBhAHIA
ZQBhAHMAdAAtAGYAbwBuAHQALQBmAGEAbQBpAGwAeQA6ACIAVABpAG0AZQBzACAATgBlAHcAIABS
AG8AbQBhAG4AIgAnAD4AJgBuAGIAcwBwADsAPABvADoAcAA+ADwALwBvADoAcAA+ADwALwBzAHAA
YQBuAD4APAAvAHAAPgANAAoAIAAgADwALwB0AGQAPgANAAoAIAAgADwAdABkACAAcwB0AHkAbABl
AD0AJwBwAGEAZABkAGkAbgBnADoALgA3ADUAcAB0ACAALgA3ADUAcAB0ACAALgA3ADUAcAB0ACAA
LgA3ADUAcAB0ACcAPgANAAoAIAAgADwAcAAgAGMAbABhAHMAcwA9AE0AcwBvAE4AbwByAG0AYQBs
AD4APABzAHAAYQBuACAAcwB0AHkAbABlAD0AJwBtAHMAbwAtAGYAYQByAGUAYQBzAHQALQBmAG8A
bgB0AC0AZgBhAG0AaQBsAHkAOgAiAFQAaQBtAGUAcwAgAE4AZQB3ACAAUgBvAG0AYQBuACIAJwA+
ACYAbgBiAHMAcAA7ADwAbwA6AHAAPgA8AC8AbwA6AHAAPgA8AC8AcwBwAGEAbgA+ADwALwBwAD4A
DQAKACAAIAA8AC8AdABkAD4ADQAKACAAIAA8AHQAZAAgAHMAdAB5AGwAZQA9ACcAcABhAGQAZABp
AG4AZwA6AC4ANwA1AHAAdAAgAC4ANwA1AHAAdAAgAC4ANwA1AHAAdAAgAC4ANwA1AHAAdAAnAD4A
DQAKACAAIAA8AHAAIABjAGwAYQBzAHMAPQBNAHMAbwBOAG8AcgBtAGEAbAA+ADwAcwBwAGEAbgAg
AHMAdAB5AGwAZQA9ACcAbQBzAG8ALQBmAGEAcgBlAGEAcwB0AC0AZgBvAG4AdAAtAGYAYQBtAGkA
bAB5ADoAIgBUAGkAbQBlAHMAIABOAGUAdwAgAFIAbwBtAGEAbgAiACcAPgAmAG4AYgBzAHAAOwA8
AG8AOgBwAD4APAAvAG8AOgBwAD4APAAvAHMAcABhAG4APgA8AC8AcAA+AA0ACgAgACAAPAAvAHQA
ZAA+AA0ACgAgACAAPAB0AGQAIABzAHQAeQBsAGUAPQAnAHAAYQBkAGQAaQBuAGcAOgAuADcANQBw
AHQAIAAuADcANQBwAHQAIAAuADcANQBwAHQAIAAuADcANQBwAHQAJwA+AA0ACgAgACAAPABwACAA
YwBsAGEAcwBzAD0ATQBzAG8ATgBvAHIAbQBhAGwAPgA8AHMAcABhAG4AIABzAHQAeQBsAGUAPQAn
AG0AcwBvAC0AZgBhAHIAZQBhAHMAdAAtAGYAbwBuAHQALQBmAGEAbQBpAGwAeQA6ACIAVABpAG0A
ZQBzACAATgBlAHcAIABSAG8AbQBhAG4AIgAnAD4AJgBuAGIAcwBwADsAPABvADoAcAA+ADwALwBv
ADoAcAA+ADwALwBzAHAAYQBuAD4APAAvAHAAPgANAAoAIAAgADwALwB0AGQAPgANAAoAIAAgADwA
dABkACAAcwB0AHkAbABlAD0AJwBwAGEAZABkAGkAbgBnADoALgA3ADUAcAB0ACAALgA3ADUAcAB0
ACAALgA3ADUAcAB0ACAALgA3ADUAcAB0ACcAPgANAAoAIAAgADwAcAAgAGMAbABhAHMAcwA9AE0A
cwBvAE4AbwByAG0AYQBsAD4APABzAHAAYQBuACAAcwB0AHkAbABlAD0AJwBtAHMAbwAtAGYAYQBy
AGUAYQBzAHQALQBmAG8AbgB0AC0AZgBhAG0AaQBsAHkAOgAiAFQAaQBtAGUAcwAgAE4AZQB3ACAA
UgBvAG0AYQBuACIAJwA+ACYAbgBiAHMAcAA7ADwAbwA6AHAAPgA8AC8AbwA6AHAAPgA8AC8AcwBw
AGEAbgA+ADwALwBwAD4ADQAKACAAIAA8AC8AdABkAD4ADQAKACAAIAA8AHQAZAAgAHMAdAB5AGwA
ZQA9ACcAcABhAGQAZABpAG4AZwA6AC4ANwA1AHAAdAAgAC4ANwA1AHAAdAAgAC4ANwA1AHAAdAAg
AC4ANwA1AHAAdAAnAD4ADQAKACAAIAA8AHAAIABjAGwAYQBzAHMAPQBNAHMAbwBOAG8AcgBtAGEA
bAA+ADwAcwBwAGEAbgAgAHMAdAB5AGwAZQA9ACcAbQBzAG8ALQBmAGEAcgBlAGEAcwB0AC0AZgBv
AG4AdAAtAGYAYQBtAGkAbAB5ADoAIgBUAGkAbQBlAHMAIABOAGUAdwAgAFIAbwBtAGEAbgAiACcA
PgAmAG4AYgBzAHAAOwA8AG8AOgBwAD4APAAvAG8AOgBwAD4APAAvAHMAcABhAG4APgA8AC8AcAA+
AA0ACgAgACAAPAAvAHQAZAA+AA0ACgAgACAAPAB0AGQAIABzAHQAeQBsAGUAPQAnAHAAYQBkAGQA
aQBuAGcAOgAuADcANQBwAHQAIAAuADcANQBwAHQAIAAuADcANQBwAHQAIAAuADcANQBwAHQAJwA+
AA0ACgAgACAAPABwACAAYwBsAGEAcwBzAD0ATQBzAG8ATgBvAHIAbQBhAGwAPgA8AHMAcABhAG4A
IABzAHQAeQBsAGUAPQAnAG0AcwBvAC0AZgBhAHIAZQBhAHMAdAAtAGYAbwBuAHQALQBmAGEAbQBp
AGwAeQA6ACIAVABpAG0AZQBzACAATgBlAHcAIABSAG8AbQBhAG4AIgAnAD4AJgBuAGIAcwBwADsA
PABvADoAcAA+ADwALwBvADoAcAA+ADwALwBzAHAAYQBuAD4APAAvAHAAPgANAAoAIAAgADwALwB0
AGQAPgANAAoAIAAgADwAdABkACAAcwB0AHkAbABlAD0AJwBwAGEAZABkAGkAbgBnADoALgA3ADUA
cAB0ACAALgA3ADUAcAB0ACAALgA3ADUAcAB0ACAALgA3ADUAcAB0ACcAPgANAAoAIAAgADwAcAAg
AGMAbABhAHMAcwA9AE0AcwBvAE4AbwByAG0AYQBsACAAYQBsAGkAZwBuAD0AYwBlAG4AdABlAHIA
IABzAHQAeQBsAGUAPQAnAHQAZQB4AHQALQBhAGwAaQBnAG4AOgBjAGUAbgB0AGUAcgAnAD4APABh
AA0ACgAgACAAaAByAGUAZgA9ACIAaAB0AHQAcAA6AC8ALwB3AHcAdwAuAG0AYQB0AHIAaQB4AHMA
YwBpAGUAbgBjAGUALgBjAG8AbQAvAGMAZwBpAC8AcAByAG8AdABlAGkAbgBfAHYAaQBlAHcALgBw
AGwAPwBmAGkAbABlAD0ALgAuACUAMgBGAGQAYQB0AGEAJQAyAEYAMgAwADEANQAxADIAMgA0ACUA
MgBGAEYAVABUAHAAZgBhAFQAVABTAC4AZABhAHQAJgBhAG0AcAA7AGgAaQB0AD0AMwAxACYAYQBt
AHAAOwBkAGIAXwBpAGQAeAA9ADEAJgBhAG0AcAA7AHMAZQBzAHMAaQBvAG4ASQBEAD0AZwB1AGUA
cwB0AF8AZwB1AGUAcwB0AHMAZQBzAHMAaQBvAG4AIgANAAoAIAAgAHQAYQByAGcAZQB0AD0AIgBf
AGIAbABhAG4AawAiAD4APABzAHAAYQBuACAAcwB0AHkAbABlAD0AJwBtAHMAbwAtAGYAYQByAGUA
YQBzAHQALQBmAG8AbgB0AC0AZgBhAG0AaQBsAHkAOgAiAFQAaQBtAGUAcwAgAE4AZQB3ACAAUgBv
AG0AYQBuACIAOwANAAoAIAAgAG0AcwBvAC0AbgBvAC0AcAByAG8AbwBmADoAeQBlAHMAOwB0AGUA
eAB0AC0AZABlAGMAbwByAGEAdABpAG8AbgA6AG4AbwBuAGUAOwB0AGUAeAB0AC0AdQBuAGQAZQBy
AGwAaQBuAGUAOgBuAG8AbgBlACcAPgA8ACEALQAtAFsAaQBmACAAZwB0AGUAIAB2AG0AbAAgADEA
XQA+ADwAdgA6AHMAaABhAHAAZQANAAoAIAAgACAAaQBkAD0AIgAgBDgEQQRDBD0EPgQ6BF8AeAAw
ADAAMgAwAF8AMgA0ACIAIABvADoAcwBwAGkAZAA9ACIAXwB4ADAAMAAwADAAXwBpADEAMQA3ADQA
IgAgAHQAeQBwAGUAPQAiACMAXwB4ADAAMAAwADAAXwB0ADcANQAiACAAYQBsAHQAPQAiAGgAdAB0
AHAAOgAvAC8AdwB3AHcALgBtAGEAdAByAGkAeABzAGMAaQBlAG4AYwBlAC4AYwBvAG0ALwBpAG0A
YQBnAGUAcwAvAGMAeQBhAG4AXwBiAGEAbABsAF8AdwBoAGkAdABlAC4AZwBpAGYAIgANAAoAIAAg
ACAAaAByAGUAZgA9ACIAaAB0AHQAcAA6AC8ALwB3AHcAdwAuAG0AYQB0AHIAaQB4AHMAYwBpAGUA
bgBjAGUALgBjAG8AbQAvAGMAZwBpAC8AcAByAG8AdABlAGkAbgBfAHYAaQBlAHcALgBwAGwAPwBm
AGkAbABlAD0ALgAuACUAMgBGAGQAYQB0AGEAJQAyAEYAMgAwADEANQAxADIAMgA0ACUAMgBGAEYA
VABUAHAAZgBhAFQAVABTAC4AZABhAHQAJgBhAG0AcAA7AGgAaQB0AD0AMwAxACYAYQBtAHAAOwBk
AGIAXwBpAGQAeAA9ADEAJgBhAG0AcAA7AHMAZQBzAHMAaQBvAG4ASQBEAD0AZwB1AGUAcwB0AF8A
ZwB1AGUAcwB0AHMAZQBzAHMAaQBvAG4AIgANAAoAIAAgACAAdABhAHIAZwBlAHQAPQAiAF8AYgBs
AGEAbgBrACIAIABzAHQAeQBsAGUAPQAnAHcAaQBkAHQAaAA6ADEAMgBwAHQAOwBoAGUAaQBnAGgA
dAA6ADEAMgBwAHQAOwB2AGkAcwBpAGIAaQBsAGkAdAB5ADoAdgBpAHMAaQBiAGwAZQA7AA0ACgAg
ACAAIABtAHMAbwAtAHcAcgBhAHAALQBzAHQAeQBsAGUAOgBzAHEAdQBhAHIAZQAnACAAbwA6AGIA
dQB0AHQAbwBuAD0AIgB0ACIAPgANAAoAIAAgACAAPAB2ADoAaQBtAGEAZwBlAGQAYQB0AGEAIABz
AHIAYwA9ACIATQBhAHMAYwBvAHQAVQBuAGkAcAByAG8AdABoAHUAbQBhAG4AMgAzAC4AZgBpAGwA
ZQBzAC8AaQBtAGEAZwBlADAAMAAzAC4AZwBpAGYAIgAgAG8AOgB0AGkAdABsAGUAPQAiAGMAeQBh
AG4AXwBiAGEAbABsAF8AdwBoAGkAdABlACIALwA+AA0ACgAgACAAPAAvAHYAOgBzAGgAYQBwAGUA
PgA8ACEAWwBlAG4AZABpAGYAXQAtAC0APgA8ACEAWwBpAGYAIAAhAHYAbQBsAF0APgA8AHMAcABh
AG4AIABzAHQAeQBsAGUAPQAnAG0AcwBvAC0AaQBnAG4AbwByAGUAOgB2AGcAbABhAHkAbwB1AHQA
JwA+ADwAaQBtAGcADQAKACAAIABiAG8AcgBkAGUAcgA9ADAAIAB3AGkAZAB0AGgAPQAxADYAIABo
AGUAaQBnAGgAdAA9ADEANgAgAHMAcgBjAD0AIgBNAGEAcwBjAG8AdABVAG4AaQBwAHIAbwB0AGgA
dQBtAGEAbgAyADMALgBmAGkAbABlAHMALwBpAG0AYQBnAGUAMAAwADMALgBnAGkAZgAiAA0ACgAg
ACAAYQBsAHQAPQAiAGgAdAB0AHAAOgAvAC8AdwB3AHcALgBtAGEAdAByAGkAeABzAGMAaQBlAG4A
YwBlAC4AYwBvAG0ALwBpAG0AYQBnAGUAcwAvAGMAeQBhAG4AXwBiAGEAbABsAF8AdwBoAGkAdABl
AC4AZwBpAGYAIgAgAHYAOgBzAGgAYQBwAGUAcwA9ACIAIAQ4BEEEQwQ9BD4EOgRfAHgAMAAwADIA
MABfADIANAAiAD4APAAvAHMAcABhAG4APgA8ACEAWwBlAG4AZABpAGYAXQA+ADwALwBzAHAAYQBu
AD4APAAvAGEAPgA8AHMAcABhAG4ADQAKACAAIABzAHQAeQBsAGUAPQAnAG0AcwBvAC0AZgBhAHIA
ZQBhAHMAdAAtAGYAbwBuAHQALQBmAGEAbQBpAGwAeQA6ACIAVABpAG0AZQBzACAATgBlAHcAIABS
AG8AbQBhAG4AIgAnAD4APABvADoAcAA+ADwALwBvADoAcAA+ADwALwBzAHAAYQBuAD4APAAvAHAA
PgANAAoAIAAgADwALwB0AGQAPgANAAoAIAAgADwAdABkACAAcwB0AHkAbABlAD0AJwBwAGEAZABk
AGkAbgBnADoALgA3ADUAcAB0ACAALgA3ADUAcAB0ACAALgA3ADUAcAB0ACAALgA3ADUAcAB0ACcA
PgANAAoAIAAgADwAcAAgAGMAbABhAHMAcwA9AE0AcwBvAE4AbwByAG0AYQBsAD4APABzAHAAYQBu
ACAAcwB0AHkAbABlAD0AJwBtAHMAbwAtAGYAYQByAGUAYQBzAHQALQBmAG8AbgB0AC0AZgBhAG0A
aQBsAHkAOgAiAFQAaQBtAGUAcwAgAE4AZQB3ACAAUgBvAG0AYQBuACIAJwA+ACYAbgBiAHMAcAA7
ADwAbwA6AHAAPgA8AC8AbwA6AHAAPgA8AC8AcwBwAGEAbgA+ADwALwBwAD4ADQAKACAAIAA8AC8A
dABkAD4ADQAKACAAIAA8AHQAZAAgAHMAdAB5AGwAZQA9ACcAcABhAGQAZABpAG4AZwA6AC4ANwA1
AHAAdAAgAC4ANwA1AHAAdAAgAC4ANwA1AHAAdAAgAC4ANwA1AHAAdAAnAD4ADQAKACAAIAA8AHAA
IABjAGwAYQBzAHMAPQBNAHMAbwBOAG8AcgBtAGEAbAAgAGEAbABpAGcAbgA9AGMAZQBuAHQAZQBy
ACAAcwB0AHkAbABlAD0AJwB0AGUAeAB0AC0AYQBsAGkAZwBuADoAYwBlAG4AdABlAHIAJwA+ADwA
YQANAAoAIAAgAGgAcgBlAGYAPQAiAGgAdAB0AHAAOgAvAC8AdwB3AHcALgBtAGEAdAByAGkAeABz
AGMAaQBlAG4AYwBlAC4AYwBvAG0ALwBjAGcAaQAvAHAAcgBvAHQAZQBpAG4AXwB2AGkAZQB3AC4A
cABsAD8AZgBpAGwAZQA9AC4ALgAlADIARgBkAGEAdABhACUAMgBGADIAMAAxADUAMQAyADIANAAl
ADIARgBGAFQAVABwAGYAYQBUAFQAUwAuAGQAYQB0ACYAYQBtAHAAOwBoAGkAdAA9ADMAMwAmAGEA
bQBwADsAZABiAF8AaQBkAHgAPQAxACYAYQBtAHAAOwBzAGUAcwBzAGkAbwBuAEkARAA9AGcAdQBl
AHMAdABfAGcAdQBlAHMAdABzAGUAcwBzAGkAbwBuACIADQAKACAAIAB0AGEAcgBnAGUAdAA9ACIA
XwBiAGwAYQBuAGsAIgA+ADwAcwBwAGEAbgAgAHMAdAB5AGwAZQA9ACcAbQBzAG8ALQBmAGEAcgBl
AGEAcwB0AC0AZgBvAG4AdAAtAGYAYQBtAGkAbAB5ADoAIgBUAGkAbQBlAHMAIABOAGUAdwAgAFIA
bwBtAGEAbgAiADsADQAKACAAIABtAHMAbwAtAG4AbwAtAHAAcgBvAG8AZgA6AHkAZQBzADsAdABl
AHgAdAAtAGQAZQBjAG8AcgBhAHQAaQBvAG4AOgBuAG8AbgBlADsAdABlAHgAdAAtAHUAbgBkAGUA
cgBsAGkAbgBlADoAbgBvAG4AZQAnAD4APAAhAC0ALQBbAGkAZgAgAGcAdABlACAAdgBtAGwAIAAx
AF0APgA8AHYAOgBzAGgAYQBwAGUADQAKACAAIAAgAGkAZAA9ACIAIAQ4BEEEQwQ9BD4EOgRfAHgA
MAAwADIAMABfADIANQAiACAAbwA6AHMAcABpAGQAPQAiAF8AeAAwADAAMAAwAF8AaQAxADEANwAz
ACIAIAB0AHkAcABlAD0AIgAjAF8AeAAwADAAMAAwAF8AdAA3ADUAIgAgAGEAbAB0AD0AIgBoAHQA
dABwADoALwAvAHcAdwB3AC4AbQBhAHQAcgBpAHgAcwBjAGkAZQBuAGMAZQAuAGMAbwBtAC8AaQBt
AGEAZwBlAHMALwBjAHkAYQBuAF8AYgBhAGwAbABfAHcAaABpAHQAZQAuAGcAaQBmACIADQAKACAA
IAAgAGgAcgBlAGYAPQAiAGgAdAB0AHAAOgAvAC8AdwB3AHcALgBtAGEAdAByAGkAeABzAGMAaQBl
AG4AYwBlAC4AYwBvAG0ALwBjAGcAaQAvAHAAcgBvAHQAZQBpAG4AXwB2AGkAZQB3AC4AcABsAD8A
ZgBpAGwAZQA9AC4ALgAlADIARgBkAGEAdABhACUAMgBGADIAMAAxADUAMQAyADIANAAlADIARgBG
AFQAVABwAGYAYQBUAFQAUwAuAGQAYQB0ACYAYQBtAHAAOwBoAGkAdAA9ADMAMwAmAGEAbQBwADsA
ZABiAF8AaQBkAHgAPQAxACYAYQBtAHAAOwBzAGUAcwBzAGkAbwBuAEkARAA9AGcAdQBlAHMAdABf
AGcAdQBlAHMAdABzAGUAcwBzAGkAbwBuACIADQAKACAAIAAgAHQAYQByAGcAZQB0AD0AIgBfAGIA
bABhAG4AawAiACAAcwB0AHkAbABlAD0AJwB3AGkAZAB0AGgAOgAxADIAcAB0ADsAaABlAGkAZwBo
AHQAOgAxADIAcAB0ADsAdgBpAHMAaQBiAGkAbABpAHQAeQA6AHYAaQBzAGkAYgBsAGUAOwANAAoA
IAAgACAAbQBzAG8ALQB3AHIAYQBwAC0AcwB0AHkAbABlADoAcwBxAHUAYQByAGUAJwAgAG8AOgBi
AHUAdAB0AG8AbgA9ACIAdAAiAD4ADQAKACAAIAAgADwAdgA6AGkAbQBhAGcAZQBkAGEAdABhACAA
cwByAGMAPQAiAE0AYQBzAGMAbwB0AFUAbgBpAHAAcgBvAHQAaAB1AG0AYQBuADIAMwAuAGYAaQBs
AGUAcwAvAGkAbQBhAGcAZQAwADAAMwAuAGcAaQBmACIAIABvADoAdABpAHQAbABlAD0AIgBjAHkA
YQBuAF8AYgBhAGwAbABfAHcAaABpAHQAZQAiAC8APgANAAoAIAAgADwALwB2ADoAcwBoAGEAcABl
AD4APAAhAFsAZQBuAGQAaQBmAF0ALQAtAD4APAAhAFsAaQBmACAAIQB2AG0AbABdAD4APABzAHAA
YQBuACAAcwB0AHkAbABlAD0AJwBtAHMAbwAtAGkAZwBuAG8AcgBlADoAdgBnAGwAYQB5AG8AdQB0
ACcAPgA8AGkAbQBnAA0ACgAgACAAYgBvAHIAZABlAHIAPQAwACAAdwBpAGQAdABoAD0AMQA2ACAA
aABlAGkAZwBoAHQAPQAxADYAIABzAHIAYwA9ACIATQBhAHMAYwBvAHQAVQBuAGkAcAByAG8AdABo
AHUAbQBhAG4AMgAzAC4AZgBpAGwAZQBzAC8AaQBtAGEAZwBlADAAMAAzAC4AZwBpAGYAIgANAAoA
IAAgAGEAbAB0AD0AIgBoAHQAdABwADoALwAvAHcAdwB3AC4AbQBhAHQAcgBpAHgAcwBjAGkAZQBu
AGMAZQAuAGMAbwBtAC8AaQBtAGEAZwBlAHMALwBjAHkAYQBuAF8AYgBhAGwAbABfAHcAaABpAHQA
ZQAuAGcAaQBmACIAIAB2ADoAcwBoAGEAcABlAHMAPQAiACAEOARBBEMEPQQ+BDoEXwB4ADAAMAAy
ADAAXwAyADUAIgA+ADwALwBzAHAAYQBuAD4APAAhAFsAZQBuAGQAaQBmAF0APgA8AC8AcwBwAGEA
bgA+ADwALwBhAD4APABzAHAAYQBuAA0ACgAgACAAcwB0AHkAbABlAD0AJwBtAHMAbwAtAGYAYQBy
AGUAYQBzAHQALQBmAG8AbgB0AC0AZgBhAG0AaQBsAHkAOgAiAFQAaQBtAGUAcwAgAE4AZQB3ACAA
UgBvAG0AYQBuACIAJwA+ADwAbwA6AHAAPgA8AC8AbwA6AHAAPgA8AC8AcwBwAGEAbgA+ADwALwBw
AD4ADQAKACAAIAA8AC8AdABkAD4ADQAKACAAIAA8AHQAZAAgAHMAdAB5AGwAZQA9ACcAcABhAGQA
ZABpAG4AZwA6AC4ANwA1AHAAdAAgAC4ANwA1AHAAdAAgAC4ANwA1AHAAdAAgAC4ANwA1AHAAdAAn
AD4ADQAKACAAIAA8AHAAIABjAGwAYQBzAHMAPQBNAHMAbwBOAG8AcgBtAGEAbAAgAGEAbABpAGcA
bgA9AGMAZQBuAHQAZQByACAAcwB0AHkAbABlAD0AJwB0AGUAeAB0AC0AYQBsAGkAZwBuADoAYwBl
AG4AdABlAHIAJwA+ADwAYQANAAoAIAAgAGgAcgBlAGYAPQAiAGgAdAB0AHAAOgAvAC8AdwB3AHcA
LgBtAGEAdAByAGkAeABzAGMAaQBlAG4AYwBlAC4AYwBvAG0ALwBjAGcAaQAvAHAAcgBvAHQAZQBp
AG4AXwB2AGkAZQB3AC4AcABsAD8AZgBpAGwAZQA9AC4ALgAlADIARgBkAGEAdABhACUAMgBGADIA
MAAxADUAMQAyADIANAAlADIARgBGAFQAVABwAGYAYQBUAFQAUwAuAGQAYQB0ACYAYQBtAHAAOwBo
AGkAdAA9ADMANAAmAGEAbQBwADsAZABiAF8AaQBkAHgAPQAxACYAYQBtAHAAOwBzAGUAcwBzAGkA
bwBuAEkARAA9AGcAdQBlAHMAdABfAGcAdQBlAHMAdABzAGUAcwBzAGkAbwBuACIADQAKACAAIAB0
AGEAcgBnAGUAdAA9ACIAXwBiAGwAYQBuAGsAIgA+ADwAcwBwAGEAbgAgAHMAdAB5AGwAZQA9ACcA
bQBzAG8ALQBmAGEAcgBlAGEAcwB0AC0AZgBvAG4AdAAtAGYAYQBtAGkAbAB5ADoAIgBUAGkAbQBl
AHMAIABOAGUAdwAgAFIAbwBtAGEAbgAiADsADQAKACAAIABtAHMAbwAtAG4AbwAtAHAAcgBvAG8A
ZgA6AHkAZQBzADsAdABlAHgAdAAtAGQAZQBjAG8AcgBhAHQAaQBvAG4AOgBuAG8AbgBlADsAdABl
AHgAdAAtAHUAbgBkAGUAcgBsAGkAbgBlADoAbgBvAG4AZQAnAD4APAAhAC0ALQBbAGkAZgAgAGcA
dABlACAAdgBtAGwAIAAxAF0APgA8AHYAOgBzAGgAYQBwAGUADQAKACAAIAAgAGkAZAA9ACIAIAQ4
BEEEQwQ9BD4EOgRfAHgAMAAwADIAMABfADIANgAiACAAbwA6AHMAcABpAGQAPQAiAF8AeAAwADAA
MAAwAF8AaQAxADEANwAyACIAIAB0AHkAcABlAD0AIgAjAF8AeAAwADAAMAAwAF8AdAA3ADUAIgAg
AGEAbAB0AD0AIgBoAHQAdABwADoALwAvAHcAdwB3AC4AbQBhAHQAcgBpAHgAcwBjAGkAZQBuAGMA
ZQAuAGMAbwBtAC8AaQBtAGEAZwBlAHMALwBjAHkAYQBuAF8AYgBhAGwAbABfAHcAaABpAHQAZQAu
AGcAaQBmACIADQAKACAAIAAgAGgAcgBlAGYAPQAiAGgAdAB0AHAAOgAvAC8AdwB3AHcALgBtAGEA
dAByAGkAeABzAGMAaQBlAG4AYwBlAC4AYwBvAG0ALwBjAGcAaQAvAHAAcgBvAHQAZQBpAG4AXwB2
AGkAZQB3AC4AcABsAD8AZgBpAGwAZQA9AC4ALgAlADIARgBkAGEAdABhACUAMgBGADIAMAAxADUA
MQAyADIANAAlADIARgBGAFQAVABwAGYAYQBUAFQAUwAuAGQAYQB0ACYAYQBtAHAAOwBoAGkAdAA9
ADMANAAmAGEAbQBwADsAZABiAF8AaQBkAHgAPQAxACYAYQBtAHAAOwBzAGUAcwBzAGkAbwBuAEkA
RAA9AGcAdQBlAHMAdABfAGcAdQBlAHMAdABzAGUAcwBzAGkAbwBuACIADQAKACAAIAAgAHQAYQBy
AGcAZQB0AD0AIgBfAGIAbABhAG4AawAiACAAcwB0AHkAbABlAD0AJwB3AGkAZAB0AGgAOgAxADIA
cAB0ADsAaABlAGkAZwBoAHQAOgAxADIAcAB0ADsAdgBpAHMAaQBiAGkAbABpAHQAeQA6AHYAaQBz
AGkAYgBsAGUAOwANAAoAIAAgACAAbQBzAG8ALQB3AHIAYQBwAC0AcwB0AHkAbABlADoAcwBxAHUA
YQByAGUAJwAgAG8AOgBiAHUAdAB0AG8AbgA9ACIAdAAiAD4ADQAKACAAIAAgADwAdgA6AGkAbQBh
AGcAZQBkAGEAdABhACAAcwByAGMAPQAiAE0AYQBzAGMAbwB0AFUAbgBpAHAAcgBvAHQAaAB1AG0A
YQBuADIAMwAuAGYAaQBsAGUAcwAvAGkAbQBhAGcAZQAwADAAMwAuAGcAaQBmACIAIABvADoAdABp
AHQAbABlAD0AIgBjAHkAYQBuAF8AYgBhAGwAbABfAHcAaABpAHQAZQAiAC8APgANAAoAIAAgADwA
LwB2ADoAcwBoAGEAcABlAD4APAAhAFsAZQBuAGQAaQBmAF0ALQAtAD4APAAhAFsAaQBmACAAIQB2
AG0AbABdAD4APABzAHAAYQBuACAAcwB0AHkAbABlAD0AJwBtAHMAbwAtAGkAZwBuAG8AcgBlADoA
dgBnAGwAYQB5AG8AdQB0ACcAPgA8AGkAbQBnAA0ACgAgACAAYgBvAHIAZABlAHIAPQAwACAAdwBp
AGQAdABoAD0AMQA2ACAAaABlAGkAZwBoAHQAPQAxADYAIABzAHIAYwA9ACIATQBhAHMAYwBvAHQA
VQBuAGkAcAByAG8AdABoAHUAbQBhAG4AMgAzAC4AZgBpAGwAZQBzAC8AaQBtAGEAZwBlADAAMAAz
AC4AZwBpAGYAIgANAAoAIAAgAGEAbAB0AD0AIgBoAHQAdABwADoALwAvAHcAdwB3AC4AbQBhAHQA
cgBpAHgAcwBjAGkAZQBuAGMAZQAuAGMAbwBtAC8AaQBtAGEAZwBlAHMALwBjAHkAYQBuAF8AYgBh
AGwAbABfAHcAaABpAHQAZQAuAGcAaQBmACIAIAB2ADoAcwBoAGEAcABlAHMAPQAiACAEOARBBEME
PQQ+BDoEXwB4ADAAMAAyADAAXwAyADYAIgA+ADwALwBzAHAAYQBuAD4APAAhAFsAZQBuAGQAaQBm
AF0APgA8AC8AcwBwAGEAbgA+ADwALwBhAD4APABzAHAAYQBuAA0ACgAgACAAcwB0AHkAbABlAD0A
JwBtAHMAbwAtAGYAYQByAGUAYQBzAHQALQBmAG8AbgB0AC0AZgBhAG0AaQBsAHkAOgAiAFQAaQBt
AGUAcwAgAE4AZQB3ACAAUgBvAG0AYQBuACIAJwA+ADwAbwA6AHAAPgA8AC8AbwA6AHAAPgA8AC8A
cwBwAGEAbgA+ADwALwBwAD4ADQAKACAAIAA8AC8AdABkAD4ADQAKACAAIAA8AHQAZAAgAHMAdAB5
AGwAZQA9ACcAcABhAGQAZABpAG4AZwA6AC4ANwA1AHAAdAAgAC4ANwA1AHAAdAAgAC4ANwA1AHAA
dAAgAC4ANwA1AHAAdAAnAD4ADQAKACAAIAA8AHAAIABjAGwAYQBzAHMAPQBNAHMAbwBOAG8AcgBt
AGEAbAAgAGEAbABpAGcAbgA9AGMAZQBuAHQAZQByACAAcwB0AHkAbABlAD0AJwB0AGUAeAB0AC0A
YQBsAGkAZwBuADoAYwBlAG4AdABlAHIAJwA+ADwAYQANAAoAIAAgAGgAcgBlAGYAPQAiAGgAdAB0
AHAAOgAvAC8AdwB3AHcALgBtAGEAdAByAGkAeABzAGMAaQBlAG4AYwBlAC4AYwBvAG0ALwBjAGcA
aQAvAHAAcgBvAHQAZQBpAG4AXwB2AGkAZQB3AC4AcABsAD8AZgBpAGwAZQA9AC4ALgAlADIARgBk
AGEAdABhACUAMgBGADIAMAAxADUAMQAyADIANAAlADIARgBGAFQAVABwAGYAYQBUAFQAUwAuAGQA
YQB0ACYAYQBtAHAAOwBoAGkAdAA9ADMANQAmAGEAbQBwADsAZABiAF8AaQBkAHgAPQAxACYAYQBt
AHAAOwBzAGUAcwBzAGkAbwBuAEkARAA9AGcAdQBlAHMAdABfAGcAdQBlAHMAdABzAGUAcwBzAGkA
bwBuACIADQAKACAAIAB0AGEAcgBnAGUAdAA9ACIAXwBiAGwAYQBuAGsAIgA+ADwAcwBwAGEAbgAg
AHMAdAB5AGwAZQA9ACcAbQBzAG8ALQBmAGEAcgBlAGEAcwB0AC0AZgBvAG4AdAAtAGYAYQBtAGkA
bAB5ADoAIgBUAGkAbQBlAHMAIABOAGUAdwAgAFIAbwBtAGEAbgAiADsADQAKACAAIABtAHMAbwAt
AG4AbwAtAHAAcgBvAG8AZgA6AHkAZQBzADsAdABlAHgAdAAtAGQAZQBjAG8AcgBhAHQAaQBvAG4A
OgBuAG8AbgBlADsAdABlAHgAdAAtAHUAbgBkAGUAcgBsAGkAbgBlADoAbgBvAG4AZQAnAD4APAAh
AC0ALQBbAGkAZgAgAGcAdABlACAAdgBtAGwAIAAxAF0APgA8AHYAOgBzAGgAYQBwAGUADQAKACAA
IAAgAGkAZAA9ACIAIAQ4BEEEQwQ9BD4EOgRfAHgAMAAwADIAMABfADIANwAiACAAbwA6AHMAcABp
AGQAPQAiAF8AeAAwADAAMAAwAF8AaQAxADEANwAxACIAIAB0AHkAcABlAD0AIgAjAF8AeAAwADAA
MAAwAF8AdAA3ADUAIgAgAGEAbAB0AD0AIgBoAHQAdABwADoALwAvAHcAdwB3AC4AbQBhAHQAcgBp
AHgAcwBjAGkAZQBuAGMAZQAuAGMAbwBtAC8AaQBtAGEAZwBlAHMALwBjAHkAYQBuAF8AYgBhAGwA
bABfAHcAaABpAHQAZQAuAGcAaQBmACIADQAKACAAIAAgAGgAcgBlAGYAPQAiAGgAdAB0AHAAOgAv
AC8AdwB3AHcALgBtAGEAdAByAGkAeABzAGMAaQBlAG4AYwBlAC4AYwBvAG0ALwBjAGcAaQAvAHAA
cgBvAHQAZQBpAG4AXwB2AGkAZQB3AC4AcABsAD8AZgBpAGwAZQA9AC4ALgAlADIARgBkAGEAdABh
ACUAMgBGADIAMAAxADUAMQAyADIANAAlADIARgBGAFQAVABwAGYAYQBUAFQAUwAuAGQAYQB0ACYA
YQBtAHAAOwBoAGkAdAA9ADMANQAmAGEAbQBwADsAZABiAF8AaQBkAHgAPQAxACYAYQBtAHAAOwBz
AGUAcwBzAGkAbwBuAEkARAA9AGcAdQBlAHMAdABfAGcAdQBlAHMAdABzAGUAcwBzAGkAbwBuACIA
DQAKACAAIAAgAHQAYQByAGcAZQB0AD0AIgBfAGIAbABhAG4AawAiACAAcwB0AHkAbABlAD0AJwB3
AGkAZAB0AGgAOgAxADIAcAB0ADsAaABlAGkAZwBoAHQAOgAxADIAcAB0ADsAdgBpAHMAaQBiAGkA
bABpAHQAeQA6AHYAaQBzAGkAYgBsAGUAOwANAAoAIAAgACAAbQBzAG8ALQB3AHIAYQBwAC0AcwB0
AHkAbABlADoAcwBxAHUAYQByAGUAJwAgAG8AOgBiAHUAdAB0AG8AbgA9ACIAdAAiAD4ADQAKACAA
IAAgADwAdgA6AGkAbQBhAGcAZQBkAGEAdABhACAAcwByAGMAPQAiAE0AYQBzAGMAbwB0AFUAbgBp
AHAAcgBvAHQAaAB1AG0AYQBuADIAMwAuAGYAaQBsAGUAcwAvAGkAbQBhAGcAZQAwADAAMwAuAGcA
aQBmACIAIABvADoAdABpAHQAbABlAD0AIgBjAHkAYQBuAF8AYgBhAGwAbABfAHcAaABpAHQAZQAi
AC8APgANAAoAIAAgADwALwB2ADoAcwBoAGEAcABlAD4APAAhAFsAZQBuAGQAaQBmAF0ALQAtAD4A
PAAhAFsAaQBmACAAIQB2AG0AbABdAD4APABzAHAAYQBuACAAcwB0AHkAbABlAD0AJwBtAHMAbwAt
AGkAZwBuAG8AcgBlADoAdgBnAGwAYQB5AG8AdQB0ACcAPgA8AGkAbQBnAA0ACgAgACAAYgBvAHIA
ZABlAHIAPQAwACAAdwBpAGQAdABoAD0AMQA2ACAAaABlAGkAZwBoAHQAPQAxADYAIABzAHIAYwA9
ACIATQBhAHMAYwBvAHQAVQBuAGkAcAByAG8AdABoAHUAbQBhAG4AMgAzAC4AZgBpAGwAZQBzAC8A
aQBtAGEAZwBlADAAMAAzAC4AZwBpAGYAIgANAAoAIAAgAGEAbAB0AD0AIgBoAHQAdABwADoALwAv
AHcAdwB3AC4AbQBhAHQAcgBpAHgAcwBjAGkAZQBuAGMAZQAuAGMAbwBtAC8AaQBtAGEAZwBlAHMA
LwBjAHkAYQBuAF8AYgBhAGwAbABfAHcAaABpAHQAZQAuAGcAaQBmACIAIAB2ADoAcwBoAGEAcABl
AHMAPQAiACAEOARBBEMEPQQ+BDoEXwB4ADAAMAAyADAAXwAyADcAIgA+ADwALwBzAHAAYQBuAD4A
PAAhAFsAZQBuAGQAaQBmAF0APgA8AC8AcwBwAGEAbgA+ADwALwBhAD4APABzAHAAYQBuAA0ACgAg
ACAAcwB0AHkAbABlAD0AJwBtAHMAbwAtAGYAYQByAGUAYQBzAHQALQBmAG8AbgB0AC0AZgBhAG0A
aQBsAHkAOgAiAFQAaQBtAGUAcwAgAE4AZQB3ACAAUgBvAG0AYQBuACIAJwA+ADwAbwA6AHAAPgA8
AC8AbwA6AHAAPgA8AC8AcwBwAGEAbgA+ADwALwBwAD4ADQAKACAAIAA8AC8AdABkAD4ADQAKACAA
IAA8AHQAZAAgAHMAdAB5AGwAZQA9ACcAcABhAGQAZABpAG4AZwA6AC4ANwA1AHAAdAAgAC4ANwA1
AHAAdAAgAC4ANwA1AHAAdAAgAC4ANwA1AHAAdAAnAD4ADQAKACAAIAA8AHAAIABjAGwAYQBzAHMA
PQBNAHMAbwBOAG8AcgBtAGEAbAAgAGEAbABpAGcAbgA9AGMAZQBuAHQAZQByACAAcwB0AHkAbABl
AD0AJwB0AGUAeAB0AC0AYQBsAGkAZwBuADoAYwBlAG4AdABlAHIAJwA+ADwAYQANAAoAIAAgAGgA
cgBlAGYAPQAiAGgAdAB0AHAAOgAvAC8AdwB3AHcALgBtAGEAdAByAGkAeABzAGMAaQBlAG4AYwBl
AC4AYwBvAG0ALwBjAGcAaQAvAHAAcgBvAHQAZQBpAG4AXwB2AGkAZQB3AC4AcABsAD8AZgBpAGwA
ZQA9AC4ALgAlADIARgBkAGEAdABhACUAMgBGADIAMAAxADUAMQAyADIANAAlADIARgBGAFQAVABw
AGYAYQBUAFQAUwAuAGQAYQB0ACYAYQBtAHAAOwBoAGkAdAA9ADMANgAmAGEAbQBwADsAZABiAF8A
aQBkAHgAPQAxACYAYQBtAHAAOwBzAGUAcwBzAGkAbwBuAEkARAA9AGcAdQBlAHMAdABfAGcAdQBl
AHMAdABzAGUAcwBzAGkAbwBuACIADQAKACAAIAB0AGEAcgBnAGUAdAA9ACIAXwBiAGwAYQBuAGsA
IgA+ADwAcwBwAGEAbgAgAHMAdAB5AGwAZQA9ACcAbQBzAG8ALQBmAGEAcgBlAGEAcwB0AC0AZgBv
AG4AdAAtAGYAYQBtAGkAbAB5ADoAIgBUAGkAbQBlAHMAIABOAGUAdwAgAFIAbwBtAGEAbgAiADsA
DQAKACAAIABtAHMAbwAtAG4AbwAtAHAAcgBvAG8AZgA6AHkAZQBzADsAdABlAHgAdAAtAGQAZQBj
AG8AcgBhAHQAaQBvAG4AOgBuAG8AbgBlADsAdABlAHgAdAAtAHUAbgBkAGUAcgBsAGkAbgBlADoA
bgBvAG4AZQAnAD4APAAhAC0ALQBbAGkAZgAgAGcAdABlACAAdgBtAGwAIAAxAF0APgA8AHYAOgBz
AGgAYQBwAGUADQAKACAAIAAgAGkAZAA9ACIAIAQ4BEEEQwQ9BD4EOgRfAHgAMAAwADIAMABfADIA
OAAiACAAbwA6AHMAcABpAGQAPQAiAF8AeAAwADAAMAAwAF8AaQAxADEANwAwACIAIAB0AHkAcABl
AD0AIgAjAF8AeAAwADAAMAAwAF8AdAA3ADUAIgAgAGEAbAB0AD0AIgBoAHQAdABwADoALwAvAHcA
dwB3AC4AbQBhAHQAcgBpAHgAcwBjAGkAZQBuAGMAZQAuAGMAbwBtAC8AaQBtAGEAZwBlAHMALwBj
AHkAYQBuAF8AYgBhAGwAbABfAHcAaABpAHQAZQAuAGcAaQBmACIADQAKACAAIAAgAGgAcgBlAGYA
PQAiAGgAdAB0AHAAOgAvAC8AdwB3AHcALgBtAGEAdAByAGkAeABzAGMAaQBlAG4AYwBlAC4AYwBv
AG0ALwBjAGcAaQAvAHAAcgBvAHQAZQBpAG4AXwB2AGkAZQB3AC4AcABsAD8AZgBpAGwAZQA9AC4A
LgAlADIARgBkAGEAdABhACUAMgBGADIAMAAxADUAMQAyADIANAAlADIARgBGAFQAVABwAGYAYQBU
AFQAUwAuAGQAYQB0ACYAYQBtAHAAOwBoAGkAdAA9ADMANgAmAGEAbQBwADsAZABiAF8AaQBkAHgA
PQAxACYAYQBtAHAAOwBzAGUAcwBzAGkAbwBuAEkARAA9AGcAdQBlAHMAdABfAGcAdQBlAHMAdABz
AGUAcwBzAGkAbwBuACIADQAKACAAIAAgAHQAYQByAGcAZQB0AD0AIgBfAGIAbABhAG4AawAiACAA
cwB0AHkAbABlAD0AJwB3AGkAZAB0AGgAOgAxADIAcAB0ADsAaABlAGkAZwBoAHQAOgAxADIAcAB0
ADsAdgBpAHMAaQBiAGkAbABpAHQAeQA6AHYAaQBzAGkAYgBsAGUAOwANAAoAIAAgACAAbQBzAG8A
LQB3AHIAYQBwAC0AcwB0AHkAbABlADoAcwBxAHUAYQByAGUAJwAgAG8AOgBiAHUAdAB0AG8AbgA9
ACIAdAAiAD4ADQAKACAAIAAgADwAdgA6AGkAbQBhAGcAZQBkAGEAdABhACAAcwByAGMAPQAiAE0A
YQBzAGMAbwB0AFUAbgBpAHAAcgBvAHQAaAB1AG0AYQBuADIAMwAuAGYAaQBsAGUAcwAvAGkAbQBh
AGcAZQAwADAAMwAuAGcAaQBmACIAIABvADoAdABpAHQAbABlAD0AIgBjAHkAYQBuAF8AYgBhAGwA
bABfAHcAaABpAHQAZQAiAC8APgANAAoAIAAgADwALwB2ADoAcwBoAGEAcABlAD4APAAhAFsAZQBu
AGQAaQBmAF0ALQAtAD4APAAhAFsAaQBmACAAIQB2AG0AbABdAD4APABzAHAAYQBuACAAcwB0AHkA
bABlAD0AJwBtAHMAbwAtAGkAZwBuAG8AcgBlADoAdgBnAGwAYQB5AG8AdQB0ACcAPgA8AGkAbQBn
AA0ACgAgACAAYgBvAHIAZABlAHIAPQAwACAAdwBpAGQAdABoAD0AMQA2ACAAaABlAGkAZwBoAHQA
PQAxADYAIABzAHIAYwA9ACIATQBhAHMAYwBvAHQAVQBuAGkAcAByAG8AdABoAHUAbQBhAG4AMgAz
AC4AZgBpAGwAZQBzAC8AaQBtAGEAZwBlADAAMAAzAC4AZwBpAGYAIgANAAoAIAAgAGEAbAB0AD0A
IgBoAHQAdABwADoALwAvAHcAdwB3AC4AbQBhAHQAcgBpAHgAcwBjAGkAZQBuAGMAZQAuAGMAbwBt
AC8AaQBtAGEAZwBlAHMALwBjAHkAYQBuAF8AYgBhAGwAbABfAHcAaABpAHQAZQAuAGcAaQBmACIA
IAB2ADoAcwBoAGEAcABlAHMAPQAiACAEOARBBEMEPQQ+BDoEXwB4ADAAMAAyADAAXwAyADgAIgA+
ADwALwBzAHAAYQBuAD4APAAhAFsAZQBuAGQAaQBmAF0APgA8AC8AcwBwAGEAbgA+ADwALwBhAD4A
PABzAHAAYQBuAA0ACgAgACAAcwB0AHkAbABlAD0AJwBtAHMAbwAtAGYAYQByAGUAYQBzAHQALQBm
AG8AbgB0AC0AZgBhAG0AaQBsAHkAOgAiAFQAaQBtAGUAcwAgAE4AZQB3ACAAUgBvAG0AYQBuACIA
JwA+ADwAbwA6AHAAPgA8AC8AbwA6AHAAPgA8AC8AcwBwAGEAbgA+ADwALwBwAD4ADQAKACAAIAA8
AC8AdABkAD4ADQAKACAAIAA8AHQAZAAgAHMAdAB5AGwAZQA9ACcAcABhAGQAZABpAG4AZwA6AC4A
NwA1AHAAdAAgAC4ANwA1AHAAdAAgAC4ANwA1AHAAdAAgAC4ANwA1AHAAdAAnAD4ADQAKACAAIAA8
AHAAIABjAGwAYQBzAHMAPQBNAHMAbwBOAG8AcgBtAGEAbAA+ADwAcwBwAGEAbgAgAHMAdAB5AGwA
ZQA9ACcAbQBzAG8ALQBmAGEAcgBlAGEAcwB0AC0AZgBvAG4AdAAtAGYAYQBtAGkAbAB5ADoAIgBU
AGkAbQBlAHMAIABOAGUAdwAgAFIAbwBtAGEAbgAiACcAPgAmAG4AYgBzAHAAOwA8AG8AOgBwAD4A
PAAvAG8AOgBwAD4APAAvAHMAcABhAG4APgA8AC8AcAA+AA0ACgAgACAAPAAvAHQAZAA+AA0ACgAg
ACAAPAB0AGQAIABzAHQAeQBsAGUAPQAnAHAAYQBkAGQAaQBuAGcAOgAuADcANQBwAHQAIAAuADcA
NQBwAHQAIAAuADcANQBwAHQAIAAuADcANQBwAHQAJwA+AA0ACgAgACAAPABwACAAYwBsAGEAcwBz
AD0ATQBzAG8ATgBvAHIAbQBhAGwAIABhAGwAaQBnAG4APQBjAGUAbgB0AGUAcgAgAHMAdAB5AGwA
ZQA9ACcAdABlAHgAdAAtAGEAbABpAGcAbgA6AGMAZQBuAHQAZQByACcAPgA8AGEADQAKACAAIABo
AHIAZQBmAD0AIgBoAHQAdABwADoALwAvAHcAdwB3AC4AbQBhAHQAcgBpAHgAcwBjAGkAZQBuAGMA
ZQAuAGMAbwBtAC8AYwBnAGkALwBwAHIAbwB0AGUAaQBuAF8AdgBpAGUAdwAuAHAAbAA/AGYAaQBs
AGUAPQAuAC4AJQAyAEYAZABhAHQAYQAlADIARgAyADAAMQA1ADEAMgAyADQAJQAyAEYARgBUAFQA
cABmAGEAVABUAFMALgBkAGEAdAAmAGEAbQBwADsAaABpAHQAPQAzADgAJgBhAG0AcAA7AGQAYgBf
AGkAZAB4AD0AMQAmAGEAbQBwADsAcwBlAHMAcwBpAG8AbgBJAEQAPQBnAHUAZQBzAHQAXwBnAHUA
ZQBzAHQAcwBlAHMAcwBpAG8AbgAiAA0ACgAgACAAdABhAHIAZwBlAHQAPQAiAF8AYgBsAGEAbgBr
ACIAPgA8AHMAcABhAG4AIABzAHQAeQBsAGUAPQAnAG0AcwBvAC0AZgBhAHIAZQBhAHMAdAAtAGYA
bwBuAHQALQBmAGEAbQBpAGwAeQA6ACIAVABpAG0AZQBzACAATgBlAHcAIABSAG8AbQBhAG4AIgA7
AA0ACgAgACAAbQBzAG8ALQBuAG8ALQBwAHIAbwBvAGYAOgB5AGUAcwA7AHQAZQB4AHQALQBkAGUA
YwBvAHIAYQB0AGkAbwBuADoAbgBvAG4AZQA7AHQAZQB4AHQALQB1AG4AZABlAHIAbABpAG4AZQA6
AG4AbwBuAGUAJwA+ADwAIQAtAC0AWwBpAGYAIABnAHQAZQAgAHYAbQBsACAAMQBdAD4APAB2ADoA
cwBoAGEAcABlAA0ACgAgACAAIABpAGQAPQAiACAEOARBBEMEPQQ+BDoEXwB4ADAAMAAyADAAXwAy
ADkAIgAgAG8AOgBzAHAAaQBkAD0AIgBfAHgAMAAwADAAMABfAGkAMQAxADYAOQAiACAAdAB5AHAA
ZQA9ACIAIwBfAHgAMAAwADAAMABfAHQANwA1ACIAIABhAGwAdAA9ACIAaAB0AHQAcAA6AC8ALwB3
AHcAdwAuAG0AYQB0AHIAaQB4AHMAYwBpAGUAbgBjAGUALgBjAG8AbQAvAGkAbQBhAGcAZQBzAC8A
YwB5AGEAbgBfAGIAYQBsAGwAXwB3AGgAaQB0AGUALgBnAGkAZgAiAA0ACgAgACAAIABoAHIAZQBm
AD0AIgBoAHQAdABwADoALwAvAHcAdwB3AC4AbQBhAHQAcgBpAHgAcwBjAGkAZQBuAGMAZQAuAGMA
bwBtAC8AYwBnAGkALwBwAHIAbwB0AGUAaQBuAF8AdgBpAGUAdwAuAHAAbAA/AGYAaQBsAGUAPQAu
AC4AJQAyAEYAZABhAHQAYQAlADIARgAyADAAMQA1ADEAMgAyADQAJQAyAEYARgBUAFQAcABmAGEA
VABUAFMALgBkAGEAdAAmAGEAbQBwADsAaABpAHQAPQAzADgAJgBhAG0AcAA7AGQAYgBfAGkAZAB4
AD0AMQAmAGEAbQBwADsAcwBlAHMAcwBpAG8AbgBJAEQAPQBnAHUAZQBzAHQAXwBnAHUAZQBzAHQA
cwBlAHMAcwBpAG8AbgAiAA0ACgAgACAAIAB0AGEAcgBnAGUAdAA9ACIAXwBiAGwAYQBuAGsAIgAg
AHMAdAB5AGwAZQA9ACcAdwBpAGQAdABoADoAMQAyAHAAdAA7AGgAZQBpAGcAaAB0ADoAMQAyAHAA
dAA7AHYAaQBzAGkAYgBpAGwAaQB0AHkAOgB2AGkAcwBpAGIAbABlADsADQAKACAAIAAgAG0AcwBv
AC0AdwByAGEAcAAtAHMAdAB5AGwAZQA6AHMAcQB1AGEAcgBlACcAIABvADoAYgB1AHQAdABvAG4A
PQAiAHQAIgA+AA0ACgAgACAAIAA8AHYAOgBpAG0AYQBnAGUAZABhAHQAYQAgAHMAcgBjAD0AIgBN
AGEAcwBjAG8AdABVAG4AaQBwAHIAbwB0AGgAdQBtAGEAbgAyADMALgBmAGkAbABlAHMALwBpAG0A
YQBnAGUAMAAwADMALgBnAGkAZgAiACAAbwA6AHQAaQB0AGwAZQA9ACIAYwB5AGEAbgBfAGIAYQBs
AGwAXwB3AGgAaQB0AGUAIgAvAD4ADQAKACAAIAA8AC8AdgA6AHMAaABhAHAAZQA+ADwAIQBbAGUA
bgBkAGkAZgBdAC0ALQA+ADwAIQBbAGkAZgAgACEAdgBtAGwAXQA+ADwAcwBwAGEAbgAgAHMAdAB5
AGwAZQA9ACcAbQBzAG8ALQBpAGcAbgBvAHIAZQA6AHYAZwBsAGEAeQBvAHUAdAAnAD4APABpAG0A
ZwANAAoAIAAgAGIAbwByAGQAZQByAD0AMAAgAHcAaQBkAHQAaAA9ADEANgAgAGgAZQBpAGcAaAB0
AD0AMQA2ACAAcwByAGMAPQAiAE0AYQBzAGMAbwB0AFUAbgBpAHAAcgBvAHQAaAB1AG0AYQBuADIA
MwAuAGYAaQBsAGUAcwAvAGkAbQBhAGcAZQAwADAAMwAuAGcAaQBmACIADQAKACAAIABhAGwAdAA9
ACIAaAB0AHQAcAA6AC8ALwB3AHcAdwAuAG0AYQB0AHIAaQB4AHMAYwBpAGUAbgBjAGUALgBjAG8A
bQAvAGkAbQBhAGcAZQBzAC8AYwB5AGEAbgBfAGIAYQBsAGwAXwB3AGgAaQB0AGUALgBnAGkAZgAi
ACAAdgA6AHMAaABhAHAAZQBzAD0AIgAgBDgEQQRDBD0EPgQ6BF8AeAAwADAAMgAwAF8AMgA5ACIA
PgA8AC8AcwBwAGEAbgA+ADwAIQBbAGUAbgBkAGkAZgBdAD4APAAvAHMAcABhAG4APgA8AC8AYQA+
ADwAcwBwAGEAbgANAAoAIAAgAHMAdAB5AGwAZQA9ACcAbQBzAG8ALQBmAGEAcgBlAGEAcwB0AC0A
ZgBvAG4AdAAtAGYAYQBtAGkAbAB5ADoAIgBUAGkAbQBlAHMAIABOAGUAdwAgAFIAbwBtAGEAbgAi
ACcAPgA8AG8AOgBwAD4APAAvAG8AOgBwAD4APAAvAHMAcABhAG4APgA8AC8AcAA+AA0ACgAgACAA
PAAvAHQAZAA+AA0ACgAgACAAPAB0AGQAIABzAHQAeQBsAGUAPQAnAHAAYQBkAGQAaQBuAGcAOgAu
ADcANQBwAHQAIAAuADcANQBwAHQAIAAuADcANQBwAHQAIAAuADcANQBwAHQAJwA+AA0ACgAgACAA
PABwACAAYwBsAGEAcwBzAD0ATQBzAG8ATgBvAHIAbQBhAGwAIABhAGwAaQBnAG4APQBjAGUAbgB0
AGUAcgAgAHMAdAB5AGwAZQA9ACcAdABlAHgAdAAtAGEAbABpAGcAbgA6AGMAZQBuAHQAZQByACcA
PgA8AGEADQAKACAAIABoAHIAZQBmAD0AIgBoAHQAdABwADoALwAvAHcAdwB3AC4AbQBhAHQAcgBp
AHgAcwBjAGkAZQBuAGMAZQAuAGMAbwBtAC8AYwBnAGkALwBwAHIAbwB0AGUAaQBuAF8AdgBpAGUA
dwAuAHAAbAA/AGYAaQBsAGUAPQAuAC4AJQAyAEYAZABhAHQAYQAlADIARgAyADAAMQA1ADEAMgAy
ADQAJQAyAEYARgBUAFQAcABmAGEAVABUAFMALgBkAGEAdAAmAGEAbQBwADsAaABpAHQAPQAzADkA
JgBhAG0AcAA7AGQAYgBfAGkAZAB4AD0AMQAmAGEAbQBwADsAcwBlAHMAcwBpAG8AbgBJAEQAPQBn
AHUAZQBzAHQAXwBnAHUAZQBzAHQAcwBlAHMAcwBpAG8AbgAiAA0ACgAgACAAdABhAHIAZwBlAHQA
PQAiAF8AYgBsAGEAbgBrACIAPgA8AHMAcABhAG4AIABzAHQAeQBsAGUAPQAnAG0AcwBvAC0AZgBh
AHIAZQBhAHMAdAAtAGYAbwBuAHQALQBmAGEAbQBpAGwAeQA6ACIAVABpAG0AZQBzACAATgBlAHcA
IABSAG8AbQBhAG4AIgA7AA0ACgAgACAAbQBzAG8ALQBuAG8ALQBwAHIAbwBvAGYAOgB5AGUAcwA7
AHQAZQB4AHQALQBkAGUAYwBvAHIAYQB0AGkAbwBuADoAbgBvAG4AZQA7AHQAZQB4AHQALQB1AG4A
ZABlAHIAbABpAG4AZQA6AG4AbwBuAGUAJwA+ADwAIQAtAC0AWwBpAGYAIABnAHQAZQAgAHYAbQBs
ACAAMQBdAD4APAB2ADoAcwBoAGEAcABlAA0ACgAgACAAIABpAGQAPQAiACAEOARBBEMEPQQ+BDoE
XwB4ADAAMAAyADAAXwAzADAAIgAgAG8AOgBzAHAAaQBkAD0AIgBfAHgAMAAwADAAMABfAGkAMQAx
ADYAOAAiACAAdAB5AHAAZQA9ACIAIwBfAHgAMAAwADAAMABfAHQANwA1ACIAIABhAGwAdAA9ACIA
aAB0AHQAcAA6AC8ALwB3AHcAdwAuAG0AYQB0AHIAaQB4AHMAYwBpAGUAbgBjAGUALgBjAG8AbQAv
AGkAbQBhAGcAZQBzAC8AYwB5AGEAbgBfAGIAYQBsAGwAXwB3AGgAaQB0AGUALgBnAGkAZgAiAA0A
CgAgACAAIABoAHIAZQBmAD0AIgBoAHQAdABwADoALwAvAHcAdwB3AC4AbQBhAHQAcgBpAHgAcwBj
AGkAZQBuAGMAZQAuAGMAbwBtAC8AYwBnAGkALwBwAHIAbwB0AGUAaQBuAF8AdgBpAGUAdwAuAHAA
bAA/AGYAaQBsAGUAPQAuAC4AJQAyAEYAZABhAHQAYQAlADIARgAyADAAMQA1ADEAMgAyADQAJQAy
AEYARgBUAFQAcABmAGEAVABUAFMALgBkAGEAdAAmAGEAbQBwADsAaABpAHQAPQAzADkAJgBhAG0A
cAA7AGQAYgBfAGkAZAB4AD0AMQAmAGEAbQBwADsAcwBlAHMAcwBpAG8AbgBJAEQAPQBnAHUAZQBz
AHQAXwBnAHUAZQBzAHQAcwBlAHMAcwBpAG8AbgAiAA0ACgAgACAAIAB0AGEAcgBnAGUAdAA9ACIA
XwBiAGwAYQBuAGsAIgAgAHMAdAB5AGwAZQA9ACcAdwBpAGQAdABoADoAMQAyAHAAdAA7AGgAZQBp
AGcAaAB0ADoAMQAyAHAAdAA7AHYAaQBzAGkAYgBpAGwAaQB0AHkAOgB2AGkAcwBpAGIAbABlADsA
DQAKACAAIAAgAG0AcwBvAC0AdwByAGEAcAAtAHMAdAB5AGwAZQA6AHMAcQB1AGEAcgBlACcAIABv
ADoAYgB1AHQAdABvAG4APQAiAHQAIgA+AA0ACgAgACAAIAA8AHYAOgBpAG0AYQBnAGUAZABhAHQA
YQAgAHMAcgBjAD0AIgBNAGEAcwBjAG8AdABVAG4AaQBwAHIAbwB0AGgAdQBtAGEAbgAyADMALgBm
AGkAbABlAHMALwBpAG0AYQBnAGUAMAAwADMALgBnAGkAZgAiACAAbwA6AHQAaQB0AGwAZQA9ACIA
YwB5AGEAbgBfAGIAYQBsAGwAXwB3AGgAaQB0AGUAIgAvAD4ADQAKACAAIAA8AC8AdgA6AHMAaABh
AHAAZQA+ADwAIQBbAGUAbgBkAGkAZgBdAC0ALQA+ADwAIQBbAGkAZgAgACEAdgBtAGwAXQA+ADwA
cwBwAGEAbgAgAHMAdAB5AGwAZQA9ACcAbQBzAG8ALQBpAGcAbgBvAHIAZQA6AHYAZwBsAGEAeQBv
AHUAdAAnAD4APABpAG0AZwANAAoAIAAgAGIAbwByAGQAZQByAD0AMAAgAHcAaQBkAHQAaAA9ADEA
NgAgAGgAZQBpAGcAaAB0AD0AMQA2ACAAcwByAGMAPQAiAE0AYQBzAGMAbwB0AFUAbgBpAHAAcgBv
AHQAaAB1AG0AYQBuADIAMwAuAGYAaQBsAGUAcwAvAGkAbQBhAGcAZQAwADAAMwAuAGcAaQBmACIA
DQAKACAAIABhAGwAdAA9ACIAaAB0AHQAcAA6AC8ALwB3AHcAdwAuAG0AYQB0AHIAaQB4AHMAYwBp
AGUAbgBjAGUALgBjAG8AbQAvAGkAbQBhAGcAZQBzAC8AYwB5AGEAbgBfAGIAYQBsAGwAXwB3AGgA
aQB0AGUALgBnAGkAZgAiACAAdgA6AHMAaABhAHAAZQBzAD0AIgAgBDgEQQRDBD0EPgQ6BF8AeAAw
ADAAMgAwAF8AMwAwACIAPgA8AC8AcwBwAGEAbgA+ADwAIQBbAGUAbgBkAGkAZgBdAD4APAAvAHMA
cABhAG4APgA8AC8AYQA+ADwAcwBwAGEAbgANAAoAIAAgAHMAdAB5AGwAZQA9ACcAbQBzAG8ALQBm
AGEAcgBlAGEAcwB0AC0AZgBvAG4AdAAtAGYAYQBtAGkAbAB5ADoAIgBUAGkAbQBlAHMAIABOAGUA
dwAgAFIAbwBtAGEAbgAiACcAPgA8AG8AOgBwAD4APAAvAG8AOgBwAD4APAAvAHMAcABhAG4APgA8
AC8AcAA+AA0ACgAgACAAPAAvAHQAZAA+AA0ACgAgACAAPAB0AGQAIABzAHQAeQBsAGUAPQAnAHAA
YQBkAGQAaQBuAGcAOgAuADcANQBwAHQAIAAuADcANQBwAHQAIAAuADcANQBwAHQAIAAuADcANQBw
AHQAJwA+AA0ACgAgACAAPABwACAAYwBsAGEAcwBzAD0ATQBzAG8ATgBvAHIAbQBhAGwAIABhAGwA
aQBnAG4APQBjAGUAbgB0AGUAcgAgAHMAdAB5AGwAZQA9ACcAdABlAHgAdAAtAGEAbABpAGcAbgA6
AGMAZQBuAHQAZQByACcAPgA8AGEADQAKACAAIABoAHIAZQBmAD0AIgBoAHQAdABwADoALwAvAHcA
dwB3AC4AbQBhAHQAcgBpAHgAcwBjAGkAZQBuAGMAZQAuAGMAbwBtAC8AYwBnAGkALwBwAHIAbwB0
AGUAaQBuAF8AdgBpAGUAdwAuAHAAbAA/AGYAaQBsAGUAPQAuAC4AJQAyAEYAZABhAHQAYQAlADIA
RgAyADAAMQA1ADEAMgAyADQAJQAyAEYARgBUAFQAcABmAGEAVABUAFMALgBkAGEAdAAmAGEAbQBw
ADsAaABpAHQAPQA0ADAAJgBhAG0AcAA7AGQAYgBfAGkAZAB4AD0AMQAmAGEAbQBwADsAcwBlAHMA
cwBpAG8AbgBJAEQAPQBnAHUAZQBzAHQAXwBnAHUAZQBzAHQAcwBlAHMAcwBpAG8AbgAiAA0ACgAg
ACAAdABhAHIAZwBlAHQAPQAiAF8AYgBsAGEAbgBrACIAPgA8AHMAcABhAG4AIABzAHQAeQBsAGUA
PQAnAG0AcwBvAC0AZgBhAHIAZQBhAHMAdAAtAGYAbwBuAHQALQBmAGEAbQBpAGwAeQA6ACIAVABp
AG0AZQBzACAATgBlAHcAIABSAG8AbQBhAG4AIgA7AA0ACgAgACAAbQBzAG8ALQBuAG8ALQBwAHIA
bwBvAGYAOgB5AGUAcwA7AHQAZQB4AHQALQBkAGUAYwBvAHIAYQB0AGkAbwBuADoAbgBvAG4AZQA7
AHQAZQB4AHQALQB1AG4AZABlAHIAbABpAG4AZQA6AG4AbwBuAGUAJwA+ADwAIQAtAC0AWwBpAGYA
IABnAHQAZQAgAHYAbQBsACAAMQBdAD4APAB2ADoAcwBoAGEAcABlAA0ACgAgACAAIABpAGQAPQAi
ACAEOARBBEMEPQQ+BDoEXwB4ADAAMAAyADAAXwAzADEAIgAgAG8AOgBzAHAAaQBkAD0AIgBfAHgA
MAAwADAAMABfAGkAMQAxADYANwAiACAAdAB5AHAAZQA9ACIAIwBfAHgAMAAwADAAMABfAHQANwA1
ACIAIABhAGwAdAA9ACIAaAB0AHQAcAA6AC8ALwB3AHcAdwAuAG0AYQB0AHIAaQB4AHMAYwBpAGUA
bgBjAGUALgBjAG8AbQAvAGkAbQBhAGcAZQBzAC8AYwB5AGEAbgBfAGIAYQBsAGwAXwB3AGgAaQB0
AGUALgBnAGkAZgAiAA0ACgAgACAAIABoAHIAZQBmAD0AIgBoAHQAdABwADoALwAvAHcAdwB3AC4A
bQBhAHQAcgBpAHgAcwBjAGkAZQBuAGMAZQAuAGMAbwBtAC8AYwBnAGkALwBwAHIAbwB0AGUAaQBu
AF8AdgBpAGUAdwAuAHAAbAA/AGYAaQBsAGUAPQAuAC4AJQAyAEYAZABhAHQAYQAlADIARgAyADAA
MQA1ADEAMgAyADQAJQAyAEYARgBUAFQAcABmAGEAVABUAFMALgBkAGEAdAAmAGEAbQBwADsAaABp
AHQAPQA0ADAAJgBhAG0AcAA7AGQAYgBfAGkAZAB4AD0AMQAmAGEAbQBwADsAcwBlAHMAcwBpAG8A
bgBJAEQAPQBnAHUAZQBzAHQAXwBnAHUAZQBzAHQAcwBlAHMAcwBpAG8AbgAiAA0ACgAgACAAIAB0
AGEAcgBnAGUAdAA9ACIAXwBiAGwAYQBuAGsAIgAgAHMAdAB5AGwAZQA9ACcAdwBpAGQAdABoADoA
MQAyAHAAdAA7AGgAZQBpAGcAaAB0ADoAMQAyAHAAdAA7AHYAaQBzAGkAYgBpAGwAaQB0AHkAOgB2
AGkAcwBpAGIAbABlADsADQAKACAAIAAgAG0AcwBvAC0AdwByAGEAcAAtAHMAdAB5AGwAZQA6AHMA
cQB1AGEAcgBlACcAIABvADoAYgB1AHQAdABvAG4APQAiAHQAIgA+AA0ACgAgACAAIAA8AHYAOgBp
AG0AYQBnAGUAZABhAHQAYQAgAHMAcgBjAD0AIgBNAGEAcwBjAG8AdABVAG4AaQBwAHIAbwB0AGgA
dQBtAGEAbgAyADMALgBmAGkAbABlAHMALwBpAG0AYQBnAGUAMAAwADMALgBnAGkAZgAiACAAbwA6
AHQAaQB0AGwAZQA9ACIAYwB5AGEAbgBfAGIAYQBsAGwAXwB3AGgAaQB0AGUAIgAvAD4ADQAKACAA
IAA8AC8AdgA6AHMAaABhAHAAZQA+ADwAIQBbAGUAbgBkAGkAZgBdAC0ALQA+ADwAIQBbAGkAZgAg
ACEAdgBtAGwAXQA+ADwAcwBwAGEAbgAgAHMAdAB5AGwAZQA9ACcAbQBzAG8ALQBpAGcAbgBvAHIA
ZQA6AHYAZwBsAGEAeQBvAHUAdAAnAD4APABpAG0AZwANAAoAIAAgAGIAbwByAGQAZQByAD0AMAAg
AHcAaQBkAHQAaAA9ADEANgAgAGgAZQBpAGcAaAB0AD0AMQA2ACAAcwByAGMAPQAiAE0AYQBzAGMA
bwB0AFUAbgBpAHAAcgBvAHQAaAB1AG0AYQBuADIAMwAuAGYAaQBsAGUAcwAvAGkAbQBhAGcAZQAw
ADAAMwAuAGcAaQBmACIADQAKACAAIABhAGwAdAA9ACIAaAB0AHQAcAA6AC8ALwB3AHcAdwAuAG0A
YQB0AHIAaQB4AHMAYwBpAGUAbgBjAGUALgBjAG8AbQAvAGkAbQBhAGcAZQBzAC8AYwB5AGEAbgBf
AGIAYQBsAGwAXwB3AGgAaQB0AGUALgBnAGkAZgAiACAAdgA6AHMAaABhAHAAZQBzAD0AIgAgBDgE
QQRDBD0EPgQ6BF8AeAAwADAAMgAwAF8AMwAxACIAPgA8AC8AcwBwAGEAbgA+ADwAIQBbAGUAbgBk
AGkAZgBdAD4APAAvAHMAcABhAG4APgA8AC8AYQA+ADwAcwBwAGEAbgANAAoAIAAgAHMAdAB5AGwA
ZQA9ACcAbQBzAG8ALQBmAGEAcgBlAGEAcwB0AC0AZgBvAG4AdAAtAGYAYQBtAGkAbAB5ADoAIgBU
AGkAbQBlAHMAIABOAGUAdwAgAFIAbwBtAGEAbgAiACcAPgA8AG8AOgBwAD4APAAvAG8AOgBwAD4A
PAAvAHMAcABhAG4APgA8AC8AcAA+AA0ACgAgACAAPAAvAHQAZAA+AA0ACgAgACAAPAB0AGQAIABz
AHQAeQBsAGUAPQAnAHAAYQBkAGQAaQBuAGcAOgAuADcANQBwAHQAIAAuADcANQBwAHQAIAAuADcA
NQBwAHQAIAAuADcANQBwAHQAJwA+AA0ACgAgACAAPABwACAAYwBsAGEAcwBzAD0ATQBzAG8ATgBv
AHIAbQBhAGwAIABhAGwAaQBnAG4APQBjAGUAbgB0AGUAcgAgAHMAdAB5AGwAZQA9ACcAdABlAHgA
dAAtAGEAbABpAGcAbgA6AGMAZQBuAHQAZQByACcAPgA8AGEADQAKACAAIABoAHIAZQBmAD0AIgBo
AHQAdABwADoALwAvAHcAdwB3AC4AbQBhAHQAcgBpAHgAcwBjAGkAZQBuAGMAZQAuAGMAbwBtAC8A
YwBnAGkALwBwAHIAbwB0AGUAaQBuAF8AdgBpAGUAdwAuAHAAbAA/AGYAaQBsAGUAPQAuAC4AJQAy
AEYAZABhAHQAYQAlADIARgAyADAAMQA1ADEAMgAyADQAJQAyAEYARgBUAFQAcABmAGEAVABUAFMA
LgBkAGEAdAAmAGEAbQBwADsAaABpAHQAPQA0ADEAJgBhAG0AcAA7AGQAYgBfAGkAZAB4AD0AMQAm
AGEAbQBwADsAcwBlAHMAcwBpAG8AbgBJAEQAPQBnAHUAZQBzAHQAXwBnAHUAZQBzAHQAcwBlAHMA
cwBpAG8AbgAiAA0ACgAgACAAdABhAHIAZwBlAHQAPQAiAF8AYgBsAGEAbgBrACIAPgA8AHMAcABh
AG4AIABzAHQAeQBsAGUAPQAnAG0AcwBvAC0AZgBhAHIAZQBhAHMAdAAtAGYAbwBuAHQALQBmAGEA
bQBpAGwAeQA6ACIAVABpAG0AZQBzACAATgBlAHcAIABSAG8AbQBhAG4AIgA7AA0ACgAgACAAbQBz
AG8ALQBuAG8ALQBwAHIAbwBvAGYAOgB5AGUAcwA7AHQAZQB4AHQALQBkAGUAYwBvAHIAYQB0AGkA
bwBuADoAbgBvAG4AZQA7AHQAZQB4AHQALQB1AG4AZABlAHIAbABpAG4AZQA6AG4AbwBuAGUAJwA+
ADwAIQAtAC0AWwBpAGYAIABnAHQAZQAgAHYAbQBsACAAMQBdAD4APAB2ADoAcwBoAGEAcABlAA0A
CgAgACAAIABpAGQAPQAiACAEOARBBEMEPQQ+BDoEXwB4ADAAMAAyADAAXwAzADIAIgAgAG8AOgBz
AHAAaQBkAD0AIgBfAHgAMAAwADAAMABfAGkAMQAxADYANgAiACAAdAB5AHAAZQA9ACIAIwBfAHgA
MAAwADAAMABfAHQANwA1ACIAIABhAGwAdAA9ACIAaAB0AHQAcAA6AC8ALwB3AHcAdwAuAG0AYQB0
AHIAaQB4AHMAYwBpAGUAbgBjAGUALgBjAG8AbQAvAGkAbQBhAGcAZQBzAC8AYwB5AGEAbgBfAGIA
YQBsAGwAXwB3AGgAaQB0AGUALgBnAGkAZgAiAA0ACgAgACAAIABoAHIAZQBmAD0AIgBoAHQAdABw
ADoALwAvAHcAdwB3AC4AbQBhAHQAcgBpAHgAcwBjAGkAZQBuAGMAZQAuAGMAbwBtAC8AYwBnAGkA
LwBwAHIAbwB0AGUAaQBuAF8AdgBpAGUAdwAuAHAAbAA/AGYAaQBsAGUAPQAuAC4AJQAyAEYAZABh
AHQAYQAlADIARgAyADAAMQA1ADEAMgAyADQAJQAyAEYARgBUAFQAcABmAGEAVABUAFMALgBkAGEA
dAAmAGEAbQBwADsAaABpAHQAPQA0ADEAJgBhAG0AcAA7AGQAYgBfAGkAZAB4AD0AMQAmAGEAbQBw
ADsAcwBlAHMAcwBpAG8AbgBJAEQAPQBnAHUAZQBzAHQAXwBnAHUAZQBzAHQAcwBlAHMAcwBpAG8A
bgAiAA0ACgAgACAAIAB0AGEAcgBnAGUAdAA9ACIAXwBiAGwAYQBuAGsAIgAgAHMAdAB5AGwAZQA9
ACcAdwBpAGQAdABoADoAMQAyAHAAdAA7AGgAZQBpAGcAaAB0ADoAMQAyAHAAdAA7AHYAaQBzAGkA
YgBpAGwAaQB0AHkAOgB2AGkAcwBpAGIAbABlADsADQAKACAAIAAgAG0AcwBvAC0AdwByAGEAcAAt
AHMAdAB5AGwAZQA6AHMAcQB1AGEAcgBlACcAIABvADoAYgB1AHQAdABvAG4APQAiAHQAIgA+AA0A
CgAgACAAIAA8AHYAOgBpAG0AYQBnAGUAZABhAHQAYQAgAHMAcgBjAD0AIgBNAGEAcwBjAG8AdABV
AG4AaQBwAHIAbwB0AGgAdQBtAGEAbgAyADMALgBmAGkAbABlAHMALwBpAG0AYQBnAGUAMAAwADMA
LgBnAGkAZgAiACAAbwA6AHQAaQB0AGwAZQA9ACIAYwB5AGEAbgBfAGIAYQBsAGwAXwB3AGgAaQB0
AGUAIgAvAD4ADQAKACAAIAA8AC8AdgA6AHMAaABhAHAAZQA+ADwAIQBbAGUAbgBkAGkAZgBdAC0A
LQA+ADwAIQBbAGkAZgAgACEAdgBtAGwAXQA+ADwAcwBwAGEAbgAgAHMAdAB5AGwAZQA9ACcAbQBz
AG8ALQBpAGcAbgBvAHIAZQA6AHYAZwBsAGEAeQBvAHUAdAAnAD4APABpAG0AZwANAAoAIAAgAGIA
bwByAGQAZQByAD0AMAAgAHcAaQBkAHQAaAA9ADEANgAgAGgAZQBpAGcAaAB0AD0AMQA2ACAAcwBy
AGMAPQAiAE0AYQBzAGMAbwB0AFUAbgBpAHAAcgBvAHQAaAB1AG0AYQBuADIAMwAuAGYAaQBsAGUA
cwAvAGkAbQBhAGcAZQAwADAAMwAuAGcAaQBmACIADQAKACAAIABhAGwAdAA9ACIAaAB0AHQAcAA6
AC8ALwB3AHcAdwAuAG0AYQB0AHIAaQB4AHMAYwBpAGUAbgBjAGUALgBjAG8AbQAvAGkAbQBhAGcA
ZQBzAC8AYwB5AGEAbgBfAGIAYQBsAGwAXwB3AGgAaQB0AGUALgBnAGkAZgAiACAAdgA6AHMAaABh
AHAAZQBzAD0AIgAgBDgEQQRDBD0EPgQ6BF8AeAAwADAAMgAwAF8AMwAyACIAPgA8AC8AcwBwAGEA
bgA+ADwAIQBbAGUAbgBkAGkAZgBdAD4APAAvAHMAcABhAG4APgA8AC8AYQA+ADwAcwBwAGEAbgAN
AAoAIAAgAHMAdAB5AGwAZQA9ACcAbQBzAG8ALQBmAGEAcgBlAGEAcwB0AC0AZgBvAG4AdAAtAGYA
YQBtAGkAbAB5ADoAIgBUAGkAbQBlAHMAIABOAGUAdwAgAFIAbwBtAGEAbgAiACcAPgA8AG8AOgBw
AD4APAAvAG8AOgBwAD4APAAvAHMAcABhAG4APgA8AC8AcAA+AA0ACgAgACAAPAAvAHQAZAA+AA0A
CgAgACAAPAB0AGQAIABzAHQAeQBsAGUAPQAnAHAAYQBkAGQAaQBuAGcAOgAuADcANQBwAHQAIAAu
ADcANQBwAHQAIAAuADcANQBwAHQAIAAuADcANQBwAHQAJwA+AA0ACgAgACAAPABwACAAYwBsAGEA
cwBzAD0ATQBzAG8ATgBvAHIAbQBhAGwAIABhAGwAaQBnAG4APQBjAGUAbgB0AGUAcgAgAHMAdAB5
AGwAZQA9ACcAdABlAHgAdAAtAGEAbABpAGcAbgA6AGMAZQBuAHQAZQByACcAPgA8AGEADQAKACAA
IABoAHIAZQBmAD0AIgBoAHQAdABwADoALwAvAHcAdwB3AC4AbQBhAHQAcgBpAHgAcwBjAGkAZQBu
AGMAZQAuAGMAbwBtAC8AYwBnAGkALwBwAHIAbwB0AGUAaQBuAF8AdgBpAGUAdwAuAHAAbAA/AGYA
aQBsAGUAPQAuAC4AJQAyAEYAZABhAHQAYQAlADIARgAyADAAMQA1ADEAMgAyADQAJQAyAEYARgBU
AFQAcABmAGEAVABUAFMALgBkAGEAdAAmAGEAbQBwADsAaABpAHQAPQA0ADIAJgBhAG0AcAA7AGQA
YgBfAGkAZAB4AD0AMQAmAGEAbQBwADsAcwBlAHMAcwBpAG8AbgBJAEQAPQBnAHUAZQBzAHQAXwBn
AHUAZQBzAHQAcwBlAHMAcwBpAG8AbgAiAA0ACgAgACAAdABhAHIAZwBlAHQAPQAiAF8AYgBsAGEA
bgBrACIAPgA8AHMAcABhAG4AIABzAHQAeQBsAGUAPQAnAG0AcwBvAC0AZgBhAHIAZQBhAHMAdAAt
AGYAbwBuAHQALQBmAGEAbQBpAGwAeQA6ACIAVABpAG0AZQBzACAATgBlAHcAIABSAG8AbQBhAG4A
IgA7AA0ACgAgACAAbQBzAG8ALQBuAG8ALQBwAHIAbwBvAGYAOgB5AGUAcwA7AHQAZQB4AHQALQBk
AGUAYwBvAHIAYQB0AGkAbwBuADoAbgBvAG4AZQA7AHQAZQB4AHQALQB1AG4AZABlAHIAbABpAG4A
ZQA6AG4AbwBuAGUAJwA+ADwAIQAtAC0AWwBpAGYAIABnAHQAZQAgAHYAbQBsACAAMQBdAD4APAB2
ADoAcwBoAGEAcABlAA0ACgAgACAAIABpAGQAPQAiACAEOARBBEMEPQQ+BDoEXwB4ADAAMAAyADAA
XwAzADMAIgAgAG8AOgBzAHAAaQBkAD0AIgBfAHgAMAAwADAAMABfAGkAMQAxADYANQAiACAAdAB5
AHAAZQA9ACIAIwBfAHgAMAAwADAAMABfAHQANwA1ACIAIABhAGwAdAA9ACIAaAB0AHQAcAA6AC8A
LwB3AHcAdwAuAG0AYQB0AHIAaQB4AHMAYwBpAGUAbgBjAGUALgBjAG8AbQAvAGkAbQBhAGcAZQBz
AC8AYwB5AGEAbgBfAGIAYQBsAGwAXwB3AGgAaQB0AGUALgBnAGkAZgAiAA0ACgAgACAAIABoAHIA
ZQBmAD0AIgBoAHQAdABwADoALwAvAHcAdwB3AC4AbQBhAHQAcgBpAHgAcwBjAGkAZQBuAGMAZQAu
AGMAbwBtAC8AYwBnAGkALwBwAHIAbwB0AGUAaQBuAF8AdgBpAGUAdwAuAHAAbAA/AGYAaQBsAGUA
PQAuAC4AJQAyAEYAZABhAHQAYQAlADIARgAyADAAMQA1ADEAMgAyADQAJQAyAEYARgBUAFQAcABm
AGEAVABUAFMALgBkAGEAdAAmAGEAbQBwADsAaABpAHQAPQA0ADIAJgBhAG0AcAA7AGQAYgBfAGkA
ZAB4AD0AMQAmAGEAbQBwADsAcwBlAHMAcwBpAG8AbgBJAEQAPQBnAHUAZQBzAHQAXwBnAHUAZQBz
AHQAcwBlAHMAcwBpAG8AbgAiAA0ACgAgACAAIAB0AGEAcgBnAGUAdAA9ACIAXwBiAGwAYQBuAGsA
IgAgAHMAdAB5AGwAZQA9ACcAdwBpAGQAdABoADoAMQAyAHAAdAA7AGgAZQBpAGcAaAB0ADoAMQAy
AHAAdAA7AHYAaQBzAGkAYgBpAGwAaQB0AHkAOgB2AGkAcwBpAGIAbABlADsADQAKACAAIAAgAG0A
cwBvAC0AdwByAGEAcAAtAHMAdAB5AGwAZQA6AHMAcQB1AGEAcgBlACcAIABvADoAYgB1AHQAdABv
AG4APQAiAHQAIgA+AA0ACgAgACAAIAA8AHYAOgBpAG0AYQBnAGUAZABhAHQAYQAgAHMAcgBjAD0A
IgBNAGEAcwBjAG8AdABVAG4AaQBwAHIAbwB0AGgAdQBtAGEAbgAyADMALgBmAGkAbABlAHMALwBp
AG0AYQBnAGUAMAAwADMALgBnAGkAZgAiACAAbwA6AHQAaQB0AGwAZQA9ACIAYwB5AGEAbgBfAGIA
YQBsAGwAXwB3AGgAaQB0AGUAIgAvAD4ADQAKACAAIAA8AC8AdgA6AHMAaABhAHAAZQA+ADwAIQBb
AGUAbgBkAGkAZgBdAC0ALQA+ADwAIQBbAGkAZgAgACEAdgBtAGwAXQA+ADwAcwBwAGEAbgAgAHMA
dAB5AGwAZQA9ACcAbQBzAG8ALQBpAGcAbgBvAHIAZQA6AHYAZwBsAGEAeQBvAHUAdAAnAD4APABp
AG0AZwANAAoAIAAgAGIAbwByAGQAZQByAD0AMAAgAHcAaQBkAHQAaAA9ADEANgAgAGgAZQBpAGcA
aAB0AD0AMQA2ACAAcwByAGMAPQAiAE0AYQBzAGMAbwB0AFUAbgBpAHAAcgBvAHQAaAB1AG0AYQBu
ADIAMwAuAGYAaQBsAGUAcwAvAGkAbQBhAGcAZQAwADAAMwAuAGcAaQBmACIADQAKACAAIABhAGwA
dAA9ACIAaAB0AHQAcAA6AC8ALwB3AHcAdwAuAG0AYQB0AHIAaQB4AHMAYwBpAGUAbgBjAGUALgBj
AG8AbQAvAGkAbQBhAGcAZQBzAC8AYwB5AGEAbgBfAGIAYQBsAGwAXwB3AGgAaQB0AGUALgBnAGkA
ZgAiACAAdgA6AHMAaABhAHAAZQBzAD0AIgAgBDgEQQRDBD0EPgQ6BF8AeAAwADAAMgAwAF8AMwAz
ACIAPgA8AC8AcwBwAGEAbgA+ADwAIQBbAGUAbgBkAGkAZgBdAD4APAAvAHMAcABhAG4APgA8AC8A
YQA+ADwAcwBwAGEAbgANAAoAIAAgAHMAdAB5AGwAZQA9ACcAbQBzAG8ALQBmAGEAcgBlAGEAcwB0
AC0AZgBvAG4AdAAtAGYAYQBtAGkAbAB5ADoAIgBUAGkAbQBlAHMAIABOAGUAdwAgAFIAbwBtAGEA
bgAiACcAPgA8AG8AOgBwAD4APAAvAG8AOgBwAD4APAAvAHMAcABhAG4APgA8AC8AcAA+AA0ACgAg
ACAAPAAvAHQAZAA+AA0ACgAgACAAPAB0AGQAIABzAHQAeQBsAGUAPQAnAHAAYQBkAGQAaQBuAGcA
OgAuADcANQBwAHQAIAAuADcANQBwAHQAIAAuADcANQBwAHQAIAAuADcANQBwAHQAJwA+AA0ACgAg
ACAAPABwACAAYwBsAGEAcwBzAD0ATQBzAG8ATgBvAHIAbQBhAGwAIABhAGwAaQBnAG4APQBjAGUA
bgB0AGUAcgAgAHMAdAB5AGwAZQA9ACcAdABlAHgAdAAtAGEAbABpAGcAbgA6AGMAZQBuAHQAZQBy
ACcAPgA8AGEADQAKACAAIABoAHIAZQBmAD0AIgBoAHQAdABwADoALwAvAHcAdwB3AC4AbQBhAHQA
cgBpAHgAcwBjAGkAZQBuAGMAZQAuAGMAbwBtAC8AYwBnAGkALwBwAHIAbwB0AGUAaQBuAF8AdgBp
[truncated: 2,222,957 more chars]
