# Supplementary material for: Inhibition of Neutrophil Secretion Upon Adhesion as a Basis for the Anti-Inflammatory Effect of the Tricyclic Antidepressant Imipramine
Source: Front Pharmacol. 2021 Aug 5;12:709719. doi: 10.3389/fphar.2021.709719 (PMC8375473; doi:10.3389/fphar.2021.709719)
Supplement: Supplementary file 1 [file DataSheet1.ZIP › Mascot Uniprot 4-fig.5A (control+imi, S100A8+S100A9).mht]

MIME-Version: 1.0
Content-Type: multipart/related; boundary="----=_NextPart_01D76CE8.A25B3DA0"

������ �������� �������� ���-��������� � ����� �����, ����� ���������� ������ ���-������. ���� �� ������ ��� ���������, ������, ������ ������� ��� �������� �� ������������ ����� ���-������. ��������� �������, �������������� ���-������, �������� Windows� Internet Explorer�.

------=_NextPart_01D76CE8.A25B3DA0
Content-Location: file:///C:/20479A74/MascotUniprothuman24.htm
Content-Transfer-Encoding: base64
Content-Type: text/html; charset="unicode"

//48AGgAdABtAGwAIAB4AG0AbABuAHMAOgB2AD0AIgB1AHIAbgA6AHMAYwBoAGUAbQBhAHMALQBt
AGkAYwByAG8AcwBvAGYAdAAtAGMAbwBtADoAdgBtAGwAIgANAAoAeABtAGwAbgBzADoAbwA9ACIA
dQByAG4AOgBzAGMAaABlAG0AYQBzAC0AbQBpAGMAcgBvAHMAbwBmAHQALQBjAG8AbQA6AG8AZgBm
AGkAYwBlADoAbwBmAGYAaQBjAGUAIgANAAoAeABtAGwAbgBzADoAdwA9ACIAdQByAG4AOgBzAGMA
aABlAG0AYQBzAC0AbQBpAGMAcgBvAHMAbwBmAHQALQBjAG8AbQA6AG8AZgBmAGkAYwBlADoAdwBv
AHIAZAAiAA0ACgB4AG0AbABuAHMAOgBtAD0AIgBoAHQAdABwADoALwAvAHMAYwBoAGUAbQBhAHMA
LgBtAGkAYwByAG8AcwBvAGYAdAAuAGMAbwBtAC8AbwBmAGYAaQBjAGUALwAyADAAMAA0AC8AMQAy
AC8AbwBtAG0AbAAiAA0ACgB4AG0AbABuAHMAPQAiAGgAdAB0AHAAOgAvAC8AdwB3AHcALgB3ADMA
LgBvAHIAZwAvAFQAUgAvAFIARQBDAC0AaAB0AG0AbAA0ADAAIgA+AA0ACgANAAoAPABoAGUAYQBk
AD4ADQAKADwAbQBlAHQAYQAgAGgAdAB0AHAALQBlAHEAdQBpAHYAPQBDAG8AbgB0AGUAbgB0AC0A
VAB5AHAAZQAgAGMAbwBuAHQAZQBuAHQAPQAiAHQAZQB4AHQALwBoAHQAbQBsADsAIABjAGgAYQBy
AHMAZQB0AD0AdQBuAGkAYwBvAGQAZQAiAD4ADQAKADwAbQBlAHQAYQAgAG4AYQBtAGUAPQBQAHIA
bwBnAEkAZAAgAGMAbwBuAHQAZQBuAHQAPQBXAG8AcgBkAC4ARABvAGMAdQBtAGUAbgB0AD4ADQAK
ADwAbQBlAHQAYQAgAG4AYQBtAGUAPQBHAGUAbgBlAHIAYQB0AG8AcgAgAGMAbwBuAHQAZQBuAHQA
PQAiAE0AaQBjAHIAbwBzAG8AZgB0ACAAVwBvAHIAZAAgADEANAAiAD4ADQAKADwAbQBlAHQAYQAg
AG4AYQBtAGUAPQBPAHIAaQBnAGkAbgBhAHQAbwByACAAYwBvAG4AdABlAG4AdAA9ACIATQBpAGMA
cgBvAHMAbwBmAHQAIABXAG8AcgBkACAAMQA0ACIAPgANAAoAPABsAGkAbgBrACAAcgBlAGwAPQBG
AGkAbABlAC0ATABpAHMAdAAgAGgAcgBlAGYAPQAiAE0AYQBzAGMAbwB0AFUAbgBpAHAAcgBvAHQA
aAB1AG0AYQBuADIANAAuAGYAaQBsAGUAcwAvAGYAaQBsAGUAbABpAHMAdAAuAHgAbQBsACIAPgAN
AAoAPABsAGkAbgBrACAAcgBlAGwAPQBFAGQAaQB0AC0AVABpAG0AZQAtAEQAYQB0AGEAIABoAHIA
ZQBmAD0AIgBNAGEAcwBjAG8AdABVAG4AaQBwAHIAbwB0AGgAdQBtAGEAbgAyADQALgBmAGkAbABl
AHMALwBlAGQAaQB0AGQAYQB0AGEALgBtAHMAbwAiAD4ADQAKADwAIQAtAC0AWwBpAGYAIAAhAG0A
cwBvAF0APgANAAoAPABzAHQAeQBsAGUAPgANAAoAdgBcADoAKgAgAHsAYgBlAGgAYQB2AGkAbwBy
ADoAdQByAGwAKAAjAGQAZQBmAGEAdQBsAHQAIwBWAE0ATAApADsAfQANAAoAbwBcADoAKgAgAHsA
YgBlAGgAYQB2AGkAbwByADoAdQByAGwAKAAjAGQAZQBmAGEAdQBsAHQAIwBWAE0ATAApADsAfQAN
AAoAdwBcADoAKgAgAHsAYgBlAGgAYQB2AGkAbwByADoAdQByAGwAKAAjAGQAZQBmAGEAdQBsAHQA
IwBWAE0ATAApADsAfQANAAoALgBzAGgAYQBwAGUAIAB7AGIAZQBoAGEAdgBpAG8AcgA6AHUAcgBs
ACgAIwBkAGUAZgBhAHUAbAB0ACMAVgBNAEwAKQA7AH0ADQAKADwALwBzAHQAeQBsAGUAPgANAAoA
PAAhAFsAZQBuAGQAaQBmAF0ALQAtAD4ADQAKADwAdABpAHQAbABlAD4AUAByAG8AdABlAGkAbgAg
AFMAdQBtAG0AYQByAHkAIABSAGUAcABvAHIAdAAgACgALgAuAC8AZABhAHQAYQAvADIAMAAxADUA
MQAyADIANAAvAEYAVABUAHAAZgBhAFQAVABMAC4AZABhAHQAKQA8AC8AdABpAHQAbABlAD4ADQAK
ADwAIQAtAC0AWwBpAGYAIABnAHQAZQAgAG0AcwBvACAAOQBdAD4APAB4AG0AbAA+AA0ACgAgADwA
bwA6AEQAbwBjAHUAbQBlAG4AdABQAHIAbwBwAGUAcgB0AGkAZQBzAD4ADQAKACAAIAA8AG8AOgBB
AHUAdABoAG8AcgA+ABMEMAQ7BDoEOAQ9BDAEPAAvAG8AOgBBAHUAdABoAG8AcgA+AA0ACgAgACAA
PABvADoATABhAHMAdABBAHUAdABoAG8AcgA+ABMEMAQ7BDoEOAQ9BDAEPAAvAG8AOgBMAGEAcwB0
AEEAdQB0AGgAbwByAD4ADQAKACAAIAA8AG8AOgBSAGUAdgBpAHMAaQBvAG4APgAyADwALwBvADoA
UgBlAHYAaQBzAGkAbwBuAD4ADQAKACAAIAA8AG8AOgBUAG8AdABhAGwAVABpAG0AZQA+ADEAPAAv
AG8AOgBUAG8AdABhAGwAVABpAG0AZQA+AA0ACgAgACAAPABvADoAQwByAGUAYQB0AGUAZAA+ADIA
MAAyADEALQAwADYALQAyADkAVAAxADAAOgAxADQAOgAwADAAWgA8AC8AbwA6AEMAcgBlAGEAdABl
AGQAPgANAAoAIAAgADwAbwA6AEwAYQBzAHQAUwBhAHYAZQBkAD4AMgAwADIAMQAtADAANgAtADIA
OQBUADEAMAA6ADEANAA6ADAAMABaADwALwBvADoATABhAHMAdABTAGEAdgBlAGQAPgANAAoAIAAg
ADwAbwA6AFAAYQBnAGUAcwA+ADgAPAAvAG8AOgBQAGEAZwBlAHMAPgANAAoAIAAgADwAbwA6AFcA
bwByAGQAcwA+ADEAOAAxADIAMwA8AC8AbwA6AFcAbwByAGQAcwA+AA0ACgAgACAAPABvADoAQwBo
AGEAcgBhAGMAdABlAHIAcwA+ADEAMAAzADMAMAA3ADwALwBvADoAQwBoAGEAcgBhAGMAdABlAHIA
cwA+AA0ACgAgACAAPABvADoAQwBvAG0AcABhAG4AeQA+AE0AaQBjAHIAbwBzAG8AZgB0ADwALwBv
ADoAQwBvAG0AcABhAG4AeQA+AA0ACgAgACAAPABvADoATABpAG4AZQBzAD4AOAA2ADAAPAAvAG8A
OgBMAGkAbgBlAHMAPgANAAoAIAAgADwAbwA6AFAAYQByAGEAZwByAGEAcABoAHMAPgAyADQAMgA8
AC8AbwA6AFAAYQByAGEAZwByAGEAcABoAHMAPgANAAoAIAAgADwAbwA6AEMAaABhAHIAYQBjAHQA
ZQByAHMAVwBpAHQAaABTAHAAYQBjAGUAcwA+ADEAMgAxADEAOAA4ADwALwBvADoAQwBoAGEAcgBh
AGMAdABlAHIAcwBXAGkAdABoAFMAcABhAGMAZQBzAD4ADQAKACAAIAA8AG8AOgBWAGUAcgBzAGkA
bwBuAD4AMQA0AC4AMAAwADwALwBvADoAVgBlAHIAcwBpAG8AbgA+AA0ACgAgADwALwBvADoARABv
AGMAdQBtAGUAbgB0AFAAcgBvAHAAZQByAHQAaQBlAHMAPgANAAoAIAA8AG8AOgBPAGYAZgBpAGMA
ZQBEAG8AYwB1AG0AZQBuAHQAUwBlAHQAdABpAG4AZwBzAD4ADQAKACAAIAA8AG8AOgBBAGwAbABv
AHcAUABOAEcALwA+AA0ACgAgADwALwBvADoATwBmAGYAaQBjAGUARABvAGMAdQBtAGUAbgB0AFMA
ZQB0AHQAaQBuAGcAcwA+AA0ACgA8AC8AeABtAGwAPgA8ACEAWwBlAG4AZABpAGYAXQAtAC0APgAN
AAoAPABsAGkAbgBrACAAcgBlAGwAPQB0AGgAZQBtAGUARABhAHQAYQAgAGgAcgBlAGYAPQAiAE0A
YQBzAGMAbwB0AFUAbgBpAHAAcgBvAHQAaAB1AG0AYQBuADIANAAuAGYAaQBsAGUAcwAvAHQAaABl
AG0AZQBkAGEAdABhAC4AdABoAG0AeAAiAD4ADQAKADwAbABpAG4AawAgAHIAZQBsAD0AYwBvAGwA
bwByAFMAYwBoAGUAbQBlAE0AYQBwAHAAaQBuAGcADQAKAGgAcgBlAGYAPQAiAE0AYQBzAGMAbwB0
AFUAbgBpAHAAcgBvAHQAaAB1AG0AYQBuADIANAAuAGYAaQBsAGUAcwAvAGMAbwBsAG8AcgBzAGMA
aABlAG0AZQBtAGEAcABwAGkAbgBnAC4AeABtAGwAIgA+AA0ACgA8ACEALQAtAFsAaQBmACAAZwB0
AGUAIABtAHMAbwAgADkAXQA+ADwAeABtAGwAPgANAAoAIAA8AHcAOgBXAG8AcgBkAEQAbwBjAHUA
bQBlAG4AdAA+AA0ACgAgACAAPAB3ADoAWgBvAG8AbQA+ADEAMwAyADwALwB3ADoAWgBvAG8AbQA+
AA0ACgAgACAAPAB3ADoAVAByAGEAYwBrAE0AbwB2AGUAcwA+AGYAYQBsAHMAZQA8AC8AdwA6AFQA
cgBhAGMAawBNAG8AdgBlAHMAPgANAAoAIAAgADwAdwA6AFQAcgBhAGMAawBGAG8AcgBtAGEAdAB0
AGkAbgBnAC8APgANAAoAIAAgADwAdwA6AFYAYQBsAGkAZABhAHQAZQBBAGcAYQBpAG4AcwB0AFMA
YwBoAGUAbQBhAHMALwA+AA0ACgAgACAAPAB3ADoAUwBhAHYAZQBJAGYAWABNAEwASQBuAHYAYQBs
AGkAZAA+AGYAYQBsAHMAZQA8AC8AdwA6AFMAYQB2AGUASQBmAFgATQBMAEkAbgB2AGEAbABpAGQA
PgANAAoAIAAgADwAdwA6AEkAZwBuAG8AcgBlAE0AaQB4AGUAZABDAG8AbgB0AGUAbgB0AD4AZgBh
AGwAcwBlADwALwB3ADoASQBnAG4AbwByAGUATQBpAHgAZQBkAEMAbwBuAHQAZQBuAHQAPgANAAoA
IAAgADwAdwA6AEEAbAB3AGEAeQBzAFMAaABvAHcAUABsAGEAYwBlAGgAbwBsAGQAZQByAFQAZQB4
AHQAPgBmAGEAbABzAGUAPAAvAHcAOgBBAGwAdwBhAHkAcwBTAGgAbwB3AFAAbABhAGMAZQBoAG8A
bABkAGUAcgBUAGUAeAB0AD4ADQAKACAAIAA8AHcAOgBEAG8ATgBvAHQAUAByAG8AbQBvAHQAZQBR
AEYALwA+AA0ACgAgACAAPAB3ADoATABpAGQAVABoAGUAbQBlAE8AdABoAGUAcgA+AFIAVQA8AC8A
dwA6AEwAaQBkAFQAaABlAG0AZQBPAHQAaABlAHIAPgANAAoAIAAgADwAdwA6AEwAaQBkAFQAaABl
AG0AZQBBAHMAaQBhAG4APgBYAC0ATgBPAE4ARQA8AC8AdwA6AEwAaQBkAFQAaABlAG0AZQBBAHMA
aQBhAG4APgANAAoAIAAgADwAdwA6AEwAaQBkAFQAaABlAG0AZQBDAG8AbQBwAGwAZQB4AFMAYwBy
AGkAcAB0AD4AWAAtAE4ATwBOAEUAPAAvAHcAOgBMAGkAZABUAGgAZQBtAGUAQwBvAG0AcABsAGUA
eABTAGMAcgBpAHAAdAA+AA0ACgAgACAAPAB3ADoAQwBvAG0AcABhAHQAaQBiAGkAbABpAHQAeQA+
AA0ACgAgACAAIAA8AHcAOgBCAHIAZQBhAGsAVwByAGEAcABwAGUAZABUAGEAYgBsAGUAcwAvAD4A
DQAKACAAIAAgADwAdwA6AFMAcABsAGkAdABQAGcAQgByAGUAYQBrAEEAbgBkAFAAYQByAGEATQBh
AHIAawAvAD4ADQAKACAAIAA8AC8AdwA6AEMAbwBtAHAAYQB0AGkAYgBpAGwAaQB0AHkAPgANAAoA
IAAgADwAbQA6AG0AYQB0AGgAUAByAD4ADQAKACAAIAAgADwAbQA6AG0AYQB0AGgARgBvAG4AdAAg
AG0AOgB2AGEAbAA9ACIAQwBhAG0AYgByAGkAYQAgAE0AYQB0AGgAIgAvAD4ADQAKACAAIAAgADwA
bQA6AGIAcgBrAEIAaQBuACAAbQA6AHYAYQBsAD0AIgBiAGUAZgBvAHIAZQAiAC8APgANAAoAIAAg
ACAAPABtADoAYgByAGsAQgBpAG4AUwB1AGIAIABtADoAdgBhAGwAPQAiACYAIwA0ADUAOwAtACIA
LwA+AA0ACgAgACAAIAA8AG0AOgBzAG0AYQBsAGwARgByAGEAYwAgAG0AOgB2AGEAbAA9ACIAbwBm
AGYAIgAvAD4ADQAKACAAIAAgADwAbQA6AGQAaQBzAHAARABlAGYALwA+AA0ACgAgACAAIAA8AG0A
OgBsAE0AYQByAGcAaQBuACAAbQA6AHYAYQBsAD0AIgAwACIALwA+AA0ACgAgACAAIAA8AG0AOgBy
AE0AYQByAGcAaQBuACAAbQA6AHYAYQBsAD0AIgAwACIALwA+AA0ACgAgACAAIAA8AG0AOgBkAGUA
ZgBKAGMAIABtADoAdgBhAGwAPQAiAGMAZQBuAHQAZQByAEcAcgBvAHUAcAAiAC8APgANAAoAIAAg
ACAAPABtADoAdwByAGEAcABJAG4AZABlAG4AdAAgAG0AOgB2AGEAbAA9ACIAMQA0ADQAMAAiAC8A
PgANAAoAIAAgACAAPABtADoAaQBuAHQATABpAG0AIABtADoAdgBhAGwAPQAiAHMAdQBiAFMAdQBw
ACIALwA+AA0ACgAgACAAIAA8AG0AOgBuAGEAcgB5AEwAaQBtACAAbQA6AHYAYQBsAD0AIgB1AG4A
ZABPAHYAcgAiAC8APgANAAoAIAAgADwALwBtADoAbQBhAHQAaABQAHIAPgA8AC8AdwA6AFcAbwBy
AGQARABvAGMAdQBtAGUAbgB0AD4ADQAKADwALwB4AG0AbAA+ADwAIQBbAGUAbgBkAGkAZgBdAC0A
LQA+ADwAIQAtAC0AWwBpAGYAIABnAHQAZQAgAG0AcwBvACAAOQBdAD4APAB4AG0AbAA+AA0ACgAg
ADwAdwA6AEwAYQB0AGUAbgB0AFMAdAB5AGwAZQBzACAARABlAGYATABvAGMAawBlAGQAUwB0AGEA
dABlAD0AIgBmAGEAbABzAGUAIgAgAEQAZQBmAFUAbgBoAGkAZABlAFcAaABlAG4AVQBzAGUAZAA9
ACIAdAByAHUAZQAiAA0ACgAgACAARABlAGYAUwBlAG0AaQBIAGkAZABkAGUAbgA9ACIAdAByAHUA
ZQAiACAARABlAGYAUQBGAG8AcgBtAGEAdAA9ACIAZgBhAGwAcwBlACIAIABEAGUAZgBQAHIAaQBv
AHIAaQB0AHkAPQAiADkAOQAiAA0ACgAgACAATABhAHQAZQBuAHQAUwB0AHkAbABlAEMAbwB1AG4A
dAA9ACIAMgA2ADcAIgA+AA0ACgAgACAAPAB3ADoATABzAGQARQB4AGMAZQBwAHQAaQBvAG4AIABM
AG8AYwBrAGUAZAA9ACIAZgBhAGwAcwBlACIAIABQAHIAaQBvAHIAaQB0AHkAPQAiADAAIgAgAFMA
ZQBtAGkASABpAGQAZABlAG4APQAiAGYAYQBsAHMAZQAiAA0ACgAgACAAIABVAG4AaABpAGQAZQBX
AGgAZQBuAFUAcwBlAGQAPQAiAGYAYQBsAHMAZQAiACAAUQBGAG8AcgBtAGEAdAA9ACIAdAByAHUA
ZQAiACAATgBhAG0AZQA9ACIATgBvAHIAbQBhAGwAIgAvAD4ADQAKACAAIAA8AHcAOgBMAHMAZABF
AHgAYwBlAHAAdABpAG8AbgAgAEwAbwBjAGsAZQBkAD0AIgBmAGEAbABzAGUAIgAgAFAAcgBpAG8A
cgBpAHQAeQA9ACIAOQAiACAAUwBlAG0AaQBIAGkAZABkAGUAbgA9ACIAZgBhAGwAcwBlACIADQAK
ACAAIAAgAFUAbgBoAGkAZABlAFcAaABlAG4AVQBzAGUAZAA9ACIAZgBhAGwAcwBlACIAIABRAEYA
bwByAG0AYQB0AD0AIgB0AHIAdQBlACIAIABOAGEAbQBlAD0AIgBoAGUAYQBkAGkAbgBnACAAMQAi
AC8APgANAAoAIAAgADwAdwA6AEwAcwBkAEUAeABjAGUAcAB0AGkAbwBuACAATABvAGMAawBlAGQA
PQAiAGYAYQBsAHMAZQAiACAAUAByAGkAbwByAGkAdAB5AD0AIgA5ACIAIABRAEYAbwByAG0AYQB0
AD0AIgB0AHIAdQBlACIAIABOAGEAbQBlAD0AIgBoAGUAYQBkAGkAbgBnACAAMgAiAC8APgANAAoA
IAAgADwAdwA6AEwAcwBkAEUAeABjAGUAcAB0AGkAbwBuACAATABvAGMAawBlAGQAPQAiAGYAYQBs
AHMAZQAiACAAUAByAGkAbwByAGkAdAB5AD0AIgA5ACIAIABTAGUAbQBpAEgAaQBkAGQAZQBuAD0A
IgBmAGEAbABzAGUAIgANAAoAIAAgACAAVQBuAGgAaQBkAGUAVwBoAGUAbgBVAHMAZQBkAD0AIgBm
AGEAbABzAGUAIgAgAFEARgBvAHIAbQBhAHQAPQAiAHQAcgB1AGUAIgAgAE4AYQBtAGUAPQAiAGgA
ZQBhAGQAaQBuAGcAIAAzACIALwA+AA0ACgAgACAAPAB3ADoATABzAGQARQB4AGMAZQBwAHQAaQBv
AG4AIABMAG8AYwBrAGUAZAA9ACIAZgBhAGwAcwBlACIAIABQAHIAaQBvAHIAaQB0AHkAPQAiADkA
IgAgAFEARgBvAHIAbQBhAHQAPQAiAHQAcgB1AGUAIgAgAE4AYQBtAGUAPQAiAGgAZQBhAGQAaQBu
AGcAIAA0ACIALwA+AA0ACgAgACAAPAB3ADoATABzAGQARQB4AGMAZQBwAHQAaQBvAG4AIABMAG8A
YwBrAGUAZAA9ACIAZgBhAGwAcwBlACIAIABQAHIAaQBvAHIAaQB0AHkAPQAiADkAIgAgAFEARgBv
AHIAbQBhAHQAPQAiAHQAcgB1AGUAIgAgAE4AYQBtAGUAPQAiAGgAZQBhAGQAaQBuAGcAIAA1ACIA
LwA+AA0ACgAgACAAPAB3ADoATABzAGQARQB4AGMAZQBwAHQAaQBvAG4AIABMAG8AYwBrAGUAZAA9
ACIAZgBhAGwAcwBlACIAIABQAHIAaQBvAHIAaQB0AHkAPQAiADkAIgAgAFEARgBvAHIAbQBhAHQA
PQAiAHQAcgB1AGUAIgAgAE4AYQBtAGUAPQAiAGgAZQBhAGQAaQBuAGcAIAA2ACIALwA+AA0ACgAg
ACAAPAB3ADoATABzAGQARQB4AGMAZQBwAHQAaQBvAG4AIABMAG8AYwBrAGUAZAA9ACIAZgBhAGwA
cwBlACIAIABQAHIAaQBvAHIAaQB0AHkAPQAiADkAIgAgAFEARgBvAHIAbQBhAHQAPQAiAHQAcgB1
AGUAIgAgAE4AYQBtAGUAPQAiAGgAZQBhAGQAaQBuAGcAIAA3ACIALwA+AA0ACgAgACAAPAB3ADoA
TABzAGQARQB4AGMAZQBwAHQAaQBvAG4AIABMAG8AYwBrAGUAZAA9ACIAZgBhAGwAcwBlACIAIABQ
AHIAaQBvAHIAaQB0AHkAPQAiADkAIgAgAFEARgBvAHIAbQBhAHQAPQAiAHQAcgB1AGUAIgAgAE4A
YQBtAGUAPQAiAGgAZQBhAGQAaQBuAGcAIAA4ACIALwA+AA0ACgAgACAAPAB3ADoATABzAGQARQB4
AGMAZQBwAHQAaQBvAG4AIABMAG8AYwBrAGUAZAA9ACIAZgBhAGwAcwBlACIAIABQAHIAaQBvAHIA
aQB0AHkAPQAiADkAIgAgAFEARgBvAHIAbQBhAHQAPQAiAHQAcgB1AGUAIgAgAE4AYQBtAGUAPQAi
AGgAZQBhAGQAaQBuAGcAIAA5ACIALwA+AA0ACgAgACAAPAB3ADoATABzAGQARQB4AGMAZQBwAHQA
aQBvAG4AIABMAG8AYwBrAGUAZAA9ACIAZgBhAGwAcwBlACIAIABQAHIAaQBvAHIAaQB0AHkAPQAi
ADMAOQAiACAATgBhAG0AZQA9ACIAdABvAGMAIAAxACIALwA+AA0ACgAgACAAPAB3ADoATABzAGQA
RQB4AGMAZQBwAHQAaQBvAG4AIABMAG8AYwBrAGUAZAA9ACIAZgBhAGwAcwBlACIAIABQAHIAaQBv
AHIAaQB0AHkAPQAiADMAOQAiACAATgBhAG0AZQA9ACIAdABvAGMAIAAyACIALwA+AA0ACgAgACAA
PAB3ADoATABzAGQARQB4AGMAZQBwAHQAaQBvAG4AIABMAG8AYwBrAGUAZAA9ACIAZgBhAGwAcwBl
ACIAIABQAHIAaQBvAHIAaQB0AHkAPQAiADMAOQAiACAATgBhAG0AZQA9ACIAdABvAGMAIAAzACIA
LwA+AA0ACgAgACAAPAB3ADoATABzAGQARQB4AGMAZQBwAHQAaQBvAG4AIABMAG8AYwBrAGUAZAA9
ACIAZgBhAGwAcwBlACIAIABQAHIAaQBvAHIAaQB0AHkAPQAiADMAOQAiACAATgBhAG0AZQA9ACIA
dABvAGMAIAA0ACIALwA+AA0ACgAgACAAPAB3ADoATABzAGQARQB4AGMAZQBwAHQAaQBvAG4AIABM
AG8AYwBrAGUAZAA9ACIAZgBhAGwAcwBlACIAIABQAHIAaQBvAHIAaQB0AHkAPQAiADMAOQAiACAA
TgBhAG0AZQA9ACIAdABvAGMAIAA1ACIALwA+AA0ACgAgACAAPAB3ADoATABzAGQARQB4AGMAZQBw
AHQAaQBvAG4AIABMAG8AYwBrAGUAZAA9ACIAZgBhAGwAcwBlACIAIABQAHIAaQBvAHIAaQB0AHkA
PQAiADMAOQAiACAATgBhAG0AZQA9ACIAdABvAGMAIAA2ACIALwA+AA0ACgAgACAAPAB3ADoATABz
AGQARQB4AGMAZQBwAHQAaQBvAG4AIABMAG8AYwBrAGUAZAA9ACIAZgBhAGwAcwBlACIAIABQAHIA
aQBvAHIAaQB0AHkAPQAiADMAOQAiACAATgBhAG0AZQA9ACIAdABvAGMAIAA3ACIALwA+AA0ACgAg
ACAAPAB3ADoATABzAGQARQB4AGMAZQBwAHQAaQBvAG4AIABMAG8AYwBrAGUAZAA9ACIAZgBhAGwA
cwBlACIAIABQAHIAaQBvAHIAaQB0AHkAPQAiADMAOQAiACAATgBhAG0AZQA9ACIAdABvAGMAIAA4
ACIALwA+AA0ACgAgACAAPAB3ADoATABzAGQARQB4AGMAZQBwAHQAaQBvAG4AIABMAG8AYwBrAGUA
ZAA9ACIAZgBhAGwAcwBlACIAIABQAHIAaQBvAHIAaQB0AHkAPQAiADMAOQAiACAATgBhAG0AZQA9
ACIAdABvAGMAIAA5ACIALwA+AA0ACgAgACAAPAB3ADoATABzAGQARQB4AGMAZQBwAHQAaQBvAG4A
IABMAG8AYwBrAGUAZAA9ACIAZgBhAGwAcwBlACIAIABQAHIAaQBvAHIAaQB0AHkAPQAiADMANQAi
ACAAUQBGAG8AcgBtAGEAdAA9ACIAdAByAHUAZQAiACAATgBhAG0AZQA9ACIAYwBhAHAAdABpAG8A
bgAiAC8APgANAAoAIAAgADwAdwA6AEwAcwBkAEUAeABjAGUAcAB0AGkAbwBuACAATABvAGMAawBl
AGQAPQAiAGYAYQBsAHMAZQAiACAAUAByAGkAbwByAGkAdAB5AD0AIgAxADAAIgAgAFMAZQBtAGkA
SABpAGQAZABlAG4APQAiAGYAYQBsAHMAZQAiAA0ACgAgACAAIABVAG4AaABpAGQAZQBXAGgAZQBu
AFUAcwBlAGQAPQAiAGYAYQBsAHMAZQAiACAAUQBGAG8AcgBtAGEAdAA9ACIAdAByAHUAZQAiACAA
TgBhAG0AZQA9ACIAVABpAHQAbABlACIALwA+AA0ACgAgACAAPAB3ADoATABzAGQARQB4AGMAZQBw
AHQAaQBvAG4AIABMAG8AYwBrAGUAZAA9ACIAZgBhAGwAcwBlACIAIABQAHIAaQBvAHIAaQB0AHkA
PQAiADEAIgAgAE4AYQBtAGUAPQAiAEQAZQBmAGEAdQBsAHQAIABQAGEAcgBhAGcAcgBhAHAAaAAg
AEYAbwBuAHQAIgAvAD4ADQAKACAAIAA8AHcAOgBMAHMAZABFAHgAYwBlAHAAdABpAG8AbgAgAEwA
bwBjAGsAZQBkAD0AIgBmAGEAbABzAGUAIgAgAFAAcgBpAG8AcgBpAHQAeQA9ACIAMQAxACIAIABT
AGUAbQBpAEgAaQBkAGQAZQBuAD0AIgBmAGEAbABzAGUAIgANAAoAIAAgACAAVQBuAGgAaQBkAGUA
VwBoAGUAbgBVAHMAZQBkAD0AIgBmAGEAbABzAGUAIgAgAFEARgBvAHIAbQBhAHQAPQAiAHQAcgB1
AGUAIgAgAE4AYQBtAGUAPQAiAFMAdQBiAHQAaQB0AGwAZQAiAC8APgANAAoAIAAgADwAdwA6AEwA
cwBkAEUAeABjAGUAcAB0AGkAbwBuACAATABvAGMAawBlAGQAPQAiAGYAYQBsAHMAZQAiACAAUABy
AGkAbwByAGkAdAB5AD0AIgAyADIAIgAgAFMAZQBtAGkASABpAGQAZABlAG4APQAiAGYAYQBsAHMA
ZQAiAA0ACgAgACAAIABVAG4AaABpAGQAZQBXAGgAZQBuAFUAcwBlAGQAPQAiAGYAYQBsAHMAZQAi
ACAAUQBGAG8AcgBtAGEAdAA9ACIAdAByAHUAZQAiACAATgBhAG0AZQA9ACIAUwB0AHIAbwBuAGcA
IgAvAD4ADQAKACAAIAA8AHcAOgBMAHMAZABFAHgAYwBlAHAAdABpAG8AbgAgAEwAbwBjAGsAZQBk
AD0AIgBmAGEAbABzAGUAIgAgAFAAcgBpAG8AcgBpAHQAeQA9ACIAMgAwACIAIABTAGUAbQBpAEgA
aQBkAGQAZQBuAD0AIgBmAGEAbABzAGUAIgANAAoAIAAgACAAVQBuAGgAaQBkAGUAVwBoAGUAbgBV
AHMAZQBkAD0AIgBmAGEAbABzAGUAIgAgAFEARgBvAHIAbQBhAHQAPQAiAHQAcgB1AGUAIgAgAE4A
YQBtAGUAPQAiAEUAbQBwAGgAYQBzAGkAcwAiAC8APgANAAoAIAAgADwAdwA6AEwAcwBkAEUAeABj
AGUAcAB0AGkAbwBuACAATABvAGMAawBlAGQAPQAiAGYAYQBsAHMAZQAiACAAUAByAGkAbwByAGkA
dAB5AD0AIgA1ADkAIgAgAFMAZQBtAGkASABpAGQAZABlAG4APQAiAGYAYQBsAHMAZQAiAA0ACgAg
ACAAIABVAG4AaABpAGQAZQBXAGgAZQBuAFUAcwBlAGQAPQAiAGYAYQBsAHMAZQAiACAATgBhAG0A
ZQA9ACIAVABhAGIAbABlACAARwByAGkAZAAiAC8APgANAAoAIAAgADwAdwA6AEwAcwBkAEUAeABj
AGUAcAB0AGkAbwBuACAATABvAGMAawBlAGQAPQAiAGYAYQBsAHMAZQAiACAAVQBuAGgAaQBkAGUA
VwBoAGUAbgBVAHMAZQBkAD0AIgBmAGEAbABzAGUAIgAgAE4AYQBtAGUAPQAiAFAAbABhAGMAZQBo
AG8AbABkAGUAcgAgAFQAZQB4AHQAIgAvAD4ADQAKACAAIAA8AHcAOgBMAHMAZABFAHgAYwBlAHAA
dABpAG8AbgAgAEwAbwBjAGsAZQBkAD0AIgBmAGEAbABzAGUAIgAgAFAAcgBpAG8AcgBpAHQAeQA9
ACIAMQAiACAAUwBlAG0AaQBIAGkAZABkAGUAbgA9ACIAZgBhAGwAcwBlACIADQAKACAAIAAgAFUA
bgBoAGkAZABlAFcAaABlAG4AVQBzAGUAZAA9ACIAZgBhAGwAcwBlACIAIABRAEYAbwByAG0AYQB0
AD0AIgB0AHIAdQBlACIAIABOAGEAbQBlAD0AIgBOAG8AIABTAHAAYQBjAGkAbgBnACIALwA+AA0A
CgAgACAAPAB3ADoATABzAGQARQB4AGMAZQBwAHQAaQBvAG4AIABMAG8AYwBrAGUAZAA9ACIAZgBh
AGwAcwBlACIAIABQAHIAaQBvAHIAaQB0AHkAPQAiADYAMAAiACAAUwBlAG0AaQBIAGkAZABkAGUA
bgA9ACIAZgBhAGwAcwBlACIADQAKACAAIAAgAFUAbgBoAGkAZABlAFcAaABlAG4AVQBzAGUAZAA9
ACIAZgBhAGwAcwBlACIAIABOAGEAbQBlAD0AIgBMAGkAZwBoAHQAIABTAGgAYQBkAGkAbgBnACIA
LwA+AA0ACgAgACAAPAB3ADoATABzAGQARQB4AGMAZQBwAHQAaQBvAG4AIABMAG8AYwBrAGUAZAA9
ACIAZgBhAGwAcwBlACIAIABQAHIAaQBvAHIAaQB0AHkAPQAiADYAMQAiACAAUwBlAG0AaQBIAGkA
ZABkAGUAbgA9ACIAZgBhAGwAcwBlACIADQAKACAAIAAgAFUAbgBoAGkAZABlAFcAaABlAG4AVQBz
AGUAZAA9ACIAZgBhAGwAcwBlACIAIABOAGEAbQBlAD0AIgBMAGkAZwBoAHQAIABMAGkAcwB0ACIA
LwA+AA0ACgAgACAAPAB3ADoATABzAGQARQB4AGMAZQBwAHQAaQBvAG4AIABMAG8AYwBrAGUAZAA9
ACIAZgBhAGwAcwBlACIAIABQAHIAaQBvAHIAaQB0AHkAPQAiADYAMgAiACAAUwBlAG0AaQBIAGkA
ZABkAGUAbgA9ACIAZgBhAGwAcwBlACIADQAKACAAIAAgAFUAbgBoAGkAZABlAFcAaABlAG4AVQBz
AGUAZAA9ACIAZgBhAGwAcwBlACIAIABOAGEAbQBlAD0AIgBMAGkAZwBoAHQAIABHAHIAaQBkACIA
LwA+AA0ACgAgACAAPAB3ADoATABzAGQARQB4AGMAZQBwAHQAaQBvAG4AIABMAG8AYwBrAGUAZAA9
ACIAZgBhAGwAcwBlACIAIABQAHIAaQBvAHIAaQB0AHkAPQAiADYAMwAiACAAUwBlAG0AaQBIAGkA
ZABkAGUAbgA9ACIAZgBhAGwAcwBlACIADQAKACAAIAAgAFUAbgBoAGkAZABlAFcAaABlAG4AVQBz
AGUAZAA9ACIAZgBhAGwAcwBlACIAIABOAGEAbQBlAD0AIgBNAGUAZABpAHUAbQAgAFMAaABhAGQA
aQBuAGcAIAAxACIALwA+AA0ACgAgACAAPAB3ADoATABzAGQARQB4AGMAZQBwAHQAaQBvAG4AIABM
AG8AYwBrAGUAZAA9ACIAZgBhAGwAcwBlACIAIABQAHIAaQBvAHIAaQB0AHkAPQAiADYANAAiACAA
UwBlAG0AaQBIAGkAZABkAGUAbgA9ACIAZgBhAGwAcwBlACIADQAKACAAIAAgAFUAbgBoAGkAZABl
AFcAaABlAG4AVQBzAGUAZAA9ACIAZgBhAGwAcwBlACIAIABOAGEAbQBlAD0AIgBNAGUAZABpAHUA
bQAgAFMAaABhAGQAaQBuAGcAIAAyACIALwA+AA0ACgAgACAAPAB3ADoATABzAGQARQB4AGMAZQBw
AHQAaQBvAG4AIABMAG8AYwBrAGUAZAA9ACIAZgBhAGwAcwBlACIAIABQAHIAaQBvAHIAaQB0AHkA
PQAiADYANQAiACAAUwBlAG0AaQBIAGkAZABkAGUAbgA9ACIAZgBhAGwAcwBlACIADQAKACAAIAAg
AFUAbgBoAGkAZABlAFcAaABlAG4AVQBzAGUAZAA9ACIAZgBhAGwAcwBlACIAIABOAGEAbQBlAD0A
IgBNAGUAZABpAHUAbQAgAEwAaQBzAHQAIAAxACIALwA+AA0ACgAgACAAPAB3ADoATABzAGQARQB4
AGMAZQBwAHQAaQBvAG4AIABMAG8AYwBrAGUAZAA9ACIAZgBhAGwAcwBlACIAIABQAHIAaQBvAHIA
aQB0AHkAPQAiADYANgAiACAAUwBlAG0AaQBIAGkAZABkAGUAbgA9ACIAZgBhAGwAcwBlACIADQAK
ACAAIAAgAFUAbgBoAGkAZABlAFcAaABlAG4AVQBzAGUAZAA9ACIAZgBhAGwAcwBlACIAIABOAGEA
bQBlAD0AIgBNAGUAZABpAHUAbQAgAEwAaQBzAHQAIAAyACIALwA+AA0ACgAgACAAPAB3ADoATABz
AGQARQB4AGMAZQBwAHQAaQBvAG4AIABMAG8AYwBrAGUAZAA9ACIAZgBhAGwAcwBlACIAIABQAHIA
aQBvAHIAaQB0AHkAPQAiADYANwAiACAAUwBlAG0AaQBIAGkAZABkAGUAbgA9ACIAZgBhAGwAcwBl
ACIADQAKACAAIAAgAFUAbgBoAGkAZABlAFcAaABlAG4AVQBzAGUAZAA9ACIAZgBhAGwAcwBlACIA
IABOAGEAbQBlAD0AIgBNAGUAZABpAHUAbQAgAEcAcgBpAGQAIAAxACIALwA+AA0ACgAgACAAPAB3
ADoATABzAGQARQB4AGMAZQBwAHQAaQBvAG4AIABMAG8AYwBrAGUAZAA9ACIAZgBhAGwAcwBlACIA
IABQAHIAaQBvAHIAaQB0AHkAPQAiADYAOAAiACAAUwBlAG0AaQBIAGkAZABkAGUAbgA9ACIAZgBh
AGwAcwBlACIADQAKACAAIAAgAFUAbgBoAGkAZABlAFcAaABlAG4AVQBzAGUAZAA9ACIAZgBhAGwA
cwBlACIAIABOAGEAbQBlAD0AIgBNAGUAZABpAHUAbQAgAEcAcgBpAGQAIAAyACIALwA+AA0ACgAg
ACAAPAB3ADoATABzAGQARQB4AGMAZQBwAHQAaQBvAG4AIABMAG8AYwBrAGUAZAA9ACIAZgBhAGwA
cwBlACIAIABQAHIAaQBvAHIAaQB0AHkAPQAiADYAOQAiACAAUwBlAG0AaQBIAGkAZABkAGUAbgA9
ACIAZgBhAGwAcwBlACIADQAKACAAIAAgAFUAbgBoAGkAZABlAFcAaABlAG4AVQBzAGUAZAA9ACIA
ZgBhAGwAcwBlACIAIABOAGEAbQBlAD0AIgBNAGUAZABpAHUAbQAgAEcAcgBpAGQAIAAzACIALwA+
AA0ACgAgACAAPAB3ADoATABzAGQARQB4AGMAZQBwAHQAaQBvAG4AIABMAG8AYwBrAGUAZAA9ACIA
ZgBhAGwAcwBlACIAIABQAHIAaQBvAHIAaQB0AHkAPQAiADcAMAAiACAAUwBlAG0AaQBIAGkAZABk
AGUAbgA9ACIAZgBhAGwAcwBlACIADQAKACAAIAAgAFUAbgBoAGkAZABlAFcAaABlAG4AVQBzAGUA
ZAA9ACIAZgBhAGwAcwBlACIAIABOAGEAbQBlAD0AIgBEAGEAcgBrACAATABpAHMAdAAiAC8APgAN
AAoAIAAgADwAdwA6AEwAcwBkAEUAeABjAGUAcAB0AGkAbwBuACAATABvAGMAawBlAGQAPQAiAGYA
YQBsAHMAZQAiACAAUAByAGkAbwByAGkAdAB5AD0AIgA3ADEAIgAgAFMAZQBtAGkASABpAGQAZABl
AG4APQAiAGYAYQBsAHMAZQAiAA0ACgAgACAAIABVAG4AaABpAGQAZQBXAGgAZQBuAFUAcwBlAGQA
PQAiAGYAYQBsAHMAZQAiACAATgBhAG0AZQA9ACIAQwBvAGwAbwByAGYAdQBsACAAUwBoAGEAZABp
AG4AZwAiAC8APgANAAoAIAAgADwAdwA6AEwAcwBkAEUAeABjAGUAcAB0AGkAbwBuACAATABvAGMA
awBlAGQAPQAiAGYAYQBsAHMAZQAiACAAUAByAGkAbwByAGkAdAB5AD0AIgA3ADIAIgAgAFMAZQBt
AGkASABpAGQAZABlAG4APQAiAGYAYQBsAHMAZQAiAA0ACgAgACAAIABVAG4AaABpAGQAZQBXAGgA
ZQBuAFUAcwBlAGQAPQAiAGYAYQBsAHMAZQAiACAATgBhAG0AZQA9ACIAQwBvAGwAbwByAGYAdQBs
ACAATABpAHMAdAAiAC8APgANAAoAIAAgADwAdwA6AEwAcwBkAEUAeABjAGUAcAB0AGkAbwBuACAA
TABvAGMAawBlAGQAPQAiAGYAYQBsAHMAZQAiACAAUAByAGkAbwByAGkAdAB5AD0AIgA3ADMAIgAg
AFMAZQBtAGkASABpAGQAZABlAG4APQAiAGYAYQBsAHMAZQAiAA0ACgAgACAAIABVAG4AaABpAGQA
ZQBXAGgAZQBuAFUAcwBlAGQAPQAiAGYAYQBsAHMAZQAiACAATgBhAG0AZQA9ACIAQwBvAGwAbwBy
AGYAdQBsACAARwByAGkAZAAiAC8APgANAAoAIAAgADwAdwA6AEwAcwBkAEUAeABjAGUAcAB0AGkA
bwBuACAATABvAGMAawBlAGQAPQAiAGYAYQBsAHMAZQAiACAAUAByAGkAbwByAGkAdAB5AD0AIgA2
ADAAIgAgAFMAZQBtAGkASABpAGQAZABlAG4APQAiAGYAYQBsAHMAZQAiAA0ACgAgACAAIABVAG4A
aABpAGQAZQBXAGgAZQBuAFUAcwBlAGQAPQAiAGYAYQBsAHMAZQAiACAATgBhAG0AZQA9ACIATABp
AGcAaAB0ACAAUwBoAGEAZABpAG4AZwAgAEEAYwBjAGUAbgB0ACAAMQAiAC8APgANAAoAIAAgADwA
dwA6AEwAcwBkAEUAeABjAGUAcAB0AGkAbwBuACAATABvAGMAawBlAGQAPQAiAGYAYQBsAHMAZQAi
ACAAUAByAGkAbwByAGkAdAB5AD0AIgA2ADEAIgAgAFMAZQBtAGkASABpAGQAZABlAG4APQAiAGYA
YQBsAHMAZQAiAA0ACgAgACAAIABVAG4AaABpAGQAZQBXAGgAZQBuAFUAcwBlAGQAPQAiAGYAYQBs
AHMAZQAiACAATgBhAG0AZQA9ACIATABpAGcAaAB0ACAATABpAHMAdAAgAEEAYwBjAGUAbgB0ACAA
MQAiAC8APgANAAoAIAAgADwAdwA6AEwAcwBkAEUAeABjAGUAcAB0AGkAbwBuACAATABvAGMAawBl
AGQAPQAiAGYAYQBsAHMAZQAiACAAUAByAGkAbwByAGkAdAB5AD0AIgA2ADIAIgAgAFMAZQBtAGkA
SABpAGQAZABlAG4APQAiAGYAYQBsAHMAZQAiAA0ACgAgACAAIABVAG4AaABpAGQAZQBXAGgAZQBu
AFUAcwBlAGQAPQAiAGYAYQBsAHMAZQAiACAATgBhAG0AZQA9ACIATABpAGcAaAB0ACAARwByAGkA
ZAAgAEEAYwBjAGUAbgB0ACAAMQAiAC8APgANAAoAIAAgADwAdwA6AEwAcwBkAEUAeABjAGUAcAB0
AGkAbwBuACAATABvAGMAawBlAGQAPQAiAGYAYQBsAHMAZQAiACAAUAByAGkAbwByAGkAdAB5AD0A
IgA2ADMAIgAgAFMAZQBtAGkASABpAGQAZABlAG4APQAiAGYAYQBsAHMAZQAiAA0ACgAgACAAIABV
AG4AaABpAGQAZQBXAGgAZQBuAFUAcwBlAGQAPQAiAGYAYQBsAHMAZQAiACAATgBhAG0AZQA9ACIA
TQBlAGQAaQB1AG0AIABTAGgAYQBkAGkAbgBnACAAMQAgAEEAYwBjAGUAbgB0ACAAMQAiAC8APgAN
AAoAIAAgADwAdwA6AEwAcwBkAEUAeABjAGUAcAB0AGkAbwBuACAATABvAGMAawBlAGQAPQAiAGYA
YQBsAHMAZQAiACAAUAByAGkAbwByAGkAdAB5AD0AIgA2ADQAIgAgAFMAZQBtAGkASABpAGQAZABl
AG4APQAiAGYAYQBsAHMAZQAiAA0ACgAgACAAIABVAG4AaABpAGQAZQBXAGgAZQBuAFUAcwBlAGQA
PQAiAGYAYQBsAHMAZQAiACAATgBhAG0AZQA9ACIATQBlAGQAaQB1AG0AIABTAGgAYQBkAGkAbgBn
ACAAMgAgAEEAYwBjAGUAbgB0ACAAMQAiAC8APgANAAoAIAAgADwAdwA6AEwAcwBkAEUAeABjAGUA
cAB0AGkAbwBuACAATABvAGMAawBlAGQAPQAiAGYAYQBsAHMAZQAiACAAUAByAGkAbwByAGkAdAB5
AD0AIgA2ADUAIgAgAFMAZQBtAGkASABpAGQAZABlAG4APQAiAGYAYQBsAHMAZQAiAA0ACgAgACAA
IABVAG4AaABpAGQAZQBXAGgAZQBuAFUAcwBlAGQAPQAiAGYAYQBsAHMAZQAiACAATgBhAG0AZQA9
ACIATQBlAGQAaQB1AG0AIABMAGkAcwB0ACAAMQAgAEEAYwBjAGUAbgB0ACAAMQAiAC8APgANAAoA
IAAgADwAdwA6AEwAcwBkAEUAeABjAGUAcAB0AGkAbwBuACAATABvAGMAawBlAGQAPQAiAGYAYQBs
AHMAZQAiACAAVQBuAGgAaQBkAGUAVwBoAGUAbgBVAHMAZQBkAD0AIgBmAGEAbABzAGUAIgAgAE4A
YQBtAGUAPQAiAFIAZQB2AGkAcwBpAG8AbgAiAC8APgANAAoAIAAgADwAdwA6AEwAcwBkAEUAeABj
AGUAcAB0AGkAbwBuACAATABvAGMAawBlAGQAPQAiAGYAYQBsAHMAZQAiACAAUAByAGkAbwByAGkA
dAB5AD0AIgAzADQAIgAgAFMAZQBtAGkASABpAGQAZABlAG4APQAiAGYAYQBsAHMAZQAiAA0ACgAg
ACAAIABVAG4AaABpAGQAZQBXAGgAZQBuAFUAcwBlAGQAPQAiAGYAYQBsAHMAZQAiACAAUQBGAG8A
cgBtAGEAdAA9ACIAdAByAHUAZQAiACAATgBhAG0AZQA9ACIATABpAHMAdAAgAFAAYQByAGEAZwBy
AGEAcABoACIALwA+AA0ACgAgACAAPAB3ADoATABzAGQARQB4AGMAZQBwAHQAaQBvAG4AIABMAG8A
YwBrAGUAZAA9ACIAZgBhAGwAcwBlACIAIABQAHIAaQBvAHIAaQB0AHkAPQAiADIAOQAiACAAUwBl
AG0AaQBIAGkAZABkAGUAbgA9ACIAZgBhAGwAcwBlACIADQAKACAAIAAgAFUAbgBoAGkAZABlAFcA
aABlAG4AVQBzAGUAZAA9ACIAZgBhAGwAcwBlACIAIABRAEYAbwByAG0AYQB0AD0AIgB0AHIAdQBl
ACIAIABOAGEAbQBlAD0AIgBRAHUAbwB0AGUAIgAvAD4ADQAKACAAIAA8AHcAOgBMAHMAZABFAHgA
YwBlAHAAdABpAG8AbgAgAEwAbwBjAGsAZQBkAD0AIgBmAGEAbABzAGUAIgAgAFAAcgBpAG8AcgBp
AHQAeQA9ACIAMwAwACIAIABTAGUAbQBpAEgAaQBkAGQAZQBuAD0AIgBmAGEAbABzAGUAIgANAAoA
IAAgACAAVQBuAGgAaQBkAGUAVwBoAGUAbgBVAHMAZQBkAD0AIgBmAGEAbABzAGUAIgAgAFEARgBv
AHIAbQBhAHQAPQAiAHQAcgB1AGUAIgAgAE4AYQBtAGUAPQAiAEkAbgB0AGUAbgBzAGUAIABRAHUA
bwB0AGUAIgAvAD4ADQAKACAAIAA8AHcAOgBMAHMAZABFAHgAYwBlAHAAdABpAG8AbgAgAEwAbwBj
AGsAZQBkAD0AIgBmAGEAbABzAGUAIgAgAFAAcgBpAG8AcgBpAHQAeQA9ACIANgA2ACIAIABTAGUA
bQBpAEgAaQBkAGQAZQBuAD0AIgBmAGEAbABzAGUAIgANAAoAIAAgACAAVQBuAGgAaQBkAGUAVwBo
AGUAbgBVAHMAZQBkAD0AIgBmAGEAbABzAGUAIgAgAE4AYQBtAGUAPQAiAE0AZQBkAGkAdQBtACAA
TABpAHMAdAAgADIAIABBAGMAYwBlAG4AdAAgADEAIgAvAD4ADQAKACAAIAA8AHcAOgBMAHMAZABF
AHgAYwBlAHAAdABpAG8AbgAgAEwAbwBjAGsAZQBkAD0AIgBmAGEAbABzAGUAIgAgAFAAcgBpAG8A
cgBpAHQAeQA9ACIANgA3ACIAIABTAGUAbQBpAEgAaQBkAGQAZQBuAD0AIgBmAGEAbABzAGUAIgAN
AAoAIAAgACAAVQBuAGgAaQBkAGUAVwBoAGUAbgBVAHMAZQBkAD0AIgBmAGEAbABzAGUAIgAgAE4A
YQBtAGUAPQAiAE0AZQBkAGkAdQBtACAARwByAGkAZAAgADEAIABBAGMAYwBlAG4AdAAgADEAIgAv
AD4ADQAKACAAIAA8AHcAOgBMAHMAZABFAHgAYwBlAHAAdABpAG8AbgAgAEwAbwBjAGsAZQBkAD0A
IgBmAGEAbABzAGUAIgAgAFAAcgBpAG8AcgBpAHQAeQA9ACIANgA4ACIAIABTAGUAbQBpAEgAaQBk
AGQAZQBuAD0AIgBmAGEAbABzAGUAIgANAAoAIAAgACAAVQBuAGgAaQBkAGUAVwBoAGUAbgBVAHMA
ZQBkAD0AIgBmAGEAbABzAGUAIgAgAE4AYQBtAGUAPQAiAE0AZQBkAGkAdQBtACAARwByAGkAZAAg
ADIAIABBAGMAYwBlAG4AdAAgADEAIgAvAD4ADQAKACAAIAA8AHcAOgBMAHMAZABFAHgAYwBlAHAA
dABpAG8AbgAgAEwAbwBjAGsAZQBkAD0AIgBmAGEAbABzAGUAIgAgAFAAcgBpAG8AcgBpAHQAeQA9
ACIANgA5ACIAIABTAGUAbQBpAEgAaQBkAGQAZQBuAD0AIgBmAGEAbABzAGUAIgANAAoAIAAgACAA
VQBuAGgAaQBkAGUAVwBoAGUAbgBVAHMAZQBkAD0AIgBmAGEAbABzAGUAIgAgAE4AYQBtAGUAPQAi
AE0AZQBkAGkAdQBtACAARwByAGkAZAAgADMAIABBAGMAYwBlAG4AdAAgADEAIgAvAD4ADQAKACAA
IAA8AHcAOgBMAHMAZABFAHgAYwBlAHAAdABpAG8AbgAgAEwAbwBjAGsAZQBkAD0AIgBmAGEAbABz
AGUAIgAgAFAAcgBpAG8AcgBpAHQAeQA9ACIANwAwACIAIABTAGUAbQBpAEgAaQBkAGQAZQBuAD0A
IgBmAGEAbABzAGUAIgANAAoAIAAgACAAVQBuAGgAaQBkAGUAVwBoAGUAbgBVAHMAZQBkAD0AIgBm
AGEAbABzAGUAIgAgAE4AYQBtAGUAPQAiAEQAYQByAGsAIABMAGkAcwB0ACAAQQBjAGMAZQBuAHQA
IAAxACIALwA+AA0ACgAgACAAPAB3ADoATABzAGQARQB4AGMAZQBwAHQAaQBvAG4AIABMAG8AYwBr
AGUAZAA9ACIAZgBhAGwAcwBlACIAIABQAHIAaQBvAHIAaQB0AHkAPQAiADcAMQAiACAAUwBlAG0A
aQBIAGkAZABkAGUAbgA9ACIAZgBhAGwAcwBlACIADQAKACAAIAAgAFUAbgBoAGkAZABlAFcAaABl
AG4AVQBzAGUAZAA9ACIAZgBhAGwAcwBlACIAIABOAGEAbQBlAD0AIgBDAG8AbABvAHIAZgB1AGwA
IABTAGgAYQBkAGkAbgBnACAAQQBjAGMAZQBuAHQAIAAxACIALwA+AA0ACgAgACAAPAB3ADoATABz
AGQARQB4AGMAZQBwAHQAaQBvAG4AIABMAG8AYwBrAGUAZAA9ACIAZgBhAGwAcwBlACIAIABQAHIA
aQBvAHIAaQB0AHkAPQAiADcAMgAiACAAUwBlAG0AaQBIAGkAZABkAGUAbgA9ACIAZgBhAGwAcwBl
ACIADQAKACAAIAAgAFUAbgBoAGkAZABlAFcAaABlAG4AVQBzAGUAZAA9ACIAZgBhAGwAcwBlACIA
IABOAGEAbQBlAD0AIgBDAG8AbABvAHIAZgB1AGwAIABMAGkAcwB0ACAAQQBjAGMAZQBuAHQAIAAx
ACIALwA+AA0ACgAgACAAPAB3ADoATABzAGQARQB4AGMAZQBwAHQAaQBvAG4AIABMAG8AYwBrAGUA
ZAA9ACIAZgBhAGwAcwBlACIAIABQAHIAaQBvAHIAaQB0AHkAPQAiADcAMwAiACAAUwBlAG0AaQBI
AGkAZABkAGUAbgA9ACIAZgBhAGwAcwBlACIADQAKACAAIAAgAFUAbgBoAGkAZABlAFcAaABlAG4A
VQBzAGUAZAA9ACIAZgBhAGwAcwBlACIAIABOAGEAbQBlAD0AIgBDAG8AbABvAHIAZgB1AGwAIABH
AHIAaQBkACAAQQBjAGMAZQBuAHQAIAAxACIALwA+AA0ACgAgACAAPAB3ADoATABzAGQARQB4AGMA
ZQBwAHQAaQBvAG4AIABMAG8AYwBrAGUAZAA9ACIAZgBhAGwAcwBlACIAIABQAHIAaQBvAHIAaQB0
AHkAPQAiADYAMAAiACAAUwBlAG0AaQBIAGkAZABkAGUAbgA9ACIAZgBhAGwAcwBlACIADQAKACAA
IAAgAFUAbgBoAGkAZABlAFcAaABlAG4AVQBzAGUAZAA9ACIAZgBhAGwAcwBlACIAIABOAGEAbQBl
AD0AIgBMAGkAZwBoAHQAIABTAGgAYQBkAGkAbgBnACAAQQBjAGMAZQBuAHQAIAAyACIALwA+AA0A
CgAgACAAPAB3ADoATABzAGQARQB4AGMAZQBwAHQAaQBvAG4AIABMAG8AYwBrAGUAZAA9ACIAZgBh
AGwAcwBlACIAIABQAHIAaQBvAHIAaQB0AHkAPQAiADYAMQAiACAAUwBlAG0AaQBIAGkAZABkAGUA
bgA9ACIAZgBhAGwAcwBlACIADQAKACAAIAAgAFUAbgBoAGkAZABlAFcAaABlAG4AVQBzAGUAZAA9
ACIAZgBhAGwAcwBlACIAIABOAGEAbQBlAD0AIgBMAGkAZwBoAHQAIABMAGkAcwB0ACAAQQBjAGMA
ZQBuAHQAIAAyACIALwA+AA0ACgAgACAAPAB3ADoATABzAGQARQB4AGMAZQBwAHQAaQBvAG4AIABM
AG8AYwBrAGUAZAA9ACIAZgBhAGwAcwBlACIAIABQAHIAaQBvAHIAaQB0AHkAPQAiADYAMgAiACAA
UwBlAG0AaQBIAGkAZABkAGUAbgA9ACIAZgBhAGwAcwBlACIADQAKACAAIAAgAFUAbgBoAGkAZABl
AFcAaABlAG4AVQBzAGUAZAA9ACIAZgBhAGwAcwBlACIAIABOAGEAbQBlAD0AIgBMAGkAZwBoAHQA
IABHAHIAaQBkACAAQQBjAGMAZQBuAHQAIAAyACIALwA+AA0ACgAgACAAPAB3ADoATABzAGQARQB4
AGMAZQBwAHQAaQBvAG4AIABMAG8AYwBrAGUAZAA9ACIAZgBhAGwAcwBlACIAIABQAHIAaQBvAHIA
aQB0AHkAPQAiADYAMwAiACAAUwBlAG0AaQBIAGkAZABkAGUAbgA9ACIAZgBhAGwAcwBlACIADQAK
ACAAIAAgAFUAbgBoAGkAZABlAFcAaABlAG4AVQBzAGUAZAA9ACIAZgBhAGwAcwBlACIAIABOAGEA
bQBlAD0AIgBNAGUAZABpAHUAbQAgAFMAaABhAGQAaQBuAGcAIAAxACAAQQBjAGMAZQBuAHQAIAAy
ACIALwA+AA0ACgAgACAAPAB3ADoATABzAGQARQB4AGMAZQBwAHQAaQBvAG4AIABMAG8AYwBrAGUA
ZAA9ACIAZgBhAGwAcwBlACIAIABQAHIAaQBvAHIAaQB0AHkAPQAiADYANAAiACAAUwBlAG0AaQBI
AGkAZABkAGUAbgA9ACIAZgBhAGwAcwBlACIADQAKACAAIAAgAFUAbgBoAGkAZABlAFcAaABlAG4A
VQBzAGUAZAA9ACIAZgBhAGwAcwBlACIAIABOAGEAbQBlAD0AIgBNAGUAZABpAHUAbQAgAFMAaABh
AGQAaQBuAGcAIAAyACAAQQBjAGMAZQBuAHQAIAAyACIALwA+AA0ACgAgACAAPAB3ADoATABzAGQA
RQB4AGMAZQBwAHQAaQBvAG4AIABMAG8AYwBrAGUAZAA9ACIAZgBhAGwAcwBlACIAIABQAHIAaQBv
AHIAaQB0AHkAPQAiADYANQAiACAAUwBlAG0AaQBIAGkAZABkAGUAbgA9ACIAZgBhAGwAcwBlACIA
DQAKACAAIAAgAFUAbgBoAGkAZABlAFcAaABlAG4AVQBzAGUAZAA9ACIAZgBhAGwAcwBlACIAIABO
AGEAbQBlAD0AIgBNAGUAZABpAHUAbQAgAEwAaQBzAHQAIAAxACAAQQBjAGMAZQBuAHQAIAAyACIA
LwA+AA0ACgAgACAAPAB3ADoATABzAGQARQB4AGMAZQBwAHQAaQBvAG4AIABMAG8AYwBrAGUAZAA9
ACIAZgBhAGwAcwBlACIAIABQAHIAaQBvAHIAaQB0AHkAPQAiADYANgAiACAAUwBlAG0AaQBIAGkA
ZABkAGUAbgA9ACIAZgBhAGwAcwBlACIADQAKACAAIAAgAFUAbgBoAGkAZABlAFcAaABlAG4AVQBz
AGUAZAA9ACIAZgBhAGwAcwBlACIAIABOAGEAbQBlAD0AIgBNAGUAZABpAHUAbQAgAEwAaQBzAHQA
IAAyACAAQQBjAGMAZQBuAHQAIAAyACIALwA+AA0ACgAgACAAPAB3ADoATABzAGQARQB4AGMAZQBw
AHQAaQBvAG4AIABMAG8AYwBrAGUAZAA9ACIAZgBhAGwAcwBlACIAIABQAHIAaQBvAHIAaQB0AHkA
PQAiADYANwAiACAAUwBlAG0AaQBIAGkAZABkAGUAbgA9ACIAZgBhAGwAcwBlACIADQAKACAAIAAg
AFUAbgBoAGkAZABlAFcAaABlAG4AVQBzAGUAZAA9ACIAZgBhAGwAcwBlACIAIABOAGEAbQBlAD0A
IgBNAGUAZABpAHUAbQAgAEcAcgBpAGQAIAAxACAAQQBjAGMAZQBuAHQAIAAyACIALwA+AA0ACgAg
ACAAPAB3ADoATABzAGQARQB4AGMAZQBwAHQAaQBvAG4AIABMAG8AYwBrAGUAZAA9ACIAZgBhAGwA
cwBlACIAIABQAHIAaQBvAHIAaQB0AHkAPQAiADYAOAAiACAAUwBlAG0AaQBIAGkAZABkAGUAbgA9
ACIAZgBhAGwAcwBlACIADQAKACAAIAAgAFUAbgBoAGkAZABlAFcAaABlAG4AVQBzAGUAZAA9ACIA
ZgBhAGwAcwBlACIAIABOAGEAbQBlAD0AIgBNAGUAZABpAHUAbQAgAEcAcgBpAGQAIAAyACAAQQBj
AGMAZQBuAHQAIAAyACIALwA+AA0ACgAgACAAPAB3ADoATABzAGQARQB4AGMAZQBwAHQAaQBvAG4A
IABMAG8AYwBrAGUAZAA9ACIAZgBhAGwAcwBlACIAIABQAHIAaQBvAHIAaQB0AHkAPQAiADYAOQAi
ACAAUwBlAG0AaQBIAGkAZABkAGUAbgA9ACIAZgBhAGwAcwBlACIADQAKACAAIAAgAFUAbgBoAGkA
ZABlAFcAaABlAG4AVQBzAGUAZAA9ACIAZgBhAGwAcwBlACIAIABOAGEAbQBlAD0AIgBNAGUAZABp
AHUAbQAgAEcAcgBpAGQAIAAzACAAQQBjAGMAZQBuAHQAIAAyACIALwA+AA0ACgAgACAAPAB3ADoA
TABzAGQARQB4AGMAZQBwAHQAaQBvAG4AIABMAG8AYwBrAGUAZAA9ACIAZgBhAGwAcwBlACIAIABQ
AHIAaQBvAHIAaQB0AHkAPQAiADcAMAAiACAAUwBlAG0AaQBIAGkAZABkAGUAbgA9ACIAZgBhAGwA
cwBlACIADQAKACAAIAAgAFUAbgBoAGkAZABlAFcAaABlAG4AVQBzAGUAZAA9ACIAZgBhAGwAcwBl
ACIAIABOAGEAbQBlAD0AIgBEAGEAcgBrACAATABpAHMAdAAgAEEAYwBjAGUAbgB0ACAAMgAiAC8A
PgANAAoAIAAgADwAdwA6AEwAcwBkAEUAeABjAGUAcAB0AGkAbwBuACAATABvAGMAawBlAGQAPQAi
AGYAYQBsAHMAZQAiACAAUAByAGkAbwByAGkAdAB5AD0AIgA3ADEAIgAgAFMAZQBtAGkASABpAGQA
ZABlAG4APQAiAGYAYQBsAHMAZQAiAA0ACgAgACAAIABVAG4AaABpAGQAZQBXAGgAZQBuAFUAcwBl
AGQAPQAiAGYAYQBsAHMAZQAiACAATgBhAG0AZQA9ACIAQwBvAGwAbwByAGYAdQBsACAAUwBoAGEA
ZABpAG4AZwAgAEEAYwBjAGUAbgB0ACAAMgAiAC8APgANAAoAIAAgADwAdwA6AEwAcwBkAEUAeABj
AGUAcAB0AGkAbwBuACAATABvAGMAawBlAGQAPQAiAGYAYQBsAHMAZQAiACAAUAByAGkAbwByAGkA
dAB5AD0AIgA3ADIAIgAgAFMAZQBtAGkASABpAGQAZABlAG4APQAiAGYAYQBsAHMAZQAiAA0ACgAg
ACAAIABVAG4AaABpAGQAZQBXAGgAZQBuAFUAcwBlAGQAPQAiAGYAYQBsAHMAZQAiACAATgBhAG0A
ZQA9ACIAQwBvAGwAbwByAGYAdQBsACAATABpAHMAdAAgAEEAYwBjAGUAbgB0ACAAMgAiAC8APgAN
AAoAIAAgADwAdwA6AEwAcwBkAEUAeABjAGUAcAB0AGkAbwBuACAATABvAGMAawBlAGQAPQAiAGYA
YQBsAHMAZQAiACAAUAByAGkAbwByAGkAdAB5AD0AIgA3ADMAIgAgAFMAZQBtAGkASABpAGQAZABl
AG4APQAiAGYAYQBsAHMAZQAiAA0ACgAgACAAIABVAG4AaABpAGQAZQBXAGgAZQBuAFUAcwBlAGQA
PQAiAGYAYQBsAHMAZQAiACAATgBhAG0AZQA9ACIAQwBvAGwAbwByAGYAdQBsACAARwByAGkAZAAg
AEEAYwBjAGUAbgB0ACAAMgAiAC8APgANAAoAIAAgADwAdwA6AEwAcwBkAEUAeABjAGUAcAB0AGkA
bwBuACAATABvAGMAawBlAGQAPQAiAGYAYQBsAHMAZQAiACAAUAByAGkAbwByAGkAdAB5AD0AIgA2
ADAAIgAgAFMAZQBtAGkASABpAGQAZABlAG4APQAiAGYAYQBsAHMAZQAiAA0ACgAgACAAIABVAG4A
aABpAGQAZQBXAGgAZQBuAFUAcwBlAGQAPQAiAGYAYQBsAHMAZQAiACAATgBhAG0AZQA9ACIATABp
AGcAaAB0ACAAUwBoAGEAZABpAG4AZwAgAEEAYwBjAGUAbgB0ACAAMwAiAC8APgANAAoAIAAgADwA
dwA6AEwAcwBkAEUAeABjAGUAcAB0AGkAbwBuACAATABvAGMAawBlAGQAPQAiAGYAYQBsAHMAZQAi
ACAAUAByAGkAbwByAGkAdAB5AD0AIgA2ADEAIgAgAFMAZQBtAGkASABpAGQAZABlAG4APQAiAGYA
YQBsAHMAZQAiAA0ACgAgACAAIABVAG4AaABpAGQAZQBXAGgAZQBuAFUAcwBlAGQAPQAiAGYAYQBs
AHMAZQAiACAATgBhAG0AZQA9ACIATABpAGcAaAB0ACAATABpAHMAdAAgAEEAYwBjAGUAbgB0ACAA
MwAiAC8APgANAAoAIAAgADwAdwA6AEwAcwBkAEUAeABjAGUAcAB0AGkAbwBuACAATABvAGMAawBl
AGQAPQAiAGYAYQBsAHMAZQAiACAAUAByAGkAbwByAGkAdAB5AD0AIgA2ADIAIgAgAFMAZQBtAGkA
SABpAGQAZABlAG4APQAiAGYAYQBsAHMAZQAiAA0ACgAgACAAIABVAG4AaABpAGQAZQBXAGgAZQBu
AFUAcwBlAGQAPQAiAGYAYQBsAHMAZQAiACAATgBhAG0AZQA9ACIATABpAGcAaAB0ACAARwByAGkA
ZAAgAEEAYwBjAGUAbgB0ACAAMwAiAC8APgANAAoAIAAgADwAdwA6AEwAcwBkAEUAeABjAGUAcAB0
AGkAbwBuACAATABvAGMAawBlAGQAPQAiAGYAYQBsAHMAZQAiACAAUAByAGkAbwByAGkAdAB5AD0A
IgA2ADMAIgAgAFMAZQBtAGkASABpAGQAZABlAG4APQAiAGYAYQBsAHMAZQAiAA0ACgAgACAAIABV
AG4AaABpAGQAZQBXAGgAZQBuAFUAcwBlAGQAPQAiAGYAYQBsAHMAZQAiACAATgBhAG0AZQA9ACIA
TQBlAGQAaQB1AG0AIABTAGgAYQBkAGkAbgBnACAAMQAgAEEAYwBjAGUAbgB0ACAAMwAiAC8APgAN
AAoAIAAgADwAdwA6AEwAcwBkAEUAeABjAGUAcAB0AGkAbwBuACAATABvAGMAawBlAGQAPQAiAGYA
YQBsAHMAZQAiACAAUAByAGkAbwByAGkAdAB5AD0AIgA2ADQAIgAgAFMAZQBtAGkASABpAGQAZABl
AG4APQAiAGYAYQBsAHMAZQAiAA0ACgAgACAAIABVAG4AaABpAGQAZQBXAGgAZQBuAFUAcwBlAGQA
PQAiAGYAYQBsAHMAZQAiACAATgBhAG0AZQA9ACIATQBlAGQAaQB1AG0AIABTAGgAYQBkAGkAbgBn
ACAAMgAgAEEAYwBjAGUAbgB0ACAAMwAiAC8APgANAAoAIAAgADwAdwA6AEwAcwBkAEUAeABjAGUA
cAB0AGkAbwBuACAATABvAGMAawBlAGQAPQAiAGYAYQBsAHMAZQAiACAAUAByAGkAbwByAGkAdAB5
AD0AIgA2ADUAIgAgAFMAZQBtAGkASABpAGQAZABlAG4APQAiAGYAYQBsAHMAZQAiAA0ACgAgACAA
IABVAG4AaABpAGQAZQBXAGgAZQBuAFUAcwBlAGQAPQAiAGYAYQBsAHMAZQAiACAATgBhAG0AZQA9
ACIATQBlAGQAaQB1AG0AIABMAGkAcwB0ACAAMQAgAEEAYwBjAGUAbgB0ACAAMwAiAC8APgANAAoA
IAAgADwAdwA6AEwAcwBkAEUAeABjAGUAcAB0AGkAbwBuACAATABvAGMAawBlAGQAPQAiAGYAYQBs
AHMAZQAiACAAUAByAGkAbwByAGkAdAB5AD0AIgA2ADYAIgAgAFMAZQBtAGkASABpAGQAZABlAG4A
PQAiAGYAYQBsAHMAZQAiAA0ACgAgACAAIABVAG4AaABpAGQAZQBXAGgAZQBuAFUAcwBlAGQAPQAi
AGYAYQBsAHMAZQAiACAATgBhAG0AZQA9ACIATQBlAGQAaQB1AG0AIABMAGkAcwB0ACAAMgAgAEEA
YwBjAGUAbgB0ACAAMwAiAC8APgANAAoAIAAgADwAdwA6AEwAcwBkAEUAeABjAGUAcAB0AGkAbwBu
ACAATABvAGMAawBlAGQAPQAiAGYAYQBsAHMAZQAiACAAUAByAGkAbwByAGkAdAB5AD0AIgA2ADcA
IgAgAFMAZQBtAGkASABpAGQAZABlAG4APQAiAGYAYQBsAHMAZQAiAA0ACgAgACAAIABVAG4AaABp
AGQAZQBXAGgAZQBuAFUAcwBlAGQAPQAiAGYAYQBsAHMAZQAiACAATgBhAG0AZQA9ACIATQBlAGQA
aQB1AG0AIABHAHIAaQBkACAAMQAgAEEAYwBjAGUAbgB0ACAAMwAiAC8APgANAAoAIAAgADwAdwA6
AEwAcwBkAEUAeABjAGUAcAB0AGkAbwBuACAATABvAGMAawBlAGQAPQAiAGYAYQBsAHMAZQAiACAA
UAByAGkAbwByAGkAdAB5AD0AIgA2ADgAIgAgAFMAZQBtAGkASABpAGQAZABlAG4APQAiAGYAYQBs
AHMAZQAiAA0ACgAgACAAIABVAG4AaABpAGQAZQBXAGgAZQBuAFUAcwBlAGQAPQAiAGYAYQBsAHMA
ZQAiACAATgBhAG0AZQA9ACIATQBlAGQAaQB1AG0AIABHAHIAaQBkACAAMgAgAEEAYwBjAGUAbgB0
ACAAMwAiAC8APgANAAoAIAAgADwAdwA6AEwAcwBkAEUAeABjAGUAcAB0AGkAbwBuACAATABvAGMA
awBlAGQAPQAiAGYAYQBsAHMAZQAiACAAUAByAGkAbwByAGkAdAB5AD0AIgA2ADkAIgAgAFMAZQBt
AGkASABpAGQAZABlAG4APQAiAGYAYQBsAHMAZQAiAA0ACgAgACAAIABVAG4AaABpAGQAZQBXAGgA
ZQBuAFUAcwBlAGQAPQAiAGYAYQBsAHMAZQAiACAATgBhAG0AZQA9ACIATQBlAGQAaQB1AG0AIABH
AHIAaQBkACAAMwAgAEEAYwBjAGUAbgB0ACAAMwAiAC8APgANAAoAIAAgADwAdwA6AEwAcwBkAEUA
eABjAGUAcAB0AGkAbwBuACAATABvAGMAawBlAGQAPQAiAGYAYQBsAHMAZQAiACAAUAByAGkAbwBy
AGkAdAB5AD0AIgA3ADAAIgAgAFMAZQBtAGkASABpAGQAZABlAG4APQAiAGYAYQBsAHMAZQAiAA0A
CgAgACAAIABVAG4AaABpAGQAZQBXAGgAZQBuAFUAcwBlAGQAPQAiAGYAYQBsAHMAZQAiACAATgBh
AG0AZQA9ACIARABhAHIAawAgAEwAaQBzAHQAIABBAGMAYwBlAG4AdAAgADMAIgAvAD4ADQAKACAA
IAA8AHcAOgBMAHMAZABFAHgAYwBlAHAAdABpAG8AbgAgAEwAbwBjAGsAZQBkAD0AIgBmAGEAbABz
AGUAIgAgAFAAcgBpAG8AcgBpAHQAeQA9ACIANwAxACIAIABTAGUAbQBpAEgAaQBkAGQAZQBuAD0A
IgBmAGEAbABzAGUAIgANAAoAIAAgACAAVQBuAGgAaQBkAGUAVwBoAGUAbgBVAHMAZQBkAD0AIgBm
AGEAbABzAGUAIgAgAE4AYQBtAGUAPQAiAEMAbwBsAG8AcgBmAHUAbAAgAFMAaABhAGQAaQBuAGcA
IABBAGMAYwBlAG4AdAAgADMAIgAvAD4ADQAKACAAIAA8AHcAOgBMAHMAZABFAHgAYwBlAHAAdABp
AG8AbgAgAEwAbwBjAGsAZQBkAD0AIgBmAGEAbABzAGUAIgAgAFAAcgBpAG8AcgBpAHQAeQA9ACIA
NwAyACIAIABTAGUAbQBpAEgAaQBkAGQAZQBuAD0AIgBmAGEAbABzAGUAIgANAAoAIAAgACAAVQBu
AGgAaQBkAGUAVwBoAGUAbgBVAHMAZQBkAD0AIgBmAGEAbABzAGUAIgAgAE4AYQBtAGUAPQAiAEMA
bwBsAG8AcgBmAHUAbAAgAEwAaQBzAHQAIABBAGMAYwBlAG4AdAAgADMAIgAvAD4ADQAKACAAIAA8
AHcAOgBMAHMAZABFAHgAYwBlAHAAdABpAG8AbgAgAEwAbwBjAGsAZQBkAD0AIgBmAGEAbABzAGUA
IgAgAFAAcgBpAG8AcgBpAHQAeQA9ACIANwAzACIAIABTAGUAbQBpAEgAaQBkAGQAZQBuAD0AIgBm
AGEAbABzAGUAIgANAAoAIAAgACAAVQBuAGgAaQBkAGUAVwBoAGUAbgBVAHMAZQBkAD0AIgBmAGEA
bABzAGUAIgAgAE4AYQBtAGUAPQAiAEMAbwBsAG8AcgBmAHUAbAAgAEcAcgBpAGQAIABBAGMAYwBl
AG4AdAAgADMAIgAvAD4ADQAKACAAIAA8AHcAOgBMAHMAZABFAHgAYwBlAHAAdABpAG8AbgAgAEwA
bwBjAGsAZQBkAD0AIgBmAGEAbABzAGUAIgAgAFAAcgBpAG8AcgBpAHQAeQA9ACIANgAwACIAIABT
AGUAbQBpAEgAaQBkAGQAZQBuAD0AIgBmAGEAbABzAGUAIgANAAoAIAAgACAAVQBuAGgAaQBkAGUA
VwBoAGUAbgBVAHMAZQBkAD0AIgBmAGEAbABzAGUAIgAgAE4AYQBtAGUAPQAiAEwAaQBnAGgAdAAg
AFMAaABhAGQAaQBuAGcAIABBAGMAYwBlAG4AdAAgADQAIgAvAD4ADQAKACAAIAA8AHcAOgBMAHMA
ZABFAHgAYwBlAHAAdABpAG8AbgAgAEwAbwBjAGsAZQBkAD0AIgBmAGEAbABzAGUAIgAgAFAAcgBp
AG8AcgBpAHQAeQA9ACIANgAxACIAIABTAGUAbQBpAEgAaQBkAGQAZQBuAD0AIgBmAGEAbABzAGUA
IgANAAoAIAAgACAAVQBuAGgAaQBkAGUAVwBoAGUAbgBVAHMAZQBkAD0AIgBmAGEAbABzAGUAIgAg
AE4AYQBtAGUAPQAiAEwAaQBnAGgAdAAgAEwAaQBzAHQAIABBAGMAYwBlAG4AdAAgADQAIgAvAD4A
DQAKACAAIAA8AHcAOgBMAHMAZABFAHgAYwBlAHAAdABpAG8AbgAgAEwAbwBjAGsAZQBkAD0AIgBm
AGEAbABzAGUAIgAgAFAAcgBpAG8AcgBpAHQAeQA9ACIANgAyACIAIABTAGUAbQBpAEgAaQBkAGQA
ZQBuAD0AIgBmAGEAbABzAGUAIgANAAoAIAAgACAAVQBuAGgAaQBkAGUAVwBoAGUAbgBVAHMAZQBk
AD0AIgBmAGEAbABzAGUAIgAgAE4AYQBtAGUAPQAiAEwAaQBnAGgAdAAgAEcAcgBpAGQAIABBAGMA
YwBlAG4AdAAgADQAIgAvAD4ADQAKACAAIAA8AHcAOgBMAHMAZABFAHgAYwBlAHAAdABpAG8AbgAg
AEwAbwBjAGsAZQBkAD0AIgBmAGEAbABzAGUAIgAgAFAAcgBpAG8AcgBpAHQAeQA9ACIANgAzACIA
IABTAGUAbQBpAEgAaQBkAGQAZQBuAD0AIgBmAGEAbABzAGUAIgANAAoAIAAgACAAVQBuAGgAaQBk
AGUAVwBoAGUAbgBVAHMAZQBkAD0AIgBmAGEAbABzAGUAIgAgAE4AYQBtAGUAPQAiAE0AZQBkAGkA
dQBtACAAUwBoAGEAZABpAG4AZwAgADEAIABBAGMAYwBlAG4AdAAgADQAIgAvAD4ADQAKACAAIAA8
AHcAOgBMAHMAZABFAHgAYwBlAHAAdABpAG8AbgAgAEwAbwBjAGsAZQBkAD0AIgBmAGEAbABzAGUA
IgAgAFAAcgBpAG8AcgBpAHQAeQA9ACIANgA0ACIAIABTAGUAbQBpAEgAaQBkAGQAZQBuAD0AIgBm
AGEAbABzAGUAIgANAAoAIAAgACAAVQBuAGgAaQBkAGUAVwBoAGUAbgBVAHMAZQBkAD0AIgBmAGEA
bABzAGUAIgAgAE4AYQBtAGUAPQAiAE0AZQBkAGkAdQBtACAAUwBoAGEAZABpAG4AZwAgADIAIABB
AGMAYwBlAG4AdAAgADQAIgAvAD4ADQAKACAAIAA8AHcAOgBMAHMAZABFAHgAYwBlAHAAdABpAG8A
bgAgAEwAbwBjAGsAZQBkAD0AIgBmAGEAbABzAGUAIgAgAFAAcgBpAG8AcgBpAHQAeQA9ACIANgA1
ACIAIABTAGUAbQBpAEgAaQBkAGQAZQBuAD0AIgBmAGEAbABzAGUAIgANAAoAIAAgACAAVQBuAGgA
aQBkAGUAVwBoAGUAbgBVAHMAZQBkAD0AIgBmAGEAbABzAGUAIgAgAE4AYQBtAGUAPQAiAE0AZQBk
AGkAdQBtACAATABpAHMAdAAgADEAIABBAGMAYwBlAG4AdAAgADQAIgAvAD4ADQAKACAAIAA8AHcA
OgBMAHMAZABFAHgAYwBlAHAAdABpAG8AbgAgAEwAbwBjAGsAZQBkAD0AIgBmAGEAbABzAGUAIgAg
AFAAcgBpAG8AcgBpAHQAeQA9ACIANgA2ACIAIABTAGUAbQBpAEgAaQBkAGQAZQBuAD0AIgBmAGEA
bABzAGUAIgANAAoAIAAgACAAVQBuAGgAaQBkAGUAVwBoAGUAbgBVAHMAZQBkAD0AIgBmAGEAbABz
AGUAIgAgAE4AYQBtAGUAPQAiAE0AZQBkAGkAdQBtACAATABpAHMAdAAgADIAIABBAGMAYwBlAG4A
dAAgADQAIgAvAD4ADQAKACAAIAA8AHcAOgBMAHMAZABFAHgAYwBlAHAAdABpAG8AbgAgAEwAbwBj
AGsAZQBkAD0AIgBmAGEAbABzAGUAIgAgAFAAcgBpAG8AcgBpAHQAeQA9ACIANgA3ACIAIABTAGUA
bQBpAEgAaQBkAGQAZQBuAD0AIgBmAGEAbABzAGUAIgANAAoAIAAgACAAVQBuAGgAaQBkAGUAVwBo
AGUAbgBVAHMAZQBkAD0AIgBmAGEAbABzAGUAIgAgAE4AYQBtAGUAPQAiAE0AZQBkAGkAdQBtACAA
RwByAGkAZAAgADEAIABBAGMAYwBlAG4AdAAgADQAIgAvAD4ADQAKACAAIAA8AHcAOgBMAHMAZABF
AHgAYwBlAHAAdABpAG8AbgAgAEwAbwBjAGsAZQBkAD0AIgBmAGEAbABzAGUAIgAgAFAAcgBpAG8A
cgBpAHQAeQA9ACIANgA4ACIAIABTAGUAbQBpAEgAaQBkAGQAZQBuAD0AIgBmAGEAbABzAGUAIgAN
AAoAIAAgACAAVQBuAGgAaQBkAGUAVwBoAGUAbgBVAHMAZQBkAD0AIgBmAGEAbABzAGUAIgAgAE4A
YQBtAGUAPQAiAE0AZQBkAGkAdQBtACAARwByAGkAZAAgADIAIABBAGMAYwBlAG4AdAAgADQAIgAv
AD4ADQAKACAAIAA8AHcAOgBMAHMAZABFAHgAYwBlAHAAdABpAG8AbgAgAEwAbwBjAGsAZQBkAD0A
IgBmAGEAbABzAGUAIgAgAFAAcgBpAG8AcgBpAHQAeQA9ACIANgA5ACIAIABTAGUAbQBpAEgAaQBk
AGQAZQBuAD0AIgBmAGEAbABzAGUAIgANAAoAIAAgACAAVQBuAGgAaQBkAGUAVwBoAGUAbgBVAHMA
ZQBkAD0AIgBmAGEAbABzAGUAIgAgAE4AYQBtAGUAPQAiAE0AZQBkAGkAdQBtACAARwByAGkAZAAg
ADMAIABBAGMAYwBlAG4AdAAgADQAIgAvAD4ADQAKACAAIAA8AHcAOgBMAHMAZABFAHgAYwBlAHAA
dABpAG8AbgAgAEwAbwBjAGsAZQBkAD0AIgBmAGEAbABzAGUAIgAgAFAAcgBpAG8AcgBpAHQAeQA9
ACIANwAwACIAIABTAGUAbQBpAEgAaQBkAGQAZQBuAD0AIgBmAGEAbABzAGUAIgANAAoAIAAgACAA
VQBuAGgAaQBkAGUAVwBoAGUAbgBVAHMAZQBkAD0AIgBmAGEAbABzAGUAIgAgAE4AYQBtAGUAPQAi
AEQAYQByAGsAIABMAGkAcwB0ACAAQQBjAGMAZQBuAHQAIAA0ACIALwA+AA0ACgAgACAAPAB3ADoA
TABzAGQARQB4AGMAZQBwAHQAaQBvAG4AIABMAG8AYwBrAGUAZAA9ACIAZgBhAGwAcwBlACIAIABQ
AHIAaQBvAHIAaQB0AHkAPQAiADcAMQAiACAAUwBlAG0AaQBIAGkAZABkAGUAbgA9ACIAZgBhAGwA
cwBlACIADQAKACAAIAAgAFUAbgBoAGkAZABlAFcAaABlAG4AVQBzAGUAZAA9ACIAZgBhAGwAcwBl
ACIAIABOAGEAbQBlAD0AIgBDAG8AbABvAHIAZgB1AGwAIABTAGgAYQBkAGkAbgBnACAAQQBjAGMA
ZQBuAHQAIAA0ACIALwA+AA0ACgAgACAAPAB3ADoATABzAGQARQB4AGMAZQBwAHQAaQBvAG4AIABM
AG8AYwBrAGUAZAA9ACIAZgBhAGwAcwBlACIAIABQAHIAaQBvAHIAaQB0AHkAPQAiADcAMgAiACAA
UwBlAG0AaQBIAGkAZABkAGUAbgA9ACIAZgBhAGwAcwBlACIADQAKACAAIAAgAFUAbgBoAGkAZABl
AFcAaABlAG4AVQBzAGUAZAA9ACIAZgBhAGwAcwBlACIAIABOAGEAbQBlAD0AIgBDAG8AbABvAHIA
ZgB1AGwAIABMAGkAcwB0ACAAQQBjAGMAZQBuAHQAIAA0ACIALwA+AA0ACgAgACAAPAB3ADoATABz
AGQARQB4AGMAZQBwAHQAaQBvAG4AIABMAG8AYwBrAGUAZAA9ACIAZgBhAGwAcwBlACIAIABQAHIA
aQBvAHIAaQB0AHkAPQAiADcAMwAiACAAUwBlAG0AaQBIAGkAZABkAGUAbgA9ACIAZgBhAGwAcwBl
ACIADQAKACAAIAAgAFUAbgBoAGkAZABlAFcAaABlAG4AVQBzAGUAZAA9ACIAZgBhAGwAcwBlACIA
IABOAGEAbQBlAD0AIgBDAG8AbABvAHIAZgB1AGwAIABHAHIAaQBkACAAQQBjAGMAZQBuAHQAIAA0
ACIALwA+AA0ACgAgACAAPAB3ADoATABzAGQARQB4AGMAZQBwAHQAaQBvAG4AIABMAG8AYwBrAGUA
ZAA9ACIAZgBhAGwAcwBlACIAIABQAHIAaQBvAHIAaQB0AHkAPQAiADYAMAAiACAAUwBlAG0AaQBI
AGkAZABkAGUAbgA9ACIAZgBhAGwAcwBlACIADQAKACAAIAAgAFUAbgBoAGkAZABlAFcAaABlAG4A
VQBzAGUAZAA9ACIAZgBhAGwAcwBlACIAIABOAGEAbQBlAD0AIgBMAGkAZwBoAHQAIABTAGgAYQBk
AGkAbgBnACAAQQBjAGMAZQBuAHQAIAA1ACIALwA+AA0ACgAgACAAPAB3ADoATABzAGQARQB4AGMA
ZQBwAHQAaQBvAG4AIABMAG8AYwBrAGUAZAA9ACIAZgBhAGwAcwBlACIAIABQAHIAaQBvAHIAaQB0
AHkAPQAiADYAMQAiACAAUwBlAG0AaQBIAGkAZABkAGUAbgA9ACIAZgBhAGwAcwBlACIADQAKACAA
IAAgAFUAbgBoAGkAZABlAFcAaABlAG4AVQBzAGUAZAA9ACIAZgBhAGwAcwBlACIAIABOAGEAbQBl
AD0AIgBMAGkAZwBoAHQAIABMAGkAcwB0ACAAQQBjAGMAZQBuAHQAIAA1ACIALwA+AA0ACgAgACAA
PAB3ADoATABzAGQARQB4AGMAZQBwAHQAaQBvAG4AIABMAG8AYwBrAGUAZAA9ACIAZgBhAGwAcwBl
ACIAIABQAHIAaQBvAHIAaQB0AHkAPQAiADYAMgAiACAAUwBlAG0AaQBIAGkAZABkAGUAbgA9ACIA
ZgBhAGwAcwBlACIADQAKACAAIAAgAFUAbgBoAGkAZABlAFcAaABlAG4AVQBzAGUAZAA9ACIAZgBh
AGwAcwBlACIAIABOAGEAbQBlAD0AIgBMAGkAZwBoAHQAIABHAHIAaQBkACAAQQBjAGMAZQBuAHQA
IAA1ACIALwA+AA0ACgAgACAAPAB3ADoATABzAGQARQB4AGMAZQBwAHQAaQBvAG4AIABMAG8AYwBr
AGUAZAA9ACIAZgBhAGwAcwBlACIAIABQAHIAaQBvAHIAaQB0AHkAPQAiADYAMwAiACAAUwBlAG0A
aQBIAGkAZABkAGUAbgA9ACIAZgBhAGwAcwBlACIADQAKACAAIAAgAFUAbgBoAGkAZABlAFcAaABl
AG4AVQBzAGUAZAA9ACIAZgBhAGwAcwBlACIAIABOAGEAbQBlAD0AIgBNAGUAZABpAHUAbQAgAFMA
aABhAGQAaQBuAGcAIAAxACAAQQBjAGMAZQBuAHQAIAA1ACIALwA+AA0ACgAgACAAPAB3ADoATABz
AGQARQB4AGMAZQBwAHQAaQBvAG4AIABMAG8AYwBrAGUAZAA9ACIAZgBhAGwAcwBlACIAIABQAHIA
aQBvAHIAaQB0AHkAPQAiADYANAAiACAAUwBlAG0AaQBIAGkAZABkAGUAbgA9ACIAZgBhAGwAcwBl
ACIADQAKACAAIAAgAFUAbgBoAGkAZABlAFcAaABlAG4AVQBzAGUAZAA9ACIAZgBhAGwAcwBlACIA
IABOAGEAbQBlAD0AIgBNAGUAZABpAHUAbQAgAFMAaABhAGQAaQBuAGcAIAAyACAAQQBjAGMAZQBu
AHQAIAA1ACIALwA+AA0ACgAgACAAPAB3ADoATABzAGQARQB4AGMAZQBwAHQAaQBvAG4AIABMAG8A
YwBrAGUAZAA9ACIAZgBhAGwAcwBlACIAIABQAHIAaQBvAHIAaQB0AHkAPQAiADYANQAiACAAUwBl
AG0AaQBIAGkAZABkAGUAbgA9ACIAZgBhAGwAcwBlACIADQAKACAAIAAgAFUAbgBoAGkAZABlAFcA
aABlAG4AVQBzAGUAZAA9ACIAZgBhAGwAcwBlACIAIABOAGEAbQBlAD0AIgBNAGUAZABpAHUAbQAg
AEwAaQBzAHQAIAAxACAAQQBjAGMAZQBuAHQAIAA1ACIALwA+AA0ACgAgACAAPAB3ADoATABzAGQA
RQB4AGMAZQBwAHQAaQBvAG4AIABMAG8AYwBrAGUAZAA9ACIAZgBhAGwAcwBlACIAIABQAHIAaQBv
AHIAaQB0AHkAPQAiADYANgAiACAAUwBlAG0AaQBIAGkAZABkAGUAbgA9ACIAZgBhAGwAcwBlACIA
DQAKACAAIAAgAFUAbgBoAGkAZABlAFcAaABlAG4AVQBzAGUAZAA9ACIAZgBhAGwAcwBlACIAIABO
AGEAbQBlAD0AIgBNAGUAZABpAHUAbQAgAEwAaQBzAHQAIAAyACAAQQBjAGMAZQBuAHQAIAA1ACIA
LwA+AA0ACgAgACAAPAB3ADoATABzAGQARQB4AGMAZQBwAHQAaQBvAG4AIABMAG8AYwBrAGUAZAA9
ACIAZgBhAGwAcwBlACIAIABQAHIAaQBvAHIAaQB0AHkAPQAiADYANwAiACAAUwBlAG0AaQBIAGkA
ZABkAGUAbgA9ACIAZgBhAGwAcwBlACIADQAKACAAIAAgAFUAbgBoAGkAZABlAFcAaABlAG4AVQBz
AGUAZAA9ACIAZgBhAGwAcwBlACIAIABOAGEAbQBlAD0AIgBNAGUAZABpAHUAbQAgAEcAcgBpAGQA
IAAxACAAQQBjAGMAZQBuAHQAIAA1ACIALwA+AA0ACgAgACAAPAB3ADoATABzAGQARQB4AGMAZQBw
AHQAaQBvAG4AIABMAG8AYwBrAGUAZAA9ACIAZgBhAGwAcwBlACIAIABQAHIAaQBvAHIAaQB0AHkA
PQAiADYAOAAiACAAUwBlAG0AaQBIAGkAZABkAGUAbgA9ACIAZgBhAGwAcwBlACIADQAKACAAIAAg
AFUAbgBoAGkAZABlAFcAaABlAG4AVQBzAGUAZAA9ACIAZgBhAGwAcwBlACIAIABOAGEAbQBlAD0A
IgBNAGUAZABpAHUAbQAgAEcAcgBpAGQAIAAyACAAQQBjAGMAZQBuAHQAIAA1ACIALwA+AA0ACgAg
ACAAPAB3ADoATABzAGQARQB4AGMAZQBwAHQAaQBvAG4AIABMAG8AYwBrAGUAZAA9ACIAZgBhAGwA
cwBlACIAIABQAHIAaQBvAHIAaQB0AHkAPQAiADYAOQAiACAAUwBlAG0AaQBIAGkAZABkAGUAbgA9
ACIAZgBhAGwAcwBlACIADQAKACAAIAAgAFUAbgBoAGkAZABlAFcAaABlAG4AVQBzAGUAZAA9ACIA
ZgBhAGwAcwBlACIAIABOAGEAbQBlAD0AIgBNAGUAZABpAHUAbQAgAEcAcgBpAGQAIAAzACAAQQBj
AGMAZQBuAHQAIAA1ACIALwA+AA0ACgAgACAAPAB3ADoATABzAGQARQB4AGMAZQBwAHQAaQBvAG4A
IABMAG8AYwBrAGUAZAA9ACIAZgBhAGwAcwBlACIAIABQAHIAaQBvAHIAaQB0AHkAPQAiADcAMAAi
ACAAUwBlAG0AaQBIAGkAZABkAGUAbgA9ACIAZgBhAGwAcwBlACIADQAKACAAIAAgAFUAbgBoAGkA
ZABlAFcAaABlAG4AVQBzAGUAZAA9ACIAZgBhAGwAcwBlACIAIABOAGEAbQBlAD0AIgBEAGEAcgBr
ACAATABpAHMAdAAgAEEAYwBjAGUAbgB0ACAANQAiAC8APgANAAoAIAAgADwAdwA6AEwAcwBkAEUA
eABjAGUAcAB0AGkAbwBuACAATABvAGMAawBlAGQAPQAiAGYAYQBsAHMAZQAiACAAUAByAGkAbwBy
AGkAdAB5AD0AIgA3ADEAIgAgAFMAZQBtAGkASABpAGQAZABlAG4APQAiAGYAYQBsAHMAZQAiAA0A
CgAgACAAIABVAG4AaABpAGQAZQBXAGgAZQBuAFUAcwBlAGQAPQAiAGYAYQBsAHMAZQAiACAATgBh
AG0AZQA9ACIAQwBvAGwAbwByAGYAdQBsACAAUwBoAGEAZABpAG4AZwAgAEEAYwBjAGUAbgB0ACAA
NQAiAC8APgANAAoAIAAgADwAdwA6AEwAcwBkAEUAeABjAGUAcAB0AGkAbwBuACAATABvAGMAawBl
AGQAPQAiAGYAYQBsAHMAZQAiACAAUAByAGkAbwByAGkAdAB5AD0AIgA3ADIAIgAgAFMAZQBtAGkA
SABpAGQAZABlAG4APQAiAGYAYQBsAHMAZQAiAA0ACgAgACAAIABVAG4AaABpAGQAZQBXAGgAZQBu
AFUAcwBlAGQAPQAiAGYAYQBsAHMAZQAiACAATgBhAG0AZQA9ACIAQwBvAGwAbwByAGYAdQBsACAA
TABpAHMAdAAgAEEAYwBjAGUAbgB0ACAANQAiAC8APgANAAoAIAAgADwAdwA6AEwAcwBkAEUAeABj
AGUAcAB0AGkAbwBuACAATABvAGMAawBlAGQAPQAiAGYAYQBsAHMAZQAiACAAUAByAGkAbwByAGkA
dAB5AD0AIgA3ADMAIgAgAFMAZQBtAGkASABpAGQAZABlAG4APQAiAGYAYQBsAHMAZQAiAA0ACgAg
ACAAIABVAG4AaABpAGQAZQBXAGgAZQBuAFUAcwBlAGQAPQAiAGYAYQBsAHMAZQAiACAATgBhAG0A
ZQA9ACIAQwBvAGwAbwByAGYAdQBsACAARwByAGkAZAAgAEEAYwBjAGUAbgB0ACAANQAiAC8APgAN
AAoAIAAgADwAdwA6AEwAcwBkAEUAeABjAGUAcAB0AGkAbwBuACAATABvAGMAawBlAGQAPQAiAGYA
YQBsAHMAZQAiACAAUAByAGkAbwByAGkAdAB5AD0AIgA2ADAAIgAgAFMAZQBtAGkASABpAGQAZABl
AG4APQAiAGYAYQBsAHMAZQAiAA0ACgAgACAAIABVAG4AaABpAGQAZQBXAGgAZQBuAFUAcwBlAGQA
PQAiAGYAYQBsAHMAZQAiACAATgBhAG0AZQA9ACIATABpAGcAaAB0ACAAUwBoAGEAZABpAG4AZwAg
AEEAYwBjAGUAbgB0ACAANgAiAC8APgANAAoAIAAgADwAdwA6AEwAcwBkAEUAeABjAGUAcAB0AGkA
bwBuACAATABvAGMAawBlAGQAPQAiAGYAYQBsAHMAZQAiACAAUAByAGkAbwByAGkAdAB5AD0AIgA2
ADEAIgAgAFMAZQBtAGkASABpAGQAZABlAG4APQAiAGYAYQBsAHMAZQAiAA0ACgAgACAAIABVAG4A
aABpAGQAZQBXAGgAZQBuAFUAcwBlAGQAPQAiAGYAYQBsAHMAZQAiACAATgBhAG0AZQA9ACIATABp
AGcAaAB0ACAATABpAHMAdAAgAEEAYwBjAGUAbgB0ACAANgAiAC8APgANAAoAIAAgADwAdwA6AEwA
cwBkAEUAeABjAGUAcAB0AGkAbwBuACAATABvAGMAawBlAGQAPQAiAGYAYQBsAHMAZQAiACAAUABy
AGkAbwByAGkAdAB5AD0AIgA2ADIAIgAgAFMAZQBtAGkASABpAGQAZABlAG4APQAiAGYAYQBsAHMA
ZQAiAA0ACgAgACAAIABVAG4AaABpAGQAZQBXAGgAZQBuAFUAcwBlAGQAPQAiAGYAYQBsAHMAZQAi
ACAATgBhAG0AZQA9ACIATABpAGcAaAB0ACAARwByAGkAZAAgAEEAYwBjAGUAbgB0ACAANgAiAC8A
PgANAAoAIAAgADwAdwA6AEwAcwBkAEUAeABjAGUAcAB0AGkAbwBuACAATABvAGMAawBlAGQAPQAi
AGYAYQBsAHMAZQAiACAAUAByAGkAbwByAGkAdAB5AD0AIgA2ADMAIgAgAFMAZQBtAGkASABpAGQA
ZABlAG4APQAiAGYAYQBsAHMAZQAiAA0ACgAgACAAIABVAG4AaABpAGQAZQBXAGgAZQBuAFUAcwBl
AGQAPQAiAGYAYQBsAHMAZQAiACAATgBhAG0AZQA9ACIATQBlAGQAaQB1AG0AIABTAGgAYQBkAGkA
bgBnACAAMQAgAEEAYwBjAGUAbgB0ACAANgAiAC8APgANAAoAIAAgADwAdwA6AEwAcwBkAEUAeABj
AGUAcAB0AGkAbwBuACAATABvAGMAawBlAGQAPQAiAGYAYQBsAHMAZQAiACAAUAByAGkAbwByAGkA
dAB5AD0AIgA2ADQAIgAgAFMAZQBtAGkASABpAGQAZABlAG4APQAiAGYAYQBsAHMAZQAiAA0ACgAg
ACAAIABVAG4AaABpAGQAZQBXAGgAZQBuAFUAcwBlAGQAPQAiAGYAYQBsAHMAZQAiACAATgBhAG0A
ZQA9ACIATQBlAGQAaQB1AG0AIABTAGgAYQBkAGkAbgBnACAAMgAgAEEAYwBjAGUAbgB0ACAANgAi
AC8APgANAAoAIAAgADwAdwA6AEwAcwBkAEUAeABjAGUAcAB0AGkAbwBuACAATABvAGMAawBlAGQA
PQAiAGYAYQBsAHMAZQAiACAAUAByAGkAbwByAGkAdAB5AD0AIgA2ADUAIgAgAFMAZQBtAGkASABp
AGQAZABlAG4APQAiAGYAYQBsAHMAZQAiAA0ACgAgACAAIABVAG4AaABpAGQAZQBXAGgAZQBuAFUA
cwBlAGQAPQAiAGYAYQBsAHMAZQAiACAATgBhAG0AZQA9ACIATQBlAGQAaQB1AG0AIABMAGkAcwB0
ACAAMQAgAEEAYwBjAGUAbgB0ACAANgAiAC8APgANAAoAIAAgADwAdwA6AEwAcwBkAEUAeABjAGUA
cAB0AGkAbwBuACAATABvAGMAawBlAGQAPQAiAGYAYQBsAHMAZQAiACAAUAByAGkAbwByAGkAdAB5
AD0AIgA2ADYAIgAgAFMAZQBtAGkASABpAGQAZABlAG4APQAiAGYAYQBsAHMAZQAiAA0ACgAgACAA
IABVAG4AaABpAGQAZQBXAGgAZQBuAFUAcwBlAGQAPQAiAGYAYQBsAHMAZQAiACAATgBhAG0AZQA9
ACIATQBlAGQAaQB1AG0AIABMAGkAcwB0ACAAMgAgAEEAYwBjAGUAbgB0ACAANgAiAC8APgANAAoA
IAAgADwAdwA6AEwAcwBkAEUAeABjAGUAcAB0AGkAbwBuACAATABvAGMAawBlAGQAPQAiAGYAYQBs
AHMAZQAiACAAUAByAGkAbwByAGkAdAB5AD0AIgA2ADcAIgAgAFMAZQBtAGkASABpAGQAZABlAG4A
PQAiAGYAYQBsAHMAZQAiAA0ACgAgACAAIABVAG4AaABpAGQAZQBXAGgAZQBuAFUAcwBlAGQAPQAi
AGYAYQBsAHMAZQAiACAATgBhAG0AZQA9ACIATQBlAGQAaQB1AG0AIABHAHIAaQBkACAAMQAgAEEA
YwBjAGUAbgB0ACAANgAiAC8APgANAAoAIAAgADwAdwA6AEwAcwBkAEUAeABjAGUAcAB0AGkAbwBu
ACAATABvAGMAawBlAGQAPQAiAGYAYQBsAHMAZQAiACAAUAByAGkAbwByAGkAdAB5AD0AIgA2ADgA
IgAgAFMAZQBtAGkASABpAGQAZABlAG4APQAiAGYAYQBsAHMAZQAiAA0ACgAgACAAIABVAG4AaABp
AGQAZQBXAGgAZQBuAFUAcwBlAGQAPQAiAGYAYQBsAHMAZQAiACAATgBhAG0AZQA9ACIATQBlAGQA
aQB1AG0AIABHAHIAaQBkACAAMgAgAEEAYwBjAGUAbgB0ACAANgAiAC8APgANAAoAIAAgADwAdwA6
AEwAcwBkAEUAeABjAGUAcAB0AGkAbwBuACAATABvAGMAawBlAGQAPQAiAGYAYQBsAHMAZQAiACAA
UAByAGkAbwByAGkAdAB5AD0AIgA2ADkAIgAgAFMAZQBtAGkASABpAGQAZABlAG4APQAiAGYAYQBs
AHMAZQAiAA0ACgAgACAAIABVAG4AaABpAGQAZQBXAGgAZQBuAFUAcwBlAGQAPQAiAGYAYQBsAHMA
ZQAiACAATgBhAG0AZQA9ACIATQBlAGQAaQB1AG0AIABHAHIAaQBkACAAMwAgAEEAYwBjAGUAbgB0
ACAANgAiAC8APgANAAoAIAAgADwAdwA6AEwAcwBkAEUAeABjAGUAcAB0AGkAbwBuACAATABvAGMA
awBlAGQAPQAiAGYAYQBsAHMAZQAiACAAUAByAGkAbwByAGkAdAB5AD0AIgA3ADAAIgAgAFMAZQBt
AGkASABpAGQAZABlAG4APQAiAGYAYQBsAHMAZQAiAA0ACgAgACAAIABVAG4AaABpAGQAZQBXAGgA
ZQBuAFUAcwBlAGQAPQAiAGYAYQBsAHMAZQAiACAATgBhAG0AZQA9ACIARABhAHIAawAgAEwAaQBz
AHQAIABBAGMAYwBlAG4AdAAgADYAIgAvAD4ADQAKACAAIAA8AHcAOgBMAHMAZABFAHgAYwBlAHAA
dABpAG8AbgAgAEwAbwBjAGsAZQBkAD0AIgBmAGEAbABzAGUAIgAgAFAAcgBpAG8AcgBpAHQAeQA9
ACIANwAxACIAIABTAGUAbQBpAEgAaQBkAGQAZQBuAD0AIgBmAGEAbABzAGUAIgANAAoAIAAgACAA
VQBuAGgAaQBkAGUAVwBoAGUAbgBVAHMAZQBkAD0AIgBmAGEAbABzAGUAIgAgAE4AYQBtAGUAPQAi
AEMAbwBsAG8AcgBmAHUAbAAgAFMAaABhAGQAaQBuAGcAIABBAGMAYwBlAG4AdAAgADYAIgAvAD4A
DQAKACAAIAA8AHcAOgBMAHMAZABFAHgAYwBlAHAAdABpAG8AbgAgAEwAbwBjAGsAZQBkAD0AIgBm
AGEAbABzAGUAIgAgAFAAcgBpAG8AcgBpAHQAeQA9ACIANwAyACIAIABTAGUAbQBpAEgAaQBkAGQA
ZQBuAD0AIgBmAGEAbABzAGUAIgANAAoAIAAgACAAVQBuAGgAaQBkAGUAVwBoAGUAbgBVAHMAZQBk
AD0AIgBmAGEAbABzAGUAIgAgAE4AYQBtAGUAPQAiAEMAbwBsAG8AcgBmAHUAbAAgAEwAaQBzAHQA
IABBAGMAYwBlAG4AdAAgADYAIgAvAD4ADQAKACAAIAA8AHcAOgBMAHMAZABFAHgAYwBlAHAAdABp
AG8AbgAgAEwAbwBjAGsAZQBkAD0AIgBmAGEAbABzAGUAIgAgAFAAcgBpAG8AcgBpAHQAeQA9ACIA
NwAzACIAIABTAGUAbQBpAEgAaQBkAGQAZQBuAD0AIgBmAGEAbABzAGUAIgANAAoAIAAgACAAVQBu
AGgAaQBkAGUAVwBoAGUAbgBVAHMAZQBkAD0AIgBmAGEAbABzAGUAIgAgAE4AYQBtAGUAPQAiAEMA
bwBsAG8AcgBmAHUAbAAgAEcAcgBpAGQAIABBAGMAYwBlAG4AdAAgADYAIgAvAD4ADQAKACAAIAA8
AHcAOgBMAHMAZABFAHgAYwBlAHAAdABpAG8AbgAgAEwAbwBjAGsAZQBkAD0AIgBmAGEAbABzAGUA
IgAgAFAAcgBpAG8AcgBpAHQAeQA9ACIAMQA5ACIAIABTAGUAbQBpAEgAaQBkAGQAZQBuAD0AIgBm
AGEAbABzAGUAIgANAAoAIAAgACAAVQBuAGgAaQBkAGUAVwBoAGUAbgBVAHMAZQBkAD0AIgBmAGEA
bABzAGUAIgAgAFEARgBvAHIAbQBhAHQAPQAiAHQAcgB1AGUAIgAgAE4AYQBtAGUAPQAiAFMAdQBi
AHQAbABlACAARQBtAHAAaABhAHMAaQBzACIALwA+AA0ACgAgACAAPAB3ADoATABzAGQARQB4AGMA
ZQBwAHQAaQBvAG4AIABMAG8AYwBrAGUAZAA9ACIAZgBhAGwAcwBlACIAIABQAHIAaQBvAHIAaQB0
AHkAPQAiADIAMQAiACAAUwBlAG0AaQBIAGkAZABkAGUAbgA9ACIAZgBhAGwAcwBlACIADQAKACAA
IAAgAFUAbgBoAGkAZABlAFcAaABlAG4AVQBzAGUAZAA9ACIAZgBhAGwAcwBlACIAIABRAEYAbwBy
AG0AYQB0AD0AIgB0AHIAdQBlACIAIABOAGEAbQBlAD0AIgBJAG4AdABlAG4AcwBlACAARQBtAHAA
aABhAHMAaQBzACIALwA+AA0ACgAgACAAPAB3ADoATABzAGQARQB4AGMAZQBwAHQAaQBvAG4AIABM
AG8AYwBrAGUAZAA9ACIAZgBhAGwAcwBlACIAIABQAHIAaQBvAHIAaQB0AHkAPQAiADMAMQAiACAA
UwBlAG0AaQBIAGkAZABkAGUAbgA9ACIAZgBhAGwAcwBlACIADQAKACAAIAAgAFUAbgBoAGkAZABl
AFcAaABlAG4AVQBzAGUAZAA9ACIAZgBhAGwAcwBlACIAIABRAEYAbwByAG0AYQB0AD0AIgB0AHIA
dQBlACIAIABOAGEAbQBlAD0AIgBTAHUAYgB0AGwAZQAgAFIAZQBmAGUAcgBlAG4AYwBlACIALwA+
AA0ACgAgACAAPAB3ADoATABzAGQARQB4AGMAZQBwAHQAaQBvAG4AIABMAG8AYwBrAGUAZAA9ACIA
ZgBhAGwAcwBlACIAIABQAHIAaQBvAHIAaQB0AHkAPQAiADMAMgAiACAAUwBlAG0AaQBIAGkAZABk
AGUAbgA9ACIAZgBhAGwAcwBlACIADQAKACAAIAAgAFUAbgBoAGkAZABlAFcAaABlAG4AVQBzAGUA
ZAA9ACIAZgBhAGwAcwBlACIAIABRAEYAbwByAG0AYQB0AD0AIgB0AHIAdQBlACIAIABOAGEAbQBl
AD0AIgBJAG4AdABlAG4AcwBlACAAUgBlAGYAZQByAGUAbgBjAGUAIgAvAD4ADQAKACAAIAA8AHcA
OgBMAHMAZABFAHgAYwBlAHAAdABpAG8AbgAgAEwAbwBjAGsAZQBkAD0AIgBmAGEAbABzAGUAIgAg
AFAAcgBpAG8AcgBpAHQAeQA9ACIAMwAzACIAIABTAGUAbQBpAEgAaQBkAGQAZQBuAD0AIgBmAGEA
bABzAGUAIgANAAoAIAAgACAAVQBuAGgAaQBkAGUAVwBoAGUAbgBVAHMAZQBkAD0AIgBmAGEAbABz
AGUAIgAgAFEARgBvAHIAbQBhAHQAPQAiAHQAcgB1AGUAIgAgAE4AYQBtAGUAPQAiAEIAbwBvAGsA
IABUAGkAdABsAGUAIgAvAD4ADQAKACAAIAA8AHcAOgBMAHMAZABFAHgAYwBlAHAAdABpAG8AbgAg
AEwAbwBjAGsAZQBkAD0AIgBmAGEAbABzAGUAIgAgAFAAcgBpAG8AcgBpAHQAeQA9ACIAMwA3ACIA
IABOAGEAbQBlAD0AIgBCAGkAYgBsAGkAbwBnAHIAYQBwAGgAeQAiAC8APgANAAoAIAAgADwAdwA6
AEwAcwBkAEUAeABjAGUAcAB0AGkAbwBuACAATABvAGMAawBlAGQAPQAiAGYAYQBsAHMAZQAiACAA
UAByAGkAbwByAGkAdAB5AD0AIgAzADkAIgAgAFEARgBvAHIAbQBhAHQAPQAiAHQAcgB1AGUAIgAg
AE4AYQBtAGUAPQAiAFQATwBDACAASABlAGEAZABpAG4AZwAiAC8APgANAAoAIAA8AC8AdwA6AEwA
YQB0AGUAbgB0AFMAdAB5AGwAZQBzAD4ADQAKADwALwB4AG0AbAA+ADwAIQBbAGUAbgBkAGkAZgBd
AC0ALQA+AA0ACgA8AHMAdAB5AGwAZQA+AA0ACgA8ACEALQAtAC4AVABPAE8ATABUAEkAUAANAAoA
CQB7AGwAZQBmAHQAOgAwAHAAeAA7AA0ACgAJAHAAbwBzAGkAdABpAG8AbgA6AGEAYgBzAG8AbAB1
AHQAZQA7AA0ACgAJAHQAbwBwADoAMABwAHgAOwANAAoACQB2AGkAcwBpAGIAaQBsAGkAdAB5ADoA
aABpAGQAZABlAG4AOwB9AA0ACgBzAHAAYQBuAC4AQQBCAEIAUgANAAoACQB7AEMAVQBSAFMATwBS
ADoAIABoAGUAbABwAA0ACgA7AH0ADQAKAA0ACgAgAC8AKgAgAEYAbwBuAHQAIABEAGUAZgBpAG4A
aQB0AGkAbwBuAHMAIAAqAC8ADQAKACAAQABmAG8AbgB0AC0AZgBhAGMAZQANAAoACQB7AGYAbwBu
AHQALQBmAGEAbQBpAGwAeQA6AEgAZQBsAHYAZQB0AGkAYwBhADsADQAKAAkAcABhAG4AbwBzAGUA
LQAxADoAMgAgADEAMQAgADUAIAA0ACAAMgAgADIAIAAyACAAMgAgADIAIAA0ADsADQAKAAkAbQBz
AG8ALQBmAG8AbgB0AC0AYwBoAGEAcgBzAGUAdAA6ADAAOwANAAoACQBtAHMAbwAtAGcAZQBuAGUA
cgBpAGMALQBmAG8AbgB0AC0AZgBhAG0AaQBsAHkAOgBzAHcAaQBzAHMAOwANAAoACQBtAHMAbwAt
AGYAbwBuAHQALQBmAG8AcgBtAGEAdAA6AG8AdABoAGUAcgA7AA0ACgAJAG0AcwBvAC0AZgBvAG4A
dAAtAHAAaQB0AGMAaAA6AHYAYQByAGkAYQBiAGwAZQA7AA0ACgAJAG0AcwBvAC0AZgBvAG4AdAAt
AHMAaQBnAG4AYQB0AHUAcgBlADoAMwAgADAAIAAwACAAMAAgADEAIAAwADsAfQANAAoAQABmAG8A
bgB0AC0AZgBhAGMAZQANAAoACQB7AGYAbwBuAHQALQBmAGEAbQBpAGwAeQA6AEMAbwB1AHIAaQBl
AHIAOwANAAoACQBwAGEAbgBvAHMAZQAtADEAOgAyACAANwAgADQAIAA5ACAAMgAgADIAIAA1ACAA
MgAgADQAIAA0ADsADQAKAAkAbQBzAG8ALQBmAG8AbgB0AC0AYwBoAGEAcgBzAGUAdAA6ADAAOwAN
AAoACQBtAHMAbwAtAGcAZQBuAGUAcgBpAGMALQBmAG8AbgB0AC0AZgBhAG0AaQBsAHkAOgBtAG8A
ZABlAHIAbgA7AA0ACgAJAG0AcwBvAC0AZgBvAG4AdAAtAGYAbwByAG0AYQB0ADoAbwB0AGgAZQBy
ADsADQAKAAkAbQBzAG8ALQBmAG8AbgB0AC0AcABpAHQAYwBoADoAZgBpAHgAZQBkADsADQAKAAkA
bQBzAG8ALQBmAG8AbgB0AC0AcwBpAGcAbgBhAHQAdQByAGUAOgAzACAAMAAgADAAIAAwACAAMQAg
ADAAOwB9AA0ACgBAAGYAbwBuAHQALQBmAGEAYwBlAA0ACgAJAHsAZgBvAG4AdAAtAGYAYQBtAGkA
bAB5ADoAIgBUAG0AcwAgAFIAbQBuACIAOwANAAoACQBwAGEAbgBvAHMAZQAtADEAOgAyACAAMgAg
ADYAIAAzACAANAAgADUAIAA1ACAAMgAgADMAIAA0ADsADQAKAAkAbQBzAG8ALQBmAG8AbgB0AC0A
YwBoAGEAcgBzAGUAdAA6ADAAOwANAAoACQBtAHMAbwAtAGcAZQBuAGUAcgBpAGMALQBmAG8AbgB0
AC0AZgBhAG0AaQBsAHkAOgByAG8AbQBhAG4AOwANAAoACQBtAHMAbwAtAGYAbwBuAHQALQBmAG8A
cgBtAGEAdAA6AG8AdABoAGUAcgA7AA0ACgAJAG0AcwBvAC0AZgBvAG4AdAAtAHAAaQB0AGMAaAA6
AHYAYQByAGkAYQBiAGwAZQA7AA0ACgAJAG0AcwBvAC0AZgBvAG4AdAAtAHMAaQBnAG4AYQB0AHUA
cgBlADoAMwAgADAAIAAwACAAMAAgADEAIAAwADsAfQANAAoAQABmAG8AbgB0AC0AZgBhAGMAZQAN
AAoACQB7AGYAbwBuAHQALQBmAGEAbQBpAGwAeQA6AEgAZQBsAHYAOwANAAoACQBwAGEAbgBvAHMA
ZQAtADEAOgAyACAAMQAxACAANgAgADQAIAAyACAAMgAgADIAIAAzACAAMgAgADQAOwANAAoACQBt
AHMAbwAtAGYAbwBuAHQALQBjAGgAYQByAHMAZQB0ADoAMAA7AA0ACgAJAG0AcwBvAC0AZwBlAG4A
ZQByAGkAYwAtAGYAbwBuAHQALQBmAGEAbQBpAGwAeQA6AHMAdwBpAHMAcwA7AA0ACgAJAG0AcwBv
AC0AZgBvAG4AdAAtAGYAbwByAG0AYQB0ADoAbwB0AGgAZQByADsADQAKAAkAbQBzAG8ALQBmAG8A
bgB0AC0AcABpAHQAYwBoADoAdgBhAHIAaQBhAGIAbABlADsADQAKAAkAbQBzAG8ALQBmAG8AbgB0
AC0AcwBpAGcAbgBhAHQAdQByAGUAOgAzACAAMAAgADAAIAAwACAAMQAgADAAOwB9AA0ACgBAAGYA
bwBuAHQALQBmAGEAYwBlAA0ACgAJAHsAZgBvAG4AdAAtAGYAYQBtAGkAbAB5ADoAIgBOAGUAdwAg
AFkAbwByAGsAIgA7AA0ACgAJAHAAYQBuAG8AcwBlAC0AMQA6ADIAIAA0ACAANQAgADMAIAA2ACAA
NQAgADYAIAAyACAAMwAgADQAOwANAAoACQBtAHMAbwAtAGYAbwBuAHQALQBjAGgAYQByAHMAZQB0
ADoAMAA7AA0ACgAJAG0AcwBvAC0AZwBlAG4AZQByAGkAYwAtAGYAbwBuAHQALQBmAGEAbQBpAGwA
eQA6AHIAbwBtAGEAbgA7AA0ACgAJAG0AcwBvAC0AZgBvAG4AdAAtAGYAbwByAG0AYQB0ADoAbwB0
AGgAZQByADsADQAKAAkAbQBzAG8ALQBmAG8AbgB0AC0AcABpAHQAYwBoADoAdgBhAHIAaQBhAGIA
bABlADsADQAKAAkAbQBzAG8ALQBmAG8AbgB0AC0AcwBpAGcAbgBhAHQAdQByAGUAOgAzACAAMAAg
ADAAIAAwACAAMQAgADAAOwB9AA0ACgBAAGYAbwBuAHQALQBmAGEAYwBlAA0ACgAJAHsAZgBvAG4A
dAAtAGYAYQBtAGkAbAB5ADoAUwB5AHMAdABlAG0AOwANAAoACQBwAGEAbgBvAHMAZQAtADEAOgAw
ACAAMAAgADAAIAAwACAAMAAgADAAIAAwACAAMAAgADAAIAAwADsADQAKAAkAbQBzAG8ALQBmAG8A
bgB0AC0AYwBoAGEAcgBzAGUAdAA6ADAAOwANAAoACQBtAHMAbwAtAGcAZQBuAGUAcgBpAGMALQBm
AG8AbgB0AC0AZgBhAG0AaQBsAHkAOgBzAHcAaQBzAHMAOwANAAoACQBtAHMAbwAtAGYAbwBuAHQA
LQBmAG8AcgBtAGEAdAA6AG8AdABoAGUAcgA7AA0ACgAJAG0AcwBvAC0AZgBvAG4AdAAtAHAAaQB0
AGMAaAA6AHYAYQByAGkAYQBiAGwAZQA7AA0ACgAJAG0AcwBvAC0AZgBvAG4AdAAtAHMAaQBnAG4A
YQB0AHUAcgBlADoAMwAgADAAIAAwACAAMAAgADEAIAAwADsAfQANAAoAQABmAG8AbgB0AC0AZgBh
AGMAZQANAAoACQB7AGYAbwBuAHQALQBmAGEAbQBpAGwAeQA6AFcAaQBuAGcAZABpAG4AZwBzADsA
DQAKAAkAcABhAG4AbwBzAGUALQAxADoANQAgADAAIAAwACAAMAAgADAAIAAwACAAMAAgADAAIAAw
ACAAMAA7AA0ACgAJAG0AcwBvAC0AZgBvAG4AdAAtAGMAaABhAHIAcwBlAHQAOgAyADsADQAKAAkA
bQBzAG8ALQBnAGUAbgBlAHIAaQBjAC0AZgBvAG4AdAAtAGYAYQBtAGkAbAB5ADoAYQB1AHQAbwA7
AA0ACgAJAG0AcwBvAC0AZgBvAG4AdAAtAHAAaQB0AGMAaAA6AHYAYQByAGkAYQBiAGwAZQA7AA0A
CgAJAG0AcwBvAC0AZgBvAG4AdAAtAHMAaQBnAG4AYQB0AHUAcgBlADoAMAAgADIANgA4ADQAMwA1
ADQANQA2ACAAMAAgADAAIAAtADIAMQA0ADcANAA4ADMANgA0ADgAIAAwADsAfQANAAoAQABmAG8A
bgB0AC0AZgBhAGMAZQANAAoACQB7AGYAbwBuAHQALQBmAGEAbQBpAGwAeQA6ACIATQBTACAATQBp
AG4AYwBoAG8AIgA7AA0ACgAJAHAAYQBuAG8AcwBlAC0AMQA6ADIAIAAyACAANgAgADkAIAA0ACAA
MgAgADUAIAA4ACAAMwAgADQAOwANAAoACQBtAHMAbwAtAGYAbwBuAHQALQBhAGwAdAA6ACIATQBT
ACAARwBvAHQAaABpAGMAIgA7AA0ACgAJAG0AcwBvAC0AZgBvAG4AdAAtAGMAaABhAHIAcwBlAHQA
OgAxADIAOAA7AA0ACgAJAG0AcwBvAC0AZwBlAG4AZQByAGkAYwAtAGYAbwBuAHQALQBmAGEAbQBp
AGwAeQA6AHIAbwBtAGEAbgA7AA0ACgAJAG0AcwBvAC0AZgBvAG4AdAAtAGYAbwByAG0AYQB0ADoA
bwB0AGgAZQByADsADQAKAAkAbQBzAG8ALQBmAG8AbgB0AC0AcABpAHQAYwBoADoAZgBpAHgAZQBk
ADsADQAKAAkAbQBzAG8ALQBmAG8AbgB0AC0AcwBpAGcAbgBhAHQAdQByAGUAOgAwACAAMQAzADQA
NgA3ADYANAA4ADAAIAAxADYAIAAwACAAMQAzADEAMAA3ADIAIAAwADsAfQANAAoAQABmAG8AbgB0
AC0AZgBhAGMAZQANAAoACQB7AGYAbwBuAHQALQBmAGEAbQBpAGwAeQA6AEIAYQB0AGEAbgBnADsA
DQAKAAkAcABhAG4AbwBzAGUALQAxADoAMgAgADMAIAA2ACAAMAAgADAAIAAxACAAMQAgADEAIAAx
ACAAMQA7AA0ACgAJAG0AcwBvAC0AZgBvAG4AdAAtAGEAbAB0ADoAFLzV0DsADQAKAAkAbQBzAG8A
LQBmAG8AbgB0AC0AYwBoAGEAcgBzAGUAdAA6ADEAMgA5ADsADQAKAAkAbQBzAG8ALQBnAGUAbgBl
AHIAaQBjAC0AZgBvAG4AdAAtAGYAYQBtAGkAbAB5ADoAYQB1AHQAbwA7AA0ACgAJAG0AcwBvAC0A
ZgBvAG4AdAAtAGYAbwByAG0AYQB0ADoAbwB0AGgAZQByADsADQAKAAkAbQBzAG8ALQBmAG8AbgB0
AC0AcABpAHQAYwBoADoAZgBpAHgAZQBkADsADQAKAAkAbQBzAG8ALQBmAG8AbgB0AC0AcwBpAGcA
bgBhAHQAdQByAGUAOgAxACAAMQA1ADEAMwA4ADgAMQA2ADAAIAAxADYAIAAwACAANQAyADQAMgA4
ADgAIAAwADsAfQANAAoAQABmAG8AbgB0AC0AZgBhAGMAZQANAAoACQB7AGYAbwBuAHQALQBmAGEA
bQBpAGwAeQA6AFMAaQBtAFMAdQBuADsADQAKAAkAcABhAG4AbwBzAGUALQAxADoAMgAgADEAIAA2
ACAAMAAgADMAIAAxACAAMQAgADEAIAAxACAAMQA7AA0ACgAJAG0AcwBvAC0AZgBvAG4AdAAtAGEA
bAB0ADoAi1tTTzsADQAKAAkAbQBzAG8ALQBmAG8AbgB0AC0AYwBoAGEAcgBzAGUAdAA6ADEAMwA0
ADsADQAKAAkAbQBzAG8ALQBnAGUAbgBlAHIAaQBjAC0AZgBvAG4AdAAtAGYAYQBtAGkAbAB5ADoA
YQB1AHQAbwA7AA0ACgAJAG0AcwBvAC0AZgBvAG4AdAAtAHAAaQB0AGMAaAA6AHYAYQByAGkAYQBi
AGwAZQA7AA0ACgAJAG0AcwBvAC0AZgBvAG4AdAAtAHMAaQBnAG4AYQB0AHUAcgBlADoAMwAgADYA
OAAwADQANgAwADIAOAA4ACAAMgAyACAAMAAgADIANgAyADEANAA1ACAAMAA7AH0ADQAKAEAAZgBv
AG4AdAAtAGYAYQBjAGUADQAKAAkAewBmAG8AbgB0AC0AZgBhAG0AaQBsAHkAOgBQAE0AaQBuAGcA
TABpAFUAOwANAAoACQBwAGEAbgBvAHMAZQAtADEAOgAyACAAMgAgADUAIAAwACAAMAAgADAAIAAw
ACAAMAAgADAAIAAwADsADQAKAAkAbQBzAG8ALQBmAG8AbgB0AC0AYQBsAHQAOgCwZTB9DmbUmjsA
DQAKAAkAbQBzAG8ALQBmAG8AbgB0AC0AYwBoAGEAcgBzAGUAdAA6ADEAMwA2ADsADQAKAAkAbQBz
AG8ALQBnAGUAbgBlAHIAaQBjAC0AZgBvAG4AdAAtAGYAYQBtAGkAbAB5ADoAYQB1AHQAbwA7AA0A
CgAJAG0AcwBvAC0AZgBvAG4AdAAtAGYAbwByAG0AYQB0ADoAbwB0AGgAZQByADsADQAKAAkAbQBz
AG8ALQBmAG8AbgB0AC0AcABpAHQAYwBoADoAdgBhAHIAaQBhAGIAbABlADsADQAKAAkAbQBzAG8A
LQBmAG8AbgB0AC0AcwBpAGcAbgBhAHQAdQByAGUAOgAxACAAMQAzADQANwA0ADIAMAAxADYAIAAx
ADYAIAAwACAAMQAwADQAOAA1ADcANgAgADAAOwB9AA0ACgBAAGYAbwBuAHQALQBmAGEAYwBlAA0A
CgAJAHsAZgBvAG4AdAAtAGYAYQBtAGkAbAB5ADoAIgBNAFMAIABHAG8AdABoAGkAYwAiADsADQAK
AAkAcABhAG4AbwBzAGUALQAxADoAMgAgADEAMQAgADYAIAA5ACAANwAgADIAIAA1ACAAOAAgADIA
IAA0ADsADQAKAAkAbQBzAG8ALQBmAG8AbgB0AC0AYQBsAHQAOgAiAC3/M/8gALQwtzDDMK8wIgA7
AA0ACgAJAG0AcwBvAC0AZgBvAG4AdAAtAGMAaABhAHIAcwBlAHQAOgAxADIAOAA7AA0ACgAJAG0A
cwBvAC0AZwBlAG4AZQByAGkAYwAtAGYAbwBuAHQALQBmAGEAbQBpAGwAeQA6AG0AbwBkAGUAcgBu
ADsADQAKAAkAbQBzAG8ALQBmAG8AbgB0AC0AcABpAHQAYwBoADoAZgBpAHgAZQBkADsADQAKAAkA
bQBzAG8ALQBmAG8AbgB0AC0AcwBpAGcAbgBhAHQAdQByAGUAOgAtADUAMwA2ADgANwAwADEANAA1
ACAAMQA3ADkAMQA0ADkAMQA1ADcAOQAgADEAMwA0ADIAMQA3ADcANAA2ACAAMAAgADEAMwAxADIA
MwAxACAAMAA7AH0ADQAKAEAAZgBvAG4AdAAtAGYAYQBjAGUADQAKAAkAewBmAG8AbgB0AC0AZgBh
AG0AaQBsAHkAOgBEAG8AdAB1AG0AOwANAAoACQBwAGEAbgBvAHMAZQAtADEAOgAyACAAMQAxACAA
NgAgADAAIAAwACAAMQAgADEAIAAxACAAMQAgADEAOwANAAoACQBtAHMAbwAtAGYAbwBuAHQALQBh
AGwAdAA6AMuzwMY7AA0ACgAJAG0AcwBvAC0AZgBvAG4AdAAtAGMAaABhAHIAcwBlAHQAOgAxADIA
OQA7AA0ACgAJAG0AcwBvAC0AZwBlAG4AZQByAGkAYwAtAGYAbwBuAHQALQBmAGEAbQBpAGwAeQA6
AG0AbwBkAGUAcgBuADsADQAKAAkAbQBzAG8ALQBmAG8AbgB0AC0AZgBvAHIAbQBhAHQAOgBvAHQA
aABlAHIAOwANAAoACQBtAHMAbwAtAGYAbwBuAHQALQBwAGkAdABjAGgAOgBmAGkAeABlAGQAOwAN
AAoACQBtAHMAbwAtAGYAbwBuAHQALQBzAGkAZwBuAGEAdAB1AHIAZQA6ADEAIAAxADUAMQAzADgA
OAAxADYAMAAgADEANgAgADAAIAA1ADIANAAyADgAOAAgADAAOwB9AA0ACgBAAGYAbwBuAHQALQBm
AGEAYwBlAA0ACgAJAHsAZgBvAG4AdAAtAGYAYQBtAGkAbAB5ADoAUwBpAG0ASABlAGkAOwANAAoA
CQBwAGEAbgBvAHMAZQAtADEAOgAyACAAMQAgADYAIAA5ACAANgAgADEAIAAxACAAMQAgADEAIAAx
ADsADQAKAAkAbQBzAG8ALQBmAG8AbgB0AC0AYQBsAHQAOgDRnlNPOwANAAoACQBtAHMAbwAtAGYA
bwBuAHQALQBjAGgAYQByAHMAZQB0ADoAMQAzADQAOwANAAoACQBtAHMAbwAtAGcAZQBuAGUAcgBp
AGMALQBmAG8AbgB0AC0AZgBhAG0AaQBsAHkAOgBtAG8AZABlAHIAbgA7AA0ACgAJAG0AcwBvAC0A
ZgBvAG4AdAAtAGYAbwByAG0AYQB0ADoAbwB0AGgAZQByADsADQAKAAkAbQBzAG8ALQBmAG8AbgB0
AC0AcABpAHQAYwBoADoAZgBpAHgAZQBkADsADQAKAAkAbQBzAG8ALQBmAG8AbgB0AC0AcwBpAGcA
bgBhAHQAdQByAGUAOgAxACAAMQAzADUAMQAzADUAMgAzADIAIAAxADYAIAAwACAAMgA2ADIAMQA0
ADQAIAAwADsAfQANAAoAQABmAG8AbgB0AC0AZgBhAGMAZQANAAoACQB7AGYAbwBuAHQALQBmAGEA
bQBpAGwAeQA6AE0AaQBuAGcATABpAFUAOwANAAoACQBwAGEAbgBvAHMAZQAtADEAOgAyACAAMgAg
ADUAIAA5ACAAMAAgADAAIAAwACAAMAAgADAAIAAwADsADQAKAAkAbQBzAG8ALQBmAG8AbgB0AC0A
YQBsAHQAOgAwfQ5m1Jo7AA0ACgAJAG0AcwBvAC0AZgBvAG4AdAAtAGMAaABhAHIAcwBlAHQAOgAx
ADMANgA7AA0ACgAJAG0AcwBvAC0AZwBlAG4AZQByAGkAYwAtAGYAbwBuAHQALQBmAGEAbQBpAGwA
eQA6AG0AbwBkAGUAcgBuADsADQAKAAkAbQBzAG8ALQBmAG8AbgB0AC0AZgBvAHIAbQBhAHQAOgBv
AHQAaABlAHIAOwANAAoACQBtAHMAbwAtAGYAbwBuAHQALQBwAGkAdABjAGgAOgBmAGkAeABlAGQA
OwANAAoACQBtAHMAbwAtAGYAbwBuAHQALQBzAGkAZwBuAGEAdAB1AHIAZQA6ADEAIAAxADMANAA3
ADQAMgAwADEANgAgADEANgAgADAAIAAxADAANAA4ADUANwA2ACAAMAA7AH0ADQAKAEAAZgBvAG4A
dAAtAGYAYQBjAGUADQAKAAkAewBmAG8AbgB0AC0AZgBhAG0AaQBsAHkAOgBNAGkAbgBjAGgAbwA7
AA0ACgAJAHAAYQBuAG8AcwBlAC0AMQA6ADIAIAAyACAANgAgADkAIAA0ACAAMwAgADUAIAA4ACAA
MwAgADUAOwANAAoACQBtAHMAbwAtAGYAbwBuAHQALQBhAGwAdAA6AA5mHWc7AA0ACgAJAG0AcwBv
AC0AZgBvAG4AdAAtAGMAaABhAHIAcwBlAHQAOgAxADIAOAA7AA0ACgAJAG0AcwBvAC0AZwBlAG4A
ZQByAGkAYwAtAGYAbwBuAHQALQBmAGEAbQBpAGwAeQA6AHIAbwBtAGEAbgA7AA0ACgAJAG0AcwBv
AC0AZgBvAG4AdAAtAGYAbwByAG0AYQB0ADoAbwB0AGgAZQByADsADQAKAAkAbQBzAG8ALQBmAG8A
bgB0AC0AcABpAHQAYwBoADoAZgBpAHgAZQBkADsADQAKAAkAbQBzAG8ALQBmAG8AbgB0AC0AcwBp
AGcAbgBhAHQAdQByAGUAOgAxACAAMQAzADQANgA3ADYANAA4ADAAIAAxADYAIAAwACAAMQAzADEA
MAA3ADIAIAAwADsAfQANAAoAQABmAG8AbgB0AC0AZgBhAGMAZQANAAoACQB7AGYAbwBuAHQALQBm
AGEAbQBpAGwAeQA6AEcAdQBsAGkAbQA7AA0ACgAJAHAAYQBuAG8AcwBlAC0AMQA6ADIAIAAxADEA
IAA2ACAAMAAgADAAIAAxACAAMQAgADEAIAAxACAAMQA7AA0ACgAJAG0AcwBvAC0AZgBvAG4AdAAt
AGEAbAB0ADoAdK28uTsADQAKAAkAbQBzAG8ALQBmAG8AbgB0AC0AYwBoAGEAcgBzAGUAdAA6ADEA
MgA5ADsADQAKAAkAbQBzAG8ALQBnAGUAbgBlAHIAaQBjAC0AZgBvAG4AdAAtAGYAYQBtAGkAbAB5
ADoAcgBvAG0AYQBuADsADQAKAAkAbQBzAG8ALQBmAG8AbgB0AC0AZgBvAHIAbQBhAHQAOgBvAHQA
aABlAHIAOwANAAoACQBtAHMAbwAtAGYAbwBuAHQALQBwAGkAdABjAGgAOgBmAGkAeABlAGQAOwAN
AAoACQBtAHMAbwAtAGYAbwBuAHQALQBzAGkAZwBuAGEAdAB1AHIAZQA6ADEAIAAxADUAMQAzADgA
OAAxADYAMAAgADEANgAgADAAIAA1ADIANAAyADgAOAAgADAAOwB9AA0ACgBAAGYAbwBuAHQALQBm
AGEAYwBlAA0ACgAJAHsAZgBvAG4AdAAtAGYAYQBtAGkAbAB5ADoAQwBlAG4AdAB1AHIAeQA7AA0A
CgAJAHAAYQBuAG8AcwBlAC0AMQA6ADIAIAA0ACAANgAgADQAIAA1ACAANQAgADUAIAAyACAAMwAg
ADQAOwANAAoACQBtAHMAbwAtAGYAbwBuAHQALQBjAGgAYQByAHMAZQB0ADoAMgAwADQAOwANAAoA
CQBtAHMAbwAtAGcAZQBuAGUAcgBpAGMALQBmAG8AbgB0AC0AZgBhAG0AaQBsAHkAOgByAG8AbQBh
AG4AOwANAAoACQBtAHMAbwAtAGYAbwBuAHQALQBwAGkAdABjAGgAOgB2AGEAcgBpAGEAYgBsAGUA
OwANAAoACQBtAHMAbwAtAGYAbwBuAHQALQBzAGkAZwBuAGEAdAB1AHIAZQA6ADYANAA3ACAAMAAg
ADAAIAAwACAAMQA1ADkAIAAwADsAfQANAAoAQABmAG8AbgB0AC0AZgBhAGMAZQANAAoACQB7AGYA
bwBuAHQALQBmAGEAbQBpAGwAeQA6ACIAQQBuAGcAcwBhAG4AYQAgAE4AZQB3ACIAOwANAAoACQBw
AGEAbgBvAHMAZQAtADEAOgAyACAAMgAgADYAIAAzACAANQAgADQAIAA1ACAAMgAgADMAIAA0ADsA
DQAKAAkAbQBzAG8ALQBmAG8AbgB0AC0AYwBoAGEAcgBzAGUAdAA6ADIAMgAyADsADQAKAAkAbQBz
AG8ALQBnAGUAbgBlAHIAaQBjAC0AZgBvAG4AdAAtAGYAYQBtAGkAbAB5ADoAcgBvAG0AYQBuADsA
DQAKAAkAbQBzAG8ALQBmAG8AbgB0AC0AZgBvAHIAbQBhAHQAOgBvAHQAaABlAHIAOwANAAoACQBt
AHMAbwAtAGYAbwBuAHQALQBwAGkAdABjAGgAOgB2AGEAcgBpAGEAYgBsAGUAOwANAAoACQBtAHMA
bwAtAGYAbwBuAHQALQBzAGkAZwBuAGEAdAB1AHIAZQA6ADEANgA3ADcANwAyADEANwAgADAAIAAw
ACAAMAAgADYANQA1ADMANgAgADAAOwB9AA0ACgBAAGYAbwBuAHQALQBmAGEAYwBlAA0ACgAJAHsA
ZgBvAG4AdAAtAGYAYQBtAGkAbAB5ADoAIgBDAG8AcgBkAGkAYQAgAE4AZQB3ACIAOwANAAoACQBw
AGEAbgBvAHMAZQAtADEAOgAyACAAMQAxACAAMwAgADQAIAAyACAAMgAgADIAIAAyACAAMgAgADQA
OwANAAoACQBtAHMAbwAtAGYAbwBuAHQALQBjAGgAYQByAHMAZQB0ADoAMgAyADIAOwANAAoACQBt
AHMAbwAtAGcAZQBuAGUAcgBpAGMALQBmAG8AbgB0AC0AZgBhAG0AaQBsAHkAOgByAG8AbQBhAG4A
OwANAAoACQBtAHMAbwAtAGYAbwBuAHQALQBmAG8AcgBtAGEAdAA6AG8AdABoAGUAcgA7AA0ACgAJ
AG0AcwBvAC0AZgBvAG4AdAAtAHAAaQB0AGMAaAA6AHYAYQByAGkAYQBiAGwAZQA7AA0ACgAJAG0A
cwBvAC0AZgBvAG4AdAAtAHMAaQBnAG4AYQB0AHUAcgBlADoAMQA2ADcANwA3ADIAMQA3ACAAMAAg
ADAAIAAwACAANgA1ADUAMwA2ACAAMAA7AH0ADQAKAEAAZgBvAG4AdAAtAGYAYQBjAGUADQAKAAkA
ewBmAG8AbgB0AC0AZgBhAG0AaQBsAHkAOgBNAGEAbgBnAGEAbAA7AA0ACgAJAHAAYQBuAG8AcwBl
AC0AMQA6ADIAIAA0ACAANQAgADMAIAA1ACAAMgAgADMAIAAzACAAMgAgADIAOwANAAoACQBtAHMA
bwAtAGYAbwBuAHQALQBjAGgAYQByAHMAZQB0ADoAMQA7AA0ACgAJAG0AcwBvAC0AZwBlAG4AZQBy
AGkAYwAtAGYAbwBuAHQALQBmAGEAbQBpAGwAeQA6AHIAbwBtAGEAbgA7AA0ACgAJAG0AcwBvAC0A
ZgBvAG4AdAAtAGYAbwByAG0AYQB0ADoAbwB0AGgAZQByADsADQAKAAkAbQBzAG8ALQBmAG8AbgB0
AC0AcABpAHQAYwBoADoAdgBhAHIAaQBhAGIAbABlADsADQAKAAkAbQBzAG8ALQBmAG8AbgB0AC0A
cwBpAGcAbgBhAHQAdQByAGUAOgA4ADEAOQAyACAAMAAgADAAIAAwACAAMAAgADAAOwB9AA0ACgBA
AGYAbwBuAHQALQBmAGEAYwBlAA0ACgAJAHsAZgBvAG4AdAAtAGYAYQBtAGkAbAB5ADoATABhAHQA
aABhADsADQAKAAkAcABhAG4AbwBzAGUALQAxADoAMgAgADEAMQAgADYAIAA0ACAAMgAgADIAIAAy
ACAAMgAgADIAIAA0ADsADQAKAAkAbQBzAG8ALQBmAG8AbgB0AC0AYwBoAGEAcgBzAGUAdAA6ADEA
OwANAAoACQBtAHMAbwAtAGcAZQBuAGUAcgBpAGMALQBmAG8AbgB0AC0AZgBhAG0AaQBsAHkAOgBy
AG8AbQBhAG4AOwANAAoACQBtAHMAbwAtAGYAbwBuAHQALQBmAG8AcgBtAGEAdAA6AG8AdABoAGUA
cgA7AA0ACgAJAG0AcwBvAC0AZgBvAG4AdAAtAHAAaQB0AGMAaAA6AHYAYQByAGkAYQBiAGwAZQA7
AA0ACgAJAG0AcwBvAC0AZgBvAG4AdAAtAHMAaQBnAG4AYQB0AHUAcgBlADoAMgA2ADIAMQA0ADQA
IAAwACAAMAAgADAAIAAwACAAMAA7AH0ADQAKAEAAZgBvAG4AdAAtAGYAYQBjAGUADQAKAAkAewBm
AG8AbgB0AC0AZgBhAG0AaQBsAHkAOgBTAHkAbABmAGEAZQBuADsADQAKAAkAcABhAG4AbwBzAGUA
LQAxADoAMQAgADEAMAAgADUAIAAyACAANQAgADMAIAA2ACAAMwAgADMAIAAzADsADQAKAAkAbQBz
AG8ALQBmAG8AbgB0AC0AYwBoAGEAcgBzAGUAdAA6ADIAMAA0ADsADQAKAAkAbQBzAG8ALQBnAGUA
bgBlAHIAaQBjAC0AZgBvAG4AdAAtAGYAYQBtAGkAbAB5ADoAcgBvAG0AYQBuADsADQAKAAkAbQBz
AG8ALQBmAG8AbgB0AC0AcABpAHQAYwBoADoAdgBhAHIAaQBhAGIAbABlADsADQAKAAkAbQBzAG8A
LQBmAG8AbgB0AC0AcwBpAGcAbgBhAHQAdQByAGUAOgA2ADcAMQAxADAANQAzADUAIAAwACAAMAAg
ADAAIAAxADUAOQAgADAAOwB9AA0ACgBAAGYAbwBuAHQALQBmAGEAYwBlAA0ACgAJAHsAZgBvAG4A
dAAtAGYAYQBtAGkAbAB5ADoAVgByAGkAbgBkAGEAOwANAAoACQBwAGEAbgBvAHMAZQAtADEAOgAy
ACAAMQAxACAANQAgADIAIAA0ACAAMgAgADQAIAAyACAAMgAgADMAOwANAAoACQBtAHMAbwAtAGYA
bwBuAHQALQBjAGgAYQByAHMAZQB0ADoAMQA7AA0ACgAJAG0AcwBvAC0AZwBlAG4AZQByAGkAYwAt
AGYAbwBuAHQALQBmAGEAbQBpAGwAeQA6AHIAbwBtAGEAbgA7AA0ACgAJAG0AcwBvAC0AZgBvAG4A
dAAtAGYAbwByAG0AYQB0ADoAbwB0AGgAZQByADsADQAKAAkAbQBzAG8ALQBmAG8AbgB0AC0AcABp
AHQAYwBoADoAdgBhAHIAaQBhAGIAbABlADsADQAKAAkAbQBzAG8ALQBmAG8AbgB0AC0AcwBpAGcA
bgBhAHQAdQByAGUAOgAwACAAMAAgADAAIAAwACAAMAAgADAAOwB9AA0ACgBAAGYAbwBuAHQALQBm
AGEAYwBlAA0ACgAJAHsAZgBvAG4AdAAtAGYAYQBtAGkAbAB5ADoAUgBhAGEAdgBpADsADQAKAAkA
cABhAG4AbwBzAGUALQAxADoAMgAgADEAMQAgADUAIAAyACAANAAgADIAIAA0ACAAMgAgADIAIAAz
ADsADQAKAAkAbQBzAG8ALQBmAG8AbgB0AC0AYwBoAGEAcgBzAGUAdAA6ADEAOwANAAoACQBtAHMA
bwAtAGcAZQBuAGUAcgBpAGMALQBmAG8AbgB0AC0AZgBhAG0AaQBsAHkAOgByAG8AbQBhAG4AOwAN
AAoACQBtAHMAbwAtAGYAbwBuAHQALQBmAG8AcgBtAGEAdAA6AG8AdABoAGUAcgA7AA0ACgAJAG0A
cwBvAC0AZgBvAG4AdAAtAHAAaQB0AGMAaAA6AHYAYQByAGkAYQBiAGwAZQA7AA0ACgAJAG0AcwBv
AC0AZgBvAG4AdAAtAHMAaQBnAG4AYQB0AHUAcgBlADoAMAAgADAAIAAwACAAMAAgADAAIAAwADsA
fQANAAoAQABmAG8AbgB0AC0AZgBhAGMAZQANAAoACQB7AGYAbwBuAHQALQBmAGEAbQBpAGwAeQA6
AFMAaAByAHUAdABpADsADQAKAAkAcABhAG4AbwBzAGUALQAxADoAMgAgADEAMQAgADUAIAAyACAA
NAAgADIAIAA0ACAAMgAgADIAIAAzADsADQAKAAkAbQBzAG8ALQBmAG8AbgB0AC0AYwBoAGEAcgBz
AGUAdAA6ADEAOwANAAoACQBtAHMAbwAtAGcAZQBuAGUAcgBpAGMALQBmAG8AbgB0AC0AZgBhAG0A
aQBsAHkAOgByAG8AbQBhAG4AOwANAAoACQBtAHMAbwAtAGYAbwBuAHQALQBmAG8AcgBtAGEAdAA6
AG8AdABoAGUAcgA7AA0ACgAJAG0AcwBvAC0AZgBvAG4AdAAtAHAAaQB0AGMAaAA6AHYAYQByAGkA
YQBiAGwAZQA7AA0ACgAJAG0AcwBvAC0AZgBvAG4AdAAtAHMAaQBnAG4AYQB0AHUAcgBlADoAMAAg
ADAAIAAwACAAMAAgADAAIAAwADsAfQANAAoAQABmAG8AbgB0AC0AZgBhAGMAZQANAAoACQB7AGYA
bwBuAHQALQBmAGEAbQBpAGwAeQA6AFMAZQBuAGQAbgB5AGEAOwANAAoACQBwAGEAbgBvAHMAZQAt
ADEAOgAwACAAMAAgADQAIAAwACAAMAAgADAAIAAwACAAMAAgADAAIAAwADsADQAKAAkAbQBzAG8A
LQBmAG8AbgB0AC0AYwBoAGEAcgBzAGUAdAA6ADEAOwANAAoACQBtAHMAbwAtAGcAZQBuAGUAcgBp
AGMALQBmAG8AbgB0AC0AZgBhAG0AaQBsAHkAOgByAG8AbQBhAG4AOwANAAoACQBtAHMAbwAtAGYA
bwBuAHQALQBmAG8AcgBtAGEAdAA6AG8AdABoAGUAcgA7AA0ACgAJAG0AcwBvAC0AZgBvAG4AdAAt
AHAAaQB0AGMAaAA6AHYAYQByAGkAYQBiAGwAZQA7AA0ACgAJAG0AcwBvAC0AZgBvAG4AdAAtAHMA
aQBnAG4AYQB0AHUAcgBlADoAMAAgADAAIAAwACAAMAAgADAAIAAwADsAfQANAAoAQABmAG8AbgB0
AC0AZgBhAGMAZQANAAoACQB7AGYAbwBuAHQALQBmAGEAbQBpAGwAeQA6AEcAYQB1AHQAYQBtAGkA
OwANAAoACQBwAGEAbgBvAHMAZQAtADEAOgAyACAAMQAxACAANQAgADIAIAA0ACAAMgAgADQAIAAy
ACAAMgAgADMAOwANAAoACQBtAHMAbwAtAGYAbwBuAHQALQBjAGgAYQByAHMAZQB0ADoAMQA7AA0A
CgAJAG0AcwBvAC0AZwBlAG4AZQByAGkAYwAtAGYAbwBuAHQALQBmAGEAbQBpAGwAeQA6AHIAbwBt
AGEAbgA7AA0ACgAJAG0AcwBvAC0AZgBvAG4AdAAtAGYAbwByAG0AYQB0ADoAbwB0AGgAZQByADsA
DQAKAAkAbQBzAG8ALQBmAG8AbgB0AC0AcABpAHQAYwBoADoAdgBhAHIAaQBhAGIAbABlADsADQAK
AAkAbQBzAG8ALQBmAG8AbgB0AC0AcwBpAGcAbgBhAHQAdQByAGUAOgAwACAAMAAgADAAIAAwACAA
MAAgADAAOwB9AA0ACgBAAGYAbwBuAHQALQBmAGEAYwBlAA0ACgAJAHsAZgBvAG4AdAAtAGYAYQBt
AGkAbAB5ADoAVAB1AG4AZwBhADsADQAKAAkAcABhAG4AbwBzAGUALQAxADoAMgAgADEAMQAgADUA
IAAyACAANAAgADIAIAA0ACAAMgAgADIAIAAzADsADQAKAAkAbQBzAG8ALQBmAG8AbgB0AC0AYwBo
AGEAcgBzAGUAdAA6ADEAOwANAAoACQBtAHMAbwAtAGcAZQBuAGUAcgBpAGMALQBmAG8AbgB0AC0A
ZgBhAG0AaQBsAHkAOgByAG8AbQBhAG4AOwANAAoACQBtAHMAbwAtAGYAbwBuAHQALQBmAG8AcgBt
AGEAdAA6AG8AdABoAGUAcgA7AA0ACgAJAG0AcwBvAC0AZgBvAG4AdAAtAHAAaQB0AGMAaAA6AHYA
YQByAGkAYQBiAGwAZQA7AA0ACgAJAG0AcwBvAC0AZgBvAG4AdAAtAHMAaQBnAG4AYQB0AHUAcgBl
ADoAMAAgADAAIAAwACAAMAAgADAAIAAwADsAfQANAAoAQABmAG8AbgB0AC0AZgBhAGMAZQANAAoA
CQB7AGYAbwBuAHQALQBmAGEAbQBpAGwAeQA6ACIARQBzAHQAcgBhAG4AZwBlAGwAbwAgAEUAZABl
AHMAcwBhACIAOwANAAoACQBwAGEAbgBvAHMAZQAtADEAOgAzACAAOAAgADYAIAAwACAAMAAgADAA
IAAwACAAMAAgADAAIAAwADsADQAKAAkAbQBzAG8ALQBmAG8AbgB0AC0AYwBoAGEAcgBzAGUAdAA6
ADEAOwANAAoACQBtAHMAbwAtAGcAZQBuAGUAcgBpAGMALQBmAG8AbgB0AC0AZgBhAG0AaQBsAHkA
OgByAG8AbQBhAG4AOwANAAoACQBtAHMAbwAtAGYAbwBuAHQALQBmAG8AcgBtAGEAdAA6AG8AdABo
AGUAcgA7AA0ACgAJAG0AcwBvAC0AZgBvAG4AdAAtAHAAaQB0AGMAaAA6AHYAYQByAGkAYQBiAGwA
ZQA7AA0ACgAJAG0AcwBvAC0AZgBvAG4AdAAtAHMAaQBnAG4AYQB0AHUAcgBlADoAMAAgADAAIAAw
ACAAMAAgADAAIAAwADsAfQANAAoAQABmAG8AbgB0AC0AZgBhAGMAZQANAAoACQB7AGYAbwBuAHQA
LQBmAGEAbQBpAGwAeQA6ACIAQwBhAG0AYgByAGkAYQAgAE0AYQB0AGgAIgA7AA0ACgAJAHAAYQBu
AG8AcwBlAC0AMQA6ADIAIAA0ACAANQAgADMAIAA1ACAANAAgADYAIAAzACAAMgAgADQAOwANAAoA
CQBtAHMAbwAtAGYAbwBuAHQALQBjAGgAYQByAHMAZQB0ADoAMgAwADQAOwANAAoACQBtAHMAbwAt
AGcAZQBuAGUAcgBpAGMALQBmAG8AbgB0AC0AZgBhAG0AaQBsAHkAOgByAG8AbQBhAG4AOwANAAoA
CQBtAHMAbwAtAGYAbwBuAHQALQBwAGkAdABjAGgAOgB2AGEAcgBpAGEAYgBsAGUAOwANAAoACQBt
AHMAbwAtAGYAbwBuAHQALQBzAGkAZwBuAGEAdAB1AHIAZQA6AC0ANQAzADYAOAA2ADkAMQAyADEA
IAAxADEAMAA3ADMAMAA1ADcAMgA3ACAAMwAzADUANQA0ADQAMwAyACAAMAAgADQAMQA1ACAAMAA7
AH0ADQAKAEAAZgBvAG4AdAAtAGYAYQBjAGUADQAKAAkAewBmAG8AbgB0AC0AZgBhAG0AaQBsAHkA
OgAiAEEAcgBpAGEAbAAgAFUAbgBpAGMAbwBkAGUAIABNAFMAIgA7AA0ACgAJAHAAYQBuAG8AcwBl
AC0AMQA6ADIAIAAxADEAIAA2ACAANAAgADIAIAAyACAAMgAgADIAIAAyACAANAA7AA0ACgAJAG0A
cwBvAC0AZgBvAG4AdAAtAGMAaABhAHIAcwBlAHQAOgAxADIAOAA7AA0ACgAJAG0AcwBvAC0AZwBl
AG4AZQByAGkAYwAtAGYAbwBuAHQALQBmAGEAbQBpAGwAeQA6AHMAdwBpAHMAcwA7AA0ACgAJAG0A
cwBvAC0AZgBvAG4AdAAtAHAAaQB0AGMAaAA6AHYAYQByAGkAYQBiAGwAZQA7AA0ACgAJAG0AcwBv
AC0AZgBvAG4AdAAtAHMAaQBnAG4AYQB0AHUAcgBlADoALQAxADMANAAyADMAOAAyADAAOQAgAC0A
MwA3ADEAMQA5ADUAOQAwADUAIAA2ADMAIAAwACAANAAxADIAOQAyADcAOQAgADAAOwB9AA0ACgBA
AGYAbwBuAHQALQBmAGEAYwBlAA0ACgAJAHsAZgBvAG4AdAAtAGYAYQBtAGkAbAB5ADoAQwBhAG0A
YgByAGkAYQA7AA0ACgAJAHAAYQBuAG8AcwBlAC0AMQA6ADIAIAA0ACAANQAgADMAIAA1ACAANAAg
ADYAIAAzACAAMgAgADQAOwANAAoACQBtAHMAbwAtAGYAbwBuAHQALQBjAGgAYQByAHMAZQB0ADoA
MgAwADQAOwANAAoACQBtAHMAbwAtAGcAZQBuAGUAcgBpAGMALQBmAG8AbgB0AC0AZgBhAG0AaQBs
AHkAOgByAG8AbQBhAG4AOwANAAoACQBtAHMAbwAtAGYAbwBuAHQALQBwAGkAdABjAGgAOgB2AGEA
cgBpAGEAYgBsAGUAOwANAAoACQBtAHMAbwAtAGYAbwBuAHQALQBzAGkAZwBuAGEAdAB1AHIAZQA6
AC0ANQAzADYAOAA2ADkAMQAyADEAIAAxADEAMAA3ADMAMAA1ADcAMgA3ACAAMwAzADUANQA0ADQA
MwAyACAAMAAgADQAMQA1ACAAMAA7AH0ADQAKAEAAZgBvAG4AdAAtAGYAYQBjAGUADQAKAAkAewBm
AG8AbgB0AC0AZgBhAG0AaQBsAHkAOgBDAGEAbABpAGIAcgBpADsADQAKAAkAcABhAG4AbwBzAGUA
LQAxADoAMgAgADEANQAgADUAIAAyACAAMgAgADIAIAA0ACAAMwAgADIAIAA0ADsADQAKAAkAbQBz
AG8ALQBmAG8AbgB0AC0AYwBoAGEAcgBzAGUAdAA6ADIAMAA0ADsADQAKAAkAbQBzAG8ALQBnAGUA
bgBlAHIAaQBjAC0AZgBvAG4AdAAtAGYAYQBtAGkAbAB5ADoAcwB3AGkAcwBzADsADQAKAAkAbQBz
AG8ALQBmAG8AbgB0AC0AcABpAHQAYwBoADoAdgBhAHIAaQBhAGIAbABlADsADQAKAAkAbQBzAG8A
LQBmAG8AbgB0AC0AcwBpAGcAbgBhAHQAdQByAGUAOgAtADQANgA5ADcANQAwADAAMQA3ACAALQAx
ADAANwAzADcAMwAyADQAOAA1ACAAOQAgADAAIAA1ADEAMQAgADAAOwB9AA0ACgBAAGYAbwBuAHQA
LQBmAGEAYwBlAA0ACgAJAHsAZgBvAG4AdAAtAGYAYQBtAGkAbAB5ADoAVABhAGgAbwBtAGEAOwAN
AAoACQBwAGEAbgBvAHMAZQAtADEAOgAyACAAMQAxACAANgAgADQAIAAzACAANQAgADQAIAA0ACAA
MgAgADQAOwANAAoACQBtAHMAbwAtAGYAbwBuAHQALQBjAGgAYQByAHMAZQB0ADoAMgAwADQAOwAN
AAoACQBtAHMAbwAtAGcAZQBuAGUAcgBpAGMALQBmAG8AbgB0AC0AZgBhAG0AaQBsAHkAOgBzAHcA
aQBzAHMAOwANAAoACQBtAHMAbwAtAGYAbwBuAHQALQBwAGkAdABjAGgAOgB2AGEAcgBpAGEAYgBs
AGUAOwANAAoACQBtAHMAbwAtAGYAbwBuAHQALQBzAGkAZwBuAGEAdAB1AHIAZQA6AC0ANQAyADAA
MAA4ADEANgA2ADUAIAAtADEAMAA3ADMANwAxADcAMQA1ADcAIAA0ADEAIAAwACAANgA2ADAANAA3
ACAAMAA7AH0ADQAKAEAAZgBvAG4AdAAtAGYAYQBjAGUADQAKAAkAewBmAG8AbgB0AC0AZgBhAG0A
aQBsAHkAOgBDAG8AbgBzAG8AbABhAHMAOwANAAoACQBwAGEAbgBvAHMAZQAtADEAOgAyACAAMQAx
ACAANgAgADkAIAAyACAAMgAgADQAIAAzACAAMgAgADQAOwANAAoACQBtAHMAbwAtAGYAbwBuAHQA
LQBjAGgAYQByAHMAZQB0ADoAMgAwADQAOwANAAoACQBtAHMAbwAtAGcAZQBuAGUAcgBpAGMALQBm
AG8AbgB0AC0AZgBhAG0AaQBsAHkAOgBtAG8AZABlAHIAbgA7AA0ACgAJAG0AcwBvAC0AZgBvAG4A
dAAtAHAAaQB0AGMAaAA6AGYAaQB4AGUAZAA7AA0ACgAJAG0AcwBvAC0AZgBvAG4AdAAtAHMAaQBn
AG4AYQB0AHUAcgBlADoALQA1ADMANgA4ADYAOQAxADIAMQAgADYANAA3ADYANwAgADEAIAAwACAA
NAAxADUAIAAwADsAfQANAAoAQABmAG8AbgB0AC0AZgBhAGMAZQANAAoACQB7AGYAbwBuAHQALQBm
AGEAbQBpAGwAeQA6AE0AaQBuAGcATABpAFUALQBFAHgAdABCADsADQAKAAkAcABhAG4AbwBzAGUA
LQAxADoAMgAgADIAIAA1ACAAMAAgADAAIAAwACAAMAAgADAAIAAwACAAMAA7AA0ACgAJAG0AcwBv
AC0AZgBvAG4AdAAtAGMAaABhAHIAcwBlAHQAOgAxADMANgA7AA0ACgAJAG0AcwBvAC0AZwBlAG4A
ZQByAGkAYwAtAGYAbwBuAHQALQBmAGEAbQBpAGwAeQA6AHIAbwBtAGEAbgA7AA0ACgAJAG0AcwBv
AC0AZgBvAG4AdAAtAHAAaQB0AGMAaAA6AHYAYQByAGkAYQBiAGwAZQA7AA0ACgAJAG0AcwBvAC0A
ZgBvAG4AdAAtAHMAaQBnAG4AYQB0AHUAcgBlADoALQAyADEANAA3ADQAOAAzADYAMAAxACAAMQA2
ADgAMgA5ADYANAA1ADYAIAAxADYAIAAwACAAMQAwADQAOAA1ADcANwAgADAAOwB9AA0ACgBAAGYA
bwBuAHQALQBmAGEAYwBlAA0ACgAJAHsAZgBvAG4AdAAtAGYAYQBtAGkAbAB5ADoATQBhAHIAbABl
AHQAdAA7AA0ACgAJAHAAYQBuAG8AcwBlAC0AMQA6ADAAIAAwACAAMAAgADAAIAAwACAAMAAgADAA
IAAwACAAMAAgADAAOwANAAoACQBtAHMAbwAtAGYAbwBuAHQALQBjAGgAYQByAHMAZQB0ADoAMgA7
AA0ACgAJAG0AcwBvAC0AZwBlAG4AZQByAGkAYwAtAGYAbwBuAHQALQBmAGEAbQBpAGwAeQA6AGEA
dQB0AG8AOwANAAoACQBtAHMAbwAtAGYAbwBuAHQALQBwAGkAdABjAGgAOgB2AGEAcgBpAGEAYgBs
AGUAOwANAAoACQBtAHMAbwAtAGYAbwBuAHQALQBzAGkAZwBuAGEAdAB1AHIAZQA6ADAAIAAyADYA
OAA0ADMANQA0ADUANgAgADAAIAAwACAALQAyADEANAA3ADQAOAAzADYANAA4ACAAMAA7AH0ADQAK
AEAAZgBvAG4AdAAtAGYAYQBjAGUADQAKAAkAewBmAG8AbgB0AC0AZgBhAG0AaQBsAHkAOgAiAEEA
cgBpAGEAbAAgAEIAbABhAGMAawAiADsADQAKAAkAcABhAG4AbwBzAGUALQAxADoAMgAgADEAMQAg
ADEAMAAgADQAIAAyACAAMQAgADIAIAAyACAAMgAgADQAOwANAAoACQBtAHMAbwAtAGYAbwBuAHQA
LQBjAGgAYQByAHMAZQB0ADoAMgAwADQAOwANAAoACQBtAHMAbwAtAGcAZQBuAGUAcgBpAGMALQBm
AG8AbgB0AC0AZgBhAG0AaQBsAHkAOgBzAHcAaQBzAHMAOwANAAoACQBtAHMAbwAtAGYAbwBuAHQA
LQBwAGkAdABjAGgAOgB2AGEAcgBpAGEAYgBsAGUAOwANAAoACQBtAHMAbwAtAGYAbwBuAHQALQBz
AGkAZwBuAGEAdAB1AHIAZQA6AC0AMQA2ADEAMAA2ADEAMgAwADQAOQAgADEAMAA3ADMANwA3ADIA
NwA5ADUAIAAwACAAMAAgADEANQA5ACAAMAA7AH0ADQAKAEAAZgBvAG4AdAAtAGYAYQBjAGUADQAK
AAkAewBmAG8AbgB0AC0AZgBhAG0AaQBsAHkAOgAiAEIAYQBoAG4AcwBjAGgAcgBpAGYAdAAgAEwA
aQBnAGgAdAAiADsADQAKAAkAcABhAG4AbwBzAGUALQAxADoAMgAgADEAMQAgADUAIAAyACAANAAg
ADIAIAA0ACAAMgAgADIAIAAzADsADQAKAAkAbQBzAG8ALQBmAG8AbgB0AC0AYwBoAGEAcgBzAGUA
dAA6ADIAMAA0ADsADQAKAAkAbQBzAG8ALQBnAGUAbgBlAHIAaQBjAC0AZgBvAG4AdAAtAGYAYQBt
AGkAbAB5ADoAcwB3AGkAcwBzADsADQAKAAkAbQBzAG8ALQBmAG8AbgB0AC0AcABpAHQAYwBoADoA
dgBhAHIAaQBhAGIAbABlADsADQAKAAkAbQBzAG8ALQBmAG8AbgB0AC0AcwBpAGcAbgBhAHQAdQBy
AGUAOgAtADEANgAxADAANgAxADIAMAAyADUAIAAyACAAMAAgADAAIAA0ADEANQAgADAAOwB9AA0A
CgBAAGYAbwBuAHQALQBmAGEAYwBlAA0ACgAJAHsAZgBvAG4AdAAtAGYAYQBtAGkAbAB5ADoAIgBC
AGEAaABuAHMAYwBoAHIAaQBmAHQAIABTAGUAbQBpAEwAaQBnAGgAdAAiADsADQAKAAkAcABhAG4A
bwBzAGUALQAxADoAMgAgADEAMQAgADUAIAAyACAANAAgADIAIAA0ACAAMgAgADIAIAAzADsADQAK
AAkAbQBzAG8ALQBmAG8AbgB0AC0AYwBoAGEAcgBzAGUAdAA6ADIAMAA0ADsADQAKAAkAbQBzAG8A
LQBnAGUAbgBlAHIAaQBjAC0AZgBvAG4AdAAtAGYAYQBtAGkAbAB5ADoAcwB3AGkAcwBzADsADQAK
AAkAbQBzAG8ALQBmAG8AbgB0AC0AcABpAHQAYwBoADoAdgBhAHIAaQBhAGIAbABlADsADQAKAAkA
bQBzAG8ALQBmAG8AbgB0AC0AcwBpAGcAbgBhAHQAdQByAGUAOgAtADEANgAxADAANgAxADIAMAAy
ADUAIAAyACAAMAAgADAAIAA0ADEANQAgADAAOwB9AA0ACgBAAGYAbwBuAHQALQBmAGEAYwBlAA0A
CgAJAHsAZgBvAG4AdAAtAGYAYQBtAGkAbAB5ADoAQgBhAGgAbgBzAGMAaAByAGkAZgB0ADsADQAK
AAkAcABhAG4AbwBzAGUALQAxADoAMgAgADEAMQAgADUAIAAyACAANAAgADIAIAA0ACAAMgAgADIA
IAAzADsADQAKAAkAbQBzAG8ALQBmAG8AbgB0AC0AYwBoAGEAcgBzAGUAdAA6ADIAMAA0ADsADQAK
AAkAbQBzAG8ALQBnAGUAbgBlAHIAaQBjAC0AZgBvAG4AdAAtAGYAYQBtAGkAbAB5ADoAcwB3AGkA
cwBzADsADQAKAAkAbQBzAG8ALQBmAG8AbgB0AC0AcABpAHQAYwBoADoAdgBhAHIAaQBhAGIAbABl
ADsADQAKAAkAbQBzAG8ALQBmAG8AbgB0AC0AcwBpAGcAbgBhAHQAdQByAGUAOgAtADEANgAxADAA
NgAxADIAMAAyADUAIAAyACAAMAAgADAAIAA0ADEANQAgADAAOwB9AA0ACgBAAGYAbwBuAHQALQBm
AGEAYwBlAA0ACgAJAHsAZgBvAG4AdAAtAGYAYQBtAGkAbAB5ADoAIgBCAGEAaABuAHMAYwBoAHIA
aQBmAHQAIABTAGUAbQBpAEIAbwBsAGQAIgA7AA0ACgAJAHAAYQBuAG8AcwBlAC0AMQA6ADIAIAAx
ADEAIAA1ACAAMgAgADQAIAAyACAANAAgADIAIAAyACAAMwA7AA0ACgAJAG0AcwBvAC0AZgBvAG4A
dAAtAGMAaABhAHIAcwBlAHQAOgAyADAANAA7AA0ACgAJAG0AcwBvAC0AZwBlAG4AZQByAGkAYwAt
AGYAbwBuAHQALQBmAGEAbQBpAGwAeQA6AHMAdwBpAHMAcwA7AA0ACgAJAG0AcwBvAC0AZgBvAG4A
dAAtAHAAaQB0AGMAaAA6AHYAYQByAGkAYQBiAGwAZQA7AA0ACgAJAG0AcwBvAC0AZgBvAG4AdAAt
AHMAaQBnAG4AYQB0AHUAcgBlADoALQAxADYAMQAwADYAMQAyADAAMgA1ACAAMgAgADAAIAAwACAA
NAAxADUAIAAwADsAfQANAAoAQABmAG8AbgB0AC0AZgBhAGMAZQANAAoACQB7AGYAbwBuAHQALQBm
AGEAbQBpAGwAeQA6ACIAQgBhAGgAbgBzAGMAaAByAGkAZgB0ACAATABpAGcAaAB0ACAAUwBlAG0A
aQBDAG8AbgBkAGUAbgBzAGUAZAAiADsADQAKAAkAcABhAG4AbwBzAGUALQAxADoAMgAgADEAMQAg
ADUAIAAyACAANAAgADIAIAA0ACAAMgAgADIAIAAzADsADQAKAAkAbQBzAG8ALQBmAG8AbgB0AC0A
YwBoAGEAcgBzAGUAdAA6ADIAMAA0ADsADQAKAAkAbQBzAG8ALQBnAGUAbgBlAHIAaQBjAC0AZgBv
AG4AdAAtAGYAYQBtAGkAbAB5ADoAcwB3AGkAcwBzADsADQAKAAkAbQBzAG8ALQBmAG8AbgB0AC0A
cABpAHQAYwBoADoAdgBhAHIAaQBhAGIAbABlADsADQAKAAkAbQBzAG8ALQBmAG8AbgB0AC0AcwBp
AGcAbgBhAHQAdQByAGUAOgAtADEANgAxADAANgAxADIAMAAyADUAIAAyACAAMAAgADAAIAA0ADEA
NQAgADAAOwB9AA0ACgBAAGYAbwBuAHQALQBmAGEAYwBlAA0ACgAJAHsAZgBvAG4AdAAtAGYAYQBt
AGkAbAB5ADoAIgBCAGEAaABuAHMAYwBoAHIAaQBmAHQAIABTAGUAbQBpAEwAaQBnAGgAdAAgAFMA
ZQBtAGkAQwBvAG4AZABlACIAOwANAAoACQBwAGEAbgBvAHMAZQAtADEAOgAyACAAMQAxACAANQAg
ADIAIAA0ACAAMgAgADQAIAAyACAAMgAgADMAOwANAAoACQBtAHMAbwAtAGYAbwBuAHQALQBjAGgA
YQByAHMAZQB0ADoAMgAwADQAOwANAAoACQBtAHMAbwAtAGcAZQBuAGUAcgBpAGMALQBmAG8AbgB0
AC0AZgBhAG0AaQBsAHkAOgBzAHcAaQBzAHMAOwANAAoACQBtAHMAbwAtAGYAbwBuAHQALQBwAGkA
dABjAGgAOgB2AGEAcgBpAGEAYgBsAGUAOwANAAoACQBtAHMAbwAtAGYAbwBuAHQALQBzAGkAZwBu
AGEAdAB1AHIAZQA6AC0AMQA2ADEAMAA2ADEAMgAwADIANQAgADIAIAAwACAAMAAgADQAMQA1ACAA
MAA7AH0ADQAKAEAAZgBvAG4AdAAtAGYAYQBjAGUADQAKAAkAewBmAG8AbgB0AC0AZgBhAG0AaQBs
AHkAOgAiAEIAYQBoAG4AcwBjAGgAcgBpAGYAdAAgAFMAZQBtAGkAQwBvAG4AZABlAG4AcwBlAGQA
IgA7AA0ACgAJAHAAYQBuAG8AcwBlAC0AMQA6ADIAIAAxADEAIAA1ACAAMgAgADQAIAAyACAANAAg
ADIAIAAyACAAMwA7AA0ACgAJAG0AcwBvAC0AZgBvAG4AdAAtAGMAaABhAHIAcwBlAHQAOgAyADAA
NAA7AA0ACgAJAG0AcwBvAC0AZwBlAG4AZQByAGkAYwAtAGYAbwBuAHQALQBmAGEAbQBpAGwAeQA6
AHMAdwBpAHMAcwA7AA0ACgAJAG0AcwBvAC0AZgBvAG4AdAAtAHAAaQB0AGMAaAA6AHYAYQByAGkA
YQBiAGwAZQA7AA0ACgAJAG0AcwBvAC0AZgBvAG4AdAAtAHMAaQBnAG4AYQB0AHUAcgBlADoALQAx
ADYAMQAwADYAMQAyADAAMgA1ACAAMgAgADAAIAAwACAANAAxADUAIAAwADsAfQANAAoAQABmAG8A
bgB0AC0AZgBhAGMAZQANAAoACQB7AGYAbwBuAHQALQBmAGEAbQBpAGwAeQA6ACIAQgBhAGgAbgBz
AGMAaAByAGkAZgB0ACAAUwBlAG0AaQBCAG8AbABkACAAUwBlAG0AaQBDAG8AbgBkAGUAbgAiADsA
DQAKAAkAcABhAG4AbwBzAGUALQAxADoAMgAgADEAMQAgADUAIAAyACAANAAgADIAIAA0ACAAMgAg
ADIAIAAzADsADQAKAAkAbQBzAG8ALQBmAG8AbgB0AC0AYwBoAGEAcgBzAGUAdAA6ADIAMAA0ADsA
DQAKAAkAbQBzAG8ALQBnAGUAbgBlAHIAaQBjAC0AZgBvAG4AdAAtAGYAYQBtAGkAbAB5ADoAcwB3
AGkAcwBzADsADQAKAAkAbQBzAG8ALQBmAG8AbgB0AC0AcABpAHQAYwBoADoAdgBhAHIAaQBhAGIA
bABlADsADQAKAAkAbQBzAG8ALQBmAG8AbgB0AC0AcwBpAGcAbgBhAHQAdQByAGUAOgAtADEANgAx
ADAANgAxADIAMAAyADUAIAAyACAAMAAgADAAIAA0ADEANQAgADAAOwB9AA0ACgBAAGYAbwBuAHQA
LQBmAGEAYwBlAA0ACgAJAHsAZgBvAG4AdAAtAGYAYQBtAGkAbAB5ADoAIgBCAGEAaABuAHMAYwBo
AHIAaQBmAHQAIABMAGkAZwBoAHQAIABDAG8AbgBkAGUAbgBzAGUAZAAiADsADQAKAAkAcABhAG4A
bwBzAGUALQAxADoAMgAgADEAMQAgADUAIAAyACAANAAgADIAIAA0ACAAMgAgADIAIAAzADsADQAK
AAkAbQBzAG8ALQBmAG8AbgB0AC0AYwBoAGEAcgBzAGUAdAA6ADIAMAA0ADsADQAKAAkAbQBzAG8A
LQBnAGUAbgBlAHIAaQBjAC0AZgBvAG4AdAAtAGYAYQBtAGkAbAB5ADoAcwB3AGkAcwBzADsADQAK
AAkAbQBzAG8ALQBmAG8AbgB0AC0AcABpAHQAYwBoADoAdgBhAHIAaQBhAGIAbABlADsADQAKAAkA
bQBzAG8ALQBmAG8AbgB0AC0AcwBpAGcAbgBhAHQAdQByAGUAOgAtADEANgAxADAANgAxADIAMAAy
ADUAIAAyACAAMAAgADAAIAA0ADEANQAgADAAOwB9AA0ACgBAAGYAbwBuAHQALQBmAGEAYwBlAA0A
CgAJAHsAZgBvAG4AdAAtAGYAYQBtAGkAbAB5ADoAIgBCAGEAaABuAHMAYwBoAHIAaQBmAHQAIABT
AGUAbQBpAEwAaQBnAGgAdAAgAEMAbwBuAGQAZQBuAHMAZQBkACIAOwANAAoACQBwAGEAbgBvAHMA
ZQAtADEAOgAyACAAMQAxACAANQAgADIAIAA0ACAAMgAgADQAIAAyACAAMgAgADMAOwANAAoACQBt
AHMAbwAtAGYAbwBuAHQALQBjAGgAYQByAHMAZQB0ADoAMgAwADQAOwANAAoACQBtAHMAbwAtAGcA
ZQBuAGUAcgBpAGMALQBmAG8AbgB0AC0AZgBhAG0AaQBsAHkAOgBzAHcAaQBzAHMAOwANAAoACQBt
AHMAbwAtAGYAbwBuAHQALQBwAGkAdABjAGgAOgB2AGEAcgBpAGEAYgBsAGUAOwANAAoACQBtAHMA
bwAtAGYAbwBuAHQALQBzAGkAZwBuAGEAdAB1AHIAZQA6AC0AMQA2ADEAMAA2ADEAMgAwADIANQAg
ADIAIAAwACAAMAAgADQAMQA1ACAAMAA7AH0ADQAKAEAAZgBvAG4AdAAtAGYAYQBjAGUADQAKAAkA
ewBmAG8AbgB0AC0AZgBhAG0AaQBsAHkAOgAiAEIAYQBoAG4AcwBjAGgAcgBpAGYAdAAgAEMAbwBu
AGQAZQBuAHMAZQBkACIAOwANAAoACQBwAGEAbgBvAHMAZQAtADEAOgAyACAAMQAxACAANQAgADIA
IAA0ACAAMgAgADQAIAAyACAAMgAgADMAOwANAAoACQBtAHMAbwAtAGYAbwBuAHQALQBjAGgAYQBy
AHMAZQB0ADoAMgAwADQAOwANAAoACQBtAHMAbwAtAGcAZQBuAGUAcgBpAGMALQBmAG8AbgB0AC0A
ZgBhAG0AaQBsAHkAOgBzAHcAaQBzAHMAOwANAAoACQBtAHMAbwAtAGYAbwBuAHQALQBwAGkAdABj
AGgAOgB2AGEAcgBpAGEAYgBsAGUAOwANAAoACQBtAHMAbwAtAGYAbwBuAHQALQBzAGkAZwBuAGEA
dAB1AHIAZQA6AC0AMQA2ADEAMAA2ADEAMgAwADIANQAgADIAIAAwACAAMAAgADQAMQA1ACAAMAA7
AH0ADQAKAEAAZgBvAG4AdAAtAGYAYQBjAGUADQAKAAkAewBmAG8AbgB0AC0AZgBhAG0AaQBsAHkA
OgAiAEIAYQBoAG4AcwBjAGgAcgBpAGYAdAAgAFMAZQBtAGkAQgBvAGwAZAAgAEMAbwBuAGQAZQBu
AHMAZQBkACIAOwANAAoACQBwAGEAbgBvAHMAZQAtADEAOgAyACAAMQAxACAANQAgADIAIAA0ACAA
MgAgADQAIAAyACAAMgAgADMAOwANAAoACQBtAHMAbwAtAGYAbwBuAHQALQBjAGgAYQByAHMAZQB0
ADoAMgAwADQAOwANAAoACQBtAHMAbwAtAGcAZQBuAGUAcgBpAGMALQBmAG8AbgB0AC0AZgBhAG0A
aQBsAHkAOgBzAHcAaQBzAHMAOwANAAoACQBtAHMAbwAtAGYAbwBuAHQALQBwAGkAdABjAGgAOgB2
AGEAcgBpAGEAYgBsAGUAOwANAAoACQBtAHMAbwAtAGYAbwBuAHQALQBzAGkAZwBuAGEAdAB1AHIA
ZQA6AC0AMQA2ADEAMAA2ADEAMgAwADIANQAgADIAIAAwACAAMAAgADQAMQA1ACAAMAA7AH0ADQAK
AEAAZgBvAG4AdAAtAGYAYQBjAGUADQAKAAkAewBmAG8AbgB0AC0AZgBhAG0AaQBsAHkAOgAiAEMA
YQBsAGkAYgByAGkAIABMAGkAZwBoAHQAIgA7AA0ACgAJAHAAYQBuAG8AcwBlAC0AMQA6ADIAIAAx
ADUAIAAzACAAMgAgADIAIAAyACAANAAgADMAIAAyACAANAA7AA0ACgAJAG0AcwBvAC0AZgBvAG4A
dAAtAGMAaABhAHIAcwBlAHQAOgAyADAANAA7AA0ACgAJAG0AcwBvAC0AZwBlAG4AZQByAGkAYwAt
AGYAbwBuAHQALQBmAGEAbQBpAGwAeQA6AHMAdwBpAHMAcwA7AA0ACgAJAG0AcwBvAC0AZgBvAG4A
dAAtAHAAaQB0AGMAaAA6AHYAYQByAGkAYQBiAGwAZQA7AA0ACgAJAG0AcwBvAC0AZgBvAG4AdAAt
AHMAaQBnAG4AYQB0AHUAcgBlADoALQA0ADYAOQA3ADUAMAAwADEANwAgAC0AMQAwADcAMwA3ADMA
MgA0ADgANQAgADkAIAAwACAANQAxADEAIAAwADsAfQANAAoAQABmAG8AbgB0AC0AZgBhAGMAZQAN
AAoACQB7AGYAbwBuAHQALQBmAGEAbQBpAGwAeQA6AEMAYQBuAGQAYQByAGEAOwANAAoACQBwAGEA
bgBvAHMAZQAtADEAOgAyACAAMQA0ACAANQAgADIAIAAzACAAMwAgADMAIAAyACAAMgAgADQAOwAN
AAoACQBtAHMAbwAtAGYAbwBuAHQALQBjAGgAYQByAHMAZQB0ADoAMgAwADQAOwANAAoACQBtAHMA
bwAtAGcAZQBuAGUAcgBpAGMALQBmAG8AbgB0AC0AZgBhAG0AaQBsAHkAOgBzAHcAaQBzAHMAOwAN
AAoACQBtAHMAbwAtAGYAbwBuAHQALQBwAGkAdABjAGgAOgB2AGEAcgBpAGEAYgBsAGUAOwANAAoA
CQBtAHMAbwAtAGYAbwBuAHQALQBzAGkAZwBuAGEAdAB1AHIAZQA6AC0AMQA2ADEAMAA2ADEAMQA5
ADgANQAgADEAMAA3ADMANwA4ADMAOAA4ADMAIAAwACAAMAAgADQAMQA1ACAAMAA7AH0ADQAKAEAA
ZgBvAG4AdAAtAGYAYQBjAGUADQAKAAkAewBmAG8AbgB0AC0AZgBhAG0AaQBsAHkAOgAiAEMAYQBu
AGQAYQByAGEAIABMAGkAZwBoAHQAIgA7AA0ACgAJAHAAYQBuAG8AcwBlAC0AMQA6ADIAIAAxADQA
IAA1ACAAMgAgADMAIAAzACAAMwAgADIAIAAyACAANAA7AA0ACgAJAG0AcwBvAC0AZgBvAG4AdAAt
AGMAaABhAHIAcwBlAHQAOgAyADAANAA7AA0ACgAJAG0AcwBvAC0AZwBlAG4AZQByAGkAYwAtAGYA
bwBuAHQALQBmAGEAbQBpAGwAeQA6AHMAdwBpAHMAcwA7AA0ACgAJAG0AcwBvAC0AZgBvAG4AdAAt
AHAAaQB0AGMAaAA6AHYAYQByAGkAYQBiAGwAZQA7AA0ACgAJAG0AcwBvAC0AZgBvAG4AdAAtAHMA
aQBnAG4AYQB0AHUAcgBlADoALQAxADYAMQAwADYAMQAxADkANgA5ACAAMgAgADAAIAAwACAANAAx
ADUAIAAwADsAfQANAAoAQABmAG8AbgB0AC0AZgBhAGMAZQANAAoACQB7AGYAbwBuAHQALQBmAGEA
bQBpAGwAeQA6ACIAQwBvAG0AaQBjACAAUwBhAG4AcwAgAE0AUwAiADsADQAKAAkAcABhAG4AbwBz
AGUALQAxADoAMwAgADEANQAgADcAIAAyACAAMwAgADMAIAAyACAAMgAgADIAIAA0ADsADQAKAAkA
bQBzAG8ALQBmAG8AbgB0AC0AYwBoAGEAcgBzAGUAdAA6ADIAMAA0ADsADQAKAAkAbQBzAG8ALQBn
AGUAbgBlAHIAaQBjAC0AZgBvAG4AdAAtAGYAYQBtAGkAbAB5ADoAcwBjAHIAaQBwAHQAOwANAAoA
CQBtAHMAbwAtAGYAbwBuAHQALQBwAGkAdABjAGgAOgB2AGEAcgBpAGEAYgBsAGUAOwANAAoACQBt
AHMAbwAtAGYAbwBuAHQALQBzAGkAZwBuAGEAdAB1AHIAZQA6ADYANAA3ACAAMQA5ACAAMAAgADAA
IAAxADUAOQAgADAAOwB9AA0ACgBAAGYAbwBuAHQALQBmAGEAYwBlAA0ACgAJAHsAZgBvAG4AdAAt
AGYAYQBtAGkAbAB5ADoAQwBvAG4AcwB0AGEAbgB0AGkAYQA7AA0ACgAJAHAAYQBuAG8AcwBlAC0A
MQA6ADIAIAAzACAANgAgADIAIAA1ACAAMwAgADYAIAAzACAAMwAgADMAOwANAAoACQBtAHMAbwAt
AGYAbwBuAHQALQBjAGgAYQByAHMAZQB0ADoAMgAwADQAOwANAAoACQBtAHMAbwAtAGcAZQBuAGUA
cgBpAGMALQBmAG8AbgB0AC0AZgBhAG0AaQBsAHkAOgByAG8AbQBhAG4AOwANAAoACQBtAHMAbwAt
AGYAbwBuAHQALQBwAGkAdABjAGgAOgB2AGEAcgBpAGEAYgBsAGUAOwANAAoACQBtAHMAbwAtAGYA
bwBuAHQALQBzAGkAZwBuAGEAdAB1AHIAZQA6AC0AMQA2ADEAMAA2ADEAMQA5ADgANQAgADEAMAA3
ADMANwA1ADAAMAA5ADEAIAAwACAAMAAgADQAMQA1ACAAMAA7AH0ADQAKAEAAZgBvAG4AdAAtAGYA
YQBjAGUADQAKAAkAewBmAG8AbgB0AC0AZgBhAG0AaQBsAHkAOgBDAG8AcgBiAGUAbAA7AA0ACgAJ
AHAAYQBuAG8AcwBlAC0AMQA6ADIAIAAxADEAIAA1ACAAMwAgADIAIAAyACAANAAgADIAIAAyACAA
NAA7AA0ACgAJAG0AcwBvAC0AZgBvAG4AdAAtAGMAaABhAHIAcwBlAHQAOgAyADAANAA7AA0ACgAJ
AG0AcwBvAC0AZwBlAG4AZQByAGkAYwAtAGYAbwBuAHQALQBmAGEAbQBpAGwAeQA6AHMAdwBpAHMA
cwA7AA0ACgAJAG0AcwBvAC0AZgBvAG4AdAAtAHAAaQB0AGMAaAA6AHYAYQByAGkAYQBiAGwAZQA7
AA0ACgAJAG0AcwBvAC0AZgBvAG4AdAAtAHMAaQBnAG4AYQB0AHUAcgBlADoALQAxADYAMQAwADYA
MQAxADkAOAA1ACAAMQAwADcAMwA3ADgAMwA4ADgAMwAgADAAIAAwACAANAAxADUAIAAwADsAfQAN
AAoAQABmAG8AbgB0AC0AZgBhAGMAZQANAAoACQB7AGYAbwBuAHQALQBmAGEAbQBpAGwAeQA6ACIA
QwBvAHIAYgBlAGwAIABMAGkAZwBoAHQAIgA7AA0ACgAJAHAAYQBuAG8AcwBlAC0AMQA6ADIAIAAx
ADEAIAAzACAAMwAgADIAIAAyACAANAAgADIAIAAyACAANAA7AA0ACgAJAG0AcwBvAC0AZgBvAG4A
dAAtAGMAaABhAHIAcwBlAHQAOgAyADAANAA7AA0ACgAJAG0AcwBvAC0AZwBlAG4AZQByAGkAYwAt
AGYAbwBuAHQALQBmAGEAbQBpAGwAeQA6AHMAdwBpAHMAcwA7AA0ACgAJAG0AcwBvAC0AZgBvAG4A
dAAtAHAAaQB0AGMAaAA6AHYAYQByAGkAYQBiAGwAZQA7AA0ACgAJAG0AcwBvAC0AZgBvAG4AdAAt
AHMAaQBnAG4AYQB0AHUAcgBlADoALQAxADYAMQAwADYAMQAxADkAOAA1ACAAMQAwADcAMwA3ADgA
MwA4ADgAMwAgADAAIAAwACAANAAxADUAIAAwADsAfQANAAoAQABmAG8AbgB0AC0AZgBhAGMAZQAN
AAoACQB7AGYAbwBuAHQALQBmAGEAbQBpAGwAeQA6AEUAYgByAGkAbQBhADsADQAKAAkAcABhAG4A
bwBzAGUALQAxADoAMgAgADAAIAAwACAAMAAgADAAIAAwACAAMAAgADAAIAAwACAAMAA7AA0ACgAJ
AG0AcwBvAC0AZgBvAG4AdAAtAGMAaABhAHIAcwBlAHQAOgAwADsADQAKAAkAbQBzAG8ALQBnAGUA
bgBlAHIAaQBjAC0AZgBvAG4AdAAtAGYAYQBtAGkAbAB5ADoAYQB1AHQAbwA7AA0ACgAJAG0AcwBv
AC0AZgBvAG4AdAAtAHAAaQB0AGMAaAA6AHYAYQByAGkAYQBiAGwAZQA7AA0ACgAJAG0AcwBvAC0A
ZgBvAG4AdAAtAHMAaQBnAG4AYQB0AHUAcgBlADoALQAxADYAMQAwADYAMQAyADYANAAxACAAMwAz
ADUANQA0ADQAOQA3ACAAMgAwADQAOAAgADAAIAAxADQANwAgADAAOwB9AA0ACgBAAGYAbwBuAHQA
LQBmAGEAYwBlAA0ACgAJAHsAZgBvAG4AdAAtAGYAYQBtAGkAbAB5ADoAIgBGAHIAYQBuAGsAbABp
AG4AIABHAG8AdABoAGkAYwAgAE0AZQBkAGkAdQBtACIAOwANAAoACQBwAGEAbgBvAHMAZQAtADEA
OgAyACAAMQAxACAANgAgADMAIAAyACAAMQAgADIAIAAyACAAMgAgADQAOwANAAoACQBtAHMAbwAt
AGYAbwBuAHQALQBjAGgAYQByAHMAZQB0ADoAMgAwADQAOwANAAoACQBtAHMAbwAtAGcAZQBuAGUA
cgBpAGMALQBmAG8AbgB0AC0AZgBhAG0AaQBsAHkAOgBzAHcAaQBzAHMAOwANAAoACQBtAHMAbwAt
AGYAbwBuAHQALQBwAGkAdABjAGgAOgB2AGEAcgBpAGEAYgBsAGUAOwANAAoACQBtAHMAbwAtAGYA
bwBuAHQALQBzAGkAZwBuAGEAdAB1AHIAZQA6ADYANAA3ACAAMAAgADAAIAAwACAAMQA1ADkAIAAw
ADsAfQANAAoAQABmAG8AbgB0AC0AZgBhAGMAZQANAAoACQB7AGYAbwBuAHQALQBmAGEAbQBpAGwA
eQA6AEcAYQBiAHIAaQBvAGwAYQA7AA0ACgAJAHAAYQBuAG8AcwBlAC0AMQA6ADQAIAA0ACAANgAg
ADUAIAA1ACAAMQA2ACAAMgAgADIAIAAxADMAIAAyADsADQAKAAkAbQBzAG8ALQBmAG8AbgB0AC0A
YwBoAGEAcgBzAGUAdAA6ADIAMAA0ADsADQAKAAkAbQBzAG8ALQBnAGUAbgBlAHIAaQBjAC0AZgBv
AG4AdAAtAGYAYQBtAGkAbAB5ADoAZABlAGMAbwByAGEAdABpAHYAZQA7AA0ACgAJAG0AcwBvAC0A
ZgBvAG4AdAAtAHAAaQB0AGMAaAA6AHYAYQByAGkAYQBiAGwAZQA7AA0ACgAJAG0AcwBvAC0AZgBv
AG4AdAAtAHMAaQBnAG4AYQB0AHUAcgBlADoALQA1ADMANgA4ADcAMAAxADYAMQAgADEAMwA0ADIA
MQA4ADUANQA0ADcAIAAwACAAMAAgADEANQA5ACAAMAA7AH0ADQAKAEAAZgBvAG4AdAAtAGYAYQBj
AGUADQAKAAkAewBmAG8AbgB0AC0AZgBhAG0AaQBsAHkAOgBHAGEAZAB1AGcAaQA7AA0ACgAJAHAA
YQBuAG8AcwBlAC0AMQA6ADIAIAAxADEAIAA1ACAAMgAgADQAIAAyACAANAAgADIAIAAyACAAMwA7
AA0ACgAJAG0AcwBvAC0AZgBvAG4AdAAtAGMAaABhAHIAcwBlAHQAOgAwADsADQAKAAkAbQBzAG8A
LQBnAGUAbgBlAHIAaQBjAC0AZgBvAG4AdAAtAGYAYQBtAGkAbAB5ADoAcwB3AGkAcwBzADsADQAK
AAkAbQBzAG8ALQBmAG8AbgB0AC0AcABpAHQAYwBoADoAdgBhAHIAaQBhAGIAbABlADsADQAKAAkA
bQBzAG8ALQBmAG8AbgB0AC0AcwBpAGcAbgBhAHQAdQByAGUAOgAtADIAMQA0ADcANAA4ADMANgA0
ADUAIAAzADMANQA1ADQANAAzADIAIAAxADIAMgA4ADgAIAAwACAAMQAgADAAOwB9AA0ACgBAAGYA
bwBuAHQALQBmAGEAYwBlAA0ACgAJAHsAZgBvAG4AdAAtAGYAYQBtAGkAbAB5ADoARwBlAG8AcgBn
AGkAYQA7AA0ACgAJAHAAYQBuAG8AcwBlAC0AMQA6ADIAIAA0ACAANQAgADIAIAA1ACAANAAgADUA
IAAyACAAMwAgADMAOwANAAoACQBtAHMAbwAtAGYAbwBuAHQALQBjAGgAYQByAHMAZQB0ADoAMgAw
ADQAOwANAAoACQBtAHMAbwAtAGcAZQBuAGUAcgBpAGMALQBmAG8AbgB0AC0AZgBhAG0AaQBsAHkA
OgByAG8AbQBhAG4AOwANAAoACQBtAHMAbwAtAGYAbwBuAHQALQBwAGkAdABjAGgAOgB2AGEAcgBp
AGEAYgBsAGUAOwANAAoACQBtAHMAbwAtAGYAbwBuAHQALQBzAGkAZwBuAGEAdAB1AHIAZQA6ADYA
NAA3ACAAMAAgADAAIAAwACAAMQA1ADkAIAAwADsAfQANAAoAQABmAG8AbgB0AC0AZgBhAGMAZQAN
AAoACQB7AGYAbwBuAHQALQBmAGEAbQBpAGwAeQA6AEkAbQBwAGEAYwB0ADsADQAKAAkAcABhAG4A
bwBzAGUALQAxADoAMgAgADEAMQAgADgAIAA2ACAAMwAgADkAIAAyACAANQAgADIAIAA0ADsADQAK
AAkAbQBzAG8ALQBmAG8AbgB0AC0AYwBoAGEAcgBzAGUAdAA6ADIAMAA0ADsADQAKAAkAbQBzAG8A
LQBnAGUAbgBlAHIAaQBjAC0AZgBvAG4AdAAtAGYAYQBtAGkAbAB5ADoAcwB3AGkAcwBzADsADQAK
AAkAbQBzAG8ALQBmAG8AbgB0AC0AcABpAHQAYwBoADoAdgBhAHIAaQBhAGIAbABlADsADQAKAAkA
bQBzAG8ALQBmAG8AbgB0AC0AcwBpAGcAbgBhAHQAdQByAGUAOgA2ADQANwAgADAAIAAwACAAMAAg
ADEANQA5ACAAMAA7AH0ADQAKAEAAZgBvAG4AdAAtAGYAYQBjAGUADQAKAAkAewBmAG8AbgB0AC0A
ZgBhAG0AaQBsAHkAOgAiAEkAbgBrACAARgByAGUAZQAiADsADQAKAAkAcABhAG4AbwBzAGUALQAx
ADoAMwAgADgAIAA0ACAAMgAgADAAIAA1ACAAMAAgADAAIAAwACAAMAA7AA0ACgAJAG0AcwBvAC0A
ZgBvAG4AdAAtAGMAaABhAHIAcwBlAHQAOgAwADsADQAKAAkAbQBzAG8ALQBnAGUAbgBlAHIAaQBj
AC0AZgBvAG4AdAAtAGYAYQBtAGkAbAB5ADoAcwBjAHIAaQBwAHQAOwANAAoACQBtAHMAbwAtAGYA
bwBuAHQALQBwAGkAdABjAGgAOgB2AGEAcgBpAGEAYgBsAGUAOwANAAoACQBtAHMAbwAtAGYAbwBu
AHQALQBzAGkAZwBuAGEAdAB1AHIAZQA6AC0AMgAxADQANwA0ADgAMwA2ADQANQAgADAAIAAwACAA
MAAgADEAIAAwADsAfQANAAoAQABmAG8AbgB0AC0AZgBhAGMAZQANAAoACQB7AGYAbwBuAHQALQBm
AGEAbQBpAGwAeQA6ACIASgBhAHYAYQBuAGUAcwBlACAAVABlAHgAdAAiADsADQAKAAkAcABhAG4A
bwBzAGUALQAxADoAMgAgADAAIAAwACAAMAAgADAAIAAwACAAMAAgADAAIAAwACAAMAA7AA0ACgAJ
AG0AcwBvAC0AZgBvAG4AdAAtAGMAaABhAHIAcwBlAHQAOgAwADsADQAKAAkAbQBzAG8ALQBnAGUA
bgBlAHIAaQBjAC0AZgBvAG4AdAAtAGYAYQBtAGkAbAB5ADoAYQB1AHQAbwA7AA0ACgAJAG0AcwBv
AC0AZgBvAG4AdAAtAHAAaQB0AGMAaAA6AHYAYQByAGkAYQBiAGwAZQA7AA0ACgAJAG0AcwBvAC0A
ZgBvAG4AdAAtAHMAaQBnAG4AYQB0AHUAcgBlADoALQAyADEANAA3ADQAOAAzADYANAA1ACAAOAAx
ADkAMgAgADAAIAAwACAAMQAgADAAOwB9AA0ACgBAAGYAbwBuAHQALQBmAGEAYwBlAA0ACgAJAHsA
ZgBvAG4AdAAtAGYAYQBtAGkAbAB5ADoAIgBMAGUAZQBsAGEAdwBhAGQAZQBlACAAVQBJACIAOwAN
AAoACQBwAGEAbgBvAHMAZQAtADEAOgAyACAAMQAxACAANQAgADIAIAA0ACAAMgAgADQAIAAyACAA
MgAgADMAOwANAAoACQBtAHMAbwAtAGYAbwBuAHQALQBjAGgAYQByAHMAZQB0ADoAMAA7AA0ACgAJ
AG0AcwBvAC0AZwBlAG4AZQByAGkAYwAtAGYAbwBuAHQALQBmAGEAbQBpAGwAeQA6AHMAdwBpAHMA
cwA7AA0ACgAJAG0AcwBvAC0AZgBvAG4AdAAtAHAAaQB0AGMAaAA6AHYAYQByAGkAYQBiAGwAZQA7
AA0ACgAJAG0AcwBvAC0AZgBvAG4AdAAtAHMAaQBnAG4AYQB0AHUAcgBlADoALQAxADUANgAwADIA
OAAxADAAOAA1ACAAMAAgADYANQA1ADMANgAgADAAIAA2ADUANwA5ADMAIAAwADsAfQANAAoAQABm
AG8AbgB0AC0AZgBhAGMAZQANAAoACQB7AGYAbwBuAHQALQBmAGEAbQBpAGwAeQA6ACIATABlAGUA
bABhAHcAYQBkAGUAZQAgAFUASQAgAFMAZQBtAGkAbABpAGcAaAB0ACIAOwANAAoACQBwAGEAbgBv
AHMAZQAtADEAOgAyACAAMQAxACAANAAgADIAIAA0ACAAMgAgADQAIAAyACAAMgAgADMAOwANAAoA
CQBtAHMAbwAtAGYAbwBuAHQALQBjAGgAYQByAHMAZQB0ADoAMAA7AA0ACgAJAG0AcwBvAC0AZwBl
AG4AZQByAGkAYwAtAGYAbwBuAHQALQBmAGEAbQBpAGwAeQA6AHMAdwBpAHMAcwA7AA0ACgAJAG0A
cwBvAC0AZgBvAG4AdAAtAHAAaQB0AGMAaAA6AHYAYQByAGkAYQBiAGwAZQA7AA0ACgAJAG0AcwBv
AC0AZgBvAG4AdAAtAHMAaQBnAG4AYQB0AHUAcgBlADoALQAxADUANgAwADIAOAAxADAAOAA1ACAA
MAAgADYANQA1ADMANgAgADAAIAA2ADUANwA5ADMAIAAwADsAfQANAAoAQABmAG8AbgB0AC0AZgBh
AGMAZQANAAoACQB7AGYAbwBuAHQALQBmAGEAbQBpAGwAeQA6ACIATAB1AGMAaQBkAGEAIABDAG8A
bgBzAG8AbABlACIAOwANAAoACQBwAGEAbgBvAHMAZQAtADEAOgAyACAAMQAxACAANgAgADkAIAA0
ACAANQAgADQAIAAyACAAMgAgADQAOwANAAoACQBtAHMAbwAtAGYAbwBuAHQALQBjAGgAYQByAHMA
ZQB0ADoAMgAwADQAOwANAAoACQBtAHMAbwAtAGcAZQBuAGUAcgBpAGMALQBmAG8AbgB0AC0AZgBh
AG0AaQBsAHkAOgBtAG8AZABlAHIAbgA7AA0ACgAJAG0AcwBvAC0AZgBvAG4AdAAtAHAAaQB0AGMA
aAA6AGYAaQB4AGUAZAA7AA0ACgAJAG0AcwBvAC0AZgBvAG4AdAAtAHMAaQBnAG4AYQB0AHUAcgBl
ADoALQAyADEANAA3ADQAOAAyADkAOQAzACAANgAxADQANAAgADAAIAAwACAAMwAxACAAMAA7AH0A
DQAKAEAAZgBvAG4AdAAtAGYAYQBjAGUADQAKAAkAewBmAG8AbgB0AC0AZgBhAG0AaQBsAHkAOgAi
AEwAdQBjAGkAZABhACAAUwBhAG4AcwAgAFUAbgBpAGMAbwBkAGUAIgA7AA0ACgAJAHAAYQBuAG8A
cwBlAC0AMQA6ADIAIAAxADEAIAA2ACAAMgAgADMAIAA1ACAANAAgADIAIAAyACAANAA7AA0ACgAJ
AG0AcwBvAC0AZgBvAG4AdAAtAGMAaABhAHIAcwBlAHQAOgAyADAANAA7AA0ACgAJAG0AcwBvAC0A
ZwBlAG4AZQByAGkAYwAtAGYAbwBuAHQALQBmAGEAbQBpAGwAeQA6AHMAdwBpAHMAcwA7AA0ACgAJ
AG0AcwBvAC0AZgBvAG4AdAAtAHAAaQB0AGMAaAA6AHYAYQByAGkAYQBiAGwAZQA7AA0ACgAJAG0A
cwBvAC0AZgBvAG4AdAAtAHMAaQBnAG4AYQB0AHUAcgBlADoALQAyADEANAA3ADQAOAAwADgAMwAz
ACAAMQA0ADYAOQA5ACAAMAAgADAAIAAxADkAMQAgADAAOwB9AA0ACgBAAGYAbwBuAHQALQBmAGEA
YwBlAA0ACgAJAHsAZgBvAG4AdAAtAGYAYQBtAGkAbAB5ADoAIgBNAGEAbABnAHUAbgAgAEcAbwB0
AGgAaQBjACIAOwANAAoACQBwAGEAbgBvAHMAZQAtADEAOgAyACAAMQAxACAANQAgADMAIAAyACAA
MAAgADAAIAAyACAAMAAgADQAOwANAAoACQBtAHMAbwAtAGYAbwBuAHQALQBjAGgAYQByAHMAZQB0
ADoAMQAyADkAOwANAAoACQBtAHMAbwAtAGcAZQBuAGUAcgBpAGMALQBmAG8AbgB0AC0AZgBhAG0A
aQBsAHkAOgBzAHcAaQBzAHMAOwANAAoACQBtAHMAbwAtAGYAbwBuAHQALQBwAGkAdABjAGgAOgB2
AGEAcgBpAGEAYgBsAGUAOwANAAoACQBtAHMAbwAtAGYAbwBuAHQALQBzAGkAZwBuAGEAdAB1AHIA
ZQA6AC0AMQA4ADcAOQAwADQAOAAxADQANQAgADcAMAAxADkAOAA4ADAAOQAxACAAMQA4ACAAMAAg
ADUAMgA0ADIAOAA5ACAAMAA7AH0ADQAKAEAAZgBvAG4AdAAtAGYAYQBjAGUADQAKAAkAewBmAG8A
bgB0AC0AZgBhAG0AaQBsAHkAOgAiAFwAQABNAGEAbABnAHUAbgAgAEcAbwB0AGgAaQBjACIAOwAN
AAoACQBwAGEAbgBvAHMAZQAtADEAOgAyACAAMQAxACAANQAgADMAIAAyACAAMAAgADAAIAAyACAA
MAAgADQAOwANAAoACQBtAHMAbwAtAGYAbwBuAHQALQBjAGgAYQByAHMAZQB0ADoAMQAyADkAOwAN
AAoACQBtAHMAbwAtAGcAZQBuAGUAcgBpAGMALQBmAG8AbgB0AC0AZgBhAG0AaQBsAHkAOgBzAHcA
aQBzAHMAOwANAAoACQBtAHMAbwAtAGYAbwBuAHQALQBwAGkAdABjAGgAOgB2AGEAcgBpAGEAYgBs
AGUAOwANAAoACQBtAHMAbwAtAGYAbwBuAHQALQBzAGkAZwBuAGEAdAB1AHIAZQA6AC0AMQA4ADcA
OQAwADQAOAAxADQANQAgADcAMAAxADkAOAA4ADAAOQAxACAAMQA4ACAAMAAgADUAMgA0ADIAOAA5
ACAAMAA7AH0ADQAKAEAAZgBvAG4AdAAtAGYAYQBjAGUADQAKAAkAewBmAG8AbgB0AC0AZgBhAG0A
aQBsAHkAOgAiAE0AYQBsAGcAdQBuACAARwBvAHQAaABpAGMAIABTAGUAbQBpAGwAaQBnAGgAdAAi
ADsADQAKAAkAcABhAG4AbwBzAGUALQAxADoAMgAgADEAMQAgADUAIAAyACAANAAgADIAIAA0ACAA
MgAgADIAIAAzADsADQAKAAkAbQBzAG8ALQBmAG8AbgB0AC0AYwBoAGEAcgBzAGUAdAA6ADEAMgA5
ADsADQAKAAkAbQBzAG8ALQBnAGUAbgBlAHIAaQBjAC0AZgBvAG4AdAAtAGYAYQBtAGkAbAB5ADoA
cwB3AGkAcwBzADsADQAKAAkAbQBzAG8ALQBmAG8AbgB0AC0AcABpAHQAYwBoADoAdgBhAHIAaQBh
AGIAbABlADsADQAKAAkAbQBzAG8ALQBmAG8AbgB0AC0AcwBpAGcAbgBhAHQAdQByAGUAOgAtADEA
MwA0ADIAMQA3ADQANQA0ADUAIAAxADYANQA2ADQAMQA0ADYANwAgADEAOAAgADAAIAA0ADAANgAz
ADYANwA3ACAAMAA7AH0ADQAKAEAAZgBvAG4AdAAtAGYAYQBjAGUADQAKAAkAewBmAG8AbgB0AC0A
ZgBhAG0AaQBsAHkAOgAiAFwAQABNAGEAbABnAHUAbgAgAEcAbwB0AGgAaQBjACAAUwBlAG0AaQBs
AGkAZwBoAHQAIgA7AA0ACgAJAHAAYQBuAG8AcwBlAC0AMQA6ADIAIAAxADEAIAA1ACAAMgAgADQA
IAAyACAANAAgADIAIAAyACAAMwA7AA0ACgAJAG0AcwBvAC0AZgBvAG4AdAAtAGMAaABhAHIAcwBl
AHQAOgAxADIAOAA7AA0ACgAJAG0AcwBvAC0AZwBlAG4AZQByAGkAYwAtAGYAbwBuAHQALQBmAGEA
bQBpAGwAeQA6AHMAdwBpAHMAcwA7AA0ACgAJAG0AcwBvAC0AZgBvAG4AdAAtAHAAaQB0AGMAaAA6
AHYAYQByAGkAYQBiAGwAZQA7AA0ACgAJAG0AcwBvAC0AZgBvAG4AdAAtAHMAaQBnAG4AYQB0AHUA
cgBlADoALQAxADMANAAyADEANwA0ADUANAA1ACAAMQA2ADUANgA0ADEANAA2ADcAIAAxADgAIAAw
ACAANAAwADYAMwA2ADcANwAgADAAOwB9AA0ACgBAAGYAbwBuAHQALQBmAGEAYwBlAA0ACgAJAHsA
ZgBvAG4AdAAtAGYAYQBtAGkAbAB5ADoAIgBNAGkAYwByAG8AcwBvAGYAdAAgAEgAaQBtAGEAbABh
AHkAYQAiADsADQAKAAkAcABhAG4AbwBzAGUALQAxADoAMQAgADEAIAAxACAAMAAgADEAIAAxACAA
MQAgADEAIAAxACAAMQA7AA0ACgAJAG0AcwBvAC0AZgBvAG4AdAAtAGMAaABhAHIAcwBlAHQAOgAw
ADsADQAKAAkAbQBzAG8ALQBnAGUAbgBlAHIAaQBjAC0AZgBvAG4AdAAtAGYAYQBtAGkAbAB5ADoA
YQB1AHQAbwA7AA0ACgAJAG0AcwBvAC0AZgBvAG4AdAAtAHAAaQB0AGMAaAA6AHYAYQByAGkAYQBi
AGwAZQA7AA0ACgAJAG0AcwBvAC0AZgBvAG4AdAAtAHMAaQBnAG4AYQB0AHUAcgBlADoALQAyADEA
NAA3ADQAOAAzADYANAA1ACAANgA1ADUAMwA2ACAANgA0ACAAMAAgADEAIAAwADsAfQANAAoAQABm
AG8AbgB0AC0AZgBhAGMAZQANAAoACQB7AGYAbwBuAHQALQBmAGEAbQBpAGwAeQA6ACIATQBpAGMA
cgBvAHMAbwBmAHQAIABKAGgAZQBuAGcASABlAGkAIgA7AA0ACgAJAHAAYQBuAG8AcwBlAC0AMQA6
ADIAIAAxADEAIAA2ACAANAAgADMAIAA1ACAANAAgADQAIAAyACAANAA7AA0ACgAJAG0AcwBvAC0A
ZgBvAG4AdAAtAGMAaABhAHIAcwBlAHQAOgAxADMANgA7AA0ACgAJAG0AcwBvAC0AZwBlAG4AZQBy
AGkAYwAtAGYAbwBuAHQALQBmAGEAbQBpAGwAeQA6AHMAdwBpAHMAcwA7AA0ACgAJAG0AcwBvAC0A
ZgBvAG4AdAAtAHAAaQB0AGMAaAA6AHYAYQByAGkAYQBiAGwAZQA7AA0ACgAJAG0AcwBvAC0AZgBv
AG4AdAAtAHMAaQBnAG4AYQB0AHUAcgBlADoANgA3ADkAIAA2ADgANAA2ADcAMgAwADAAMAAgADIA
MgAgADAAIAAxADAANAA4ADUAOAA1ACAAMAA7AH0ADQAKAEAAZgBvAG4AdAAtAGYAYQBjAGUADQAK
AAkAewBmAG8AbgB0AC0AZgBhAG0AaQBsAHkAOgAiAFwAQABNAGkAYwByAG8AcwBvAGYAdAAgAEoA
aABlAG4AZwBIAGUAaQAiADsADQAKAAkAcABhAG4AbwBzAGUALQAxADoAMgAgADEAMQAgADYAIAA0
ACAAMwAgADUAIAA0ACAANAAgADIAIAA0ADsADQAKAAkAbQBzAG8ALQBmAG8AbgB0AC0AYwBoAGEA
cgBzAGUAdAA6ADEAMwA2ADsADQAKAAkAbQBzAG8ALQBnAGUAbgBlAHIAaQBjAC0AZgBvAG4AdAAt
AGYAYQBtAGkAbAB5ADoAcwB3AGkAcwBzADsADQAKAAkAbQBzAG8ALQBmAG8AbgB0AC0AcABpAHQA
YwBoADoAdgBhAHIAaQBhAGIAbABlADsADQAKAAkAbQBzAG8ALQBmAG8AbgB0AC0AcwBpAGcAbgBh
AHQAdQByAGUAOgA2ADcAOQAgADYAOAA0ADYANwAyADAAMAAwACAAMgAyACAAMAAgADEAMAA0ADgA
NQA4ADUAIAAwADsAfQANAAoAQABmAG8AbgB0AC0AZgBhAGMAZQANAAoACQB7AGYAbwBuAHQALQBm
AGEAbQBpAGwAeQA6ACIATQBpAGMAcgBvAHMAbwBmAHQAIABKAGgAZQBuAGcASABlAGkAIABVAEkA
IgA7AA0ACgAJAHAAYQBuAG8AcwBlAC0AMQA6ADIAIAAxADEAIAA2ACAANAAgADMAIAA1ACAANAAg
ADQAIAAyACAANAA7AA0ACgAJAG0AcwBvAC0AZgBvAG4AdAAtAGMAaABhAHIAcwBlAHQAOgAxADMA
NgA7AA0ACgAJAG0AcwBvAC0AZwBlAG4AZQByAGkAYwAtAGYAbwBuAHQALQBmAGEAbQBpAGwAeQA6
AHMAdwBpAHMAcwA7AA0ACgAJAG0AcwBvAC0AZgBvAG4AdAAtAHAAaQB0AGMAaAA6AHYAYQByAGkA
YQBiAGwAZQA7AA0ACgAJAG0AcwBvAC0AZgBvAG4AdAAtAHMAaQBnAG4AYQB0AHUAcgBlADoANgA3
ADkAIAA2ADgANAA2ADcAMgAwADAAMAAgADIAMgAgADAAIAAxADAANAA4ADUAOAA1ACAAMAA7AH0A
DQAKAEAAZgBvAG4AdAAtAGYAYQBjAGUADQAKAAkAewBmAG8AbgB0AC0AZgBhAG0AaQBsAHkAOgAi
AFwAQABNAGkAYwByAG8AcwBvAGYAdAAgAEoAaABlAG4AZwBIAGUAaQAgAFUASQAiADsADQAKAAkA
cABhAG4AbwBzAGUALQAxADoAMgAgADEAMQAgADYAIAA0ACAAMwAgADUAIAA0ACAANAAgADIAIAA0
ADsADQAKAAkAbQBzAG8ALQBmAG8AbgB0AC0AYwBoAGEAcgBzAGUAdAA6ADEAMwA2ADsADQAKAAkA
bQBzAG8ALQBnAGUAbgBlAHIAaQBjAC0AZgBvAG4AdAAtAGYAYQBtAGkAbAB5ADoAcwB3AGkAcwBz
ADsADQAKAAkAbQBzAG8ALQBmAG8AbgB0AC0AcABpAHQAYwBoADoAdgBhAHIAaQBhAGIAbABlADsA
DQAKAAkAbQBzAG8ALQBmAG8AbgB0AC0AcwBpAGcAbgBhAHQAdQByAGUAOgA2ADcAOQAgADYAOAA0
ADYANwAyADAAMAAwACAAMgAyACAAMAAgADEAMAA0ADgANQA4ADUAIAAwADsAfQANAAoAQABmAG8A
bgB0AC0AZgBhAGMAZQANAAoACQB7AGYAbwBuAHQALQBmAGEAbQBpAGwAeQA6ACIATQBpAGMAcgBv
AHMAbwBmAHQAIABKAGgAZQBuAGcASABlAGkAIABMAGkAZwBoAHQAIgA7AA0ACgAJAHAAYQBuAG8A
cwBlAC0AMQA6ADIAIAAxADEAIAAzACAANAAgADMAIAA1ACAANAAgADQAIAAyACAANAA7AA0ACgAJ
AG0AcwBvAC0AZgBvAG4AdAAtAGMAaABhAHIAcwBlAHQAOgAxADMANgA7AA0ACgAJAG0AcwBvAC0A
ZwBlAG4AZQByAGkAYwAtAGYAbwBuAHQALQBmAGEAbQBpAGwAeQA6AHMAdwBpAHMAcwA7AA0ACgAJ
AG0AcwBvAC0AZgBvAG4AdAAtAHAAaQB0AGMAaAA6AHYAYQByAGkAYQBiAGwAZQA7AA0ACgAJAG0A
cwBvAC0AZgBvAG4AdAAtAHMAaQBnAG4AYQB0AHUAcgBlADoALQAyADEANAA3ADQAOAAyADkANgA5
ACAANgA4ADQANgA3ADIAMAAwADAAIAAyADIAIAAwACAAMQAwADQAOAA1ADgANQAgADAAOwB9AA0A
CgBAAGYAbwBuAHQALQBmAGEAYwBlAA0ACgAJAHsAZgBvAG4AdAAtAGYAYQBtAGkAbAB5ADoAIgBc
AEAATQBpAGMAcgBvAHMAbwBmAHQAIABKAGgAZQBuAGcASABlAGkAIABMAGkAZwBoAHQAIgA7AA0A
CgAJAHAAYQBuAG8AcwBlAC0AMQA6ADIAIAAxADEAIAAzACAANAAgADMAIAA1ACAANAAgADQAIAAy
ACAANAA7AA0ACgAJAG0AcwBvAC0AZgBvAG4AdAAtAGMAaABhAHIAcwBlAHQAOgAxADMANgA7AA0A
CgAJAG0AcwBvAC0AZwBlAG4AZQByAGkAYwAtAGYAbwBuAHQALQBmAGEAbQBpAGwAeQA6AHMAdwBp
AHMAcwA7AA0ACgAJAG0AcwBvAC0AZgBvAG4AdAAtAHAAaQB0AGMAaAA6AHYAYQByAGkAYQBiAGwA
ZQA7AA0ACgAJAG0AcwBvAC0AZgBvAG4AdAAtAHMAaQBnAG4AYQB0AHUAcgBlADoALQAyADEANAA3
ADQAOAAyADkANgA5ACAANgA4ADQANgA3ADIAMAAwADAAIAAyADIAIAAwACAAMQAwADQAOAA1ADgA
NQAgADAAOwB9AA0ACgBAAGYAbwBuAHQALQBmAGEAYwBlAA0ACgAJAHsAZgBvAG4AdAAtAGYAYQBt
AGkAbAB5ADoAIgBNAGkAYwByAG8AcwBvAGYAdAAgAEoAaABlAG4AZwBIAGUAaQAgAFUASQAgAEwA
aQBnAGgAdAAiADsADQAKAAkAcABhAG4AbwBzAGUALQAxADoAMgAgADEAMQAgADMAIAA0ACAAMwAg
ADUAIAA0ACAANAAgADIAIAA0ADsADQAKAAkAbQBzAG8ALQBmAG8AbgB0AC0AYwBoAGEAcgBzAGUA
dAA6ADEAMwA2ADsADQAKAAkAbQBzAG8ALQBnAGUAbgBlAHIAaQBjAC0AZgBvAG4AdAAtAGYAYQBt
AGkAbAB5ADoAcwB3AGkAcwBzADsADQAKAAkAbQBzAG8ALQBmAG8AbgB0AC0AcABpAHQAYwBoADoA
dgBhAHIAaQBhAGIAbABlADsADQAKAAkAbQBzAG8ALQBmAG8AbgB0AC0AcwBpAGcAbgBhAHQAdQBy
AGUAOgAtADIAMQA0ADcANAA4ADIAOQA2ADkAIAA2ADgANAA2ADcAMgAwADAAMAAgADIAMgAgADAA
IAAxADAANAA4ADUAOAA1ACAAMAA7AH0ADQAKAEAAZgBvAG4AdAAtAGYAYQBjAGUADQAKAAkAewBm
AG8AbgB0AC0AZgBhAG0AaQBsAHkAOgAiAFwAQABNAGkAYwByAG8AcwBvAGYAdAAgAEoAaABlAG4A
ZwBIAGUAaQAgAFUASQAgAEwAaQBnAGgAdAAiADsADQAKAAkAcABhAG4AbwBzAGUALQAxADoAMgAg
ADEAMQAgADMAIAA0ACAAMwAgADUAIAA0ACAANAAgADIAIAA0ADsADQAKAAkAbQBzAG8ALQBmAG8A
bgB0AC0AYwBoAGEAcgBzAGUAdAA6ADEAMwA2ADsADQAKAAkAbQBzAG8ALQBnAGUAbgBlAHIAaQBj
AC0AZgBvAG4AdAAtAGYAYQBtAGkAbAB5ADoAcwB3AGkAcwBzADsADQAKAAkAbQBzAG8ALQBmAG8A
bgB0AC0AcABpAHQAYwBoADoAdgBhAHIAaQBhAGIAbABlADsADQAKAAkAbQBzAG8ALQBmAG8AbgB0
AC0AcwBpAGcAbgBhAHQAdQByAGUAOgAtADIAMQA0ADcANAA4ADIAOQA2ADkAIAA2ADgANAA2ADcA
MgAwADAAMAAgADIAMgAgADAAIAAxADAANAA4ADUAOAA1ACAAMAA7AH0ADQAKAEAAZgBvAG4AdAAt
AGYAYQBjAGUADQAKAAkAewBmAG8AbgB0AC0AZgBhAG0AaQBsAHkAOgAiAE0AaQBjAHIAbwBzAG8A
ZgB0ACAATgBlAHcAIABUAGEAaQAgAEwAdQBlACIAOwANAAoACQBwAGEAbgBvAHMAZQAtADEAOgAy
ACAAMQAxACAANQAgADIAIAA0ACAAMgAgADQAIAAyACAAMgAgADMAOwANAAoACQBtAHMAbwAtAGYA
bwBuAHQALQBjAGgAYQByAHMAZQB0ADoAMAA7AA0ACgAJAG0AcwBvAC0AZwBlAG4AZQByAGkAYwAt
AGYAbwBuAHQALQBmAGEAbQBpAGwAeQA6AHMAdwBpAHMAcwA7AA0ACgAJAG0AcwBvAC0AZgBvAG4A
dAAtAHAAaQB0AGMAaAA6AHYAYQByAGkAYQBiAGwAZQA7AA0ACgAJAG0AcwBvAC0AZgBvAG4AdAAt
AHMAaQBnAG4AYQB0AHUAcgBlADoAMwAgADAAIAAtADIAMQA0ADcANAA4ADMANgA0ADgAIAAwACAA
MQAgADAAOwB9AA0ACgBAAGYAbwBuAHQALQBmAGEAYwBlAA0ACgAJAHsAZgBvAG4AdAAtAGYAYQBt
AGkAbAB5ADoAIgBNAGkAYwByAG8AcwBvAGYAdAAgAFAAaABhAGcAcwBQAGEAIgA7AA0ACgAJAHAA
YQBuAG8AcwBlAC0AMQA6ADIAIAAxADEAIAA1ACAAMgAgADQAIAAyACAANAAgADIAIAAyACAAMwA7
AA0ACgAJAG0AcwBvAC0AZgBvAG4AdAAtAGMAaABhAHIAcwBlAHQAOgAwADsADQAKAAkAbQBzAG8A
LQBnAGUAbgBlAHIAaQBjAC0AZgBvAG4AdAAtAGYAYQBtAGkAbAB5ADoAcwB3AGkAcwBzADsADQAK
AAkAbQBzAG8ALQBmAG8AbgB0AC0AcABpAHQAYwBoADoAdgBhAHIAaQBhAGIAbABlADsADQAKAAkA
bQBzAG8ALQBmAG8AbgB0AC0AcwBpAGcAbgBhAHQAdQByAGUAOgAzACAAMAAgADEAMwA0ADIAMQA3
ADcAMgA4ACAAMAAgADEAIAAwADsAfQANAAoAQABmAG8AbgB0AC0AZgBhAGMAZQANAAoACQB7AGYA
bwBuAHQALQBmAGEAbQBpAGwAeQA6ACIATQBpAGMAcgBvAHMAbwBmAHQAIABTAGEAbgBzACAAUwBl
AHIAaQBmACIAOwANAAoACQBwAGEAbgBvAHMAZQAtADEAOgAyACAAMQAxACAANgAgADQAIAAyACAA
MgAgADIAIAAyACAAMgAgADQAOwANAAoACQBtAHMAbwAtAGYAbwBuAHQALQBjAGgAYQByAHMAZQB0
ADoAMgAwADQAOwANAAoACQBtAHMAbwAtAGcAZQBuAGUAcgBpAGMALQBmAG8AbgB0AC0AZgBhAG0A
aQBsAHkAOgBzAHcAaQBzAHMAOwANAAoACQBtAHMAbwAtAGYAbwBuAHQALQBwAGkAdABjAGgAOgB2
AGEAcgBpAGEAYgBsAGUAOwANAAoACQBtAHMAbwAtAGYAbwBuAHQALQBzAGkAZwBuAGEAdAB1AHIA
ZQA6AC0ANAA1ADIAOQA3ADIAOAAwADEAIAAtADEAMAA3ADMANwAxADcAMQA1ADcAIAA0ADEAIAAw
ACAANgA2ADAANAA3ACAAMAA7AH0ADQAKAEAAZgBvAG4AdAAtAGYAYQBjAGUADQAKAAkAewBmAG8A
bgB0AC0AZgBhAG0AaQBsAHkAOgAiAE0AaQBjAHIAbwBzAG8AZgB0ACAAVABhAGkAIABMAGUAIgA7
AA0ACgAJAHAAYQBuAG8AcwBlAC0AMQA6ADIAIAAxADEAIAA1ACAAMgAgADQAIAAyACAANAAgADIA
IAAyACAAMwA7AA0ACgAJAG0AcwBvAC0AZgBvAG4AdAAtAGMAaABhAHIAcwBlAHQAOgAwADsADQAK
AAkAbQBzAG8ALQBnAGUAbgBlAHIAaQBjAC0AZgBvAG4AdAAtAGYAYQBtAGkAbAB5ADoAcwB3AGkA
cwBzADsADQAKAAkAbQBzAG8ALQBmAG8AbgB0AC0AcABpAHQAYwBoADoAdgBhAHIAaQBhAGIAbABl
ADsADQAKAAkAbQBzAG8ALQBmAG8AbgB0AC0AcwBpAGcAbgBhAHQAdQByAGUAOgAzACAAMAAgADEA
MAA3ADMANwA0ADEAOAAyADQAIAAwACAAMQAgADAAOwB9AA0ACgBAAGYAbwBuAHQALQBmAGEAYwBl
AA0ACgAJAHsAZgBvAG4AdAAtAGYAYQBtAGkAbAB5ADoAIgBNAGkAYwByAG8AcwBvAGYAdAAgAFkA
YQBIAGUAaQAiADsADQAKAAkAcABhAG4AbwBzAGUALQAxADoAMgAgADEAMQAgADUAIAAzACAAMgAg
ADIAIAA0ACAAMgAgADIAIAA0ADsADQAKAAkAbQBzAG8ALQBmAG8AbgB0AC0AYwBoAGEAcgBzAGUA
dAA6ADEAMwA0ADsADQAKAAkAbQBzAG8ALQBnAGUAbgBlAHIAaQBjAC0AZgBvAG4AdAAtAGYAYQBt
AGkAbAB5ADoAcwB3AGkAcwBzADsADQAKAAkAbQBzAG8ALQBmAG8AbgB0AC0AcABpAHQAYwBoADoA
dgBhAHIAaQBhAGIAbABlADsADQAKAAkAbQBzAG8ALQBmAG8AbgB0AC0AcwBpAGcAbgBhAHQAdQBy
AGUAOgAtADIAMQA0ADcANAA4ADMAMAAwADEAIAA3ADEAOAAyADIANAA0ADYANAAgADIAMgAgADAA
IAAyADYAMgAxADcANQAgADAAOwB9AA0ACgBAAGYAbwBuAHQALQBmAGEAYwBlAA0ACgAJAHsAZgBv
AG4AdAAtAGYAYQBtAGkAbAB5ADoAIgBcAEAATQBpAGMAcgBvAHMAbwBmAHQAIABZAGEASABlAGkA
IgA7AA0ACgAJAHAAYQBuAG8AcwBlAC0AMQA6ADIAIAAxADEAIAA1ACAAMwAgADIAIAAyACAANAAg
ADIAIAAyACAANAA7AA0ACgAJAG0AcwBvAC0AZgBvAG4AdAAtAGMAaABhAHIAcwBlAHQAOgAxADMA
NAA7AA0ACgAJAG0AcwBvAC0AZwBlAG4AZQByAGkAYwAtAGYAbwBuAHQALQBmAGEAbQBpAGwAeQA6
AHMAdwBpAHMAcwA7AA0ACgAJAG0AcwBvAC0AZgBvAG4AdAAtAHAAaQB0AGMAaAA6AHYAYQByAGkA
YQBiAGwAZQA7AA0ACgAJAG0AcwBvAC0AZgBvAG4AdAAtAHMAaQBnAG4AYQB0AHUAcgBlADoALQAy
ADEANAA3ADQAOAAzADAAMAAxACAANwAxADgAMgAyADQANAA2ADQAIAAyADIAIAAwACAAMgA2ADIA
MQA3ADUAIAAwADsAfQANAAoAQABmAG8AbgB0AC0AZgBhAGMAZQANAAoACQB7AGYAbwBuAHQALQBm
AGEAbQBpAGwAeQA6ACIATQBpAGMAcgBvAHMAbwBmAHQAIABZAGEASABlAGkAIABVAEkAIgA7AA0A
CgAJAHAAYQBuAG8AcwBlAC0AMQA6ADIAIAAxADEAIAA1ACAAMwAgADIAIAAyACAANAAgADIAIAAy
ACAANAA7AA0ACgAJAG0AcwBvAC0AZgBvAG4AdAAtAGMAaABhAHIAcwBlAHQAOgAxADMANAA7AA0A
CgAJAG0AcwBvAC0AZwBlAG4AZQByAGkAYwAtAGYAbwBuAHQALQBmAGEAbQBpAGwAeQA6AHMAdwBp
AHMAcwA7AA0ACgAJAG0AcwBvAC0AZgBvAG4AdAAtAHAAaQB0AGMAaAA6AHYAYQByAGkAYQBiAGwA
ZQA7AA0ACgAJAG0AcwBvAC0AZgBvAG4AdAAtAHMAaQBnAG4AYQB0AHUAcgBlADoALQAyADEANAA3
ADQAOAAzADAAMAAxACAANwAxADgAMgAyADQANAA2ADQAIAAyADIAIAAwACAAMgA2ADIAMQA3ADUA
IAAwADsAfQANAAoAQABmAG8AbgB0AC0AZgBhAGMAZQANAAoACQB7AGYAbwBuAHQALQBmAGEAbQBp
AGwAeQA6ACIAXABAAE0AaQBjAHIAbwBzAG8AZgB0ACAAWQBhAEgAZQBpACAAVQBJACIAOwANAAoA
CQBwAGEAbgBvAHMAZQAtADEAOgAyACAAMQAxACAANQAgADMAIAAyACAAMgAgADQAIAAyACAAMgAg
ADQAOwANAAoACQBtAHMAbwAtAGYAbwBuAHQALQBjAGgAYQByAHMAZQB0ADoAMQAzADQAOwANAAoA
CQBtAHMAbwAtAGcAZQBuAGUAcgBpAGMALQBmAG8AbgB0AC0AZgBhAG0AaQBsAHkAOgBzAHcAaQBz
AHMAOwANAAoACQBtAHMAbwAtAGYAbwBuAHQALQBwAGkAdABjAGgAOgB2AGEAcgBpAGEAYgBsAGUA
OwANAAoACQBtAHMAbwAtAGYAbwBuAHQALQBzAGkAZwBuAGEAdAB1AHIAZQA6AC0AMgAxADQANwA0
ADgAMwAwADAAMQAgADcAMQA4ADIAMgA0ADQANgA0ACAAMgAyACAAMAAgADIANgAyADEANwA1ACAA
MAA7AH0ADQAKAEAAZgBvAG4AdAAtAGYAYQBjAGUADQAKAAkAewBmAG8AbgB0AC0AZgBhAG0AaQBs
AHkAOgAiAE0AaQBjAHIAbwBzAG8AZgB0ACAAWQBhAEgAZQBpACAATABpAGcAaAB0ACIAOwANAAoA
CQBwAGEAbgBvAHMAZQAtADEAOgAyACAAMQAxACAANQAgADIAIAA0ACAAMgAgADQAIAAyACAAMgAg
ADMAOwANAAoACQBtAHMAbwAtAGYAbwBuAHQALQBjAGgAYQByAHMAZQB0ADoAMQAzADQAOwANAAoA
CQBtAHMAbwAtAGcAZQBuAGUAcgBpAGMALQBmAG8AbgB0AC0AZgBhAG0AaQBsAHkAOgBzAHcAaQBz
AHMAOwANAAoACQBtAHMAbwAtAGYAbwBuAHQALQBwAGkAdABjAGgAOgB2AGEAcgBpAGEAYgBsAGUA
OwANAAoACQBtAHMAbwAtAGYAbwBuAHQALQBzAGkAZwBuAGEAdAB1AHIAZQA6AC0AMgAxADQANwA0
ADgAMwAwADAAMQAgADcAMQA4ADIAMAA5ADAANAAwACAAMgAyACAAMAAgADIANgAyADEANwA1ACAA
MAA7AH0ADQAKAEAAZgBvAG4AdAAtAGYAYQBjAGUADQAKAAkAewBmAG8AbgB0AC0AZgBhAG0AaQBs
AHkAOgAiAFwAQABNAGkAYwByAG8AcwBvAGYAdAAgAFkAYQBIAGUAaQAgAEwAaQBnAGgAdAAiADsA
DQAKAAkAcABhAG4AbwBzAGUALQAxADoAMgAgADEAMQAgADUAIAAyACAANAAgADIAIAA0ACAAMgAg
ADIAIAAzADsADQAKAAkAbQBzAG8ALQBmAG8AbgB0AC0AYwBoAGEAcgBzAGUAdAA6ADEAMwA0ADsA
DQAKAAkAbQBzAG8ALQBnAGUAbgBlAHIAaQBjAC0AZgBvAG4AdAAtAGYAYQBtAGkAbAB5ADoAcwB3
AGkAcwBzADsADQAKAAkAbQBzAG8ALQBmAG8AbgB0AC0AcABpAHQAYwBoADoAdgBhAHIAaQBhAGIA
bABlADsADQAKAAkAbQBzAG8ALQBmAG8AbgB0AC0AcwBpAGcAbgBhAHQAdQByAGUAOgAtADIAMQA0
ADcANAA4ADMAMAAwADEAIAA3ADEAOAAyADAAOQAwADQAMAAgADIAMgAgADAAIAAyADYAMgAxADcA
NQAgADAAOwB9AA0ACgBAAGYAbwBuAHQALQBmAGEAYwBlAA0ACgAJAHsAZgBvAG4AdAAtAGYAYQBt
AGkAbAB5ADoAIgBNAGkAYwByAG8AcwBvAGYAdAAgAFkAYQBIAGUAaQAgAFUASQAgAEwAaQBnAGgA
dAAiADsADQAKAAkAcABhAG4AbwBzAGUALQAxADoAMgAgADEAMQAgADUAIAAyACAANAAgADIAIAA0
ACAAMgAgADIAIAAzADsADQAKAAkAbQBzAG8ALQBmAG8AbgB0AC0AYwBoAGEAcgBzAGUAdAA6ADEA
MwA0ADsADQAKAAkAbQBzAG8ALQBnAGUAbgBlAHIAaQBjAC0AZgBvAG4AdAAtAGYAYQBtAGkAbAB5
ADoAcwB3AGkAcwBzADsADQAKAAkAbQBzAG8ALQBmAG8AbgB0AC0AcABpAHQAYwBoADoAdgBhAHIA
aQBhAGIAbABlADsADQAKAAkAbQBzAG8ALQBmAG8AbgB0AC0AcwBpAGcAbgBhAHQAdQByAGUAOgAt
ADIAMQA0ADcANAA4ADMAMAAwADEAIAA3ADEAOAAyADAAOQAwADQAMAAgADIAMgAgADAAIAAyADYA
MgAxADcANQAgADAAOwB9AA0ACgBAAGYAbwBuAHQALQBmAGEAYwBlAA0ACgAJAHsAZgBvAG4AdAAt
AGYAYQBtAGkAbAB5ADoAIgBcAEAATQBpAGMAcgBvAHMAbwBmAHQAIABZAGEASABlAGkAIABVAEkA
IABMAGkAZwBoAHQAIgA7AA0ACgAJAHAAYQBuAG8AcwBlAC0AMQA6ADIAIAAxADEAIAA1ACAAMgAg
ADQAIAAyACAANAAgADIAIAAyACAAMwA7AA0ACgAJAG0AcwBvAC0AZgBvAG4AdAAtAGMAaABhAHIA
cwBlAHQAOgAxADMANAA7AA0ACgAJAG0AcwBvAC0AZwBlAG4AZQByAGkAYwAtAGYAbwBuAHQALQBm
AGEAbQBpAGwAeQA6AHMAdwBpAHMAcwA7AA0ACgAJAG0AcwBvAC0AZgBvAG4AdAAtAHAAaQB0AGMA
aAA6AHYAYQByAGkAYQBiAGwAZQA7AA0ACgAJAG0AcwBvAC0AZgBvAG4AdAAtAHMAaQBnAG4AYQB0
AHUAcgBlADoALQAyADEANAA3ADQAOAAzADAAMAAxACAANwAxADgAMgAwADkAMAA0ADAAIAAyADIA
IAAwACAAMgA2ADIAMQA3ADUAIAAwADsAfQANAAoAQABmAG8AbgB0AC0AZgBhAGMAZQANAAoACQB7
AGYAbwBuAHQALQBmAGEAbQBpAGwAeQA6ACIATQBpAGMAcgBvAHMAbwBmAHQAIABZAGkAIABCAGEA
aQB0AGkAIgA7AA0ACgAJAHAAYQBuAG8AcwBlAC0AMQA6ADMAIAAwACAANQAgADAAIAAwACAAMAAg
ADAAIAAwACAAMAAgADAAOwANAAoACQBtAHMAbwAtAGYAbwBuAHQALQBjAGgAYQByAHMAZQB0ADoA
MAA7AA0ACgAJAG0AcwBvAC0AZwBlAG4AZQByAGkAYwAtAGYAbwBuAHQALQBmAGEAbQBpAGwAeQA6
AHMAYwByAGkAcAB0ADsADQAKAAkAbQBzAG8ALQBmAG8AbgB0AC0AcABpAHQAYwBoADoAdgBhAHIA
aQBhAGIAbABlADsADQAKAAkAbQBzAG8ALQBmAG8AbgB0AC0AcwBpAGcAbgBhAHQAdQByAGUAOgAt
ADIAMQA0ADcANAA4ADMANgA0ADUAIAA2ADYANQA2ADIAIAA1ADIANAAyADkAMAAgADAAIAAxACAA
MAA7AH0ADQAKAEAAZgBvAG4AdAAtAGYAYQBjAGUADQAKAAkAewBmAG8AbgB0AC0AZgBhAG0AaQBs
AHkAOgAiAFwAQABNAGkAbgBnAEwAaQBVAC0ARQB4AHQAQgAiADsADQAKAAkAcABhAG4AbwBzAGUA
LQAxADoAMgAgADIAIAA1ACAAMAAgADAAIAAwACAAMAAgADAAIAAwACAAMAA7AA0ACgAJAG0AcwBv
AC0AZgBvAG4AdAAtAGMAaABhAHIAcwBlAHQAOgAxADMANgA7AA0ACgAJAG0AcwBvAC0AZwBlAG4A
ZQByAGkAYwAtAGYAbwBuAHQALQBmAGEAbQBpAGwAeQA6AHIAbwBtAGEAbgA7AA0ACgAJAG0AcwBv
AC0AZgBvAG4AdAAtAHAAaQB0AGMAaAA6AHYAYQByAGkAYQBiAGwAZQA7AA0ACgAJAG0AcwBvAC0A
ZgBvAG4AdAAtAHMAaQBnAG4AYQB0AHUAcgBlADoALQAyADEANAA3ADQAOAAzADYAMAAxACAAMQA2
ADgAMgA5ADYANAA1ADYAIAAxADYAIAAwACAAMQAwADQAOAA1ADcANwAgADAAOwB9AA0ACgBAAGYA
bwBuAHQALQBmAGEAYwBlAA0ACgAJAHsAZgBvAG4AdAAtAGYAYQBtAGkAbAB5ADoAUABNAGkAbgBn
AEwAaQBVAC0ARQB4AHQAQgA7AA0ACgAJAHAAYQBuAG8AcwBlAC0AMQA6ADIAIAAyACAANQAgADAA
IAAwACAAMAAgADAAIAAwACAAMAAgADAAOwANAAoACQBtAHMAbwAtAGYAbwBuAHQALQBjAGgAYQBy
AHMAZQB0ADoAMQAzADYAOwANAAoACQBtAHMAbwAtAGcAZQBuAGUAcgBpAGMALQBmAG8AbgB0AC0A
ZgBhAG0AaQBsAHkAOgByAG8AbQBhAG4AOwANAAoACQBtAHMAbwAtAGYAbwBuAHQALQBwAGkAdABj
AGgAOgB2AGEAcgBpAGEAYgBsAGUAOwANAAoACQBtAHMAbwAtAGYAbwBuAHQALQBzAGkAZwBuAGEA
dAB1AHIAZQA6AC0AMgAxADQANwA0ADgAMwA2ADAAMQAgADEANgA4ADIAOQA2ADQANQA2ACAAMQA2
ACAAMAAgADEAMAA0ADgANQA3ADcAIAAwADsAfQANAAoAQABmAG8AbgB0AC0AZgBhAGMAZQANAAoA
CQB7AGYAbwBuAHQALQBmAGEAbQBpAGwAeQA6ACIAXABAAFAATQBpAG4AZwBMAGkAVQAtAEUAeAB0
AEIAIgA7AA0ACgAJAHAAYQBuAG8AcwBlAC0AMQA6ADIAIAAyACAANQAgADAAIAAwACAAMAAgADAA
IAAwACAAMAAgADAAOwANAAoACQBtAHMAbwAtAGYAbwBuAHQALQBjAGgAYQByAHMAZQB0ADoAMQAz
ADYAOwANAAoACQBtAHMAbwAtAGcAZQBuAGUAcgBpAGMALQBmAG8AbgB0AC0AZgBhAG0AaQBsAHkA
OgByAG8AbQBhAG4AOwANAAoACQBtAHMAbwAtAGYAbwBuAHQALQBwAGkAdABjAGgAOgB2AGEAcgBp
AGEAYgBsAGUAOwANAAoACQBtAHMAbwAtAGYAbwBuAHQALQBzAGkAZwBuAGEAdAB1AHIAZQA6AC0A
MgAxADQANwA0ADgAMwA2ADAAMQAgADEANgA4ADIAOQA2ADQANQA2ACAAMQA2ACAAMAAgADEAMAA0
ADgANQA3ADcAIAAwADsAfQANAAoAQABmAG8AbgB0AC0AZgBhAGMAZQANAAoACQB7AGYAbwBuAHQA
LQBmAGEAbQBpAGwAeQA6AE0AaQBuAGcATABpAFUAXwBIAEsAUwBDAFMALQBFAHgAdABCADsADQAK
AAkAcABhAG4AbwBzAGUALQAxADoAMgAgADIAIAA1ACAAMAAgADAAIAAwACAAMAAgADAAIAAwACAA
MAA7AA0ACgAJAG0AcwBvAC0AZgBvAG4AdAAtAGMAaABhAHIAcwBlAHQAOgAxADMANgA7AA0ACgAJ
AG0AcwBvAC0AZwBlAG4AZQByAGkAYwAtAGYAbwBuAHQALQBmAGEAbQBpAGwAeQA6AHIAbwBtAGEA
bgA7AA0ACgAJAG0AcwBvAC0AZgBvAG4AdAAtAHAAaQB0AGMAaAA6AHYAYQByAGkAYQBiAGwAZQA7
AA0ACgAJAG0AcwBvAC0AZgBvAG4AdAAtAHMAaQBnAG4AYQB0AHUAcgBlADoALQAyADEANAA3ADQA
OAAzADYAMAAxACAAMQA2ADgAMgA5ADYANAA1ADYAIAAxADYAIAAwACAAMQAwADQAOAA1ADcANwAg
ADAAOwB9AA0ACgBAAGYAbwBuAHQALQBmAGEAYwBlAA0ACgAJAHsAZgBvAG4AdAAtAGYAYQBtAGkA
bAB5ADoAIgBcAEAATQBpAG4AZwBMAGkAVQBfAEgASwBTAEMAUwAtAEUAeAB0AEIAIgA7AA0ACgAJ
AHAAYQBuAG8AcwBlAC0AMQA6ADIAIAAyACAANQAgADAAIAAwACAAMAAgADAAIAAwACAAMAAgADAA
OwANAAoACQBtAHMAbwAtAGYAbwBuAHQALQBjAGgAYQByAHMAZQB0ADoAMQAzADYAOwANAAoACQBt
AHMAbwAtAGcAZQBuAGUAcgBpAGMALQBmAG8AbgB0AC0AZgBhAG0AaQBsAHkAOgByAG8AbQBhAG4A
OwANAAoACQBtAHMAbwAtAGYAbwBuAHQALQBwAGkAdABjAGgAOgB2AGEAcgBpAGEAYgBsAGUAOwAN
AAoACQBtAHMAbwAtAGYAbwBuAHQALQBzAGkAZwBuAGEAdAB1AHIAZQA6AC0AMgAxADQANwA0ADgA
MwA2ADAAMQAgADEANgA4ADIAOQA2ADQANQA2ACAAMQA2ACAAMAAgADEAMAA0ADgANQA3ADcAIAAw
ADsAfQANAAoAQABmAG8AbgB0AC0AZgBhAGMAZQANAAoACQB7AGYAbwBuAHQALQBmAGEAbQBpAGwA
eQA6ACIATQBvAG4AZwBvAGwAaQBhAG4AIABCAGEAaQB0AGkAIgA7AA0ACgAJAHAAYQBuAG8AcwBl
AC0AMQA6ADMAIAAwACAANQAgADAAIAAwACAAMAAgADAAIAAwACAAMAAgADAAOwANAAoACQBtAHMA
bwAtAGYAbwBuAHQALQBjAGgAYQByAHMAZQB0ADoAMAA7AA0ACgAJAG0AcwBvAC0AZwBlAG4AZQBy
AGkAYwAtAGYAbwBuAHQALQBmAGEAbQBpAGwAeQA6AHMAYwByAGkAcAB0ADsADQAKAAkAbQBzAG8A
LQBmAG8AbgB0AC0AcABpAHQAYwBoADoAdgBhAHIAaQBhAGIAbABlADsADQAKAAkAbQBzAG8ALQBm
AG8AbgB0AC0AcwBpAGcAbgBhAHQAdQByAGUAOgAtADIAMQA0ADcANAA4ADMANgAxADMAIAAwACAA
MQAzADEAMAA3ADIAIAAwACAAMQAgADAAOwB9AA0ACgBAAGYAbwBuAHQALQBmAGEAYwBlAA0ACgAJ
AHsAZgBvAG4AdAAtAGYAYQBtAGkAbAB5ADoAIgBcAEAATQBTACAARwBvAHQAaABpAGMAIgA7AA0A
CgAJAHAAYQBuAG8AcwBlAC0AMQA6ADIAIAAxADEAIAA2ACAAOQAgADcAIAAyACAANQAgADgAIAAy
ACAANAA7AA0ACgAJAG0AcwBvAC0AZgBvAG4AdAAtAGMAaABhAHIAcwBlAHQAOgAxADIAOAA7AA0A
CgAJAG0AcwBvAC0AZwBlAG4AZQByAGkAYwAtAGYAbwBuAHQALQBmAGEAbQBpAGwAeQA6AG0AbwBk
AGUAcgBuADsADQAKAAkAbQBzAG8ALQBmAG8AbgB0AC0AcABpAHQAYwBoADoAZgBpAHgAZQBkADsA
DQAKAAkAbQBzAG8ALQBmAG8AbgB0AC0AcwBpAGcAbgBhAHQAdQByAGUAOgAtADUAMwA2ADgANwAw
ADEANAA1ACAAMQA3ADkAMQA0ADkAMQA1ADcAOQAgADEAMwA0ADIAMQA3ADcANAA2ACAAMAAgADEA
MwAxADIAMwAxACAAMAA7AH0ADQAKAEAAZgBvAG4AdAAtAGYAYQBjAGUADQAKAAkAewBmAG8AbgB0
AC0AZgBhAG0AaQBsAHkAOgAiAE0AUwAgAFUASQAgAEcAbwB0AGgAaQBjACIAOwANAAoACQBwAGEA
bgBvAHMAZQAtADEAOgAyACAAMQAxACAANgAgADAAIAA3ACAAMgAgADUAIAA4ACAAMgAgADQAOwAN
AAoACQBtAHMAbwAtAGYAbwBuAHQALQBjAGgAYQByAHMAZQB0ADoAMQAyADgAOwANAAoACQBtAHMA
bwAtAGcAZQBuAGUAcgBpAGMALQBmAG8AbgB0AC0AZgBhAG0AaQBsAHkAOgBzAHcAaQBzAHMAOwAN
AAoACQBtAHMAbwAtAGYAbwBuAHQALQBwAGkAdABjAGgAOgB2AGEAcgBpAGEAYgBsAGUAOwANAAoA
CQBtAHMAbwAtAGYAbwBuAHQALQBzAGkAZwBuAGEAdAB1AHIAZQA6AC0ANQAzADYAOAA3ADAAMQA0
ADUAIAAxADcAOQAxADQAOQAxADUANwA5ACAAMQAzADQAMgAxADcANwA0ADYAIAAwACAAMQAzADEA
MgAzADEAIAAwADsAfQANAAoAQABmAG8AbgB0AC0AZgBhAGMAZQANAAoACQB7AGYAbwBuAHQALQBm
AGEAbQBpAGwAeQA6ACIAXABAAE0AUwAgAFUASQAgAEcAbwB0AGgAaQBjACIAOwANAAoACQBwAGEA
bgBvAHMAZQAtADEAOgAyACAAMQAxACAANgAgADAAIAA3ACAAMgAgADUAIAA4ACAAMgAgADQAOwAN
AAoACQBtAHMAbwAtAGYAbwBuAHQALQBjAGgAYQByAHMAZQB0ADoAMQAyADgAOwANAAoACQBtAHMA
bwAtAGcAZQBuAGUAcgBpAGMALQBmAG8AbgB0AC0AZgBhAG0AaQBsAHkAOgBzAHcAaQBzAHMAOwAN
AAoACQBtAHMAbwAtAGYAbwBuAHQALQBwAGkAdABjAGgAOgB2AGEAcgBpAGEAYgBsAGUAOwANAAoA
CQBtAHMAbwAtAGYAbwBuAHQALQBzAGkAZwBuAGEAdAB1AHIAZQA6AC0ANQAzADYAOAA3ADAAMQA0
ADUAIAAxADcAOQAxADQAOQAxADUANwA5ACAAMQAzADQAMgAxADcANwA0ADYAIAAwACAAMQAzADEA
MgAzADEAIAAwADsAfQANAAoAQABmAG8AbgB0AC0AZgBhAGMAZQANAAoACQB7AGYAbwBuAHQALQBm
AGEAbQBpAGwAeQA6ACIATQBTACAAUABHAG8AdABoAGkAYwAiADsADQAKAAkAcABhAG4AbwBzAGUA
LQAxADoAMgAgADEAMQAgADYAIAAwACAANwAgADIAIAA1ACAAOAAgADIAIAA0ADsADQAKAAkAbQBz
AG8ALQBmAG8AbgB0AC0AYwBoAGEAcgBzAGUAdAA6ADEAMgA4ADsADQAKAAkAbQBzAG8ALQBnAGUA
bgBlAHIAaQBjAC0AZgBvAG4AdAAtAGYAYQBtAGkAbAB5ADoAcwB3AGkAcwBzADsADQAKAAkAbQBz
AG8ALQBmAG8AbgB0AC0AcABpAHQAYwBoADoAdgBhAHIAaQBhAGIAbABlADsADQAKAAkAbQBzAG8A
LQBmAG8AbgB0AC0AcwBpAGcAbgBhAHQAdQByAGUAOgAtADUAMwA2ADgANwAwADEANAA1ACAAMQA3
ADkAMQA0ADkAMQA1ADcAOQAgADEAMwA0ADIAMQA3ADcANAA2ACAAMAAgADEAMwAxADIAMwAxACAA
MAA7AH0ADQAKAEAAZgBvAG4AdAAtAGYAYQBjAGUADQAKAAkAewBmAG8AbgB0AC0AZgBhAG0AaQBs
AHkAOgAiAFwAQABNAFMAIABQAEcAbwB0AGgAaQBjACIAOwANAAoACQBwAGEAbgBvAHMAZQAtADEA
OgAyACAAMQAxACAANgAgADAAIAA3ACAAMgAgADUAIAA4ACAAMgAgADQAOwANAAoACQBtAHMAbwAt
AGYAbwBuAHQALQBjAGgAYQByAHMAZQB0ADoAMQAyADgAOwANAAoACQBtAHMAbwAtAGcAZQBuAGUA
cgBpAGMALQBmAG8AbgB0AC0AZgBhAG0AaQBsAHkAOgBzAHcAaQBzAHMAOwANAAoACQBtAHMAbwAt
AGYAbwBuAHQALQBwAGkAdABjAGgAOgB2AGEAcgBpAGEAYgBsAGUAOwANAAoACQBtAHMAbwAtAGYA
bwBuAHQALQBzAGkAZwBuAGEAdAB1AHIAZQA6AC0ANQAzADYAOAA3ADAAMQA0ADUAIAAxADcAOQAx
ADQAOQAxADUANwA5ACAAMQAzADQAMgAxADcANwA0ADYAIAAwACAAMQAzADEAMgAzADEAIAAwADsA
fQANAAoAQABmAG8AbgB0AC0AZgBhAGMAZQANAAoACQB7AGYAbwBuAHQALQBmAGEAbQBpAGwAeQA6
ACIATQBWACAAQgBvAGwAaQAiADsADQAKAAkAcABhAG4AbwBzAGUALQAxADoAMgAgADAAIAA1ACAA
MAAgADMAIAAyACAAMAAgADkAIAAwACAAMAA7AA0ACgAJAG0AcwBvAC0AZgBvAG4AdAAtAGMAaABh
AHIAcwBlAHQAOgAwADsADQAKAAkAbQBzAG8ALQBnAGUAbgBlAHIAaQBjAC0AZgBvAG4AdAAtAGYA
YQBtAGkAbAB5ADoAYQB1AHQAbwA7AA0ACgAJAG0AcwBvAC0AZgBvAG4AdAAtAHAAaQB0AGMAaAA6
AHYAYQByAGkAYQBiAGwAZQA7AA0ACgAJAG0AcwBvAC0AZgBvAG4AdAAtAHMAaQBnAG4AYQB0AHUA
cgBlADoAMwAgADAAIAAyADUANgAgADAAIAAxACAAMAA7AH0ADQAKAEAAZgBvAG4AdAAtAGYAYQBj
AGUADQAKAAkAewBmAG8AbgB0AC0AZgBhAG0AaQBsAHkAOgAiAE0AeQBhAG4AbQBhAHIAIABUAGUA
eAB0ACIAOwANAAoACQBwAGEAbgBvAHMAZQAtADEAOgAyACAAMQAxACAANQAgADIAIAA0ACAAMgAg
ADQAIAAyACAAMgAgADMAOwANAAoACQBtAHMAbwAtAGYAbwBuAHQALQBjAGgAYQByAHMAZQB0ADoA
MAA7AA0ACgAJAG0AcwBvAC0AZwBlAG4AZQByAGkAYwAtAGYAbwBuAHQALQBmAGEAbQBpAGwAeQA6
AHMAdwBpAHMAcwA7AA0ACgAJAG0AcwBvAC0AZgBvAG4AdAAtAHAAaQB0AGMAaAA6AHYAYQByAGkA
YQBiAGwAZQA7AA0ACgAJAG0AcwBvAC0AZgBvAG4AdAAtAHMAaQBnAG4AYQB0AHUAcgBlADoALQAy
ADEANAA3ADQAOAAzADYANAA1ACAAMAAgADEAMAAyADQAIAAwACAAMQAgADAAOwB9AA0ACgBAAGYA
bwBuAHQALQBmAGEAYwBlAA0ACgAJAHsAZgBvAG4AdAAtAGYAYQBtAGkAbAB5ADoAIgBOAGkAcgBt
AGEAbABhACAAVQBJACIAOwANAAoACQBwAGEAbgBvAHMAZQAtADEAOgAyACAAMQAxACAANQAgADIA
IAA0ACAAMgAgADQAIAAyACAAMgAgADMAOwANAAoACQBtAHMAbwAtAGYAbwBuAHQALQBjAGgAYQBy
AHMAZQB0ADoAMAA7AA0ACgAJAG0AcwBvAC0AZwBlAG4AZQByAGkAYwAtAGYAbwBuAHQALQBmAGEA
bQBpAGwAeQA6AHMAdwBpAHMAcwA7AA0ACgAJAG0AcwBvAC0AZgBvAG4AdAAtAHAAaQB0AGMAaAA6
AHYAYQByAGkAYQBiAGwAZQA7AA0ACgAJAG0AcwBvAC0AZgBvAG4AdAAtAHMAaQBnAG4AYQB0AHUA
cgBlADoALQAyADEAMwAwADcAMwA5ADEANgA1ACAAMwAzADUANQA0ADUAMAA2ACAANQAxADIAIAAw
ACAAMQAgADAAOwB9AA0ACgBAAGYAbwBuAHQALQBmAGEAYwBlAA0ACgAJAHsAZgBvAG4AdAAtAGYA
YQBtAGkAbAB5ADoAIgBOAGkAcgBtAGEAbABhACAAVQBJACAAUwBlAG0AaQBsAGkAZwBoAHQAIgA7
AA0ACgAJAHAAYQBuAG8AcwBlAC0AMQA6ADIAIAAxADEAIAA0ACAAMgAgADQAIAAyACAANAAgADIA
IAAyACAAMwA7AA0ACgAJAG0AcwBvAC0AZgBvAG4AdAAtAGMAaABhAHIAcwBlAHQAOgAwADsADQAK
AAkAbQBzAG8ALQBnAGUAbgBlAHIAaQBjAC0AZgBvAG4AdAAtAGYAYQBtAGkAbAB5ADoAcwB3AGkA
cwBzADsADQAKAAkAbQBzAG8ALQBmAG8AbgB0AC0AcABpAHQAYwBoADoAdgBhAHIAaQBhAGIAbABl
ADsADQAKAAkAbQBzAG8ALQBmAG8AbgB0AC0AcwBpAGcAbgBhAHQAdQByAGUAOgAtADIAMQAzADAA
NwAzADkAMQA2ADUAIAAzADMANQA1ADQANQAwADYAIAA1ADEAMgAgADAAIAAxACAAMAA7AH0ADQAK
AEAAZgBvAG4AdAAtAGYAYQBjAGUADQAKAAkAewBmAG8AbgB0AC0AZgBhAG0AaQBsAHkAOgAiAFAA
YQBsAGEAdABpAG4AbwAgAEwAaQBuAG8AdAB5AHAAZQAiADsADQAKAAkAcABhAG4AbwBzAGUALQAx
ADoAMgAgADQAIAA1ACAAMgAgADUAIAA1ACAANQAgADMAIAAzACAANAA7AA0ACgAJAG0AcwBvAC0A
ZgBvAG4AdAAtAGMAaABhAHIAcwBlAHQAOgAyADAANAA7AA0ACgAJAG0AcwBvAC0AZwBlAG4AZQBy
AGkAYwAtAGYAbwBuAHQALQBmAGEAbQBpAGwAeQA6AHIAbwBtAGEAbgA7AA0ACgAJAG0AcwBvAC0A
ZgBvAG4AdAAtAHAAaQB0AGMAaAA6AHYAYQByAGkAYQBiAGwAZQA7AA0ACgAJAG0AcwBvAC0AZgBv
AG4AdAAtAHMAaQBnAG4AYQB0AHUAcgBlADoALQA1ADMANgA4ADcAMAAyADYANQAgADEAMAA3ADMA
NwA0ADEAOAA0ADMAIAAwACAAMAAgADQAMQA1ACAAMAA7AH0ADQAKAEAAZgBvAG4AdAAtAGYAYQBj
AGUADQAKAAkAewBmAG8AbgB0AC0AZgBhAG0AaQBsAHkAOgAiAFMAZQBnAG8AZQAgAE0ARABMADIA
IABBAHMAcwBlAHQAcwAiADsADQAKAAkAcABhAG4AbwBzAGUALQAxADoANQAgADEAMAAgADEAIAAy
ACAAMQAgADEAIAAxACAAMQAgADEAIAAxADsADQAKAAkAbQBzAG8ALQBmAG8AbgB0AC0AYwBoAGEA
cgBzAGUAdAA6ADAAOwANAAoACQBtAHMAbwAtAGcAZQBuAGUAcgBpAGMALQBmAG8AbgB0AC0AZgBh
AG0AaQBsAHkAOgByAG8AbQBhAG4AOwANAAoACQBtAHMAbwAtAGYAbwBuAHQALQBwAGkAdABjAGgA
OgB2AGEAcgBpAGEAYgBsAGUAOwANAAoACQBtAHMAbwAtAGYAbwBuAHQALQBzAGkAZwBuAGEAdAB1
AHIAZQA6ADMAIAAyADYAOAA0ADMANQA0ADUANgAgADAAIAAwACAAMQAgADAAOwB9AA0ACgBAAGYA
bwBuAHQALQBmAGEAYwBlAA0ACgAJAHsAZgBvAG4AdAAtAGYAYQBtAGkAbAB5ADoAIgBTAGUAZwBv
AGUAIABQAHIAaQBuAHQAIgA7AA0ACgAJAHAAYQBuAG8AcwBlAC0AMQA6ADIAIAAwACAANgAgADAA
IAAwACAAMAAgADAAIAAwACAAMAAgADAAOwANAAoACQBtAHMAbwAtAGYAbwBuAHQALQBjAGgAYQBy
AHMAZQB0ADoAMgAwADQAOwANAAoACQBtAHMAbwAtAGcAZQBuAGUAcgBpAGMALQBmAG8AbgB0AC0A
ZgBhAG0AaQBsAHkAOgBhAHUAdABvADsADQAKAAkAbQBzAG8ALQBmAG8AbgB0AC0AcABpAHQAYwBo
ADoAdgBhAHIAaQBhAGIAbABlADsADQAKAAkAbQBzAG8ALQBmAG8AbgB0AC0AcwBpAGcAbgBhAHQA
dQByAGUAOgA2ADUANQAgADAAIAAwACAAMAAgADEANQA5ACAAMAA7AH0ADQAKAEAAZgBvAG4AdAAt
AGYAYQBjAGUADQAKAAkAewBmAG8AbgB0AC0AZgBhAG0AaQBsAHkAOgAiAFMAZQBnAG8AZQAgAFMA
YwByAGkAcAB0ACIAOwANAAoACQBwAGEAbgBvAHMAZQAtADEAOgAyACAAMQAxACAANQAgADQAIAAy
ACAAMAAgADAAIAAwACAAMAAgADMAOwANAAoACQBtAHMAbwAtAGYAbwBuAHQALQBjAGgAYQByAHMA
ZQB0ADoAMgAwADQAOwANAAoACQBtAHMAbwAtAGcAZQBuAGUAcgBpAGMALQBmAG8AbgB0AC0AZgBh
AG0AaQBsAHkAOgBzAGMAcgBpAHAAdAA7AA0ACgAJAG0AcwBvAC0AZgBvAG4AdAAtAHAAaQB0AGMA
aAA6AHYAYQByAGkAYQBiAGwAZQA7AA0ACgAJAG0AcwBvAC0AZgBvAG4AdAAtAHMAaQBnAG4AYQB0
AHUAcgBlADoANgA1ADUAIAAwACAAMAAgADAAIAAxADUAOQAgADAAOwB9AA0ACgBAAGYAbwBuAHQA
LQBmAGEAYwBlAA0ACgAJAHsAZgBvAG4AdAAtAGYAYQBtAGkAbAB5ADoAIgBTAGUAZwBvAGUAIABV
AEkAIgA7AA0ACgAJAHAAYQBuAG8AcwBlAC0AMQA6ADIAIAAxADEAIAA1ACAAMgAgADQAIAAyACAA
NAAgADIAIAAyACAAMwA7AA0ACgAJAG0AcwBvAC0AZgBvAG4AdAAtAGMAaABhAHIAcwBlAHQAOgAy
ADAANAA7AA0ACgAJAG0AcwBvAC0AZwBlAG4AZQByAGkAYwAtAGYAbwBuAHQALQBmAGEAbQBpAGwA
eQA6AHMAdwBpAHMAcwA7AA0ACgAJAG0AcwBvAC0AZgBvAG4AdAAtAHAAaQB0AGMAaAA6AHYAYQBy
AGkAYQBiAGwAZQA7AA0ACgAJAG0AcwBvAC0AZgBvAG4AdAAtAHMAaQBnAG4AYQB0AHUAcgBlADoA
LQA0ADYAOQA3ADUAMAAwADEANwAgAC0AMQAwADcAMwA2ADgAMwAzADIAOQAgADkAIAAwACAANQAx
ADEAIAAwADsAfQANAAoAQABmAG8AbgB0AC0AZgBhAGMAZQANAAoACQB7AGYAbwBuAHQALQBmAGEA
bQBpAGwAeQA6ACIAUwBlAGcAbwBlACAAVQBJACAAQgBsAGEAYwBrACIAOwANAAoACQBwAGEAbgBv
AHMAZQAtADEAOgAyACAAMQAxACAAMQAwACAAMgAgADQAIAAyACAANAAgADIAIAAyACAAMwA7AA0A
CgAJAG0AcwBvAC0AZgBvAG4AdAAtAGMAaABhAHIAcwBlAHQAOgAyADAANAA7AA0ACgAJAG0AcwBv
AC0AZwBlAG4AZQByAGkAYwAtAGYAbwBuAHQALQBmAGEAbQBpAGwAeQA6AHMAdwBpAHMAcwA7AA0A
CgAJAG0AcwBvAC0AZgBvAG4AdAAtAHAAaQB0AGMAaAA6AHYAYQByAGkAYQBiAGwAZQA7AA0ACgAJ
AG0AcwBvAC0AZgBvAG4AdAAtAHMAaQBnAG4AYQB0AHUAcgBlADoALQA1ADMANgA4ADcAMAAxADQA
NQAgADEAMAA3ADMAOAAwADAAMwAxADkAIAAzADMAIAAwACAANAAxADUAIAAwADsAfQANAAoAQABm
AG8AbgB0AC0AZgBhAGMAZQANAAoACQB7AGYAbwBuAHQALQBmAGEAbQBpAGwAeQA6ACIAUwBlAGcA
bwBlACAAVQBJACAARQBtAG8AagBpACIAOwANAAoACQBwAGEAbgBvAHMAZQAtADEAOgAyACAAMQAx
ACAANQAgADIAIAA0ACAAMgAgADQAIAAyACAAMgAgADMAOwANAAoACQBtAHMAbwAtAGYAbwBuAHQA
LQBjAGgAYQByAHMAZQB0ADoAMAA7AA0ACgAJAG0AcwBvAC0AZwBlAG4AZQByAGkAYwAtAGYAbwBu
AHQALQBmAGEAbQBpAGwAeQA6AHMAdwBpAHMAcwA7AA0ACgAJAG0AcwBvAC0AZgBvAG4AdAAtAHAA
aQB0AGMAaAA6AHYAYQByAGkAYQBiAGwAZQA7AA0ACgAJAG0AcwBvAC0AZgBvAG4AdAAtAHMAaQBn
AG4AYQB0AHUAcgBlADoAMwAgADMAMwA1ADUANAA0ADMAMgAgADAAIAAwACAAMQAgADAAOwB9AA0A
CgBAAGYAbwBuAHQALQBmAGEAYwBlAA0ACgAJAHsAZgBvAG4AdAAtAGYAYQBtAGkAbAB5ADoAIgBT
AGUAZwBvAGUAIABVAEkAIABIAGkAcwB0AG8AcgBpAGMAIgA7AA0ACgAJAHAAYQBuAG8AcwBlAC0A
MQA6ADIAIAAxADEAIAA1ACAAMgAgADQAIAAyACAANAAgADIAIAAyACAAMwA7AA0ACgAJAG0AcwBv
AC0AZgBvAG4AdAAtAGMAaABhAHIAcwBlAHQAOgAwADsADQAKAAkAbQBzAG8ALQBnAGUAbgBlAHIA
aQBjAC0AZgBvAG4AdAAtAGYAYQBtAGkAbAB5ADoAcwB3AGkAcwBzADsADQAKAAkAbQBzAG8ALQBm
AG8AbgB0AC0AcABpAHQAYwBoADoAdgBhAHIAaQBhAGIAbABlADsADQAKAAkAbQBzAG8ALQBmAG8A
bgB0AC0AcwBpAGcAbgBhAHQAdQByAGUAOgAtADIAMQA0ADcANAA4ADMAMQA1ADMAIAAzADMANQA1
ADQANAAzADQAIAA2ADMANAAwADcAMwA2ACAAMAAgADEAIAAwADsAfQANAAoAQABmAG8AbgB0AC0A
ZgBhAGMAZQANAAoACQB7AGYAbwBuAHQALQBmAGEAbQBpAGwAeQA6ACIAUwBlAGcAbwBlACAAVQBJ
ACAATABpAGcAaAB0ACIAOwANAAoACQBwAGEAbgBvAHMAZQAtADEAOgAyACAAMQAxACAANQAgADIA
IAA0ACAAMgAgADQAIAAyACAAMgAgADMAOwANAAoACQBtAHMAbwAtAGYAbwBuAHQALQBjAGgAYQBy
AHMAZQB0ADoAMgAwADQAOwANAAoACQBtAHMAbwAtAGcAZQBuAGUAcgBpAGMALQBmAG8AbgB0AC0A
ZgBhAG0AaQBsAHkAOgBzAHcAaQBzAHMAOwANAAoACQBtAHMAbwAtAGYAbwBuAHQALQBwAGkAdABj
AGgAOgB2AGEAcgBpAGEAYgBsAGUAOwANAAoACQBtAHMAbwAtAGYAbwBuAHQALQBzAGkAZwBuAGEA
dAB1AHIAZQA6AC0ANAA2ADkANwA1ADAAMAAxADcAIAAtADEAMAA3ADMANgA4ADMAMwAyADkAIAA5
ACAAMAAgADUAMQAxACAAMAA7AH0ADQAKAEAAZgBvAG4AdAAtAGYAYQBjAGUADQAKAAkAewBmAG8A
bgB0AC0AZgBhAG0AaQBsAHkAOgAiAFMAZQBnAG8AZQAgAFUASQAgAFMAZQBtAGkAYgBvAGwAZAAi
ADsADQAKAAkAcABhAG4AbwBzAGUALQAxADoAMgAgADEAMQAgADcAIAAyACAANAAgADIAIAA0ACAA
MgAgADIAIAAzADsADQAKAAkAbQBzAG8ALQBmAG8AbgB0AC0AYwBoAGEAcgBzAGUAdAA6ADIAMAA0
ADsADQAKAAkAbQBzAG8ALQBnAGUAbgBlAHIAaQBjAC0AZgBvAG4AdAAtAGYAYQBtAGkAbAB5ADoA
cwB3AGkAcwBzADsADQAKAAkAbQBzAG8ALQBmAG8AbgB0AC0AcABpAHQAYwBoADoAdgBhAHIAaQBh
AGIAbABlADsADQAKAAkAbQBzAG8ALQBmAG8AbgB0AC0AcwBpAGcAbgBhAHQAdQByAGUAOgAtADQA
NgA5ADcANQAwADAAMQA3ACAALQAxADAANwAzADYAOAAzADMAMgA5ACAAOQAgADAAIAA1ADEAMQAg
ADAAOwB9AA0ACgBAAGYAbwBuAHQALQBmAGEAYwBlAA0ACgAJAHsAZgBvAG4AdAAtAGYAYQBtAGkA
bAB5ADoAIgBTAGUAZwBvAGUAIABVAEkAIABTAGUAbQBpAGwAaQBnAGgAdAAiADsADQAKAAkAcABh
AG4AbwBzAGUALQAxADoAMgAgADEAMQAgADQAIAAyACAANAAgADIAIAA0ACAAMgAgADIAIAAzADsA
DQAKAAkAbQBzAG8ALQBmAG8AbgB0AC0AYwBoAGEAcgBzAGUAdAA6ADIAMAA0ADsADQAKAAkAbQBz
AG8ALQBnAGUAbgBlAHIAaQBjAC0AZgBvAG4AdAAtAGYAYQBtAGkAbAB5ADoAcwB3AGkAcwBzADsA
DQAKAAkAbQBzAG8ALQBmAG8AbgB0AC0AcABpAHQAYwBoADoAdgBhAHIAaQBhAGIAbABlADsADQAK
AAkAbQBzAG8ALQBmAG8AbgB0AC0AcwBpAGcAbgBhAHQAdQByAGUAOgAtADQANgA5ADcANQAwADAA
MQA3ACAALQAxADAANwAzADYAOAAzADMAMgA5ACAAOQAgADAAIAA1ADEAMQAgADAAOwB9AA0ACgBA
AGYAbwBuAHQALQBmAGEAYwBlAA0ACgAJAHsAZgBvAG4AdAAtAGYAYQBtAGkAbAB5ADoAIgBTAGUA
ZwBvAGUAIABVAEkAIABTAHkAbQBiAG8AbAAiADsADQAKAAkAcABhAG4AbwBzAGUALQAxADoAMgAg
ADEAMQAgADUAIAAyACAANAAgADIAIAA0ACAAMgAgADIAIAAzADsADQAKAAkAbQBzAG8ALQBmAG8A
bgB0AC0AYwBoAGEAcgBzAGUAdAA6ADAAOwANAAoACQBtAHMAbwAtAGcAZQBuAGUAcgBpAGMALQBm
AG8AbgB0AC0AZgBhAG0AaQBsAHkAOgBzAHcAaQBzAHMAOwANAAoACQBtAHMAbwAtAGYAbwBuAHQA
LQBwAGkAdABjAGgAOgB2AGEAcgBpAGEAYgBsAGUAOwANAAoACQBtAHMAbwAtAGYAbwBuAHQALQBz
AGkAZwBuAGEAdAB1AHIAZQA6AC0AMgAxADQANwA0ADgAMwAxADYANQAgADMAMAAyADAANQA1ADQA
MAA3ACAAMgA2ADIAMQA0ADQAIAAwACAAMQAgADAAOwB9AA0ACgBAAGYAbwBuAHQALQBmAGEAYwBl
AA0ACgAJAHsAZgBvAG4AdAAtAGYAYQBtAGkAbAB5ADoAIgBcAEAAUwBpAG0AUwB1AG4AIgA7AA0A
CgAJAHAAYQBuAG8AcwBlAC0AMQA6ADIAIAAxACAANgAgADAAIAAzACAAMQAgADEAIAAxACAAMQAg
ADEAOwANAAoACQBtAHMAbwAtAGYAbwBuAHQALQBjAGgAYQByAHMAZQB0ADoAMQAzADQAOwANAAoA
CQBtAHMAbwAtAGcAZQBuAGUAcgBpAGMALQBmAG8AbgB0AC0AZgBhAG0AaQBsAHkAOgBhAHUAdABv
ADsADQAKAAkAbQBzAG8ALQBmAG8AbgB0AC0AcABpAHQAYwBoADoAdgBhAHIAaQBhAGIAbABlADsA
DQAKAAkAbQBzAG8ALQBmAG8AbgB0AC0AcwBpAGcAbgBhAHQAdQByAGUAOgAzACAANgA4ADAANAA2
ADAAMgA4ADgAIAAyADIAIAAwACAAMgA2ADIAMQA0ADUAIAAwADsAfQANAAoAQABmAG8AbgB0AC0A
ZgBhAGMAZQANAAoACQB7AGYAbwBuAHQALQBmAGEAbQBpAGwAeQA6AE4AUwBpAG0AUwB1AG4AOwAN
AAoACQBwAGEAbgBvAHMAZQAtADEAOgAyACAAMQAgADYAIAA5ACAAMwAgADEAIAAxACAAMQAgADEA
IAAxADsADQAKAAkAbQBzAG8ALQBmAG8AbgB0AC0AYwBoAGEAcgBzAGUAdAA6ADEAMwA0ADsADQAK
AAkAbQBzAG8ALQBnAGUAbgBlAHIAaQBjAC0AZgBvAG4AdAAtAGYAYQBtAGkAbAB5ADoAbQBvAGQA
ZQByAG4AOwANAAoACQBtAHMAbwAtAGYAbwBuAHQALQBwAGkAdABjAGgAOgBmAGkAeABlAGQAOwAN
AAoACQBtAHMAbwAtAGYAbwBuAHQALQBzAGkAZwBuAGEAdAB1AHIAZQA6ADYANAAzACAANgA4ADAA
NAA2ADAAMgA4ADgAIAAyADIAIAAwACAAMgA2ADIAMQA0ADUAIAAwADsAfQANAAoAQABmAG8AbgB0
AC0AZgBhAGMAZQANAAoACQB7AGYAbwBuAHQALQBmAGEAbQBpAGwAeQA6ACIAXABAAE4AUwBpAG0A
UwB1AG4AIgA7AA0ACgAJAHAAYQBuAG8AcwBlAC0AMQA6ADIAIAAxACAANgAgADkAIAAzACAAMQAg
ADEAIAAxACAAMQAgADEAOwANAAoACQBtAHMAbwAtAGYAbwBuAHQALQBjAGgAYQByAHMAZQB0ADoA
MQAzADQAOwANAAoACQBtAHMAbwAtAGcAZQBuAGUAcgBpAGMALQBmAG8AbgB0AC0AZgBhAG0AaQBs
AHkAOgBtAG8AZABlAHIAbgA7AA0ACgAJAG0AcwBvAC0AZgBvAG4AdAAtAHAAaQB0AGMAaAA6AGYA
aQB4AGUAZAA7AA0ACgAJAG0AcwBvAC0AZgBvAG4AdAAtAHMAaQBnAG4AYQB0AHUAcgBlADoANgA0
ADMAIAA2ADgAMAA0ADYAMAAyADgAOAAgADIAMgAgADAAIAAyADYAMgAxADQANQAgADAAOwB9AA0A
CgBAAGYAbwBuAHQALQBmAGEAYwBlAA0ACgAJAHsAZgBvAG4AdAAtAGYAYQBtAGkAbAB5ADoAUwBp
AG0AUwB1AG4ALQBFAHgAdABCADsADQAKAAkAcABhAG4AbwBzAGUALQAxADoAMgAgADEAIAA2ACAA
OQAgADYAIAAxACAAMQAgADEAIAAxACAAMQA7AA0ACgAJAG0AcwBvAC0AZgBvAG4AdAAtAGMAaABh
AHIAcwBlAHQAOgAxADMANAA7AA0ACgAJAG0AcwBvAC0AZwBlAG4AZQByAGkAYwAtAGYAbwBuAHQA
LQBmAGEAbQBpAGwAeQA6AG0AbwBkAGUAcgBuADsADQAKAAkAbQBzAG8ALQBmAG8AbgB0AC0AcABp
AHQAYwBoADoAZgBpAHgAZQBkADsADQAKAAkAbQBzAG8ALQBmAG8AbgB0AC0AcwBpAGcAbgBhAHQA
dQByAGUAOgAzACAAMQA2ADgANgA4ADkANgA2ADQAIAAxADYAIAAwACAAMgA2ADIAMQA0ADUAIAAw
ADsAfQANAAoAQABmAG8AbgB0AC0AZgBhAGMAZQANAAoACQB7AGYAbwBuAHQALQBmAGEAbQBpAGwA
eQA6ACIAXABAAFMAaQBtAFMAdQBuAC0ARQB4AHQAQgAiADsADQAKAAkAcABhAG4AbwBzAGUALQAx
ADoAMgAgADEAIAA2ACAAOQAgADYAIAAxACAAMQAgADEAIAAxACAAMQA7AA0ACgAJAG0AcwBvAC0A
ZgBvAG4AdAAtAGMAaABhAHIAcwBlAHQAOgAxADMANAA7AA0ACgAJAG0AcwBvAC0AZwBlAG4AZQBy
AGkAYwAtAGYAbwBuAHQALQBmAGEAbQBpAGwAeQA6AG0AbwBkAGUAcgBuADsADQAKAAkAbQBzAG8A
LQBmAG8AbgB0AC0AcABpAHQAYwBoADoAZgBpAHgAZQBkADsADQAKAAkAbQBzAG8ALQBmAG8AbgB0
AC0AcwBpAGcAbgBhAHQAdQByAGUAOgAzACAAMQA2ADgANgA4ADkANgA2ADQAIAAxADYAIAAwACAA
MgA2ADIAMQA0ADUAIAAwADsAfQANAAoAQABmAG8AbgB0AC0AZgBhAGMAZQANAAoACQB7AGYAbwBu
AHQALQBmAGEAbQBpAGwAeQA6ACIAUwBpAHQAawBhACAAUwBtAGEAbABsACIAOwANAAoACQBwAGEA
bgBvAHMAZQAtADEAOgAyACAAMAAgADUAIAA1ACAAMAAgADAAIAAwACAAMgAgADAAIAA0ADsADQAK
AAkAbQBzAG8ALQBmAG8AbgB0AC0AYwBoAGEAcgBzAGUAdAA6ADIAMAA0ADsADQAKAAkAbQBzAG8A
LQBnAGUAbgBlAHIAaQBjAC0AZgBvAG4AdAAtAGYAYQBtAGkAbAB5ADoAYQB1AHQAbwA7AA0ACgAJ
AG0AcwBvAC0AZgBvAG4AdAAtAHAAaQB0AGMAaAA6AHYAYQByAGkAYQBiAGwAZQA7AA0ACgAJAG0A
cwBvAC0AZgBvAG4AdAAtAHMAaQBnAG4AYQB0AHUAcgBlADoALQAxADYAMQAwADYAMQAxADkAOAA1
ACAAMQAwADcAMwA3ADUAMAAwADkAMQAgADAAIAAwACAANAAxADUAIAAwADsAfQANAAoAQABmAG8A
bgB0AC0AZgBhAGMAZQANAAoACQB7AGYAbwBuAHQALQBmAGEAbQBpAGwAeQA6ACIAUwBpAHQAawBh
ACAAVABlAHgAdAAiADsADQAKAAkAcABhAG4AbwBzAGUALQAxADoAMgAgADAAIAA1ACAANQAgADAA
IAAwACAAMAAgADIAIAAwACAANAA7AA0ACgAJAG0AcwBvAC0AZgBvAG4AdAAtAGMAaABhAHIAcwBl
AHQAOgAyADAANAA7AA0ACgAJAG0AcwBvAC0AZwBlAG4AZQByAGkAYwAtAGYAbwBuAHQALQBmAGEA
bQBpAGwAeQA6AGEAdQB0AG8AOwANAAoACQBtAHMAbwAtAGYAbwBuAHQALQBwAGkAdABjAGgAOgB2
AGEAcgBpAGEAYgBsAGUAOwANAAoACQBtAHMAbwAtAGYAbwBuAHQALQBzAGkAZwBuAGEAdAB1AHIA
ZQA6AC0AMQA2ADEAMAA2ADEAMQA5ADgANQAgADEAMAA3ADMANwA1ADAAMAA5ADEAIAAwACAAMAAg
ADQAMQA1ACAAMAA7AH0ADQAKAEAAZgBvAG4AdAAtAGYAYQBjAGUADQAKAAkAewBmAG8AbgB0AC0A
ZgBhAG0AaQBsAHkAOgAiAFMAaQB0AGsAYQAgAFMAdQBiAGgAZQBhAGQAaQBuAGcAIgA7AA0ACgAJ
AHAAYQBuAG8AcwBlAC0AMQA6ADIAIAAwACAANQAgADUAIAAwACAAMAAgADAAIAAyACAAMAAgADQA
OwANAAoACQBtAHMAbwAtAGYAbwBuAHQALQBjAGgAYQByAHMAZQB0ADoAMgAwADQAOwANAAoACQBt
AHMAbwAtAGcAZQBuAGUAcgBpAGMALQBmAG8AbgB0AC0AZgBhAG0AaQBsAHkAOgBhAHUAdABvADsA
DQAKAAkAbQBzAG8ALQBmAG8AbgB0AC0AcABpAHQAYwBoADoAdgBhAHIAaQBhAGIAbABlADsADQAK
AAkAbQBzAG8ALQBmAG8AbgB0AC0AcwBpAGcAbgBhAHQAdQByAGUAOgAtADEANgAxADAANgAxADEA
OQA4ADUAIAAxADAANwAzADcANQAwADAAOQAxACAAMAAgADAAIAA0ADEANQAgADAAOwB9AA0ACgBA
AGYAbwBuAHQALQBmAGEAYwBlAA0ACgAJAHsAZgBvAG4AdAAtAGYAYQBtAGkAbAB5ADoAIgBTAGkA
dABrAGEAIABIAGUAYQBkAGkAbgBnACIAOwANAAoACQBwAGEAbgBvAHMAZQAtADEAOgAyACAAMAAg
ADUAIAA1ACAAMAAgADAAIAAwACAAMgAgADAAIAA0ADsADQAKAAkAbQBzAG8ALQBmAG8AbgB0AC0A
YwBoAGEAcgBzAGUAdAA6ADIAMAA0ADsADQAKAAkAbQBzAG8ALQBnAGUAbgBlAHIAaQBjAC0AZgBv
AG4AdAAtAGYAYQBtAGkAbAB5ADoAYQB1AHQAbwA7AA0ACgAJAG0AcwBvAC0AZgBvAG4AdAAtAHAA
aQB0AGMAaAA6AHYAYQByAGkAYQBiAGwAZQA7AA0ACgAJAG0AcwBvAC0AZgBvAG4AdAAtAHMAaQBn
AG4AYQB0AHUAcgBlADoALQAxADYAMQAwADYAMQAxADkAOAA1ACAAMQAwADcAMwA3ADUAMAAwADkA
MQAgADAAIAAwACAANAAxADUAIAAwADsAfQANAAoAQABmAG8AbgB0AC0AZgBhAGMAZQANAAoACQB7
AGYAbwBuAHQALQBmAGEAbQBpAGwAeQA6ACIAUwBpAHQAawBhACAARABpAHMAcABsAGEAeQAiADsA
DQAKAAkAcABhAG4AbwBzAGUALQAxADoAMgAgADAAIAA1ACAANQAgADAAIAAwACAAMAAgADIAIAAw
ACAANAA7AA0ACgAJAG0AcwBvAC0AZgBvAG4AdAAtAGMAaABhAHIAcwBlAHQAOgAyADAANAA7AA0A
CgAJAG0AcwBvAC0AZwBlAG4AZQByAGkAYwAtAGYAbwBuAHQALQBmAGEAbQBpAGwAeQA6AGEAdQB0
AG8AOwANAAoACQBtAHMAbwAtAGYAbwBuAHQALQBwAGkAdABjAGgAOgB2AGEAcgBpAGEAYgBsAGUA
OwANAAoACQBtAHMAbwAtAGYAbwBuAHQALQBzAGkAZwBuAGEAdAB1AHIAZQA6AC0AMQA2ADEAMAA2
ADEAMQA5ADgANQAgADEAMAA3ADMANwA1ADAAMAA5ADEAIAAwACAAMAAgADQAMQA1ACAAMAA7AH0A
DQAKAEAAZgBvAG4AdAAtAGYAYQBjAGUADQAKAAkAewBmAG8AbgB0AC0AZgBhAG0AaQBsAHkAOgAi
AFMAaQB0AGsAYQAgAEIAYQBuAG4AZQByACIAOwANAAoACQBwAGEAbgBvAHMAZQAtADEAOgAyACAA
MAAgADUAIAA1ACAAMAAgADAAIAAwACAAMgAgADAAIAA0ADsADQAKAAkAbQBzAG8ALQBmAG8AbgB0
AC0AYwBoAGEAcgBzAGUAdAA6ADIAMAA0ADsADQAKAAkAbQBzAG8ALQBnAGUAbgBlAHIAaQBjAC0A
ZgBvAG4AdAAtAGYAYQBtAGkAbAB5ADoAYQB1AHQAbwA7AA0ACgAJAG0AcwBvAC0AZgBvAG4AdAAt
AHAAaQB0AGMAaAA6AHYAYQByAGkAYQBiAGwAZQA7AA0ACgAJAG0AcwBvAC0AZgBvAG4AdAAtAHMA
aQBnAG4AYQB0AHUAcgBlADoALQAxADYAMQAwADYAMQAxADkAOAA1ACAAMQAwADcAMwA3ADUAMAAw
ADkAMQAgADAAIAAwACAANAAxADUAIAAwADsAfQANAAoAQABmAG8AbgB0AC0AZgBhAGMAZQANAAoA
CQB7AGYAbwBuAHQALQBmAGEAbQBpAGwAeQA6ACIAVAByAGUAYgB1AGMAaABlAHQAIABNAFMAIgA7
AA0ACgAJAHAAYQBuAG8AcwBlAC0AMQA6ADIAIAAxADEAIAA2ACAAMwAgADIAIAAyACAAMgAgADIA
IAAyACAANAA7AA0ACgAJAG0AcwBvAC0AZgBvAG4AdAAtAGMAaABhAHIAcwBlAHQAOgAyADAANAA7
AA0ACgAJAG0AcwBvAC0AZwBlAG4AZQByAGkAYwAtAGYAbwBuAHQALQBmAGEAbQBpAGwAeQA6AHMA
dwBpAHMAcwA7AA0ACgAJAG0AcwBvAC0AZgBvAG4AdAAtAHAAaQB0AGMAaAA6AHYAYQByAGkAYQBi
AGwAZQA7AA0ACgAJAG0AcwBvAC0AZgBvAG4AdAAtAHMAaQBnAG4AYQB0AHUAcgBlADoAMQA2ADcA
MQAgADAAIAAwACAAMAAgADEANQA5ACAAMAA7AH0ADQAKAEAAZgBvAG4AdAAtAGYAYQBjAGUADQAK
AAkAewBmAG8AbgB0AC0AZgBhAG0AaQBsAHkAOgBWAGUAcgBkAGEAbgBhADsADQAKAAkAcABhAG4A
bwBzAGUALQAxADoAMgAgADEAMQAgADYAIAA0ACAAMwAgADUAIAA0ACAANAAgADIAIAA0ADsADQAK
AAkAbQBzAG8ALQBmAG8AbgB0AC0AYwBoAGEAcgBzAGUAdAA6ADIAMAA0ADsADQAKAAkAbQBzAG8A
LQBnAGUAbgBlAHIAaQBjAC0AZgBvAG4AdAAtAGYAYQBtAGkAbAB5ADoAcwB3AGkAcwBzADsADQAK
AAkAbQBzAG8ALQBmAG8AbgB0AC0AcABpAHQAYwBoADoAdgBhAHIAaQBhAGIAbABlADsADQAKAAkA
bQBzAG8ALQBmAG8AbgB0AC0AcwBpAGcAbgBhAHQAdQByAGUAOgAtADEANgAxADAANgAxADAAOQA0
ADUAIAAxADAANwAzADcANQAwADEAMAA3ACAAMQA2ACAAMAAgADQAMQA1ACAAMAA7AH0ADQAKAEAA
ZgBvAG4AdAAtAGYAYQBjAGUADQAKAAkAewBmAG8AbgB0AC0AZgBhAG0AaQBsAHkAOgBXAGUAYgBk
AGkAbgBnAHMAOwANAAoACQBwAGEAbgBvAHMAZQAtADEAOgA1ACAAMwAgADEAIAAyACAAMQAgADUA
IAA5ACAANgAgADcAIAAzADsADQAKAAkAbQBzAG8ALQBmAG8AbgB0AC0AYwBoAGEAcgBzAGUAdAA6
ADIAOwANAAoACQBtAHMAbwAtAGcAZQBuAGUAcgBpAGMALQBmAG8AbgB0AC0AZgBhAG0AaQBsAHkA
OgByAG8AbQBhAG4AOwANAAoACQBtAHMAbwAtAGYAbwBuAHQALQBwAGkAdABjAGgAOgB2AGEAcgBp
AGEAYgBsAGUAOwANAAoACQBtAHMAbwAtAGYAbwBuAHQALQBzAGkAZwBuAGEAdAB1AHIAZQA6ADAA
IAAyADYAOAA0ADMANQA0ADUANgAgADAAIAAwACAALQAyADEANAA3ADQAOAAzADYANAA4ACAAMAA7
AH0ADQAKAEAAZgBvAG4AdAAtAGYAYQBjAGUADQAKAAkAewBmAG8AbgB0AC0AZgBhAG0AaQBsAHkA
OgAiAFkAdQAgAEcAbwB0AGgAaQBjACIAOwANAAoACQBwAGEAbgBvAHMAZQAtADEAOgAyACAAMQAx
ACAANAAgADAAIAAwACAAMAAgADAAIAAwACAAMAAgADAAOwANAAoACQBtAHMAbwAtAGYAbwBuAHQA
LQBjAGgAYQByAHMAZQB0ADoAMQAyADgAOwANAAoACQBtAHMAbwAtAGcAZQBuAGUAcgBpAGMALQBm
AG8AbgB0AC0AZgBhAG0AaQBsAHkAOgBzAHcAaQBzAHMAOwANAAoACQBtAHMAbwAtAGYAbwBuAHQA
LQBwAGkAdABjAGgAOgB2AGEAcgBpAGEAYgBsAGUAOwANAAoACQBtAHMAbwAtAGYAbwBuAHQALQBz
AGkAZwBuAGEAdAB1AHIAZQA6AC0ANQAzADYAOAA3ADAAMQA0ADUAIAA3ADEANwA3ADQAOQA3ADUA
OQAgADIAMgAgADAAIAAxADMAMQAyADMAMQAgADAAOwB9AA0ACgBAAGYAbwBuAHQALQBmAGEAYwBl
AA0ACgAJAHsAZgBvAG4AdAAtAGYAYQBtAGkAbAB5ADoAIgBcAEAAWQB1ACAARwBvAHQAaABpAGMA
IgA7AA0ACgAJAHAAYQBuAG8AcwBlAC0AMQA6ADIAIAAxADEAIAA0ACAAMAAgADAAIAAwACAAMAAg
ADAAIAAwACAAMAA7AA0ACgAJAG0AcwBvAC0AZgBvAG4AdAAtAGMAaABhAHIAcwBlAHQAOgAxADIA
OAA7AA0ACgAJAG0AcwBvAC0AZwBlAG4AZQByAGkAYwAtAGYAbwBuAHQALQBmAGEAbQBpAGwAeQA6
AHMAdwBpAHMAcwA7AA0ACgAJAG0AcwBvAC0AZgBvAG4AdAAtAHAAaQB0AGMAaAA6AHYAYQByAGkA
YQBiAGwAZQA7AA0ACgAJAG0AcwBvAC0AZgBvAG4AdAAtAHMAaQBnAG4AYQB0AHUAcgBlADoALQA1
ADMANgA4ADcAMAAxADQANQAgADcAMQA3ADcANAA5ADcANQA5ACAAMgAyACAAMAAgADEAMwAxADIA
MwAxACAAMAA7AH0ADQAKAEAAZgBvAG4AdAAtAGYAYQBjAGUADQAKAAkAewBmAG8AbgB0AC0AZgBh
AG0AaQBsAHkAOgAiAFkAdQAgAEcAbwB0AGgAaQBjACAAVQBJACIAOwANAAoACQBwAGEAbgBvAHMA
ZQAtADEAOgAyACAAMQAxACAANQAgADAAIAAwACAAMAAgADAAIAAwACAAMAAgADAAOwANAAoACQBt
AHMAbwAtAGYAbwBuAHQALQBjAGgAYQByAHMAZQB0ADoAMQAyADgAOwANAAoACQBtAHMAbwAtAGcA
ZQBuAGUAcgBpAGMALQBmAG8AbgB0AC0AZgBhAG0AaQBsAHkAOgBzAHcAaQBzAHMAOwANAAoACQBt
AHMAbwAtAGYAbwBuAHQALQBwAGkAdABjAGgAOgB2AGEAcgBpAGEAYgBsAGUAOwANAAoACQBtAHMA
bwAtAGYAbwBuAHQALQBzAGkAZwBuAGEAdAB1AHIAZQA6AC0ANQAzADYAOAA3ADAAMQA0ADUAIAA3
ADEANwA3ADQAOQA3ADUAOQAgADIAMgAgADAAIAAxADMAMQAyADMAMQAgADAAOwB9AA0ACgBAAGYA
bwBuAHQALQBmAGEAYwBlAA0ACgAJAHsAZgBvAG4AdAAtAGYAYQBtAGkAbAB5ADoAIgBcAEAAWQB1
ACAARwBvAHQAaABpAGMAIABVAEkAIgA7AA0ACgAJAHAAYQBuAG8AcwBlAC0AMQA6ADIAIAAxADEA
IAA1ACAAMAAgADAAIAAwACAAMAAgADAAIAAwACAAMAA7AA0ACgAJAG0AcwBvAC0AZgBvAG4AdAAt
AGMAaABhAHIAcwBlAHQAOgAxADIAOAA7AA0ACgAJAG0AcwBvAC0AZwBlAG4AZQByAGkAYwAtAGYA
bwBuAHQALQBmAGEAbQBpAGwAeQA6AHMAdwBpAHMAcwA7AA0ACgAJAG0AcwBvAC0AZgBvAG4AdAAt
AHAAaQB0AGMAaAA6AHYAYQByAGkAYQBiAGwAZQA7AA0ACgAJAG0AcwBvAC0AZgBvAG4AdAAtAHMA
aQBnAG4AYQB0AHUAcgBlADoALQA1ADMANgA4ADcAMAAxADQANQAgADcAMQA3ADcANAA5ADcANQA5
ACAAMgAyACAAMAAgADEAMwAxADIAMwAxACAAMAA7AH0ADQAKAEAAZgBvAG4AdAAtAGYAYQBjAGUA
DQAKAAkAewBmAG8AbgB0AC0AZgBhAG0AaQBsAHkAOgAiAFkAdQAgAEcAbwB0AGgAaQBjACAAVQBJ
ACAAUwBlAG0AaQBiAG8AbABkACIAOwANAAoACQBwAGEAbgBvAHMAZQAtADEAOgAyACAAMQAxACAA
NwAgADAAIAAwACAAMAAgADAAIAAwACAAMAAgADAAOwANAAoACQBtAHMAbwAtAGYAbwBuAHQALQBj
AGgAYQByAHMAZQB0ADoAMQAyADgAOwANAAoACQBtAHMAbwAtAGcAZQBuAGUAcgBpAGMALQBmAG8A
bgB0AC0AZgBhAG0AaQBsAHkAOgBzAHcAaQBzAHMAOwANAAoACQBtAHMAbwAtAGYAbwBuAHQALQBw
AGkAdABjAGgAOgB2AGEAcgBpAGEAYgBsAGUAOwANAAoACQBtAHMAbwAtAGYAbwBuAHQALQBzAGkA
ZwBuAGEAdAB1AHIAZQA6AC0ANQAzADYAOAA3ADAAMQA0ADUAIAA3ADEANwA3ADQAOQA3ADUAOQAg
ADIAMgAgADAAIAAxADMAMQAyADMAMQAgADAAOwB9AA0ACgBAAGYAbwBuAHQALQBmAGEAYwBlAA0A
CgAJAHsAZgBvAG4AdAAtAGYAYQBtAGkAbAB5ADoAIgBcAEAAWQB1ACAARwBvAHQAaABpAGMAIABV
AEkAIABTAGUAbQBpAGIAbwBsAGQAIgA7AA0ACgAJAHAAYQBuAG8AcwBlAC0AMQA6ADIAIAAxADEA
IAA3ACAAMAAgADAAIAAwACAAMAAgADAAIAAwACAAMAA7AA0ACgAJAG0AcwBvAC0AZgBvAG4AdAAt
AGMAaABhAHIAcwBlAHQAOgAxADIAOAA7AA0ACgAJAG0AcwBvAC0AZwBlAG4AZQByAGkAYwAtAGYA
bwBuAHQALQBmAGEAbQBpAGwAeQA6AHMAdwBpAHMAcwA7AA0ACgAJAG0AcwBvAC0AZgBvAG4AdAAt
AHAAaQB0AGMAaAA6AHYAYQByAGkAYQBiAGwAZQA7AA0ACgAJAG0AcwBvAC0AZgBvAG4AdAAtAHMA
aQBnAG4AYQB0AHUAcgBlADoALQA1ADMANgA4ADcAMAAxADQANQAgADcAMQA3ADcANAA5ADcANQA5
ACAAMgAyACAAMAAgADEAMwAxADIAMwAxACAAMAA7AH0ADQAKAEAAZgBvAG4AdAAtAGYAYQBjAGUA
DQAKAAkAewBmAG8AbgB0AC0AZgBhAG0AaQBsAHkAOgAiAFkAdQAgAEcAbwB0AGgAaQBjACAATABp
AGcAaAB0ACIAOwANAAoACQBwAGEAbgBvAHMAZQAtADEAOgAyACAAMQAxACAAMwAgADAAIAAwACAA
MAAgADAAIAAwACAAMAAgADAAOwANAAoACQBtAHMAbwAtAGYAbwBuAHQALQBjAGgAYQByAHMAZQB0
ADoAMQAyADgAOwANAAoACQBtAHMAbwAtAGcAZQBuAGUAcgBpAGMALQBmAG8AbgB0AC0AZgBhAG0A
aQBsAHkAOgBzAHcAaQBzAHMAOwANAAoACQBtAHMAbwAtAGYAbwBuAHQALQBwAGkAdABjAGgAOgB2
AGEAcgBpAGEAYgBsAGUAOwANAAoACQBtAHMAbwAtAGYAbwBuAHQALQBzAGkAZwBuAGEAdAB1AHIA
ZQA6AC0ANQAzADYAOAA3ADAAMQA0ADUAIAA3ADEANwA3ADQAOQA3ADUAOQAgADIAMgAgADAAIAAx
ADMAMQAyADMAMQAgADAAOwB9AA0ACgBAAGYAbwBuAHQALQBmAGEAYwBlAA0ACgAJAHsAZgBvAG4A
dAAtAGYAYQBtAGkAbAB5ADoAIgBcAEAAWQB1ACAARwBvAHQAaABpAGMAIABMAGkAZwBoAHQAIgA7
AA0ACgAJAHAAYQBuAG8AcwBlAC0AMQA6ADIAIAAxADEAIAAzACAAMAAgADAAIAAwACAAMAAgADAA
IAAwACAAMAA7AA0ACgAJAG0AcwBvAC0AZgBvAG4AdAAtAGMAaABhAHIAcwBlAHQAOgAxADIAOAA7
AA0ACgAJAG0AcwBvAC0AZwBlAG4AZQByAGkAYwAtAGYAbwBuAHQALQBmAGEAbQBpAGwAeQA6AHMA
dwBpAHMAcwA7AA0ACgAJAG0AcwBvAC0AZgBvAG4AdAAtAHAAaQB0AGMAaAA6AHYAYQByAGkAYQBi
AGwAZQA7AA0ACgAJAG0AcwBvAC0AZgBvAG4AdAAtAHMAaQBnAG4AYQB0AHUAcgBlADoALQA1ADMA
NgA4ADcAMAAxADQANQAgADcAMQA3ADcANAA5ADcANQA5ACAAMgAyACAAMAAgADEAMwAxADIAMwAx
ACAAMAA7AH0ADQAKAEAAZgBvAG4AdAAtAGYAYQBjAGUADQAKAAkAewBmAG8AbgB0AC0AZgBhAG0A
aQBsAHkAOgAiAFkAdQAgAEcAbwB0AGgAaQBjACAAVQBJACAATABpAGcAaAB0ACIAOwANAAoACQBw
AGEAbgBvAHMAZQAtADEAOgAyACAAMQAxACAAMwAgADAAIAAwACAAMAAgADAAIAAwACAAMAAgADAA
OwANAAoACQBtAHMAbwAtAGYAbwBuAHQALQBjAGgAYQByAHMAZQB0ADoAMQAyADgAOwANAAoACQBt
AHMAbwAtAGcAZQBuAGUAcgBpAGMALQBmAG8AbgB0AC0AZgBhAG0AaQBsAHkAOgBzAHcAaQBzAHMA
OwANAAoACQBtAHMAbwAtAGYAbwBuAHQALQBwAGkAdABjAGgAOgB2AGEAcgBpAGEAYgBsAGUAOwAN
AAoACQBtAHMAbwAtAGYAbwBuAHQALQBzAGkAZwBuAGEAdAB1AHIAZQA6AC0ANQAzADYAOAA3ADAA
MQA0ADUAIAA3ADEANwA3ADQAOQA3ADUAOQAgADIAMgAgADAAIAAxADMAMQAyADMAMQAgADAAOwB9
AA0ACgBAAGYAbwBuAHQALQBmAGEAYwBlAA0ACgAJAHsAZgBvAG4AdAAtAGYAYQBtAGkAbAB5ADoA
IgBcAEAAWQB1ACAARwBvAHQAaABpAGMAIABVAEkAIABMAGkAZwBoAHQAIgA7AA0ACgAJAHAAYQBu
AG8AcwBlAC0AMQA6ADIAIAAxADEAIAAzACAAMAAgADAAIAAwACAAMAAgADAAIAAwACAAMAA7AA0A
CgAJAG0AcwBvAC0AZgBvAG4AdAAtAGMAaABhAHIAcwBlAHQAOgAxADIAOAA7AA0ACgAJAG0AcwBv
AC0AZwBlAG4AZQByAGkAYwAtAGYAbwBuAHQALQBmAGEAbQBpAGwAeQA6AHMAdwBpAHMAcwA7AA0A
CgAJAG0AcwBvAC0AZgBvAG4AdAAtAHAAaQB0AGMAaAA6AHYAYQByAGkAYQBiAGwAZQA7AA0ACgAJ
AG0AcwBvAC0AZgBvAG4AdAAtAHMAaQBnAG4AYQB0AHUAcgBlADoALQA1ADMANgA4ADcAMAAxADQA
NQAgADcAMQA3ADcANAA5ADcANQA5ACAAMgAyACAAMAAgADEAMwAxADIAMwAxACAAMAA7AH0ADQAK
AEAAZgBvAG4AdAAtAGYAYQBjAGUADQAKAAkAewBmAG8AbgB0AC0AZgBhAG0AaQBsAHkAOgAiAFkA
dQAgAEcAbwB0AGgAaQBjACAATQBlAGQAaQB1AG0AIgA7AA0ACgAJAHAAYQBuAG8AcwBlAC0AMQA6
ADIAIAAxADEAIAA1ACAAMAAgADAAIAAwACAAMAAgADAAIAAwACAAMAA7AA0ACgAJAG0AcwBvAC0A
ZgBvAG4AdAAtAGMAaABhAHIAcwBlAHQAOgAxADIAOAA7AA0ACgAJAG0AcwBvAC0AZwBlAG4AZQBy
AGkAYwAtAGYAbwBuAHQALQBmAGEAbQBpAGwAeQA6AHMAdwBpAHMAcwA7AA0ACgAJAG0AcwBvAC0A
ZgBvAG4AdAAtAHAAaQB0AGMAaAA6AHYAYQByAGkAYQBiAGwAZQA7AA0ACgAJAG0AcwBvAC0AZgBv
AG4AdAAtAHMAaQBnAG4AYQB0AHUAcgBlADoALQA1ADMANgA4ADcAMAAxADQANQAgADcAMQA3ADcA
NAA5ADcANQA5ACAAMgAyACAAMAAgADEAMwAxADIAMwAxACAAMAA7AH0ADQAKAEAAZgBvAG4AdAAt
AGYAYQBjAGUADQAKAAkAewBmAG8AbgB0AC0AZgBhAG0AaQBsAHkAOgAiAFwAQABZAHUAIABHAG8A
dABoAGkAYwAgAE0AZQBkAGkAdQBtACIAOwANAAoACQBwAGEAbgBvAHMAZQAtADEAOgAyACAAMQAx
ACAANQAgADAAIAAwACAAMAAgADAAIAAwACAAMAAgADAAOwANAAoACQBtAHMAbwAtAGYAbwBuAHQA
LQBjAGgAYQByAHMAZQB0ADoAMQAyADgAOwANAAoACQBtAHMAbwAtAGcAZQBuAGUAcgBpAGMALQBm
AG8AbgB0AC0AZgBhAG0AaQBsAHkAOgBzAHcAaQBzAHMAOwANAAoACQBtAHMAbwAtAGYAbwBuAHQA
LQBwAGkAdABjAGgAOgB2AGEAcgBpAGEAYgBsAGUAOwANAAoACQBtAHMAbwAtAGYAbwBuAHQALQBz
AGkAZwBuAGEAdAB1AHIAZQA6AC0ANQAzADYAOAA3ADAAMQA0ADUAIAA3ADEANwA3ADQAOQA3ADUA
OQAgADIAMgAgADAAIAAxADMAMQAyADMAMQAgADAAOwB9AA0ACgBAAGYAbwBuAHQALQBmAGEAYwBl
AA0ACgAJAHsAZgBvAG4AdAAtAGYAYQBtAGkAbAB5ADoAIgBZAHUAIABHAG8AdABoAGkAYwAgAFUA
SQAgAFMAZQBtAGkAbABpAGcAaAB0ACIAOwANAAoACQBwAGEAbgBvAHMAZQAtADEAOgAyACAAMQAx
ACAANAAgADAAIAAwACAAMAAgADAAIAAwACAAMAAgADAAOwANAAoACQBtAHMAbwAtAGYAbwBuAHQA
LQBjAGgAYQByAHMAZQB0ADoAMQAyADgAOwANAAoACQBtAHMAbwAtAGcAZQBuAGUAcgBpAGMALQBm
AG8AbgB0AC0AZgBhAG0AaQBsAHkAOgBzAHcAaQBzAHMAOwANAAoACQBtAHMAbwAtAGYAbwBuAHQA
LQBwAGkAdABjAGgAOgB2AGEAcgBpAGEAYgBsAGUAOwANAAoACQBtAHMAbwAtAGYAbwBuAHQALQBz
AGkAZwBuAGEAdAB1AHIAZQA6AC0ANQAzADYAOAA3ADAAMQA0ADUAIAA3ADEANwA3ADQAOQA3ADUA
OQAgADIAMgAgADAAIAAxADMAMQAyADMAMQAgADAAOwB9AA0ACgBAAGYAbwBuAHQALQBmAGEAYwBl
AA0ACgAJAHsAZgBvAG4AdAAtAGYAYQBtAGkAbAB5ADoAIgBcAEAAWQB1ACAARwBvAHQAaABpAGMA
IABVAEkAIABTAGUAbQBpAGwAaQBnAGgAdAAiADsADQAKAAkAcABhAG4AbwBzAGUALQAxADoAMgAg
ADEAMQAgADQAIAAwACAAMAAgADAAIAAwACAAMAAgADAAIAAwADsADQAKAAkAbQBzAG8ALQBmAG8A
bgB0AC0AYwBoAGEAcgBzAGUAdAA6ADEAMgA4ADsADQAKAAkAbQBzAG8ALQBnAGUAbgBlAHIAaQBj
AC0AZgBvAG4AdAAtAGYAYQBtAGkAbAB5ADoAcwB3AGkAcwBzADsADQAKAAkAbQBzAG8ALQBmAG8A
bgB0AC0AcABpAHQAYwBoADoAdgBhAHIAaQBhAGIAbABlADsADQAKAAkAbQBzAG8ALQBmAG8AbgB0
AC0AcwBpAGcAbgBhAHQAdQByAGUAOgAtADUAMwA2ADgANwAwADEANAA1ACAANwAxADcANwA0ADkA
NwA1ADkAIAAyADIAIAAwACAAMQAzADEAMgAzADEAIAAwADsAfQANAAoAQABmAG8AbgB0AC0AZgBh
AGMAZQANAAoACQB7AGYAbwBuAHQALQBmAGEAbQBpAGwAeQA6ACIASABvAGwAbwBMAGUAbgBzACAA
TQBEAEwAMgAgAEEAcwBzAGUAdABzACIAOwANAAoACQBwAGEAbgBvAHMAZQAtADEAOgA1ACAAMQAw
ACAAMQAgADIAIAAxACAAMQAgADEAIAAxACAAMQAgADEAOwANAAoACQBtAHMAbwAtAGYAbwBuAHQA
LQBjAGgAYQByAHMAZQB0ADoAMAA7AA0ACgAJAG0AcwBvAC0AZwBlAG4AZQByAGkAYwAtAGYAbwBu
AHQALQBmAGEAbQBpAGwAeQA6AHIAbwBtAGEAbgA7AA0ACgAJAG0AcwBvAC0AZgBvAG4AdAAtAHAA
aQB0AGMAaAA6AHYAYQByAGkAYQBiAGwAZQA7AA0ACgAJAG0AcwBvAC0AZgBvAG4AdAAtAHMAaQBn
AG4AYQB0AHUAcgBlADoAMwAgADIANgA4ADQAMwA1ADQANQA2ACAAMAAgADAAIAAxACAAMAA7AH0A
DQAKAEAAZgBvAG4AdAAtAGYAYQBjAGUADQAKAAkAewBmAG8AbgB0AC0AZgBhAG0AaQBsAHkAOgAi
AE0AVAAgAEUAeAB0AHIAYQAiADsADQAKAAkAcABhAG4AbwBzAGUALQAxADoANQAgADUAIAAxACAA
MgAgADEAIAAyACAANQAgADIAIAAyACAAMgA7AA0ACgAJAG0AcwBvAC0AZgBvAG4AdAAtAGMAaABh
AHIAcwBlAHQAOgAyADsADQAKAAkAbQBzAG8ALQBnAGUAbgBlAHIAaQBjAC0AZgBvAG4AdAAtAGYA
YQBtAGkAbAB5ADoAcgBvAG0AYQBuADsADQAKAAkAbQBzAG8ALQBmAG8AbgB0AC0AcABpAHQAYwBo
ADoAdgBhAHIAaQBhAGIAbABlADsADQAKAAkAbQBzAG8ALQBmAG8AbgB0AC0AcwBpAGcAbgBhAHQA
dQByAGUAOgAwACAAMgA2ADgANAAzADUANAA1ADYAIAAwACAAMAAgAC0AMgAxADQANwA0ADgAMwA2
ADQAOAAgADAAOwB9AA0ACgBAAGYAbwBuAHQALQBmAGEAYwBlAA0ACgAJAHsAZgBvAG4AdAAtAGYA
YQBtAGkAbAB5ADoAIgBcAEAAQQByAGkAYQBsACAAVQBuAGkAYwBvAGQAZQAgAE0AUwAiADsADQAK
AAkAcABhAG4AbwBzAGUALQAxADoAMgAgADEAMQAgADYAIAA0ACAAMgAgADIAIAAyACAAMgAgADIA
IAA0ADsADQAKAAkAbQBzAG8ALQBmAG8AbgB0AC0AYwBoAGEAcgBzAGUAdAA6ADEAMgA4ADsADQAK
AAkAbQBzAG8ALQBnAGUAbgBlAHIAaQBjAC0AZgBvAG4AdAAtAGYAYQBtAGkAbAB5ADoAcwB3AGkA
cwBzADsADQAKAAkAbQBzAG8ALQBmAG8AbgB0AC0AcABpAHQAYwBoADoAdgBhAHIAaQBhAGIAbABl
ADsADQAKAAkAbQBzAG8ALQBmAG8AbgB0AC0AcwBpAGcAbgBhAHQAdQByAGUAOgAtADEAMwA0ADIA
MwA4ADIAMAA5ACAALQAzADcAMQAxADkANQA5ADAANQAgADYAMwAgADAAIAA0ADEAMgA5ADIANwA5
ACAAMAA7AH0ADQAKAEAAZgBvAG4AdAAtAGYAYQBjAGUADQAKAAkAewBmAG8AbgB0AC0AZgBhAG0A
aQBsAHkAOgAiAFcAaQBuAGcAZABpAG4AZwBzACAAMgAiADsADQAKAAkAcABhAG4AbwBzAGUALQAx
ADoANQAgADIAIAAxACAAMgAgADEAIAA1ACAANwAgADcAIAA3ACAANwA7AA0ACgAJAG0AcwBvAC0A
ZgBvAG4AdAAtAGMAaABhAHIAcwBlAHQAOgAyADsADQAKAAkAbQBzAG8ALQBnAGUAbgBlAHIAaQBj
AC0AZgBvAG4AdAAtAGYAYQBtAGkAbAB5ADoAcgBvAG0AYQBuADsADQAKAAkAbQBzAG8ALQBmAG8A
bgB0AC0AcABpAHQAYwBoADoAdgBhAHIAaQBhAGIAbABlADsADQAKAAkAbQBzAG8ALQBmAG8AbgB0
AC0AcwBpAGcAbgBhAHQAdQByAGUAOgAwACAAMgA2ADgANAAzADUANAA1ADYAIAAwACAAMAAgAC0A
MgAxADQANwA0ADgAMwA2ADQAOAAgADAAOwB9AA0ACgBAAGYAbwBuAHQALQBmAGEAYwBlAA0ACgAJ
AHsAZgBvAG4AdAAtAGYAYQBtAGkAbAB5ADoAIgBXAGkAbgBnAGQAaQBuAGcAcwAgADMAIgA7AA0A
CgAJAHAAYQBuAG8AcwBlAC0AMQA6ADUAIAA0ACAAMQAgADIAIAAxACAAOAAgADcAIAA3ACAANwAg
ADcAOwANAAoACQBtAHMAbwAtAGYAbwBuAHQALQBjAGgAYQByAHMAZQB0ADoAMgA7AA0ACgAJAG0A
cwBvAC0AZwBlAG4AZQByAGkAYwAtAGYAbwBuAHQALQBmAGEAbQBpAGwAeQA6AHIAbwBtAGEAbgA7
AA0ACgAJAG0AcwBvAC0AZgBvAG4AdAAtAHAAaQB0AGMAaAA6AHYAYQByAGkAYQBiAGwAZQA7AA0A
CgAJAG0AcwBvAC0AZgBvAG4AdAAtAHMAaQBnAG4AYQB0AHUAcgBlADoAMAAgADIANgA4ADQAMwA1
ADQANQA2ACAAMAAgADAAIAAtADIAMQA0ADcANAA4ADMANgA0ADgAIAAwADsAfQANAAoAQABmAG8A
bgB0AC0AZgBhAGMAZQANAAoACQB7AGYAbwBuAHQALQBmAGEAbQBpAGwAeQA6AEEAbABnAGUAcgBp
AGEAbgA7AA0ACgAJAHAAYQBuAG8AcwBlAC0AMQA6ADQAIAAyACAANwAgADUAIAA0ACAAMQAwACAA
MgAgADYAIAA3ACAAMgA7AA0ACgAJAG0AcwBvAC0AZgBvAG4AdAAtAGMAaABhAHIAcwBlAHQAOgAw
ADsADQAKAAkAbQBzAG8ALQBnAGUAbgBlAHIAaQBjAC0AZgBvAG4AdAAtAGYAYQBtAGkAbAB5ADoA
ZABlAGMAbwByAGEAdABpAHYAZQA7AA0ACgAJAG0AcwBvAC0AZgBvAG4AdAAtAHAAaQB0AGMAaAA6
AHYAYQByAGkAYQBiAGwAZQA7AA0ACgAJAG0AcwBvAC0AZgBvAG4AdAAtAHMAaQBnAG4AYQB0AHUA
cgBlADoAMwAgADAAIAAwACAAMAAgADEAIAAwADsAfQANAAoAQABmAG8AbgB0AC0AZgBhAGMAZQAN
AAoACQB7AGYAbwBuAHQALQBmAGEAbQBpAGwAeQA6ACIAQgBhAHMAawBlAHIAdgBpAGwAbABlACAA
TwBsAGQAIABGAGEAYwBlACIAOwANAAoACQBwAGEAbgBvAHMAZQAtADEAOgAyACAAMgAgADYAIAAy
ACAAOAAgADUAIAA1ACAAMgAgADMAIAAzADsADQAKAAkAbQBzAG8ALQBmAG8AbgB0AC0AYwBoAGEA
cgBzAGUAdAA6ADAAOwANAAoACQBtAHMAbwAtAGcAZQBuAGUAcgBpAGMALQBmAG8AbgB0AC0AZgBh
AG0AaQBsAHkAOgByAG8AbQBhAG4AOwANAAoACQBtAHMAbwAtAGYAbwBuAHQALQBwAGkAdABjAGgA
OgB2AGEAcgBpAGEAYgBsAGUAOwANAAoACQBtAHMAbwAtAGYAbwBuAHQALQBzAGkAZwBuAGEAdAB1
AHIAZQA6ADMAIAAwACAAMAAgADAAIAAxACAAMAA7AH0ADQAKAEAAZgBvAG4AdAAtAGYAYQBjAGUA
DQAKAAkAewBmAG8AbgB0AC0AZgBhAG0AaQBsAHkAOgAiAEIAYQB1AGgAYQB1AHMAIAA5ADMAIgA7
AA0ACgAJAHAAYQBuAG8AcwBlAC0AMQA6ADQAIAAzACAAOQAgADUAIAAyACAAMQAxACAAMgAgADIA
IAAxADIAIAAyADsADQAKAAkAbQBzAG8ALQBmAG8AbgB0AC0AYwBoAGEAcgBzAGUAdAA6ADAAOwAN
AAoACQBtAHMAbwAtAGcAZQBuAGUAcgBpAGMALQBmAG8AbgB0AC0AZgBhAG0AaQBsAHkAOgBkAGUA
YwBvAHIAYQB0AGkAdgBlADsADQAKAAkAbQBzAG8ALQBmAG8AbgB0AC0AcABpAHQAYwBoADoAdgBh
AHIAaQBhAGIAbABlADsADQAKAAkAbQBzAG8ALQBmAG8AbgB0AC0AcwBpAGcAbgBhAHQAdQByAGUA
OgAzACAAMAAgADAAIAAwACAAMQAgADAAOwB9AA0ACgBAAGYAbwBuAHQALQBmAGEAYwBlAA0ACgAJ
AHsAZgBvAG4AdAAtAGYAYQBtAGkAbAB5ADoAIgBCAGUAbABsACAATQBUACIAOwANAAoACQBwAGEA
bgBvAHMAZQAtADEAOgAyACAAMgAgADUAIAAzACAANgAgADMAIAA1ACAAMgAgADMAIAAzADsADQAK
AAkAbQBzAG8ALQBmAG8AbgB0AC0AYwBoAGEAcgBzAGUAdAA6ADAAOwANAAoACQBtAHMAbwAtAGcA
ZQBuAGUAcgBpAGMALQBmAG8AbgB0AC0AZgBhAG0AaQBsAHkAOgByAG8AbQBhAG4AOwANAAoACQBt
AHMAbwAtAGYAbwBuAHQALQBwAGkAdABjAGgAOgB2AGEAcgBpAGEAYgBsAGUAOwANAAoACQBtAHMA
bwAtAGYAbwBuAHQALQBzAGkAZwBuAGEAdAB1AHIAZQA6ADMAIAAwACAAMAAgADAAIAAxACAAMAA7
AH0ADQAKAEAAZgBvAG4AdAAtAGYAYQBjAGUADQAKAAkAewBmAG8AbgB0AC0AZgBhAG0AaQBsAHkA
OgAiAEIAZQByAGwAaQBuACAAUwBhAG4AcwAgAEYAQgAiADsADQAKAAkAcABhAG4AbwBzAGUALQAx
ADoAMgAgADEANAAgADYAIAAyACAAMgAgADUAIAAyACAAMgAgADMAIAA2ADsADQAKAAkAbQBzAG8A
LQBmAG8AbgB0AC0AYwBoAGEAcgBzAGUAdAA6ADAAOwANAAoACQBtAHMAbwAtAGcAZQBuAGUAcgBp
AGMALQBmAG8AbgB0AC0AZgBhAG0AaQBsAHkAOgBzAHcAaQBzAHMAOwANAAoACQBtAHMAbwAtAGYA
bwBuAHQALQBwAGkAdABjAGgAOgB2AGEAcgBpAGEAYgBsAGUAOwANAAoACQBtAHMAbwAtAGYAbwBu
AHQALQBzAGkAZwBuAGEAdAB1AHIAZQA6ADMAIAAwACAAMAAgADAAIAAxACAAMAA7AH0ADQAKAEAA
ZgBvAG4AdAAtAGYAYQBjAGUADQAKAAkAewBmAG8AbgB0AC0AZgBhAG0AaQBsAHkAOgAiAEIAZQBy
AG4AYQByAGQAIABNAFQAIABDAG8AbgBkAGUAbgBzAGUAZAAiADsADQAKAAkAcABhAG4AbwBzAGUA
LQAxADoAMgAgADUAIAA4ACAANgAgADYAIAA5ACAANQAgADIAIAA0ACAANAA7AA0ACgAJAG0AcwBv
AC0AZgBvAG4AdAAtAGMAaABhAHIAcwBlAHQAOgAwADsADQAKAAkAbQBzAG8ALQBnAGUAbgBlAHIA
aQBjAC0AZgBvAG4AdAAtAGYAYQBtAGkAbAB5ADoAcgBvAG0AYQBuADsADQAKAAkAbQBzAG8ALQBm
AG8AbgB0AC0AcABpAHQAYwBoADoAdgBhAHIAaQBhAGIAbABlADsADQAKAAkAbQBzAG8ALQBmAG8A
bgB0AC0AcwBpAGcAbgBhAHQAdQByAGUAOgAzACAAMAAgADAAIAAwACAAMQAgADAAOwB9AA0ACgBA
AGYAbwBuAHQALQBmAGEAYwBlAA0ACgAJAHsAZgBvAG4AdAAtAGYAYQBtAGkAbAB5ADoAIgBCAG8A
ZABvAG4AaQAgAE0AVAAgAFAAbwBzAHQAZQByACAAQwBvAG0AcAByAGUAcwBzAGUAZAAiADsADQAK
AAkAcABhAG4AbwBzAGUALQAxADoAMgAgADcAIAA3ACAANgAgADgAIAA2ACAAMQAgADUAIAAyACAA
NAA7AA0ACgAJAG0AcwBvAC0AZgBvAG4AdAAtAGMAaABhAHIAcwBlAHQAOgAwADsADQAKAAkAbQBz
AG8ALQBnAGUAbgBlAHIAaQBjAC0AZgBvAG4AdAAtAGYAYQBtAGkAbAB5ADoAcgBvAG0AYQBuADsA
DQAKAAkAbQBzAG8ALQBmAG8AbgB0AC0AcABpAHQAYwBoADoAdgBhAHIAaQBhAGIAbABlADsADQAK
AAkAbQBzAG8ALQBmAG8AbgB0AC0AcwBpAGcAbgBhAHQAdQByAGUAOgA3ACAAMAAgADAAIAAwACAA
MQA3ACAAMAA7AH0ADQAKAEAAZgBvAG4AdAAtAGYAYQBjAGUADQAKAAkAewBmAG8AbgB0AC0AZgBh
AG0AaQBsAHkAOgAiAEIAcgBpAHQAYQBuAG4AaQBjACAAQgBvAGwAZAAiADsADQAKAAkAcABhAG4A
bwBzAGUALQAxADoAMgAgADEAMQAgADkAIAAzACAANgAgADcAIAAzACAAMgAgADIAIAA0ADsADQAK
AAkAbQBzAG8ALQBmAG8AbgB0AC0AYwBoAGEAcgBzAGUAdAA6ADAAOwANAAoACQBtAHMAbwAtAGcA
ZQBuAGUAcgBpAGMALQBmAG8AbgB0AC0AZgBhAG0AaQBsAHkAOgBzAHcAaQBzAHMAOwANAAoACQBt
AHMAbwAtAGYAbwBuAHQALQBwAGkAdABjAGgAOgB2AGEAcgBpAGEAYgBsAGUAOwANAAoACQBtAHMA
bwAtAGYAbwBuAHQALQBzAGkAZwBuAGEAdAB1AHIAZQA6ADMAIAAwACAAMAAgADAAIAAxACAAMAA7
AH0ADQAKAEAAZgBvAG4AdAAtAGYAYQBjAGUADQAKAAkAewBmAG8AbgB0AC0AZgBhAG0AaQBsAHkA
OgBCAHIAbwBhAGQAdwBhAHkAOwANAAoACQBwAGEAbgBvAHMAZQAtADEAOgA0ACAANAAgADkAIAA1
ACAAOAAgADEAMQAgADIAIAAyACAANQAgADIAOwANAAoACQBtAHMAbwAtAGYAbwBuAHQALQBjAGgA
YQByAHMAZQB0ADoAMAA7AA0ACgAJAG0AcwBvAC0AZwBlAG4AZQByAGkAYwAtAGYAbwBuAHQALQBm
AGEAbQBpAGwAeQA6AGQAZQBjAG8AcgBhAHQAaQB2AGUAOwANAAoACQBtAHMAbwAtAGYAbwBuAHQA
LQBwAGkAdABjAGgAOgB2AGEAcgBpAGEAYgBsAGUAOwANAAoACQBtAHMAbwAtAGYAbwBuAHQALQBz
AGkAZwBuAGEAdAB1AHIAZQA6ADMAIAAwACAAMAAgADAAIAAxACAAMAA7AH0ADQAKAEAAZgBvAG4A
dAAtAGYAYQBjAGUADQAKAAkAewBmAG8AbgB0AC0AZgBhAG0AaQBsAHkAOgAiAEIAcgB1AHMAaAAg
AFMAYwByAGkAcAB0ACAATQBUACIAOwANAAoACQBwAGEAbgBvAHMAZQAtADEAOgAzACAANgAgADgA
IAAyACAANAAgADQAIAA2ACAANwAgADMAIAA0ADsADQAKAAkAbQBzAG8ALQBmAG8AbgB0AC0AYwBo
AGEAcgBzAGUAdAA6ADAAOwANAAoACQBtAHMAbwAtAGcAZQBuAGUAcgBpAGMALQBmAG8AbgB0AC0A
ZgBhAG0AaQBsAHkAOgBzAGMAcgBpAHAAdAA7AA0ACgAJAG0AcwBvAC0AZgBvAG4AdAAtAHAAaQB0
AGMAaAA6AHYAYQByAGkAYQBiAGwAZQA7AA0ACgAJAG0AcwBvAC0AZgBvAG4AdAAtAHMAaQBnAG4A
YQB0AHUAcgBlADoAMwAgADAAIAAwACAAMAAgADEAIAAwADsAfQANAAoAQABmAG8AbgB0AC0AZgBh
AGMAZQANAAoACQB7AGYAbwBuAHQALQBmAGEAbQBpAGwAeQA6ACIAQwBhAGwAaQBmAG8AcgBuAGkA
YQBuACAARgBCACIAOwANAAoACQBwAGEAbgBvAHMAZQAtADEAOgAyACAANwAgADQAIAAzACAANgAg
ADgAIAAxADEAIAAzACAAMgAgADQAOwANAAoACQBtAHMAbwAtAGYAbwBuAHQALQBjAGgAYQByAHMA
ZQB0ADoAMAA7AA0ACgAJAG0AcwBvAC0AZwBlAG4AZQByAGkAYwAtAGYAbwBuAHQALQBmAGEAbQBp
AGwAeQA6AHIAbwBtAGEAbgA7AA0ACgAJAG0AcwBvAC0AZgBvAG4AdAAtAHAAaQB0AGMAaAA6AHYA
YQByAGkAYQBiAGwAZQA7AA0ACgAJAG0AcwBvAC0AZgBvAG4AdAAtAHMAaQBnAG4AYQB0AHUAcgBl
ADoAMwAgADAAIAAwACAAMAAgADEAIAAwADsAfQANAAoAQABmAG8AbgB0AC0AZgBhAGMAZQANAAoA
CQB7AGYAbwBuAHQALQBmAGEAbQBpAGwAeQA6AEMAZQBuAHQAYQB1AHIAOwANAAoACQBwAGEAbgBv
AHMAZQAtADEAOgAyACAAMwAgADUAIAA0ACAANQAgADIAIAA1ACAAMgAgADMAIAA0ADsADQAKAAkA
bQBzAG8ALQBmAG8AbgB0AC0AYwBoAGEAcgBzAGUAdAA6ADAAOwANAAoACQBtAHMAbwAtAGcAZQBu
AGUAcgBpAGMALQBmAG8AbgB0AC0AZgBhAG0AaQBsAHkAOgByAG8AbQBhAG4AOwANAAoACQBtAHMA
bwAtAGYAbwBuAHQALQBwAGkAdABjAGgAOgB2AGEAcgBpAGEAYgBsAGUAOwANAAoACQBtAHMAbwAt
AGYAbwBuAHQALQBzAGkAZwBuAGEAdAB1AHIAZQA6ADMAIAAwACAAMAAgADAAIAAxACAAMAA7AH0A
DQAKAEAAZgBvAG4AdAAtAGYAYQBjAGUADQAKAAkAewBmAG8AbgB0AC0AZgBhAG0AaQBsAHkAOgAi
AEMAZQBuAHQAdQByAHkAIABHAG8AdABoAGkAYwAiADsADQAKAAkAcABhAG4AbwBzAGUALQAxADoA
MgAgADEAMQAgADUAIAAyACAAMgAgADIAIAAyACAAMgAgADIAIAA0ADsADQAKAAkAbQBzAG8ALQBm
AG8AbgB0AC0AYwBoAGEAcgBzAGUAdAA6ADIAMAA0ADsADQAKAAkAbQBzAG8ALQBnAGUAbgBlAHIA
aQBjAC0AZgBvAG4AdAAtAGYAYQBtAGkAbAB5ADoAcwB3AGkAcwBzADsADQAKAAkAbQBzAG8ALQBm
AG8AbgB0AC0AcABpAHQAYwBoADoAdgBhAHIAaQBhAGIAbABlADsADQAKAAkAbQBzAG8ALQBmAG8A
bgB0AC0AcwBpAGcAbgBhAHQAdQByAGUAOgA2ADQANwAgADAAIAAwACAAMAAgADEANQA5ACAAMAA7
AH0ADQAKAEAAZgBvAG4AdAAtAGYAYQBjAGUADQAKAAkAewBmAG8AbgB0AC0AZgBhAG0AaQBsAHkA
OgBDAGgAaQBsAGwAZQByADsADQAKAAkAcABhAG4AbwBzAGUALQAxADoANAAgADIAIAA0ACAANAAg
ADMAIAAxADYAIAA3ACAAMgAgADYAIAAyADsADQAKAAkAbQBzAG8ALQBmAG8AbgB0AC0AYwBoAGEA
cgBzAGUAdAA6ADAAOwANAAoACQBtAHMAbwAtAGcAZQBuAGUAcgBpAGMALQBmAG8AbgB0AC0AZgBh
AG0AaQBsAHkAOgBkAGUAYwBvAHIAYQB0AGkAdgBlADsADQAKAAkAbQBzAG8ALQBmAG8AbgB0AC0A
cABpAHQAYwBoADoAdgBhAHIAaQBhAGIAbABlADsADQAKAAkAbQBzAG8ALQBmAG8AbgB0AC0AcwBp
AGcAbgBhAHQAdQByAGUAOgAzACAAMAAgADAAIAAwACAAMQAgADAAOwB9AA0ACgBAAGYAbwBuAHQA
LQBmAGEAYwBlAA0ACgAJAHsAZgBvAG4AdAAtAGYAYQBtAGkAbAB5ADoAIgBDAG8AbABvAG4AbgBh
ACAATQBUACIAOwANAAoACQBwAGEAbgBvAHMAZQAtADEAOgA0ACAAMgAgADgAIAA1ACAANgAgADIA
IAAyACAAMwAgADIAIAAzADsADQAKAAkAbQBzAG8ALQBmAG8AbgB0AC0AYwBoAGEAcgBzAGUAdAA6
ADAAOwANAAoACQBtAHMAbwAtAGcAZQBuAGUAcgBpAGMALQBmAG8AbgB0AC0AZgBhAG0AaQBsAHkA
OgBkAGUAYwBvAHIAYQB0AGkAdgBlADsADQAKAAkAbQBzAG8ALQBmAG8AbgB0AC0AcABpAHQAYwBo
ADoAdgBhAHIAaQBhAGIAbABlADsADQAKAAkAbQBzAG8ALQBmAG8AbgB0AC0AcwBpAGcAbgBhAHQA
dQByAGUAOgAzACAAMAAgADAAIAAwACAAMQAgADAAOwB9AA0ACgBAAGYAbwBuAHQALQBmAGEAYwBl
AA0ACgAJAHsAZgBvAG4AdAAtAGYAYQBtAGkAbAB5ADoAIgBDAG8AbwBwAGUAcgAgAEIAbABhAGMA
awAiADsADQAKAAkAcABhAG4AbwBzAGUALQAxADoAMgAgADgAIAA5ACAANAAgADQAIAAzACAAMQAx
ACAAMgAgADQAIAA0ADsADQAKAAkAbQBzAG8ALQBmAG8AbgB0AC0AYwBoAGEAcgBzAGUAdAA6ADAA
OwANAAoACQBtAHMAbwAtAGcAZQBuAGUAcgBpAGMALQBmAG8AbgB0AC0AZgBhAG0AaQBsAHkAOgBy
AG8AbQBhAG4AOwANAAoACQBtAHMAbwAtAGYAbwBuAHQALQBwAGkAdABjAGgAOgB2AGEAcgBpAGEA
YgBsAGUAOwANAAoACQBtAHMAbwAtAGYAbwBuAHQALQBzAGkAZwBuAGEAdAB1AHIAZQA6ADMAIAAw
ACAAMAAgADAAIAAxACAAMAA7AH0ADQAKAEAAZgBvAG4AdAAtAGYAYQBjAGUADQAKAAkAewBmAG8A
bgB0AC0AZgBhAG0AaQBsAHkAOgAiAEYAbwBvAHQAbABpAGcAaAB0ACAATQBUACAATABpAGcAaAB0
ACIAOwANAAoACQBwAGEAbgBvAHMAZQAtADEAOgAyACAANAAgADYAIAAyACAANgAgADMAIAAxADAA
IAAyACAAMwAgADQAOwANAAoACQBtAHMAbwAtAGYAbwBuAHQALQBjAGgAYQByAHMAZQB0ADoAMAA7
AA0ACgAJAG0AcwBvAC0AZwBlAG4AZQByAGkAYwAtAGYAbwBuAHQALQBmAGEAbQBpAGwAeQA6AHIA
bwBtAGEAbgA7AA0ACgAJAG0AcwBvAC0AZgBvAG4AdAAtAHAAaQB0AGMAaAA6AHYAYQByAGkAYQBi
AGwAZQA7AA0ACgAJAG0AcwBvAC0AZgBvAG4AdAAtAHMAaQBnAG4AYQB0AHUAcgBlADoAMwAgADAA
IAAwACAAMAAgADEAIAAwADsAfQANAAoAQABmAG8AbgB0AC0AZgBhAGMAZQANAAoACQB7AGYAbwBu
AHQALQBmAGEAbQBpAGwAeQA6ACIARgByAGUAZQBzAHQAeQBsAGUAIABTAGMAcgBpAHAAdAAiADsA
DQAKAAkAcABhAG4AbwBzAGUALQAxADoAMwAgADgAIAA0ACAAMgAgADMAIAAyACAANQAgADEAMQAg
ADQAIAA0ADsADQAKAAkAbQBzAG8ALQBmAG8AbgB0AC0AYwBoAGEAcgBzAGUAdAA6ADAAOwANAAoA
CQBtAHMAbwAtAGcAZQBuAGUAcgBpAGMALQBmAG8AbgB0AC0AZgBhAG0AaQBsAHkAOgBzAGMAcgBp
AHAAdAA7AA0ACgAJAG0AcwBvAC0AZgBvAG4AdAAtAHAAaQB0AGMAaAA6AHYAYQByAGkAYQBiAGwA
ZQA7AA0ACgAJAG0AcwBvAC0AZgBvAG4AdAAtAHMAaQBnAG4AYQB0AHUAcgBlADoAMwAgADAAIAAw
ACAAMAAgADEAIAAwADsAfQANAAoAQABmAG8AbgB0AC0AZgBhAGMAZQANAAoACQB7AGYAbwBuAHQA
LQBmAGEAbQBpAGwAeQA6ACIASABhAHIAbABvAHcAIABTAG8AbABpAGQAIABJAHQAYQBsAGkAYwAi
ADsADQAKAAkAcABhAG4AbwBzAGUALQAxADoANAAgADMAIAA2ACAANAAgADIAIAAxADUAIAAyACAA
MgAgADEAMwAgADIAOwANAAoACQBtAHMAbwAtAGYAbwBuAHQALQBjAGgAYQByAHMAZQB0ADoAMAA7
AA0ACgAJAG0AcwBvAC0AZwBlAG4AZQByAGkAYwAtAGYAbwBuAHQALQBmAGEAbQBpAGwAeQA6AGQA
ZQBjAG8AcgBhAHQAaQB2AGUAOwANAAoACQBtAHMAbwAtAGYAbwBuAHQALQBwAGkAdABjAGgAOgB2
AGEAcgBpAGEAYgBsAGUAOwANAAoACQBtAHMAbwAtAGYAbwBuAHQALQBzAGkAZwBuAGEAdAB1AHIA
ZQA6ADMAIAAwACAAMAAgADAAIAAxACAAMAA7AH0ADQAKAEAAZgBvAG4AdAAtAGYAYQBjAGUADQAK
AAkAewBmAG8AbgB0AC0AZgBhAG0AaQBsAHkAOgBIAGEAcgByAGkAbgBnAHQAbwBuADsADQAKAAkA
cABhAG4AbwBzAGUALQAxADoANAAgADQAIAA1ACAANQAgADUAIAAxADAAIAAyACAAMgAgADcAIAAy
ADsADQAKAAkAbQBzAG8ALQBmAG8AbgB0AC0AYwBoAGEAcgBzAGUAdAA6ADAAOwANAAoACQBtAHMA
bwAtAGcAZQBuAGUAcgBpAGMALQBmAG8AbgB0AC0AZgBhAG0AaQBsAHkAOgBkAGUAYwBvAHIAYQB0
AGkAdgBlADsADQAKAAkAbQBzAG8ALQBmAG8AbgB0AC0AcABpAHQAYwBoADoAdgBhAHIAaQBhAGIA
bABlADsADQAKAAkAbQBzAG8ALQBmAG8AbgB0AC0AcwBpAGcAbgBhAHQAdQByAGUAOgAzACAAMAAg
ADAAIAAwACAAMQAgADAAOwB9AA0ACgBAAGYAbwBuAHQALQBmAGEAYwBlAA0ACgAJAHsAZgBvAG4A
dAAtAGYAYQBtAGkAbAB5ADoAIgBIAGkAZwBoACAAVABvAHcAZQByACAAVABlAHgAdAAiADsADQAK
AAkAcABhAG4AbwBzAGUALQAxADoAMgAgADQAIAA1ACAAMgAgADUAIAA1ACAANgAgADMAIAAzACAA
MwA7AA0ACgAJAG0AcwBvAC0AZgBvAG4AdAAtAGMAaABhAHIAcwBlAHQAOgAwADsADQAKAAkAbQBz
AG8ALQBnAGUAbgBlAHIAaQBjAC0AZgBvAG4AdAAtAGYAYQBtAGkAbAB5ADoAcgBvAG0AYQBuADsA
DQAKAAkAbQBzAG8ALQBmAG8AbgB0AC0AcABpAHQAYwBoADoAdgBhAHIAaQBhAGIAbABlADsADQAK
AAkAbQBzAG8ALQBmAG8AbgB0AC0AcwBpAGcAbgBhAHQAdQByAGUAOgAzACAAMAAgADAAIAAwACAA
MQAgADAAOwB9AA0ACgBAAGYAbwBuAHQALQBmAGEAYwBlAA0ACgAJAHsAZgBvAG4AdAAtAGYAYQBt
AGkAbAB5ADoASgBvAGsAZQByAG0AYQBuADsADQAKAAkAcABhAG4AbwBzAGUALQAxADoANAAgADkA
IAA2ACAANQAgADYAIAAxADMAIAA2ACAAMgAgADcAIAAyADsADQAKAAkAbQBzAG8ALQBmAG8AbgB0
AC0AYwBoAGEAcgBzAGUAdAA6ADAAOwANAAoACQBtAHMAbwAtAGcAZQBuAGUAcgBpAGMALQBmAG8A
bgB0AC0AZgBhAG0AaQBsAHkAOgBkAGUAYwBvAHIAYQB0AGkAdgBlADsADQAKAAkAbQBzAG8ALQBm
AG8AbgB0AC0AcABpAHQAYwBoADoAdgBhAHIAaQBhAGIAbABlADsADQAKAAkAbQBzAG8ALQBmAG8A
bgB0AC0AcwBpAGcAbgBhAHQAdQByAGUAOgAzACAAMAAgADAAIAAwACAAMQAgADAAOwB9AA0ACgBA
AGYAbwBuAHQALQBmAGEAYwBlAA0ACgAJAHsAZgBvAG4AdAAtAGYAYQBtAGkAbAB5ADoAIgBKAHUA
aQBjAGUAIABJAFQAQwAiADsADQAKAAkAcABhAG4AbwBzAGUALQAxADoANAAgADQAIAA0ACAAMwAg
ADQAIAAxADAAIAAyACAAMgAgADIAIAAyADsADQAKAAkAbQBzAG8ALQBmAG8AbgB0AC0AYwBoAGEA
cgBzAGUAdAA6ADAAOwANAAoACQBtAHMAbwAtAGcAZQBuAGUAcgBpAGMALQBmAG8AbgB0AC0AZgBh
AG0AaQBsAHkAOgBkAGUAYwBvAHIAYQB0AGkAdgBlADsADQAKAAkAbQBzAG8ALQBmAG8AbgB0AC0A
cABpAHQAYwBoADoAdgBhAHIAaQBhAGIAbABlADsADQAKAAkAbQBzAG8ALQBmAG8AbgB0AC0AcwBp
AGcAbgBhAHQAdQByAGUAOgAzACAAMAAgADAAIAAwACAAMQAgADAAOwB9AA0ACgBAAGYAbwBuAHQA
LQBmAGEAYwBlAA0ACgAJAHsAZgBvAG4AdAAtAGYAYQBtAGkAbAB5ADoAIgBLAHIAaQBzAHQAZQBu
ACAASQBUAEMAIgA7AA0ACgAJAHAAYQBuAG8AcwBlAC0AMQA6ADMAIAA1ACAANQAgADIAIAA0ACAA
MgAgADIAIAAzACAAMgAgADIAOwANAAoACQBtAHMAbwAtAGYAbwBuAHQALQBjAGgAYQByAHMAZQB0
ADoAMAA7AA0ACgAJAG0AcwBvAC0AZwBlAG4AZQByAGkAYwAtAGYAbwBuAHQALQBmAGEAbQBpAGwA
eQA6AHMAYwByAGkAcAB0ADsADQAKAAkAbQBzAG8ALQBmAG8AbgB0AC0AcABpAHQAYwBoADoAdgBh
AHIAaQBhAGIAbABlADsADQAKAAkAbQBzAG8ALQBmAG8AbgB0AC0AcwBpAGcAbgBhAHQAdQByAGUA
OgAzACAAMAAgADAAIAAwACAAMQAgADAAOwB9AA0ACgBAAGYAbwBuAHQALQBmAGEAYwBlAA0ACgAJ
AHsAZgBvAG4AdAAtAGYAYQBtAGkAbAB5ADoAIgBLAHUAbgBzAHQAbABlAHIAIABTAGMAcgBpAHAA
dAAiADsADQAKAAkAcABhAG4AbwBzAGUALQAxADoAMwAgADMAIAA0ACAAMgAgADIAIAA2ACAANwAg
ADEAMwAgADEAMwAgADYAOwANAAoACQBtAHMAbwAtAGYAbwBuAHQALQBjAGgAYQByAHMAZQB0ADoA
MAA7AA0ACgAJAG0AcwBvAC0AZwBlAG4AZQByAGkAYwAtAGYAbwBuAHQALQBmAGEAbQBpAGwAeQA6
AHMAYwByAGkAcAB0ADsADQAKAAkAbQBzAG8ALQBmAG8AbgB0AC0AcABpAHQAYwBoADoAdgBhAHIA
aQBhAGIAbABlADsADQAKAAkAbQBzAG8ALQBmAG8AbgB0AC0AcwBpAGcAbgBhAHQAdQByAGUAOgAz
ACAAMAAgADAAIAAwACAAMQAgADAAOwB9AA0ACgBAAGYAbwBuAHQALQBmAGEAYwBlAA0ACgAJAHsA
ZgBvAG4AdAAtAGYAYQBtAGkAbAB5ADoAIgBMAHUAYwBpAGQAYQAgAEIAcgBpAGcAaAB0ACIAOwAN
AAoACQBwAGEAbgBvAHMAZQAtADEAOgAyACAANAAgADYAIAAyACAANQAgADUAIAA1ACAAMgAgADMA
IAA0ADsADQAKAAkAbQBzAG8ALQBmAG8AbgB0AC0AYwBoAGEAcgBzAGUAdAA6ADAAOwANAAoACQBt
AHMAbwAtAGcAZQBuAGUAcgBpAGMALQBmAG8AbgB0AC0AZgBhAG0AaQBsAHkAOgByAG8AbQBhAG4A
OwANAAoACQBtAHMAbwAtAGYAbwBuAHQALQBwAGkAdABjAGgAOgB2AGEAcgBpAGEAYgBsAGUAOwAN
AAoACQBtAHMAbwAtAGYAbwBuAHQALQBzAGkAZwBuAGEAdAB1AHIAZQA6ADMAIAAwACAAMAAgADAA
IAAxACAAMAA7AH0ADQAKAEAAZgBvAG4AdAAtAGYAYQBjAGUADQAKAAkAewBmAG8AbgB0AC0AZgBh
AG0AaQBsAHkAOgAiAEwAdQBjAGkAZABhACAAQwBhAGwAbABpAGcAcgBhAHAAaAB5ACIAOwANAAoA
CQBwAGEAbgBvAHMAZQAtADEAOgAzACAAMQAgADEAIAAxACAAMQAgADEAIAAxACAAMQAgADEAIAAx
ADsADQAKAAkAbQBzAG8ALQBmAG8AbgB0AC0AYwBoAGEAcgBzAGUAdAA6ADAAOwANAAoACQBtAHMA
bwAtAGcAZQBuAGUAcgBpAGMALQBmAG8AbgB0AC0AZgBhAG0AaQBsAHkAOgBzAGMAcgBpAHAAdAA7
AA0ACgAJAG0AcwBvAC0AZgBvAG4AdAAtAHAAaQB0AGMAaAA6AHYAYQByAGkAYQBiAGwAZQA7AA0A
CgAJAG0AcwBvAC0AZgBvAG4AdAAtAHMAaQBnAG4AYQB0AHUAcgBlADoAMwAgADAAIAAwACAAMAAg
ADEAIAAwADsAfQANAAoAQABmAG8AbgB0AC0AZgBhAGMAZQANAAoACQB7AGYAbwBuAHQALQBmAGEA
bQBpAGwAeQA6ACIATAB1AGMAaQBkAGEAIABGAGEAeAAiADsADQAKAAkAcABhAG4AbwBzAGUALQAx
ADoAMgAgADYAIAA2ACAAMgAgADUAIAA1ACAANQAgADIAIAAyACAANAA7AA0ACgAJAG0AcwBvAC0A
ZgBvAG4AdAAtAGMAaABhAHIAcwBlAHQAOgAwADsADQAKAAkAbQBzAG8ALQBnAGUAbgBlAHIAaQBj
AC0AZgBvAG4AdAAtAGYAYQBtAGkAbAB5ADoAcgBvAG0AYQBuADsADQAKAAkAbQBzAG8ALQBmAG8A
bgB0AC0AcABpAHQAYwBoADoAdgBhAHIAaQBhAGIAbABlADsADQAKAAkAbQBzAG8ALQBmAG8AbgB0
AC0AcwBpAGcAbgBhAHQAdQByAGUAOgAzACAAMAAgADAAIAAwACAAMQAgADAAOwB9AA0ACgBAAGYA
bwBuAHQALQBmAGEAYwBlAA0ACgAJAHsAZgBvAG4AdAAtAGYAYQBtAGkAbAB5ADoAIgBMAHUAYwBp
AGQAYQAgAEgAYQBuAGQAdwByAGkAdABpAG4AZwAiADsADQAKAAkAcABhAG4AbwBzAGUALQAxADoA
MwAgADEAIAAxACAAMQAgADEAIAAxACAAMQAgADEAIAAxACAAMQA7AA0ACgAJAG0AcwBvAC0AZgBv
AG4AdAAtAGMAaABhAHIAcwBlAHQAOgAwADsADQAKAAkAbQBzAG8ALQBnAGUAbgBlAHIAaQBjAC0A
ZgBvAG4AdAAtAGYAYQBtAGkAbAB5ADoAcwBjAHIAaQBwAHQAOwANAAoACQBtAHMAbwAtAGYAbwBu
AHQALQBwAGkAdABjAGgAOgB2AGEAcgBpAGEAYgBsAGUAOwANAAoACQBtAHMAbwAtAGYAbwBuAHQA
LQBzAGkAZwBuAGEAdAB1AHIAZQA6ADMAIAAwACAAMAAgADAAIAAxACAAMAA7AH0ADQAKAEAAZgBv
AG4AdAAtAGYAYQBjAGUADQAKAAkAewBmAG8AbgB0AC0AZgBhAG0AaQBsAHkAOgBNAGEAZwBuAGUA
dABvADsADQAKAAkAcABhAG4AbwBzAGUALQAxADoANAAgADMAIAA4ACAANQAgADUAIAA4ACAAMgAg
ADIAIAAxADMAIAAyADsADQAKAAkAbQBzAG8ALQBmAG8AbgB0AC0AYwBoAGEAcgBzAGUAdAA6ADAA
OwANAAoACQBtAHMAbwAtAGcAZQBuAGUAcgBpAGMALQBmAG8AbgB0AC0AZgBhAG0AaQBsAHkAOgBk
AGUAYwBvAHIAYQB0AGkAdgBlADsADQAKAAkAbQBzAG8ALQBmAG8AbgB0AC0AcABpAHQAYwBoADoA
dgBhAHIAaQBhAGIAbABlADsADQAKAAkAbQBzAG8ALQBmAG8AbgB0AC0AcwBpAGcAbgBhAHQAdQBy
AGUAOgAzACAAMAAgADAAIAAwACAAMQAgADAAOwB9AA0ACgBAAGYAbwBuAHQALQBmAGEAYwBlAA0A
CgAJAHsAZgBvAG4AdAAtAGYAYQBtAGkAbAB5ADoAIgBNAGEAdAB1AHIAYQAgAE0AVAAgAFMAYwBy
AGkAcAB0ACAAQwBhAHAAaQB0AGEAbABzACIAOwANAAoACQBwAGEAbgBvAHMAZQAtADEAOgAzACAA
MgAgADgAIAAyACAANgAgADYAIAAyACAANwAgADIAIAAyADsADQAKAAkAbQBzAG8ALQBmAG8AbgB0
AC0AYwBoAGEAcgBzAGUAdAA6ADAAOwANAAoACQBtAHMAbwAtAGcAZQBuAGUAcgBpAGMALQBmAG8A
bgB0AC0AZgBhAG0AaQBsAHkAOgBzAGMAcgBpAHAAdAA7AA0ACgAJAG0AcwBvAC0AZgBvAG4AdAAt
AHAAaQB0AGMAaAA6AHYAYQByAGkAYQBiAGwAZQA7AA0ACgAJAG0AcwBvAC0AZgBvAG4AdAAtAHMA
aQBnAG4AYQB0AHUAcgBlADoAMwAgADAAIAAwACAAMAAgADEAIAAwADsAfQANAAoAQABmAG8AbgB0
AC0AZgBhAGMAZQANAAoACQB7AGYAbwBuAHQALQBmAGEAbQBpAGwAeQA6AE0AaQBzAHQAcgBhAGwA
OwANAAoACQBwAGEAbgBvAHMAZQAtADEAOgAzACAAOQAgADcAIAAyACAAMwAgADQAIAA3ACAAMgAg
ADQAIAAzADsADQAKAAkAbQBzAG8ALQBmAG8AbgB0AC0AYwBoAGEAcgBzAGUAdAA6ADIAMAA0ADsA
DQAKAAkAbQBzAG8ALQBnAGUAbgBlAHIAaQBjAC0AZgBvAG4AdAAtAGYAYQBtAGkAbAB5ADoAcwBj
AHIAaQBwAHQAOwANAAoACQBtAHMAbwAtAGYAbwBuAHQALQBwAGkAdABjAGgAOgB2AGEAcgBpAGEA
YgBsAGUAOwANAAoACQBtAHMAbwAtAGYAbwBuAHQALQBzAGkAZwBuAGEAdAB1AHIAZQA6ADYANAA3
ACAAMAAgADAAIAAwACAAMQA1ADkAIAAwADsAfQANAAoAQABmAG8AbgB0AC0AZgBhAGMAZQANAAoA
CQB7AGYAbwBuAHQALQBmAGEAbQBpAGwAeQA6ACIATQBvAGQAZQByAG4AIABOAG8AXAAuACAAMgAw
ACIAOwANAAoACQBwAGEAbgBvAHMAZQAtADEAOgAyACAANwAgADcAIAA0ACAANwAgADUAIAA1ACAA
MgAgADMAIAAzADsADQAKAAkAbQBzAG8ALQBmAG8AbgB0AC0AYwBoAGEAcgBzAGUAdAA6ADAAOwAN
AAoACQBtAHMAbwAtAGcAZQBuAGUAcgBpAGMALQBmAG8AbgB0AC0AZgBhAG0AaQBsAHkAOgByAG8A
bQBhAG4AOwANAAoACQBtAHMAbwAtAGYAbwBuAHQALQBwAGkAdABjAGgAOgB2AGEAcgBpAGEAYgBs
AGUAOwANAAoACQBtAHMAbwAtAGYAbwBuAHQALQBzAGkAZwBuAGEAdAB1AHIAZQA6ADMAIAAwACAA
MAAgADAAIAAxACAAMAA7AH0ADQAKAEAAZgBvAG4AdAAtAGYAYQBjAGUADQAKAAkAewBmAG8AbgB0
AC0AZgBhAG0AaQBsAHkAOgAiAE0AbwBuAG8AdAB5AHAAZQAgAEMAbwByAHMAaQB2AGEAIgA7AA0A
CgAJAHAAYQBuAG8AcwBlAC0AMQA6ADMAIAAxACAAMQAgADEAIAAxACAAMgAgADEAIAAxACAAMQAg
ADEAOwANAAoACQBtAHMAbwAtAGYAbwBuAHQALQBjAGgAYQByAHMAZQB0ADoAMgAwADQAOwANAAoA
CQBtAHMAbwAtAGcAZQBuAGUAcgBpAGMALQBmAG8AbgB0AC0AZgBhAG0AaQBsAHkAOgBzAGMAcgBp
AHAAdAA7AA0ACgAJAG0AcwBvAC0AZgBvAG4AdAAtAHAAaQB0AGMAaAA6AHYAYQByAGkAYQBiAGwA
ZQA7AA0ACgAJAG0AcwBvAC0AZgBvAG4AdAAtAHMAaQBnAG4AYQB0AHUAcgBlADoANgA0ADcAIAAw
ACAAMAAgADAAIAAxADUAOQAgADAAOwB9AA0ACgBAAGYAbwBuAHQALQBmAGEAYwBlAA0ACgAJAHsA
ZgBvAG4AdAAtAGYAYQBtAGkAbAB5ADoAIgBOAGkAYQBnAGEAcgBhACAARQBuAGcAcgBhAHYAZQBk
ACIAOwANAAoACQBwAGEAbgBvAHMAZQAtADEAOgA0ACAAMgAgADUAIAAyACAANwAgADcAIAAzACAA
MwAgADIAIAAyADsADQAKAAkAbQBzAG8ALQBmAG8AbgB0AC0AYwBoAGEAcgBzAGUAdAA6ADAAOwAN
AAoACQBtAHMAbwAtAGcAZQBuAGUAcgBpAGMALQBmAG8AbgB0AC0AZgBhAG0AaQBsAHkAOgBkAGUA
YwBvAHIAYQB0AGkAdgBlADsADQAKAAkAbQBzAG8ALQBmAG8AbgB0AC0AcABpAHQAYwBoADoAdgBh
AHIAaQBhAGIAbABlADsADQAKAAkAbQBzAG8ALQBmAG8AbgB0AC0AcwBpAGcAbgBhAHQAdQByAGUA
OgAzACAAMAAgADAAIAAwACAAMQAgADAAOwB9AA0ACgBAAGYAbwBuAHQALQBmAGEAYwBlAA0ACgAJ
AHsAZgBvAG4AdAAtAGYAYQBtAGkAbAB5ADoAIgBOAGkAYQBnAGEAcgBhACAAUwBvAGwAaQBkACIA
OwANAAoACQBwAGEAbgBvAHMAZQAtADEAOgA0ACAAMgAgADUAIAAyACAANwAgADcAIAAyACAAMgAg
ADIAIAAyADsADQAKAAkAbQBzAG8ALQBmAG8AbgB0AC0AYwBoAGEAcgBzAGUAdAA6ADAAOwANAAoA
CQBtAHMAbwAtAGcAZQBuAGUAcgBpAGMALQBmAG8AbgB0AC0AZgBhAG0AaQBsAHkAOgBkAGUAYwBv
AHIAYQB0AGkAdgBlADsADQAKAAkAbQBzAG8ALQBmAG8AbgB0AC0AcABpAHQAYwBoADoAdgBhAHIA
aQBhAGIAbABlADsADQAKAAkAbQBzAG8ALQBmAG8AbgB0AC0AcwBpAGcAbgBhAHQAdQByAGUAOgAz
ACAAMAAgADAAIAAwACAAMQAgADAAOwB9AA0ACgBAAGYAbwBuAHQALQBmAGEAYwBlAA0ACgAJAHsA
ZgBvAG4AdAAtAGYAYQBtAGkAbAB5ADoAIgBPAGwAZAAgAEUAbgBnAGwAaQBzAGgAIABUAGUAeAB0
ACAATQBUACIAOwANAAoACQBwAGEAbgBvAHMAZQAtADEAOgAzACAANAAgADkAIAAyACAANAAgADUA
IAA4ACAAMwAgADgAIAA2ADsADQAKAAkAbQBzAG8ALQBmAG8AbgB0AC0AYwBoAGEAcgBzAGUAdAA6
ADAAOwANAAoACQBtAHMAbwAtAGcAZQBuAGUAcgBpAGMALQBmAG8AbgB0AC0AZgBhAG0AaQBsAHkA
OgBzAGMAcgBpAHAAdAA7AA0ACgAJAG0AcwBvAC0AZgBvAG4AdAAtAHAAaQB0AGMAaAA6AHYAYQBy
AGkAYQBiAGwAZQA7AA0ACgAJAG0AcwBvAC0AZgBvAG4AdAAtAHMAaQBnAG4AYQB0AHUAcgBlADoA
MwAgADAAIAAwACAAMAAgADEAIAAwADsAfQANAAoAQABmAG8AbgB0AC0AZgBhAGMAZQANAAoACQB7
AGYAbwBuAHQALQBmAGEAbQBpAGwAeQA6AE8AbgB5AHgAOwANAAoACQBwAGEAbgBvAHMAZQAtADEA
OgA0ACAANQAgADYAIAAyACAAOAAgADcAIAAyACAAMgAgADIAIAAzADsADQAKAAkAbQBzAG8ALQBm
AG8AbgB0AC0AYwBoAGEAcgBzAGUAdAA6ADAAOwANAAoACQBtAHMAbwAtAGcAZQBuAGUAcgBpAGMA
LQBmAG8AbgB0AC0AZgBhAG0AaQBsAHkAOgBkAGUAYwBvAHIAYQB0AGkAdgBlADsADQAKAAkAbQBz
AG8ALQBmAG8AbgB0AC0AcABpAHQAYwBoADoAdgBhAHIAaQBhAGIAbABlADsADQAKAAkAbQBzAG8A
LQBmAG8AbgB0AC0AcwBpAGcAbgBhAHQAdQByAGUAOgAzACAAMAAgADAAIAAwACAAMQAgADAAOwB9
AA0ACgBAAGYAbwBuAHQALQBmAGEAYwBlAA0ACgAJAHsAZgBvAG4AdAAtAGYAYQBtAGkAbAB5ADoA
UABhAHIAYwBoAG0AZQBuAHQAOwANAAoACQBwAGEAbgBvAHMAZQAtADEAOgAzACAANAAgADYAIAAy
ACAANAAgADcAIAA4ACAANAAgADgAIAA0ADsADQAKAAkAbQBzAG8ALQBmAG8AbgB0AC0AYwBoAGEA
cgBzAGUAdAA6ADAAOwANAAoACQBtAHMAbwAtAGcAZQBuAGUAcgBpAGMALQBmAG8AbgB0AC0AZgBh
AG0AaQBsAHkAOgBzAGMAcgBpAHAAdAA7AA0ACgAJAG0AcwBvAC0AZgBvAG4AdAAtAHAAaQB0AGMA
aAA6AHYAYQByAGkAYQBiAGwAZQA7AA0ACgAJAG0AcwBvAC0AZgBvAG4AdAAtAHMAaQBnAG4AYQB0
AHUAcgBlADoAMwAgADAAIAAwACAAMAAgADEAIAAwADsAfQANAAoAQABmAG8AbgB0AC0AZgBhAGMA
ZQANAAoACQB7AGYAbwBuAHQALQBmAGEAbQBpAGwAeQA6AFAAbABhAHkAYgBpAGwAbAA7AA0ACgAJ
AHAAYQBuAG8AcwBlAC0AMQA6ADQAIAA1ACAANgAgADMAIAAxADAAIAA2ACAAMgAgADIAIAAyACAA
MgA7AA0ACgAJAG0AcwBvAC0AZgBvAG4AdAAtAGMAaABhAHIAcwBlAHQAOgAwADsADQAKAAkAbQBz
AG8ALQBnAGUAbgBlAHIAaQBjAC0AZgBvAG4AdAAtAGYAYQBtAGkAbAB5ADoAZABlAGMAbwByAGEA
dABpAHYAZQA7AA0ACgAJAG0AcwBvAC0AZgBvAG4AdAAtAHAAaQB0AGMAaAA6AHYAYQByAGkAYQBi
AGwAZQA7AA0ACgAJAG0AcwBvAC0AZgBvAG4AdAAtAHMAaQBnAG4AYQB0AHUAcgBlADoAMwAgADAA
IAAwACAAMAAgADEAIAAwADsAfQANAAoAQABmAG8AbgB0AC0AZgBhAGMAZQANAAoACQB7AGYAbwBu
AHQALQBmAGEAbQBpAGwAeQA6ACIAUABvAG8AcgAgAFIAaQBjAGgAYQByAGQAIgA7AA0ACgAJAHAA
YQBuAG8AcwBlAC0AMQA6ADIAIAA4ACAANQAgADIAIAA1ACAANQAgADUAIAAyACAANwAgADIAOwAN
AAoACQBtAHMAbwAtAGYAbwBuAHQALQBjAGgAYQByAHMAZQB0ADoAMAA7AA0ACgAJAG0AcwBvAC0A
ZwBlAG4AZQByAGkAYwAtAGYAbwBuAHQALQBmAGEAbQBpAGwAeQA6AHIAbwBtAGEAbgA7AA0ACgAJ
AG0AcwBvAC0AZgBvAG4AdAAtAHAAaQB0AGMAaAA6AHYAYQByAGkAYQBiAGwAZQA7AA0ACgAJAG0A
cwBvAC0AZgBvAG4AdAAtAHMAaQBnAG4AYQB0AHUAcgBlADoAMwAgADAAIAAwACAAMAAgADEAIAAw
ADsAfQANAAoAQABmAG8AbgB0AC0AZgBhAGMAZQANAAoACQB7AGYAbwBuAHQALQBmAGEAbQBpAGwA
eQA6AFIAYQB2AGkAZQA7AA0ACgAJAHAAYQBuAG8AcwBlAC0AMQA6ADQAIAA0ACAAOAAgADUAIAA1
ACAAOAAgADkAIAAyACAANgAgADIAOwANAAoACQBtAHMAbwAtAGYAbwBuAHQALQBjAGgAYQByAHMA
ZQB0ADoAMAA7AA0ACgAJAG0AcwBvAC0AZwBlAG4AZQByAGkAYwAtAGYAbwBuAHQALQBmAGEAbQBp
AGwAeQA6AGQAZQBjAG8AcgBhAHQAaQB2AGUAOwANAAoACQBtAHMAbwAtAGYAbwBuAHQALQBwAGkA
dABjAGgAOgB2AGEAcgBpAGEAYgBsAGUAOwANAAoACQBtAHMAbwAtAGYAbwBuAHQALQBzAGkAZwBu
AGEAdAB1AHIAZQA6ADMAIAAwACAAMAAgADAAIAAxACAAMAA7AH0ADQAKAEAAZgBvAG4AdAAtAGYA
YQBjAGUADQAKAAkAewBmAG8AbgB0AC0AZgBhAG0AaQBsAHkAOgAiAEkAbgBmAG8AcgBtAGEAbAAg
AFIAbwBtAGEAbgAiADsADQAKAAkAcABhAG4AbwBzAGUALQAxADoAMwAgADYAIAA0ACAAMgAgADMA
IAA0ACAANgAgADEAMQAgADIAIAA0ADsADQAKAAkAbQBzAG8ALQBmAG8AbgB0AC0AYwBoAGEAcgBz
AGUAdAA6ADAAOwANAAoACQBtAHMAbwAtAGcAZQBuAGUAcgBpAGMALQBmAG8AbgB0AC0AZgBhAG0A
aQBsAHkAOgBzAGMAcgBpAHAAdAA7AA0ACgAJAG0AcwBvAC0AZgBvAG4AdAAtAHAAaQB0AGMAaAA6
AHYAYQByAGkAYQBiAGwAZQA7AA0ACgAJAG0AcwBvAC0AZgBvAG4AdAAtAHMAaQBnAG4AYQB0AHUA
cgBlADoAMwAgADAAIAAwACAAMAAgADEAIAAwADsAfQANAAoAQABmAG8AbgB0AC0AZgBhAGMAZQAN
AAoACQB7AGYAbwBuAHQALQBmAGEAbQBpAGwAeQA6ACIAUwBoAG8AdwBjAGEAcgBkACAARwBvAHQA
aABpAGMAIgA7AA0ACgAJAHAAYQBuAG8AcwBlAC0AMQA6ADQAIAAyACAAOQAgADQAIAAyACAAMQAg
ADIAIAAyACAANgAgADQAOwANAAoACQBtAHMAbwAtAGYAbwBuAHQALQBjAGgAYQByAHMAZQB0ADoA
MAA7AA0ACgAJAG0AcwBvAC0AZwBlAG4AZQByAGkAYwAtAGYAbwBuAHQALQBmAGEAbQBpAGwAeQA6
AGQAZQBjAG8AcgBhAHQAaQB2AGUAOwANAAoACQBtAHMAbwAtAGYAbwBuAHQALQBwAGkAdABjAGgA
OgB2AGEAcgBpAGEAYgBsAGUAOwANAAoACQBtAHMAbwAtAGYAbwBuAHQALQBzAGkAZwBuAGEAdAB1
AHIAZQA6ADMAIAAwACAAMAAgADAAIAAxACAAMAA7AH0ADQAKAEAAZgBvAG4AdAAtAGYAYQBjAGUA
DQAKAAkAewBmAG8AbgB0AC0AZgBhAG0AaQBsAHkAOgAiAFMAbgBhAHAAIABJAFQAQwAiADsADQAK
AAkAcABhAG4AbwBzAGUALQAxADoANAAgADQAIAAxADAAIAA3ACAANgAgADEAMAAgADIAIAAyACAA
MgAgADIAOwANAAoACQBtAHMAbwAtAGYAbwBuAHQALQBjAGgAYQByAHMAZQB0ADoAMAA7AA0ACgAJ
AG0AcwBvAC0AZwBlAG4AZQByAGkAYwAtAGYAbwBuAHQALQBmAGEAbQBpAGwAeQA6AGQAZQBjAG8A
cgBhAHQAaQB2AGUAOwANAAoACQBtAHMAbwAtAGYAbwBuAHQALQBwAGkAdABjAGgAOgB2AGEAcgBp
AGEAYgBsAGUAOwANAAoACQBtAHMAbwAtAGYAbwBuAHQALQBzAGkAZwBuAGEAdAB1AHIAZQA6ADMA
IAAwACAAMAAgADAAIAAxACAAMAA7AH0ADQAKAEAAZgBvAG4AdAAtAGYAYQBjAGUADQAKAAkAewBm
AG8AbgB0AC0AZgBhAG0AaQBsAHkAOgBTAHQAZQBuAGMAaQBsADsADQAKAAkAcABhAG4AbwBzAGUA
LQAxADoANAAgADQAIAA5ACAANQAgADEAMwAgADgAIAAyACAAMgAgADQAIAA0ADsADQAKAAkAbQBz
AG8ALQBmAG8AbgB0AC0AYwBoAGEAcgBzAGUAdAA6ADAAOwANAAoACQBtAHMAbwAtAGcAZQBuAGUA
cgBpAGMALQBmAG8AbgB0AC0AZgBhAG0AaQBsAHkAOgBkAGUAYwBvAHIAYQB0AGkAdgBlADsADQAK
AAkAbQBzAG8ALQBmAG8AbgB0AC0AcABpAHQAYwBoADoAdgBhAHIAaQBhAGIAbABlADsADQAKAAkA
bQBzAG8ALQBmAG8AbgB0AC0AcwBpAGcAbgBhAHQAdQByAGUAOgAzACAAMAAgADAAIAAwACAAMQAg
ADAAOwB9AA0ACgBAAGYAbwBuAHQALQBmAGEAYwBlAA0ACgAJAHsAZgBvAG4AdAAtAGYAYQBtAGkA
bAB5ADoAIgBUAGUAbQBwAHUAcwAgAFMAYQBuAHMAIABJAFQAQwAiADsADQAKAAkAcABhAG4AbwBz
AGUALQAxADoANAAgADIAIAA0ACAANAAgADMAIAAxADMAIAA3ACAAMgAgADIAIAAyADsADQAKAAkA
bQBzAG8ALQBmAG8AbgB0AC0AYwBoAGEAcgBzAGUAdAA6ADAAOwANAAoACQBtAHMAbwAtAGcAZQBu
AGUAcgBpAGMALQBmAG8AbgB0AC0AZgBhAG0AaQBsAHkAOgBkAGUAYwBvAHIAYQB0AGkAdgBlADsA
DQAKAAkAbQBzAG8ALQBmAG8AbgB0AC0AcABpAHQAYwBoADoAdgBhAHIAaQBhAGIAbABlADsADQAK
AAkAbQBzAG8ALQBmAG8AbgB0AC0AcwBpAGcAbgBhAHQAdQByAGUAOgAzACAAMAAgADAAIAAwACAA
MQAgADAAOwB9AA0ACgBAAGYAbwBuAHQALQBmAGEAYwBlAA0ACgAJAHsAZgBvAG4AdAAtAGYAYQBt
AGkAbAB5ADoAIgBWAGkAbgBlAHIAIABIAGEAbgBkACAASQBUAEMAIgA7AA0ACgAJAHAAYQBuAG8A
cwBlAC0AMQA6ADMAIAA3ACAANQAgADIAIAAzACAANQAgADIAIAAyACAAMgAgADMAOwANAAoACQBt
AHMAbwAtAGYAbwBuAHQALQBjAGgAYQByAHMAZQB0ADoAMAA7AA0ACgAJAG0AcwBvAC0AZwBlAG4A
ZQByAGkAYwAtAGYAbwBuAHQALQBmAGEAbQBpAGwAeQA6AHMAYwByAGkAcAB0ADsADQAKAAkAbQBz
AG8ALQBmAG8AbgB0AC0AcABpAHQAYwBoADoAdgBhAHIAaQBhAGIAbABlADsADQAKAAkAbQBzAG8A
LQBmAG8AbgB0AC0AcwBpAGcAbgBhAHQAdQByAGUAOgAzACAAMAAgADAAIAAwACAAMQAgADAAOwB9
AA0ACgBAAGYAbwBuAHQALQBmAGEAYwBlAA0ACgAJAHsAZgBvAG4AdAAtAGYAYQBtAGkAbAB5ADoA
VgBpAHYAYQBsAGQAaQA7AA0ACgAJAHAAYQBuAG8AcwBlAC0AMQA6ADMAIAAyACAANgAgADIAIAA1
ACAANQAgADYAIAA5ACAAOAAgADQAOwANAAoACQBtAHMAbwAtAGYAbwBuAHQALQBjAGgAYQByAHMA
ZQB0ADoAMAA7AA0ACgAJAG0AcwBvAC0AZwBlAG4AZQByAGkAYwAtAGYAbwBuAHQALQBmAGEAbQBp
AGwAeQA6AHMAYwByAGkAcAB0ADsADQAKAAkAbQBzAG8ALQBmAG8AbgB0AC0AcABpAHQAYwBoADoA
dgBhAHIAaQBhAGIAbABlADsADQAKAAkAbQBzAG8ALQBmAG8AbgB0AC0AcwBpAGcAbgBhAHQAdQBy
AGUAOgAzACAAMAAgADAAIAAwACAAMQAgADAAOwB9AA0ACgBAAGYAbwBuAHQALQBmAGEAYwBlAA0A
CgAJAHsAZgBvAG4AdAAtAGYAYQBtAGkAbAB5ADoAIgBWAGwAYQBkAGkAbQBpAHIAIABTAGMAcgBp
AHAAdAAiADsADQAKAAkAcABhAG4AbwBzAGUALQAxADoAMwAgADUAIAA0ACAAMgAgADQAIAA0ACAA
NwAgADcAIAAzACAANQA7AA0ACgAJAG0AcwBvAC0AZgBvAG4AdAAtAGMAaABhAHIAcwBlAHQAOgAw
ADsADQAKAAkAbQBzAG8ALQBnAGUAbgBlAHIAaQBjAC0AZgBvAG4AdAAtAGYAYQBtAGkAbAB5ADoA
cwBjAHIAaQBwAHQAOwANAAoACQBtAHMAbwAtAGYAbwBuAHQALQBwAGkAdABjAGgAOgB2AGEAcgBp
AGEAYgBsAGUAOwANAAoACQBtAHMAbwAtAGYAbwBuAHQALQBzAGkAZwBuAGEAdAB1AHIAZQA6ADMA
IAAwACAAMAAgADAAIAAxACAAMAA7AH0ADQAKAEAAZgBvAG4AdAAtAGYAYQBjAGUADQAKAAkAewBm
AG8AbgB0AC0AZgBhAG0AaQBsAHkAOgAiAFcAaQBkAGUAIABMAGEAdABpAG4AIgA7AA0ACgAJAHAA
YQBuAG8AcwBlAC0AMQA6ADIAIAAxADAAIAAxADAAIAA3ACAANQAgADUAIAA1ACAAMgAgADQAIAA0
ADsADQAKAAkAbQBzAG8ALQBmAG8AbgB0AC0AYwBoAGEAcgBzAGUAdAA6ADAAOwANAAoACQBtAHMA
bwAtAGcAZQBuAGUAcgBpAGMALQBmAG8AbgB0AC0AZgBhAG0AaQBsAHkAOgByAG8AbQBhAG4AOwAN
AAoACQBtAHMAbwAtAGYAbwBuAHQALQBwAGkAdABjAGgAOgB2AGEAcgBpAGEAYgBsAGUAOwANAAoA
CQBtAHMAbwAtAGYAbwBuAHQALQBzAGkAZwBuAGEAdAB1AHIAZQA6ADMAIAAwACAAMAAgADAAIAAx
ACAAMAA7AH0ADQAKAEAAZgBvAG4AdAAtAGYAYQBjAGUADQAKAAkAewBmAG8AbgB0AC0AZgBhAG0A
aQBsAHkAOgBHAGEAcgBhAG0AbwBuAGQAOwANAAoACQBwAGEAbgBvAHMAZQAtADEAOgAyACAAMgAg
ADQAIAA0ACAAMwAgADMAIAAxACAAMQAgADgAIAAzADsADQAKAAkAbQBzAG8ALQBmAG8AbgB0AC0A
YwBoAGEAcgBzAGUAdAA6ADIAMAA0ADsADQAKAAkAbQBzAG8ALQBnAGUAbgBlAHIAaQBjAC0AZgBv
AG4AdAAtAGYAYQBtAGkAbAB5ADoAcgBvAG0AYQBuADsADQAKAAkAbQBzAG8ALQBmAG8AbgB0AC0A
cABpAHQAYwBoADoAdgBhAHIAaQBhAGIAbABlADsADQAKAAkAbQBzAG8ALQBmAG8AbgB0AC0AcwBp
AGcAbgBhAHQAdQByAGUAOgA2ADQANwAgADAAIAAwACAAMAAgADEANQA5ACAAMAA7AH0ADQAKAEAA
ZgBvAG4AdAAtAGYAYQBjAGUADQAKAAkAewBmAG8AbgB0AC0AZgBhAG0AaQBsAHkAOgAiAEIAbwBv
AGsAbQBhAG4AIABPAGwAZAAgAFMAdAB5AGwAZQAiADsADQAKAAkAcABhAG4AbwBzAGUALQAxADoA
MgAgADUAIAA2ACAANAAgADUAIAA1ACAANQAgADIAIAAyACAANAA7AA0ACgAJAG0AcwBvAC0AZgBv
AG4AdAAtAGMAaABhAHIAcwBlAHQAOgAyADAANAA7AA0ACgAJAG0AcwBvAC0AZwBlAG4AZQByAGkA
YwAtAGYAbwBuAHQALQBmAGEAbQBpAGwAeQA6AHIAbwBtAGEAbgA7AA0ACgAJAG0AcwBvAC0AZgBv
AG4AdAAtAHAAaQB0AGMAaAA6AHYAYQByAGkAYQBiAGwAZQA7AA0ACgAJAG0AcwBvAC0AZgBvAG4A
dAAtAHMAaQBnAG4AYQB0AHUAcgBlADoANgA0ADcAIAAwACAAMAAgADAAIAAxADUAOQAgADAAOwB9
AA0ACgBAAGYAbwBuAHQALQBmAGEAYwBlAA0ACgAJAHsAZgBvAG4AdAAtAGYAYQBtAGkAbAB5ADoA
IgBCAG8AbwBrACAAQQBuAHQAaQBxAHUAYQAiADsADQAKAAkAcABhAG4AbwBzAGUALQAxADoAMgAg
ADQAIAA2ACAAMgAgADUAIAAzACAANQAgADMAIAAzACAANAA7AA0ACgAJAG0AcwBvAC0AZgBvAG4A
dAAtAGMAaABhAHIAcwBlAHQAOgAyADAANAA7AA0ACgAJAG0AcwBvAC0AZwBlAG4AZQByAGkAYwAt
AGYAbwBuAHQALQBmAGEAbQBpAGwAeQA6AHIAbwBtAGEAbgA7AA0ACgAJAG0AcwBvAC0AZgBvAG4A
dAAtAHAAaQB0AGMAaAA6AHYAYQByAGkAYQBiAGwAZQA7AA0ACgAJAG0AcwBvAC0AZgBvAG4AdAAt
AHMAaQBnAG4AYQB0AHUAcgBlADoANgA0ADcAIAAwACAAMAAgADAAIAAxADUAOQAgADAAOwB9AA0A
CgBAAGYAbwBuAHQALQBmAGEAYwBlAA0ACgAJAHsAZgBvAG4AdAAtAGYAYQBtAGkAbAB5ADoAIgBC
AG8AbwBrAHMAaABlAGwAZgAgAFMAeQBtAGIAbwBsACAANwAiADsADQAKAAkAcABhAG4AbwBzAGUA
LQAxADoANQAgADEAIAAxACAAMQAgADEAIAAxACAAMQAgADEAIAAxACAAMQA7AA0ACgAJAG0AcwBv
AC0AZgBvAG4AdAAtAGMAaABhAHIAcwBlAHQAOgAyADsADQAKAAkAbQBzAG8ALQBnAGUAbgBlAHIA
aQBjAC0AZgBvAG4AdAAtAGYAYQBtAGkAbAB5ADoAYQB1AHQAbwA7AA0ACgAJAG0AcwBvAC0AZgBv
AG4AdAAtAHAAaQB0AGMAaAA6AHYAYQByAGkAYQBiAGwAZQA7AA0ACgAJAG0AcwBvAC0AZgBvAG4A
dAAtAHMAaQBnAG4AYQB0AHUAcgBlADoAMAAgADIANgA4ADQAMwA1ADQANQA2ACAAMAAgADAAIAAt
ADIAMQA0ADcANAA4ADMANgA0ADgAIAAwADsAfQANAAoAQABmAG8AbgB0AC0AZgBhAGMAZQANAAoA
CQB7AGYAbwBuAHQALQBmAGEAbQBpAGwAeQA6ACIATQBTACAAUgBlAGYAZQByAGUAbgBjAGUAIABT
AGEAbgBzACAAUwBlAHIAaQBmACIAOwANAAoACQBwAGEAbgBvAHMAZQAtADEAOgAyACAAMQAxACAA
NgAgADQAIAAzACAANQAgADQAIAA0ACAAMgAgADQAOwANAAoACQBtAHMAbwAtAGYAbwBuAHQALQBj
AGgAYQByAHMAZQB0ADoAMgAwADQAOwANAAoACQBtAHMAbwAtAGcAZQBuAGUAcgBpAGMALQBmAG8A
bgB0AC0AZgBhAG0AaQBsAHkAOgBzAHcAaQBzAHMAOwANAAoACQBtAHMAbwAtAGYAbwBuAHQALQBw
AGkAdABjAGgAOgB2AGEAcgBpAGEAYgBsAGUAOwANAAoACQBtAHMAbwAtAGYAbwBuAHQALQBzAGkA
ZwBuAGEAdAB1AHIAZQA6ADUAMwA2ADgANwAxADUANQA5ACAAMAAgADAAIAAwACAANAAxADUAIAAw
ADsAfQANAAoAQABmAG8AbgB0AC0AZgBhAGMAZQANAAoACQB7AGYAbwBuAHQALQBmAGEAbQBpAGwA
eQA6ACIATQBTACAAUgBlAGYAZQByAGUAbgBjAGUAIABTAHAAZQBjAGkAYQBsAHQAeQAiADsADQAK
AAkAcABhAG4AbwBzAGUALQAxADoANQAgADAAIAA1ACAAMAAgADAAIAAwACAAMAAgADAAIAAwACAA
MAA7AA0ACgAJAG0AcwBvAC0AZgBvAG4AdAAtAGMAaABhAHIAcwBlAHQAOgAyADsADQAKAAkAbQBz
AG8ALQBnAGUAbgBlAHIAaQBjAC0AZgBvAG4AdAAtAGYAYQBtAGkAbAB5ADoAYQB1AHQAbwA7AA0A
CgAJAG0AcwBvAC0AZgBvAG4AdAAtAHAAaQB0AGMAaAA6AHYAYQByAGkAYQBiAGwAZQA7AA0ACgAJ
AG0AcwBvAC0AZgBvAG4AdAAtAHMAaQBnAG4AYQB0AHUAcgBlADoAMAAgADIANgA4ADQAMwA1ADQA
NQA2ACAAMAAgADAAIAAtADIAMQA0ADcANAA4ADMANgA0ADgAIAAwADsAfQANAAoAQABmAG8AbgB0
AC0AZgBhAGMAZQANAAoACQB7AGYAbwBuAHQALQBmAGEAbQBpAGwAeQA6ACIAQgBlAHIAbABpAG4A
IABTAGEAbgBzACAARgBCACAARABlAG0AaQAiADsADQAKAAkAcABhAG4AbwBzAGUALQAxADoAMgAg
ADEANAAgADgAIAAyACAAMgAgADUAIAAyACAAMgAgADMAIAA2ADsADQAKAAkAbQBzAG8ALQBmAG8A
bgB0AC0AYwBoAGEAcgBzAGUAdAA6ADAAOwANAAoACQBtAHMAbwAtAGcAZQBuAGUAcgBpAGMALQBm
AG8AbgB0AC0AZgBhAG0AaQBsAHkAOgBzAHcAaQBzAHMAOwANAAoACQBtAHMAbwAtAGYAbwBuAHQA
LQBwAGkAdABjAGgAOgB2AGEAcgBpAGEAYgBsAGUAOwANAAoACQBtAHMAbwAtAGYAbwBuAHQALQBz
AGkAZwBuAGEAdAB1AHIAZQA6ADMAIAAwACAAMAAgADAAIAAxACAAMAA7AH0ADQAKAEAAZgBvAG4A
dAAtAGYAYQBjAGUADQAKAAkAewBmAG8AbgB0AC0AZgBhAG0AaQBsAHkAOgAiAEEAcgBpAGEAbAAg
AE4AYQByAHIAbwB3ACIAOwANAAoACQBwAGEAbgBvAHMAZQAtADEAOgAyACAAMQAxACAANgAgADYA
IAAyACAAMgAgADIAIAAzACAAMgAgADQAOwANAAoACQBtAHMAbwAtAGYAbwBuAHQALQBjAGgAYQBy
AHMAZQB0ADoAMgAwADQAOwANAAoACQBtAHMAbwAtAGcAZQBuAGUAcgBpAGMALQBmAG8AbgB0AC0A
ZgBhAG0AaQBsAHkAOgBzAHcAaQBzAHMAOwANAAoACQBtAHMAbwAtAGYAbwBuAHQALQBwAGkAdABj
AGgAOgB2AGEAcgBpAGEAYgBsAGUAOwANAAoACQBtAHMAbwAtAGYAbwBuAHQALQBzAGkAZwBuAGEA
dAB1AHIAZQA6ADYANAA3ACAAMgAwADQAOAAgADAAIAAwACAAMQA1ADkAIAAwADsAfQANAAoAIAAv
ACoAIABTAHQAeQBsAGUAIABEAGUAZgBpAG4AaQB0AGkAbwBuAHMAIAAqAC8ADQAKACAAcAAuAE0A
cwBvAE4AbwByAG0AYQBsACwAIABsAGkALgBNAHMAbwBOAG8AcgBtAGEAbAAsACAAZABpAHYALgBN
AHMAbwBOAG8AcgBtAGEAbAANAAoACQB7AG0AcwBvAC0AcwB0AHkAbABlAC0AdQBuAGgAaQBkAGUA
OgBuAG8AOwANAAoACQBtAHMAbwAtAHMAdAB5AGwAZQAtAHEAZgBvAHIAbQBhAHQAOgB5AGUAcwA7
AA0ACgAJAG0AcwBvAC0AcwB0AHkAbABlAC0AcABhAHIAZQBuAHQAOgAiACIAOwANAAoACQBtAGEA
cgBnAGkAbgA6ADAAYwBtADsADQAKAAkAbQBhAHIAZwBpAG4ALQBiAG8AdAB0AG8AbQA6AC4AMAAw
ADAAMQBwAHQAOwANAAoACQBtAHMAbwAtAHAAYQBnAGkAbgBhAHQAaQBvAG4AOgB3AGkAZABvAHcA
LQBvAHIAcABoAGEAbgA7AA0ACgAJAGYAbwBuAHQALQBzAGkAegBlADoAMQAyAC4AMABwAHQAOwAN
AAoACQBmAG8AbgB0AC0AZgBhAG0AaQBsAHkAOgAiAFQAaQBtAGUAcwAgAE4AZQB3ACAAUgBvAG0A
YQBuACIALAAiAHMAZQByAGkAZgAiADsADQAKAAkAbQBzAG8ALQBmAGEAcgBlAGEAcwB0AC0AZgBv
AG4AdAAtAGYAYQBtAGkAbAB5ADoAIgBUAGkAbQBlAHMAIABOAGUAdwAgAFIAbwBtAGEAbgAiADsA
DQAKAAkAbQBzAG8ALQBmAGEAcgBlAGEAcwB0AC0AdABoAGUAbQBlAC0AZgBvAG4AdAA6AG0AaQBu
AG8AcgAtAGYAYQByAGUAYQBzAHQAOwB9AA0ACgBoADEADQAKAAkAewBtAHMAbwAtAHMAdAB5AGwA
ZQAtAHAAcgBpAG8AcgBpAHQAeQA6ADkAOwANAAoACQBtAHMAbwAtAHMAdAB5AGwAZQAtAHUAbgBo
AGkAZABlADoAbgBvADsADQAKAAkAbQBzAG8ALQBzAHQAeQBsAGUALQBxAGYAbwByAG0AYQB0ADoA
eQBlAHMAOwANAAoACQBtAHMAbwAtAHMAdAB5AGwAZQAtAGwAaQBuAGsAOgAiABcEMAQzBD4EOwQ+
BDIEPgQ6BCAAMQAgABcEPQQwBDoEIgA7AA0ACgAJAG0AcwBvAC0AbQBhAHIAZwBpAG4ALQB0AG8A
cAAtAGEAbAB0ADoAYQB1AHQAbwA7AA0ACgAJAG0AYQByAGcAaQBuAC0AcgBpAGcAaAB0ADoAMABj
AG0AOwANAAoACQBtAHMAbwAtAG0AYQByAGcAaQBuAC0AYgBvAHQAdABvAG0ALQBhAGwAdAA6AGEA
dQB0AG8AOwANAAoACQBtAGEAcgBnAGkAbgAtAGwAZQBmAHQAOgAwAGMAbQA7AA0ACgAJAG0AcwBv
AC0AcABhAGcAaQBuAGEAdABpAG8AbgA6AHcAaQBkAG8AdwAtAG8AcgBwAGgAYQBuADsADQAKAAkA
bQBzAG8ALQBvAHUAdABsAGkAbgBlAC0AbABlAHYAZQBsADoAMQA7AA0ACgAJAGYAbwBuAHQALQBz
AGkAegBlADoAMgA0AC4AMABwAHQAOwANAAoACQBmAG8AbgB0AC0AZgBhAG0AaQBsAHkAOgAiAFQA
aQBtAGUAcwAgAE4AZQB3ACAAUgBvAG0AYQBuACIALAAiAHMAZQByAGkAZgAiADsADQAKAAkAbQBz
AG8ALQBmAGEAcgBlAGEAcwB0AC0AZgBvAG4AdAAtAGYAYQBtAGkAbAB5ADoAIgBUAGkAbQBlAHMA
IABOAGUAdwAgAFIAbwBtAGEAbgAiADsADQAKAAkAbQBzAG8ALQBmAGEAcgBlAGEAcwB0AC0AdABo
AGUAbQBlAC0AZgBvAG4AdAA6AG0AaQBuAG8AcgAtAGYAYQByAGUAYQBzAHQAOwANAAoACQBmAG8A
bgB0AC0AdwBlAGkAZwBoAHQAOgBiAG8AbABkADsAfQANAAoAaAAzAA0ACgAJAHsAbQBzAG8ALQBz
AHQAeQBsAGUALQBwAHIAaQBvAHIAaQB0AHkAOgA5ADsADQAKAAkAbQBzAG8ALQBzAHQAeQBsAGUA
LQB1AG4AaABpAGQAZQA6AG4AbwA7AA0ACgAJAG0AcwBvAC0AcwB0AHkAbABlAC0AcQBmAG8AcgBt
AGEAdAA6AHkAZQBzADsADQAKAAkAbQBzAG8ALQBzAHQAeQBsAGUALQBsAGkAbgBrADoAIgAXBDAE
MwQ+BDsEPgQyBD4EOgQgADMAIAAXBD0EMAQ6BCIAOwANAAoACQBtAHMAbwAtAG0AYQByAGcAaQBu
AC0AdABvAHAALQBhAGwAdAA6AGEAdQB0AG8AOwANAAoACQBtAGEAcgBnAGkAbgAtAHIAaQBnAGgA
dAA6ADAAYwBtADsADQAKAAkAbQBzAG8ALQBtAGEAcgBnAGkAbgAtAGIAbwB0AHQAbwBtAC0AYQBs
AHQAOgBhAHUAdABvADsADQAKAAkAbQBhAHIAZwBpAG4ALQBsAGUAZgB0ADoAMABjAG0AOwANAAoA
CQBtAHMAbwAtAHAAYQBnAGkAbgBhAHQAaQBvAG4AOgB3AGkAZABvAHcALQBvAHIAcABoAGEAbgA7
AA0ACgAJAG0AcwBvAC0AbwB1AHQAbABpAG4AZQAtAGwAZQB2AGUAbAA6ADMAOwANAAoACQBmAG8A
bgB0AC0AcwBpAHoAZQA6ADEAMwAuADUAcAB0ADsADQAKAAkAZgBvAG4AdAAtAGYAYQBtAGkAbAB5
ADoAIgBUAGkAbQBlAHMAIABOAGUAdwAgAFIAbwBtAGEAbgAiACwAIgBzAGUAcgBpAGYAIgA7AA0A
CgAJAG0AcwBvAC0AZgBhAHIAZQBhAHMAdAAtAGYAbwBuAHQALQBmAGEAbQBpAGwAeQA6ACIAVABp
AG0AZQBzACAATgBlAHcAIABSAG8AbQBhAG4AIgA7AA0ACgAJAG0AcwBvAC0AZgBhAHIAZQBhAHMA
dAAtAHQAaABlAG0AZQAtAGYAbwBuAHQAOgBtAGkAbgBvAHIALQBmAGEAcgBlAGEAcwB0ADsADQAK
AAkAZgBvAG4AdAAtAHcAZQBpAGcAaAB0ADoAYgBvAGwAZAA7AH0ADQAKAGEAOgB2AGkAcwBpAHQA
ZQBkACwAIABzAHAAYQBuAC4ATQBzAG8ASAB5AHAAZQByAGwAaQBuAGsARgBvAGwAbABvAHcAZQBk
AA0ACgAJAHsAbQBzAG8ALQBzAHQAeQBsAGUALQBuAG8AcwBoAG8AdwA6AHkAZQBzADsADQAKAAkA
bQBzAG8ALQBzAHQAeQBsAGUALQBwAHIAaQBvAHIAaQB0AHkAOgA5ADkAOwANAAoACQBjAG8AbABv
AHIAOgBiAGwAdQBlADsADQAKAAkAdABlAHgAdAAtAGQAZQBjAG8AcgBhAHQAaQBvAG4AOgB1AG4A
ZABlAHIAbABpAG4AZQA7AA0ACgAJAHQAZQB4AHQALQB1AG4AZABlAHIAbABpAG4AZQA6AHMAaQBu
AGcAbABlADsAfQANAAoAcAANAAoACQB7AG0AcwBvAC0AcwB0AHkAbABlAC0AbgBvAHMAaABvAHcA
OgB5AGUAcwA7AA0ACgAJAG0AcwBvAC0AcwB0AHkAbABlAC0AcAByAGkAbwByAGkAdAB5ADoAOQA5
ADsADQAKAAkAbQBzAG8ALQBtAGEAcgBnAGkAbgAtAHQAbwBwAC0AYQBsAHQAOgBhAHUAdABvADsA
DQAKAAkAbQBhAHIAZwBpAG4ALQByAGkAZwBoAHQAOgAwAGMAbQA7AA0ACgAJAG0AcwBvAC0AbQBh
AHIAZwBpAG4ALQBiAG8AdAB0AG8AbQAtAGEAbAB0ADoAYQB1AHQAbwA7AA0ACgAJAG0AYQByAGcA
aQBuAC0AbABlAGYAdAA6ADAAYwBtADsADQAKAAkAbQBzAG8ALQBwAGEAZwBpAG4AYQB0AGkAbwBu
ADoAdwBpAGQAbwB3AC0AbwByAHAAaABhAG4AOwANAAoACQBmAG8AbgB0AC0AcwBpAHoAZQA6ADEA
MgAuADAAcAB0ADsADQAKAAkAZgBvAG4AdAAtAGYAYQBtAGkAbAB5ADoAIgBUAGkAbQBlAHMAIABO
AGUAdwAgAFIAbwBtAGEAbgAiACwAIgBzAGUAcgBpAGYAIgA7AA0ACgAJAG0AcwBvAC0AZgBhAHIA
ZQBhAHMAdAAtAGYAbwBuAHQALQBmAGEAbQBpAGwAeQA6ACIAVABpAG0AZQBzACAATgBlAHcAIABS
AG8AbQBhAG4AIgA7AA0ACgAJAG0AcwBvAC0AZgBhAHIAZQBhAHMAdAAtAHQAaABlAG0AZQAtAGYA
bwBuAHQAOgBtAGkAbgBvAHIALQBmAGEAcgBlAGEAcwB0ADsAfQANAAoAcAByAGUADQAKAAkAewBt
AHMAbwAtAHMAdAB5AGwAZQAtAG4AbwBzAGgAbwB3ADoAeQBlAHMAOwANAAoACQBtAHMAbwAtAHMA
dAB5AGwAZQAtAHAAcgBpAG8AcgBpAHQAeQA6ADkAOQA7AA0ACgAJAG0AcwBvAC0AcwB0AHkAbABl
AC0AbABpAG4AawA6ACIAIQRCBDAEPQQ0BDAEQARCBD0ESwQ5BCAASABUAE0ATAAgABcEPQQwBDoE
IgA7AA0ACgAJAG0AYQByAGcAaQBuADoAMABjAG0AOwANAAoACQBtAGEAcgBnAGkAbgAtAGIAbwB0
AHQAbwBtADoALgAwADAAMAAxAHAAdAA7AA0ACgAJAG0AcwBvAC0AcABhAGcAaQBuAGEAdABpAG8A
bgA6AHcAaQBkAG8AdwAtAG8AcgBwAGgAYQBuADsADQAKAAkAdABhAGIALQBzAHQAbwBwAHMAOgA0
ADUALgA4AHAAdAAgADkAMQAuADYAcAB0ACAAMQAzADcALgA0AHAAdAAgADEAOAAzAC4AMgBwAHQA
IAAyADIAOQAuADAAcAB0ACAAMgA3ADQALgA4AHAAdAAgADMAMgAwAC4ANgBwAHQAIAAzADYANgAu
ADQAcAB0ACAANAAxADIALgAyAHAAdAAgADQANQA4AC4AMABwAHQAIAA1ADAAMwAuADgAcAB0ACAA
NQA0ADkALgA2AHAAdAAgADUAOQA1AC4ANABwAHQAIAA2ADQAMQAuADIAcAB0ACAANgA4ADcALgAw
AHAAdAAgADcAMwAyAC4AOABwAHQAOwANAAoACQBmAG8AbgB0AC0AcwBpAHoAZQA6ADEAMAAuADAA
cAB0ADsADQAKAAkAZgBvAG4AdAAtAGYAYQBtAGkAbAB5ADoAIgBDAG8AdQByAGkAZQByACAATgBl
AHcAIgA7AA0ACgAJAG0AcwBvAC0AZgBhAHIAZQBhAHMAdAAtAGYAbwBuAHQALQBmAGEAbQBpAGwA
eQA6ACIAVABpAG0AZQBzACAATgBlAHcAIABSAG8AbQBhAG4AIgA7AA0ACgAJAG0AcwBvAC0AZgBh
AHIAZQBhAHMAdAAtAHQAaABlAG0AZQAtAGYAbwBuAHQAOgBtAGkAbgBvAHIALQBmAGEAcgBlAGEA
cwB0ADsAfQANAAoAdAB0AA0ACgAJAHsAbQBzAG8ALQBzAHQAeQBsAGUALQBuAG8AcwBoAG8AdwA6
AHkAZQBzADsADQAKAAkAbQBzAG8ALQBzAHQAeQBsAGUALQBwAHIAaQBvAHIAaQB0AHkAOgA5ADkA
OwANAAoACQBmAG8AbgB0AC0AZgBhAG0AaQBsAHkAOgAiAEMAbwB1AHIAaQBlAHIAIABOAGUAdwAi
ADsADQAKAAkAbQBzAG8ALQBhAHMAYwBpAGkALQBmAG8AbgB0AC0AZgBhAG0AaQBsAHkAOgAiAEMA
bwB1AHIAaQBlAHIAIABOAGUAdwAiADsADQAKAAkAbQBzAG8ALQBmAGEAcgBlAGEAcwB0AC0AZgBv
AG4AdAAtAGYAYQBtAGkAbAB5ADoAIgBUAGkAbQBlAHMAIABOAGUAdwAgAFIAbwBtAGEAbgAiADsA
DQAKAAkAbQBzAG8ALQBmAGEAcgBlAGEAcwB0AC0AdABoAGUAbQBlAC0AZgBvAG4AdAA6AG0AaQBu
AG8AcgAtAGYAYQByAGUAYQBzAHQAOwANAAoACQBtAHMAbwAtAGgAYQBuAHMAaQAtAGYAbwBuAHQA
LQBmAGEAbQBpAGwAeQA6ACIAQwBvAHUAcgBpAGUAcgAgAE4AZQB3ACIAOwANAAoACQBtAHMAbwAt
AGIAaQBkAGkALQBmAG8AbgB0AC0AZgBhAG0AaQBsAHkAOgAiAEMAbwB1AHIAaQBlAHIAIABOAGUA
dwAiADsAfQANAAoAcAAuAE0AcwBvAEEAYwBlAHQAYQB0AGUALAAgAGwAaQAuAE0AcwBvAEEAYwBl
AHQAYQB0AGUALAAgAGQAaQB2AC4ATQBzAG8AQQBjAGUAdABhAHQAZQANAAoACQB7AG0AcwBvAC0A
cwB0AHkAbABlAC0AbgBvAHMAaABvAHcAOgB5AGUAcwA7AA0ACgAJAG0AcwBvAC0AcwB0AHkAbABl
AC0AcAByAGkAbwByAGkAdAB5ADoAOQA5ADsADQAKAAkAbQBzAG8ALQBzAHQAeQBsAGUALQBsAGkA
bgBrADoAIgAiBDUEOgRBBEIEIAAyBEsEPQQ+BEEEOgQ4BCAAFwQ9BDAEOgQiADsADQAKAAkAbQBh
AHIAZwBpAG4AOgAwAGMAbQA7AA0ACgAJAG0AYQByAGcAaQBuAC0AYgBvAHQAdABvAG0AOgAuADAA
MAAwADEAcAB0ADsADQAKAAkAbQBzAG8ALQBwAGEAZwBpAG4AYQB0AGkAbwBuADoAdwBpAGQAbwB3
AC0AbwByAHAAaABhAG4AOwANAAoACQBmAG8AbgB0AC0AcwBpAHoAZQA6ADgALgAwAHAAdAA7AA0A
CgAJAGYAbwBuAHQALQBmAGEAbQBpAGwAeQA6ACIAVABhAGgAbwBtAGEAIgAsACIAcwBhAG4AcwAt
AHMAZQByAGkAZgAiADsADQAKAAkAbQBzAG8ALQBmAGEAcgBlAGEAcwB0AC0AZgBvAG4AdAAtAGYA
YQBtAGkAbAB5ADoAIgBUAGkAbQBlAHMAIABOAGUAdwAgAFIAbwBtAGEAbgAiADsADQAKAAkAbQBz
AG8ALQBmAGEAcgBlAGEAcwB0AC0AdABoAGUAbQBlAC0AZgBvAG4AdAA6AG0AaQBuAG8AcgAtAGYA
YQByAGUAYQBzAHQAOwB9AA0ACgBzAHAAYQBuAC4AYQBiAGIAcgANAAoACQB7AG0AcwBvAC0AcwB0
AHkAbABlAC0AbgBhAG0AZQA6AGEAYgBiAHIAOwANAAoACQBtAHMAbwAtAHMAdAB5AGwAZQAtAHUA
bgBoAGkAZABlADoAbgBvADsAfQANAAoAcwBwAGEAbgAuADEADQAKAAkAewBtAHMAbwAtAHMAdAB5
AGwAZQAtAG4AYQBtAGUAOgAiABcEMAQzBD4EOwQ+BDIEPgQ6BCAAMQAgABcEPQQwBDoEIgA7AA0A
CgAJAG0AcwBvAC0AcwB0AHkAbABlAC0AcAByAGkAbwByAGkAdAB5ADoAOQA7AA0ACgAJAG0AcwBv
AC0AcwB0AHkAbABlAC0AdQBuAGgAaQBkAGUAOgBuAG8AOwANAAoACQBtAHMAbwAtAHMAdAB5AGwA
ZQAtAGwAbwBjAGsAZQBkADoAeQBlAHMAOwANAAoACQBtAHMAbwAtAHMAdAB5AGwAZQAtAGwAaQBu
AGsAOgAiABcEMAQzBD4EOwQ+BDIEPgQ6BCAAMQAiADsADQAKAAkAbQBzAG8ALQBhAG4AcwBpAC0A
ZgBvAG4AdAAtAHMAaQB6AGUAOgAxADQALgAwAHAAdAA7AA0ACgAJAG0AcwBvAC0AYgBpAGQAaQAt
AGYAbwBuAHQALQBzAGkAegBlADoAMQA0AC4AMABwAHQAOwANAAoACQBmAG8AbgB0AC0AZgBhAG0A
aQBsAHkAOgAiAEMAYQBtAGIAcgBpAGEAIgAsACIAcwBlAHIAaQBmACIAOwANAAoACQBtAHMAbwAt
AGEAcwBjAGkAaQAtAGYAbwBuAHQALQBmAGEAbQBpAGwAeQA6AEMAYQBtAGIAcgBpAGEAOwANAAoA
CQBtAHMAbwAtAGEAcwBjAGkAaQAtAHQAaABlAG0AZQAtAGYAbwBuAHQAOgBtAGEAagBvAHIALQBs
AGEAdABpAG4AOwANAAoACQBtAHMAbwAtAGYAYQByAGUAYQBzAHQALQBmAG8AbgB0AC0AZgBhAG0A
aQBsAHkAOgAiAFQAaQBtAGUAcwAgAE4AZQB3ACAAUgBvAG0AYQBuACIAOwANAAoACQBtAHMAbwAt
AGYAYQByAGUAYQBzAHQALQB0AGgAZQBtAGUALQBmAG8AbgB0ADoAbQBhAGoAbwByAC0AZgBhAHIA
ZQBhAHMAdAA7AA0ACgAJAG0AcwBvAC0AaABhAG4AcwBpAC0AZgBvAG4AdAAtAGYAYQBtAGkAbAB5
ADoAQwBhAG0AYgByAGkAYQA7AA0ACgAJAG0AcwBvAC0AaABhAG4AcwBpAC0AdABoAGUAbQBlAC0A
ZgBvAG4AdAA6AG0AYQBqAG8AcgAtAGwAYQB0AGkAbgA7AA0ACgAJAG0AcwBvAC0AYgBpAGQAaQAt
AGYAbwBuAHQALQBmAGEAbQBpAGwAeQA6ACIAVABpAG0AZQBzACAATgBlAHcAIABSAG8AbQBhAG4A
IgA7AA0ACgAJAG0AcwBvAC0AYgBpAGQAaQAtAHQAaABlAG0AZQAtAGYAbwBuAHQAOgBtAGEAagBv
AHIALQBiAGkAZABpADsADQAKAAkAYwBvAGwAbwByADoAIwAzADYANQBGADkAMQA7AA0ACgAJAG0A
cwBvAC0AdABoAGUAbQBlAGMAbwBsAG8AcgA6AGEAYwBjAGUAbgB0ADEAOwANAAoACQBtAHMAbwAt
AHQAaABlAG0AZQBzAGgAYQBkAGUAOgAxADkAMQA7AA0ACgAJAGYAbwBuAHQALQB3AGUAaQBnAGgA
dAA6AGIAbwBsAGQAOwB9AA0ACgBzAHAAYQBuAC4ASABUAE0ATAANAAoACQB7AG0AcwBvAC0AcwB0
AHkAbABlAC0AbgBhAG0AZQA6ACIAIQRCBDAEPQQ0BDAEQARCBD0ESwQ5BCAASABUAE0ATAAgABcE
PQQwBDoEIgA7AA0ACgAJAG0AcwBvAC0AcwB0AHkAbABlAC0AbgBvAHMAaABvAHcAOgB5AGUAcwA7
AA0ACgAJAG0AcwBvAC0AcwB0AHkAbABlAC0AcAByAGkAbwByAGkAdAB5ADoAOQA5ADsADQAKAAkA
bQBzAG8ALQBzAHQAeQBsAGUALQB1AG4AaABpAGQAZQA6AG4AbwA7AA0ACgAJAG0AcwBvAC0AcwB0
AHkAbABlAC0AbABvAGMAawBlAGQAOgB5AGUAcwA7AA0ACgAJAG0AcwBvAC0AcwB0AHkAbABlAC0A
bABpAG4AawA6ACIAIQRCBDAEPQQ0BDAEQARCBD0ESwQ5BCAASABUAE0ATAAiADsADQAKAAkAZgBv
AG4AdAAtAGYAYQBtAGkAbAB5ADoAQwBvAG4AcwBvAGwAYQBzADsADQAKAAkAbQBzAG8ALQBhAHMA
YwBpAGkALQBmAG8AbgB0AC0AZgBhAG0AaQBsAHkAOgBDAG8AbgBzAG8AbABhAHMAOwANAAoACQBt
AHMAbwAtAGYAYQByAGUAYQBzAHQALQBmAG8AbgB0AC0AZgBhAG0AaQBsAHkAOgAiAFQAaQBtAGUA
cwAgAE4AZQB3ACAAUgBvAG0AYQBuACIAOwANAAoACQBtAHMAbwAtAGYAYQByAGUAYQBzAHQALQB0
AGgAZQBtAGUALQBmAG8AbgB0ADoAbQBpAG4AbwByAC0AZgBhAHIAZQBhAHMAdAA7AA0ACgAJAG0A
cwBvAC0AaABhAG4AcwBpAC0AZgBvAG4AdAAtAGYAYQBtAGkAbAB5ADoAQwBvAG4AcwBvAGwAYQBz
ADsAfQANAAoAcwBwAGEAbgAuADMADQAKAAkAewBtAHMAbwAtAHMAdAB5AGwAZQAtAG4AYQBtAGUA
OgAiABcEMAQzBD4EOwQ+BDIEPgQ6BCAAMwAgABcEPQQwBDoEIgA7AA0ACgAJAG0AcwBvAC0AcwB0
AHkAbABlAC0AbgBvAHMAaABvAHcAOgB5AGUAcwA7AA0ACgAJAG0AcwBvAC0AcwB0AHkAbABlAC0A
cAByAGkAbwByAGkAdAB5ADoAOQA7AA0ACgAJAG0AcwBvAC0AcwB0AHkAbABlAC0AdQBuAGgAaQBk
AGUAOgBuAG8AOwANAAoACQBtAHMAbwAtAHMAdAB5AGwAZQAtAGwAbwBjAGsAZQBkADoAeQBlAHMA
OwANAAoACQBtAHMAbwAtAHMAdAB5AGwAZQAtAGwAaQBuAGsAOgAiABcEMAQzBD4EOwQ+BDIEPgQ6
BCAAMwAiADsADQAKAAkAbQBzAG8ALQBhAG4AcwBpAC0AZgBvAG4AdAAtAHMAaQB6AGUAOgAxADIA
LgAwAHAAdAA7AA0ACgAJAG0AcwBvAC0AYgBpAGQAaQAtAGYAbwBuAHQALQBzAGkAegBlADoAMQAy
AC4AMABwAHQAOwANAAoACQBmAG8AbgB0AC0AZgBhAG0AaQBsAHkAOgAiAEMAYQBtAGIAcgBpAGEA
IgAsACIAcwBlAHIAaQBmACIAOwANAAoACQBtAHMAbwAtAGEAcwBjAGkAaQAtAGYAbwBuAHQALQBm
AGEAbQBpAGwAeQA6AEMAYQBtAGIAcgBpAGEAOwANAAoACQBtAHMAbwAtAGEAcwBjAGkAaQAtAHQA
aABlAG0AZQAtAGYAbwBuAHQAOgBtAGEAagBvAHIALQBsAGEAdABpAG4AOwANAAoACQBtAHMAbwAt
AGYAYQByAGUAYQBzAHQALQBmAG8AbgB0AC0AZgBhAG0AaQBsAHkAOgAiAFQAaQBtAGUAcwAgAE4A
ZQB3ACAAUgBvAG0AYQBuACIAOwANAAoACQBtAHMAbwAtAGYAYQByAGUAYQBzAHQALQB0AGgAZQBt
AGUALQBmAG8AbgB0ADoAbQBhAGoAbwByAC0AZgBhAHIAZQBhAHMAdAA7AA0ACgAJAG0AcwBvAC0A
aABhAG4AcwBpAC0AZgBvAG4AdAAtAGYAYQBtAGkAbAB5ADoAQwBhAG0AYgByAGkAYQA7AA0ACgAJ
AG0AcwBvAC0AaABhAG4AcwBpAC0AdABoAGUAbQBlAC0AZgBvAG4AdAA6AG0AYQBqAG8AcgAtAGwA
YQB0AGkAbgA7AA0ACgAJAG0AcwBvAC0AYgBpAGQAaQAtAGYAbwBuAHQALQBmAGEAbQBpAGwAeQA6
ACIAVABpAG0AZQBzACAATgBlAHcAIABSAG8AbQBhAG4AIgA7AA0ACgAJAG0AcwBvAC0AYgBpAGQA
aQAtAHQAaABlAG0AZQAtAGYAbwBuAHQAOgBtAGEAagBvAHIALQBiAGkAZABpADsADQAKAAkAYwBv
AGwAbwByADoAIwA0AEYAOAAxAEIARAA7AA0ACgAJAG0AcwBvAC0AdABoAGUAbQBlAGMAbwBsAG8A
cgA6AGEAYwBjAGUAbgB0ADEAOwANAAoACQBmAG8AbgB0AC0AdwBlAGkAZwBoAHQAOgBiAG8AbABk
ADsAfQANAAoAcwBwAGEAbgAuAHoALQANAAoACQB7AG0AcwBvAC0AcwB0AHkAbABlAC0AbgBhAG0A
ZQA6ACIAegAtAB0EMARHBDAEOwQ+BCAARAQ+BEAEPARLBCAAFwQ9BDAEOgQiADsADQAKAAkAbQBz
AG8ALQBzAHQAeQBsAGUALQBuAG8AcwBoAG8AdwA6AHkAZQBzADsADQAKAAkAbQBzAG8ALQBzAHQA
eQBsAGUALQBwAHIAaQBvAHIAaQB0AHkAOgA5ADkAOwANAAoACQBtAHMAbwAtAHMAdAB5AGwAZQAt
AHUAbgBoAGkAZABlADoAbgBvADsADQAKAAkAbQBzAG8ALQBzAHQAeQBsAGUALQBsAG8AYwBrAGUA
ZAA6AHkAZQBzADsADQAKAAkAbQBzAG8ALQBzAHQAeQBsAGUALQBsAGkAbgBrADoAIgB6AC0AHQQw
BEcEMAQ7BD4EIABEBD4EQAQ8BEsEIgA7AA0ACgAJAG0AcwBvAC0AYQBuAHMAaQAtAGYAbwBuAHQA
LQBzAGkAegBlADoAOAAuADAAcAB0ADsADQAKAAkAbQBzAG8ALQBiAGkAZABpAC0AZgBvAG4AdAAt
AHMAaQB6AGUAOgA4AC4AMABwAHQAOwANAAoACQBmAG8AbgB0AC0AZgBhAG0AaQBsAHkAOgAiAEEA
cgBpAGEAbAAiACwAIgBzAGEAbgBzAC0AcwBlAHIAaQBmACIAOwANAAoACQBtAHMAbwAtAGEAcwBj
AGkAaQAtAGYAbwBuAHQALQBmAGEAbQBpAGwAeQA6AEEAcgBpAGEAbAA7AA0ACgAJAG0AcwBvAC0A
ZgBhAHIAZQBhAHMAdAAtAGYAbwBuAHQALQBmAGEAbQBpAGwAeQA6ACIAVABpAG0AZQBzACAATgBl
AHcAIABSAG8AbQBhAG4AIgA7AA0ACgAJAG0AcwBvAC0AZgBhAHIAZQBhAHMAdAAtAHQAaABlAG0A
ZQAtAGYAbwBuAHQAOgBtAGkAbgBvAHIALQBmAGEAcgBlAGEAcwB0ADsADQAKAAkAbQBzAG8ALQBo
AGEAbgBzAGkALQBmAG8AbgB0AC0AZgBhAG0AaQBsAHkAOgBBAHIAaQBhAGwAOwANAAoACQBtAHMA
bwAtAGIAaQBkAGkALQBmAG8AbgB0AC0AZgBhAG0AaQBsAHkAOgBBAHIAaQBhAGwAOwANAAoACQBk
AGkAcwBwAGwAYQB5ADoAbgBvAG4AZQA7AA0ACgAJAG0AcwBvAC0AaABpAGQAZQA6AGEAbABsADsA
fQANAAoAcwBwAGEAbgAuAHoALQAwAA0ACgAJAHsAbQBzAG8ALQBzAHQAeQBsAGUALQBuAGEAbQBl
ADoAIgB6AC0AGgQ+BD0ENQRGBCAARAQ+BEAEPARLBCAAFwQ9BDAEOgQiADsADQAKAAkAbQBzAG8A
LQBzAHQAeQBsAGUALQBuAG8AcwBoAG8AdwA6AHkAZQBzADsADQAKAAkAbQBzAG8ALQBzAHQAeQBs
AGUALQBwAHIAaQBvAHIAaQB0AHkAOgA5ADkAOwANAAoACQBtAHMAbwAtAHMAdAB5AGwAZQAtAHUA
bgBoAGkAZABlADoAbgBvADsADQAKAAkAbQBzAG8ALQBzAHQAeQBsAGUALQBsAG8AYwBrAGUAZAA6
AHkAZQBzADsADQAKAAkAbQBzAG8ALQBzAHQAeQBsAGUALQBsAGkAbgBrADoAIgB6AC0AGgQ+BD0E
NQRGBCAARAQ+BEAEPARLBCIAOwANAAoACQBtAHMAbwAtAGEAbgBzAGkALQBmAG8AbgB0AC0AcwBp
AHoAZQA6ADgALgAwAHAAdAA7AA0ACgAJAG0AcwBvAC0AYgBpAGQAaQAtAGYAbwBuAHQALQBzAGkA
egBlADoAOAAuADAAcAB0ADsADQAKAAkAZgBvAG4AdAAtAGYAYQBtAGkAbAB5ADoAIgBBAHIAaQBh
AGwAIgAsACIAcwBhAG4AcwAtAHMAZQByAGkAZgAiADsADQAKAAkAbQBzAG8ALQBhAHMAYwBpAGkA
LQBmAG8AbgB0AC0AZgBhAG0AaQBsAHkAOgBBAHIAaQBhAGwAOwANAAoACQBtAHMAbwAtAGYAYQBy
AGUAYQBzAHQALQBmAG8AbgB0AC0AZgBhAG0AaQBsAHkAOgAiAFQAaQBtAGUAcwAgAE4AZQB3ACAA
UgBvAG0AYQBuACIAOwANAAoACQBtAHMAbwAtAGYAYQByAGUAYQBzAHQALQB0AGgAZQBtAGUALQBm
AG8AbgB0ADoAbQBpAG4AbwByAC0AZgBhAHIAZQBhAHMAdAA7AA0ACgAJAG0AcwBvAC0AaABhAG4A
cwBpAC0AZgBvAG4AdAAtAGYAYQBtAGkAbAB5ADoAQQByAGkAYQBsADsADQAKAAkAbQBzAG8ALQBi
AGkAZABpAC0AZgBvAG4AdAAtAGYAYQBtAGkAbAB5ADoAQQByAGkAYQBsADsADQAKAAkAZABpAHMA
cABsAGEAeQA6AG4AbwBuAGUAOwANAAoACQBtAHMAbwAtAGgAaQBkAGUAOgBhAGwAbAA7AH0ADQAK
AHMAcABhAG4ALgBhAA0ACgAJAHsAbQBzAG8ALQBzAHQAeQBsAGUALQBuAGEAbQBlADoAIgAiBDUE
OgRBBEIEIAAyBEsEPQQ+BEEEOgQ4BCAAFwQ9BDAEOgQiADsADQAKAAkAbQBzAG8ALQBzAHQAeQBs
AGUALQBuAG8AcwBoAG8AdwA6AHkAZQBzADsADQAKAAkAbQBzAG8ALQBzAHQAeQBsAGUALQBwAHIA
aQBvAHIAaQB0AHkAOgA5ADkAOwANAAoACQBtAHMAbwAtAHMAdAB5AGwAZQAtAHUAbgBoAGkAZABl
ADoAbgBvADsADQAKAAkAbQBzAG8ALQBzAHQAeQBsAGUALQBsAG8AYwBrAGUAZAA6AHkAZQBzADsA
DQAKAAkAbQBzAG8ALQBzAHQAeQBsAGUALQBsAGkAbgBrADoAIgAiBDUEOgRBBEIEIAAyBEsEPQQ+
BEEEOgQ4BCIAOwANAAoACQBtAHMAbwAtAGEAbgBzAGkALQBmAG8AbgB0AC0AcwBpAHoAZQA6ADgA
LgAwAHAAdAA7AA0ACgAJAG0AcwBvAC0AYgBpAGQAaQAtAGYAbwBuAHQALQBzAGkAegBlADoAOAAu
ADAAcAB0ADsADQAKAAkAZgBvAG4AdAAtAGYAYQBtAGkAbAB5ADoAIgBUAGEAaABvAG0AYQAiACwA
IgBzAGEAbgBzAC0AcwBlAHIAaQBmACIAOwANAAoACQBtAHMAbwAtAGEAcwBjAGkAaQAtAGYAbwBu
AHQALQBmAGEAbQBpAGwAeQA6AFQAYQBoAG8AbQBhADsADQAKAAkAbQBzAG8ALQBmAGEAcgBlAGEA
cwB0AC0AZgBvAG4AdAAtAGYAYQBtAGkAbAB5ADoAIgBUAGkAbQBlAHMAIABOAGUAdwAgAFIAbwBt
AGEAbgAiADsADQAKAAkAbQBzAG8ALQBmAGEAcgBlAGEAcwB0AC0AdABoAGUAbQBlAC0AZgBvAG4A
dAA6AG0AaQBuAG8AcgAtAGYAYQByAGUAYQBzAHQAOwANAAoACQBtAHMAbwAtAGgAYQBuAHMAaQAt
AGYAbwBuAHQALQBmAGEAbQBpAGwAeQA6AFQAYQBoAG8AbQBhADsADQAKAAkAbQBzAG8ALQBiAGkA
ZABpAC0AZgBvAG4AdAAtAGYAYQBtAGkAbAB5ADoAVABhAGgAbwBtAGEAOwB9AA0ACgBzAHAAYQBu
AC4AbQBzAG8ASQBuAHMADQAKAAkAewBtAHMAbwAtAHMAdAB5AGwAZQAtAHQAeQBwAGUAOgBlAHgA
cABvAHIAdAAtAG8AbgBsAHkAOwANAAoACQBtAHMAbwAtAHMAdAB5AGwAZQAtAG4AYQBtAGUAOgAi
ACIAOwANAAoACQB0AGUAeAB0AC0AZABlAGMAbwByAGEAdABpAG8AbgA6AHUAbgBkAGUAcgBsAGkA
bgBlADsADQAKAAkAdABlAHgAdAAtAHUAbgBkAGUAcgBsAGkAbgBlADoAcwBpAG4AZwBsAGUAOwAN
AAoACQBjAG8AbABvAHIAOgB0AGUAYQBsADsAfQANAAoAcwBwAGEAbgAuAG0AcwBvAEQAZQBsAA0A
CgAJAHsAbQBzAG8ALQBzAHQAeQBsAGUALQB0AHkAcABlADoAZQB4AHAAbwByAHQALQBvAG4AbAB5
ADsADQAKAAkAbQBzAG8ALQBzAHQAeQBsAGUALQBuAGEAbQBlADoAIgAiADsADQAKAAkAdABlAHgA
dAAtAGQAZQBjAG8AcgBhAHQAaQBvAG4AOgBsAGkAbgBlAC0AdABoAHIAbwB1AGcAaAA7AA0ACgAJ
AGMAbwBsAG8AcgA6AHIAZQBkADsAfQANAAoALgBNAHMAbwBDAGgAcABEAGUAZgBhAHUAbAB0AA0A
CgAJAHsAbQBzAG8ALQBzAHQAeQBsAGUALQB0AHkAcABlADoAZQB4AHAAbwByAHQALQBvAG4AbAB5
ADsADQAKAAkAbQBzAG8ALQBkAGUAZgBhAHUAbAB0AC0AcAByAG8AcABzADoAeQBlAHMAOwANAAoA
CQBmAG8AbgB0AC0AcwBpAHoAZQA6ADEAMAAuADAAcAB0ADsADQAKAAkAbQBzAG8ALQBhAG4AcwBp
AC0AZgBvAG4AdAAtAHMAaQB6AGUAOgAxADAALgAwAHAAdAA7AA0ACgAJAG0AcwBvAC0AYgBpAGQA
aQAtAGYAbwBuAHQALQBzAGkAegBlADoAMQAwAC4AMABwAHQAOwB9AA0ACgBAAHAAYQBnAGUAIABX
AG8AcgBkAFMAZQBjAHQAaQBvAG4AMQANAAoACQB7AHMAaQB6AGUAOgA1ADkANQAuADMAcAB0ACAA
OAA0ADEALgA5AHAAdAA7AA0ACgAJAG0AYQByAGcAaQBuADoAMgAuADAAYwBtACAANAAyAC4ANQBw
AHQAIAAyAC4AMABjAG0AIAAzAC4AMABjAG0AOwANAAoACQBtAHMAbwAtAGgAZQBhAGQAZQByAC0A
bQBhAHIAZwBpAG4AOgAzADUALgA0AHAAdAA7AA0ACgAJAG0AcwBvAC0AZgBvAG8AdABlAHIALQBt
AGEAcgBnAGkAbgA6ADMANQAuADQAcAB0ADsADQAKAAkAbQBzAG8ALQBwAGEAcABlAHIALQBzAG8A
dQByAGMAZQA6ADAAOwB9AA0ACgBkAGkAdgAuAFcAbwByAGQAUwBlAGMAdABpAG8AbgAxAA0ACgAJ
AHsAcABhAGcAZQA6AFcAbwByAGQAUwBlAGMAdABpAG8AbgAxADsAfQANAAoALQAtAD4ADQAKADwA
LwBzAHQAeQBsAGUAPgANAAoAPAAhAC0ALQBbAGkAZgAgAGcAdABlACAAbQBzAG8AIAAxADAAXQA+
AA0ACgA8AHMAdAB5AGwAZQA+AA0ACgAgAC8AKgAgAFMAdAB5AGwAZQAgAEQAZQBmAGkAbgBpAHQA
aQBvAG4AcwAgACoALwANAAoAIAB0AGEAYgBsAGUALgBNAHMAbwBOAG8AcgBtAGEAbABUAGEAYgBs
AGUADQAKAAkAewBtAHMAbwAtAHMAdAB5AGwAZQAtAG4AYQBtAGUAOgAiAB4EMQRLBEcEPQQwBE8E
IABCBDAEMQQ7BDgERgQwBCIAOwANAAoACQBtAHMAbwAtAHQAcwB0AHkAbABlAC0AcgBvAHcAYgBh
AG4AZAAtAHMAaQB6AGUAOgAwADsADQAKAAkAbQBzAG8ALQB0AHMAdAB5AGwAZQAtAGMAbwBsAGIA
YQBuAGQALQBzAGkAegBlADoAMAA7AA0ACgAJAG0AcwBvAC0AcwB0AHkAbABlAC0AbgBvAHMAaABv
AHcAOgB5AGUAcwA7AA0ACgAJAG0AcwBvAC0AcwB0AHkAbABlAC0AcAByAGkAbwByAGkAdAB5ADoA
OQA5ADsADQAKAAkAbQBzAG8ALQBzAHQAeQBsAGUALQBwAGEAcgBlAG4AdAA6ACIAIgA7AA0ACgAJ
AG0AcwBvAC0AcABhAGQAZABpAG4AZwAtAGEAbAB0ADoAMABjAG0AIAA1AC4ANABwAHQAIAAwAGMA
bQAgADUALgA0AHAAdAA7AA0ACgAJAG0AcwBvAC0AcABhAHIAYQAtAG0AYQByAGcAaQBuADoAMABj
AG0AOwANAAoACQBtAHMAbwAtAHAAYQByAGEALQBtAGEAcgBnAGkAbgAtAGIAbwB0AHQAbwBtADoA
LgAwADAAMAAxAHAAdAA7AA0ACgAJAG0AcwBvAC0AcABhAGcAaQBuAGEAdABpAG8AbgA6AHcAaQBk
AG8AdwAtAG8AcgBwAGgAYQBuADsADQAKAAkAZgBvAG4AdAAtAHMAaQB6AGUAOgAxADAALgAwAHAA
dAA7AA0ACgAJAGYAbwBuAHQALQBmAGEAbQBpAGwAeQA6ACIAVABpAG0AZQBzACAATgBlAHcAIABS
AG8AbQBhAG4AIgAsACIAcwBlAHIAaQBmACIAOwB9AA0ACgA8AC8AcwB0AHkAbABlAD4ADQAKADwA
IQBbAGUAbgBkAGkAZgBdAC0ALQA+AA0ACgA8AG0AZQB0AGEAIABjAG8AbgB0AGUAbgB0AD0AIgBJ
AEUAPQBlAGQAZwBlACIAIABoAHQAdABwAC0AZQBxAHUAaQB2AD0AWAAtAFUAQQAtAEMAbwBtAHAA
YQB0AGkAYgBsAGUAPgANAAoADQAKADwAcwBjAHIAaQBwAHQAIABsAGEAbgBnAHUAYQBnAGUAPQAi
AEoAYQB2AGEAUwBjAHIAaQBwAHQAIgA+AA0ACgA8ACEALQAtACAAQgBlAGcAaQBuACAAaABpAGQA
aQBuAGcAIABKAGEAdgBhAHMAYwByAGkAcAB0ACAAZgByAG8AbQAgAG8AbABkACAAYgByAG8AdwBz
AGUAcgBzAC4ACgAgAAoAIAAgAHYAYQByACAAYQByAHIAYQB5AFIAZQBhAGQAeQA9ADAAOwAKACAA
IAAKACAAIABpAGYAIAAoAGQAbwBjAHUAbQBlAG4AdAAuAGkAbQBhAGcAZQBzACkAewAKACAAIAAg
ACAAcgBlAGQAQgBhAGwAbAAgAD0AIABuAGUAdwAgAEkAbQBhAGcAZQAoACkAOwAKACAAIAAgACAA
cgBlAGQAQgBhAGwAbAAuAHMAcgBjACAAPQAgACIALgAuAC8AaQBtAGEAZwBlAHMALwByAGUAZABf
AGIAYQBsAGwAXwB3AGgAaQB0AGUALgBnAGkAZgAiADsAIAAgAAoAIAAgACAAIABjAHkAYQBuAEIA
YQBsAGwAIAA9ACAAbgBlAHcAIABJAG0AYQBnAGUAKAApADsACgAgACAAIAAgAGMAeQBhAG4AQgBh
AGwAbAAuAHMAcgBjACAAPQAgACIALgAuAC8AaQBtAGEAZwBlAHMALwBjAHkAYQBuAF8AYgBhAGwA
bABfAHcAaABpAHQAZQAuAGcAaQBmACIAOwAgACAACgAgACAAfQAKACAAIAAKACAAIABmAHUAbgBj
AHQAaQBvAG4AIABjAG8AdgBlAHIAKABoAGkAdAAsAHEAdQBlAHIAeQAsAHAAcgBvAHQAUwBlAHEA
KQB7AAoAIAAgACAAIABkAG8AYwB1AG0AZQBuAHQALgBSAGUAcwB1AGwAdABzAC4ATwBWAF8AVABp
AHQAbABlAC4AdgBhAGwAdQBlACAAPQAgAHEAdQBlAHIAeQBUAGkAdABsAGUAWwBxAHUAZQByAHkA
XQA7AAoAIAAgACAAIABkAG8AYwB1AG0AZQBuAHQALgBSAGUAcwB1AGwAdABzAC4ATwBWAF8AQQBj
AGMAZQBzAHMAaQBvAG4ALgB2AGEAbAB1AGUAIAA9ACAAcAByAG8AdABOAGEAbQBlAFsAaABpAHQA
XQA7AAoAIAAgACAAIABkAG8AYwB1AG0AZQBuAHQALgBSAGUAcwB1AGwAdABzAC4ATwBWAF8AUwBl
AHEAdQBlAG4AYwBlAC4AdgBhAGwAdQBlACAAPQAgAHAAcgBvAHQAUwBlAHEAOwAKACAAIAAgACAA
aQBmACAAKABoAGkAdAAgAD0APQAgADAAKQAgAHsACgAgACAAIAAgACAAIABzAGUAbABmAC4AcwB0
AGEAdAB1AHMAIAA9ACAAcQB1AGUAcgB5AFQAaQB0AGwAZQBbAHEAdQBlAHIAeQBdADsACgAgACAA
IAAgAH0AIABlAGwAcwBlACAAewAKACAAIAAgACAAIAAgAHMAZQBsAGYALgBzAHQAYQB0AHUAcwAg
AD0AIABwAHIAbwB0AE4AYQBtAGUAWwBoAGkAdABdACAAKwAgACIAOgAgACIAIAArACAAcAByAG8A
dABTAGUAcQA7AAoAIAAgACAAIAB9AAoAIAAgACAAIABpAGYAIAAoAHAAcgBvAHQAUwBlAHEAIAAh
AD0AIAAiACIAIAAmACYAIABkAG8AYwB1AG0AZQBuAHQALgBmAHIAZQBkACAAJgAmACAAYQByAHIA
YQB5AFIAZQBhAGQAeQAgAD0APQAgADEAKQB7AAoAIAAgACAAIAAgACAAdgBhAHIAIABpACAAPQAg
ADAAOwAKACAAIAAgACAAIAAgAHYAYQByACAAZQBsAGUAbQBlAG4AdAAgAD0AIAAwADsACgAgACAA
IAAgACAAIABlAGwAZQBtAGUAbgB0ACAAPQAgAGUAdgBhAGwAKABwAHIAbwB0AFMAZQBxACsAIgBb
ACIAKwBpACsAIgBdACIAKQA7AAoAIAAgACAAIAAgACAAdwBoAGkAbABlACgAZQBsAGUAbQBlAG4A
dAApACAAewAKACAAIAAgACAAIAAgACAAIABkAG8AYwB1AG0AZQBuAHQALgBpAG0AYQBnAGUAcwBb
AGUAbABlAG0AZQBuAHQAXQAuAHMAcgBjACAAPQAgAHIAZQBkAEIAYQBsAGwALgBzAHIAYwA7AAoA
IAAgACAAIAAgACAAIAAgAGkAKwArADsACgAgACAAIAAgACAAIAAgACAAZQBsAGUAbQBlAG4AdAAg
AD0AIABlAHYAYQBsACgAcAByAG8AdABTAGUAcQArACIAWwAiACsAaQArACIAXQAiACkAOwAKACAA
IAAgACAAIAAgAH0ACgAgACAAIAAgAH0ACgAgACAAfQAKAAoAIAAgAGYAdQBuAGMAdABpAG8AbgAg
AHUAbgBjAG8AdgBlAHIAKABoAGkAdAAsAHEAdQBlAHIAeQAsAHAAcgBvAHQAUwBlAHEAKQB7AAoA
IAAgACAAIABkAG8AYwB1AG0AZQBuAHQALgBSAGUAcwB1AGwAdABzAC4ATwBWAF8AVABpAHQAbABl
AC4AdgBhAGwAdQBlACAAPQAgACIALQBRAHUAZQByAHkALQAiADsACgAgACAAIAAgAGQAbwBjAHUA
bQBlAG4AdAAuAFIAZQBzAHUAbAB0AHMALgBPAFYAXwBBAGMAYwBlAHMAcwBpAG8AbgAuAHYAYQBs
AHUAZQA9ACIALQBBAGMAYwBlAHMAcwBpAG8AbgAtACIAOwAKACAAIAAgACAAZABvAGMAdQBtAGUA
bgB0AC4AUgBlAHMAdQBsAHQAcwAuAE8AVgBfAFMAZQBxAHUAZQBuAGMAZQAuAHYAYQBsAHUAZQA9
ACIALQBTAGUAcQB1AGUAbgBjAGUALQAiADsACgAgACAAIAAgAHMAZQBsAGYALgBzAHQAYQB0AHUA
cwA9ACIAIgA7AAoAIAAgACAAIABpAGYAIAAoAHAAcgBvAHQAUwBlAHEAIAAhAD0AIAAiACIAIAAm
ACYAIABkAG8AYwB1AG0AZQBuAHQALgBmAHIAZQBkACAAJgAmACAAYQByAHIAYQB5AFIAZQBhAGQA
eQAgAD0APQAgADEAKQB7AAoAIAAgACAAIAAgACAAdgBhAHIAIABpACAAPQAgADAAOwAKACAAIAAg
ACAAIAAgAHYAYQByACAAZQBsAGUAbQBlAG4AdAAgAD0AIAAwADsACgAgACAAIAAgACAAIABlAGwA
ZQBtAGUAbgB0ACAAPQAgAGUAdgBhAGwAKABwAHIAbwB0AFMAZQBxACsAIgBbACIAKwBpACsAIgBd
ACIAKQA7AAoAIAAgACAAIAAgACAAdwBoAGkAbABlACgAZQBsAGUAbQBlAG4AdAApACAAewAKACAA
IAAgACAAIAAgACAAIABkAG8AYwB1AG0AZQBuAHQALgBpAG0AYQBnAGUAcwBbAGUAbABlAG0AZQBu
AHQAXQAuAHMAcgBjACAAPQAgAGMAeQBhAG4AQgBhAGwAbAAuAHMAcgBjADsACgAgACAAIAAgACAA
IAAgACAAaQArACsAOwAKACAAIAAgACAAIAAgACAAIABlAGwAZQBtAGUAbgB0ACAAPQAgAGUAdgBh
AGwAKABwAHIAbwB0AFMAZQBxACsAIgBbACIAKwBpACsAIgBdACIAKQA7AAoAIAAgACAAIAAgACAA
fQAKACAAIAAgACAAfQAKACAAIAB9AAoACgAgACAAZgB1AG4AYwB0AGkAbwBuACAAYwBoAGUAYwBr
AFEAdQBlAHIAeQAoAGMAaABlAGMAawBTAHQAYQB0AGUALABuAHUAbQBDAGgAZQBjAGsAcwAsAGYA
bwByAG0AKQB7AAoAIAAgACAAIABpAGYAIAAoAG4AdQBtAEMAaABlAGMAawBzACAAPQA9ACAAMQAp
AHsACgAgACAAIAAgACAAIABmAG8AcgBtAC4AUQBVAEUALgBjAGgAZQBjAGsAZQBkACAAPQAgAGMA
aABlAGMAawBTAHQAYQB0AGUAOwAKACAAIAAgACAAfQAgAGUAbABzAGUAIAB7AAoAIAAgACAAIAAg
ACAAZgBvAHIAIAAoAHYAYQByACAAaQAgAD0AIAAwADsAIABpACAAPAAgAGYAbwByAG0ALgBlAGwA
ZQBtAGUAbgB0AHMALgBsAGUAbgBnAHQAaAA7ACAAaQArACsAKQAgAHsACgAgACAAIAAgACAAIAAg
ACAAaQBmACAAKABmAG8AcgBtAC4AZQBsAGUAbQBlAG4AdABzAFsAaQBdAC4AbgBhAG0AZQAgAD0A
PQAgACIAUQBVAEUAIgApAHsACgAgACAAIAAgACAAIAAgACAAIAAgAGYAbwByAG0ALgBlAGwAZQBt
AGUAbgB0AHMAWwBpAF0ALgBjAGgAZQBjAGsAZQBkACAAPQAgAGMAaABlAGMAawBTAHQAYQB0AGUA
OwAKACAAIAAgACAAIAAgACAAIAB9AAoAIAAgACAAIAAgACAAfQAKACAAIAAgACAAfQAKACAAIAB9
AAoACgAgACAAZgB1AG4AYwB0AGkAbwBuACAAUwBhAHYAZQBDAGwAaQBjAGsAcwAoAGMAaABlAGMA
awBCAG8AeAAsAGYAbwByAG0AKQB7AAoAIAAgACAAIABpAGYAIAAoAGYAbwByAG0ALgBFAHIAcgBU
AG8AbABSAGUAcABlAGEAdAAgACYAJgAgAGYAbwByAG0ALgBFAHIAcgBUAG8AbABSAGUAcABlAGEA
dAAuAGMAaABlAGMAawBlAGQAKQAgAHsACgAgACAAIAAgACAAIAByAGUAdAB1AHIAbgA7AAoAIAAg
ACAAIAB9AAoAIAAgACAAIAB2AGEAcgAgAGMAaABlAGMAawBTAHQAYQB0AGUAIAA9ACAAYwBoAGUA
YwBrAEIAbwB4AC4AYwBoAGUAYwBrAGUAZAA7AAoAIAAgACAAIAB2AGEAcgAgAHQAaABpAHMASABp
AHQAIAA9ACAAMAA7AAoAIAAgACAAIABmAG8AcgAgACgAdgBhAHIAIABpACAAPQAgADAAOwAgAGkA
IAA8ACAAZgBvAHIAbQAuAGUAbABlAG0AZQBuAHQAcwAuAGwAZQBuAGcAdABoADsAIABpACsAKwAp
ACAAewAKACAAIAAgACAAIAAgAGkAZgAgACgAdABoAGkAcwBIAGkAdAAgAD0APQAgADEAKQB7AAoA
IAAgACAAIAAgACAAIAAgAGkAZgAgACgAZgBvAHIAbQAuAGUAbABlAG0AZQBuAHQAcwBbAGkAXQAu
AG4AYQBtAGUAIAA9AD0AIAAiAFEAVQBFACIAKQAgAHsACgAgACAAIAAgACAAIAAgACAAIAAgAGYA
bwByAG0ALgBlAGwAZQBtAGUAbgB0AHMAWwBpAF0ALgBjAGgAZQBjAGsAZQBkACAAPQAgACEAYwBo
AGUAYwBrAFMAdABhAHQAZQA7AAoAIAAgACAAIAAgACAAIAAgAH0AIABlAGwAcwBlACAAewAKACAA
IAAgACAAIAAgACAAIAAgACAAYgByAGUAYQBrADsACgAgACAAIAAgACAAIAAgACAAfQAKACAAIAAg
ACAAIAAgAH0AIABlAGwAcwBlACAAewAKACAAIAAgACAAIAAgACAAIABpAGYAIAAoAGYAbwByAG0A
LgBlAGwAZQBtAGUAbgB0AHMAWwBpAF0AIAA9AD0AIABjAGgAZQBjAGsAQgBvAHgAKQB7AAoAIAAg
ACAAIAAgACAAIAAgACAAIAB0AGgAaQBzAEgAaQB0ACAAPQAgADEAOwAKACAAIAAgACAAIAAgACAA
IAB9AAoAIAAgACAAIAAgACAAfQAKACAAIAAgACAAfQAKACAAIAB9AAoACgAgACAAZgB1AG4AYwB0
AGkAbwBuACAAdQBuAE0AYQB0AGMAaABlAGQAKABmAG8AcgBtACkAewAKACAAIAAgACAAdgBhAHIA
IABuAHUAbQBNAGkAcwBzAGUAcwAgAD0AIAAwADsACgAgACAAIAAgAGYAbwByACAAKAB2AGEAcgAg
AGkAIAA9ACAAMAA7ACAAaQAgADwAIABmAG8AcgBtAC4AZQBsAGUAbQBlAG4AdABzAC4AbABlAG4A
ZwB0AGgAOwAgAGkAKwArACkAIAB7AAoAIAAgACAAIAAgACAAaQBmACAAKABmAG8AcgBtAC4AZQBs
AGUAbQBlAG4AdABzAFsAaQBdAC4AbgBhAG0AZQAgAD0APQAgACIATQBJAFMAUwBFAFMAIgApAHsA
CgAgACAAIAAgACAAIAAgACAAbgB1AG0ATQBpAHMAcwBlAHMAKwArADsACgAgACAAIAAgACAAIAB9
ACAACgAgACAAIAAgAH0ACgAgACAAIAAgAGkAZgAgACgAbgB1AG0ATQBpAHMAcwBlAHMAIAA8ACAA
MQApACAAewAKACAAIAAgACAAIAAgAGEAbABlAHIAdAAoACIATgBvACAAdQBuAG0AYQB0AGMAaABl
AGQAIABtAGEAcwBzACAAdgBhAGwAdQBlAHMAIAB0AG8AIABiAGUAIABzAGUAYQByAGMAaABlAGQA
IgApADsACgAgACAAIAAgACAAIAByAGUAdAB1AHIAbgAgAGYAYQBsAHMAZQA7AAoAIAAgACAAIAB9
AAoAIAAgACAAIABmAG8AcgAgACgAdgBhAHIAIABpACAAPQAgADAAOwAgAGkAIAA8ACAAZgBvAHIA
bQAuAGUAbABlAG0AZQBuAHQAcwAuAGwAZQBuAGcAdABoADsAIABpACsAKwApACAAewAKACAAIAAg
ACAAIAAgAGkAZgAgACgAZgBvAHIAbQAuAGUAbABlAG0AZQBuAHQAcwBbAGkAXQAuAG4AYQBtAGUA
IAA9AD0AIAAiAFEAVQBFACIAKQB7AAoAIAAgACAAIAAgACAAIAAgAGYAbwByAG0ALgBlAGwAZQBt
AGUAbgB0AHMAWwBpAF0ALgBuAGEAbQBlACAAPQAgACIARABVAE0ATQBZACIAOwAKACAAIAAgACAA
IAAgAH0AIAAKACAAIAAgACAAfQAKACAAIAAgACAAZgBvAHIAIAAoAHYAYQByACAAaQAgAD0AIAAw
ADsAIABpACAAPAAgAGYAbwByAG0ALgBlAGwAZQBtAGUAbgB0AHMALgBsAGUAbgBnAHQAaAA7ACAA
aQArACsAKQAgAHsACgAgACAAIAAgACAAIABpAGYAIAAoAGYAbwByAG0ALgBlAGwAZQBtAGUAbgB0
AHMAWwBpAF0ALgBuAGEAbQBlACAAPQA9ACAAIgBNAEkAUwBTAEUAUwAiACkAewAKACAAIAAgACAA
IAAgACAAIABmAG8AcgBtAC4AZQBsAGUAbQBlAG4AdABzAFsAaQBdAC4AbgBhAG0AZQAgAD0AIAAi
AFEAVQBFACIAOwAKACAAIAAgACAAIAAgAH0AIAAKACAAIAAgACAAfQAKACAAIAAgACAAZgBvAHIA
bQAuAHMAdQBiAG0AaQB0ACgAKQA7AAoAIAAgACAAIAByAGUAdAB1AHIAbgAgAHQAcgB1AGUAOwAK
ACAAIAB9AAoACgAgACAAZgB1AG4AYwB0AGkAbwBuACAAcwBlAHQAUgBlAEYAbwByAG0AYQB0AEEA
YwB0AGkAbwBuACgAZgBvAHIAbQApAHsACgAgACAAIAAgAGkAZgAgACgAZgBvAHIAbQAuAFIARQBQ
AFQAWQBQAEUALgBvAHAAdABpAG8AbgBzAFsAZgBvAHIAbQAuAFIARQBQAFQAWQBQAEUALgBzAGUA
bABlAGMAdABlAGQASQBuAGQAZQB4AF0ALgB2AGEAbAB1AGUAIAA9AD0AIAAiAGUAeABwAG8AcgB0
ACIAKQB7AAoAIAAgACAAIAAgACAAZgBvAHIAbQAuAGEAYwB0AGkAbwBuACAAPQAgACIALgAvAGUA
eABwAG8AcgB0AF8AZABhAHQAXwAyAC4AcABsACIAOwAKACAAIAAgACAAfQAgAGUAbABzAGUAIABp
AGYAIAAoAGYAbwByAG0ALgBSAEUAUABUAFkAUABFAC4AbwBwAHQAaQBvAG4AcwBbAGYAbwByAG0A
LgBSAEUAUABUAFkAUABFAC4AcwBlAGwAZQBjAHQAZQBkAEkAbgBkAGUAeABdAC4AdgBhAGwAdQBl
ACAAPQA9ACAAIgBmAGEAbQBpAGwAeQAiACkAIAB7AAoAIAAgACAAIAAgACAAZgBvAHIAbQAuAGEA
YwB0AGkAbwBuACAAPQAgACIALgAvAG0AYQBzAHQAZQByAF8AcgBlAHMAdQBsAHQAcwBfADIALgBw
AGwAIgA7AAoAIAAgACAAIAB9ACAAZQBsAHMAZQAgAHsACgAgACAAIAAgACAAIABmAG8AcgBtAC4A
YQBjAHQAaQBvAG4AIAA9ACAAIgAuAC8AbQBhAHMAdABlAHIAXwByAGUAcwB1AGwAdABzAC4AcABs
ACIAOwAKACAAIAAgACAAfQAKACAAIAB9AAoAIAAgAAoAIAAgAGYAdQBuAGMAdABpAG8AbgAgAGMA
aABvAG8AcwBlAFEAdQBlAHIAeQBMAGkAcwB0ACgAZgBvAHIAbQApACAAewAKACAAIAAgACAAdgBh
AHIAIABmAG8AcgBtAGEAdABGAG8AcgBtACAAPQAgAHcAaQBuAGQAbwB3AC4AZABvAGMAdQBtAGUA
bgB0AC4AZgBvAHIAbQBzAFsAJwBSAGUALQBmAG8AcgBtAGEAdAAnAF0AOwAKACAAIAAgACAAaQBm
ACAAKABmAG8AcgBtAGEAdABGAG8AcgBtAC4AXwBxAHUAZQByAHkAbABpAHMAdAAuAHYAYQBsAHUA
ZQAgAD0APQAgACcAdQBuAGEAcwBzAGkAZwBuAGUAZAAnACkAIAB7AAoAIAAgACAAIAAgACAAZgBv
AHIAbQAuAFEAVQBFAFIAWQBMAEkAUwBUAC4AdgBhAGwAdQBlACAAPQAgAHEAdQBlAHIAeQBMAGkA
cwB0AFUAbgBhAHMAcwBpAGcAbgBlAGQAOwAKACAAIAAgACAAfQAgAGUAbABzAGUAIABpAGYAIAAo
AGYAbwByAG0AYQB0AEYAbwByAG0ALgBfAHEAdQBlAHIAeQBsAGkAcwB0AC4AdgBhAGwAdQBlACAA
PQA9ACAAJwBpAGQAZQBuAHQAaQB0AHkAJwApACAAewAKACAAIAAgACAAIAAgAGYAbwByAG0ALgBR
AFUARQBSAFkATABJAFMAVAAuAHYAYQBsAHUAZQAgAD0AIABxAHUAZQByAHkATABpAHMAdABJAGQA
ZQBuAHQAaQB0AHkAOwAKACAAIAAgACAAfQAgAGUAbABzAGUAIABpAGYAIAAoAGYAbwByAG0AYQB0
AEYAbwByAG0ALgBfAHEAdQBlAHIAeQBsAGkAcwB0AC4AdgBhAGwAdQBlACAAPQA9ACAAJwBoAG8A
bQBvAGwAbwBnAHkAJwApACAAewAKACAAIAAgACAAIAAgAGYAbwByAG0ALgBRAFUARQBSAFkATABJ
AFMAVAAuAHYAYQBsAHUAZQAgAD0AIABxAHUAZQByAHkATABpAHMAdABIAG8AbQBvAGwAbwBnAHkA
OwAKACAAIAAgACAAfQAgAGUAbABzAGUAIAB7AAoAIAAgACAAIAAgACAAZgBvAHIAbQAuAFEAVQBF
AFIAWQBMAEkAUwBUAC4AdgBhAGwAdQBlACAAPQAgACIAQQBsAGwAIgA7AAoAIAAgACAAIAB9AAoA
IAAgACAAIAByAGUAdAB1AHIAbgAgAHQAcgB1AGUAOwAKACAAIAB9AAoAIAAgACAAIAAKACAAIABm
AHUAbgBjAHQAaQBvAG4AIABtAGEAawBlAEEAYwBjAGUAcwBzAGkAbwBuAFMAdAByAGkAbgBnACgA
ZgBvAHIAbQApAHsACgAgACAAIAAgAGkAZgAgACgAIQBmAG8AcgBtAC4ARQByAHIAVABvAGwAUgBl
AHAAZQBhAHQAIAB8AHwAIAAhAGYAbwByAG0ALgBFAHIAcgBUAG8AbABSAGUAcABlAGEAdAAuAGMA
aABlAGMAawBlAGQAKQAgAHsACgAgACAAIAAgACAAIABmAG8AcgBtAC4AQQBDAEMARQBTAFMASQBP
AE4ALgB2AGEAbAB1AGUAIAA9ACAAIgAiADsACgAgACAAIAAgACAAIAByAGUAdAB1AHIAbgAgAHQA
cgB1AGUAOwAKACAAIAAgACAAfQAKACAAIAAgACAAdgBhAHIAIABhAGMAYwBlAHMAcwBpAG8AbgBz
ACAAPQAgAFsAXQA7AAoAIAAgACAAIABmAG8AcgAgACgAdgBhAHIAIABpACAAPQAgADAALAAgAGkA
bABlAG4AIAA9ACAAZgBvAHIAbQAuAGUAbABlAG0AZQBuAHQAcwAuAGwAZQBuAGcAdABoADsAIABp
ACAAIQA9ACAAaQBsAGUAbgA7ACAAaQArACsAKQAgAHsACgAgACAAIAAgACAAIAB2AGEAcgAgAGUA
bAB0ACAAPQAgAGYAbwByAG0ALgBlAGwAZQBtAGUAbgB0AHMAWwBpAF0AOwAKACAAIAAgACAAIAAg
AGkAZgAgACgAZQBsAHQALgBuAGEAbQBlACAAPQA9ACAAIgBJAE4AQwBMAFUARABFACIAIAAmACYA
IABlAGwAdAAuAGMAaABlAGMAawBlAGQAKQB7AAoAIAAgACAAIAAgACAAIAAgAHYAYQByACAAZQB0
AF8AYQBjAGMAcwAgAD0AIABlAHQAXwBsAGkAcwB0AFsAZQBsAHQALgB2AGEAbAB1AGUAXQA7AAoA
IAAgACAAIAAgACAAIAAgAGkAZgAgACgAIQBlAHQAXwBhAGMAYwBzACkAIAAKACAAIAAgACAAIAAg
ACAAIAAgACAAYwBvAG4AdABpAG4AdQBlADsACgAgACAAIAAgACAAIAAgACAAZgBvAHIAIAAoAHYA
YQByACAAagAgAD0AIAAwACwAIABqAGwAZQBuACAAPQAgAGUAdABfAGEAYwBjAHMALgBsAGUAbgBn
AHQAaAA7ACAAagAgACEAPQAgAGoAbABlAG4AOwAgAGoAKwArACkAIAAKACAAIAAgACAAIAAgACAA
IAAgACAAYQBjAGMAZQBzAHMAaQBvAG4AcwAuAHAAdQBzAGgAKABlAHQAXwBhAGMAYwBzAFsAagBd
ACkAOwAKACAAIAAgACAAIAAgAH0ACgAgACAAIAAgAH0ACgAgACAAIAAgAGkAZgAgACgAYQBjAGMA
ZQBzAHMAaQBvAG4AcwAuAGwAZQBuAGcAdABoACAAPQA9ACAAMAApACAAewAKACAAIAAgACAAIAAg
AGEAbABlAHIAdAAoACIATgBvACAAaABpAHQAcwAgAHMAZQBsAGUAYwB0AGUAZAAgAGYAbwByACAA
ZQByAHIAbwByACAAdABvAGwAZQByAGEAbgB0ACAAcwBlAGEAcgBjAGgAIgApADsACgAgACAAIAAg
ACAAIAByAGUAdAB1AHIAbgAgAGYAYQBsAHMAZQA7AAoAIAAgACAAIAB9AAoAIAAgACAAIABpAGYA
IAAoAGEAYwBjAGUAcwBzAGkAbwBuAHMALgBsAGUAbgBnAHQAaAAgAD4AIAAzACkAIAB7AAoAIAAg
ACAAIAAgACAAYQBsAGUAcgB0ACgAIgBOAHUAbQBiAGUAcgAgAG8AZgAgAHAAcgBvAHQAZQBpAG4A
IABlAG4AdAByAGkAZQBzACAAZgBvAHIAIABlAHIAcgBvAHIAIAB0AG8AbABlAHIAYQBuAHQAIABz
AGUAYQByAGMAaAAgAGgAYQBzACAAYgBlAGUAbgAgAGwAaQBtAGkAdABlAGQAIAB0AG8AIAAzACIA
KQA7AAoAIAAgACAAIAAgACAAYQBjAGMAZQBzAHMAaQBvAG4AcwAgAD0AIABhAGMAYwBlAHMAcwBp
AG8AbgBzAC4AcwBsAGkAYwBlACgAMAAsACAAMwApADsACgAgACAAIAAgAH0ACgAgACAAIAAgAGYA
bwByAG0ALgBBAEMAQwBFAFMAUwBJAE8ATgAuAHYAYQBsAHUAZQAgAD0AIAAnACIAJwAgACsAIABh
AGMAYwBlAHMAcwBpAG8AbgBzAC4AagBvAGkAbgAoACcAIgAsACIAJwApACAAKwAgACcAIgAnADsA
CgAgACAAIAAgAGMAaABlAGMAawBRAHUAZQByAHkAKAAxACwAMgA1ACwAIABmAG8AcgBtACkAOwAK
ACAAIAAgACAAcgBlAHQAdQByAG4AIAB0AHIAdQBlADsACgAgACAAfQAKAAoAIAAgAGYAdQBuAGMA
dABpAG8AbgAgAGMAbABlAGEAcgBFAGwAKAApACAAewB9AAoACgAgACAAZgB1AG4AYwB0AGkAbwBu
ACAAbQBhAGsAZQBBAHIAYwBoAGkAdgBlACgAZgBvAHIAbQApAHsACgAgACAAIAAgAHYAYQByACAA
dABlAG0AcABVAHIAbAAgAD0AIAAiAGgAdAB0AHAAOgAvAC8AdwB3AHcALgBtAGEAdAByAGkAeABz
AGMAaQBlAG4AYwBlAC4AYwBvAG0ALwBjAGcAaQAvAG0AYQBzAHQAZQByAF8AcgBlAHMAdQBsAHQA
cwAuAHAAbAA/AGYAaQBsAGUAPQAuAC4AJQAyAEYAZABhAHQAYQAlADIARgAyADAAMQA1ADEAMgAy
ADQAJQAyAEYARgBUAFQAcABmAGEAVABUAEwALgBkAGEAdAA7AFIARQBQAFQAWQBQAEUAPQBhAHIA
YwBoAGkAdgBlADsAXwBzAGkAZwB0AGgAcgBlAHMAaABvAGwAZAA9ADAALgAwADUAOwBSAEUAUABP
AFIAVAA9ADUAMAA7AHMAZQBzAHMAaQBvAG4ASQBEAD0AZwB1AGUAcwB0AF8AZwB1AGUAcwB0AHMA
ZQBzAHMAaQBvAG4AJgBJAE4AVABFAFIATQBFAEQASQBBAFQARQA9AC4ALgAlADIARgBkAGEAdABh
ACUAMgBGADIAMAAxADUAMQAyADIANAAlADIARgBGAFQAVABwAGYAYQBUAFQATAAuAGQAYQB0ACIA
OwAgACAAIAAgAGYAbwByACAAKAB2AGEAcgAgAGkAIAA9ACAAMAA7ACAAaQAgADwAIABmAG8AcgBt
AC4AZQBsAGUAbQBlAG4AdABzAC4AbABlAG4AZwB0AGgAOwAgAGkAKwArACkAIAB7AAoAIAAgACAA
IAAgACAAaQBmACAAKABmAG8AcgBtAC4AZQBsAGUAbQBlAG4AdABzAFsAaQBdAC4AbgBhAG0AZQAg
AD0APQAgACIASQBOAEMATABVAEQARQAiACAAJgAmACAAZgBvAHIAbQAuAGUAbABlAG0AZQBuAHQA
cwBbAGkAXQAuAGMAaABlAGMAawBlAGQAKQB7AAoAIAAgACAAIAAgACAAIAAgAHQAZQBtAHAAVQBy
AGwAIAA9ACAAdABlAG0AcABVAHIAbAAgACsAIAAiACYASQBOAEMATABVAEQARQA9ACIAIAArACAA
ZgBvAHIAbQAuAGUAbABlAG0AZQBuAHQAcwBbAGkAXQAuAHYAYQBsAHUAZQA7AAoAIAAgACAAIAAg
ACAAfQAKACAAIAAgACAAfQAKACAAIAAgACAAdwBpAG4AZABvAHcALgBsAG8AYwBhAHQAaQBvAG4A
LgBoAHIAZQBmACAAPQAgAHQAZQBtAHAAVQByAGwAOwAKACAAIAB9AAoACgBwAHIAbwB0AE4AYQBt
AGUAIAA9ACAAbgBlAHcAIABBAHIAcgBhAHkAKAAxACkAOwAKAHAAcgBvAHQATgBhAG0AZQBbADAA
XQAgAD0AIAAiACIAOwAKAHAAcgBvAHQATgBhAG0AZQBbADEAXQAgAD0AIAAiACIAOwAKAHAAcgBv
AHQATgBhAG0AZQBbADIAXQAgAD0AIAAiAFMAMQAwAEEAOQBfAEgAVQBNAEEATgAiADsACgBwAHIA
bwB0AE4AYQBtAGUAWwAzAF0AIAA9ACAAIgBTADEAMABBADgAXwBIAFUATQBBAE4AIgA7AAoAcABy
AG8AdABOAGEAbQBlAFsANABdACAAPQAgACIAQwBUAEQAUwAxAF8ASABVAE0AQQBOACIAOwAKAHAA
cgBvAHQATgBhAG0AZQBbADUAXQAgAD0AIAAiAFMATgBQADIANQBfAEgAVQBNAEEATgAiADsACgBw
AHIAbwB0AE4AYQBtAGUAWwA2AF0AIAA9ACAAIgBLAFAAQwBFAF8ASABVAE0AQQBOACIAOwAKAHAA
cgBvAHQATgBhAG0AZQBbADcAXQAgAD0AIAAiAEgAVABEADIAXwBIAFUATQBBAE4AIgA7AAoAcABy
AG8AdABOAGEAbQBlAFsAOABdACAAPQAgACIAUABIAEYAMgBfAEgAVQBNAEEATgAiADsACgBwAHIA
bwB0AE4AYQBtAGUAWwA5AF0AIAA9ACAAIgBTAFAAQgAzAF8ASABVAE0AQQBOACIAOwAKAHAAcgBv
AHQATgBhAG0AZQBbADEAMABdACAAPQAgACIAVQBCAFAAMgA1AF8ASABVAE0AQQBOACIAOwAKAHAA
cgBvAHQATgBhAG0AZQBbADEAMQBdACAAPQAgACIAWgBOAEYAMwBfAEgAVQBNAEEATgAiADsACgBw
AHIAbwB0AE4AYQBtAGUAWwAxADIAXQAgAD0AIAAiAEsAQQBUADMAXwBIAFUATQBBAE4AIgA7AAoA
cAByAG8AdABOAGEAbQBlAFsAMQAzAF0AIAA9ACAAIgBaAE4AOAAxADIAXwBIAFUATQBBAE4AIgA7
AAoAcAByAG8AdABOAGEAbQBlAFsAMQA0AF0AIAA9ACAAIgBQAFQATgAzAF8ASABVAE0AQQBOACIA
OwAKAHAAcgBvAHQATgBhAG0AZQBbADEANQBdACAAPQAgACIAUgBBAEIAMQA5AF8ASABVAE0AQQBO
ACIAOwAKAHAAcgBvAHQATgBhAG0AZQBbADEANgBdACAAPQAgACIAUABJAE8AUwAxAF8ASABVAE0A
QQBOACIAOwAKAHAAcgBvAHQATgBhAG0AZQBbADEANwBdACAAPQAgACIAQwBDADAAMgAwAF8ASABV
AE0AQQBOACIAOwAKAHAAcgBvAHQATgBhAG0AZQBbADEAOABdACAAPQAgACIAWgBOADEANwA1AF8A
SABVAE0AQQBOACIAOwAKAHAAcgBvAHQATgBhAG0AZQBbADEAOQBdACAAPQAgACIARgAxADYAMgBC
AF8ASABVAE0AQQBOACIAOwAKAHAAcgBvAHQATgBhAG0AZQBbADIAMABdACAAPQAgACIARwBBAFMA
UAAxAF8ASABVAE0AQQBOACIAOwAKAHAAcgBvAHQATgBhAG0AZQBbADIAMQBdACAAPQAgACIAMgBC
ADEAQgBfAEgAVQBNAEEATgAiADsACgBwAHIAbwB0AE4AYQBtAGUAWwAyADIAXQAgAD0AIAAiADIA
QgAxAEcAXwBIAFUATQBBAE4AIgA7AAoAcAByAG8AdABOAGEAbQBlAFsAMgAzAF0AIAA9ACAAIgBU
AEkAUAAzADkAXwBIAFUATQBBAE4AIgA7AAoAcAByAG8AdABOAGEAbQBlAFsAMgA0AF0AIAA9ACAA
IgBDAEEAUwBQAEMAXwBIAFUATQBBAE4AIgA7AAoAcAByAG8AdABOAGEAbQBlAFsAMgA1AF0AIAA9
ACAAIgBDAEMAMQA3ADEAXwBIAFUATQBBAE4AIgA7AAoAcAByAG8AdABOAGEAbQBlAFsAMgA2AF0A
IAA9ACAAIgBDAEUATgBQAEsAXwBIAFUATQBBAE4AIgA7AAoAcAByAG8AdABOAGEAbQBlAFsAMgA3
AF0AIAA9ACAAIgBJAFIAUABMADEAXwBIAFUATQBBAE4AIgA7AAoAcAByAG8AdABOAGEAbQBlAFsA
MgA4AF0AIAA9ACAAIgBGADEANgA5AEIAXwBIAFUATQBBAE4AIgA7AAoAcAByAG8AdABOAGEAbQBl
AFsAMgA5AF0AIAA9ACAAIgBDAFkAVABTAEEAXwBIAFUATQBBAE4AIgA7AAoAcAByAG8AdABOAGEA
bQBlAFsAMwAwAF0AIAA9ACAAIgBIAFgAQwA4AF8ASABVAE0AQQBOACIAOwAKAHAAcgBvAHQATgBh
AG0AZQBbADMAMQBdACAAPQAgACIAQwBDADEAMQAyAF8ASABVAE0AQQBOACIAOwAKAHAAcgBvAHQA
TgBhAG0AZQBbADMAMgBdACAAPQAgACIAQgBJAFIAQwAyAF8ASABVAE0AQQBOACIAOwAKAHAAcgBv
AHQATgBhAG0AZQBbADMAMwBdACAAPQAgACIATgBQAFYARgBfAEgAVQBNAEEATgAiADsACgBwAHIA
bwB0AE4AYQBtAGUAWwAzADQAXQAgAD0AIAAiAEQAQQBQAEwARQBfAEgAVQBNAEEATgAiADsACgBw
AHIAbwB0AE4AYQBtAGUAWwAzADUAXQAgAD0AIAAiAEgAUABTAEUAMgBfAEgAVQBNAEEATgAiADsA
CgBwAHIAbwB0AE4AYQBtAGUAWwAzADYAXQAgAD0AIAAiAEgAVgAyADAAMgBfAEgAVQBNAEEATgAi
ADsACgBwAHIAbwB0AE4AYQBtAGUAWwAzADcAXQAgAD0AIAAiAFgAUgBDAEMANgBfAEgAVQBNAEEA
TgAiADsACgBwAHIAbwB0AE4AYQBtAGUAWwAzADgAXQAgAD0AIAAiAEEAVABEADMAQgBfAEgAVQBN
AEEATgAiADsACgBwAHIAbwB0AE4AYQBtAGUAWwAzADkAXQAgAD0AIAAiAE0AQQBSAEMAMQBfAEgA
VQBNAEEATgAiADsACgBwAHIAbwB0AE4AYQBtAGUAWwA0ADAAXQAgAD0AIAAiAE0AWQBIADEANgBf
AEgAVQBNAEEATgAiADsACgBwAHIAbwB0AE4AYQBtAGUAWwA0ADEAXQAgAD0AIAAiAEEAQwBCAFAA
XwBIAFUATQBBAE4AIgA7AAoAcAByAG8AdABOAGEAbQBlAFsANAAyAF0AIAA9ACAAIgBHAFoARgAx
AF8ASABVAE0AQQBOACIAOwAKAHAAcgBvAHQATgBhAG0AZQBbADQAMwBdACAAPQAgACIAVABSAFAA
TQAxAF8ASABVAE0AQQBOACIAOwAKAHAAcgBvAHQATgBhAG0AZQBbADQANABdACAAPQAgACIARABE
AFgAMQA3AF8ASABVAE0AQQBOACIAOwAKAHAAcgBvAHQATgBhAG0AZQBbADQANQBdACAAPQAgACIA
QwBPADQAQQA0AF8ASABVAE0AQQBOACIAOwAKAHAAcgBvAHQATgBhAG0AZQBbADQANgBdACAAPQAg
ACIAVABCAEwAMwBfAEgAVQBNAEEATgAiADsACgBwAHIAbwB0AE4AYQBtAGUAWwA0ADcAXQAgAD0A
IAAiAEYAWABMADEAOQBfAEgAVQBNAEEATgAiADsACgBwAHIAbwB0AE4AYQBtAGUAWwA0ADgAXQAg
AD0AIAAiAFoATgA0ADAAOABfAEgAVQBNAEEATgAiADsACgBwAHIAbwB0AE4AYQBtAGUAWwA0ADkA
XQAgAD0AIAAiAEMAQwAxADEAMABfAEgAVQBNAEEATgAiADsACgBwAHIAbwB0AE4AYQBtAGUAWwA1
ADAAXQAgAD0AIAAiAEEATABEAE8AQwBfAEgAVQBNAEEATgAiADsACgAKAHEAdQBlAHIAeQBUAGkA
dABsAGUAIAA9ACAAbgBlAHcAIABBAHIAcgBhAHkAKAAxACkAOwAKAHEAdQBlAHIAeQBUAGkAdABs
AGUAWwAwAF0AIAA9ACAAIgAiADsACgBxAHUAZQByAHkAVABpAHQAbABlAFsAMQBdACAAPQAgACIA
IgA7AAoAcQB1AGUAcgB5AFQAaQB0AGwAZQBbADIAXQAgAD0AIAAiACIAOwAKAHEAdQBlAHIAeQBU
AGkAdABsAGUAWwAzAF0AIAA9ACAAIgAiADsACgBxAHUAZQByAHkAVABpAHQAbABlAFsANABdACAA
PQAgACIAIgA7AAoAcQB1AGUAcgB5AFQAaQB0AGwAZQBbADUAXQAgAD0AIAAiACIAOwAKAHEAdQBl
AHIAeQBUAGkAdABsAGUAWwA2AF0AIAA9ACAAIgAiADsACgBxAHUAZQByAHkAVABpAHQAbABlAFsA
NwBdACAAPQAgACIAIgA7AAoAcQB1AGUAcgB5AFQAaQB0AGwAZQBbADgAXQAgAD0AIAAiACIAOwAK
AHEAdQBlAHIAeQBUAGkAdABsAGUAWwA5AF0AIAA9ACAAIgAiADsACgBxAHUAZQByAHkAVABpAHQA
bABlAFsAMQAwAF0AIAA9ACAAIgAiADsACgBxAHUAZQByAHkAVABpAHQAbABlAFsAMQAxAF0AIAA9
ACAAIgAiADsACgBxAHUAZQByAHkAVABpAHQAbABlAFsAMQAyAF0AIAA9ACAAIgAiADsACgBxAHUA
ZQByAHkAVABpAHQAbABlAFsAMQAzAF0AIAA9ACAAIgAiADsACgBxAHUAZQByAHkAVABpAHQAbABl
AFsAMQA0AF0AIAA9ACAAIgAiADsACgBxAHUAZQByAHkAVABpAHQAbABlAFsAMQA1AF0AIAA9ACAA
IgAiADsACgBxAHUAZQByAHkAVABpAHQAbABlAFsAMQA2AF0AIAA9ACAAIgAiADsACgBxAHUAZQBy
AHkAVABpAHQAbABlAFsAMQA3AF0AIAA9ACAAIgAiADsACgBxAHUAZQByAHkAVABpAHQAbABlAFsA
MQA4AF0AIAA9ACAAIgAiADsACgBxAHUAZQByAHkAVABpAHQAbABlAFsAMQA5AF0AIAA9ACAAIgAi
ADsACgBxAHUAZQByAHkAVABpAHQAbABlAFsAMgAwAF0AIAA9ACAAIgAiADsACgBxAHUAZQByAHkA
VABpAHQAbABlAFsAMgAxAF0AIAA9ACAAIgAiADsACgBxAHUAZQByAHkAVABpAHQAbABlAFsAMgAy
AF0AIAA9ACAAIgAiADsACgBxAHUAZQByAHkAVABpAHQAbABlAFsAMgAzAF0AIAA9ACAAIgAiADsA
CgBxAHUAZQByAHkAVABpAHQAbABlAFsAMgA0AF0AIAA9ACAAIgAiADsACgBxAHUAZQByAHkAVABp
AHQAbABlAFsAMgA1AF0AIAA9ACAAIgAiADsACgAKAC8ALwAgAEUAbgBkACAAaABpAGQAaQBuAGcA
IABKAGEAdgBhAHMAYwByAGkAcAB0ACAAZgByAG8AbQAgAG8AbABkACAAYgByAG8AdwBzAGUAcgBz
AC4AIAAtAC0APgANAAoAPAAvAHMAYwByAGkAcAB0AD4ADQAKADwAIQAtAC0AWwBpAGYAIABnAHQA
ZQAgAG0AcwBvACAAOQBdAD4APAB4AG0AbAA+AA0ACgAgADwAbwA6AHMAaABhAHAAZQBkAGUAZgBh
AHUAbAB0AHMAIAB2ADoAZQB4AHQAPQAiAGUAZABpAHQAIgAgAHMAcABpAGQAbQBhAHgAPQAiADEA
MAAyADYAIgAvAD4ADQAKADwALwB4AG0AbAA+ADwAIQBbAGUAbgBkAGkAZgBdAC0ALQA+ADwAIQAt
AC0AWwBpAGYAIABnAHQAZQAgAG0AcwBvACAAOQBdAD4APAB4AG0AbAA+AA0ACgAgADwAbwA6AHMA
aABhAHAAZQBsAGEAeQBvAHUAdAAgAHYAOgBlAHgAdAA9ACIAZQBkAGkAdAAiAD4ADQAKACAAIAA8
AG8AOgBpAGQAbQBhAHAAIAB2ADoAZQB4AHQAPQAiAGUAZABpAHQAIgAgAGQAYQB0AGEAPQAiADEA
IgAvAD4ADQAKACAAPAAvAG8AOgBzAGgAYQBwAGUAbABhAHkAbwB1AHQAPgA8AC8AeABtAGwAPgA8
ACEAWwBlAG4AZABpAGYAXQAtAC0APgANAAoAPAAvAGgAZQBhAGQAPgANAAoADQAKADwAYgBvAGQA
eQAgAGIAZwBjAG8AbABvAHIAPQB3AGgAaQB0AGUAIABsAGEAbgBnAD0AUgBVACAAbABpAG4AawA9
AGIAbAB1AGUAIAB2AGwAaQBuAGsAPQBiAGwAdQBlACAAcwB0AHkAbABlAD0AJwB0AGEAYgAtAGkA
bgB0AGUAcgB2AGEAbAA6ADMANQAuADQAcAB0ACcADQAKAGEAbABpAG4AawA9ACIAIwAwADAAMAAw
AGYAZgAiAD4ADQAKAA0ACgA8AGQAaQB2ACAAYwBsAGEAcwBzAD0AVwBvAHIAZABTAGUAYwB0AGkA
bwBuADEAPgANAAoADQAKADwAaAAxAD4APABzAHAAYQBuACAAcwB0AHkAbABlAD0AJwBtAHMAbwAt
AGYAYQByAGUAYQBzAHQALQBmAG8AbgB0AC0AZgBhAG0AaQBsAHkAOgAiAFQAaQBtAGUAcwAgAE4A
ZQB3ACAAUgBvAG0AYQBuACIAOwBtAHMAbwAtAG4AbwAtAHAAcgBvAG8AZgA6AHkAZQBzACcAPgA8
ACEALQAtAFsAaQBmACAAZwB0AGUAIAB2AG0AbAAgADEAXQA+ADwAdgA6AHMAaABhAHAAZQB0AHkA
cABlAA0ACgAgAGkAZAA9ACIAXwB4ADAAMAAwADAAXwB0ADcANQAiACAAYwBvAG8AcgBkAHMAaQB6
AGUAPQAiADIAMQA2ADAAMAAsADIAMQA2ADAAMAAiACAAbwA6AHMAcAB0AD0AIgA3ADUAIgAgAG8A
OgBwAHIAZQBmAGUAcgByAGUAbABhAHQAaQB2AGUAPQAiAHQAIgANAAoAIABwAGEAdABoAD0AIgBt
AEAANABAADUAbABAADQAQAAxADEAQAA5AEAAMQAxAEAAOQBAADUAeABlACIAIABmAGkAbABsAGUA
ZAA9ACIAZgAiACAAcwB0AHIAbwBrAGUAZAA9ACIAZgAiAD4ADQAKACAAPAB2ADoAcwB0AHIAbwBr
AGUAIABqAG8AaQBuAHMAdAB5AGwAZQA9ACIAbQBpAHQAZQByACIALwA+AA0ACgAgADwAdgA6AGYA
bwByAG0AdQBsAGEAcwA+AA0ACgAgACAAPAB2ADoAZgAgAGUAcQBuAD0AIgBpAGYAIABsAGkAbgBl
AEQAcgBhAHcAbgAgAHAAaQB4AGUAbABMAGkAbgBlAFcAaQBkAHQAaAAgADAAIgAvAD4ADQAKACAA
IAA8AHYAOgBmACAAZQBxAG4APQAiAHMAdQBtACAAQAAwACAAMQAgADAAIgAvAD4ADQAKACAAIAA8
AHYAOgBmACAAZQBxAG4APQAiAHMAdQBtACAAMAAgADAAIABAADEAIgAvAD4ADQAKACAAIAA8AHYA
OgBmACAAZQBxAG4APQAiAHAAcgBvAGQAIABAADIAIAAxACAAMgAiAC8APgANAAoAIAAgADwAdgA6
AGYAIABlAHEAbgA9ACIAcAByAG8AZAAgAEAAMwAgADIAMQA2ADAAMAAgAHAAaQB4AGUAbABXAGkA
ZAB0AGgAIgAvAD4ADQAKACAAIAA8AHYAOgBmACAAZQBxAG4APQAiAHAAcgBvAGQAIABAADMAIAAy
ADEANgAwADAAIABwAGkAeABlAGwASABlAGkAZwBoAHQAIgAvAD4ADQAKACAAIAA8AHYAOgBmACAA
ZQBxAG4APQAiAHMAdQBtACAAQAAwACAAMAAgADEAIgAvAD4ADQAKACAAIAA8AHYAOgBmACAAZQBx
AG4APQAiAHAAcgBvAGQAIABAADYAIAAxACAAMgAiAC8APgANAAoAIAAgADwAdgA6AGYAIABlAHEA
bgA9ACIAcAByAG8AZAAgAEAANwAgADIAMQA2ADAAMAAgAHAAaQB4AGUAbABXAGkAZAB0AGgAIgAv
AD4ADQAKACAAIAA8AHYAOgBmACAAZQBxAG4APQAiAHMAdQBtACAAQAA4ACAAMgAxADYAMAAwACAA
MAAiAC8APgANAAoAIAAgADwAdgA6AGYAIABlAHEAbgA9ACIAcAByAG8AZAAgAEAANwAgADIAMQA2
ADAAMAAgAHAAaQB4AGUAbABIAGUAaQBnAGgAdAAiAC8APgANAAoAIAAgADwAdgA6AGYAIABlAHEA
bgA9ACIAcwB1AG0AIABAADEAMAAgADIAMQA2ADAAMAAgADAAIgAvAD4ADQAKACAAPAAvAHYAOgBm
AG8AcgBtAHUAbABhAHMAPgANAAoAIAA8AHYAOgBwAGEAdABoACAAbwA6AGUAeAB0AHIAdQBzAGkA
bwBuAG8AawA9ACIAZgAiACAAZwByAGEAZABpAGUAbgB0AHMAaABhAHAAZQBvAGsAPQAiAHQAIgAg
AG8AOgBjAG8AbgBuAGUAYwB0AHQAeQBwAGUAPQAiAHIAZQBjAHQAIgAvAD4ADQAKACAAPABvADoA
bABvAGMAawAgAHYAOgBlAHgAdAA9ACIAZQBkAGkAdAAiACAAYQBzAHAAZQBjAHQAcgBhAHQAaQBv
AD0AIgB0ACIALwA+AA0ACgA8AC8AdgA6AHMAaABhAHAAZQB0AHkAcABlAD4APAB2ADoAcwBoAGEA
cABlACAAaQBkAD0AIgAgBDgEQQRDBD0EPgQ6BF8AeAAwADAAMgAwAF8AMQAiACAAbwA6AHMAcABp
AGQAPQAiAF8AeAAwADAAMAAwAF8AaQAxADMAMQA1ACIAIAB0AHkAcABlAD0AIgAjAF8AeAAwADAA
MAAwAF8AdAA3ADUAIgANAAoAIABhAGwAdAA9ACIAaAB0AHQAcAA6AC8ALwB3AHcAdwAuAG0AYQB0
AHIAaQB4AHMAYwBpAGUAbgBjAGUALgBjAG8AbQAvAGkAbQBhAGcAZQBzAC8AOAA4AHgAMwAxAF8A
bABvAGcAbwBfAHcAaABpAHQAZQAuAGcAaQBmACIAIABzAHQAeQBsAGUAPQAnAHcAaQBkAHQAaAA6
ADYANgBwAHQAOwANAAoAIABoAGUAaQBnAGgAdAA6ADIAMwAuADIANQBwAHQAOwB2AGkAcwBpAGIA
aQBsAGkAdAB5ADoAdgBpAHMAaQBiAGwAZQA7AG0AcwBvAC0AdwByAGEAcAAtAHMAdAB5AGwAZQA6
AHMAcQB1AGEAcgBlACcAPgANAAoAIAA8AHYAOgBpAG0AYQBnAGUAZABhAHQAYQAgAHMAcgBjAD0A
IgBNAGEAcwBjAG8AdABVAG4AaQBwAHIAbwB0AGgAdQBtAGEAbgAyADQALgBmAGkAbABlAHMALwBp
AG0AYQBnAGUAMAAwADEALgBnAGkAZgAiACAAbwA6AHQAaQB0AGwAZQA9ACIAOAA4AHgAMwAxAF8A
bABvAGcAbwBfAHcAaABpAHQAZQAiAC8APgANAAoAPAAvAHYAOgBzAGgAYQBwAGUAPgA8ACEAWwBl
AG4AZABpAGYAXQAtAC0APgA8ACEAWwBpAGYAIAAhAHYAbQBsAF0APgA8AGkAbQBnACAAdwBpAGQA
dABoAD0AOAA4ACAAaABlAGkAZwBoAHQAPQAzADEADQAKAHMAcgBjAD0AIgBNAGEAcwBjAG8AdABV
AG4AaQBwAHIAbwB0AGgAdQBtAGEAbgAyADQALgBmAGkAbABlAHMALwBpAG0AYQBnAGUAMAAwADEA
LgBnAGkAZgAiAA0ACgBhAGwAdAA9ACIAaAB0AHQAcAA6AC8ALwB3AHcAdwAuAG0AYQB0AHIAaQB4
AHMAYwBpAGUAbgBjAGUALgBjAG8AbQAvAGkAbQBhAGcAZQBzAC8AOAA4AHgAMwAxAF8AbABvAGcA
bwBfAHcAaABpAHQAZQAuAGcAaQBmACIAIAB2ADoAcwBoAGEAcABlAHMAPQAiACAEOARBBEMEPQQ+
BDoEXwB4ADAAMAAyADAAXwAxACIAPgA8ACEAWwBlAG4AZABpAGYAXQA+ADwALwBzAHAAYQBuAD4A
PABzAHAAYQBuAA0ACgBzAHQAeQBsAGUAPQAnAG0AcwBvAC0AZgBhAHIAZQBhAHMAdAAtAGYAbwBu
AHQALQBmAGEAbQBpAGwAeQA6ACIAVABpAG0AZQBzACAATgBlAHcAIABSAG8AbQBhAG4AIgAnAD4A
TQBhAHMAYwBvAHQAIABTAGUAYQByAGMAaAAgAFIAZQBzAHUAbAB0AHMAPABvADoAcAA+ADwALwBv
ADoAcAA+ADwALwBzAHAAYQBuAD4APAAvAGgAMQA+AA0ACgANAAoAPABwAHIAZQA+ADwAYgA+AFUA
cwBlAHIAPABzAHAAYQBuACAAcwB0AHkAbABlAD0AJwBtAHMAbwAtAHMAcABhAGMAZQByAHUAbgA6
AHkAZQBzACcAPgCgAKAAoACgAKAAoACgAKAAoACgAKAAIAA8AC8AcwBwAGEAbgA+ADoAIABNAGEA
cgBpAG4AYQA8AC8AYgA+ADwALwBwAHIAZQA+ADwAcAByAGUAPgA8AGIAPgBFAG0AYQBpAGwAPABz
AHAAYQBuACAAcwB0AHkAbABlAD0AJwBtAHMAbwAtAHMAcABhAGMAZQByAHUAbgA6AHkAZQBzACcA
PgCgAKAAoACgAKAAoACgAKAAoACgACAAPAAvAHMAcABhAG4APgA6ACAAbQBzAGUAcgBlAGIAcgBA
AG0AYQBpAGwALgByAHUAPAAvAGIAPgA8AC8AcAByAGUAPgA8AHAAcgBlAD4APABiAD4AUwBlAGEA
cgBjAGgAIAB0AGkAdABsAGUAPABzAHAAYQBuACAAcwB0AHkAbABlAD0AJwBtAHMAbwAtAHMAcABh
AGMAZQByAHUAbgA6AHkAZQBzACcAPgCgAKAAoAAgADwALwBzAHAAYQBuAD4AOgAgADwALwBiAD4A
PAAvAHAAcgBlAD4APABwAHIAZQA+ADwAYgA+AEQAYQB0AGEAYgBhAHMAZQA8AHMAcABhAG4AIABz
AHQAeQBsAGUAPQAnAG0AcwBvAC0AcwBwAGEAYwBlAHIAdQBuADoAeQBlAHMAJwA+AKAAoACgAKAA
oACgAKAAIAA8AC8AcwBwAGEAbgA+ADoAIABTAHcAaQBzAHMAUAByAG8AdAAgADIAMAAxADUAXwAx
ADIAIAAoADUANQAwADEAMQA2ACAAcwBlAHEAdQBlAG4AYwBlAHMAOwAgADEAOQA2ADIAMQA5ADEA
NQA5ACAAcgBlAHMAaQBkAHUAZQBzACkAPAAvAGIAPgA8AC8AcAByAGUAPgA8AHAAcgBlAD4APABi
AD4AVABhAHgAbwBuAG8AbQB5ADwAcwBwAGEAbgAgAHMAdAB5AGwAZQA9ACcAbQBzAG8ALQBzAHAA
YQBjAGUAcgB1AG4AOgB5AGUAcwAnAD4AoACgAKAAoACgAKAAoAAgADwALwBzAHAAYQBuAD4AOgAg
AEgAbwBtAG8AIABzAGEAcABpAGUAbgBzACAAKABoAHUAbQBhAG4AKQAgACgAMgAwADEAOQA0ACAA
cwBlAHEAdQBlAG4AYwBlAHMAKQA8AC8AYgA+ADwALwBwAHIAZQA+ADwAcAByAGUAPgA8AGIAPgBU
AGkAbQBlAHMAdABhAG0AcAA8AHMAcABhAG4AIABzAHQAeQBsAGUAPQAnAG0AcwBvAC0AcwBwAGEA
YwBlAHIAdQBuADoAeQBlAHMAJwA+AKAAoACgAKAAoACgACAAPAAvAHMAcABhAG4APgA6ACAAMgA0
ACAARABlAGMAIAAyADAAMQA1ACAAYQB0ACAAMQAzADoANQA1ADoAMQAwACAARwBNAFQAPAAvAGIA
PgA8AC8AcAByAGUAPgA8AHAAcgBlAD4APABiAD4AVABvAHAAIABTAGMAbwByAGUAPABzAHAAYQBu
ACAAcwB0AHkAbABlAD0AJwBtAHMAbwAtAHMAcABhAGMAZQByAHUAbgA6AHkAZQBzACcAPgCgAKAA
oACgAKAAoAAgADwALwBzAHAAYQBuAD4AOgAgADEANgA1ACAAZgBvAHIAIAA8AHMAcABhAG4ADQAK
AHMAdAB5AGwAZQA9ACcAYwBvAGwAbwByADoAcgBlAGQAJwA+AE0AaQB4AHQAdQByAGUAIAAxADwA
LwBzAHAAYQBuAD4ALAAgAFMAMQAwAEEAOQBfAEgAVQBNAEEATgAgACsAIABTADEAMABBADgAXwBI
AFUATQBBAE4APAAvAGIAPgA8AG8AOgBwAD4APAAvAG8AOgBwAD4APAAvAHAAcgBlAD4ADQAKAA0A
CgA8AHQAYQBiAGwAZQAgAGMAbABhAHMAcwA9AE0AcwBvAE4AbwByAG0AYQBsAFQAYQBiAGwAZQAg
AGIAbwByAGQAZQByAD0AMAAgAGMAZQBsAGwAcwBwAGEAYwBpAG4AZwA9ADEAIABjAGUAbABsAHAA
YQBkAGQAaQBuAGcAPQAwAA0ACgAgAHMAdAB5AGwAZQA9ACcAbQBzAG8ALQBjAGUAbABsAHMAcABh
AGMAaQBuAGcAOgAuADcAcAB0ADsAbQBzAG8ALQB5AGYAdABpAC0AdABiAGwAbABvAG8AawA6ADEA
MQA4ADQAOwBtAHMAbwAtAHAAYQBkAGQAaQBuAGcALQBhAGwAdAA6ADIALgAyADUAcAB0ACAAMgAu
ADIANQBwAHQAIAAyAC4AMgA1AHAAdAAgADIALgAyADUAcAB0ACcAPgANAAoAIAA8AHQAcgAgAHMA
dAB5AGwAZQA9ACcAbQBzAG8ALQB5AGYAdABpAC0AaQByAG8AdwA6ADAAOwBtAHMAbwAtAHkAZgB0
AGkALQBmAGkAcgBzAHQAcgBvAHcAOgB5AGUAcwAnAD4ADQAKACAAIAA8AHQAZAAgAHMAdAB5AGwA
ZQA9ACcAYgBhAGMAawBnAHIAbwB1AG4AZAA6ACMARQBFAEUARQBGAEYAOwBwAGEAZABkAGkAbgBn
ADoAMgAuADIANQBwAHQAIAAyAC4AMgA1AHAAdAAgADIALgAyADUAcAB0ACAAMgAuADIANQBwAHQA
JwA+AA0ACgAgACAAPABwACAAYwBsAGEAcwBzAD0ATQBzAG8ATgBvAHIAbQBhAGwAIABhAGwAaQBn
AG4APQBjAGUAbgB0AGUAcgAgAHMAdAB5AGwAZQA9ACcAdABlAHgAdAAtAGEAbABpAGcAbgA6AGMA
ZQBuAHQAZQByACcAPgA8AGIAPgA8AHMAcABhAG4ADQAKACAAIABzAHQAeQBsAGUAPQAnAG0AcwBv
AC0AZgBhAHIAZQBhAHMAdAAtAGYAbwBuAHQALQBmAGEAbQBpAGwAeQA6ACIAVABpAG0AZQBzACAA
TgBlAHcAIABSAG8AbQBhAG4AIgAnAD4APAAhAC0ALQAgADAAIABzAGUAYwBvAG4AZABzACAALQAt
AD4APAAhAC0ALQAgADAAIABzAGUAYwBvAG4AZABzACAALQAtAD4APAAhAC0ALQAgADAAIABzAGUA
YwBvAG4AZABzACAALQAtAD4APAAhAC0ALQAgADAAIABzAGUAYwBvAG4AZABzACAALQAtAD4APAAh
AC0ALQAgADAAIABzAGUAYwBvAG4AZABzACAALQAtAD4APAAhAC0ALQAgADAAIABzAGUAYwBvAG4A
ZABzACAALQAtAD4AJgBuAGIAcwBwADsAPABvADoAcAA+ADwALwBvADoAcAA+ADwALwBzAHAAYQBu
AD4APAAvAGIAPgA8AC8AcAA+AA0ACgAgACAAPAAvAHQAZAA+AA0ACgAgACAAPAB0AGQAIABzAHQA
eQBsAGUAPQAnAGIAYQBjAGsAZwByAG8AdQBuAGQAOgAjAEUARQBFAEUARgBGADsAcABhAGQAZABp
AG4AZwA6ADIALgAyADUAcAB0ACAAMgAuADIANQBwAHQAIAAyAC4AMgA1AHAAdAAgADIALgAyADUA
cAB0ACcAPgANAAoAIAAgADwAcAAgAGMAbABhAHMAcwA9AE0AcwBvAE4AbwByAG0AYQBsACAAYQBs
AGkAZwBuAD0AYwBlAG4AdABlAHIAIABzAHQAeQBsAGUAPQAnAHQAZQB4AHQALQBhAGwAaQBnAG4A
OgBjAGUAbgB0AGUAcgAnAD4APABiAD4APABzAHAAYQBuAA0ACgAgACAAcwB0AHkAbABlAD0AJwBt
AHMAbwAtAGYAYQByAGUAYQBzAHQALQBmAG8AbgB0AC0AZgBhAG0AaQBsAHkAOgAiAFQAaQBtAGUA
cwAgAE4AZQB3ACAAUgBvAG0AYQBuACIAJwA+AFMAdwBpAHMAcwBQAHIAbwB0ADwAbwA6AHAAPgA8
AC8AbwA6AHAAPgA8AC8AcwBwAGEAbgA+ADwALwBiAD4APAAvAHAAPgANAAoAIAAgADwALwB0AGQA
PgANAAoAIAAgADwAdABkACAAcwB0AHkAbABlAD0AJwBiAGEAYwBrAGcAcgBvAHUAbgBkADoAIwBF
AEUARQBFAEYARgA7AHAAYQBkAGQAaQBuAGcAOgAyAC4AMgA1AHAAdAAgADIALgAyADUAcAB0ACAA
MgAuADIANQBwAHQAIAAyAC4AMgA1AHAAdAAnAD4ADQAKACAAIAA8AHAAIABjAGwAYQBzAHMAPQBN
AHMAbwBOAG8AcgBtAGEAbAAgAGEAbABpAGcAbgA9AGMAZQBuAHQAZQByACAAcwB0AHkAbABlAD0A
JwB0AGUAeAB0AC0AYQBsAGkAZwBuADoAYwBlAG4AdABlAHIAJwA+ADwAYgA+ADwAcwBwAGEAbgAN
AAoAIAAgAHMAdAB5AGwAZQA9ACcAbQBzAG8ALQBmAGEAcgBlAGEAcwB0AC0AZgBvAG4AdAAtAGYA
YQBtAGkAbAB5ADoAIgBUAGkAbQBlAHMAIABOAGUAdwAgAFIAbwBtAGEAbgAiACcAPgA8AGEADQAK
ACAAIABoAHIAZQBmAD0AIgBoAHQAdABwADoALwAvAHcAdwB3AC4AbQBhAHQAcgBpAHgAcwBjAGkA
ZQBuAGMAZQAuAGMAbwBtAC8AYwBnAGkALwBtAGEAcwB0AGUAcgBfAHIAZQBzAHUAbAB0AHMALgBw
AGwAPwBmAGkAbABlAD0ALgAuACUAMgBGAGQAYQB0AGEAJQAyAEYAMgAwADEANQAxADIAMgA0ACUA
MgBGAEYAVABUAHAAZgBhAFQAVABMAC4AZABhAHQAOwBSAEUAUABUAFkAUABFAD0AcAByAG8AdABl
AGkAbgA7AF8AcwBpAGcAdABoAHIAZQBzAGgAbwBsAGQAPQAwAC4AMAA1ADsAUgBFAFAATwBSAFQA
PQA1ADAAOwBzAGUAcwBzAGkAbwBuAEkARAA9AGcAdQBlAHMAdABfAGcAdQBlAHMAdABzAGUAcwBz
AGkAbwBuACYAYQBtAHAAOwBfAHMAaABvAHcAXwBkAGUAYwBvAHkAXwByAGUAcABvAHIAdAA9ADEA
IgA+AEQAZQBjAG8AeQA8AC8AYQA+ADwAbwA6AHAAPgA8AC8AbwA6AHAAPgA8AC8AcwBwAGEAbgA+
ADwALwBiAD4APAAvAHAAPgANAAoAIAAgADwALwB0AGQAPgANAAoAIAA8AC8AdAByAD4ADQAKACAA
PAB0AHIAIABzAHQAeQBsAGUAPQAnAG0AcwBvAC0AeQBmAHQAaQAtAGkAcgBvAHcAOgAxACcAPgAN
AAoAIAAgADwAdABkACAAcwB0AHkAbABlAD0AJwBiAGEAYwBrAGcAcgBvAHUAbgBkADoAIwBFAEUA
RQBFAEYARgA7AHAAYQBkAGQAaQBuAGcAOgAyAC4AMgA1AHAAdAAgADIALgAyADUAcAB0ACAAMgAu
ADIANQBwAHQAIAAyAC4AMgA1AHAAdAAnAD4ADQAKACAAIAA8AHAAIABjAGwAYQBzAHMAPQBNAHMA
bwBOAG8AcgBtAGEAbAA+ADwAcwBwAGEAbgAgAHMAdAB5AGwAZQA9ACcAbQBzAG8ALQBmAGEAcgBl
AGEAcwB0AC0AZgBvAG4AdAAtAGYAYQBtAGkAbAB5ADoAIgBUAGkAbQBlAHMAIABOAGUAdwAgAFIA
bwBtAGEAbgAiACcAPgBQAHIAbwB0AGUAaQBuAA0ACgAgACAAaABpAHQAcwAgAGEAYgBvAHYAZQAg
AGkAZABlAG4AdABpAHQAeQAgAHQAaAByAGUAcwBoAG8AbABkADwAbwA6AHAAPgA8AC8AbwA6AHAA
PgA8AC8AcwBwAGEAbgA+ADwALwBwAD4ADQAKACAAIAA8AC8AdABkAD4ADQAKACAAIAA8AHQAZAAg
AHMAdAB5AGwAZQA9ACcAYgBhAGMAawBnAHIAbwB1AG4AZAA6ACMARQBFAEUARQBGAEYAOwBwAGEA
ZABkAGkAbgBnADoAMgAuADIANQBwAHQAIAAyAC4AMgA1AHAAdAAgADIALgAyADUAcAB0ACAAMgAu
ADIANQBwAHQAJwA+AA0ACgAgACAAPABwACAAYwBsAGEAcwBzAD0ATQBzAG8ATgBvAHIAbQBhAGwA
IABhAGwAaQBnAG4APQBjAGUAbgB0AGUAcgAgAHMAdAB5AGwAZQA9ACcAdABlAHgAdAAtAGEAbABp
AGcAbgA6AGMAZQBuAHQAZQByACcAPgA8AHMAcABhAG4ADQAKACAAIABzAHQAeQBsAGUAPQAnAG0A
cwBvAC0AZgBhAHIAZQBhAHMAdAAtAGYAbwBuAHQALQBmAGEAbQBpAGwAeQA6ACIAVABpAG0AZQBz
ACAATgBlAHcAIABSAG8AbQBhAG4AIgAnAD4AMwA8AG8AOgBwAD4APAAvAG8AOgBwAD4APAAvAHMA
cABhAG4APgA8AC8AcAA+AA0ACgAgACAAPAAvAHQAZAA+AA0ACgAgACAAPAB0AGQAIABzAHQAeQBs
AGUAPQAnAGIAYQBjAGsAZwByAG8AdQBuAGQAOgAjAEUARQBFAEUARgBGADsAcABhAGQAZABpAG4A
ZwA6ADIALgAyADUAcAB0ACAAMgAuADIANQBwAHQAIAAyAC4AMgA1AHAAdAAgADIALgAyADUAcAB0
ACcAPgANAAoAIAAgADwAcAAgAGMAbABhAHMAcwA9AE0AcwBvAE4AbwByAG0AYQBsACAAYQBsAGkA
ZwBuAD0AYwBlAG4AdABlAHIAIABzAHQAeQBsAGUAPQAnAHQAZQB4AHQALQBhAGwAaQBnAG4AOgBj
AGUAbgB0AGUAcgAnAD4APABzAHAAYQBuAA0ACgAgACAAcwB0AHkAbABlAD0AJwBtAHMAbwAtAGYA
YQByAGUAYQBzAHQALQBmAG8AbgB0AC0AZgBhAG0AaQBsAHkAOgAiAFQAaQBtAGUAcwAgAE4AZQB3
ACAAUgBvAG0AYQBuACIAJwA+ADAAPABvADoAcAA+ADwALwBvADoAcAA+ADwALwBzAHAAYQBuAD4A
PAAvAHAAPgANAAoAIAAgADwALwB0AGQAPgANAAoAIAA8AC8AdAByAD4ADQAKACAAPAB0AHIAIABz
AHQAeQBsAGUAPQAnAG0AcwBvAC0AeQBmAHQAaQAtAGkAcgBvAHcAOgAyADsAbQBzAG8ALQB5AGYA
dABpAC0AbABhAHMAdAByAG8AdwA6AHkAZQBzACcAPgANAAoAIAAgADwAdABkACAAcwB0AHkAbABl
AD0AJwBiAGEAYwBrAGcAcgBvAHUAbgBkADoAIwBFAEUARQBFAEYARgA7AHAAYQBkAGQAaQBuAGcA
OgAyAC4AMgA1AHAAdAAgADIALgAyADUAcAB0ACAAMgAuADIANQBwAHQAIAAyAC4AMgA1AHAAdAAn
AD4ADQAKACAAIAA8AHAAIABjAGwAYQBzAHMAPQBNAHMAbwBOAG8AcgBtAGEAbAA+ADwAcwBwAGEA
bgAgAHMAdAB5AGwAZQA9ACcAbQBzAG8ALQBmAGEAcgBlAGEAcwB0AC0AZgBvAG4AdAAtAGYAYQBt
AGkAbAB5ADoAIgBUAGkAbQBlAHMAIABOAGUAdwAgAFIAbwBtAGEAbgAiACcAPgBIAGkAZwBoAGUA
cwB0AA0ACgAgACAAcwBjAG8AcgBpAG4AZwAgAHAAcgBvAHQAZQBpAG4AIABoAGkAdAA8AG8AOgBw
AD4APAAvAG8AOgBwAD4APAAvAHMAcABhAG4APgA8AC8AcAA+AA0ACgAgACAAPAAvAHQAZAA+AA0A
CgAgACAAPAB0AGQAIABzAHQAeQBsAGUAPQAnAGIAYQBjAGsAZwByAG8AdQBuAGQAOgAjAEUARQBF
AEUARgBGADsAcABhAGQAZABpAG4AZwA6ADIALgAyADUAcAB0ACAAMgAuADIANQBwAHQAIAAyAC4A
MgA1AHAAdAAgADIALgAyADUAcAB0ACcAPgANAAoAIAAgADwAcAAgAGMAbABhAHMAcwA9AE0AcwBv
AE4AbwByAG0AYQBsACAAYQBsAGkAZwBuAD0AYwBlAG4AdABlAHIAIABzAHQAeQBsAGUAPQAnAHQA
ZQB4AHQALQBhAGwAaQBnAG4AOgBjAGUAbgB0AGUAcgAnAD4APABzAHAAYQBuAA0ACgAgACAAcwB0
AHkAbABlAD0AJwBtAHMAbwAtAGYAYQByAGUAYQBzAHQALQBmAG8AbgB0AC0AZgBhAG0AaQBsAHkA
OgAiAFQAaQBtAGUAcwAgAE4AZQB3ACAAUgBvAG0AYQBuACIAJwA+ADEAMAA5ADwAbwA6AHAAPgA8
AC8AbwA6AHAAPgA8AC8AcwBwAGEAbgA+ADwALwBwAD4ADQAKACAAIAA8AC8AdABkAD4ADQAKACAA
IAA8AHQAZAAgAHMAdAB5AGwAZQA9ACcAYgBhAGMAawBnAHIAbwB1AG4AZAA6ACMARQBFAEUARQBG
AEYAOwBwAGEAZABkAGkAbgBnADoAMgAuADIANQBwAHQAIAAyAC4AMgA1AHAAdAAgADIALgAyADUA
cAB0ACAAMgAuADIANQBwAHQAJwA+AA0ACgAgACAAPABwACAAYwBsAGEAcwBzAD0ATQBzAG8ATgBv
AHIAbQBhAGwAIABhAGwAaQBnAG4APQBjAGUAbgB0AGUAcgAgAHMAdAB5AGwAZQA9ACcAdABlAHgA
dAAtAGEAbABpAGcAbgA6AGMAZQBuAHQAZQByACcAPgA8AHMAcABhAG4ADQAKACAAIABzAHQAeQBs
AGUAPQAnAG0AcwBvAC0AZgBhAHIAZQBhAHMAdAAtAGYAbwBuAHQALQBmAGEAbQBpAGwAeQA6ACIA
VABpAG0AZQBzACAATgBlAHcAIABSAG8AbQBhAG4AIgAnAD4ANAAwADwAbwA6AHAAPgA8AC8AbwA6
AHAAPgA8AC8AcwBwAGEAbgA+ADwALwBwAD4ADQAKACAAIAA8AC8AdABkAD4ADQAKACAAPAAvAHQA
cgA+AA0ACgA8AC8AdABhAGIAbABlAD4ADQAKAA0ACgA8AGgAMwA+ADwAcwBwAGEAbgAgAHMAdAB5
AGwAZQA9ACcAbQBzAG8ALQBmAGEAcgBlAGEAcwB0AC0AZgBvAG4AdAAtAGYAYQBtAGkAbAB5ADoA
IgBUAGkAbQBlAHMAIABOAGUAdwAgAFIAbwBtAGEAbgAiACcAPgBNAGEAcwBjAG8AdAAgAFMAYwBv
AHIAZQANAAoASABpAHMAdABvAGcAcgBhAG0APABvADoAcAA+ADwALwBvADoAcAA+ADwALwBzAHAA
YQBuAD4APAAvAGgAMwA+AA0ACgANAAoAPABwACAAYwBsAGEAcwBzAD0ATQBzAG8ATgBvAHIAbQBh
AGwAPgA8AHMAcABhAG4AIABzAHQAeQBsAGUAPQAnAG0AcwBvAC0AZgBhAHIAZQBhAHMAdAAtAGYA
bwBuAHQALQBmAGEAbQBpAGwAeQA6ACIAVABpAG0AZQBzACAATgBlAHcAIABSAG8AbQBhAG4AIgAn
AD4AUAByAG8AdABlAGkAbgANAAoAcwBjAG8AcgBlACAAaQBzACAALQAxADAAKgBMAG8AZwAoAFAA
KQAsACAAdwBoAGUAcgBlACAAUAAgAGkAcwAgAHQAaABlACAAcAByAG8AYgBhAGIAaQBsAGkAdAB5
ACAAdABoAGEAdAAgAHQAaABlACAAbwBiAHMAZQByAHYAZQBkACAAbQBhAHQAYwBoACAAaQBzACAA
YQANAAoAcgBhAG4AZABvAG0AIABlAHYAZQBuAHQALgA8AGIAcgA+AA0ACgBQAHIAbwB0AGUAaQBu
ACAAcwBjAG8AcgBlAHMAIABnAHIAZQBhAHQAZQByACAAdABoAGEAbgAgADUANgAgAGEAcgBlACAA
cwBpAGcAbgBpAGYAaQBjAGEAbgB0ACAAKABwACYAbAB0ADsAMAAuADAANQApAC4APABvADoAcAA+
ADwALwBvADoAcAA+ADwALwBzAHAAYQBuAD4APAAvAHAAPgANAAoADQAKADwAcAA+ADwAcwBwAGEA
bgAgAHMAdAB5AGwAZQA9ACcAbQBzAG8ALQBuAG8ALQBwAHIAbwBvAGYAOgB5AGUAcwAnAD4APAAh
AC0ALQBbAGkAZgAgAGcAdABlACAAdgBtAGwAIAAxAF0APgA8AHYAOgBzAGgAYQBwAGUAIABpAGQA
PQAiACAEOARBBEMEPQQ+BDoEXwB4ADAAMAAyADAAXwAyACIADQAKACAAbwA6AHMAcABpAGQAPQAi
AF8AeAAwADAAMAAwAF8AaQAxADMAMQA0ACIAIAB0AHkAcABlAD0AIgAjAF8AeAAwADAAMAAwAF8A
dAA3ADUAIgAgAGEAbAB0AD0AIgBTAGMAbwByAGUAIABEAGkAcwB0AHIAaQBiAHUAdABpAG8AbgAi
ACAAcwB0AHkAbABlAD0AJwB3AGkAZAB0AGgAOgAzADAAMABwAHQAOwANAAoAIABoAGUAaQBnAGgA
dAA6ADEANQAwAHAAdAA7AHYAaQBzAGkAYgBpAGwAaQB0AHkAOgB2AGkAcwBpAGIAbABlADsAbQBz
AG8ALQB3AHIAYQBwAC0AcwB0AHkAbABlADoAcwBxAHUAYQByAGUAJwA+AA0ACgAgADwAdgA6AGkA
bQBhAGcAZQBkAGEAdABhACAAcwByAGMAPQAiAE0AYQBzAGMAbwB0AFUAbgBpAHAAcgBvAHQAaAB1
AG0AYQBuADIANAAuAGYAaQBsAGUAcwAvAGkAbQBhAGcAZQAwADAAMgAuAGcAaQBmACIAIABvADoA
dABpAHQAbABlAD0AIgBTAGMAbwByAGUAIABEAGkAcwB0AHIAaQBiAHUAdABpAG8AbgAiAC8APgAN
AAoAPAAvAHYAOgBzAGgAYQBwAGUAPgA8ACEAWwBlAG4AZABpAGYAXQAtAC0APgA8ACEAWwBpAGYA
IAAhAHYAbQBsAF0APgA8AGkAbQBnACAAYgBvAHIAZABlAHIAPQAwACAAdwBpAGQAdABoAD0ANAAw
ADAAIABoAGUAaQBnAGgAdAA9ADIAMAAwAA0ACgBzAHIAYwA9ACIATQBhAHMAYwBvAHQAVQBuAGkA
cAByAG8AdABoAHUAbQBhAG4AMgA0AC4AZgBpAGwAZQBzAC8AaQBtAGEAZwBlADAAMAAyAC4AZwBp
AGYAIgAgAGEAbAB0AD0AIgBTAGMAbwByAGUAIABEAGkAcwB0AHIAaQBiAHUAdABpAG8AbgAiACAA
dgA6AHMAaABhAHAAZQBzAD0AIgAgBDgEQQRDBD0EPgQ6BF8AeAAwADAAMgAwAF8AMgAiAD4APAAh
AFsAZQBuAGQAaQBmAF0APgA8AC8AcwBwAGEAbgA+ADwAbwA6AHAAPgA8AC8AbwA6AHAAPgA8AC8A
cAA+AA0ACgANAAoAPABmAG8AcgBtACAAbwBuAHMAdQBiAG0AaQB0AD0AIgByAGUAdAB1AHIAbgAg
AHMAZQB0AFIAZQBGAG8AcgBtAGEAdABBAGMAdABpAG8AbgAoAHQAaABpAHMAKQAiACAAbgBhAG0A
ZQA9AFIAZQAtAGYAbwByAG0AYQB0AD4ADQAKAA0ACgA8AHAAIABjAGwAYQBzAHMAPQBNAHMAbwBO
AG8AcgBtAGEAbAA+ADwAcwBwAGEAbgAgAHMAdAB5AGwAZQA9ACcAbQBzAG8ALQBmAGEAcgBlAGEA
cwB0AC0AZgBvAG4AdAAtAGYAYQBtAGkAbAB5ADoAIgBUAGkAbQBlAHMAIABOAGUAdwAgAFIAbwBt
AGEAbgAiACcAPgA8AHMAcABhAG4ADQAKAHMAdAB5AGwAZQA9ACcAZABpAHMAcABsAGEAeQA6AG4A
bwBuAGUAOwBtAHMAbwAtAGgAaQBkAGUAOgBhAGwAbAAnAD4APABJAE4AUABVAFQAIABUAFkAUABF
AD0AIgBoAGkAZABkAGUAbgAiACAATgBBAE0ARQA9ACIAZgBpAGwAZQAiACAAVgBBAEwAVQBFAD0A
IgAuAC4ALwBkAGEAdABhAC8AMgAwADEANQAxADIAMgA0AC8ARgBUAFQAcABmAGEAVABUAEwALgBk
AGEAdAAiAD4APAAvAHMAcABhAG4APgA8AG8AOgBwAD4APAAvAG8AOgBwAD4APAAvAHMAcABhAG4A
PgA8AC8AcAA+AA0ACgANAAoAPABoADMAPgA8AHMAcABhAG4AIABzAHQAeQBsAGUAPQAnAG0AcwBv
AC0AZgBhAHIAZQBhAHMAdAAtAGYAbwBuAHQALQBmAGEAbQBpAGwAeQA6ACIAVABpAG0AZQBzACAA
TgBlAHcAIABSAG8AbQBhAG4AIgAnAD4AUAByAG8AdABlAGkAbgAgAFMAdQBtAG0AYQByAHkADQAK
AFIAZQBwAG8AcgB0ADwAbwA6AHAAPgA8AC8AbwA6AHAAPgA8AC8AcwBwAGEAbgA+ADwALwBoADMA
PgANAAoADQAKADwAdABhAGIAbABlACAAYwBsAGEAcwBzAD0ATQBzAG8ATgBvAHIAbQBhAGwAVABh
AGIAbABlACAAYgBvAHIAZABlAHIAPQAwACAAYwBlAGwAbABzAHAAYQBjAGkAbgBnAD0AMQAgAGMA
ZQBsAGwAcABhAGQAZABpAG4AZwA9ADAADQAKACAAcwB0AHkAbABlAD0AJwBtAHMAbwAtAGMAZQBs
AGwAcwBwAGEAYwBpAG4AZwA6AC4ANwBwAHQAOwBtAHMAbwAtAHkAZgB0AGkALQB0AGIAbABsAG8A
bwBrADoAMQAxADgANAA7AG0AcwBvAC0AcABhAGQAZABpAG4AZwAtAGEAbAB0ADoAMgAuADIANQBw
AHQAIAAyAC4AMgA1AHAAdAAgADIALgAyADUAcAB0ACAAMgAuADIANQBwAHQAJwA+AA0ACgAgADwA
dAByACAAcwB0AHkAbABlAD0AJwBtAHMAbwAtAHkAZgB0AGkALQBpAHIAbwB3ADoAMAA7AG0AcwBv
AC0AeQBmAHQAaQAtAGYAaQByAHMAdAByAG8AdwA6AHkAZQBzACcAPgANAAoAIAAgADwAdABkACAA
bgBvAHcAcgBhAHAAIABzAHQAeQBsAGUAPQAnAGIAYQBjAGsAZwByAG8AdQBuAGQAOgAjAEUARQBF
AEUARgBGADsAcABhAGQAZABpAG4AZwA6ADIALgAyADUAcAB0ACAAMgAuADIANQBwAHQAIAAyAC4A
MgA1AHAAdAAgADIALgAyADUAcAB0ACcAPgANAAoAIAAgADwAcAAgAGMAbABhAHMAcwA9AE0AcwBv
AE4AbwByAG0AYQBsAD4APABzAHAAYQBuACAAcwB0AHkAbABlAD0AJwBtAHMAbwAtAGYAYQByAGUA
YQBzAHQALQBmAG8AbgB0AC0AZgBhAG0AaQBsAHkAOgAiAFQAaQBtAGUAcwAgAE4AZQB3ACAAUgBv
AG0AYQBuACIAJwA+ADwASQBOAFAAVQBUACAAVABZAFAARQA9ACIAcwB1AGIAbQBpAHQAIgAgAEEA
QwBUAEkATwBOAD0AIgAuAC8AbQBhAHMAdABlAHIAXwByAGUAcwB1AGwAdABzAC4AcABsACIAIABW
AEEATABVAEUAPQAiAEYAbwByAG0AYQB0ACAAQQBzACIAIABNAEUAVABIAE8ARAA9ACIAZwBlAHQA
IgA+ADwAbwA6AHAAPgA8AC8AbwA6AHAAPgA8AC8AcwBwAGEAbgA+ADwALwBwAD4ADQAKACAAIAA8
AC8AdABkAD4ADQAKACAAIAA8AHQAZAAgAG4AbwB3AHIAYQBwACAAcwB0AHkAbABlAD0AJwBiAGEA
YwBrAGcAcgBvAHUAbgBkADoAIwBFAEUARQBFAEYARgA7AHAAYQBkAGQAaQBuAGcAOgAyAC4AMgA1
AHAAdAAgADIALgAyADUAcAB0ACAAMgAuADIANQBwAHQAIAAyAC4AMgA1AHAAdAAnAD4ADQAKACAA
IAA8AHAAIABjAGwAYQBzAHMAPQBNAHMAbwBOAG8AcgBtAGEAbAA+ADwAcwBwAGEAbgAgAHMAdAB5
AGwAZQA9ACcAbQBzAG8ALQBmAGEAcgBlAGEAcwB0AC0AZgBvAG4AdAAtAGYAYQBtAGkAbAB5ADoA
IgBUAGkAbQBlAHMAIABOAGUAdwAgAFIAbwBtAGEAbgAiACcAPgA8AFMARQBMAEUAQwBUACAATgBB
AE0ARQA9ACIAUgBFAFAAVABZAFAARQAiAD4ADQAKADwATwBQAFQASQBPAE4AIABTAEUATABFAEMA
VABFAEQAIABWAEEATABVAEUAPQAiAHAAcgBvAHQAZQBpAG4AIgA+AFAAcgBvAHQAZQBpAG4AIABT
AHUAbQBtAGEAcgB5AA0ACgA8AE8AUABUAEkATwBOACAAVgBBAEwAVQBFAD0AIgBjAG8AbgBjAGkA
cwBlACIAPgBDAG8AbgBjAGkAcwBlACAAUAByAG8AdABlAGkAbgAgAFMAdQBtAG0AYQByAHkADQAK
ADwATwBQAFQASQBPAE4AIABWAEEATABVAEUAPQAiAGUAeABwAG8AcgB0ACIAPgBFAHgAcABvAHIA
dAAgAFMAZQBhAHIAYwBoACAAUgBlAHMAdQBsAHQAcwANAAoAPAAvAFMARQBMAEUAQwBUAD4APABv
ADoAcAA+ADwALwBvADoAcAA+ADwALwBzAHAAYQBuAD4APAAvAHAAPgANAAoAIAAgADwALwB0AGQA
PgANAAoAIAAgADwAdABkACAAbgBvAHcAcgBhAHAAIABzAHQAeQBsAGUAPQAnAGIAYQBjAGsAZwBy
AG8AdQBuAGQAOgAjAEUARQBFAEUARgBGADsAcABhAGQAZABpAG4AZwA6ADIALgAyADUAcAB0ACAA
MgAuADIANQBwAHQAIAAyAC4AMgA1AHAAdAAgADIALgAyADUAcAB0ACcAPgANAAoAIAAgADwAcAAg
AGMAbABhAHMAcwA9AE0AcwBvAE4AbwByAG0AYQBsAD4APABzAHAAYQBuACAAcwB0AHkAbABlAD0A
JwBtAHMAbwAtAGYAYQByAGUAYQBzAHQALQBmAG8AbgB0AC0AZgBhAG0AaQBsAHkAOgAiAFQAaQBt
AGUAcwAgAE4AZQB3ACAAUgBvAG0AYQBuACIAJwA+ADwAYQANAAoAIAAgAGgAcgBlAGYAPQAiAGgA
dAB0AHAAOgAvAC8AdwB3AHcALgBtAGEAdAByAGkAeABzAGMAaQBlAG4AYwBlAC4AYwBvAG0ALwBo
AGUAbABwAC8AcABtAGYAXwBzAHUAbQBtAGEAcgBpAGUAcwBfAGgAZQBsAHAALgBoAHQAbQBsACIA
DQAKACAAIAB0AGEAcgBnAGUAdAA9ACIAXwBiAGwAYQBuAGsAIgA+AEgAZQBsAHAAPAAvAGEAPgAg
ADwAbwA6AHAAPgA8AC8AbwA6AHAAPgA8AC8AcwBwAGEAbgA+ADwALwBwAD4ADQAKACAAIAA8AC8A
dABkAD4ADQAKACAAPAAvAHQAcgA+AA0ACgAgADwAdAByACAAcwB0AHkAbABlAD0AJwBtAHMAbwAt
AHkAZgB0AGkALQBpAHIAbwB3ADoAMQA7AG0AcwBvAC0AeQBmAHQAaQAtAGwAYQBzAHQAcgBvAHcA
OgB5AGUAcwAnAD4ADQAKACAAIAA8AHQAZAAgAHMAdAB5AGwAZQA9ACcAYgBhAGMAawBnAHIAbwB1
AG4AZAA6ACMARQBFAEUARQBGAEYAOwBwAGEAZABkAGkAbgBnADoAMgAuADIANQBwAHQAIAAyAC4A
MgA1AHAAdAAgADIALgAyADUAcAB0ACAAMgAuADIANQBwAHQAJwA+AA0ACgAgACAAPABwACAAYwBs
AGEAcwBzAD0ATQBzAG8ATgBvAHIAbQBhAGwAPgA8AHMAcABhAG4AIABzAHQAeQBsAGUAPQAnAG0A
cwBvAC0AZgBhAHIAZQBhAHMAdAAtAGYAbwBuAHQALQBmAGEAbQBpAGwAeQA6ACIAVABpAG0AZQBz
ACAATgBlAHcAIABSAG8AbQBhAG4AIgAnAD4AJgBuAGIAcwBwADsAPABvADoAcAA+ADwALwBvADoA
cAA+ADwALwBzAHAAYQBuAD4APAAvAHAAPgANAAoAIAAgADwALwB0AGQAPgANAAoAIAAgADwAdABk
ACAAbgBvAHcAcgBhAHAAIABzAHQAeQBsAGUAPQAnAGIAYQBjAGsAZwByAG8AdQBuAGQAOgAjAEUA
RQBFAEUARgBGADsAcABhAGQAZABpAG4AZwA6ADIALgAyADUAcAB0ACAAMgAuADIANQBwAHQAIAAy
AC4AMgA1AHAAdAAgADIALgAyADUAcAB0ACcAPgANAAoAIAAgADwAcAAgAGMAbABhAHMAcwA9AE0A
cwBvAE4AbwByAG0AYQBsAD4APABzAHAAYQBuACAAcwB0AHkAbABlAD0AJwBtAHMAbwAtAGYAYQBy
AGUAYQBzAHQALQBmAG8AbgB0AC0AZgBhAG0AaQBsAHkAOgAiAFQAaQBtAGUAcwAgAE4AZQB3ACAA
UgBvAG0AYQBuACIAJwA+AFMAaQBnAG4AaQBmAGkAYwBhAG4AYwBlAA0ACgAgACAAdABoAHIAZQBz
AGgAbwBsAGQAIABwACYAbAB0ADsAIAA8AEkATgBQAFUAVAAgAFQAWQBQAEUAPQAiAHQAZQB4AHQA
IgAgAFMASQBaAEUAPQAiADgAIgAgAE4AQQBNAEUAPQAiAF8AcwBpAGcAdABoAHIAZQBzAGgAbwBs
AGQAIgAgAFYAQQBMAFUARQA9ACIAMAAuADAANQAiAD4APABvADoAcAA+ADwALwBvADoAcAA+ADwA
LwBzAHAAYQBuAD4APAAvAHAAPgANAAoAIAAgADwALwB0AGQAPgANAAoAIAAgADwAdABkACAAbgBv
AHcAcgBhAHAAIABzAHQAeQBsAGUAPQAnAGIAYQBjAGsAZwByAG8AdQBuAGQAOgAjAEUARQBFAEUA
RgBGADsAcABhAGQAZABpAG4AZwA6ADIALgAyADUAcAB0ACAAMgAuADIANQBwAHQAIAAyAC4AMgA1
AHAAdAAgADIALgAyADUAcAB0ACcAPgANAAoAIAAgADwAcAAgAGMAbABhAHMAcwA9AE0AcwBvAE4A
bwByAG0AYQBsAD4APABzAHAAYQBuACAAcwB0AHkAbABlAD0AJwBtAHMAbwAtAGYAYQByAGUAYQBz
AHQALQBmAG8AbgB0AC0AZgBhAG0AaQBsAHkAOgAiAFQAaQBtAGUAcwAgAE4AZQB3ACAAUgBvAG0A
YQBuACIAJwA+AE0AYQB4AC4ADQAKACAAIABuAHUAbQBiAGUAcgAgAG8AZgAgAGgAaQB0AHMAIAA8
AEkATgBQAFUAVAAgAFQAWQBQAEUAPQAiAHQAZQB4AHQAIgAgAFMASQBaAEUAPQAiADUAIgAgAE4A
QQBNAEUAPQAiAFIARQBQAE8AUgBUACIAIABWAEEATABVAEUAPQAiADUAMAAiAD4APABvADoAcAA+
ADwALwBvADoAcAA+ADwALwBzAHAAYQBuAD4APAAvAHAAPgANAAoAIAAgADwALwB0AGQAPgANAAoA
IAA8AC8AdAByAD4ADQAKADwALwB0AGEAYgBsAGUAPgANAAoADQAKADwAcAA+ADwAcwBwAGEAbgAg
AHMAdAB5AGwAZQA9ACcAZABpAHMAcABsAGEAeQA6AG4AbwBuAGUAOwBtAHMAbwAtAGgAaQBkAGUA
OgBhAGwAbAAnAD4APABJAE4AUABVAFQAIABUAFkAUABFAD0AIgBoAGkAZABkAGUAbgAiACAATgBB
AE0ARQA9ACIAcwBlAHMAcwBpAG8AbgBJAEQAIgAgAFYAQQBMAFUARQA9ACIAZwB1AGUAcwB0AF8A
ZwB1AGUAcwB0AHMAZQBzAHMAaQBvAG4AIgA+ADwALwBzAHAAYQBuAD4APAAvAHAAPgANAAoADQAK
ADwALwBmAG8AcgBtAD4ADQAKAA0ACgA8AGYAbwByAG0AIABuAGEAbQBlAD0AUgBlAHMAdQBsAHQA
cwA+AA0ACgANAAoAPABoADMAPgA8AHMAcABhAG4AIABzAHQAeQBsAGUAPQAnAG0AcwBvAC0AZgBh
AHIAZQBhAHMAdAAtAGYAbwBuAHQALQBmAGEAbQBpAGwAeQA6ACIAVABpAG0AZQBzACAATgBlAHcA
IABSAG8AbQBhAG4AIgAnAD4ATwB2AGUAcgB2AGkAZQB3ACAAVABhAGIAbABlADwAbwA6AHAAPgA8
AC8AbwA6AHAAPgA8AC8AcwBwAGEAbgA+ADwALwBoADMAPgANAAoADQAKADwAcAAgAGMAbABhAHMA
cwA9AE0AcwBvAE4AbwByAG0AYQBsAD4APABzAHAAYQBuACAAcwB0AHkAbABlAD0AJwBtAHMAbwAt
AGYAYQByAGUAYQBzAHQALQBmAG8AbgB0AC0AZgBhAG0AaQBsAHkAOgAiAFQAaQBtAGUAcwAgAE4A
ZQB3ACAAUgBvAG0AYQBuACIAJwA+AEMAbABpAGMAawANAAoAbwBuACAAYwBvAGwAdQBtAG4AIABo
AGUAYQBkAGUAcgAgAHQAbwAgAGoAdQBtAHAAIAB0AG8AIABlAG4AdAByAHkAIABpAG4AIAByAGUA
cwB1AGwAdABzACAAbABpAHMAdAAuADwAYgByAD4ADQAKAE0AbwB2AGUAIABtAG8AdQBzAGUAIABv
AHYAZQByACAAYQBuAHkAIABpAG4AZABpAGMAYQB0AG8AcgAgAHQAbwAgAGgAaQBnAGgAbABpAGcA
aAB0ACAAaQBkAGUAbgB0AGkAYwBhAGwAIABwAGUAcAB0AGkAZABlAHMALgA8AGIAcgA+AA0ACgBD
AGwAaQBjAGsAIABvAG4AIABhAG4AIABpAG4AZABpAGMAYQB0AG8AcgAgAHQAbwAgAHMAZQBlACAA
ZABlAHQAYQBpAGwAcwAgAG8AZgAgAGkAbgBkAGkAdgBpAGQAdQBhAGwAIABtAGEAdABjAGgALgA8
AGIAcgA+AA0ACgBVAHMAZQAgAGMAaABlAGMAawAgAGIAbwB4AGUAcwAgAHQAbwAgAHMAZQBsAGUA
YwB0ACAAcwB1AGIALQBzAGUAdAAgAG8AZgAgAHEAdQBlAHIAaQBlAHMAIABmAG8AcgAgAG4AZQB3
ACAAcwBlAGEAcgBjAGgALgAgADwAbwA6AHAAPgA8AC8AbwA6AHAAPgA8AC8AcwBwAGEAbgA+ADwA
LwBwAD4ADQAKAA0ACgA8AHQAYQBiAGwAZQAgAGMAbABhAHMAcwA9AE0AcwBvAE4AbwByAG0AYQBs
AFQAYQBiAGwAZQAgAGIAbwByAGQAZQByAD0AMAAgAGMAZQBsAGwAcwBwAGEAYwBpAG4AZwA9ADAA
IABjAGUAbABsAHAAYQBkAGQAaQBuAGcAPQAwACAAdwBpAGQAdABoAD0ANgAwADAADQAKACAAcwB0
AHkAbABlAD0AJwB3AGkAZAB0AGgAOgA0ADUAMAAuADAAcAB0ADsAbQBzAG8ALQBjAGUAbABsAHMA
cABhAGMAaQBuAGcAOgAwAGMAbQA7AG0AcwBvAC0AeQBmAHQAaQAtAHQAYgBsAGwAbwBvAGsAOgAx
ADEAOAA0ADsAbQBzAG8ALQBwAGEAZABkAGkAbgBnAC0AYQBsAHQAOgANAAoAIAAwAGMAbQAgADAA
YwBtACAAMABjAG0AIAAwAGMAbQAnAD4ADQAKACAAPAB0AHIAIABzAHQAeQBsAGUAPQAnAG0AcwBv
AC0AeQBmAHQAaQAtAGkAcgBvAHcAOgAwADsAbQBzAG8ALQB5AGYAdABpAC0AZgBpAHIAcwB0AHIA
bwB3ADoAeQBlAHMAJwA+AA0ACgAgACAAPAB0AGQAIABuAG8AdwByAGEAcAAgAHMAdAB5AGwAZQA9
ACcAcABhAGQAZABpAG4AZwA6ADAAYwBtACAAMABjAG0AIAAwAGMAbQAgADAAYwBtACcAPgANAAoA
IAAgADwAcAAgAGMAbABhAHMAcwA9AE0AcwBvAE4AbwByAG0AYQBsAD4APABiAD4APABzAHAAYQBu
ACAAcwB0AHkAbABlAD0AJwBtAHMAbwAtAGYAYQByAGUAYQBzAHQALQBmAG8AbgB0AC0AZgBhAG0A
aQBsAHkAOgAiAFQAaQBtAGUAcwAgAE4AZQB3ACAAUgBvAG0AYQBuACIAJwA+AE0AbwB1AHMAZQAN
AAoAIAAgAG8AdgBlAHIAOgAmAG4AYgBzAHAAOwA8AC8AcwBwAGEAbgA+ADwALwBiAD4APABzAHAA
YQBuACAAcwB0AHkAbABlAD0AJwBtAHMAbwAtAGYAYQByAGUAYQBzAHQALQBmAG8AbgB0AC0AZgBh
AG0AaQBsAHkAOgAiAFQAaQBtAGUAcwAgAE4AZQB3ACAAUgBvAG0AYQBuACIAJwA+ADwAbwA6AHAA
PgA8AC8AbwA6AHAAPgA8AC8AcwBwAGEAbgA+ADwALwBwAD4ADQAKACAAIAA8AC8AdABkAD4ADQAK
ACAAIAA8AHQAZAAgAHMAdAB5AGwAZQA9ACcAcABhAGQAZABpAG4AZwA6ADAAYwBtACAAMABjAG0A
IAAwAGMAbQAgADAAYwBtACcAPgANAAoAIAAgADwAcAAgAGMAbABhAHMAcwA9AE0AcwBvAE4AbwBy
AG0AYQBsAD4APABzAHAAYQBuACAAcwB0AHkAbABlAD0AJwBtAHMAbwAtAGYAYQByAGUAYQBzAHQA
LQBmAG8AbgB0AC0AZgBhAG0AaQBsAHkAOgAiAFQAaQBtAGUAcwAgAE4AZQB3ACAAUgBvAG0AYQBu
ACIAJwA+ADwASQBOAFAAVQBUACAAVABZAFAARQA9ACIAdABlAHgAdAAiACAAUwBJAFoARQA9ACIA
NgAyACIAIABOAEEATQBFAD0AIgBPAFYAXwBUAGkAdABsAGUAIgAgAFYAQQBMAFUARQA9ACIALQBR
AHUAZQByAHkALQAiAD4APABvADoAcAA+ADwALwBvADoAcAA+ADwALwBzAHAAYQBuAD4APAAvAHAA
PgANAAoAIAAgADwALwB0AGQAPgANAAoAIAA8AC8AdAByAD4ADQAKACAAPAB0AHIAIABzAHQAeQBs
AGUAPQAnAG0AcwBvAC0AeQBmAHQAaQAtAGkAcgBvAHcAOgAxADsAbQBzAG8ALQB5AGYAdABpAC0A
bABhAHMAdAByAG8AdwA6AHkAZQBzACcAPgANAAoAIAAgADwAdABkACAAcwB0AHkAbABlAD0AJwBw
AGEAZABkAGkAbgBnADoAMABjAG0AIAAwAGMAbQAgADAAYwBtACAAMABjAG0AJwA+AA0ACgAgACAA
PABwACAAYwBsAGEAcwBzAD0ATQBzAG8ATgBvAHIAbQBhAGwAPgA8AHMAcABhAG4AIABzAHQAeQBs
AGUAPQAnAG0AcwBvAC0AZgBhAHIAZQBhAHMAdAAtAGYAbwBuAHQALQBmAGEAbQBpAGwAeQA6ACIA
VABpAG0AZQBzACAATgBlAHcAIABSAG8AbQBhAG4AIgAnAD4AJgBuAGIAcwBwADsAPABvADoAcAA+
ADwALwBvADoAcAA+ADwALwBzAHAAYQBuAD4APAAvAHAAPgANAAoAIAAgADwALwB0AGQAPgANAAoA
IAAgADwAdABkACAAbgBvAHcAcgBhAHAAIABzAHQAeQBsAGUAPQAnAHAAYQBkAGQAaQBuAGcAOgAw
AGMAbQAgADAAYwBtACAAMABjAG0AIAAwAGMAbQAnAD4ADQAKACAAIAA8AHAAIABjAGwAYQBzAHMA
PQBNAHMAbwBOAG8AcgBtAGEAbAA+ADwAcwBwAGEAbgAgAHMAdAB5AGwAZQA9ACcAbQBzAG8ALQBm
AGEAcgBlAGEAcwB0AC0AZgBvAG4AdAAtAGYAYQBtAGkAbAB5ADoAIgBUAGkAbQBlAHMAIABOAGUA
dwAgAFIAbwBtAGEAbgAiACcAPgA8AEkATgBQAFUAVAAgAFQAWQBQAEUAPQAiAHQAZQB4AHQAIgAg
AFMASQBaAEUAPQAiADIAMAAiACAATgBBAE0ARQA9ACIATwBWAF8AQQBjAGMAZQBzAHMAaQBvAG4A
IgAgAFYAQQBMAFUARQA9ACIALQBBAGMAYwBlAHMAcwBpAG8AbgAtACIAPgAmAG4AYgBzAHAAOwA8
AEkATgBQAFUAVAAgAFQAWQBQAEUAPQAiAHQAZQB4AHQAIgAgAFMASQBaAEUAPQAiADQAMAAiACAA
TgBBAE0ARQA9ACIATwBWAF8AUwBlAHEAdQBlAG4AYwBlACIAIABWAEEATABVAEUAPQAiAC0AUwBl
AHEAdQBlAG4AYwBlAC0AIgA+AA0ACgAgACAAPABvADoAcAA+ADwALwBvADoAcAA+ADwALwBzAHAA
YQBuAD4APAAvAHAAPgANAAoAIAAgADwALwB0AGQAPgANAAoAIAA8AC8AdAByAD4ADQAKADwALwB0
AGEAYgBsAGUAPgANAAoADQAKADwAcAAgAGMAbABhAHMAcwA9AE0AcwBvAE4AbwByAG0AYQBsAD4A
PABzAHAAYQBuACAAcwB0AHkAbABlAD0AJwBtAHMAbwAtAGYAYQByAGUAYQBzAHQALQBmAG8AbgB0
AC0AZgBhAG0AaQBsAHkAOgAiAFQAaQBtAGUAcwAgAE4AZQB3ACAAUgBvAG0AYQBuACIAOwANAAoA
ZABpAHMAcABsAGEAeQA6AG4AbwBuAGUAOwBtAHMAbwAtAGgAaQBkAGUAOgBhAGwAbAAnAD4APABv
ADoAcAA+ACYAbgBiAHMAcAA7ADwALwBvADoAcAA+ADwALwBzAHAAYQBuAD4APAAvAHAAPgANAAoA
DQAKADwAdABhAGIAbABlACAAYwBsAGEAcwBzAD0ATQBzAG8ATgBvAHIAbQBhAGwAVABhAGIAbABl
ACAAYgBvAHIAZABlAHIAPQAxACAAYwBlAGwAbABzAHAAYQBjAGkAbgBnAD0AMAAgAGMAZQBsAGwA
cABhAGQAZABpAG4AZwA9ADAADQAKACAAcwB0AHkAbABlAD0AJwBtAHMAbwAtAGMAZQBsAGwAcwBw
AGEAYwBpAG4AZwA6ADAAYwBtADsAbQBzAG8ALQB5AGYAdABpAC0AdABiAGwAbABvAG8AawA6ADEA
MQA4ADQAJwA+AA0ACgAgADwAdAByACAAcwB0AHkAbABlAD0AJwBtAHMAbwAtAHkAZgB0AGkALQBp
AHIAbwB3ADoAMAA7AG0AcwBvAC0AeQBmAHQAaQAtAGYAaQByAHMAdAByAG8AdwA6AHkAZQBzACcA
PgANAAoAIAAgADwAdABkACAAcwB0AHkAbABlAD0AJwBiAGEAYwBrAGcAcgBvAHUAbgBkADoAIwBD
AEMAQwBDAEMAQwA7AHAAYQBkAGQAaQBuAGcAOgAuADcANQBwAHQAIAAuADcANQBwAHQAIAAuADcA
NQBwAHQAIAAuADcANQBwAHQAJwA+AA0ACgAgACAAPABwACAAYwBsAGEAcwBzAD0ATQBzAG8ATgBv
AHIAbQBhAGwAIABhAGwAaQBnAG4APQByAGkAZwBoAHQAIABzAHQAeQBsAGUAPQAnAHQAZQB4AHQA
LQBhAGwAaQBnAG4AOgByAGkAZwBoAHQAJwA+ADwAYgA+ADwAcwBwAGEAbgANAAoAIAAgAHMAdAB5
AGwAZQA9ACcAbQBzAG8ALQBmAGEAcgBlAGEAcwB0AC0AZgBvAG4AdAAtAGYAYQBtAGkAbAB5ADoA
IgBUAGkAbQBlAHMAIABOAGUAdwAgAFIAbwBtAGEAbgAiACcAPgBIAGkAdAA6ADwAbwA6AHAAPgA8
AC8AbwA6AHAAPgA8AC8AcwBwAGEAbgA+ADwALwBiAD4APAAvAHAAPgANAAoAIAAgADwALwB0AGQA
PgANAAoAIAAgADwAdABkACAAdwBpAGQAdABoAD0AMQA2ACAAcwB0AHkAbABlAD0AJwB3AGkAZAB0
AGgAOgAxADIALgAwAHAAdAA7AGIAYQBjAGsAZwByAG8AdQBuAGQAOgAjAEMAQwBDAEMAQwBDADsA
cABhAGQAZABpAG4AZwA6AC4ANwA1AHAAdAAgAC4ANwA1AHAAdAAgAC4ANwA1AHAAdAAgAC4ANwA1
AHAAdAAnAD4ADQAKACAAIAA8AHAAIABjAGwAYQBzAHMAPQBNAHMAbwBOAG8AcgBtAGEAbAAgAGEA
bABpAGcAbgA9AGMAZQBuAHQAZQByACAAcwB0AHkAbABlAD0AJwB0AGUAeAB0AC0AYQBsAGkAZwBu
ADoAYwBlAG4AdABlAHIAJwA+ADwAYgA+ADwAcwBwAGEAbgANAAoAIAAgAHMAdAB5AGwAZQA9ACcA
bQBzAG8ALQBmAGEAcgBlAGEAcwB0AC0AZgBvAG4AdAAtAGYAYQBtAGkAbAB5ADoAIgBUAGkAbQBl
AHMAIABOAGUAdwAgAFIAbwBtAGEAbgAiACcAPgA8AGEADQAKACAAIABoAHIAZQBmAD0AIgBoAHQA
dABwADoALwAvAHcAdwB3AC4AbQBhAHQAcgBpAHgAcwBjAGkAZQBuAGMAZQAuAGMAbwBtAC8AYwBn
AGkALwBtAGEAcwB0AGUAcgBfAHIAZQBzAHUAbAB0AHMALgBwAGwAPwBmAGkAbABlAD0ALgAuACUA
MgBGAGQAYQB0AGEAJQAyAEYAMgAwADEANQAxADIAMgA0ACUAMgBGAEYAVABUAHAAZgBhAFQAVABM
AC4AZABhAHQAJgBhAG0AcAA7AFIARQBQAFQAWQBQAEUAPQBwAHIAbwB0AGUAaQBuACYAYQBtAHAA
OwBfAHMAaQBnAHQAaAByAGUAcwBoAG8AbABkAD0AMAAuADAANQAmAGEAbQBwADsAUgBFAFAATwBS
AFQAPQA1ADAAJgBhAG0AcAA7AHMAZQBzAHMAaQBvAG4ASQBEAD0AZwB1AGUAcwB0AF8AZwB1AGUA
cwB0AHMAZQBzAHMAaQBvAG4AIwBIAGkAdAAxACIAPgAxADwALwBhAD4APABvADoAcAA+ADwALwBv
ADoAcAA+ADwALwBzAHAAYQBuAD4APAAvAGIAPgA8AC8AcAA+AA0ACgAgACAAPAAvAHQAZAA+AA0A
CgAgACAAPAB0AGQAIAB3AGkAZAB0AGgAPQAxADYAIABzAHQAeQBsAGUAPQAnAHcAaQBkAHQAaAA6
ADEAMgAuADAAcAB0ADsAYgBhAGMAawBnAHIAbwB1AG4AZAA6ACMAQwBDAEMAQwBDAEMAOwBwAGEA
ZABkAGkAbgBnADoALgA3ADUAcAB0ACAALgA3ADUAcAB0ACAALgA3ADUAcAB0ACAALgA3ADUAcAB0
ACcAPgANAAoAIAAgADwAcAAgAGMAbABhAHMAcwA9AE0AcwBvAE4AbwByAG0AYQBsACAAYQBsAGkA
ZwBuAD0AYwBlAG4AdABlAHIAIABzAHQAeQBsAGUAPQAnAHQAZQB4AHQALQBhAGwAaQBnAG4AOgBj
AGUAbgB0AGUAcgAnAD4APABiAD4APABzAHAAYQBuAA0ACgAgACAAcwB0AHkAbABlAD0AJwBtAHMA
bwAtAGYAYQByAGUAYQBzAHQALQBmAG8AbgB0AC0AZgBhAG0AaQBsAHkAOgAiAFQAaQBtAGUAcwAg
AE4AZQB3ACAAUgBvAG0AYQBuACIAJwA+ADwAYQANAAoAIAAgAGgAcgBlAGYAPQAiAGgAdAB0AHAA
OgAvAC8AdwB3AHcALgBtAGEAdAByAGkAeABzAGMAaQBlAG4AYwBlAC4AYwBvAG0ALwBjAGcAaQAv
AG0AYQBzAHQAZQByAF8AcgBlAHMAdQBsAHQAcwAuAHAAbAA/AGYAaQBsAGUAPQAuAC4AJQAyAEYA
ZABhAHQAYQAlADIARgAyADAAMQA1ADEAMgAyADQAJQAyAEYARgBUAFQAcABmAGEAVABUAEwALgBk
AGEAdAAmAGEAbQBwADsAUgBFAFAAVABZAFAARQA9AHAAcgBvAHQAZQBpAG4AJgBhAG0AcAA7AF8A
cwBpAGcAdABoAHIAZQBzAGgAbwBsAGQAPQAwAC4AMAA1ACYAYQBtAHAAOwBSAEUAUABPAFIAVAA9
ADUAMAAmAGEAbQBwADsAcwBlAHMAcwBpAG8AbgBJAEQAPQBnAHUAZQBzAHQAXwBnAHUAZQBzAHQA
cwBlAHMAcwBpAG8AbgAjAEgAaQB0ADIAIgA+ADIAPAAvAGEAPgA8AG8AOgBwAD4APAAvAG8AOgBw
AD4APAAvAHMAcABhAG4APgA8AC8AYgA+ADwALwBwAD4ADQAKACAAIAA8AC8AdABkAD4ADQAKACAA
IAA8AHQAZAAgAHcAaQBkAHQAaAA9ADEANgAgAHMAdAB5AGwAZQA9ACcAdwBpAGQAdABoADoAMQAy
AC4AMABwAHQAOwBiAGEAYwBrAGcAcgBvAHUAbgBkADoAIwBDAEMAQwBDAEMAQwA7AHAAYQBkAGQA
aQBuAGcAOgAuADcANQBwAHQAIAAuADcANQBwAHQAIAAuADcANQBwAHQAIAAuADcANQBwAHQAJwA+
AA0ACgAgACAAPABwACAAYwBsAGEAcwBzAD0ATQBzAG8ATgBvAHIAbQBhAGwAIABhAGwAaQBnAG4A
PQBjAGUAbgB0AGUAcgAgAHMAdAB5AGwAZQA9ACcAdABlAHgAdAAtAGEAbABpAGcAbgA6AGMAZQBu
AHQAZQByACcAPgA8AGIAPgA8AHMAcABhAG4ADQAKACAAIABzAHQAeQBsAGUAPQAnAG0AcwBvAC0A
ZgBhAHIAZQBhAHMAdAAtAGYAbwBuAHQALQBmAGEAbQBpAGwAeQA6ACIAVABpAG0AZQBzACAATgBl
AHcAIABSAG8AbQBhAG4AIgAnAD4APABhAA0ACgAgACAAaAByAGUAZgA9ACIAaAB0AHQAcAA6AC8A
LwB3AHcAdwAuAG0AYQB0AHIAaQB4AHMAYwBpAGUAbgBjAGUALgBjAG8AbQAvAGMAZwBpAC8AbQBh
AHMAdABlAHIAXwByAGUAcwB1AGwAdABzAC4AcABsAD8AZgBpAGwAZQA9AC4ALgAlADIARgBkAGEA
dABhACUAMgBGADIAMAAxADUAMQAyADIANAAlADIARgBGAFQAVABwAGYAYQBUAFQATAAuAGQAYQB0
ACYAYQBtAHAAOwBSAEUAUABUAFkAUABFAD0AcAByAG8AdABlAGkAbgAmAGEAbQBwADsAXwBzAGkA
ZwB0AGgAcgBlAHMAaABvAGwAZAA9ADAALgAwADUAJgBhAG0AcAA7AFIARQBQAE8AUgBUAD0ANQAw
ACYAYQBtAHAAOwBzAGUAcwBzAGkAbwBuAEkARAA9AGcAdQBlAHMAdABfAGcAdQBlAHMAdABzAGUA
cwBzAGkAbwBuACMASABpAHQAMwAiAD4AMwA8AC8AYQA+ADwAbwA6AHAAPgA8AC8AbwA6AHAAPgA8
AC8AcwBwAGEAbgA+ADwALwBiAD4APAAvAHAAPgANAAoAIAAgADwALwB0AGQAPgANAAoAIAAgADwA
dABkACAAdwBpAGQAdABoAD0AMQA2ACAAcwB0AHkAbABlAD0AJwB3AGkAZAB0AGgAOgAxADIALgAw
AHAAdAA7AGIAYQBjAGsAZwByAG8AdQBuAGQAOgAjAEMAQwBDAEMAQwBDADsAcABhAGQAZABpAG4A
ZwA6AC4ANwA1AHAAdAAgAC4ANwA1AHAAdAAgAC4ANwA1AHAAdAAgAC4ANwA1AHAAdAAnAD4ADQAK
ACAAIAA8AHAAIABjAGwAYQBzAHMAPQBNAHMAbwBOAG8AcgBtAGEAbAAgAGEAbABpAGcAbgA9AGMA
ZQBuAHQAZQByACAAcwB0AHkAbABlAD0AJwB0AGUAeAB0AC0AYQBsAGkAZwBuADoAYwBlAG4AdABl
AHIAJwA+ADwAYgA+ADwAcwBwAGEAbgANAAoAIAAgAHMAdAB5AGwAZQA9ACcAbQBzAG8ALQBmAGEA
cgBlAGEAcwB0AC0AZgBvAG4AdAAtAGYAYQBtAGkAbAB5ADoAIgBUAGkAbQBlAHMAIABOAGUAdwAg
AFIAbwBtAGEAbgAiACcAPgA8AGEADQAKACAAIABoAHIAZQBmAD0AIgBoAHQAdABwADoALwAvAHcA
dwB3AC4AbQBhAHQAcgBpAHgAcwBjAGkAZQBuAGMAZQAuAGMAbwBtAC8AYwBnAGkALwBtAGEAcwB0
AGUAcgBfAHIAZQBzAHUAbAB0AHMALgBwAGwAPwBmAGkAbABlAD0ALgAuACUAMgBGAGQAYQB0AGEA
JQAyAEYAMgAwADEANQAxADIAMgA0ACUAMgBGAEYAVABUAHAAZgBhAFQAVABMAC4AZABhAHQAJgBh
AG0AcAA7AFIARQBQAFQAWQBQAEUAPQBwAHIAbwB0AGUAaQBuACYAYQBtAHAAOwBfAHMAaQBnAHQA
aAByAGUAcwBoAG8AbABkAD0AMAAuADAANQAmAGEAbQBwADsAUgBFAFAATwBSAFQAPQA1ADAAJgBh
AG0AcAA7AHMAZQBzAHMAaQBvAG4ASQBEAD0AZwB1AGUAcwB0AF8AZwB1AGUAcwB0AHMAZQBzAHMA
aQBvAG4AIwBIAGkAdAA0ACIAPgA0ADwALwBhAD4APABvADoAcAA+ADwALwBvADoAcAA+ADwALwBz
AHAAYQBuAD4APAAvAGIAPgA8AC8AcAA+AA0ACgAgACAAPAAvAHQAZAA+AA0ACgAgACAAPAB0AGQA
IAB3AGkAZAB0AGgAPQAxADYAIABzAHQAeQBsAGUAPQAnAHcAaQBkAHQAaAA6ADEAMgAuADAAcAB0
ADsAYgBhAGMAawBnAHIAbwB1AG4AZAA6ACMAQwBDAEMAQwBDAEMAOwBwAGEAZABkAGkAbgBnADoA
LgA3ADUAcAB0ACAALgA3ADUAcAB0ACAALgA3ADUAcAB0ACAALgA3ADUAcAB0ACcAPgANAAoAIAAg
ADwAcAAgAGMAbABhAHMAcwA9AE0AcwBvAE4AbwByAG0AYQBsACAAYQBsAGkAZwBuAD0AYwBlAG4A
dABlAHIAIABzAHQAeQBsAGUAPQAnAHQAZQB4AHQALQBhAGwAaQBnAG4AOgBjAGUAbgB0AGUAcgAn
AD4APABiAD4APABzAHAAYQBuAA0ACgAgACAAcwB0AHkAbABlAD0AJwBtAHMAbwAtAGYAYQByAGUA
YQBzAHQALQBmAG8AbgB0AC0AZgBhAG0AaQBsAHkAOgAiAFQAaQBtAGUAcwAgAE4AZQB3ACAAUgBv
AG0AYQBuACIAJwA+ADwAYQANAAoAIAAgAGgAcgBlAGYAPQAiAGgAdAB0AHAAOgAvAC8AdwB3AHcA
LgBtAGEAdAByAGkAeABzAGMAaQBlAG4AYwBlAC4AYwBvAG0ALwBjAGcAaQAvAG0AYQBzAHQAZQBy
AF8AcgBlAHMAdQBsAHQAcwAuAHAAbAA/AGYAaQBsAGUAPQAuAC4AJQAyAEYAZABhAHQAYQAlADIA
RgAyADAAMQA1ADEAMgAyADQAJQAyAEYARgBUAFQAcABmAGEAVABUAEwALgBkAGEAdAAmAGEAbQBw
ADsAUgBFAFAAVABZAFAARQA9AHAAcgBvAHQAZQBpAG4AJgBhAG0AcAA7AF8AcwBpAGcAdABoAHIA
ZQBzAGgAbwBsAGQAPQAwAC4AMAA1ACYAYQBtAHAAOwBSAEUAUABPAFIAVAA9ADUAMAAmAGEAbQBw
ADsAcwBlAHMAcwBpAG8AbgBJAEQAPQBnAHUAZQBzAHQAXwBnAHUAZQBzAHQAcwBlAHMAcwBpAG8A
bgAjAEgAaQB0ADUAIgA+ADUAPAAvAGEAPgA8AG8AOgBwAD4APAAvAG8AOgBwAD4APAAvAHMAcABh
AG4APgA8AC8AYgA+ADwALwBwAD4ADQAKACAAIAA8AC8AdABkAD4ADQAKACAAIAA8AHQAZAAgAHcA
aQBkAHQAaAA9ADEANgAgAHMAdAB5AGwAZQA9ACcAdwBpAGQAdABoADoAMQAyAC4AMABwAHQAOwBi
AGEAYwBrAGcAcgBvAHUAbgBkADoAIwBDAEMAQwBDAEMAQwA7AHAAYQBkAGQAaQBuAGcAOgAuADcA
NQBwAHQAIAAuADcANQBwAHQAIAAuADcANQBwAHQAIAAuADcANQBwAHQAJwA+AA0ACgAgACAAPABw
ACAAYwBsAGEAcwBzAD0ATQBzAG8ATgBvAHIAbQBhAGwAIABhAGwAaQBnAG4APQBjAGUAbgB0AGUA
cgAgAHMAdAB5AGwAZQA9ACcAdABlAHgAdAAtAGEAbABpAGcAbgA6AGMAZQBuAHQAZQByACcAPgA8
AGIAPgA8AHMAcABhAG4ADQAKACAAIABzAHQAeQBsAGUAPQAnAG0AcwBvAC0AZgBhAHIAZQBhAHMA
dAAtAGYAbwBuAHQALQBmAGEAbQBpAGwAeQA6ACIAVABpAG0AZQBzACAATgBlAHcAIABSAG8AbQBh
AG4AIgAnAD4APABhAA0ACgAgACAAaAByAGUAZgA9ACIAaAB0AHQAcAA6AC8ALwB3AHcAdwAuAG0A
YQB0AHIAaQB4AHMAYwBpAGUAbgBjAGUALgBjAG8AbQAvAGMAZwBpAC8AbQBhAHMAdABlAHIAXwBy
AGUAcwB1AGwAdABzAC4AcABsAD8AZgBpAGwAZQA9AC4ALgAlADIARgBkAGEAdABhACUAMgBGADIA
MAAxADUAMQAyADIANAAlADIARgBGAFQAVABwAGYAYQBUAFQATAAuAGQAYQB0ACYAYQBtAHAAOwBS
AEUAUABUAFkAUABFAD0AcAByAG8AdABlAGkAbgAmAGEAbQBwADsAXwBzAGkAZwB0AGgAcgBlAHMA
aABvAGwAZAA9ADAALgAwADUAJgBhAG0AcAA7AFIARQBQAE8AUgBUAD0ANQAwACYAYQBtAHAAOwBz
AGUAcwBzAGkAbwBuAEkARAA9AGcAdQBlAHMAdABfAGcAdQBlAHMAdABzAGUAcwBzAGkAbwBuACMA
SABpAHQANgAiAD4ANgA8AC8AYQA+ADwAbwA6AHAAPgA8AC8AbwA6AHAAPgA8AC8AcwBwAGEAbgA+
ADwALwBiAD4APAAvAHAAPgANAAoAIAAgADwALwB0AGQAPgANAAoAIAAgADwAdABkACAAdwBpAGQA
dABoAD0AMQA2ACAAcwB0AHkAbABlAD0AJwB3AGkAZAB0AGgAOgAxADIALgAwAHAAdAA7AGIAYQBj
AGsAZwByAG8AdQBuAGQAOgAjAEMAQwBDAEMAQwBDADsAcABhAGQAZABpAG4AZwA6AC4ANwA1AHAA
dAAgAC4ANwA1AHAAdAAgAC4ANwA1AHAAdAAgAC4ANwA1AHAAdAAnAD4ADQAKACAAIAA8AHAAIABj
AGwAYQBzAHMAPQBNAHMAbwBOAG8AcgBtAGEAbAAgAGEAbABpAGcAbgA9AGMAZQBuAHQAZQByACAA
cwB0AHkAbABlAD0AJwB0AGUAeAB0AC0AYQBsAGkAZwBuADoAYwBlAG4AdABlAHIAJwA+ADwAYgA+
ADwAcwBwAGEAbgANAAoAIAAgAHMAdAB5AGwAZQA9ACcAbQBzAG8ALQBmAGEAcgBlAGEAcwB0AC0A
ZgBvAG4AdAAtAGYAYQBtAGkAbAB5ADoAIgBUAGkAbQBlAHMAIABOAGUAdwAgAFIAbwBtAGEAbgAi
ACcAPgA8AGEADQAKACAAIABoAHIAZQBmAD0AIgBoAHQAdABwADoALwAvAHcAdwB3AC4AbQBhAHQA
cgBpAHgAcwBjAGkAZQBuAGMAZQAuAGMAbwBtAC8AYwBnAGkALwBtAGEAcwB0AGUAcgBfAHIAZQBz
AHUAbAB0AHMALgBwAGwAPwBmAGkAbABlAD0ALgAuACUAMgBGAGQAYQB0AGEAJQAyAEYAMgAwADEA
NQAxADIAMgA0ACUAMgBGAEYAVABUAHAAZgBhAFQAVABMAC4AZABhAHQAJgBhAG0AcAA7AFIARQBQ
AFQAWQBQAEUAPQBwAHIAbwB0AGUAaQBuACYAYQBtAHAAOwBfAHMAaQBnAHQAaAByAGUAcwBoAG8A
bABkAD0AMAAuADAANQAmAGEAbQBwADsAUgBFAFAATwBSAFQAPQA1ADAAJgBhAG0AcAA7AHMAZQBz
AHMAaQBvAG4ASQBEAD0AZwB1AGUAcwB0AF8AZwB1AGUAcwB0AHMAZQBzAHMAaQBvAG4AIwBIAGkA
dAA3ACIAPgA3ADwALwBhAD4APABvADoAcAA+ADwALwBvADoAcAA+ADwALwBzAHAAYQBuAD4APAAv
AGIAPgA8AC8AcAA+AA0ACgAgACAAPAAvAHQAZAA+AA0ACgAgACAAPAB0AGQAIAB3AGkAZAB0AGgA
PQAxADYAIABzAHQAeQBsAGUAPQAnAHcAaQBkAHQAaAA6ADEAMgAuADAAcAB0ADsAYgBhAGMAawBn
AHIAbwB1AG4AZAA6ACMAQwBDAEMAQwBDAEMAOwBwAGEAZABkAGkAbgBnADoALgA3ADUAcAB0ACAA
LgA3ADUAcAB0ACAALgA3ADUAcAB0ACAALgA3ADUAcAB0ACcAPgANAAoAIAAgADwAcAAgAGMAbABh
AHMAcwA9AE0AcwBvAE4AbwByAG0AYQBsACAAYQBsAGkAZwBuAD0AYwBlAG4AdABlAHIAIABzAHQA
eQBsAGUAPQAnAHQAZQB4AHQALQBhAGwAaQBnAG4AOgBjAGUAbgB0AGUAcgAnAD4APABiAD4APABz
AHAAYQBuAA0ACgAgACAAcwB0AHkAbABlAD0AJwBtAHMAbwAtAGYAYQByAGUAYQBzAHQALQBmAG8A
bgB0AC0AZgBhAG0AaQBsAHkAOgAiAFQAaQBtAGUAcwAgAE4AZQB3ACAAUgBvAG0AYQBuACIAJwA+
ADwAYQANAAoAIAAgAGgAcgBlAGYAPQAiAGgAdAB0AHAAOgAvAC8AdwB3AHcALgBtAGEAdAByAGkA
eABzAGMAaQBlAG4AYwBlAC4AYwBvAG0ALwBjAGcAaQAvAG0AYQBzAHQAZQByAF8AcgBlAHMAdQBs
AHQAcwAuAHAAbAA/AGYAaQBsAGUAPQAuAC4AJQAyAEYAZABhAHQAYQAlADIARgAyADAAMQA1ADEA
MgAyADQAJQAyAEYARgBUAFQAcABmAGEAVABUAEwALgBkAGEAdAAmAGEAbQBwADsAUgBFAFAAVABZ
AFAARQA9AHAAcgBvAHQAZQBpAG4AJgBhAG0AcAA7AF8AcwBpAGcAdABoAHIAZQBzAGgAbwBsAGQA
PQAwAC4AMAA1ACYAYQBtAHAAOwBSAEUAUABPAFIAVAA9ADUAMAAmAGEAbQBwADsAcwBlAHMAcwBp
AG8AbgBJAEQAPQBnAHUAZQBzAHQAXwBnAHUAZQBzAHQAcwBlAHMAcwBpAG8AbgAjAEgAaQB0ADgA
IgA+ADgAPAAvAGEAPgA8AG8AOgBwAD4APAAvAG8AOgBwAD4APAAvAHMAcABhAG4APgA8AC8AYgA+
ADwALwBwAD4ADQAKACAAIAA8AC8AdABkAD4ADQAKACAAIAA8AHQAZAAgAHcAaQBkAHQAaAA9ADEA
NgAgAHMAdAB5AGwAZQA9ACcAdwBpAGQAdABoADoAMQAyAC4AMABwAHQAOwBiAGEAYwBrAGcAcgBv
AHUAbgBkADoAIwBDAEMAQwBDAEMAQwA7AHAAYQBkAGQAaQBuAGcAOgAuADcANQBwAHQAIAAuADcA
NQBwAHQAIAAuADcANQBwAHQAIAAuADcANQBwAHQAJwA+AA0ACgAgACAAPABwACAAYwBsAGEAcwBz
AD0ATQBzAG8ATgBvAHIAbQBhAGwAIABhAGwAaQBnAG4APQBjAGUAbgB0AGUAcgAgAHMAdAB5AGwA
ZQA9ACcAdABlAHgAdAAtAGEAbABpAGcAbgA6AGMAZQBuAHQAZQByACcAPgA8AGIAPgA8AHMAcABh
AG4ADQAKACAAIABzAHQAeQBsAGUAPQAnAG0AcwBvAC0AZgBhAHIAZQBhAHMAdAAtAGYAbwBuAHQA
LQBmAGEAbQBpAGwAeQA6ACIAVABpAG0AZQBzACAATgBlAHcAIABSAG8AbQBhAG4AIgAnAD4APABh
AA0ACgAgACAAaAByAGUAZgA9ACIAaAB0AHQAcAA6AC8ALwB3AHcAdwAuAG0AYQB0AHIAaQB4AHMA
YwBpAGUAbgBjAGUALgBjAG8AbQAvAGMAZwBpAC8AbQBhAHMAdABlAHIAXwByAGUAcwB1AGwAdABz
AC4AcABsAD8AZgBpAGwAZQA9AC4ALgAlADIARgBkAGEAdABhACUAMgBGADIAMAAxADUAMQAyADIA
NAAlADIARgBGAFQAVABwAGYAYQBUAFQATAAuAGQAYQB0ACYAYQBtAHAAOwBSAEUAUABUAFkAUABF
AD0AcAByAG8AdABlAGkAbgAmAGEAbQBwADsAXwBzAGkAZwB0AGgAcgBlAHMAaABvAGwAZAA9ADAA
LgAwADUAJgBhAG0AcAA7AFIARQBQAE8AUgBUAD0ANQAwACYAYQBtAHAAOwBzAGUAcwBzAGkAbwBu
AEkARAA9AGcAdQBlAHMAdABfAGcAdQBlAHMAdABzAGUAcwBzAGkAbwBuACMASABpAHQAOQAiAD4A
OQA8AC8AYQA+ADwAbwA6AHAAPgA8AC8AbwA6AHAAPgA8AC8AcwBwAGEAbgA+ADwALwBiAD4APAAv
AHAAPgANAAoAIAAgADwALwB0AGQAPgANAAoAIAAgADwAdABkACAAdwBpAGQAdABoAD0AMQA2ACAA
cwB0AHkAbABlAD0AJwB3AGkAZAB0AGgAOgAxADIALgAwAHAAdAA7AGIAYQBjAGsAZwByAG8AdQBu
AGQAOgAjAEMAQwBDAEMAQwBDADsAcABhAGQAZABpAG4AZwA6AC4ANwA1AHAAdAAgAC4ANwA1AHAA
dAAgAC4ANwA1AHAAdAAgAC4ANwA1AHAAdAAnAD4ADQAKACAAIAA8AHAAIABjAGwAYQBzAHMAPQBN
AHMAbwBOAG8AcgBtAGEAbAAgAGEAbABpAGcAbgA9AGMAZQBuAHQAZQByACAAcwB0AHkAbABlAD0A
JwB0AGUAeAB0AC0AYQBsAGkAZwBuADoAYwBlAG4AdABlAHIAJwA+ADwAYgA+ADwAcwBwAGEAbgAN
AAoAIAAgAHMAdAB5AGwAZQA9ACcAbQBzAG8ALQBmAGEAcgBlAGEAcwB0AC0AZgBvAG4AdAAtAGYA
YQBtAGkAbAB5ADoAIgBUAGkAbQBlAHMAIABOAGUAdwAgAFIAbwBtAGEAbgAiACcAPgA8AGEADQAK
ACAAIABoAHIAZQBmAD0AIgBoAHQAdABwADoALwAvAHcAdwB3AC4AbQBhAHQAcgBpAHgAcwBjAGkA
ZQBuAGMAZQAuAGMAbwBtAC8AYwBnAGkALwBtAGEAcwB0AGUAcgBfAHIAZQBzAHUAbAB0AHMALgBw
AGwAPwBmAGkAbABlAD0ALgAuACUAMgBGAGQAYQB0AGEAJQAyAEYAMgAwADEANQAxADIAMgA0ACUA
MgBGAEYAVABUAHAAZgBhAFQAVABMAC4AZABhAHQAJgBhAG0AcAA7AFIARQBQAFQAWQBQAEUAPQBw
AHIAbwB0AGUAaQBuACYAYQBtAHAAOwBfAHMAaQBnAHQAaAByAGUAcwBoAG8AbABkAD0AMAAuADAA
NQAmAGEAbQBwADsAUgBFAFAATwBSAFQAPQA1ADAAJgBhAG0AcAA7AHMAZQBzAHMAaQBvAG4ASQBE
AD0AZwB1AGUAcwB0AF8AZwB1AGUAcwB0AHMAZQBzAHMAaQBvAG4AIwBIAGkAdAAxADAAIgA+ADEA
MAA8AC8AYQA+ADwAbwA6AHAAPgA8AC8AbwA6AHAAPgA8AC8AcwBwAGEAbgA+ADwALwBiAD4APAAv
AHAAPgANAAoAIAAgADwALwB0AGQAPgANAAoAIAAgADwAdABkACAAdwBpAGQAdABoAD0AMQA2ACAA
cwB0AHkAbABlAD0AJwB3AGkAZAB0AGgAOgAxADIALgAwAHAAdAA7AGIAYQBjAGsAZwByAG8AdQBu
AGQAOgAjAEMAQwBDAEMAQwBDADsAcABhAGQAZABpAG4AZwA6AC4ANwA1AHAAdAAgAC4ANwA1AHAA
dAAgAC4ANwA1AHAAdAAgAC4ANwA1AHAAdAAnAD4ADQAKACAAIAA8AHAAIABjAGwAYQBzAHMAPQBN
AHMAbwBOAG8AcgBtAGEAbAAgAGEAbABpAGcAbgA9AGMAZQBuAHQAZQByACAAcwB0AHkAbABlAD0A
JwB0AGUAeAB0AC0AYQBsAGkAZwBuADoAYwBlAG4AdABlAHIAJwA+ADwAYgA+ADwAcwBwAGEAbgAN
AAoAIAAgAHMAdAB5AGwAZQA9ACcAbQBzAG8ALQBmAGEAcgBlAGEAcwB0AC0AZgBvAG4AdAAtAGYA
YQBtAGkAbAB5ADoAIgBUAGkAbQBlAHMAIABOAGUAdwAgAFIAbwBtAGEAbgAiACcAPgA8AGEADQAK
ACAAIABoAHIAZQBmAD0AIgBoAHQAdABwADoALwAvAHcAdwB3AC4AbQBhAHQAcgBpAHgAcwBjAGkA
ZQBuAGMAZQAuAGMAbwBtAC8AYwBnAGkALwBtAGEAcwB0AGUAcgBfAHIAZQBzAHUAbAB0AHMALgBw
AGwAPwBmAGkAbABlAD0ALgAuACUAMgBGAGQAYQB0AGEAJQAyAEYAMgAwADEANQAxADIAMgA0ACUA
MgBGAEYAVABUAHAAZgBhAFQAVABMAC4AZABhAHQAJgBhAG0AcAA7AFIARQBQAFQAWQBQAEUAPQBw
AHIAbwB0AGUAaQBuACYAYQBtAHAAOwBfAHMAaQBnAHQAaAByAGUAcwBoAG8AbABkAD0AMAAuADAA
NQAmAGEAbQBwADsAUgBFAFAATwBSAFQAPQA1ADAAJgBhAG0AcAA7AHMAZQBzAHMAaQBvAG4ASQBE
AD0AZwB1AGUAcwB0AF8AZwB1AGUAcwB0AHMAZQBzAHMAaQBvAG4AIwBIAGkAdAAxADEAIgA+ADEA
MQA8AC8AYQA+ADwAbwA6AHAAPgA8AC8AbwA6AHAAPgA8AC8AcwBwAGEAbgA+ADwALwBiAD4APAAv
AHAAPgANAAoAIAAgADwALwB0AGQAPgANAAoAIAAgADwAdABkACAAdwBpAGQAdABoAD0AMQA2ACAA
cwB0AHkAbABlAD0AJwB3AGkAZAB0AGgAOgAxADIALgAwAHAAdAA7AGIAYQBjAGsAZwByAG8AdQBu
AGQAOgAjAEMAQwBDAEMAQwBDADsAcABhAGQAZABpAG4AZwA6AC4ANwA1AHAAdAAgAC4ANwA1AHAA
dAAgAC4ANwA1AHAAdAAgAC4ANwA1AHAAdAAnAD4ADQAKACAAIAA8AHAAIABjAGwAYQBzAHMAPQBN
AHMAbwBOAG8AcgBtAGEAbAAgAGEAbABpAGcAbgA9AGMAZQBuAHQAZQByACAAcwB0AHkAbABlAD0A
JwB0AGUAeAB0AC0AYQBsAGkAZwBuADoAYwBlAG4AdABlAHIAJwA+ADwAYgA+ADwAcwBwAGEAbgAN
AAoAIAAgAHMAdAB5AGwAZQA9ACcAbQBzAG8ALQBmAGEAcgBlAGEAcwB0AC0AZgBvAG4AdAAtAGYA
YQBtAGkAbAB5ADoAIgBUAGkAbQBlAHMAIABOAGUAdwAgAFIAbwBtAGEAbgAiACcAPgA8AGEADQAK
ACAAIABoAHIAZQBmAD0AIgBoAHQAdABwADoALwAvAHcAdwB3AC4AbQBhAHQAcgBpAHgAcwBjAGkA
ZQBuAGMAZQAuAGMAbwBtAC8AYwBnAGkALwBtAGEAcwB0AGUAcgBfAHIAZQBzAHUAbAB0AHMALgBw
AGwAPwBmAGkAbABlAD0ALgAuACUAMgBGAGQAYQB0AGEAJQAyAEYAMgAwADEANQAxADIAMgA0ACUA
MgBGAEYAVABUAHAAZgBhAFQAVABMAC4AZABhAHQAJgBhAG0AcAA7AFIARQBQAFQAWQBQAEUAPQBw
AHIAbwB0AGUAaQBuACYAYQBtAHAAOwBfAHMAaQBnAHQAaAByAGUAcwBoAG8AbABkAD0AMAAuADAA
NQAmAGEAbQBwADsAUgBFAFAATwBSAFQAPQA1ADAAJgBhAG0AcAA7AHMAZQBzAHMAaQBvAG4ASQBE
AD0AZwB1AGUAcwB0AF8AZwB1AGUAcwB0AHMAZQBzAHMAaQBvAG4AIwBIAGkAdAAxADIAIgA+ADEA
MgA8AC8AYQA+ADwAbwA6AHAAPgA8AC8AbwA6AHAAPgA8AC8AcwBwAGEAbgA+ADwALwBiAD4APAAv
AHAAPgANAAoAIAAgADwALwB0AGQAPgANAAoAIAAgADwAdABkACAAdwBpAGQAdABoAD0AMQA2ACAA
cwB0AHkAbABlAD0AJwB3AGkAZAB0AGgAOgAxADIALgAwAHAAdAA7AGIAYQBjAGsAZwByAG8AdQBu
AGQAOgAjAEMAQwBDAEMAQwBDADsAcABhAGQAZABpAG4AZwA6AC4ANwA1AHAAdAAgAC4ANwA1AHAA
dAAgAC4ANwA1AHAAdAAgAC4ANwA1AHAAdAAnAD4ADQAKACAAIAA8AHAAIABjAGwAYQBzAHMAPQBN
AHMAbwBOAG8AcgBtAGEAbAAgAGEAbABpAGcAbgA9AGMAZQBuAHQAZQByACAAcwB0AHkAbABlAD0A
JwB0AGUAeAB0AC0AYQBsAGkAZwBuADoAYwBlAG4AdABlAHIAJwA+ADwAYgA+ADwAcwBwAGEAbgAN
AAoAIAAgAHMAdAB5AGwAZQA9ACcAbQBzAG8ALQBmAGEAcgBlAGEAcwB0AC0AZgBvAG4AdAAtAGYA
YQBtAGkAbAB5ADoAIgBUAGkAbQBlAHMAIABOAGUAdwAgAFIAbwBtAGEAbgAiACcAPgA8AGEADQAK
ACAAIABoAHIAZQBmAD0AIgBoAHQAdABwADoALwAvAHcAdwB3AC4AbQBhAHQAcgBpAHgAcwBjAGkA
ZQBuAGMAZQAuAGMAbwBtAC8AYwBnAGkALwBtAGEAcwB0AGUAcgBfAHIAZQBzAHUAbAB0AHMALgBw
AGwAPwBmAGkAbABlAD0ALgAuACUAMgBGAGQAYQB0AGEAJQAyAEYAMgAwADEANQAxADIAMgA0ACUA
MgBGAEYAVABUAHAAZgBhAFQAVABMAC4AZABhAHQAJgBhAG0AcAA7AFIARQBQAFQAWQBQAEUAPQBw
AHIAbwB0AGUAaQBuACYAYQBtAHAAOwBfAHMAaQBnAHQAaAByAGUAcwBoAG8AbABkAD0AMAAuADAA
NQAmAGEAbQBwADsAUgBFAFAATwBSAFQAPQA1ADAAJgBhAG0AcAA7AHMAZQBzAHMAaQBvAG4ASQBE
AD0AZwB1AGUAcwB0AF8AZwB1AGUAcwB0AHMAZQBzAHMAaQBvAG4AIwBIAGkAdAAxADMAIgA+ADEA
MwA8AC8AYQA+ADwAbwA6AHAAPgA8AC8AbwA6AHAAPgA8AC8AcwBwAGEAbgA+ADwALwBiAD4APAAv
AHAAPgANAAoAIAAgADwALwB0AGQAPgANAAoAIAAgADwAdABkACAAdwBpAGQAdABoAD0AMQA2ACAA
cwB0AHkAbABlAD0AJwB3AGkAZAB0AGgAOgAxADIALgAwAHAAdAA7AGIAYQBjAGsAZwByAG8AdQBu
AGQAOgAjAEMAQwBDAEMAQwBDADsAcABhAGQAZABpAG4AZwA6AC4ANwA1AHAAdAAgAC4ANwA1AHAA
dAAgAC4ANwA1AHAAdAAgAC4ANwA1AHAAdAAnAD4ADQAKACAAIAA8AHAAIABjAGwAYQBzAHMAPQBN
AHMAbwBOAG8AcgBtAGEAbAAgAGEAbABpAGcAbgA9AGMAZQBuAHQAZQByACAAcwB0AHkAbABlAD0A
JwB0AGUAeAB0AC0AYQBsAGkAZwBuADoAYwBlAG4AdABlAHIAJwA+ADwAYgA+ADwAcwBwAGEAbgAN
AAoAIAAgAHMAdAB5AGwAZQA9ACcAbQBzAG8ALQBmAGEAcgBlAGEAcwB0AC0AZgBvAG4AdAAtAGYA
YQBtAGkAbAB5ADoAIgBUAGkAbQBlAHMAIABOAGUAdwAgAFIAbwBtAGEAbgAiACcAPgA8AGEADQAK
ACAAIABoAHIAZQBmAD0AIgBoAHQAdABwADoALwAvAHcAdwB3AC4AbQBhAHQAcgBpAHgAcwBjAGkA
ZQBuAGMAZQAuAGMAbwBtAC8AYwBnAGkALwBtAGEAcwB0AGUAcgBfAHIAZQBzAHUAbAB0AHMALgBw
AGwAPwBmAGkAbABlAD0ALgAuACUAMgBGAGQAYQB0AGEAJQAyAEYAMgAwADEANQAxADIAMgA0ACUA
MgBGAEYAVABUAHAAZgBhAFQAVABMAC4AZABhAHQAJgBhAG0AcAA7AFIARQBQAFQAWQBQAEUAPQBw
AHIAbwB0AGUAaQBuACYAYQBtAHAAOwBfAHMAaQBnAHQAaAByAGUAcwBoAG8AbABkAD0AMAAuADAA
NQAmAGEAbQBwADsAUgBFAFAATwBSAFQAPQA1ADAAJgBhAG0AcAA7AHMAZQBzAHMAaQBvAG4ASQBE
AD0AZwB1AGUAcwB0AF8AZwB1AGUAcwB0AHMAZQBzAHMAaQBvAG4AIwBIAGkAdAAxADQAIgA+ADEA
NAA8AC8AYQA+ADwAbwA6AHAAPgA8AC8AbwA6AHAAPgA8AC8AcwBwAGEAbgA+ADwALwBiAD4APAAv
AHAAPgANAAoAIAAgADwALwB0AGQAPgANAAoAIAAgADwAdABkACAAdwBpAGQAdABoAD0AMQA2ACAA
cwB0AHkAbABlAD0AJwB3AGkAZAB0AGgAOgAxADIALgAwAHAAdAA7AGIAYQBjAGsAZwByAG8AdQBu
AGQAOgAjAEMAQwBDAEMAQwBDADsAcABhAGQAZABpAG4AZwA6AC4ANwA1AHAAdAAgAC4ANwA1AHAA
dAAgAC4ANwA1AHAAdAAgAC4ANwA1AHAAdAAnAD4ADQAKACAAIAA8AHAAIABjAGwAYQBzAHMAPQBN
AHMAbwBOAG8AcgBtAGEAbAAgAGEAbABpAGcAbgA9AGMAZQBuAHQAZQByACAAcwB0AHkAbABlAD0A
JwB0AGUAeAB0AC0AYQBsAGkAZwBuADoAYwBlAG4AdABlAHIAJwA+ADwAYgA+ADwAcwBwAGEAbgAN
AAoAIAAgAHMAdAB5AGwAZQA9ACcAbQBzAG8ALQBmAGEAcgBlAGEAcwB0AC0AZgBvAG4AdAAtAGYA
YQBtAGkAbAB5ADoAIgBUAGkAbQBlAHMAIABOAGUAdwAgAFIAbwBtAGEAbgAiACcAPgA8AGEADQAK
ACAAIABoAHIAZQBmAD0AIgBoAHQAdABwADoALwAvAHcAdwB3AC4AbQBhAHQAcgBpAHgAcwBjAGkA
ZQBuAGMAZQAuAGMAbwBtAC8AYwBnAGkALwBtAGEAcwB0AGUAcgBfAHIAZQBzAHUAbAB0AHMALgBw
AGwAPwBmAGkAbABlAD0ALgAuACUAMgBGAGQAYQB0AGEAJQAyAEYAMgAwADEANQAxADIAMgA0ACUA
MgBGAEYAVABUAHAAZgBhAFQAVABMAC4AZABhAHQAJgBhAG0AcAA7AFIARQBQAFQAWQBQAEUAPQBw
AHIAbwB0AGUAaQBuACYAYQBtAHAAOwBfAHMAaQBnAHQAaAByAGUAcwBoAG8AbABkAD0AMAAuADAA
NQAmAGEAbQBwADsAUgBFAFAATwBSAFQAPQA1ADAAJgBhAG0AcAA7AHMAZQBzAHMAaQBvAG4ASQBE
AD0AZwB1AGUAcwB0AF8AZwB1AGUAcwB0AHMAZQBzAHMAaQBvAG4AIwBIAGkAdAAxADUAIgA+ADEA
NQA8AC8AYQA+ADwAbwA6AHAAPgA8AC8AbwA6AHAAPgA8AC8AcwBwAGEAbgA+ADwALwBiAD4APAAv
AHAAPgANAAoAIAAgADwALwB0AGQAPgANAAoAIAAgADwAdABkACAAdwBpAGQAdABoAD0AMQA2ACAA
cwB0AHkAbABlAD0AJwB3AGkAZAB0AGgAOgAxADIALgAwAHAAdAA7AGIAYQBjAGsAZwByAG8AdQBu
AGQAOgAjAEMAQwBDAEMAQwBDADsAcABhAGQAZABpAG4AZwA6AC4ANwA1AHAAdAAgAC4ANwA1AHAA
dAAgAC4ANwA1AHAAdAAgAC4ANwA1AHAAdAAnAD4ADQAKACAAIAA8AHAAIABjAGwAYQBzAHMAPQBN
AHMAbwBOAG8AcgBtAGEAbAAgAGEAbABpAGcAbgA9AGMAZQBuAHQAZQByACAAcwB0AHkAbABlAD0A
JwB0AGUAeAB0AC0AYQBsAGkAZwBuADoAYwBlAG4AdABlAHIAJwA+ADwAYgA+ADwAcwBwAGEAbgAN
AAoAIAAgAHMAdAB5AGwAZQA9ACcAbQBzAG8ALQBmAGEAcgBlAGEAcwB0AC0AZgBvAG4AdAAtAGYA
YQBtAGkAbAB5ADoAIgBUAGkAbQBlAHMAIABOAGUAdwAgAFIAbwBtAGEAbgAiACcAPgA8AGEADQAK
ACAAIABoAHIAZQBmAD0AIgBoAHQAdABwADoALwAvAHcAdwB3AC4AbQBhAHQAcgBpAHgAcwBjAGkA
ZQBuAGMAZQAuAGMAbwBtAC8AYwBnAGkALwBtAGEAcwB0AGUAcgBfAHIAZQBzAHUAbAB0AHMALgBw
AGwAPwBmAGkAbABlAD0ALgAuACUAMgBGAGQAYQB0AGEAJQAyAEYAMgAwADEANQAxADIAMgA0ACUA
MgBGAEYAVABUAHAAZgBhAFQAVABMAC4AZABhAHQAJgBhAG0AcAA7AFIARQBQAFQAWQBQAEUAPQBw
AHIAbwB0AGUAaQBuACYAYQBtAHAAOwBfAHMAaQBnAHQAaAByAGUAcwBoAG8AbABkAD0AMAAuADAA
NQAmAGEAbQBwADsAUgBFAFAATwBSAFQAPQA1ADAAJgBhAG0AcAA7AHMAZQBzAHMAaQBvAG4ASQBE
AD0AZwB1AGUAcwB0AF8AZwB1AGUAcwB0AHMAZQBzAHMAaQBvAG4AIwBIAGkAdAAxADYAIgA+ADEA
NgA8AC8AYQA+ADwAbwA6AHAAPgA8AC8AbwA6AHAAPgA8AC8AcwBwAGEAbgA+ADwALwBiAD4APAAv
AHAAPgANAAoAIAAgADwALwB0AGQAPgANAAoAIAAgADwAdABkACAAdwBpAGQAdABoAD0AMQA2ACAA
cwB0AHkAbABlAD0AJwB3AGkAZAB0AGgAOgAxADIALgAwAHAAdAA7AGIAYQBjAGsAZwByAG8AdQBu
AGQAOgAjAEMAQwBDAEMAQwBDADsAcABhAGQAZABpAG4AZwA6AC4ANwA1AHAAdAAgAC4ANwA1AHAA
dAAgAC4ANwA1AHAAdAAgAC4ANwA1AHAAdAAnAD4ADQAKACAAIAA8AHAAIABjAGwAYQBzAHMAPQBN
AHMAbwBOAG8AcgBtAGEAbAAgAGEAbABpAGcAbgA9AGMAZQBuAHQAZQByACAAcwB0AHkAbABlAD0A
JwB0AGUAeAB0AC0AYQBsAGkAZwBuADoAYwBlAG4AdABlAHIAJwA+ADwAYgA+ADwAcwBwAGEAbgAN
AAoAIAAgAHMAdAB5AGwAZQA9ACcAbQBzAG8ALQBmAGEAcgBlAGEAcwB0AC0AZgBvAG4AdAAtAGYA
YQBtAGkAbAB5ADoAIgBUAGkAbQBlAHMAIABOAGUAdwAgAFIAbwBtAGEAbgAiACcAPgA8AGEADQAK
ACAAIABoAHIAZQBmAD0AIgBoAHQAdABwADoALwAvAHcAdwB3AC4AbQBhAHQAcgBpAHgAcwBjAGkA
ZQBuAGMAZQAuAGMAbwBtAC8AYwBnAGkALwBtAGEAcwB0AGUAcgBfAHIAZQBzAHUAbAB0AHMALgBw
AGwAPwBmAGkAbABlAD0ALgAuACUAMgBGAGQAYQB0AGEAJQAyAEYAMgAwADEANQAxADIAMgA0ACUA
MgBGAEYAVABUAHAAZgBhAFQAVABMAC4AZABhAHQAJgBhAG0AcAA7AFIARQBQAFQAWQBQAEUAPQBw
AHIAbwB0AGUAaQBuACYAYQBtAHAAOwBfAHMAaQBnAHQAaAByAGUAcwBoAG8AbABkAD0AMAAuADAA
NQAmAGEAbQBwADsAUgBFAFAATwBSAFQAPQA1ADAAJgBhAG0AcAA7AHMAZQBzAHMAaQBvAG4ASQBE
AD0AZwB1AGUAcwB0AF8AZwB1AGUAcwB0AHMAZQBzAHMAaQBvAG4AIwBIAGkAdAAxADcAIgA+ADEA
NwA8AC8AYQA+ADwAbwA6AHAAPgA8AC8AbwA6AHAAPgA8AC8AcwBwAGEAbgA+ADwALwBiAD4APAAv
AHAAPgANAAoAIAAgADwALwB0AGQAPgANAAoAIAAgADwAdABkACAAdwBpAGQAdABoAD0AMQA2ACAA
cwB0AHkAbABlAD0AJwB3AGkAZAB0AGgAOgAxADIALgAwAHAAdAA7AGIAYQBjAGsAZwByAG8AdQBu
AGQAOgAjAEMAQwBDAEMAQwBDADsAcABhAGQAZABpAG4AZwA6AC4ANwA1AHAAdAAgAC4ANwA1AHAA
dAAgAC4ANwA1AHAAdAAgAC4ANwA1AHAAdAAnAD4ADQAKACAAIAA8AHAAIABjAGwAYQBzAHMAPQBN
AHMAbwBOAG8AcgBtAGEAbAAgAGEAbABpAGcAbgA9AGMAZQBuAHQAZQByACAAcwB0AHkAbABlAD0A
JwB0AGUAeAB0AC0AYQBsAGkAZwBuADoAYwBlAG4AdABlAHIAJwA+ADwAYgA+ADwAcwBwAGEAbgAN
AAoAIAAgAHMAdAB5AGwAZQA9ACcAbQBzAG8ALQBmAGEAcgBlAGEAcwB0AC0AZgBvAG4AdAAtAGYA
YQBtAGkAbAB5ADoAIgBUAGkAbQBlAHMAIABOAGUAdwAgAFIAbwBtAGEAbgAiACcAPgA8AGEADQAK
ACAAIABoAHIAZQBmAD0AIgBoAHQAdABwADoALwAvAHcAdwB3AC4AbQBhAHQAcgBpAHgAcwBjAGkA
ZQBuAGMAZQAuAGMAbwBtAC8AYwBnAGkALwBtAGEAcwB0AGUAcgBfAHIAZQBzAHUAbAB0AHMALgBw
AGwAPwBmAGkAbABlAD0ALgAuACUAMgBGAGQAYQB0AGEAJQAyAEYAMgAwADEANQAxADIAMgA0ACUA
MgBGAEYAVABUAHAAZgBhAFQAVABMAC4AZABhAHQAJgBhAG0AcAA7AFIARQBQAFQAWQBQAEUAPQBw
AHIAbwB0AGUAaQBuACYAYQBtAHAAOwBfAHMAaQBnAHQAaAByAGUAcwBoAG8AbABkAD0AMAAuADAA
NQAmAGEAbQBwADsAUgBFAFAATwBSAFQAPQA1ADAAJgBhAG0AcAA7AHMAZQBzAHMAaQBvAG4ASQBE
AD0AZwB1AGUAcwB0AF8AZwB1AGUAcwB0AHMAZQBzAHMAaQBvAG4AIwBIAGkAdAAxADgAIgA+ADEA
OAA8AC8AYQA+ADwAbwA6AHAAPgA8AC8AbwA6AHAAPgA8AC8AcwBwAGEAbgA+ADwALwBiAD4APAAv
AHAAPgANAAoAIAAgADwALwB0AGQAPgANAAoAIAAgADwAdABkACAAdwBpAGQAdABoAD0AMQA2ACAA
cwB0AHkAbABlAD0AJwB3AGkAZAB0AGgAOgAxADIALgAwAHAAdAA7AGIAYQBjAGsAZwByAG8AdQBu
AGQAOgAjAEMAQwBDAEMAQwBDADsAcABhAGQAZABpAG4AZwA6AC4ANwA1AHAAdAAgAC4ANwA1AHAA
dAAgAC4ANwA1AHAAdAAgAC4ANwA1AHAAdAAnAD4ADQAKACAAIAA8AHAAIABjAGwAYQBzAHMAPQBN
AHMAbwBOAG8AcgBtAGEAbAAgAGEAbABpAGcAbgA9AGMAZQBuAHQAZQByACAAcwB0AHkAbABlAD0A
JwB0AGUAeAB0AC0AYQBsAGkAZwBuADoAYwBlAG4AdABlAHIAJwA+ADwAYgA+ADwAcwBwAGEAbgAN
AAoAIAAgAHMAdAB5AGwAZQA9ACcAbQBzAG8ALQBmAGEAcgBlAGEAcwB0AC0AZgBvAG4AdAAtAGYA
YQBtAGkAbAB5ADoAIgBUAGkAbQBlAHMAIABOAGUAdwAgAFIAbwBtAGEAbgAiACcAPgA8AGEADQAK
ACAAIABoAHIAZQBmAD0AIgBoAHQAdABwADoALwAvAHcAdwB3AC4AbQBhAHQAcgBpAHgAcwBjAGkA
ZQBuAGMAZQAuAGMAbwBtAC8AYwBnAGkALwBtAGEAcwB0AGUAcgBfAHIAZQBzAHUAbAB0AHMALgBw
AGwAPwBmAGkAbABlAD0ALgAuACUAMgBGAGQAYQB0AGEAJQAyAEYAMgAwADEANQAxADIAMgA0ACUA
MgBGAEYAVABUAHAAZgBhAFQAVABMAC4AZABhAHQAJgBhAG0AcAA7AFIARQBQAFQAWQBQAEUAPQBw
AHIAbwB0AGUAaQBuACYAYQBtAHAAOwBfAHMAaQBnAHQAaAByAGUAcwBoAG8AbABkAD0AMAAuADAA
NQAmAGEAbQBwADsAUgBFAFAATwBSAFQAPQA1ADAAJgBhAG0AcAA7AHMAZQBzAHMAaQBvAG4ASQBE
AD0AZwB1AGUAcwB0AF8AZwB1AGUAcwB0AHMAZQBzAHMAaQBvAG4AIwBIAGkAdAAxADkAIgA+ADEA
OQA8AC8AYQA+ADwAbwA6AHAAPgA8AC8AbwA6AHAAPgA8AC8AcwBwAGEAbgA+ADwALwBiAD4APAAv
AHAAPgANAAoAIAAgADwALwB0AGQAPgANAAoAIAAgADwAdABkACAAdwBpAGQAdABoAD0AMQA2ACAA
cwB0AHkAbABlAD0AJwB3AGkAZAB0AGgAOgAxADIALgAwAHAAdAA7AGIAYQBjAGsAZwByAG8AdQBu
AGQAOgAjAEMAQwBDAEMAQwBDADsAcABhAGQAZABpAG4AZwA6AC4ANwA1AHAAdAAgAC4ANwA1AHAA
dAAgAC4ANwA1AHAAdAAgAC4ANwA1AHAAdAAnAD4ADQAKACAAIAA8AHAAIABjAGwAYQBzAHMAPQBN
AHMAbwBOAG8AcgBtAGEAbAAgAGEAbABpAGcAbgA9AGMAZQBuAHQAZQByACAAcwB0AHkAbABlAD0A
JwB0AGUAeAB0AC0AYQBsAGkAZwBuADoAYwBlAG4AdABlAHIAJwA+ADwAYgA+ADwAcwBwAGEAbgAN
AAoAIAAgAHMAdAB5AGwAZQA9ACcAbQBzAG8ALQBmAGEAcgBlAGEAcwB0AC0AZgBvAG4AdAAtAGYA
YQBtAGkAbAB5ADoAIgBUAGkAbQBlAHMAIABOAGUAdwAgAFIAbwBtAGEAbgAiACcAPgA8AGEADQAK
ACAAIABoAHIAZQBmAD0AIgBoAHQAdABwADoALwAvAHcAdwB3AC4AbQBhAHQAcgBpAHgAcwBjAGkA
ZQBuAGMAZQAuAGMAbwBtAC8AYwBnAGkALwBtAGEAcwB0AGUAcgBfAHIAZQBzAHUAbAB0AHMALgBw
AGwAPwBmAGkAbABlAD0ALgAuACUAMgBGAGQAYQB0AGEAJQAyAEYAMgAwADEANQAxADIAMgA0ACUA
MgBGAEYAVABUAHAAZgBhAFQAVABMAC4AZABhAHQAJgBhAG0AcAA7AFIARQBQAFQAWQBQAEUAPQBw
AHIAbwB0AGUAaQBuACYAYQBtAHAAOwBfAHMAaQBnAHQAaAByAGUAcwBoAG8AbABkAD0AMAAuADAA
NQAmAGEAbQBwADsAUgBFAFAATwBSAFQAPQA1ADAAJgBhAG0AcAA7AHMAZQBzAHMAaQBvAG4ASQBE
AD0AZwB1AGUAcwB0AF8AZwB1AGUAcwB0AHMAZQBzAHMAaQBvAG4AIwBIAGkAdAAyADAAIgA+ADIA
MAA8AC8AYQA+ADwAbwA6AHAAPgA8AC8AbwA6AHAAPgA8AC8AcwBwAGEAbgA+ADwALwBiAD4APAAv
AHAAPgANAAoAIAAgADwALwB0AGQAPgANAAoAIAAgADwAdABkACAAdwBpAGQAdABoAD0AMQA2ACAA
cwB0AHkAbABlAD0AJwB3AGkAZAB0AGgAOgAxADIALgAwAHAAdAA7AGIAYQBjAGsAZwByAG8AdQBu
AGQAOgAjAEMAQwBDAEMAQwBDADsAcABhAGQAZABpAG4AZwA6AC4ANwA1AHAAdAAgAC4ANwA1AHAA
dAAgAC4ANwA1AHAAdAAgAC4ANwA1AHAAdAAnAD4ADQAKACAAIAA8AHAAIABjAGwAYQBzAHMAPQBN
AHMAbwBOAG8AcgBtAGEAbAAgAGEAbABpAGcAbgA9AGMAZQBuAHQAZQByACAAcwB0AHkAbABlAD0A
JwB0AGUAeAB0AC0AYQBsAGkAZwBuADoAYwBlAG4AdABlAHIAJwA+ADwAYgA+ADwAcwBwAGEAbgAN
AAoAIAAgAHMAdAB5AGwAZQA9ACcAbQBzAG8ALQBmAGEAcgBlAGEAcwB0AC0AZgBvAG4AdAAtAGYA
YQBtAGkAbAB5ADoAIgBUAGkAbQBlAHMAIABOAGUAdwAgAFIAbwBtAGEAbgAiACcAPgA8AGEADQAK
ACAAIABoAHIAZQBmAD0AIgBoAHQAdABwADoALwAvAHcAdwB3AC4AbQBhAHQAcgBpAHgAcwBjAGkA
ZQBuAGMAZQAuAGMAbwBtAC8AYwBnAGkALwBtAGEAcwB0AGUAcgBfAHIAZQBzAHUAbAB0AHMALgBw
AGwAPwBmAGkAbABlAD0ALgAuACUAMgBGAGQAYQB0AGEAJQAyAEYAMgAwADEANQAxADIAMgA0ACUA
MgBGAEYAVABUAHAAZgBhAFQAVABMAC4AZABhAHQAJgBhAG0AcAA7AFIARQBQAFQAWQBQAEUAPQBw
AHIAbwB0AGUAaQBuACYAYQBtAHAAOwBfAHMAaQBnAHQAaAByAGUAcwBoAG8AbABkAD0AMAAuADAA
NQAmAGEAbQBwADsAUgBFAFAATwBSAFQAPQA1ADAAJgBhAG0AcAA7AHMAZQBzAHMAaQBvAG4ASQBE
AD0AZwB1AGUAcwB0AF8AZwB1AGUAcwB0AHMAZQBzAHMAaQBvAG4AIwBIAGkAdAAyADEAIgA+ADIA
MQA8AC8AYQA+ADwAbwA6AHAAPgA8AC8AbwA6AHAAPgA8AC8AcwBwAGEAbgA+ADwALwBiAD4APAAv
AHAAPgANAAoAIAAgADwALwB0AGQAPgANAAoAIAAgADwAdABkACAAdwBpAGQAdABoAD0AMQA2ACAA
cwB0AHkAbABlAD0AJwB3AGkAZAB0AGgAOgAxADIALgAwAHAAdAA7AGIAYQBjAGsAZwByAG8AdQBu
AGQAOgAjAEMAQwBDAEMAQwBDADsAcABhAGQAZABpAG4AZwA6AC4ANwA1AHAAdAAgAC4ANwA1AHAA
dAAgAC4ANwA1AHAAdAAgAC4ANwA1AHAAdAAnAD4ADQAKACAAIAA8AHAAIABjAGwAYQBzAHMAPQBN
AHMAbwBOAG8AcgBtAGEAbAAgAGEAbABpAGcAbgA9AGMAZQBuAHQAZQByACAAcwB0AHkAbABlAD0A
JwB0AGUAeAB0AC0AYQBsAGkAZwBuADoAYwBlAG4AdABlAHIAJwA+ADwAYgA+ADwAcwBwAGEAbgAN
AAoAIAAgAHMAdAB5AGwAZQA9ACcAbQBzAG8ALQBmAGEAcgBlAGEAcwB0AC0AZgBvAG4AdAAtAGYA
YQBtAGkAbAB5ADoAIgBUAGkAbQBlAHMAIABOAGUAdwAgAFIAbwBtAGEAbgAiACcAPgA8AGEADQAK
ACAAIABoAHIAZQBmAD0AIgBoAHQAdABwADoALwAvAHcAdwB3AC4AbQBhAHQAcgBpAHgAcwBjAGkA
ZQBuAGMAZQAuAGMAbwBtAC8AYwBnAGkALwBtAGEAcwB0AGUAcgBfAHIAZQBzAHUAbAB0AHMALgBw
AGwAPwBmAGkAbABlAD0ALgAuACUAMgBGAGQAYQB0AGEAJQAyAEYAMgAwADEANQAxADIAMgA0ACUA
MgBGAEYAVABUAHAAZgBhAFQAVABMAC4AZABhAHQAJgBhAG0AcAA7AFIARQBQAFQAWQBQAEUAPQBw
AHIAbwB0AGUAaQBuACYAYQBtAHAAOwBfAHMAaQBnAHQAaAByAGUAcwBoAG8AbABkAD0AMAAuADAA
NQAmAGEAbQBwADsAUgBFAFAATwBSAFQAPQA1ADAAJgBhAG0AcAA7AHMAZQBzAHMAaQBvAG4ASQBE
AD0AZwB1AGUAcwB0AF8AZwB1AGUAcwB0AHMAZQBzAHMAaQBvAG4AIwBIAGkAdAAyADIAIgA+ADIA
MgA8AC8AYQA+ADwAbwA6AHAAPgA8AC8AbwA6AHAAPgA8AC8AcwBwAGEAbgA+ADwALwBiAD4APAAv
AHAAPgANAAoAIAAgADwALwB0AGQAPgANAAoAIAAgADwAdABkACAAdwBpAGQAdABoAD0AMQA2ACAA
cwB0AHkAbABlAD0AJwB3AGkAZAB0AGgAOgAxADIALgAwAHAAdAA7AGIAYQBjAGsAZwByAG8AdQBu
AGQAOgAjAEMAQwBDAEMAQwBDADsAcABhAGQAZABpAG4AZwA6AC4ANwA1AHAAdAAgAC4ANwA1AHAA
dAAgAC4ANwA1AHAAdAAgAC4ANwA1AHAAdAAnAD4ADQAKACAAIAA8AHAAIABjAGwAYQBzAHMAPQBN
AHMAbwBOAG8AcgBtAGEAbAAgAGEAbABpAGcAbgA9AGMAZQBuAHQAZQByACAAcwB0AHkAbABlAD0A
JwB0AGUAeAB0AC0AYQBsAGkAZwBuADoAYwBlAG4AdABlAHIAJwA+ADwAYgA+ADwAcwBwAGEAbgAN
AAoAIAAgAHMAdAB5AGwAZQA9ACcAbQBzAG8ALQBmAGEAcgBlAGEAcwB0AC0AZgBvAG4AdAAtAGYA
YQBtAGkAbAB5ADoAIgBUAGkAbQBlAHMAIABOAGUAdwAgAFIAbwBtAGEAbgAiACcAPgA8AGEADQAK
ACAAIABoAHIAZQBmAD0AIgBoAHQAdABwADoALwAvAHcAdwB3AC4AbQBhAHQAcgBpAHgAcwBjAGkA
ZQBuAGMAZQAuAGMAbwBtAC8AYwBnAGkALwBtAGEAcwB0AGUAcgBfAHIAZQBzAHUAbAB0AHMALgBw
AGwAPwBmAGkAbABlAD0ALgAuACUAMgBGAGQAYQB0AGEAJQAyAEYAMgAwADEANQAxADIAMgA0ACUA
MgBGAEYAVABUAHAAZgBhAFQAVABMAC4AZABhAHQAJgBhAG0AcAA7AFIARQBQAFQAWQBQAEUAPQBw
AHIAbwB0AGUAaQBuACYAYQBtAHAAOwBfAHMAaQBnAHQAaAByAGUAcwBoAG8AbABkAD0AMAAuADAA
NQAmAGEAbQBwADsAUgBFAFAATwBSAFQAPQA1ADAAJgBhAG0AcAA7AHMAZQBzAHMAaQBvAG4ASQBE
AD0AZwB1AGUAcwB0AF8AZwB1AGUAcwB0AHMAZQBzAHMAaQBvAG4AIwBIAGkAdAAyADMAIgA+ADIA
MwA8AC8AYQA+ADwAbwA6AHAAPgA8AC8AbwA6AHAAPgA8AC8AcwBwAGEAbgA+ADwALwBiAD4APAAv
AHAAPgANAAoAIAAgADwALwB0AGQAPgANAAoAIAAgADwAdABkACAAdwBpAGQAdABoAD0AMQA2ACAA
cwB0AHkAbABlAD0AJwB3AGkAZAB0AGgAOgAxADIALgAwAHAAdAA7AGIAYQBjAGsAZwByAG8AdQBu
AGQAOgAjAEMAQwBDAEMAQwBDADsAcABhAGQAZABpAG4AZwA6AC4ANwA1AHAAdAAgAC4ANwA1AHAA
dAAgAC4ANwA1AHAAdAAgAC4ANwA1AHAAdAAnAD4ADQAKACAAIAA8AHAAIABjAGwAYQBzAHMAPQBN
AHMAbwBOAG8AcgBtAGEAbAAgAGEAbABpAGcAbgA9AGMAZQBuAHQAZQByACAAcwB0AHkAbABlAD0A
JwB0AGUAeAB0AC0AYQBsAGkAZwBuADoAYwBlAG4AdABlAHIAJwA+ADwAYgA+ADwAcwBwAGEAbgAN
AAoAIAAgAHMAdAB5AGwAZQA9ACcAbQBzAG8ALQBmAGEAcgBlAGEAcwB0AC0AZgBvAG4AdAAtAGYA
YQBtAGkAbAB5ADoAIgBUAGkAbQBlAHMAIABOAGUAdwAgAFIAbwBtAGEAbgAiACcAPgA8AGEADQAK
ACAAIABoAHIAZQBmAD0AIgBoAHQAdABwADoALwAvAHcAdwB3AC4AbQBhAHQAcgBpAHgAcwBjAGkA
ZQBuAGMAZQAuAGMAbwBtAC8AYwBnAGkALwBtAGEAcwB0AGUAcgBfAHIAZQBzAHUAbAB0AHMALgBw
AGwAPwBmAGkAbABlAD0ALgAuACUAMgBGAGQAYQB0AGEAJQAyAEYAMgAwADEANQAxADIAMgA0ACUA
MgBGAEYAVABUAHAAZgBhAFQAVABMAC4AZABhAHQAJgBhAG0AcAA7AFIARQBQAFQAWQBQAEUAPQBw
AHIAbwB0AGUAaQBuACYAYQBtAHAAOwBfAHMAaQBnAHQAaAByAGUAcwBoAG8AbABkAD0AMAAuADAA
NQAmAGEAbQBwADsAUgBFAFAATwBSAFQAPQA1ADAAJgBhAG0AcAA7AHMAZQBzAHMAaQBvAG4ASQBE
AD0AZwB1AGUAcwB0AF8AZwB1AGUAcwB0AHMAZQBzAHMAaQBvAG4AIwBIAGkAdAAyADQAIgA+ADIA
NAA8AC8AYQA+ADwAbwA6AHAAPgA8AC8AbwA6AHAAPgA8AC8AcwBwAGEAbgA+ADwALwBiAD4APAAv
AHAAPgANAAoAIAAgADwALwB0AGQAPgANAAoAIAAgADwAdABkACAAdwBpAGQAdABoAD0AMQA2ACAA
cwB0AHkAbABlAD0AJwB3AGkAZAB0AGgAOgAxADIALgAwAHAAdAA7AGIAYQBjAGsAZwByAG8AdQBu
AGQAOgAjAEMAQwBDAEMAQwBDADsAcABhAGQAZABpAG4AZwA6AC4ANwA1AHAAdAAgAC4ANwA1AHAA
dAAgAC4ANwA1AHAAdAAgAC4ANwA1AHAAdAAnAD4ADQAKACAAIAA8AHAAIABjAGwAYQBzAHMAPQBN
AHMAbwBOAG8AcgBtAGEAbAAgAGEAbABpAGcAbgA9AGMAZQBuAHQAZQByACAAcwB0AHkAbABlAD0A
JwB0AGUAeAB0AC0AYQBsAGkAZwBuADoAYwBlAG4AdABlAHIAJwA+ADwAYgA+ADwAcwBwAGEAbgAN
AAoAIAAgAHMAdAB5AGwAZQA9ACcAbQBzAG8ALQBmAGEAcgBlAGEAcwB0AC0AZgBvAG4AdAAtAGYA
YQBtAGkAbAB5ADoAIgBUAGkAbQBlAHMAIABOAGUAdwAgAFIAbwBtAGEAbgAiACcAPgA8AGEADQAK
ACAAIABoAHIAZQBmAD0AIgBoAHQAdABwADoALwAvAHcAdwB3AC4AbQBhAHQAcgBpAHgAcwBjAGkA
ZQBuAGMAZQAuAGMAbwBtAC8AYwBnAGkALwBtAGEAcwB0AGUAcgBfAHIAZQBzAHUAbAB0AHMALgBw
AGwAPwBmAGkAbABlAD0ALgAuACUAMgBGAGQAYQB0AGEAJQAyAEYAMgAwADEANQAxADIAMgA0ACUA
MgBGAEYAVABUAHAAZgBhAFQAVABMAC4AZABhAHQAJgBhAG0AcAA7AFIARQBQAFQAWQBQAEUAPQBw
AHIAbwB0AGUAaQBuACYAYQBtAHAAOwBfAHMAaQBnAHQAaAByAGUAcwBoAG8AbABkAD0AMAAuADAA
NQAmAGEAbQBwADsAUgBFAFAATwBSAFQAPQA1ADAAJgBhAG0AcAA7AHMAZQBzAHMAaQBvAG4ASQBE
AD0AZwB1AGUAcwB0AF8AZwB1AGUAcwB0AHMAZQBzAHMAaQBvAG4AIwBIAGkAdAAyADUAIgA+ADIA
NQA8AC8AYQA+ADwAbwA6AHAAPgA8AC8AbwA6AHAAPgA8AC8AcwBwAGEAbgA+ADwALwBiAD4APAAv
AHAAPgANAAoAIAAgADwALwB0AGQAPgANAAoAIAAgADwAdABkACAAdwBpAGQAdABoAD0AMQA2ACAA
cwB0AHkAbABlAD0AJwB3AGkAZAB0AGgAOgAxADIALgAwAHAAdAA7AGIAYQBjAGsAZwByAG8AdQBu
AGQAOgAjAEMAQwBDAEMAQwBDADsAcABhAGQAZABpAG4AZwA6AC4ANwA1AHAAdAAgAC4ANwA1AHAA
dAAgAC4ANwA1AHAAdAAgAC4ANwA1AHAAdAAnAD4ADQAKACAAIAA8AHAAIABjAGwAYQBzAHMAPQBN
AHMAbwBOAG8AcgBtAGEAbAAgAGEAbABpAGcAbgA9AGMAZQBuAHQAZQByACAAcwB0AHkAbABlAD0A
JwB0AGUAeAB0AC0AYQBsAGkAZwBuADoAYwBlAG4AdABlAHIAJwA+ADwAYgA+ADwAcwBwAGEAbgAN
AAoAIAAgAHMAdAB5AGwAZQA9ACcAbQBzAG8ALQBmAGEAcgBlAGEAcwB0AC0AZgBvAG4AdAAtAGYA
YQBtAGkAbAB5ADoAIgBUAGkAbQBlAHMAIABOAGUAdwAgAFIAbwBtAGEAbgAiACcAPgA8AGEADQAK
ACAAIABoAHIAZQBmAD0AIgBoAHQAdABwADoALwAvAHcAdwB3AC4AbQBhAHQAcgBpAHgAcwBjAGkA
ZQBuAGMAZQAuAGMAbwBtAC8AYwBnAGkALwBtAGEAcwB0AGUAcgBfAHIAZQBzAHUAbAB0AHMALgBw
AGwAPwBmAGkAbABlAD0ALgAuACUAMgBGAGQAYQB0AGEAJQAyAEYAMgAwADEANQAxADIAMgA0ACUA
MgBGAEYAVABUAHAAZgBhAFQAVABMAC4AZABhAHQAJgBhAG0AcAA7AFIARQBQAFQAWQBQAEUAPQBw
AHIAbwB0AGUAaQBuACYAYQBtAHAAOwBfAHMAaQBnAHQAaAByAGUAcwBoAG8AbABkAD0AMAAuADAA
NQAmAGEAbQBwADsAUgBFAFAATwBSAFQAPQA1ADAAJgBhAG0AcAA7AHMAZQBzAHMAaQBvAG4ASQBE
AD0AZwB1AGUAcwB0AF8AZwB1AGUAcwB0AHMAZQBzAHMAaQBvAG4AIwBIAGkAdAAyADYAIgA+ADIA
NgA8AC8AYQA+ADwAbwA6AHAAPgA8AC8AbwA6AHAAPgA8AC8AcwBwAGEAbgA+ADwALwBiAD4APAAv
AHAAPgANAAoAIAAgADwALwB0AGQAPgANAAoAIAAgADwAdABkACAAdwBpAGQAdABoAD0AMQA2ACAA
cwB0AHkAbABlAD0AJwB3AGkAZAB0AGgAOgAxADIALgAwAHAAdAA7AGIAYQBjAGsAZwByAG8AdQBu
AGQAOgAjAEMAQwBDAEMAQwBDADsAcABhAGQAZABpAG4AZwA6AC4ANwA1AHAAdAAgAC4ANwA1AHAA
dAAgAC4ANwA1AHAAdAAgAC4ANwA1AHAAdAAnAD4ADQAKACAAIAA8AHAAIABjAGwAYQBzAHMAPQBN
AHMAbwBOAG8AcgBtAGEAbAAgAGEAbABpAGcAbgA9AGMAZQBuAHQAZQByACAAcwB0AHkAbABlAD0A
JwB0AGUAeAB0AC0AYQBsAGkAZwBuADoAYwBlAG4AdABlAHIAJwA+ADwAYgA+ADwAcwBwAGEAbgAN
AAoAIAAgAHMAdAB5AGwAZQA9ACcAbQBzAG8ALQBmAGEAcgBlAGEAcwB0AC0AZgBvAG4AdAAtAGYA
YQBtAGkAbAB5ADoAIgBUAGkAbQBlAHMAIABOAGUAdwAgAFIAbwBtAGEAbgAiACcAPgA8AGEADQAK
ACAAIABoAHIAZQBmAD0AIgBoAHQAdABwADoALwAvAHcAdwB3AC4AbQBhAHQAcgBpAHgAcwBjAGkA
ZQBuAGMAZQAuAGMAbwBtAC8AYwBnAGkALwBtAGEAcwB0AGUAcgBfAHIAZQBzAHUAbAB0AHMALgBw
AGwAPwBmAGkAbABlAD0ALgAuACUAMgBGAGQAYQB0AGEAJQAyAEYAMgAwADEANQAxADIAMgA0ACUA
MgBGAEYAVABUAHAAZgBhAFQAVABMAC4AZABhAHQAJgBhAG0AcAA7AFIARQBQAFQAWQBQAEUAPQBw
AHIAbwB0AGUAaQBuACYAYQBtAHAAOwBfAHMAaQBnAHQAaAByAGUAcwBoAG8AbABkAD0AMAAuADAA
NQAmAGEAbQBwADsAUgBFAFAATwBSAFQAPQA1ADAAJgBhAG0AcAA7AHMAZQBzAHMAaQBvAG4ASQBE
AD0AZwB1AGUAcwB0AF8AZwB1AGUAcwB0AHMAZQBzAHMAaQBvAG4AIwBIAGkAdAAyADcAIgA+ADIA
NwA8AC8AYQA+ADwAbwA6AHAAPgA8AC8AbwA6AHAAPgA8AC8AcwBwAGEAbgA+ADwALwBiAD4APAAv
AHAAPgANAAoAIAAgADwALwB0AGQAPgANAAoAIAAgADwAdABkACAAdwBpAGQAdABoAD0AMQA2ACAA
cwB0AHkAbABlAD0AJwB3AGkAZAB0AGgAOgAxADIALgAwAHAAdAA7AGIAYQBjAGsAZwByAG8AdQBu
AGQAOgAjAEMAQwBDAEMAQwBDADsAcABhAGQAZABpAG4AZwA6AC4ANwA1AHAAdAAgAC4ANwA1AHAA
dAAgAC4ANwA1AHAAdAAgAC4ANwA1AHAAdAAnAD4ADQAKACAAIAA8AHAAIABjAGwAYQBzAHMAPQBN
AHMAbwBOAG8AcgBtAGEAbAAgAGEAbABpAGcAbgA9AGMAZQBuAHQAZQByACAAcwB0AHkAbABlAD0A
JwB0AGUAeAB0AC0AYQBsAGkAZwBuADoAYwBlAG4AdABlAHIAJwA+ADwAYgA+ADwAcwBwAGEAbgAN
AAoAIAAgAHMAdAB5AGwAZQA9ACcAbQBzAG8ALQBmAGEAcgBlAGEAcwB0AC0AZgBvAG4AdAAtAGYA
YQBtAGkAbAB5ADoAIgBUAGkAbQBlAHMAIABOAGUAdwAgAFIAbwBtAGEAbgAiACcAPgA8AGEADQAK
ACAAIABoAHIAZQBmAD0AIgBoAHQAdABwADoALwAvAHcAdwB3AC4AbQBhAHQAcgBpAHgAcwBjAGkA
ZQBuAGMAZQAuAGMAbwBtAC8AYwBnAGkALwBtAGEAcwB0AGUAcgBfAHIAZQBzAHUAbAB0AHMALgBw
AGwAPwBmAGkAbABlAD0ALgAuACUAMgBGAGQAYQB0AGEAJQAyAEYAMgAwADEANQAxADIAMgA0ACUA
MgBGAEYAVABUAHAAZgBhAFQAVABMAC4AZABhAHQAJgBhAG0AcAA7AFIARQBQAFQAWQBQAEUAPQBw
AHIAbwB0AGUAaQBuACYAYQBtAHAAOwBfAHMAaQBnAHQAaAByAGUAcwBoAG8AbABkAD0AMAAuADAA
NQAmAGEAbQBwADsAUgBFAFAATwBSAFQAPQA1ADAAJgBhAG0AcAA7AHMAZQBzAHMAaQBvAG4ASQBE
AD0AZwB1AGUAcwB0AF8AZwB1AGUAcwB0AHMAZQBzAHMAaQBvAG4AIwBIAGkAdAAyADgAIgA+ADIA
OAA8AC8AYQA+ADwAbwA6AHAAPgA8AC8AbwA6AHAAPgA8AC8AcwBwAGEAbgA+ADwALwBiAD4APAAv
AHAAPgANAAoAIAAgADwALwB0AGQAPgANAAoAIAAgADwAdABkACAAdwBpAGQAdABoAD0AMQA2ACAA
cwB0AHkAbABlAD0AJwB3AGkAZAB0AGgAOgAxADIALgAwAHAAdAA7AGIAYQBjAGsAZwByAG8AdQBu
AGQAOgAjAEMAQwBDAEMAQwBDADsAcABhAGQAZABpAG4AZwA6AC4ANwA1AHAAdAAgAC4ANwA1AHAA
dAAgAC4ANwA1AHAAdAAgAC4ANwA1AHAAdAAnAD4ADQAKACAAIAA8AHAAIABjAGwAYQBzAHMAPQBN
AHMAbwBOAG8AcgBtAGEAbAAgAGEAbABpAGcAbgA9AGMAZQBuAHQAZQByACAAcwB0AHkAbABlAD0A
JwB0AGUAeAB0AC0AYQBsAGkAZwBuADoAYwBlAG4AdABlAHIAJwA+ADwAYgA+ADwAcwBwAGEAbgAN
AAoAIAAgAHMAdAB5AGwAZQA9ACcAbQBzAG8ALQBmAGEAcgBlAGEAcwB0AC0AZgBvAG4AdAAtAGYA
YQBtAGkAbAB5ADoAIgBUAGkAbQBlAHMAIABOAGUAdwAgAFIAbwBtAGEAbgAiACcAPgA8AGEADQAK
ACAAIABoAHIAZQBmAD0AIgBoAHQAdABwADoALwAvAHcAdwB3AC4AbQBhAHQAcgBpAHgAcwBjAGkA
ZQBuAGMAZQAuAGMAbwBtAC8AYwBnAGkALwBtAGEAcwB0AGUAcgBfAHIAZQBzAHUAbAB0AHMALgBw
AGwAPwBmAGkAbABlAD0ALgAuACUAMgBGAGQAYQB0AGEAJQAyAEYAMgAwADEANQAxADIAMgA0ACUA
MgBGAEYAVABUAHAAZgBhAFQAVABMAC4AZABhAHQAJgBhAG0AcAA7AFIARQBQAFQAWQBQAEUAPQBw
AHIAbwB0AGUAaQBuACYAYQBtAHAAOwBfAHMAaQBnAHQAaAByAGUAcwBoAG8AbABkAD0AMAAuADAA
NQAmAGEAbQBwADsAUgBFAFAATwBSAFQAPQA1ADAAJgBhAG0AcAA7AHMAZQBzAHMAaQBvAG4ASQBE
AD0AZwB1AGUAcwB0AF8AZwB1AGUAcwB0AHMAZQBzAHMAaQBvAG4AIwBIAGkAdAAyADkAIgA+ADIA
OQA8AC8AYQA+ADwAbwA6AHAAPgA8AC8AbwA6AHAAPgA8AC8AcwBwAGEAbgA+ADwALwBiAD4APAAv
AHAAPgANAAoAIAAgADwALwB0AGQAPgANAAoAIAAgADwAdABkACAAdwBpAGQAdABoAD0AMQA2ACAA
cwB0AHkAbABlAD0AJwB3AGkAZAB0AGgAOgAxADIALgAwAHAAdAA7AGIAYQBjAGsAZwByAG8AdQBu
AGQAOgAjAEMAQwBDAEMAQwBDADsAcABhAGQAZABpAG4AZwA6AC4ANwA1AHAAdAAgAC4ANwA1AHAA
dAAgAC4ANwA1AHAAdAAgAC4ANwA1AHAAdAAnAD4ADQAKACAAIAA8AHAAIABjAGwAYQBzAHMAPQBN
AHMAbwBOAG8AcgBtAGEAbAAgAGEAbABpAGcAbgA9AGMAZQBuAHQAZQByACAAcwB0AHkAbABlAD0A
JwB0AGUAeAB0AC0AYQBsAGkAZwBuADoAYwBlAG4AdABlAHIAJwA+ADwAYgA+ADwAcwBwAGEAbgAN
AAoAIAAgAHMAdAB5AGwAZQA9ACcAbQBzAG8ALQBmAGEAcgBlAGEAcwB0AC0AZgBvAG4AdAAtAGYA
YQBtAGkAbAB5ADoAIgBUAGkAbQBlAHMAIABOAGUAdwAgAFIAbwBtAGEAbgAiACcAPgA8AGEADQAK
ACAAIABoAHIAZQBmAD0AIgBoAHQAdABwADoALwAvAHcAdwB3AC4AbQBhAHQAcgBpAHgAcwBjAGkA
ZQBuAGMAZQAuAGMAbwBtAC8AYwBnAGkALwBtAGEAcwB0AGUAcgBfAHIAZQBzAHUAbAB0AHMALgBw
AGwAPwBmAGkAbABlAD0ALgAuACUAMgBGAGQAYQB0AGEAJQAyAEYAMgAwADEANQAxADIAMgA0ACUA
MgBGAEYAVABUAHAAZgBhAFQAVABMAC4AZABhAHQAJgBhAG0AcAA7AFIARQBQAFQAWQBQAEUAPQBw
AHIAbwB0AGUAaQBuACYAYQBtAHAAOwBfAHMAaQBnAHQAaAByAGUAcwBoAG8AbABkAD0AMAAuADAA
NQAmAGEAbQBwADsAUgBFAFAATwBSAFQAPQA1ADAAJgBhAG0AcAA7AHMAZQBzAHMAaQBvAG4ASQBE
AD0AZwB1AGUAcwB0AF8AZwB1AGUAcwB0AHMAZQBzAHMAaQBvAG4AIwBIAGkAdAAzADAAIgA+ADMA
MAA8AC8AYQA+ADwAbwA6AHAAPgA8AC8AbwA6AHAAPgA8AC8AcwBwAGEAbgA+ADwALwBiAD4APAAv
AHAAPgANAAoAIAAgADwALwB0AGQAPgANAAoAIAAgADwAdABkACAAdwBpAGQAdABoAD0AMQA2ACAA
cwB0AHkAbABlAD0AJwB3AGkAZAB0AGgAOgAxADIALgAwAHAAdAA7AGIAYQBjAGsAZwByAG8AdQBu
AGQAOgAjAEMAQwBDAEMAQwBDADsAcABhAGQAZABpAG4AZwA6AC4ANwA1AHAAdAAgAC4ANwA1AHAA
dAAgAC4ANwA1AHAAdAAgAC4ANwA1AHAAdAAnAD4ADQAKACAAIAA8AHAAIABjAGwAYQBzAHMAPQBN
AHMAbwBOAG8AcgBtAGEAbAAgAGEAbABpAGcAbgA9AGMAZQBuAHQAZQByACAAcwB0AHkAbABlAD0A
JwB0AGUAeAB0AC0AYQBsAGkAZwBuADoAYwBlAG4AdABlAHIAJwA+ADwAYgA+ADwAcwBwAGEAbgAN
AAoAIAAgAHMAdAB5AGwAZQA9ACcAbQBzAG8ALQBmAGEAcgBlAGEAcwB0AC0AZgBvAG4AdAAtAGYA
YQBtAGkAbAB5ADoAIgBUAGkAbQBlAHMAIABOAGUAdwAgAFIAbwBtAGEAbgAiACcAPgA8AGEADQAK
ACAAIABoAHIAZQBmAD0AIgBoAHQAdABwADoALwAvAHcAdwB3AC4AbQBhAHQAcgBpAHgAcwBjAGkA
ZQBuAGMAZQAuAGMAbwBtAC8AYwBnAGkALwBtAGEAcwB0AGUAcgBfAHIAZQBzAHUAbAB0AHMALgBw
AGwAPwBmAGkAbABlAD0ALgAuACUAMgBGAGQAYQB0AGEAJQAyAEYAMgAwADEANQAxADIAMgA0ACUA
MgBGAEYAVABUAHAAZgBhAFQAVABMAC4AZABhAHQAJgBhAG0AcAA7AFIARQBQAFQAWQBQAEUAPQBw
AHIAbwB0AGUAaQBuACYAYQBtAHAAOwBfAHMAaQBnAHQAaAByAGUAcwBoAG8AbABkAD0AMAAuADAA
NQAmAGEAbQBwADsAUgBFAFAATwBSAFQAPQA1ADAAJgBhAG0AcAA7AHMAZQBzAHMAaQBvAG4ASQBE
AD0AZwB1AGUAcwB0AF8AZwB1AGUAcwB0AHMAZQBzAHMAaQBvAG4AIwBIAGkAdAAzADEAIgA+ADMA
MQA8AC8AYQA+ADwAbwA6AHAAPgA8AC8AbwA6AHAAPgA8AC8AcwBwAGEAbgA+ADwALwBiAD4APAAv
AHAAPgANAAoAIAAgADwALwB0AGQAPgANAAoAIAAgADwAdABkACAAdwBpAGQAdABoAD0AMQA2ACAA
cwB0AHkAbABlAD0AJwB3AGkAZAB0AGgAOgAxADIALgAwAHAAdAA7AGIAYQBjAGsAZwByAG8AdQBu
AGQAOgAjAEMAQwBDAEMAQwBDADsAcABhAGQAZABpAG4AZwA6AC4ANwA1AHAAdAAgAC4ANwA1AHAA
dAAgAC4ANwA1AHAAdAAgAC4ANwA1AHAAdAAnAD4ADQAKACAAIAA8AHAAIABjAGwAYQBzAHMAPQBN
AHMAbwBOAG8AcgBtAGEAbAAgAGEAbABpAGcAbgA9AGMAZQBuAHQAZQByACAAcwB0AHkAbABlAD0A
JwB0AGUAeAB0AC0AYQBsAGkAZwBuADoAYwBlAG4AdABlAHIAJwA+ADwAYgA+ADwAcwBwAGEAbgAN
AAoAIAAgAHMAdAB5AGwAZQA9ACcAbQBzAG8ALQBmAGEAcgBlAGEAcwB0AC0AZgBvAG4AdAAtAGYA
YQBtAGkAbAB5ADoAIgBUAGkAbQBlAHMAIABOAGUAdwAgAFIAbwBtAGEAbgAiACcAPgA8AGEADQAK
ACAAIABoAHIAZQBmAD0AIgBoAHQAdABwADoALwAvAHcAdwB3AC4AbQBhAHQAcgBpAHgAcwBjAGkA
ZQBuAGMAZQAuAGMAbwBtAC8AYwBnAGkALwBtAGEAcwB0AGUAcgBfAHIAZQBzAHUAbAB0AHMALgBw
AGwAPwBmAGkAbABlAD0ALgAuACUAMgBGAGQAYQB0AGEAJQAyAEYAMgAwADEANQAxADIAMgA0ACUA
MgBGAEYAVABUAHAAZgBhAFQAVABMAC4AZABhAHQAJgBhAG0AcAA7AFIARQBQAFQAWQBQAEUAPQBw
AHIAbwB0AGUAaQBuACYAYQBtAHAAOwBfAHMAaQBnAHQAaAByAGUAcwBoAG8AbABkAD0AMAAuADAA
NQAmAGEAbQBwADsAUgBFAFAATwBSAFQAPQA1ADAAJgBhAG0AcAA7AHMAZQBzAHMAaQBvAG4ASQBE
AD0AZwB1AGUAcwB0AF8AZwB1AGUAcwB0AHMAZQBzAHMAaQBvAG4AIwBIAGkAdAAzADIAIgA+ADMA
MgA8AC8AYQA+ADwAbwA6AHAAPgA8AC8AbwA6AHAAPgA8AC8AcwBwAGEAbgA+ADwALwBiAD4APAAv
AHAAPgANAAoAIAAgADwALwB0AGQAPgANAAoAIAAgADwAdABkACAAdwBpAGQAdABoAD0AMQA2ACAA
cwB0AHkAbABlAD0AJwB3AGkAZAB0AGgAOgAxADIALgAwAHAAdAA7AGIAYQBjAGsAZwByAG8AdQBu
AGQAOgAjAEMAQwBDAEMAQwBDADsAcABhAGQAZABpAG4AZwA6AC4ANwA1AHAAdAAgAC4ANwA1AHAA
dAAgAC4ANwA1AHAAdAAgAC4ANwA1AHAAdAAnAD4ADQAKACAAIAA8AHAAIABjAGwAYQBzAHMAPQBN
AHMAbwBOAG8AcgBtAGEAbAAgAGEAbABpAGcAbgA9AGMAZQBuAHQAZQByACAAcwB0AHkAbABlAD0A
JwB0AGUAeAB0AC0AYQBsAGkAZwBuADoAYwBlAG4AdABlAHIAJwA+ADwAYgA+ADwAcwBwAGEAbgAN
AAoAIAAgAHMAdAB5AGwAZQA9ACcAbQBzAG8ALQBmAGEAcgBlAGEAcwB0AC0AZgBvAG4AdAAtAGYA
YQBtAGkAbAB5ADoAIgBUAGkAbQBlAHMAIABOAGUAdwAgAFIAbwBtAGEAbgAiACcAPgA8AGEADQAK
ACAAIABoAHIAZQBmAD0AIgBoAHQAdABwADoALwAvAHcAdwB3AC4AbQBhAHQAcgBpAHgAcwBjAGkA
ZQBuAGMAZQAuAGMAbwBtAC8AYwBnAGkALwBtAGEAcwB0AGUAcgBfAHIAZQBzAHUAbAB0AHMALgBw
AGwAPwBmAGkAbABlAD0ALgAuACUAMgBGAGQAYQB0AGEAJQAyAEYAMgAwADEANQAxADIAMgA0ACUA
MgBGAEYAVABUAHAAZgBhAFQAVABMAC4AZABhAHQAJgBhAG0AcAA7AFIARQBQAFQAWQBQAEUAPQBw
AHIAbwB0AGUAaQBuACYAYQBtAHAAOwBfAHMAaQBnAHQAaAByAGUAcwBoAG8AbABkAD0AMAAuADAA
NQAmAGEAbQBwADsAUgBFAFAATwBSAFQAPQA1ADAAJgBhAG0AcAA7AHMAZQBzAHMAaQBvAG4ASQBE
AD0AZwB1AGUAcwB0AF8AZwB1AGUAcwB0AHMAZQBzAHMAaQBvAG4AIwBIAGkAdAAzADMAIgA+ADMA
MwA8AC8AYQA+ADwAbwA6AHAAPgA8AC8AbwA6AHAAPgA8AC8AcwBwAGEAbgA+ADwALwBiAD4APAAv
AHAAPgANAAoAIAAgADwALwB0AGQAPgANAAoAIAAgADwAdABkACAAdwBpAGQAdABoAD0AMQA2ACAA
cwB0AHkAbABlAD0AJwB3AGkAZAB0AGgAOgAxADIALgAwAHAAdAA7AGIAYQBjAGsAZwByAG8AdQBu
AGQAOgAjAEMAQwBDAEMAQwBDADsAcABhAGQAZABpAG4AZwA6AC4ANwA1AHAAdAAgAC4ANwA1AHAA
dAAgAC4ANwA1AHAAdAAgAC4ANwA1AHAAdAAnAD4ADQAKACAAIAA8AHAAIABjAGwAYQBzAHMAPQBN
AHMAbwBOAG8AcgBtAGEAbAAgAGEAbABpAGcAbgA9AGMAZQBuAHQAZQByACAAcwB0AHkAbABlAD0A
JwB0AGUAeAB0AC0AYQBsAGkAZwBuADoAYwBlAG4AdABlAHIAJwA+ADwAYgA+ADwAcwBwAGEAbgAN
AAoAIAAgAHMAdAB5AGwAZQA9ACcAbQBzAG8ALQBmAGEAcgBlAGEAcwB0AC0AZgBvAG4AdAAtAGYA
YQBtAGkAbAB5ADoAIgBUAGkAbQBlAHMAIABOAGUAdwAgAFIAbwBtAGEAbgAiACcAPgA8AGEADQAK
ACAAIABoAHIAZQBmAD0AIgBoAHQAdABwADoALwAvAHcAdwB3AC4AbQBhAHQAcgBpAHgAcwBjAGkA
ZQBuAGMAZQAuAGMAbwBtAC8AYwBnAGkALwBtAGEAcwB0AGUAcgBfAHIAZQBzAHUAbAB0AHMALgBw
AGwAPwBmAGkAbABlAD0ALgAuACUAMgBGAGQAYQB0AGEAJQAyAEYAMgAwADEANQAxADIAMgA0ACUA
MgBGAEYAVABUAHAAZgBhAFQAVABMAC4AZABhAHQAJgBhAG0AcAA7AFIARQBQAFQAWQBQAEUAPQBw
AHIAbwB0AGUAaQBuACYAYQBtAHAAOwBfAHMAaQBnAHQAaAByAGUAcwBoAG8AbABkAD0AMAAuADAA
NQAmAGEAbQBwADsAUgBFAFAATwBSAFQAPQA1ADAAJgBhAG0AcAA7AHMAZQBzAHMAaQBvAG4ASQBE
AD0AZwB1AGUAcwB0AF8AZwB1AGUAcwB0AHMAZQBzAHMAaQBvAG4AIwBIAGkAdAAzADQAIgA+ADMA
NAA8AC8AYQA+ADwAbwA6AHAAPgA8AC8AbwA6AHAAPgA8AC8AcwBwAGEAbgA+ADwALwBiAD4APAAv
AHAAPgANAAoAIAAgADwALwB0AGQAPgANAAoAIAAgADwAdABkACAAdwBpAGQAdABoAD0AMQA2ACAA
cwB0AHkAbABlAD0AJwB3AGkAZAB0AGgAOgAxADIALgAwAHAAdAA7AGIAYQBjAGsAZwByAG8AdQBu
AGQAOgAjAEMAQwBDAEMAQwBDADsAcABhAGQAZABpAG4AZwA6AC4ANwA1AHAAdAAgAC4ANwA1AHAA
dAAgAC4ANwA1AHAAdAAgAC4ANwA1AHAAdAAnAD4ADQAKACAAIAA8AHAAIABjAGwAYQBzAHMAPQBN
AHMAbwBOAG8AcgBtAGEAbAAgAGEAbABpAGcAbgA9AGMAZQBuAHQAZQByACAAcwB0AHkAbABlAD0A
JwB0AGUAeAB0AC0AYQBsAGkAZwBuADoAYwBlAG4AdABlAHIAJwA+ADwAYgA+ADwAcwBwAGEAbgAN
AAoAIAAgAHMAdAB5AGwAZQA9ACcAbQBzAG8ALQBmAGEAcgBlAGEAcwB0AC0AZgBvAG4AdAAtAGYA
YQBtAGkAbAB5ADoAIgBUAGkAbQBlAHMAIABOAGUAdwAgAFIAbwBtAGEAbgAiACcAPgA8AGEADQAK
ACAAIABoAHIAZQBmAD0AIgBoAHQAdABwADoALwAvAHcAdwB3AC4AbQBhAHQAcgBpAHgAcwBjAGkA
ZQBuAGMAZQAuAGMAbwBtAC8AYwBnAGkALwBtAGEAcwB0AGUAcgBfAHIAZQBzAHUAbAB0AHMALgBw
AGwAPwBmAGkAbABlAD0ALgAuACUAMgBGAGQAYQB0AGEAJQAyAEYAMgAwADEANQAxADIAMgA0ACUA
MgBGAEYAVABUAHAAZgBhAFQAVABMAC4AZABhAHQAJgBhAG0AcAA7AFIARQBQAFQAWQBQAEUAPQBw
AHIAbwB0AGUAaQBuACYAYQBtAHAAOwBfAHMAaQBnAHQAaAByAGUAcwBoAG8AbABkAD0AMAAuADAA
NQAmAGEAbQBwADsAUgBFAFAATwBSAFQAPQA1ADAAJgBhAG0AcAA7AHMAZQBzAHMAaQBvAG4ASQBE
AD0AZwB1AGUAcwB0AF8AZwB1AGUAcwB0AHMAZQBzAHMAaQBvAG4AIwBIAGkAdAAzADUAIgA+ADMA
NQA8AC8AYQA+ADwAbwA6AHAAPgA8AC8AbwA6AHAAPgA8AC8AcwBwAGEAbgA+ADwALwBiAD4APAAv
AHAAPgANAAoAIAAgADwALwB0AGQAPgANAAoAIAAgADwAdABkACAAdwBpAGQAdABoAD0AMQA2ACAA
cwB0AHkAbABlAD0AJwB3AGkAZAB0AGgAOgAxADIALgAwAHAAdAA7AGIAYQBjAGsAZwByAG8AdQBu
AGQAOgAjAEMAQwBDAEMAQwBDADsAcABhAGQAZABpAG4AZwA6AC4ANwA1AHAAdAAgAC4ANwA1AHAA
dAAgAC4ANwA1AHAAdAAgAC4ANwA1AHAAdAAnAD4ADQAKACAAIAA8AHAAIABjAGwAYQBzAHMAPQBN
AHMAbwBOAG8AcgBtAGEAbAAgAGEAbABpAGcAbgA9AGMAZQBuAHQAZQByACAAcwB0AHkAbABlAD0A
JwB0AGUAeAB0AC0AYQBsAGkAZwBuADoAYwBlAG4AdABlAHIAJwA+ADwAYgA+ADwAcwBwAGEAbgAN
AAoAIAAgAHMAdAB5AGwAZQA9ACcAbQBzAG8ALQBmAGEAcgBlAGEAcwB0AC0AZgBvAG4AdAAtAGYA
YQBtAGkAbAB5ADoAIgBUAGkAbQBlAHMAIABOAGUAdwAgAFIAbwBtAGEAbgAiACcAPgA8AGEADQAK
ACAAIABoAHIAZQBmAD0AIgBoAHQAdABwADoALwAvAHcAdwB3AC4AbQBhAHQAcgBpAHgAcwBjAGkA
ZQBuAGMAZQAuAGMAbwBtAC8AYwBnAGkALwBtAGEAcwB0AGUAcgBfAHIAZQBzAHUAbAB0AHMALgBw
AGwAPwBmAGkAbABlAD0ALgAuACUAMgBGAGQAYQB0AGEAJQAyAEYAMgAwADEANQAxADIAMgA0ACUA
MgBGAEYAVABUAHAAZgBhAFQAVABMAC4AZABhAHQAJgBhAG0AcAA7AFIARQBQAFQAWQBQAEUAPQBw
AHIAbwB0AGUAaQBuACYAYQBtAHAAOwBfAHMAaQBnAHQAaAByAGUAcwBoAG8AbABkAD0AMAAuADAA
NQAmAGEAbQBwADsAUgBFAFAATwBSAFQAPQA1ADAAJgBhAG0AcAA7AHMAZQBzAHMAaQBvAG4ASQBE
AD0AZwB1AGUAcwB0AF8AZwB1AGUAcwB0AHMAZQBzAHMAaQBvAG4AIwBIAGkAdAAzADYAIgA+ADMA
NgA8AC8AYQA+ADwAbwA6AHAAPgA8AC8AbwA6AHAAPgA8AC8AcwBwAGEAbgA+ADwALwBiAD4APAAv
AHAAPgANAAoAIAAgADwALwB0AGQAPgANAAoAIAAgADwAdABkACAAdwBpAGQAdABoAD0AMQA2ACAA
cwB0AHkAbABlAD0AJwB3AGkAZAB0AGgAOgAxADIALgAwAHAAdAA7AGIAYQBjAGsAZwByAG8AdQBu
AGQAOgAjAEMAQwBDAEMAQwBDADsAcABhAGQAZABpAG4AZwA6AC4ANwA1AHAAdAAgAC4ANwA1AHAA
dAAgAC4ANwA1AHAAdAAgAC4ANwA1AHAAdAAnAD4ADQAKACAAIAA8AHAAIABjAGwAYQBzAHMAPQBN
AHMAbwBOAG8AcgBtAGEAbAAgAGEAbABpAGcAbgA9AGMAZQBuAHQAZQByACAAcwB0AHkAbABlAD0A
JwB0AGUAeAB0AC0AYQBsAGkAZwBuADoAYwBlAG4AdABlAHIAJwA+ADwAYgA+ADwAcwBwAGEAbgAN
AAoAIAAgAHMAdAB5AGwAZQA9ACcAbQBzAG8ALQBmAGEAcgBlAGEAcwB0AC0AZgBvAG4AdAAtAGYA
YQBtAGkAbAB5ADoAIgBUAGkAbQBlAHMAIABOAGUAdwAgAFIAbwBtAGEAbgAiACcAPgA8AGEADQAK
ACAAIABoAHIAZQBmAD0AIgBoAHQAdABwADoALwAvAHcAdwB3AC4AbQBhAHQAcgBpAHgAcwBjAGkA
ZQBuAGMAZQAuAGMAbwBtAC8AYwBnAGkALwBtAGEAcwB0AGUAcgBfAHIAZQBzAHUAbAB0AHMALgBw
AGwAPwBmAGkAbABlAD0ALgAuACUAMgBGAGQAYQB0AGEAJQAyAEYAMgAwADEANQAxADIAMgA0ACUA
MgBGAEYAVABUAHAAZgBhAFQAVABMAC4AZABhAHQAJgBhAG0AcAA7AFIARQBQAFQAWQBQAEUAPQBw
AHIAbwB0AGUAaQBuACYAYQBtAHAAOwBfAHMAaQBnAHQAaAByAGUAcwBoAG8AbABkAD0AMAAuADAA
NQAmAGEAbQBwADsAUgBFAFAATwBSAFQAPQA1ADAAJgBhAG0AcAA7AHMAZQBzAHMAaQBvAG4ASQBE
AD0AZwB1AGUAcwB0AF8AZwB1AGUAcwB0AHMAZQBzAHMAaQBvAG4AIwBIAGkAdAAzADcAIgA+ADMA
NwA8AC8AYQA+ADwAbwA6AHAAPgA8AC8AbwA6AHAAPgA8AC8AcwBwAGEAbgA+ADwALwBiAD4APAAv
AHAAPgANAAoAIAAgADwALwB0AGQAPgANAAoAIAAgADwAdABkACAAdwBpAGQAdABoAD0AMQA2ACAA
cwB0AHkAbABlAD0AJwB3AGkAZAB0AGgAOgAxADIALgAwAHAAdAA7AGIAYQBjAGsAZwByAG8AdQBu
AGQAOgAjAEMAQwBDAEMAQwBDADsAcABhAGQAZABpAG4AZwA6AC4ANwA1AHAAdAAgAC4ANwA1AHAA
dAAgAC4ANwA1AHAAdAAgAC4ANwA1AHAAdAAnAD4ADQAKACAAIAA8AHAAIABjAGwAYQBzAHMAPQBN
AHMAbwBOAG8AcgBtAGEAbAAgAGEAbABpAGcAbgA9AGMAZQBuAHQAZQByACAAcwB0AHkAbABlAD0A
JwB0AGUAeAB0AC0AYQBsAGkAZwBuADoAYwBlAG4AdABlAHIAJwA+ADwAYgA+ADwAcwBwAGEAbgAN
AAoAIAAgAHMAdAB5AGwAZQA9ACcAbQBzAG8ALQBmAGEAcgBlAGEAcwB0AC0AZgBvAG4AdAAtAGYA
YQBtAGkAbAB5ADoAIgBUAGkAbQBlAHMAIABOAGUAdwAgAFIAbwBtAGEAbgAiACcAPgA8AGEADQAK
ACAAIABoAHIAZQBmAD0AIgBoAHQAdABwADoALwAvAHcAdwB3AC4AbQBhAHQAcgBpAHgAcwBjAGkA
ZQBuAGMAZQAuAGMAbwBtAC8AYwBnAGkALwBtAGEAcwB0AGUAcgBfAHIAZQBzAHUAbAB0AHMALgBw
AGwAPwBmAGkAbABlAD0ALgAuACUAMgBGAGQAYQB0AGEAJQAyAEYAMgAwADEANQAxADIAMgA0ACUA
MgBGAEYAVABUAHAAZgBhAFQAVABMAC4AZABhAHQAJgBhAG0AcAA7AFIARQBQAFQAWQBQAEUAPQBw
AHIAbwB0AGUAaQBuACYAYQBtAHAAOwBfAHMAaQBnAHQAaAByAGUAcwBoAG8AbABkAD0AMAAuADAA
NQAmAGEAbQBwADsAUgBFAFAATwBSAFQAPQA1ADAAJgBhAG0AcAA7AHMAZQBzAHMAaQBvAG4ASQBE
AD0AZwB1AGUAcwB0AF8AZwB1AGUAcwB0AHMAZQBzAHMAaQBvAG4AIwBIAGkAdAAzADgAIgA+ADMA
OAA8AC8AYQA+ADwAbwA6AHAAPgA8AC8AbwA6AHAAPgA8AC8AcwBwAGEAbgA+ADwALwBiAD4APAAv
AHAAPgANAAoAIAAgADwALwB0AGQAPgANAAoAIAAgADwAdABkACAAdwBpAGQAdABoAD0AMQA2ACAA
cwB0AHkAbABlAD0AJwB3AGkAZAB0AGgAOgAxADIALgAwAHAAdAA7AGIAYQBjAGsAZwByAG8AdQBu
AGQAOgAjAEMAQwBDAEMAQwBDADsAcABhAGQAZABpAG4AZwA6AC4ANwA1AHAAdAAgAC4ANwA1AHAA
dAAgAC4ANwA1AHAAdAAgAC4ANwA1AHAAdAAnAD4ADQAKACAAIAA8AHAAIABjAGwAYQBzAHMAPQBN
AHMAbwBOAG8AcgBtAGEAbAAgAGEAbABpAGcAbgA9AGMAZQBuAHQAZQByACAAcwB0AHkAbABlAD0A
JwB0AGUAeAB0AC0AYQBsAGkAZwBuADoAYwBlAG4AdABlAHIAJwA+ADwAYgA+ADwAcwBwAGEAbgAN
AAoAIAAgAHMAdAB5AGwAZQA9ACcAbQBzAG8ALQBmAGEAcgBlAGEAcwB0AC0AZgBvAG4AdAAtAGYA
YQBtAGkAbAB5ADoAIgBUAGkAbQBlAHMAIABOAGUAdwAgAFIAbwBtAGEAbgAiACcAPgA8AGEADQAK
ACAAIABoAHIAZQBmAD0AIgBoAHQAdABwADoALwAvAHcAdwB3AC4AbQBhAHQAcgBpAHgAcwBjAGkA
ZQBuAGMAZQAuAGMAbwBtAC8AYwBnAGkALwBtAGEAcwB0AGUAcgBfAHIAZQBzAHUAbAB0AHMALgBw
AGwAPwBmAGkAbABlAD0ALgAuACUAMgBGAGQAYQB0AGEAJQAyAEYAMgAwADEANQAxADIAMgA0ACUA
MgBGAEYAVABUAHAAZgBhAFQAVABMAC4AZABhAHQAJgBhAG0AcAA7AFIARQBQAFQAWQBQAEUAPQBw
AHIAbwB0AGUAaQBuACYAYQBtAHAAOwBfAHMAaQBnAHQAaAByAGUAcwBoAG8AbABkAD0AMAAuADAA
NQAmAGEAbQBwADsAUgBFAFAATwBSAFQAPQA1ADAAJgBhAG0AcAA7AHMAZQBzAHMAaQBvAG4ASQBE
AD0AZwB1AGUAcwB0AF8AZwB1AGUAcwB0AHMAZQBzAHMAaQBvAG4AIwBIAGkAdAAzADkAIgA+ADMA
OQA8AC8AYQA+ADwAbwA6AHAAPgA8AC8AbwA6AHAAPgA8AC8AcwBwAGEAbgA+ADwALwBiAD4APAAv
AHAAPgANAAoAIAAgADwALwB0AGQAPgANAAoAIAAgADwAdABkACAAdwBpAGQAdABoAD0AMQA2ACAA
cwB0AHkAbABlAD0AJwB3AGkAZAB0AGgAOgAxADIALgAwAHAAdAA7AGIAYQBjAGsAZwByAG8AdQBu
AGQAOgAjAEMAQwBDAEMAQwBDADsAcABhAGQAZABpAG4AZwA6AC4ANwA1AHAAdAAgAC4ANwA1AHAA
dAAgAC4ANwA1AHAAdAAgAC4ANwA1AHAAdAAnAD4ADQAKACAAIAA8AHAAIABjAGwAYQBzAHMAPQBN
AHMAbwBOAG8AcgBtAGEAbAAgAGEAbABpAGcAbgA9AGMAZQBuAHQAZQByACAAcwB0AHkAbABlAD0A
JwB0AGUAeAB0AC0AYQBsAGkAZwBuADoAYwBlAG4AdABlAHIAJwA+ADwAYgA+ADwAcwBwAGEAbgAN
AAoAIAAgAHMAdAB5AGwAZQA9ACcAbQBzAG8ALQBmAGEAcgBlAGEAcwB0AC0AZgBvAG4AdAAtAGYA
YQBtAGkAbAB5ADoAIgBUAGkAbQBlAHMAIABOAGUAdwAgAFIAbwBtAGEAbgAiACcAPgA8AGEADQAK
ACAAIABoAHIAZQBmAD0AIgBoAHQAdABwADoALwAvAHcAdwB3AC4AbQBhAHQAcgBpAHgAcwBjAGkA
ZQBuAGMAZQAuAGMAbwBtAC8AYwBnAGkALwBtAGEAcwB0AGUAcgBfAHIAZQBzAHUAbAB0AHMALgBw
AGwAPwBmAGkAbABlAD0ALgAuACUAMgBGAGQAYQB0AGEAJQAyAEYAMgAwADEANQAxADIAMgA0ACUA
MgBGAEYAVABUAHAAZgBhAFQAVABMAC4AZABhAHQAJgBhAG0AcAA7AFIARQBQAFQAWQBQAEUAPQBw
AHIAbwB0AGUAaQBuACYAYQBtAHAAOwBfAHMAaQBnAHQAaAByAGUAcwBoAG8AbABkAD0AMAAuADAA
NQAmAGEAbQBwADsAUgBFAFAATwBSAFQAPQA1ADAAJgBhAG0AcAA7AHMAZQBzAHMAaQBvAG4ASQBE
AD0AZwB1AGUAcwB0AF8AZwB1AGUAcwB0AHMAZQBzAHMAaQBvAG4AIwBIAGkAdAA0ADAAIgA+ADQA
MAA8AC8AYQA+ADwAbwA6AHAAPgA8AC8AbwA6AHAAPgA8AC8AcwBwAGEAbgA+ADwALwBiAD4APAAv
AHAAPgANAAoAIAAgADwALwB0AGQAPgANAAoAIAAgADwAdABkACAAdwBpAGQAdABoAD0AMQA2ACAA
cwB0AHkAbABlAD0AJwB3AGkAZAB0AGgAOgAxADIALgAwAHAAdAA7AGIAYQBjAGsAZwByAG8AdQBu
AGQAOgAjAEMAQwBDAEMAQwBDADsAcABhAGQAZABpAG4AZwA6AC4ANwA1AHAAdAAgAC4ANwA1AHAA
dAAgAC4ANwA1AHAAdAAgAC4ANwA1AHAAdAAnAD4ADQAKACAAIAA8AHAAIABjAGwAYQBzAHMAPQBN
AHMAbwBOAG8AcgBtAGEAbAAgAGEAbABpAGcAbgA9AGMAZQBuAHQAZQByACAAcwB0AHkAbABlAD0A
JwB0AGUAeAB0AC0AYQBsAGkAZwBuADoAYwBlAG4AdABlAHIAJwA+ADwAYgA+ADwAcwBwAGEAbgAN
AAoAIAAgAHMAdAB5AGwAZQA9ACcAbQBzAG8ALQBmAGEAcgBlAGEAcwB0AC0AZgBvAG4AdAAtAGYA
YQBtAGkAbAB5ADoAIgBUAGkAbQBlAHMAIABOAGUAdwAgAFIAbwBtAGEAbgAiACcAPgA8AGEADQAK
ACAAIABoAHIAZQBmAD0AIgBoAHQAdABwADoALwAvAHcAdwB3AC4AbQBhAHQAcgBpAHgAcwBjAGkA
ZQBuAGMAZQAuAGMAbwBtAC8AYwBnAGkALwBtAGEAcwB0AGUAcgBfAHIAZQBzAHUAbAB0AHMALgBw
AGwAPwBmAGkAbABlAD0ALgAuACUAMgBGAGQAYQB0AGEAJQAyAEYAMgAwADEANQAxADIAMgA0ACUA
MgBGAEYAVABUAHAAZgBhAFQAVABMAC4AZABhAHQAJgBhAG0AcAA7AFIARQBQAFQAWQBQAEUAPQBw
AHIAbwB0AGUAaQBuACYAYQBtAHAAOwBfAHMAaQBnAHQAaAByAGUAcwBoAG8AbABkAD0AMAAuADAA
NQAmAGEAbQBwADsAUgBFAFAATwBSAFQAPQA1ADAAJgBhAG0AcAA7AHMAZQBzAHMAaQBvAG4ASQBE
AD0AZwB1AGUAcwB0AF8AZwB1AGUAcwB0AHMAZQBzAHMAaQBvAG4AIwBIAGkAdAA0ADEAIgA+ADQA
MQA8AC8AYQA+ADwAbwA6AHAAPgA8AC8AbwA6AHAAPgA8AC8AcwBwAGEAbgA+ADwALwBiAD4APAAv
AHAAPgANAAoAIAAgADwALwB0AGQAPgANAAoAIAAgADwAdABkACAAdwBpAGQAdABoAD0AMQA2ACAA
cwB0AHkAbABlAD0AJwB3AGkAZAB0AGgAOgAxADIALgAwAHAAdAA7AGIAYQBjAGsAZwByAG8AdQBu
AGQAOgAjAEMAQwBDAEMAQwBDADsAcABhAGQAZABpAG4AZwA6AC4ANwA1AHAAdAAgAC4ANwA1AHAA
dAAgAC4ANwA1AHAAdAAgAC4ANwA1AHAAdAAnAD4ADQAKACAAIAA8AHAAIABjAGwAYQBzAHMAPQBN
AHMAbwBOAG8AcgBtAGEAbAAgAGEAbABpAGcAbgA9AGMAZQBuAHQAZQByACAAcwB0AHkAbABlAD0A
JwB0AGUAeAB0AC0AYQBsAGkAZwBuADoAYwBlAG4AdABlAHIAJwA+ADwAYgA+ADwAcwBwAGEAbgAN
AAoAIAAgAHMAdAB5AGwAZQA9ACcAbQBzAG8ALQBmAGEAcgBlAGEAcwB0AC0AZgBvAG4AdAAtAGYA
YQBtAGkAbAB5ADoAIgBUAGkAbQBlAHMAIABOAGUAdwAgAFIAbwBtAGEAbgAiACcAPgA8AGEADQAK
ACAAIABoAHIAZQBmAD0AIgBoAHQAdABwADoALwAvAHcAdwB3AC4AbQBhAHQAcgBpAHgAcwBjAGkA
ZQBuAGMAZQAuAGMAbwBtAC8AYwBnAGkALwBtAGEAcwB0AGUAcgBfAHIAZQBzAHUAbAB0AHMALgBw
AGwAPwBmAGkAbABlAD0ALgAuACUAMgBGAGQAYQB0AGEAJQAyAEYAMgAwADEANQAxADIAMgA0ACUA
MgBGAEYAVABUAHAAZgBhAFQAVABMAC4AZABhAHQAJgBhAG0AcAA7AFIARQBQAFQAWQBQAEUAPQBw
AHIAbwB0AGUAaQBuACYAYQBtAHAAOwBfAHMAaQBnAHQAaAByAGUAcwBoAG8AbABkAD0AMAAuADAA
NQAmAGEAbQBwADsAUgBFAFAATwBSAFQAPQA1ADAAJgBhAG0AcAA7AHMAZQBzAHMAaQBvAG4ASQBE
AD0AZwB1AGUAcwB0AF8AZwB1AGUAcwB0AHMAZQBzAHMAaQBvAG4AIwBIAGkAdAA0ADIAIgA+ADQA
MgA8AC8AYQA+ADwAbwA6AHAAPgA8AC8AbwA6AHAAPgA8AC8AcwBwAGEAbgA+ADwALwBiAD4APAAv
AHAAPgANAAoAIAAgADwALwB0AGQAPgANAAoAIAAgADwAdABkACAAdwBpAGQAdABoAD0AMQA2ACAA
cwB0AHkAbABlAD0AJwB3AGkAZAB0AGgAOgAxADIALgAwAHAAdAA7AGIAYQBjAGsAZwByAG8AdQBu
AGQAOgAjAEMAQwBDAEMAQwBDADsAcABhAGQAZABpAG4AZwA6AC4ANwA1AHAAdAAgAC4ANwA1AHAA
dAAgAC4ANwA1AHAAdAAgAC4ANwA1AHAAdAAnAD4ADQAKACAAIAA8AHAAIABjAGwAYQBzAHMAPQBN
AHMAbwBOAG8AcgBtAGEAbAAgAGEAbABpAGcAbgA9AGMAZQBuAHQAZQByACAAcwB0AHkAbABlAD0A
JwB0AGUAeAB0AC0AYQBsAGkAZwBuADoAYwBlAG4AdABlAHIAJwA+ADwAYgA+ADwAcwBwAGEAbgAN
AAoAIAAgAHMAdAB5AGwAZQA9ACcAbQBzAG8ALQBmAGEAcgBlAGEAcwB0AC0AZgBvAG4AdAAtAGYA
YQBtAGkAbAB5ADoAIgBUAGkAbQBlAHMAIABOAGUAdwAgAFIAbwBtAGEAbgAiACcAPgA8AGEADQAK
ACAAIABoAHIAZQBmAD0AIgBoAHQAdABwADoALwAvAHcAdwB3AC4AbQBhAHQAcgBpAHgAcwBjAGkA
ZQBuAGMAZQAuAGMAbwBtAC8AYwBnAGkALwBtAGEAcwB0AGUAcgBfAHIAZQBzAHUAbAB0AHMALgBw
AGwAPwBmAGkAbABlAD0ALgAuACUAMgBGAGQAYQB0AGEAJQAyAEYAMgAwADEANQAxADIAMgA0ACUA
MgBGAEYAVABUAHAAZgBhAFQAVABMAC4AZABhAHQAJgBhAG0AcAA7AFIARQBQAFQAWQBQAEUAPQBw
AHIAbwB0AGUAaQBuACYAYQBtAHAAOwBfAHMAaQBnAHQAaAByAGUAcwBoAG8AbABkAD0AMAAuADAA
NQAmAGEAbQBwADsAUgBFAFAATwBSAFQAPQA1ADAAJgBhAG0AcAA7AHMAZQBzAHMAaQBvAG4ASQBE
AD0AZwB1AGUAcwB0AF8AZwB1AGUAcwB0AHMAZQBzAHMAaQBvAG4AIwBIAGkAdAA0ADMAIgA+ADQA
MwA8AC8AYQA+ADwAbwA6AHAAPgA8AC8AbwA6AHAAPgA8AC8AcwBwAGEAbgA+ADwALwBiAD4APAAv
AHAAPgANAAoAIAAgADwALwB0AGQAPgANAAoAIAAgADwAdABkACAAdwBpAGQAdABoAD0AMQA2ACAA
cwB0AHkAbABlAD0AJwB3AGkAZAB0AGgAOgAxADIALgAwAHAAdAA7AGIAYQBjAGsAZwByAG8AdQBu
AGQAOgAjAEMAQwBDAEMAQwBDADsAcABhAGQAZABpAG4AZwA6AC4ANwA1AHAAdAAgAC4ANwA1AHAA
dAAgAC4ANwA1AHAAdAAgAC4ANwA1AHAAdAAnAD4ADQAKACAAIAA8AHAAIABjAGwAYQBzAHMAPQBN
AHMAbwBOAG8AcgBtAGEAbAAgAGEAbABpAGcAbgA9AGMAZQBuAHQAZQByACAAcwB0AHkAbABlAD0A
JwB0AGUAeAB0AC0AYQBsAGkAZwBuADoAYwBlAG4AdABlAHIAJwA+ADwAYgA+ADwAcwBwAGEAbgAN
AAoAIAAgAHMAdAB5AGwAZQA9ACcAbQBzAG8ALQBmAGEAcgBlAGEAcwB0AC0AZgBvAG4AdAAtAGYA
YQBtAGkAbAB5ADoAIgBUAGkAbQBlAHMAIABOAGUAdwAgAFIAbwBtAGEAbgAiACcAPgA8AGEADQAK
ACAAIABoAHIAZQBmAD0AIgBoAHQAdABwADoALwAvAHcAdwB3AC4AbQBhAHQAcgBpAHgAcwBjAGkA
ZQBuAGMAZQAuAGMAbwBtAC8AYwBnAGkALwBtAGEAcwB0AGUAcgBfAHIAZQBzAHUAbAB0AHMALgBw
AGwAPwBmAGkAbABlAD0ALgAuACUAMgBGAGQAYQB0AGEAJQAyAEYAMgAwADEANQAxADIAMgA0ACUA
MgBGAEYAVABUAHAAZgBhAFQAVABMAC4AZABhAHQAJgBhAG0AcAA7AFIARQBQAFQAWQBQAEUAPQBw
AHIAbwB0AGUAaQBuACYAYQBtAHAAOwBfAHMAaQBnAHQAaAByAGUAcwBoAG8AbABkAD0AMAAuADAA
NQAmAGEAbQBwADsAUgBFAFAATwBSAFQAPQA1ADAAJgBhAG0AcAA7AHMAZQBzAHMAaQBvAG4ASQBE
AD0AZwB1AGUAcwB0AF8AZwB1AGUAcwB0AHMAZQBzAHMAaQBvAG4AIwBIAGkAdAA0ADQAIgA+ADQA
NAA8AC8AYQA+ADwAbwA6AHAAPgA8AC8AbwA6AHAAPgA8AC8AcwBwAGEAbgA+ADwALwBiAD4APAAv
AHAAPgANAAoAIAAgADwALwB0AGQAPgANAAoAIAAgADwAdABkACAAdwBpAGQAdABoAD0AMQA2ACAA
cwB0AHkAbABlAD0AJwB3AGkAZAB0AGgAOgAxADIALgAwAHAAdAA7AGIAYQBjAGsAZwByAG8AdQBu
AGQAOgAjAEMAQwBDAEMAQwBDADsAcABhAGQAZABpAG4AZwA6AC4ANwA1AHAAdAAgAC4ANwA1AHAA
dAAgAC4ANwA1AHAAdAAgAC4ANwA1AHAAdAAnAD4ADQAKACAAIAA8AHAAIABjAGwAYQBzAHMAPQBN
AHMAbwBOAG8AcgBtAGEAbAAgAGEAbABpAGcAbgA9AGMAZQBuAHQAZQByACAAcwB0AHkAbABlAD0A
JwB0AGUAeAB0AC0AYQBsAGkAZwBuADoAYwBlAG4AdABlAHIAJwA+ADwAYgA+ADwAcwBwAGEAbgAN
AAoAIAAgAHMAdAB5AGwAZQA9ACcAbQBzAG8ALQBmAGEAcgBlAGEAcwB0AC0AZgBvAG4AdAAtAGYA
YQBtAGkAbAB5ADoAIgBUAGkAbQBlAHMAIABOAGUAdwAgAFIAbwBtAGEAbgAiACcAPgA8AGEADQAK
ACAAIABoAHIAZQBmAD0AIgBoAHQAdABwADoALwAvAHcAdwB3AC4AbQBhAHQAcgBpAHgAcwBjAGkA
ZQBuAGMAZQAuAGMAbwBtAC8AYwBnAGkALwBtAGEAcwB0AGUAcgBfAHIAZQBzAHUAbAB0AHMALgBw
AGwAPwBmAGkAbABlAD0ALgAuACUAMgBGAGQAYQB0AGEAJQAyAEYAMgAwADEANQAxADIAMgA0ACUA
MgBGAEYAVABUAHAAZgBhAFQAVABMAC4AZABhAHQAJgBhAG0AcAA7AFIARQBQAFQAWQBQAEUAPQBw
AHIAbwB0AGUAaQBuACYAYQBtAHAAOwBfAHMAaQBnAHQAaAByAGUAcwBoAG8AbABkAD0AMAAuADAA
NQAmAGEAbQBwADsAUgBFAFAATwBSAFQAPQA1ADAAJgBhAG0AcAA7AHMAZQBzAHMAaQBvAG4ASQBE
AD0AZwB1AGUAcwB0AF8AZwB1AGUAcwB0AHMAZQBzAHMAaQBvAG4AIwBIAGkAdAA0ADUAIgA+ADQA
NQA8AC8AYQA+ADwAbwA6AHAAPgA8AC8AbwA6AHAAPgA8AC8AcwBwAGEAbgA+ADwALwBiAD4APAAv
AHAAPgANAAoAIAAgADwALwB0AGQAPgANAAoAIAAgADwAdABkACAAdwBpAGQAdABoAD0AMQA2ACAA
cwB0AHkAbABlAD0AJwB3AGkAZAB0AGgAOgAxADIALgAwAHAAdAA7AGIAYQBjAGsAZwByAG8AdQBu
AGQAOgAjAEMAQwBDAEMAQwBDADsAcABhAGQAZABpAG4AZwA6AC4ANwA1AHAAdAAgAC4ANwA1AHAA
dAAgAC4ANwA1AHAAdAAgAC4ANwA1AHAAdAAnAD4ADQAKACAAIAA8AHAAIABjAGwAYQBzAHMAPQBN
AHMAbwBOAG8AcgBtAGEAbAAgAGEAbABpAGcAbgA9AGMAZQBuAHQAZQByACAAcwB0AHkAbABlAD0A
JwB0AGUAeAB0AC0AYQBsAGkAZwBuADoAYwBlAG4AdABlAHIAJwA+ADwAYgA+ADwAcwBwAGEAbgAN
AAoAIAAgAHMAdAB5AGwAZQA9ACcAbQBzAG8ALQBmAGEAcgBlAGEAcwB0AC0AZgBvAG4AdAAtAGYA
YQBtAGkAbAB5ADoAIgBUAGkAbQBlAHMAIABOAGUAdwAgAFIAbwBtAGEAbgAiACcAPgA8AGEADQAK
ACAAIABoAHIAZQBmAD0AIgBoAHQAdABwADoALwAvAHcAdwB3AC4AbQBhAHQAcgBpAHgAcwBjAGkA
ZQBuAGMAZQAuAGMAbwBtAC8AYwBnAGkALwBtAGEAcwB0AGUAcgBfAHIAZQBzAHUAbAB0AHMALgBw
AGwAPwBmAGkAbABlAD0ALgAuACUAMgBGAGQAYQB0AGEAJQAyAEYAMgAwADEANQAxADIAMgA0ACUA
MgBGAEYAVABUAHAAZgBhAFQAVABMAC4AZABhAHQAJgBhAG0AcAA7AFIARQBQAFQAWQBQAEUAPQBw
AHIAbwB0AGUAaQBuACYAYQBtAHAAOwBfAHMAaQBnAHQAaAByAGUAcwBoAG8AbABkAD0AMAAuADAA
NQAmAGEAbQBwADsAUgBFAFAATwBSAFQAPQA1ADAAJgBhAG0AcAA7AHMAZQBzAHMAaQBvAG4ASQBE
AD0AZwB1AGUAcwB0AF8AZwB1AGUAcwB0AHMAZQBzAHMAaQBvAG4AIwBIAGkAdAA0ADYAIgA+ADQA
NgA8AC8AYQA+ADwAbwA6AHAAPgA8AC8AbwA6AHAAPgA8AC8AcwBwAGEAbgA+ADwALwBiAD4APAAv
AHAAPgANAAoAIAAgADwALwB0AGQAPgANAAoAIAAgADwAdABkACAAdwBpAGQAdABoAD0AMQA2ACAA
cwB0AHkAbABlAD0AJwB3AGkAZAB0AGgAOgAxADIALgAwAHAAdAA7AGIAYQBjAGsAZwByAG8AdQBu
AGQAOgAjAEMAQwBDAEMAQwBDADsAcABhAGQAZABpAG4AZwA6AC4ANwA1AHAAdAAgAC4ANwA1AHAA
dAAgAC4ANwA1AHAAdAAgAC4ANwA1AHAAdAAnAD4ADQAKACAAIAA8AHAAIABjAGwAYQBzAHMAPQBN
AHMAbwBOAG8AcgBtAGEAbAAgAGEAbABpAGcAbgA9AGMAZQBuAHQAZQByACAAcwB0AHkAbABlAD0A
JwB0AGUAeAB0AC0AYQBsAGkAZwBuADoAYwBlAG4AdABlAHIAJwA+ADwAYgA+ADwAcwBwAGEAbgAN
AAoAIAAgAHMAdAB5AGwAZQA9ACcAbQBzAG8ALQBmAGEAcgBlAGEAcwB0AC0AZgBvAG4AdAAtAGYA
YQBtAGkAbAB5ADoAIgBUAGkAbQBlAHMAIABOAGUAdwAgAFIAbwBtAGEAbgAiACcAPgA8AGEADQAK
ACAAIABoAHIAZQBmAD0AIgBoAHQAdABwADoALwAvAHcAdwB3AC4AbQBhAHQAcgBpAHgAcwBjAGkA
ZQBuAGMAZQAuAGMAbwBtAC8AYwBnAGkALwBtAGEAcwB0AGUAcgBfAHIAZQBzAHUAbAB0AHMALgBw
AGwAPwBmAGkAbABlAD0ALgAuACUAMgBGAGQAYQB0AGEAJQAyAEYAMgAwADEANQAxADIAMgA0ACUA
MgBGAEYAVABUAHAAZgBhAFQAVABMAC4AZABhAHQAJgBhAG0AcAA7AFIARQBQAFQAWQBQAEUAPQBw
AHIAbwB0AGUAaQBuACYAYQBtAHAAOwBfAHMAaQBnAHQAaAByAGUAcwBoAG8AbABkAD0AMAAuADAA
NQAmAGEAbQBwADsAUgBFAFAATwBSAFQAPQA1ADAAJgBhAG0AcAA7AHMAZQBzAHMAaQBvAG4ASQBE
AD0AZwB1AGUAcwB0AF8AZwB1AGUAcwB0AHMAZQBzAHMAaQBvAG4AIwBIAGkAdAA0ADcAIgA+ADQA
NwA8AC8AYQA+ADwAbwA6AHAAPgA8AC8AbwA6AHAAPgA8AC8AcwBwAGEAbgA+ADwALwBiAD4APAAv
AHAAPgANAAoAIAAgADwALwB0AGQAPgANAAoAIAAgADwAdABkACAAdwBpAGQAdABoAD0AMQA2ACAA
cwB0AHkAbABlAD0AJwB3AGkAZAB0AGgAOgAxADIALgAwAHAAdAA7AGIAYQBjAGsAZwByAG8AdQBu
AGQAOgAjAEMAQwBDAEMAQwBDADsAcABhAGQAZABpAG4AZwA6AC4ANwA1AHAAdAAgAC4ANwA1AHAA
dAAgAC4ANwA1AHAAdAAgAC4ANwA1AHAAdAAnAD4ADQAKACAAIAA8AHAAIABjAGwAYQBzAHMAPQBN
AHMAbwBOAG8AcgBtAGEAbAAgAGEAbABpAGcAbgA9AGMAZQBuAHQAZQByACAAcwB0AHkAbABlAD0A
JwB0AGUAeAB0AC0AYQBsAGkAZwBuADoAYwBlAG4AdABlAHIAJwA+ADwAYgA+ADwAcwBwAGEAbgAN
AAoAIAAgAHMAdAB5AGwAZQA9ACcAbQBzAG8ALQBmAGEAcgBlAGEAcwB0AC0AZgBvAG4AdAAtAGYA
YQBtAGkAbAB5ADoAIgBUAGkAbQBlAHMAIABOAGUAdwAgAFIAbwBtAGEAbgAiACcAPgA8AGEADQAK
ACAAIABoAHIAZQBmAD0AIgBoAHQAdABwADoALwAvAHcAdwB3AC4AbQBhAHQAcgBpAHgAcwBjAGkA
ZQBuAGMAZQAuAGMAbwBtAC8AYwBnAGkALwBtAGEAcwB0AGUAcgBfAHIAZQBzAHUAbAB0AHMALgBw
AGwAPwBmAGkAbABlAD0ALgAuACUAMgBGAGQAYQB0AGEAJQAyAEYAMgAwADEANQAxADIAMgA0ACUA
MgBGAEYAVABUAHAAZgBhAFQAVABMAC4AZABhAHQAJgBhAG0AcAA7AFIARQBQAFQAWQBQAEUAPQBw
AHIAbwB0AGUAaQBuACYAYQBtAHAAOwBfAHMAaQBnAHQAaAByAGUAcwBoAG8AbABkAD0AMAAuADAA
NQAmAGEAbQBwADsAUgBFAFAATwBSAFQAPQA1ADAAJgBhAG0AcAA7AHMAZQBzAHMAaQBvAG4ASQBE
AD0AZwB1AGUAcwB0AF8AZwB1AGUAcwB0AHMAZQBzAHMAaQBvAG4AIwBIAGkAdAA0ADgAIgA+ADQA
OAA8AC8AYQA+ADwAbwA6AHAAPgA8AC8AbwA6AHAAPgA8AC8AcwBwAGEAbgA+ADwALwBiAD4APAAv
AHAAPgANAAoAIAAgADwALwB0AGQAPgANAAoAIAAgADwAdABkACAAdwBpAGQAdABoAD0AMQA2ACAA
cwB0AHkAbABlAD0AJwB3AGkAZAB0AGgAOgAxADIALgAwAHAAdAA7AGIAYQBjAGsAZwByAG8AdQBu
AGQAOgAjAEMAQwBDAEMAQwBDADsAcABhAGQAZABpAG4AZwA6AC4ANwA1AHAAdAAgAC4ANwA1AHAA
dAAgAC4ANwA1AHAAdAAgAC4ANwA1AHAAdAAnAD4ADQAKACAAIAA8AHAAIABjAGwAYQBzAHMAPQBN
AHMAbwBOAG8AcgBtAGEAbAAgAGEAbABpAGcAbgA9AGMAZQBuAHQAZQByACAAcwB0AHkAbABlAD0A
JwB0AGUAeAB0AC0AYQBsAGkAZwBuADoAYwBlAG4AdABlAHIAJwA+ADwAYgA+ADwAcwBwAGEAbgAN
AAoAIAAgAHMAdAB5AGwAZQA9ACcAbQBzAG8ALQBmAGEAcgBlAGEAcwB0AC0AZgBvAG4AdAAtAGYA
YQBtAGkAbAB5ADoAIgBUAGkAbQBlAHMAIABOAGUAdwAgAFIAbwBtAGEAbgAiACcAPgA8AGEADQAK
ACAAIABoAHIAZQBmAD0AIgBoAHQAdABwADoALwAvAHcAdwB3AC4AbQBhAHQAcgBpAHgAcwBjAGkA
ZQBuAGMAZQAuAGMAbwBtAC8AYwBnAGkALwBtAGEAcwB0AGUAcgBfAHIAZQBzAHUAbAB0AHMALgBw
AGwAPwBmAGkAbABlAD0ALgAuACUAMgBGAGQAYQB0AGEAJQAyAEYAMgAwADEANQAxADIAMgA0ACUA
MgBGAEYAVABUAHAAZgBhAFQAVABMAC4AZABhAHQAJgBhAG0AcAA7AFIARQBQAFQAWQBQAEUAPQBw
AHIAbwB0AGUAaQBuACYAYQBtAHAAOwBfAHMAaQBnAHQAaAByAGUAcwBoAG8AbABkAD0AMAAuADAA
NQAmAGEAbQBwADsAUgBFAFAATwBSAFQAPQA1ADAAJgBhAG0AcAA7AHMAZQBzAHMAaQBvAG4ASQBE
AD0AZwB1AGUAcwB0AF8AZwB1AGUAcwB0AHMAZQBzAHMAaQBvAG4AIwBIAGkAdAA0ADkAIgA+ADQA
OQA8AC8AYQA+ADwAbwA6AHAAPgA8AC8AbwA6AHAAPgA8AC8AcwBwAGEAbgA+ADwALwBiAD4APAAv
AHAAPgANAAoAIAAgADwALwB0AGQAPgANAAoAIAAgADwAdABkACAAdwBpAGQAdABoAD0AMQA2ACAA
cwB0AHkAbABlAD0AJwB3AGkAZAB0AGgAOgAxADIALgAwAHAAdAA7AGIAYQBjAGsAZwByAG8AdQBu
AGQAOgAjAEMAQwBDAEMAQwBDADsAcABhAGQAZABpAG4AZwA6AC4ANwA1AHAAdAAgAC4ANwA1AHAA
dAAgAC4ANwA1AHAAdAAgAC4ANwA1AHAAdAAnAD4ADQAKACAAIAA8AHAAIABjAGwAYQBzAHMAPQBN
AHMAbwBOAG8AcgBtAGEAbAAgAGEAbABpAGcAbgA9AGMAZQBuAHQAZQByACAAcwB0AHkAbABlAD0A
JwB0AGUAeAB0AC0AYQBsAGkAZwBuADoAYwBlAG4AdABlAHIAJwA+ADwAYgA+ADwAcwBwAGEAbgAN
AAoAIAAgAHMAdAB5AGwAZQA9ACcAbQBzAG8ALQBmAGEAcgBlAGEAcwB0AC0AZgBvAG4AdAAtAGYA
YQBtAGkAbAB5ADoAIgBUAGkAbQBlAHMAIABOAGUAdwAgAFIAbwBtAGEAbgAiACcAPgA8AGEADQAK
ACAAIABoAHIAZQBmAD0AIgBoAHQAdABwADoALwAvAHcAdwB3AC4AbQBhAHQAcgBpAHgAcwBjAGkA
ZQBuAGMAZQAuAGMAbwBtAC8AYwBnAGkALwBtAGEAcwB0AGUAcgBfAHIAZQBzAHUAbAB0AHMALgBw
AGwAPwBmAGkAbABlAD0ALgAuACUAMgBGAGQAYQB0AGEAJQAyAEYAMgAwADEANQAxADIAMgA0ACUA
MgBGAEYAVABUAHAAZgBhAFQAVABMAC4AZABhAHQAJgBhAG0AcAA7AFIARQBQAFQAWQBQAEUAPQBw
AHIAbwB0AGUAaQBuACYAYQBtAHAAOwBfAHMAaQBnAHQAaAByAGUAcwBoAG8AbABkAD0AMAAuADAA
NQAmAGEAbQBwADsAUgBFAFAATwBSAFQAPQA1ADAAJgBhAG0AcAA7AHMAZQBzAHMAaQBvAG4ASQBE
AD0AZwB1AGUAcwB0AF8AZwB1AGUAcwB0AHMAZQBzAHMAaQBvAG4AIwBIAGkAdAA1ADAAIgA+ADUA
MAA8AC8AYQA+ADwAbwA6AHAAPgA8AC8AbwA6AHAAPgA8AC8AcwBwAGEAbgA+ADwALwBiAD4APAAv
AHAAPgANAAoAIAAgADwALwB0AGQAPgANAAoAIAA8AC8AdAByAD4ADQAKACAAPAB0AHIAIABzAHQA
eQBsAGUAPQAnAG0AcwBvAC0AeQBmAHQAaQAtAGkAcgBvAHcAOgAxACcAPgANAAoAIAAgADwAdABk
ACAAbgBvAHcAcgBhAHAAIABzAHQAeQBsAGUAPQAnAGIAYQBjAGsAZwByAG8AdQBuAGQAOgAjAEMA
QwBDAEMAQwBDADsAcABhAGQAZABpAG4AZwA6AC4ANwA1AHAAdAAgAC4ANwA1AHAAdAAgAC4ANwA1
AHAAdAAgAC4ANwA1AHAAdAAnAD4ADQAKACAAIAA8AHAAIABjAGwAYQBzAHMAPQBNAHMAbwBOAG8A
cgBtAGEAbAA+ADwAYgA+ADwAcwBwAGEAbgAgAHMAdAB5AGwAZQA9ACcAbQBzAG8ALQBmAGEAcgBl
AGEAcwB0AC0AZgBvAG4AdAAtAGYAYQBtAGkAbAB5ADoAIgBUAGkAbQBlAHMAIABOAGUAdwAgAFIA
bwBtAGEAbgAiACcAPgA8AEkATgBQAFUAVAAgAFQAWQBQAEUAPQAiAGMAaABlAGMAawBiAG8AeAAi
ACAAQwBIAEUAQwBLAEUARAAgAE4AQQBNAEUAPQAiAFEAVQBFACIAIABWAEEATABVAEUAPQAiADcA
NAA2AC4AMwA2ADkANwA5ADUAIABmAHIAbwBtACgANwA0ADcALgAzADcANwAwADcAMQAsADEAKwAp
ACAAaQBuAHQAZQBuAHMAaQB0AHkAKAAyADMAMAAuADIAMQA0ADgAKQAgAHEAdQBlAHIAeQAoADEA
KQAiAD4APABhAA0ACgAgACAAaAByAGUAZgA9ACIAaAB0AHQAcAA6AC8ALwB3AHcAdwAuAG0AYQB0
AHIAaQB4AHMAYwBpAGUAbgBjAGUALgBjAG8AbQAvAGMAZwBpAC8AbQBhAHMAdABlAHIAXwByAGUA
cwB1AGwAdABzAC4AcABsAD8AZgBpAGwAZQA9AC4ALgAlADIARgBkAGEAdABhACUAMgBGADIAMAAx
ADUAMQAyADIANAAlADIARgBGAFQAVABwAGYAYQBUAFQATAAuAGQAYQB0ACYAYQBtAHAAOwBSAEUA
UABUAFkAUABFAD0AcAByAG8AdABlAGkAbgAmAGEAbQBwADsAXwBzAGkAZwB0AGgAcgBlAHMAaABv
AGwAZAA9ADAALgAwADUAJgBhAG0AcAA7AFIARQBQAE8AUgBUAD0ANQAwACYAYQBtAHAAOwBzAGUA
cwBzAGkAbwBuAEkARAA9AGcAdQBlAHMAdABfAGcAdQBlAHMAdABzAGUAcwBzAGkAbwBuACMAUQB1
AGUAcgB5ADEAIgA+ADcANAA3AC4AMwA3ADcAMQA8AC8AYQA+AA0ACgAgACAAKAAxACsAKQAgADwA
LwBzAHAAYQBuAD4APAAvAGIAPgA8AHMAcABhAG4AIABzAHQAeQBsAGUAPQAnAG0AcwBvAC0AZgBh
AHIAZQBhAHMAdAAtAGYAbwBuAHQALQBmAGEAbQBpAGwAeQA6ACIAVABpAG0AZQBzACAATgBlAHcA
IABSAG8AbQBhAG4AIgAnAD4APABvADoAcAA+ADwALwBvADoAcAA+ADwALwBzAHAAYQBuAD4APAAv
AHAAPgANAAoAIAAgADwALwB0AGQAPgANAAoAIAAgADwAdABkACAAcwB0AHkAbABlAD0AJwBwAGEA
ZABkAGkAbgBnADoALgA3ADUAcAB0ACAALgA3ADUAcAB0ACAALgA3ADUAcAB0ACAALgA3ADUAcAB0
ACcAPgANAAoAIAAgADwAcAAgAGMAbABhAHMAcwA9AE0AcwBvAE4AbwByAG0AYQBsAD4APABzAHAA
YQBuACAAcwB0AHkAbABlAD0AJwBtAHMAbwAtAGYAYQByAGUAYQBzAHQALQBmAG8AbgB0AC0AZgBh
AG0AaQBsAHkAOgAiAFQAaQBtAGUAcwAgAE4AZQB3ACAAUgBvAG0AYQBuACIAJwA+ACYAbgBiAHMA
cAA7ADwAbwA6AHAAPgA8AC8AbwA6AHAAPgA8AC8AcwBwAGEAbgA+ADwALwBwAD4ADQAKACAAIAA8
AC8AdABkAD4ADQAKACAAIAA8AHQAZAAgAHMAdAB5AGwAZQA9ACcAcABhAGQAZABpAG4AZwA6AC4A
NwA1AHAAdAAgAC4ANwA1AHAAdAAgAC4ANwA1AHAAdAAgAC4ANwA1AHAAdAAnAD4ADQAKACAAIAA8
AHAAIABjAGwAYQBzAHMAPQBNAHMAbwBOAG8AcgBtAGEAbAA+ADwAcwBwAGEAbgAgAHMAdAB5AGwA
ZQA9ACcAbQBzAG8ALQBmAGEAcgBlAGEAcwB0AC0AZgBvAG4AdAAtAGYAYQBtAGkAbAB5ADoAIgBU
AGkAbQBlAHMAIABOAGUAdwAgAFIAbwBtAGEAbgAiACcAPgAmAG4AYgBzAHAAOwA8AG8AOgBwAD4A
PAAvAG8AOgBwAD4APAAvAHMAcABhAG4APgA8AC8AcAA+AA0ACgAgACAAPAAvAHQAZAA+AA0ACgAg
ACAAPAB0AGQAIABzAHQAeQBsAGUAPQAnAHAAYQBkAGQAaQBuAGcAOgAuADcANQBwAHQAIAAuADcA
NQBwAHQAIAAuADcANQBwAHQAIAAuADcANQBwAHQAJwA+AA0ACgAgACAAPABwACAAYwBsAGEAcwBz
AD0ATQBzAG8ATgBvAHIAbQBhAGwAPgA8AHMAcABhAG4AIABzAHQAeQBsAGUAPQAnAG0AcwBvAC0A
ZgBhAHIAZQBhAHMAdAAtAGYAbwBuAHQALQBmAGEAbQBpAGwAeQA6ACIAVABpAG0AZQBzACAATgBl
AHcAIABSAG8AbQBhAG4AIgAnAD4AJgBuAGIAcwBwADsAPABvADoAcAA+ADwALwBvADoAcAA+ADwA
LwBzAHAAYQBuAD4APAAvAHAAPgANAAoAIAAgADwALwB0AGQAPgANAAoAIAAgADwAdABkACAAcwB0
AHkAbABlAD0AJwBwAGEAZABkAGkAbgBnADoALgA3ADUAcAB0ACAALgA3ADUAcAB0ACAALgA3ADUA
cAB0ACAALgA3ADUAcAB0ACcAPgANAAoAIAAgADwAcAAgAGMAbABhAHMAcwA9AE0AcwBvAE4AbwBy
AG0AYQBsAD4APABzAHAAYQBuACAAcwB0AHkAbABlAD0AJwBtAHMAbwAtAGYAYQByAGUAYQBzAHQA
LQBmAG8AbgB0AC0AZgBhAG0AaQBsAHkAOgAiAFQAaQBtAGUAcwAgAE4AZQB3ACAAUgBvAG0AYQBu
ACIAJwA+ACYAbgBiAHMAcAA7ADwAbwA6AHAAPgA8AC8AbwA6AHAAPgA8AC8AcwBwAGEAbgA+ADwA
LwBwAD4ADQAKACAAIAA8AC8AdABkAD4ADQAKACAAIAA8AHQAZAAgAHMAdAB5AGwAZQA9ACcAcABh
AGQAZABpAG4AZwA6AC4ANwA1AHAAdAAgAC4ANwA1AHAAdAAgAC4ANwA1AHAAdAAgAC4ANwA1AHAA
dAAnAD4ADQAKACAAIAA8AHAAIABjAGwAYQBzAHMAPQBNAHMAbwBOAG8AcgBtAGEAbAA+ADwAcwBw
AGEAbgAgAHMAdAB5AGwAZQA9ACcAbQBzAG8ALQBmAGEAcgBlAGEAcwB0AC0AZgBvAG4AdAAtAGYA
YQBtAGkAbAB5ADoAIgBUAGkAbQBlAHMAIABOAGUAdwAgAFIAbwBtAGEAbgAiACcAPgAmAG4AYgBz
AHAAOwA8AG8AOgBwAD4APAAvAG8AOgBwAD4APAAvAHMAcABhAG4APgA8AC8AcAA+AA0ACgAgACAA
PAAvAHQAZAA+AA0ACgAgACAAPAB0AGQAIABzAHQAeQBsAGUAPQAnAHAAYQBkAGQAaQBuAGcAOgAu
ADcANQBwAHQAIAAuADcANQBwAHQAIAAuADcANQBwAHQAIAAuADcANQBwAHQAJwA+AA0ACgAgACAA
PABwACAAYwBsAGEAcwBzAD0ATQBzAG8ATgBvAHIAbQBhAGwAIABhAGwAaQBnAG4APQBjAGUAbgB0
AGUAcgAgAHMAdAB5AGwAZQA9ACcAdABlAHgAdAAtAGEAbABpAGcAbgA6AGMAZQBuAHQAZQByACcA
PgA8AGEADQAKACAAIABoAHIAZQBmAD0AIgBoAHQAdABwADoALwAvAHcAdwB3AC4AbQBhAHQAcgBp
AHgAcwBjAGkAZQBuAGMAZQAuAGMAbwBtAC8AYwBnAGkALwBwAHIAbwB0AGUAaQBuAF8AdgBpAGUA
dwAuAHAAbAA/AGYAaQBsAGUAPQAuAC4AJQAyAEYAZABhAHQAYQAlADIARgAyADAAMQA1ADEAMgAy
ADQAJQAyAEYARgBUAFQAcABmAGEAVABUAEwALgBkAGEAdAAmAGEAbQBwADsAaABpAHQAPQA1ACYA
YQBtAHAAOwBkAGIAXwBpAGQAeAA9ADEAJgBhAG0AcAA7AHMAZQBzAHMAaQBvAG4ASQBEAD0AZwB1
AGUAcwB0AF8AZwB1AGUAcwB0AHMAZQBzAHMAaQBvAG4AIgANAAoAIAAgAHQAYQByAGcAZQB0AD0A
IgBfAGIAbABhAG4AawAiAD4APABzAHAAYQBuACAAcwB0AHkAbABlAD0AJwBtAHMAbwAtAGYAYQBy
AGUAYQBzAHQALQBmAG8AbgB0AC0AZgBhAG0AaQBsAHkAOgAiAFQAaQBtAGUAcwAgAE4AZQB3ACAA
UgBvAG0AYQBuACIAOwANAAoAIAAgAG0AcwBvAC0AbgBvAC0AcAByAG8AbwBmADoAeQBlAHMAOwB0
AGUAeAB0AC0AZABlAGMAbwByAGEAdABpAG8AbgA6AG4AbwBuAGUAOwB0AGUAeAB0AC0AdQBuAGQA
ZQByAGwAaQBuAGUAOgBuAG8AbgBlACcAPgA8ACEALQAtAFsAaQBmACAAZwB0AGUAIAB2AG0AbAAg
ADEAXQA+ADwAdgA6AHMAaABhAHAAZQANAAoAIAAgACAAaQBkAD0AIgAgBDgEQQRDBD0EPgQ6BF8A
eAAwADAAMgAwAF8AMQAzACIAIABvADoAcwBwAGkAZAA9ACIAXwB4ADAAMAAwADAAXwBpADEAMwAx
ADMAIgAgAHQAeQBwAGUAPQAiACMAXwB4ADAAMAAwADAAXwB0ADcANQAiACAAYQBsAHQAPQAiAGgA
dAB0AHAAOgAvAC8AdwB3AHcALgBtAGEAdAByAGkAeABzAGMAaQBlAG4AYwBlAC4AYwBvAG0ALwBp
AG0AYQBnAGUAcwAvAGMAeQBhAG4AXwBiAGEAbABsAF8AdwBoAGkAdABlAC4AZwBpAGYAIgANAAoA
IAAgACAAaAByAGUAZgA9ACIAaAB0AHQAcAA6AC8ALwB3AHcAdwAuAG0AYQB0AHIAaQB4AHMAYwBp
AGUAbgBjAGUALgBjAG8AbQAvAGMAZwBpAC8AcAByAG8AdABlAGkAbgBfAHYAaQBlAHcALgBwAGwA
PwBmAGkAbABlAD0ALgAuACUAMgBGAGQAYQB0AGEAJQAyAEYAMgAwADEANQAxADIAMgA0ACUAMgBG
AEYAVABUAHAAZgBhAFQAVABMAC4AZABhAHQAJgBhAG0AcAA7AGgAaQB0AD0ANQAmAGEAbQBwADsA
ZABiAF8AaQBkAHgAPQAxACYAYQBtAHAAOwBzAGUAcwBzAGkAbwBuAEkARAA9AGcAdQBlAHMAdABf
AGcAdQBlAHMAdABzAGUAcwBzAGkAbwBuACIADQAKACAAIAAgAHQAYQByAGcAZQB0AD0AIgBfAGIA
bABhAG4AawAiACAAcwB0AHkAbABlAD0AJwB3AGkAZAB0AGgAOgAxADIAcAB0ADsAaABlAGkAZwBo
AHQAOgAxADIAcAB0ADsAdgBpAHMAaQBiAGkAbABpAHQAeQA6AHYAaQBzAGkAYgBsAGUAOwANAAoA
IAAgACAAbQBzAG8ALQB3AHIAYQBwAC0AcwB0AHkAbABlADoAcwBxAHUAYQByAGUAJwAgAG8AOgBi
AHUAdAB0AG8AbgA9ACIAdAAiAD4ADQAKACAAIAAgADwAdgA6AGkAbQBhAGcAZQBkAGEAdABhACAA
cwByAGMAPQAiAE0AYQBzAGMAbwB0AFUAbgBpAHAAcgBvAHQAaAB1AG0AYQBuADIANAAuAGYAaQBs
AGUAcwAvAGkAbQBhAGcAZQAwADAAMwAuAGcAaQBmACIAIABvADoAdABpAHQAbABlAD0AIgBjAHkA
YQBuAF8AYgBhAGwAbABfAHcAaABpAHQAZQAiAC8APgANAAoAIAAgADwALwB2ADoAcwBoAGEAcABl
AD4APAAhAFsAZQBuAGQAaQBmAF0ALQAtAD4APAAhAFsAaQBmACAAIQB2AG0AbABdAD4APABzAHAA
YQBuACAAcwB0AHkAbABlAD0AJwBtAHMAbwAtAGkAZwBuAG8AcgBlADoAdgBnAGwAYQB5AG8AdQB0
ACcAPgA8AGkAbQBnAA0ACgAgACAAYgBvAHIAZABlAHIAPQAwACAAdwBpAGQAdABoAD0AMQA2ACAA
aABlAGkAZwBoAHQAPQAxADYAIABzAHIAYwA9ACIATQBhAHMAYwBvAHQAVQBuAGkAcAByAG8AdABo
AHUAbQBhAG4AMgA0AC4AZgBpAGwAZQBzAC8AaQBtAGEAZwBlADAAMAAzAC4AZwBpAGYAIgANAAoA
IAAgAGEAbAB0AD0AIgBoAHQAdABwADoALwAvAHcAdwB3AC4AbQBhAHQAcgBpAHgAcwBjAGkAZQBu
AGMAZQAuAGMAbwBtAC8AaQBtAGEAZwBlAHMALwBjAHkAYQBuAF8AYgBhAGwAbABfAHcAaABpAHQA
ZQAuAGcAaQBmACIAIAB2ADoAcwBoAGEAcABlAHMAPQAiACAEOARBBEMEPQQ+BDoEXwB4ADAAMAAy
ADAAXwAxADMAIgA+ADwALwBzAHAAYQBuAD4APAAhAFsAZQBuAGQAaQBmAF0APgA8AC8AcwBwAGEA
bgA+ADwALwBhAD4APABzAHAAYQBuAA0ACgAgACAAcwB0AHkAbABlAD0AJwBtAHMAbwAtAGYAYQBy
AGUAYQBzAHQALQBmAG8AbgB0AC0AZgBhAG0AaQBsAHkAOgAiAFQAaQBtAGUAcwAgAE4AZQB3ACAA
UgBvAG0AYQBuACIAJwA+ADwAbwA6AHAAPgA8AC8AbwA6AHAAPgA8AC8AcwBwAGEAbgA+ADwALwBw
AD4ADQAKACAAIAA8AC8AdABkAD4ADQAKACAAIAA8AHQAZAAgAHMAdAB5AGwAZQA9ACcAcABhAGQA
ZABpAG4AZwA6AC4ANwA1AHAAdAAgAC4ANwA1AHAAdAAgAC4ANwA1AHAAdAAgAC4ANwA1AHAAdAAn
AD4ADQAKACAAIAA8AHAAIABjAGwAYQBzAHMAPQBNAHMAbwBOAG8AcgBtAGEAbAA+ADwAcwBwAGEA
bgAgAHMAdAB5AGwAZQA9ACcAbQBzAG8ALQBmAGEAcgBlAGEAcwB0AC0AZgBvAG4AdAAtAGYAYQBt
AGkAbAB5ADoAIgBUAGkAbQBlAHMAIABOAGUAdwAgAFIAbwBtAGEAbgAiACcAPgAmAG4AYgBzAHAA
OwA8AG8AOgBwAD4APAAvAG8AOgBwAD4APAAvAHMAcABhAG4APgA8AC8AcAA+AA0ACgAgACAAPAAv
AHQAZAA+AA0ACgAgACAAPAB0AGQAIABzAHQAeQBsAGUAPQAnAHAAYQBkAGQAaQBuAGcAOgAuADcA
NQBwAHQAIAAuADcANQBwAHQAIAAuADcANQBwAHQAIAAuADcANQBwAHQAJwA+AA0ACgAgACAAPABw
ACAAYwBsAGEAcwBzAD0ATQBzAG8ATgBvAHIAbQBhAGwAPgA8AHMAcABhAG4AIABzAHQAeQBsAGUA
PQAnAG0AcwBvAC0AZgBhAHIAZQBhAHMAdAAtAGYAbwBuAHQALQBmAGEAbQBpAGwAeQA6ACIAVABp
AG0AZQBzACAATgBlAHcAIABSAG8AbQBhAG4AIgAnAD4AJgBuAGIAcwBwADsAPABvADoAcAA+ADwA
LwBvADoAcAA+ADwALwBzAHAAYQBuAD4APAAvAHAAPgANAAoAIAAgADwALwB0AGQAPgANAAoAIAAg
ADwAdABkACAAcwB0AHkAbABlAD0AJwBwAGEAZABkAGkAbgBnADoALgA3ADUAcAB0ACAALgA3ADUA
cAB0ACAALgA3ADUAcAB0ACAALgA3ADUAcAB0ACcAPgANAAoAIAAgADwAcAAgAGMAbABhAHMAcwA9
AE0AcwBvAE4AbwByAG0AYQBsAD4APABzAHAAYQBuACAAcwB0AHkAbABlAD0AJwBtAHMAbwAtAGYA
YQByAGUAYQBzAHQALQBmAG8AbgB0AC0AZgBhAG0AaQBsAHkAOgAiAFQAaQBtAGUAcwAgAE4AZQB3
ACAAUgBvAG0AYQBuACIAJwA+ACYAbgBiAHMAcAA7ADwAbwA6AHAAPgA8AC8AbwA6AHAAPgA8AC8A
cwBwAGEAbgA+ADwALwBwAD4ADQAKACAAIAA8AC8AdABkAD4ADQAKACAAIAA8AHQAZAAgAHMAdAB5
AGwAZQA9ACcAcABhAGQAZABpAG4AZwA6AC4ANwA1AHAAdAAgAC4ANwA1AHAAdAAgAC4ANwA1AHAA
dAAgAC4ANwA1AHAAdAAnAD4ADQAKACAAIAA8AHAAIABjAGwAYQBzAHMAPQBNAHMAbwBOAG8AcgBt
AGEAbAA+ADwAcwBwAGEAbgAgAHMAdAB5AGwAZQA9ACcAbQBzAG8ALQBmAGEAcgBlAGEAcwB0AC0A
ZgBvAG4AdAAtAGYAYQBtAGkAbAB5ADoAIgBUAGkAbQBlAHMAIABOAGUAdwAgAFIAbwBtAGEAbgAi
ACcAPgAmAG4AYgBzAHAAOwA8AG8AOgBwAD4APAAvAG8AOgBwAD4APAAvAHMAcABhAG4APgA8AC8A
cAA+AA0ACgAgACAAPAAvAHQAZAA+AA0ACgAgACAAPAB0AGQAIABzAHQAeQBsAGUAPQAnAHAAYQBk
AGQAaQBuAGcAOgAuADcANQBwAHQAIAAuADcANQBwAHQAIAAuADcANQBwAHQAIAAuADcANQBwAHQA
JwA+AA0ACgAgACAAPABwACAAYwBsAGEAcwBzAD0ATQBzAG8ATgBvAHIAbQBhAGwAPgA8AHMAcABh
AG4AIABzAHQAeQBsAGUAPQAnAG0AcwBvAC0AZgBhAHIAZQBhAHMAdAAtAGYAbwBuAHQALQBmAGEA
bQBpAGwAeQA6ACIAVABpAG0AZQBzACAATgBlAHcAIABSAG8AbQBhAG4AIgAnAD4AJgBuAGIAcwBw
ADsAPABvADoAcAA+ADwALwBvADoAcAA+ADwALwBzAHAAYQBuAD4APAAvAHAAPgANAAoAIAAgADwA
LwB0AGQAPgANAAoAIAAgADwAdABkACAAcwB0AHkAbABlAD0AJwBwAGEAZABkAGkAbgBnADoALgA3
ADUAcAB0ACAALgA3ADUAcAB0ACAALgA3ADUAcAB0ACAALgA3ADUAcAB0ACcAPgANAAoAIAAgADwA
cAAgAGMAbABhAHMAcwA9AE0AcwBvAE4AbwByAG0AYQBsAD4APABzAHAAYQBuACAAcwB0AHkAbABl
AD0AJwBtAHMAbwAtAGYAYQByAGUAYQBzAHQALQBmAG8AbgB0AC0AZgBhAG0AaQBsAHkAOgAiAFQA
aQBtAGUAcwAgAE4AZQB3ACAAUgBvAG0AYQBuACIAJwA+ACYAbgBiAHMAcAA7ADwAbwA6AHAAPgA8
AC8AbwA6AHAAPgA8AC8AcwBwAGEAbgA+ADwALwBwAD4ADQAKACAAIAA8AC8AdABkAD4ADQAKACAA
IAA8AHQAZAAgAHMAdAB5AGwAZQA9ACcAcABhAGQAZABpAG4AZwA6AC4ANwA1AHAAdAAgAC4ANwA1
AHAAdAAgAC4ANwA1AHAAdAAgAC4ANwA1AHAAdAAnAD4ADQAKACAAIAA8AHAAIABjAGwAYQBzAHMA
PQBNAHMAbwBOAG8AcgBtAGEAbAA+ADwAcwBwAGEAbgAgAHMAdAB5AGwAZQA9ACcAbQBzAG8ALQBm
AGEAcgBlAGEAcwB0AC0AZgBvAG4AdAAtAGYAYQBtAGkAbAB5ADoAIgBUAGkAbQBlAHMAIABOAGUA
dwAgAFIAbwBtAGEAbgAiACcAPgAmAG4AYgBzAHAAOwA8AG8AOgBwAD4APAAvAG8AOgBwAD4APAAv
AHMAcABhAG4APgA8AC8AcAA+AA0ACgAgACAAPAAvAHQAZAA+AA0ACgAgACAAPAB0AGQAIABzAHQA
eQBsAGUAPQAnAHAAYQBkAGQAaQBuAGcAOgAuADcANQBwAHQAIAAuADcANQBwAHQAIAAuADcANQBw
AHQAIAAuADcANQBwAHQAJwA+AA0ACgAgACAAPABwACAAYwBsAGEAcwBzAD0ATQBzAG8ATgBvAHIA
bQBhAGwAPgA8AHMAcABhAG4AIABzAHQAeQBsAGUAPQAnAG0AcwBvAC0AZgBhAHIAZQBhAHMAdAAt
AGYAbwBuAHQALQBmAGEAbQBpAGwAeQA6ACIAVABpAG0AZQBzACAATgBlAHcAIABSAG8AbQBhAG4A
IgAnAD4AJgBuAGIAcwBwADsAPABvADoAcAA+ADwALwBvADoAcAA+ADwALwBzAHAAYQBuAD4APAAv
AHAAPgANAAoAIAAgADwALwB0AGQAPgANAAoAIAAgADwAdABkACAAcwB0AHkAbABlAD0AJwBwAGEA
ZABkAGkAbgBnADoALgA3ADUAcAB0ACAALgA3ADUAcAB0ACAALgA3ADUAcAB0ACAALgA3ADUAcAB0
ACcAPgANAAoAIAAgADwAcAAgAGMAbABhAHMAcwA9AE0AcwBvAE4AbwByAG0AYQBsACAAYQBsAGkA
ZwBuAD0AYwBlAG4AdABlAHIAIABzAHQAeQBsAGUAPQAnAHQAZQB4AHQALQBhAGwAaQBnAG4AOgBj
AGUAbgB0AGUAcgAnAD4APABhAA0ACgAgACAAaAByAGUAZgA9ACIAaAB0AHQAcAA6AC8ALwB3AHcA
dwAuAG0AYQB0AHIAaQB4AHMAYwBpAGUAbgBjAGUALgBjAG8AbQAvAGMAZwBpAC8AcAByAG8AdABl
AGkAbgBfAHYAaQBlAHcALgBwAGwAPwBmAGkAbABlAD0ALgAuACUAMgBGAGQAYQB0AGEAJQAyAEYA
MgAwADEANQAxADIAMgA0ACUAMgBGAEYAVABUAHAAZgBhAFQAVABMAC4AZABhAHQAJgBhAG0AcAA7
AGgAaQB0AD0AMQA0ACYAYQBtAHAAOwBkAGIAXwBpAGQAeAA9ADEAJgBhAG0AcAA7AHMAZQBzAHMA
aQBvAG4ASQBEAD0AZwB1AGUAcwB0AF8AZwB1AGUAcwB0AHMAZQBzAHMAaQBvAG4AIgANAAoAIAAg
AHQAYQByAGcAZQB0AD0AIgBfAGIAbABhAG4AawAiAD4APABzAHAAYQBuACAAcwB0AHkAbABlAD0A
JwBtAHMAbwAtAGYAYQByAGUAYQBzAHQALQBmAG8AbgB0AC0AZgBhAG0AaQBsAHkAOgAiAFQAaQBt
AGUAcwAgAE4AZQB3ACAAUgBvAG0AYQBuACIAOwANAAoAIAAgAG0AcwBvAC0AbgBvAC0AcAByAG8A
bwBmADoAeQBlAHMAOwB0AGUAeAB0AC0AZABlAGMAbwByAGEAdABpAG8AbgA6AG4AbwBuAGUAOwB0
AGUAeAB0AC0AdQBuAGQAZQByAGwAaQBuAGUAOgBuAG8AbgBlACcAPgA8ACEALQAtAFsAaQBmACAA
ZwB0AGUAIAB2AG0AbAAgADEAXQA+ADwAdgA6AHMAaABhAHAAZQANAAoAIAAgACAAaQBkAD0AIgAg
BDgEQQRDBD0EPgQ6BF8AeAAwADAAMgAwAF8AMQA0ACIAIABvADoAcwBwAGkAZAA9ACIAXwB4ADAA
MAAwADAAXwBpADEAMwAxADIAIgAgAHQAeQBwAGUAPQAiACMAXwB4ADAAMAAwADAAXwB0ADcANQAi
ACAAYQBsAHQAPQAiAGgAdAB0AHAAOgAvAC8AdwB3AHcALgBtAGEAdAByAGkAeABzAGMAaQBlAG4A
YwBlAC4AYwBvAG0ALwBpAG0AYQBnAGUAcwAvAGMAeQBhAG4AXwBiAGEAbABsAF8AdwBoAGkAdABl
AC4AZwBpAGYAIgANAAoAIAAgACAAaAByAGUAZgA9ACIAaAB0AHQAcAA6AC8ALwB3AHcAdwAuAG0A
YQB0AHIAaQB4AHMAYwBpAGUAbgBjAGUALgBjAG8AbQAvAGMAZwBpAC8AcAByAG8AdABlAGkAbgBf
AHYAaQBlAHcALgBwAGwAPwBmAGkAbABlAD0ALgAuACUAMgBGAGQAYQB0AGEAJQAyAEYAMgAwADEA
NQAxADIAMgA0ACUAMgBGAEYAVABUAHAAZgBhAFQAVABMAC4AZABhAHQAJgBhAG0AcAA7AGgAaQB0
AD0AMQA0ACYAYQBtAHAAOwBkAGIAXwBpAGQAeAA9ADEAJgBhAG0AcAA7AHMAZQBzAHMAaQBvAG4A
SQBEAD0AZwB1AGUAcwB0AF8AZwB1AGUAcwB0AHMAZQBzAHMAaQBvAG4AIgANAAoAIAAgACAAdABh
AHIAZwBlAHQAPQAiAF8AYgBsAGEAbgBrACIAIABzAHQAeQBsAGUAPQAnAHcAaQBkAHQAaAA6ADEA
MgBwAHQAOwBoAGUAaQBnAGgAdAA6ADEAMgBwAHQAOwB2AGkAcwBpAGIAaQBsAGkAdAB5ADoAdgBp
AHMAaQBiAGwAZQA7AA0ACgAgACAAIABtAHMAbwAtAHcAcgBhAHAALQBzAHQAeQBsAGUAOgBzAHEA
dQBhAHIAZQAnACAAbwA6AGIAdQB0AHQAbwBuAD0AIgB0ACIAPgANAAoAIAAgACAAPAB2ADoAaQBt
AGEAZwBlAGQAYQB0AGEAIABzAHIAYwA9ACIATQBhAHMAYwBvAHQAVQBuAGkAcAByAG8AdABoAHUA
bQBhAG4AMgA0AC4AZgBpAGwAZQBzAC8AaQBtAGEAZwBlADAAMAAzAC4AZwBpAGYAIgAgAG8AOgB0
AGkAdABsAGUAPQAiAGMAeQBhAG4AXwBiAGEAbABsAF8AdwBoAGkAdABlACIALwA+AA0ACgAgACAA
PAAvAHYAOgBzAGgAYQBwAGUAPgA8ACEAWwBlAG4AZABpAGYAXQAtAC0APgA8ACEAWwBpAGYAIAAh
AHYAbQBsAF0APgA8AHMAcABhAG4AIABzAHQAeQBsAGUAPQAnAG0AcwBvAC0AaQBnAG4AbwByAGUA
OgB2AGcAbABhAHkAbwB1AHQAJwA+ADwAaQBtAGcADQAKACAAIABiAG8AcgBkAGUAcgA9ADAAIAB3
AGkAZAB0AGgAPQAxADYAIABoAGUAaQBnAGgAdAA9ADEANgAgAHMAcgBjAD0AIgBNAGEAcwBjAG8A
dABVAG4AaQBwAHIAbwB0AGgAdQBtAGEAbgAyADQALgBmAGkAbABlAHMALwBpAG0AYQBnAGUAMAAw
ADMALgBnAGkAZgAiAA0ACgAgACAAYQBsAHQAPQAiAGgAdAB0AHAAOgAvAC8AdwB3AHcALgBtAGEA
dAByAGkAeABzAGMAaQBlAG4AYwBlAC4AYwBvAG0ALwBpAG0AYQBnAGUAcwAvAGMAeQBhAG4AXwBi
AGEAbABsAF8AdwBoAGkAdABlAC4AZwBpAGYAIgAgAHYAOgBzAGgAYQBwAGUAcwA9ACIAIAQ4BEEE
QwQ9BD4EOgRfAHgAMAAwADIAMABfADEANAAiAD4APAAvAHMAcABhAG4APgA8ACEAWwBlAG4AZABp
AGYAXQA+ADwALwBzAHAAYQBuAD4APAAvAGEAPgA8AHMAcABhAG4ADQAKACAAIABzAHQAeQBsAGUA
PQAnAG0AcwBvAC0AZgBhAHIAZQBhAHMAdAAtAGYAbwBuAHQALQBmAGEAbQBpAGwAeQA6ACIAVABp
AG0AZQBzACAATgBlAHcAIABSAG8AbQBhAG4AIgAnAD4APABvADoAcAA+ADwALwBvADoAcAA+ADwA
LwBzAHAAYQBuAD4APAAvAHAAPgANAAoAIAAgADwALwB0AGQAPgANAAoAIAAgADwAdABkACAAcwB0
AHkAbABlAD0AJwBwAGEAZABkAGkAbgBnADoALgA3ADUAcAB0ACAALgA3ADUAcAB0ACAALgA3ADUA
cAB0ACAALgA3ADUAcAB0ACcAPgANAAoAIAAgADwAcAAgAGMAbABhAHMAcwA9AE0AcwBvAE4AbwBy
AG0AYQBsAD4APABzAHAAYQBuACAAcwB0AHkAbABlAD0AJwBtAHMAbwAtAGYAYQByAGUAYQBzAHQA
LQBmAG8AbgB0AC0AZgBhAG0AaQBsAHkAOgAiAFQAaQBtAGUAcwAgAE4AZQB3ACAAUgBvAG0AYQBu
ACIAJwA+ACYAbgBiAHMAcAA7ADwAbwA6AHAAPgA8AC8AbwA6AHAAPgA8AC8AcwBwAGEAbgA+ADwA
LwBwAD4ADQAKACAAIAA8AC8AdABkAD4ADQAKACAAIAA8AHQAZAAgAHMAdAB5AGwAZQA9ACcAcABh
AGQAZABpAG4AZwA6AC4ANwA1AHAAdAAgAC4ANwA1AHAAdAAgAC4ANwA1AHAAdAAgAC4ANwA1AHAA
dAAnAD4ADQAKACAAIAA8AHAAIABjAGwAYQBzAHMAPQBNAHMAbwBOAG8AcgBtAGEAbAA+ADwAcwBw
AGEAbgAgAHMAdAB5AGwAZQA9ACcAbQBzAG8ALQBmAGEAcgBlAGEAcwB0AC0AZgBvAG4AdAAtAGYA
YQBtAGkAbAB5ADoAIgBUAGkAbQBlAHMAIABOAGUAdwAgAFIAbwBtAGEAbgAiACcAPgAmAG4AYgBz
AHAAOwA8AG8AOgBwAD4APAAvAG8AOgBwAD4APAAvAHMAcABhAG4APgA8AC8AcAA+AA0ACgAgACAA
PAAvAHQAZAA+AA0ACgAgACAAPAB0AGQAIABzAHQAeQBsAGUAPQAnAHAAYQBkAGQAaQBuAGcAOgAu
ADcANQBwAHQAIAAuADcANQBwAHQAIAAuADcANQBwAHQAIAAuADcANQBwAHQAJwA+AA0ACgAgACAA
PABwACAAYwBsAGEAcwBzAD0ATQBzAG8ATgBvAHIAbQBhAGwAPgA8AHMAcABhAG4AIABzAHQAeQBs
AGUAPQAnAG0AcwBvAC0AZgBhAHIAZQBhAHMAdAAtAGYAbwBuAHQALQBmAGEAbQBpAGwAeQA6ACIA
VABpAG0AZQBzACAATgBlAHcAIABSAG8AbQBhAG4AIgAnAD4AJgBuAGIAcwBwADsAPABvADoAcAA+
ADwALwBvADoAcAA+ADwALwBzAHAAYQBuAD4APAAvAHAAPgANAAoAIAAgADwALwB0AGQAPgANAAoA
IAAgADwAdABkACAAcwB0AHkAbABlAD0AJwBwAGEAZABkAGkAbgBnADoALgA3ADUAcAB0ACAALgA3
ADUAcAB0ACAALgA3ADUAcAB0ACAALgA3ADUAcAB0ACcAPgANAAoAIAAgADwAcAAgAGMAbABhAHMA
cwA9AE0AcwBvAE4AbwByAG0AYQBsAD4APABzAHAAYQBuACAAcwB0AHkAbABlAD0AJwBtAHMAbwAt
AGYAYQByAGUAYQBzAHQALQBmAG8AbgB0AC0AZgBhAG0AaQBsAHkAOgAiAFQAaQBtAGUAcwAgAE4A
ZQB3ACAAUgBvAG0AYQBuACIAJwA+ACYAbgBiAHMAcAA7ADwAbwA6AHAAPgA8AC8AbwA6AHAAPgA8
AC8AcwBwAGEAbgA+ADwALwBwAD4ADQAKACAAIAA8AC8AdABkAD4ADQAKACAAIAA8AHQAZAAgAHMA
dAB5AGwAZQA9ACcAcABhAGQAZABpAG4AZwA6AC4ANwA1AHAAdAAgAC4ANwA1AHAAdAAgAC4ANwA1
AHAAdAAgAC4ANwA1AHAAdAAnAD4ADQAKACAAIAA8AHAAIABjAGwAYQBzAHMAPQBNAHMAbwBOAG8A
cgBtAGEAbAA+ADwAcwBwAGEAbgAgAHMAdAB5AGwAZQA9ACcAbQBzAG8ALQBmAGEAcgBlAGEAcwB0
AC0AZgBvAG4AdAAtAGYAYQBtAGkAbAB5ADoAIgBUAGkAbQBlAHMAIABOAGUAdwAgAFIAbwBtAGEA
bgAiACcAPgAmAG4AYgBzAHAAOwA8AG8AOgBwAD4APAAvAG8AOgBwAD4APAAvAHMAcABhAG4APgA8
AC8AcAA+AA0ACgAgACAAPAAvAHQAZAA+AA0ACgAgACAAPAB0AGQAIABzAHQAeQBsAGUAPQAnAHAA
YQBkAGQAaQBuAGcAOgAuADcANQBwAHQAIAAuADcANQBwAHQAIAAuADcANQBwAHQAIAAuADcANQBw
AHQAJwA+AA0ACgAgACAAPABwACAAYwBsAGEAcwBzAD0ATQBzAG8ATgBvAHIAbQBhAGwAPgA8AHMA
cABhAG4AIABzAHQAeQBsAGUAPQAnAG0AcwBvAC0AZgBhAHIAZQBhAHMAdAAtAGYAbwBuAHQALQBm
AGEAbQBpAGwAeQA6ACIAVABpAG0AZQBzACAATgBlAHcAIABSAG8AbQBhAG4AIgAnAD4AJgBuAGIA
cwBwADsAPABvADoAcAA+ADwALwBvADoAcAA+ADwALwBzAHAAYQBuAD4APAAvAHAAPgANAAoAIAAg
ADwALwB0AGQAPgANAAoAIAAgADwAdABkACAAcwB0AHkAbABlAD0AJwBwAGEAZABkAGkAbgBnADoA
LgA3ADUAcAB0ACAALgA3ADUAcAB0ACAALgA3ADUAcAB0ACAALgA3ADUAcAB0ACcAPgANAAoAIAAg
ADwAcAAgAGMAbABhAHMAcwA9AE0AcwBvAE4AbwByAG0AYQBsAD4APABzAHAAYQBuACAAcwB0AHkA
bABlAD0AJwBtAHMAbwAtAGYAYQByAGUAYQBzAHQALQBmAG8AbgB0AC0AZgBhAG0AaQBsAHkAOgAi
AFQAaQBtAGUAcwAgAE4AZQB3ACAAUgBvAG0AYQBuACIAJwA+ACYAbgBiAHMAcAA7ADwAbwA6AHAA
PgA8AC8AbwA6AHAAPgA8AC8AcwBwAGEAbgA+ADwALwBwAD4ADQAKACAAIAA8AC8AdABkAD4ADQAK
ACAAIAA8AHQAZAAgAHMAdAB5AGwAZQA9ACcAcABhAGQAZABpAG4AZwA6AC4ANwA1AHAAdAAgAC4A
NwA1AHAAdAAgAC4ANwA1AHAAdAAgAC4ANwA1AHAAdAAnAD4ADQAKACAAIAA8AHAAIABjAGwAYQBz
AHMAPQBNAHMAbwBOAG8AcgBtAGEAbAA+ADwAcwBwAGEAbgAgAHMAdAB5AGwAZQA9ACcAbQBzAG8A
LQBmAGEAcgBlAGEAcwB0AC0AZgBvAG4AdAAtAGYAYQBtAGkAbAB5ADoAIgBUAGkAbQBlAHMAIABO
AGUAdwAgAFIAbwBtAGEAbgAiACcAPgAmAG4AYgBzAHAAOwA8AG8AOgBwAD4APAAvAG8AOgBwAD4A
PAAvAHMAcABhAG4APgA8AC8AcAA+AA0ACgAgACAAPAAvAHQAZAA+AA0ACgAgACAAPAB0AGQAIABz
AHQAeQBsAGUAPQAnAHAAYQBkAGQAaQBuAGcAOgAuADcANQBwAHQAIAAuADcANQBwAHQAIAAuADcA
NQBwAHQAIAAuADcANQBwAHQAJwA+AA0ACgAgACAAPABwACAAYwBsAGEAcwBzAD0ATQBzAG8ATgBv
AHIAbQBhAGwAPgA8AHMAcABhAG4AIABzAHQAeQBsAGUAPQAnAG0AcwBvAC0AZgBhAHIAZQBhAHMA
dAAtAGYAbwBuAHQALQBmAGEAbQBpAGwAeQA6ACIAVABpAG0AZQBzACAATgBlAHcAIABSAG8AbQBh
AG4AIgAnAD4AJgBuAGIAcwBwADsAPABvADoAcAA+ADwALwBvADoAcAA+ADwALwBzAHAAYQBuAD4A
PAAvAHAAPgANAAoAIAAgADwALwB0AGQAPgANAAoAIAAgADwAdABkACAAcwB0AHkAbABlAD0AJwBw
AGEAZABkAGkAbgBnADoALgA3ADUAcAB0ACAALgA3ADUAcAB0ACAALgA3ADUAcAB0ACAALgA3ADUA
cAB0ACcAPgANAAoAIAAgADwAcAAgAGMAbABhAHMAcwA9AE0AcwBvAE4AbwByAG0AYQBsAD4APABz
AHAAYQBuACAAcwB0AHkAbABlAD0AJwBtAHMAbwAtAGYAYQByAGUAYQBzAHQALQBmAG8AbgB0AC0A
ZgBhAG0AaQBsAHkAOgAiAFQAaQBtAGUAcwAgAE4AZQB3ACAAUgBvAG0AYQBuACIAJwA+ACYAbgBi
AHMAcAA7ADwAbwA6AHAAPgA8AC8AbwA6AHAAPgA8AC8AcwBwAGEAbgA+ADwALwBwAD4ADQAKACAA
IAA8AC8AdABkAD4ADQAKACAAIAA8AHQAZAAgAHMAdAB5AGwAZQA9ACcAcABhAGQAZABpAG4AZwA6
AC4ANwA1AHAAdAAgAC4ANwA1AHAAdAAgAC4ANwA1AHAAdAAgAC4ANwA1AHAAdAAnAD4ADQAKACAA
IAA8AHAAIABjAGwAYQBzAHMAPQBNAHMAbwBOAG8AcgBtAGEAbAA+ADwAcwBwAGEAbgAgAHMAdAB5
AGwAZQA9ACcAbQBzAG8ALQBmAGEAcgBlAGEAcwB0AC0AZgBvAG4AdAAtAGYAYQBtAGkAbAB5ADoA
IgBUAGkAbQBlAHMAIABOAGUAdwAgAFIAbwBtAGEAbgAiACcAPgAmAG4AYgBzAHAAOwA8AG8AOgBw
AD4APAAvAG8AOgBwAD4APAAvAHMAcABhAG4APgA8AC8AcAA+AA0ACgAgACAAPAAvAHQAZAA+AA0A
CgAgACAAPAB0AGQAIABzAHQAeQBsAGUAPQAnAHAAYQBkAGQAaQBuAGcAOgAuADcANQBwAHQAIAAu
ADcANQBwAHQAIAAuADcANQBwAHQAIAAuADcANQBwAHQAJwA+AA0ACgAgACAAPABwACAAYwBsAGEA
cwBzAD0ATQBzAG8ATgBvAHIAbQBhAGwAPgA8AHMAcABhAG4AIABzAHQAeQBsAGUAPQAnAG0AcwBv
AC0AZgBhAHIAZQBhAHMAdAAtAGYAbwBuAHQALQBmAGEAbQBpAGwAeQA6ACIAVABpAG0AZQBzACAA
TgBlAHcAIABSAG8AbQBhAG4AIgAnAD4AJgBuAGIAcwBwADsAPABvADoAcAA+ADwALwBvADoAcAA+
ADwALwBzAHAAYQBuAD4APAAvAHAAPgANAAoAIAAgADwALwB0AGQAPgANAAoAIAAgADwAdABkACAA
cwB0AHkAbABlAD0AJwBwAGEAZABkAGkAbgBnADoALgA3ADUAcAB0ACAALgA3ADUAcAB0ACAALgA3
ADUAcAB0ACAALgA3ADUAcAB0ACcAPgANAAoAIAAgADwAcAAgAGMAbABhAHMAcwA9AE0AcwBvAE4A
bwByAG0AYQBsAD4APABzAHAAYQBuACAAcwB0AHkAbABlAD0AJwBtAHMAbwAtAGYAYQByAGUAYQBz
AHQALQBmAG8AbgB0AC0AZgBhAG0AaQBsAHkAOgAiAFQAaQBtAGUAcwAgAE4AZQB3ACAAUgBvAG0A
YQBuACIAJwA+ACYAbgBiAHMAcAA7ADwAbwA6AHAAPgA8AC8AbwA6AHAAPgA8AC8AcwBwAGEAbgA+
ADwALwBwAD4ADQAKACAAIAA8AC8AdABkAD4ADQAKACAAIAA8AHQAZAAgAHMAdAB5AGwAZQA9ACcA
cABhAGQAZABpAG4AZwA6AC4ANwA1AHAAdAAgAC4ANwA1AHAAdAAgAC4ANwA1AHAAdAAgAC4ANwA1
AHAAdAAnAD4ADQAKACAAIAA8AHAAIABjAGwAYQBzAHMAPQBNAHMAbwBOAG8AcgBtAGEAbAA+ADwA
cwBwAGEAbgAgAHMAdAB5AGwAZQA9ACcAbQBzAG8ALQBmAGEAcgBlAGEAcwB0AC0AZgBvAG4AdAAt
AGYAYQBtAGkAbAB5ADoAIgBUAGkAbQBlAHMAIABOAGUAdwAgAFIAbwBtAGEAbgAiACcAPgAmAG4A
YgBzAHAAOwA8AG8AOgBwAD4APAAvAG8AOgBwAD4APAAvAHMAcABhAG4APgA8AC8AcAA+AA0ACgAg
ACAAPAAvAHQAZAA+AA0ACgAgACAAPAB0AGQAIABzAHQAeQBsAGUAPQAnAHAAYQBkAGQAaQBuAGcA
OgAuADcANQBwAHQAIAAuADcANQBwAHQAIAAuADcANQBwAHQAIAAuADcANQBwAHQAJwA+AA0ACgAg
ACAAPABwACAAYwBsAGEAcwBzAD0ATQBzAG8ATgBvAHIAbQBhAGwAIABhAGwAaQBnAG4APQBjAGUA
bgB0AGUAcgAgAHMAdAB5AGwAZQA9ACcAdABlAHgAdAAtAGEAbABpAGcAbgA6AGMAZQBuAHQAZQBy
ACcAPgA8AGEADQAKACAAIABoAHIAZQBmAD0AIgBoAHQAdABwADoALwAvAHcAdwB3AC4AbQBhAHQA
cgBpAHgAcwBjAGkAZQBuAGMAZQAuAGMAbwBtAC8AYwBnAGkALwBwAHIAbwB0AGUAaQBuAF8AdgBp
AGUAdwAuAHAAbAA/AGYAaQBsAGUAPQAuAC4AJQAyAEYAZABhAHQAYQAlADIARgAyADAAMQA1ADEA
MgAyADQAJQAyAEYARgBUAFQAcABmAGEAVABUAEwALgBkAGEAdAAmAGEAbQBwADsAaABpAHQAPQAy
ADkAJgBhAG0AcAA7AGQAYgBfAGkAZAB4AD0AMQAmAGEAbQBwADsAcwBlAHMAcwBpAG8AbgBJAEQA
PQBnAHUAZQBzAHQAXwBnAHUAZQBzAHQAcwBlAHMAcwBpAG8AbgAiAA0ACgAgACAAdABhAHIAZwBl
AHQAPQAiAF8AYgBsAGEAbgBrACIAPgA8AHMAcABhAG4AIABzAHQAeQBsAGUAPQAnAG0AcwBvAC0A
ZgBhAHIAZQBhAHMAdAAtAGYAbwBuAHQALQBmAGEAbQBpAGwAeQA6ACIAVABpAG0AZQBzACAATgBl
AHcAIABSAG8AbQBhAG4AIgA7AA0ACgAgACAAbQBzAG8ALQBuAG8ALQBwAHIAbwBvAGYAOgB5AGUA
cwA7AHQAZQB4AHQALQBkAGUAYwBvAHIAYQB0AGkAbwBuADoAbgBvAG4AZQA7AHQAZQB4AHQALQB1
AG4AZABlAHIAbABpAG4AZQA6AG4AbwBuAGUAJwA+ADwAIQAtAC0AWwBpAGYAIABnAHQAZQAgAHYA
bQBsACAAMQBdAD4APAB2ADoAcwBoAGEAcABlAA0ACgAgACAAIABpAGQAPQAiACAEOARBBEMEPQQ+
BDoEXwB4ADAAMAAyADAAXwAxADUAIgAgAG8AOgBzAHAAaQBkAD0AIgBfAHgAMAAwADAAMABfAGkA
MQAzADEAMQAiACAAdAB5AHAAZQA9ACIAIwBfAHgAMAAwADAAMABfAHQANwA1ACIAIABhAGwAdAA9
ACIAaAB0AHQAcAA6AC8ALwB3AHcAdwAuAG0AYQB0AHIAaQB4AHMAYwBpAGUAbgBjAGUALgBjAG8A
bQAvAGkAbQBhAGcAZQBzAC8AYwB5AGEAbgBfAGIAYQBsAGwAXwB3AGgAaQB0AGUALgBnAGkAZgAi
AA0ACgAgACAAIABoAHIAZQBmAD0AIgBoAHQAdABwADoALwAvAHcAdwB3AC4AbQBhAHQAcgBpAHgA
cwBjAGkAZQBuAGMAZQAuAGMAbwBtAC8AYwBnAGkALwBwAHIAbwB0AGUAaQBuAF8AdgBpAGUAdwAu
AHAAbAA/AGYAaQBsAGUAPQAuAC4AJQAyAEYAZABhAHQAYQAlADIARgAyADAAMQA1ADEAMgAyADQA
JQAyAEYARgBUAFQAcABmAGEAVABUAEwALgBkAGEAdAAmAGEAbQBwADsAaABpAHQAPQAyADkAJgBh
AG0AcAA7AGQAYgBfAGkAZAB4AD0AMQAmAGEAbQBwADsAcwBlAHMAcwBpAG8AbgBJAEQAPQBnAHUA
ZQBzAHQAXwBnAHUAZQBzAHQAcwBlAHMAcwBpAG8AbgAiAA0ACgAgACAAIAB0AGEAcgBnAGUAdAA9
ACIAXwBiAGwAYQBuAGsAIgAgAHMAdAB5AGwAZQA9ACcAdwBpAGQAdABoADoAMQAyAHAAdAA7AGgA
ZQBpAGcAaAB0ADoAMQAyAHAAdAA7AHYAaQBzAGkAYgBpAGwAaQB0AHkAOgB2AGkAcwBpAGIAbABl
ADsADQAKACAAIAAgAG0AcwBvAC0AdwByAGEAcAAtAHMAdAB5AGwAZQA6AHMAcQB1AGEAcgBlACcA
IABvADoAYgB1AHQAdABvAG4APQAiAHQAIgA+AA0ACgAgACAAIAA8AHYAOgBpAG0AYQBnAGUAZABh
AHQAYQAgAHMAcgBjAD0AIgBNAGEAcwBjAG8AdABVAG4AaQBwAHIAbwB0AGgAdQBtAGEAbgAyADQA
LgBmAGkAbABlAHMALwBpAG0AYQBnAGUAMAAwADMALgBnAGkAZgAiACAAbwA6AHQAaQB0AGwAZQA9
ACIAYwB5AGEAbgBfAGIAYQBsAGwAXwB3AGgAaQB0AGUAIgAvAD4ADQAKACAAIAA8AC8AdgA6AHMA
aABhAHAAZQA+ADwAIQBbAGUAbgBkAGkAZgBdAC0ALQA+ADwAIQBbAGkAZgAgACEAdgBtAGwAXQA+
ADwAcwBwAGEAbgAgAHMAdAB5AGwAZQA9ACcAbQBzAG8ALQBpAGcAbgBvAHIAZQA6AHYAZwBsAGEA
eQBvAHUAdAAnAD4APABpAG0AZwANAAoAIAAgAGIAbwByAGQAZQByAD0AMAAgAHcAaQBkAHQAaAA9
ADEANgAgAGgAZQBpAGcAaAB0AD0AMQA2ACAAcwByAGMAPQAiAE0AYQBzAGMAbwB0AFUAbgBpAHAA
cgBvAHQAaAB1AG0AYQBuADIANAAuAGYAaQBsAGUAcwAvAGkAbQBhAGcAZQAwADAAMwAuAGcAaQBm
ACIADQAKACAAIABhAGwAdAA9ACIAaAB0AHQAcAA6AC8ALwB3AHcAdwAuAG0AYQB0AHIAaQB4AHMA
YwBpAGUAbgBjAGUALgBjAG8AbQAvAGkAbQBhAGcAZQBzAC8AYwB5AGEAbgBfAGIAYQBsAGwAXwB3
AGgAaQB0AGUALgBnAGkAZgAiACAAdgA6AHMAaABhAHAAZQBzAD0AIgAgBDgEQQRDBD0EPgQ6BF8A
eAAwADAAMgAwAF8AMQA1ACIAPgA8AC8AcwBwAGEAbgA+ADwAIQBbAGUAbgBkAGkAZgBdAD4APAAv
AHMAcABhAG4APgA8AC8AYQA+ADwAcwBwAGEAbgANAAoAIAAgAHMAdAB5AGwAZQA9ACcAbQBzAG8A
LQBmAGEAcgBlAGEAcwB0AC0AZgBvAG4AdAAtAGYAYQBtAGkAbAB5ADoAIgBUAGkAbQBlAHMAIABO
AGUAdwAgAFIAbwBtAGEAbgAiACcAPgA8AG8AOgBwAD4APAAvAG8AOgBwAD4APAAvAHMAcABhAG4A
PgA8AC8AcAA+AA0ACgAgACAAPAAvAHQAZAA+AA0ACgAgACAAPAB0AGQAIABzAHQAeQBsAGUAPQAn
AHAAYQBkAGQAaQBuAGcAOgAuADcANQBwAHQAIAAuADcANQBwAHQAIAAuADcANQBwAHQAIAAuADcA
NQBwAHQAJwA+AA0ACgAgACAAPABwACAAYwBsAGEAcwBzAD0ATQBzAG8ATgBvAHIAbQBhAGwAPgA8
AHMAcABhAG4AIABzAHQAeQBsAGUAPQAnAG0AcwBvAC0AZgBhAHIAZQBhAHMAdAAtAGYAbwBuAHQA
LQBmAGEAbQBpAGwAeQA6ACIAVABpAG0AZQBzACAATgBlAHcAIABSAG8AbQBhAG4AIgAnAD4AJgBu
AGIAcwBwADsAPABvADoAcAA+ADwALwBvADoAcAA+ADwALwBzAHAAYQBuAD4APAAvAHAAPgANAAoA
IAAgADwALwB0AGQAPgANAAoAIAAgADwAdABkACAAcwB0AHkAbABlAD0AJwBwAGEAZABkAGkAbgBn
ADoALgA3ADUAcAB0ACAALgA3ADUAcAB0ACAALgA3ADUAcAB0ACAALgA3ADUAcAB0ACcAPgANAAoA
IAAgADwAcAAgAGMAbABhAHMAcwA9AE0AcwBvAE4AbwByAG0AYQBsAD4APABzAHAAYQBuACAAcwB0
AHkAbABlAD0AJwBtAHMAbwAtAGYAYQByAGUAYQBzAHQALQBmAG8AbgB0AC0AZgBhAG0AaQBsAHkA
OgAiAFQAaQBtAGUAcwAgAE4AZQB3ACAAUgBvAG0AYQBuACIAJwA+ACYAbgBiAHMAcAA7ADwAbwA6
AHAAPgA8AC8AbwA6AHAAPgA8AC8AcwBwAGEAbgA+ADwALwBwAD4ADQAKACAAIAA8AC8AdABkAD4A
DQAKACAAIAA8AHQAZAAgAHMAdAB5AGwAZQA9ACcAcABhAGQAZABpAG4AZwA6AC4ANwA1AHAAdAAg
AC4ANwA1AHAAdAAgAC4ANwA1AHAAdAAgAC4ANwA1AHAAdAAnAD4ADQAKACAAIAA8AHAAIABjAGwA
YQBzAHMAPQBNAHMAbwBOAG8AcgBtAGEAbAA+ADwAcwBwAGEAbgAgAHMAdAB5AGwAZQA9ACcAbQBz
AG8ALQBmAGEAcgBlAGEAcwB0AC0AZgBvAG4AdAAtAGYAYQBtAGkAbAB5ADoAIgBUAGkAbQBlAHMA
IABOAGUAdwAgAFIAbwBtAGEAbgAiACcAPgAmAG4AYgBzAHAAOwA8AG8AOgBwAD4APAAvAG8AOgBw
AD4APAAvAHMAcABhAG4APgA8AC8AcAA+AA0ACgAgACAAPAAvAHQAZAA+AA0ACgAgACAAPAB0AGQA
IABzAHQAeQBsAGUAPQAnAHAAYQBkAGQAaQBuAGcAOgAuADcANQBwAHQAIAAuADcANQBwAHQAIAAu
ADcANQBwAHQAIAAuADcANQBwAHQAJwA+AA0ACgAgACAAPABwACAAYwBsAGEAcwBzAD0ATQBzAG8A
TgBvAHIAbQBhAGwAIABhAGwAaQBnAG4APQBjAGUAbgB0AGUAcgAgAHMAdAB5AGwAZQA9ACcAdABl
AHgAdAAtAGEAbABpAGcAbgA6AGMAZQBuAHQAZQByACcAPgA8AGEADQAKACAAIABoAHIAZQBmAD0A
IgBoAHQAdABwADoALwAvAHcAdwB3AC4AbQBhAHQAcgBpAHgAcwBjAGkAZQBuAGMAZQAuAGMAbwBt
AC8AYwBnAGkALwBwAHIAbwB0AGUAaQBuAF8AdgBpAGUAdwAuAHAAbAA/AGYAaQBsAGUAPQAuAC4A
JQAyAEYAZABhAHQAYQAlADIARgAyADAAMQA1ADEAMgAyADQAJQAyAEYARgBUAFQAcABmAGEAVABU
AEwALgBkAGEAdAAmAGEAbQBwADsAaABpAHQAPQAzADMAJgBhAG0AcAA7AGQAYgBfAGkAZAB4AD0A
MQAmAGEAbQBwADsAcwBlAHMAcwBpAG8AbgBJAEQAPQBnAHUAZQBzAHQAXwBnAHUAZQBzAHQAcwBl
AHMAcwBpAG8AbgAiAA0ACgAgACAAdABhAHIAZwBlAHQAPQAiAF8AYgBsAGEAbgBrACIAPgA8AHMA
cABhAG4AIABzAHQAeQBsAGUAPQAnAG0AcwBvAC0AZgBhAHIAZQBhAHMAdAAtAGYAbwBuAHQALQBm
AGEAbQBpAGwAeQA6ACIAVABpAG0AZQBzACAATgBlAHcAIABSAG8AbQBhAG4AIgA7AA0ACgAgACAA
bQBzAG8ALQBuAG8ALQBwAHIAbwBvAGYAOgB5AGUAcwA7AHQAZQB4AHQALQBkAGUAYwBvAHIAYQB0
AGkAbwBuADoAbgBvAG4AZQA7AHQAZQB4AHQALQB1AG4AZABlAHIAbABpAG4AZQA6AG4AbwBuAGUA
JwA+ADwAIQAtAC0AWwBpAGYAIABnAHQAZQAgAHYAbQBsACAAMQBdAD4APAB2ADoAcwBoAGEAcABl
AA0ACgAgACAAIABpAGQAPQAiACAEOARBBEMEPQQ+BDoEXwB4ADAAMAAyADAAXwAxADYAIgAgAG8A
OgBzAHAAaQBkAD0AIgBfAHgAMAAwADAAMABfAGkAMQAzADEAMAAiACAAdAB5AHAAZQA9ACIAIwBf
AHgAMAAwADAAMABfAHQANwA1ACIAIABhAGwAdAA9ACIAaAB0AHQAcAA6AC8ALwB3AHcAdwAuAG0A
YQB0AHIAaQB4AHMAYwBpAGUAbgBjAGUALgBjAG8AbQAvAGkAbQBhAGcAZQBzAC8AYwB5AGEAbgBf
AGIAYQBsAGwAXwB3AGgAaQB0AGUALgBnAGkAZgAiAA0ACgAgACAAIABoAHIAZQBmAD0AIgBoAHQA
dABwADoALwAvAHcAdwB3AC4AbQBhAHQAcgBpAHgAcwBjAGkAZQBuAGMAZQAuAGMAbwBtAC8AYwBn
AGkALwBwAHIAbwB0AGUAaQBuAF8AdgBpAGUAdwAuAHAAbAA/AGYAaQBsAGUAPQAuAC4AJQAyAEYA
ZABhAHQAYQAlADIARgAyADAAMQA1ADEAMgAyADQAJQAyAEYARgBUAFQAcABmAGEAVABUAEwALgBk
AGEAdAAmAGEAbQBwADsAaABpAHQAPQAzADMAJgBhAG0AcAA7AGQAYgBfAGkAZAB4AD0AMQAmAGEA
bQBwADsAcwBlAHMAcwBpAG8AbgBJAEQAPQBnAHUAZQBzAHQAXwBnAHUAZQBzAHQAcwBlAHMAcwBp
AG8AbgAiAA0ACgAgACAAIAB0AGEAcgBnAGUAdAA9ACIAXwBiAGwAYQBuAGsAIgAgAHMAdAB5AGwA
ZQA9ACcAdwBpAGQAdABoADoAMQAyAHAAdAA7AGgAZQBpAGcAaAB0ADoAMQAyAHAAdAA7AHYAaQBz
AGkAYgBpAGwAaQB0AHkAOgB2AGkAcwBpAGIAbABlADsADQAKACAAIAAgAG0AcwBvAC0AdwByAGEA
cAAtAHMAdAB5AGwAZQA6AHMAcQB1AGEAcgBlACcAIABvADoAYgB1AHQAdABvAG4APQAiAHQAIgA+
AA0ACgAgACAAIAA8AHYAOgBpAG0AYQBnAGUAZABhAHQAYQAgAHMAcgBjAD0AIgBNAGEAcwBjAG8A
dABVAG4AaQBwAHIAbwB0AGgAdQBtAGEAbgAyADQALgBmAGkAbABlAHMALwBpAG0AYQBnAGUAMAAw
ADMALgBnAGkAZgAiACAAbwA6AHQAaQB0AGwAZQA9ACIAYwB5AGEAbgBfAGIAYQBsAGwAXwB3AGgA
aQB0AGUAIgAvAD4ADQAKACAAIAA8AC8AdgA6AHMAaABhAHAAZQA+ADwAIQBbAGUAbgBkAGkAZgBd
AC0ALQA+ADwAIQBbAGkAZgAgACEAdgBtAGwAXQA+ADwAcwBwAGEAbgAgAHMAdAB5AGwAZQA9ACcA
bQBzAG8ALQBpAGcAbgBvAHIAZQA6AHYAZwBsAGEAeQBvAHUAdAAnAD4APABpAG0AZwANAAoAIAAg
AGIAbwByAGQAZQByAD0AMAAgAHcAaQBkAHQAaAA9ADEANgAgAGgAZQBpAGcAaAB0AD0AMQA2ACAA
cwByAGMAPQAiAE0AYQBzAGMAbwB0AFUAbgBpAHAAcgBvAHQAaAB1AG0AYQBuADIANAAuAGYAaQBs
AGUAcwAvAGkAbQBhAGcAZQAwADAAMwAuAGcAaQBmACIADQAKACAAIABhAGwAdAA9ACIAaAB0AHQA
cAA6AC8ALwB3AHcAdwAuAG0AYQB0AHIAaQB4AHMAYwBpAGUAbgBjAGUALgBjAG8AbQAvAGkAbQBh
AGcAZQBzAC8AYwB5AGEAbgBfAGIAYQBsAGwAXwB3AGgAaQB0AGUALgBnAGkAZgAiACAAdgA6AHMA
aABhAHAAZQBzAD0AIgAgBDgEQQRDBD0EPgQ6BF8AeAAwADAAMgAwAF8AMQA2ACIAPgA8AC8AcwBw
AGEAbgA+ADwAIQBbAGUAbgBkAGkAZgBdAD4APAAvAHMAcABhAG4APgA8AC8AYQA+ADwAcwBwAGEA
bgANAAoAIAAgAHMAdAB5AGwAZQA9ACcAbQBzAG8ALQBmAGEAcgBlAGEAcwB0AC0AZgBvAG4AdAAt
AGYAYQBtAGkAbAB5ADoAIgBUAGkAbQBlAHMAIABOAGUAdwAgAFIAbwBtAGEAbgAiACcAPgA8AG8A
OgBwAD4APAAvAG8AOgBwAD4APAAvAHMAcABhAG4APgA8AC8AcAA+AA0ACgAgACAAPAAvAHQAZAA+
AA0ACgAgACAAPAB0AGQAIABzAHQAeQBsAGUAPQAnAHAAYQBkAGQAaQBuAGcAOgAuADcANQBwAHQA
IAAuADcANQBwAHQAIAAuADcANQBwAHQAIAAuADcANQBwAHQAJwA+AA0ACgAgACAAPABwACAAYwBs
AGEAcwBzAD0ATQBzAG8ATgBvAHIAbQBhAGwAIABhAGwAaQBnAG4APQBjAGUAbgB0AGUAcgAgAHMA
dAB5AGwAZQA9ACcAdABlAHgAdAAtAGEAbABpAGcAbgA6AGMAZQBuAHQAZQByACcAPgA8AGEADQAK
ACAAIABoAHIAZQBmAD0AIgBoAHQAdABwADoALwAvAHcAdwB3AC4AbQBhAHQAcgBpAHgAcwBjAGkA
ZQBuAGMAZQAuAGMAbwBtAC8AYwBnAGkALwBwAHIAbwB0AGUAaQBuAF8AdgBpAGUAdwAuAHAAbAA/
AGYAaQBsAGUAPQAuAC4AJQAyAEYAZABhAHQAYQAlADIARgAyADAAMQA1ADEAMgAyADQAJQAyAEYA
RgBUAFQAcABmAGEAVABUAEwALgBkAGEAdAAmAGEAbQBwADsAaABpAHQAPQAzADQAJgBhAG0AcAA7
AGQAYgBfAGkAZAB4AD0AMQAmAGEAbQBwADsAcwBlAHMAcwBpAG8AbgBJAEQAPQBnAHUAZQBzAHQA
XwBnAHUAZQBzAHQAcwBlAHMAcwBpAG8AbgAiAA0ACgAgACAAdABhAHIAZwBlAHQAPQAiAF8AYgBs
AGEAbgBrACIAPgA8AHMAcABhAG4AIABzAHQAeQBsAGUAPQAnAG0AcwBvAC0AZgBhAHIAZQBhAHMA
dAAtAGYAbwBuAHQALQBmAGEAbQBpAGwAeQA6ACIAVABpAG0AZQBzACAATgBlAHcAIABSAG8AbQBh
AG4AIgA7AA0ACgAgACAAbQBzAG8ALQBuAG8ALQBwAHIAbwBvAGYAOgB5AGUAcwA7AHQAZQB4AHQA
LQBkAGUAYwBvAHIAYQB0AGkAbwBuADoAbgBvAG4AZQA7AHQAZQB4AHQALQB1AG4AZABlAHIAbABp
AG4AZQA6AG4AbwBuAGUAJwA+ADwAIQAtAC0AWwBpAGYAIABnAHQAZQAgAHYAbQBsACAAMQBdAD4A
PAB2ADoAcwBoAGEAcABlAA0ACgAgACAAIABpAGQAPQAiACAEOARBBEMEPQQ+BDoEXwB4ADAAMAAy
ADAAXwAxADcAIgAgAG8AOgBzAHAAaQBkAD0AIgBfAHgAMAAwADAAMABfAGkAMQAzADAAOQAiACAA
dAB5AHAAZQA9ACIAIwBfAHgAMAAwADAAMABfAHQANwA1ACIAIABhAGwAdAA9ACIAaAB0AHQAcAA6
AC8ALwB3AHcAdwAuAG0AYQB0AHIAaQB4AHMAYwBpAGUAbgBjAGUALgBjAG8AbQAvAGkAbQBhAGcA
ZQBzAC8AYwB5AGEAbgBfAGIAYQBsAGwAXwB3AGgAaQB0AGUALgBnAGkAZgAiAA0ACgAgACAAIABo
AHIAZQBmAD0AIgBoAHQAdABwADoALwAvAHcAdwB3AC4AbQBhAHQAcgBpAHgAcwBjAGkAZQBuAGMA
ZQAuAGMAbwBtAC8AYwBnAGkALwBwAHIAbwB0AGUAaQBuAF8AdgBpAGUAdwAuAHAAbAA/AGYAaQBs
AGUAPQAuAC4AJQAyAEYAZABhAHQAYQAlADIARgAyADAAMQA1ADEAMgAyADQAJQAyAEYARgBUAFQA
cABmAGEAVABUAEwALgBkAGEAdAAmAGEAbQBwADsAaABpAHQAPQAzADQAJgBhAG0AcAA7AGQAYgBf
AGkAZAB4AD0AMQAmAGEAbQBwADsAcwBlAHMAcwBpAG8AbgBJAEQAPQBnAHUAZQBzAHQAXwBnAHUA
ZQBzAHQAcwBlAHMAcwBpAG8AbgAiAA0ACgAgACAAIAB0AGEAcgBnAGUAdAA9ACIAXwBiAGwAYQBu
AGsAIgAgAHMAdAB5AGwAZQA9ACcAdwBpAGQAdABoADoAMQAyAHAAdAA7AGgAZQBpAGcAaAB0ADoA
MQAyAHAAdAA7AHYAaQBzAGkAYgBpAGwAaQB0AHkAOgB2AGkAcwBpAGIAbABlADsADQAKACAAIAAg
AG0AcwBvAC0AdwByAGEAcAAtAHMAdAB5AGwAZQA6AHMAcQB1AGEAcgBlACcAIABvADoAYgB1AHQA
dABvAG4APQAiAHQAIgA+AA0ACgAgACAAIAA8AHYAOgBpAG0AYQBnAGUAZABhAHQAYQAgAHMAcgBj
AD0AIgBNAGEAcwBjAG8AdABVAG4AaQBwAHIAbwB0AGgAdQBtAGEAbgAyADQALgBmAGkAbABlAHMA
LwBpAG0AYQBnAGUAMAAwADMALgBnAGkAZgAiACAAbwA6AHQAaQB0AGwAZQA9ACIAYwB5AGEAbgBf
AGIAYQBsAGwAXwB3AGgAaQB0AGUAIgAvAD4ADQAKACAAIAA8AC8AdgA6AHMAaABhAHAAZQA+ADwA
IQBbAGUAbgBkAGkAZgBdAC0ALQA+ADwAIQBbAGkAZgAgACEAdgBtAGwAXQA+ADwAcwBwAGEAbgAg
AHMAdAB5AGwAZQA9ACcAbQBzAG8ALQBpAGcAbgBvAHIAZQA6AHYAZwBsAGEAeQBvAHUAdAAnAD4A
PABpAG0AZwANAAoAIAAgAGIAbwByAGQAZQByAD0AMAAgAHcAaQBkAHQAaAA9ADEANgAgAGgAZQBp
AGcAaAB0AD0AMQA2ACAAcwByAGMAPQAiAE0AYQBzAGMAbwB0AFUAbgBpAHAAcgBvAHQAaAB1AG0A
YQBuADIANAAuAGYAaQBsAGUAcwAvAGkAbQBhAGcAZQAwADAAMwAuAGcAaQBmACIADQAKACAAIABh
AGwAdAA9ACIAaAB0AHQAcAA6AC8ALwB3AHcAdwAuAG0AYQB0AHIAaQB4AHMAYwBpAGUAbgBjAGUA
LgBjAG8AbQAvAGkAbQBhAGcAZQBzAC8AYwB5AGEAbgBfAGIAYQBsAGwAXwB3AGgAaQB0AGUALgBn
AGkAZgAiACAAdgA6AHMAaABhAHAAZQBzAD0AIgAgBDgEQQRDBD0EPgQ6BF8AeAAwADAAMgAwAF8A
MQA3ACIAPgA8AC8AcwBwAGEAbgA+ADwAIQBbAGUAbgBkAGkAZgBdAD4APAAvAHMAcABhAG4APgA8
AC8AYQA+ADwAcwBwAGEAbgANAAoAIAAgAHMAdAB5AGwAZQA9ACcAbQBzAG8ALQBmAGEAcgBlAGEA
cwB0AC0AZgBvAG4AdAAtAGYAYQBtAGkAbAB5ADoAIgBUAGkAbQBlAHMAIABOAGUAdwAgAFIAbwBt
AGEAbgAiACcAPgA8AG8AOgBwAD4APAAvAG8AOgBwAD4APAAvAHMAcABhAG4APgA8AC8AcAA+AA0A
CgAgACAAPAAvAHQAZAA+AA0ACgAgACAAPAB0AGQAIABzAHQAeQBsAGUAPQAnAHAAYQBkAGQAaQBu
AGcAOgAuADcANQBwAHQAIAAuADcANQBwAHQAIAAuADcANQBwAHQAIAAuADcANQBwAHQAJwA+AA0A
CgAgACAAPABwACAAYwBsAGEAcwBzAD0ATQBzAG8ATgBvAHIAbQBhAGwAIABhAGwAaQBnAG4APQBj
AGUAbgB0AGUAcgAgAHMAdAB5AGwAZQA9ACcAdABlAHgAdAAtAGEAbABpAGcAbgA6AGMAZQBuAHQA
ZQByACcAPgA8AGEADQAKACAAIABoAHIAZQBmAD0AIgBoAHQAdABwADoALwAvAHcAdwB3AC4AbQBh
AHQAcgBpAHgAcwBjAGkAZQBuAGMAZQAuAGMAbwBtAC8AYwBnAGkALwBwAHIAbwB0AGUAaQBuAF8A
dgBpAGUAdwAuAHAAbAA/AGYAaQBsAGUAPQAuAC4AJQAyAEYAZABhAHQAYQAlADIARgAyADAAMQA1
ADEAMgAyADQAJQAyAEYARgBUAFQAcABmAGEAVABUAEwALgBkAGEAdAAmAGEAbQBwADsAaABpAHQA
PQAzADUAJgBhAG0AcAA7AGQAYgBfAGkAZAB4AD0AMQAmAGEAbQBwADsAcwBlAHMAcwBpAG8AbgBJ
AEQAPQBnAHUAZQBzAHQAXwBnAHUAZQBzAHQAcwBlAHMAcwBpAG8AbgAiAA0ACgAgACAAdABhAHIA
ZwBlAHQAPQAiAF8AYgBsAGEAbgBrACIAPgA8AHMAcABhAG4AIABzAHQAeQBsAGUAPQAnAG0AcwBv
AC0AZgBhAHIAZQBhAHMAdAAtAGYAbwBuAHQALQBmAGEAbQBpAGwAeQA6ACIAVABpAG0AZQBzACAA
TgBlAHcAIABSAG8AbQBhAG4AIgA7AA0ACgAgACAAbQBzAG8ALQBuAG8ALQBwAHIAbwBvAGYAOgB5
AGUAcwA7AHQAZQB4AHQALQBkAGUAYwBvAHIAYQB0AGkAbwBuADoAbgBvAG4AZQA7AHQAZQB4AHQA
LQB1AG4AZABlAHIAbABpAG4AZQA6AG4AbwBuAGUAJwA+ADwAIQAtAC0AWwBpAGYAIABnAHQAZQAg
AHYAbQBsACAAMQBdAD4APAB2ADoAcwBoAGEAcABlAA0ACgAgACAAIABpAGQAPQAiACAEOARBBEME
PQQ+BDoEXwB4ADAAMAAyADAAXwAxADgAIgAgAG8AOgBzAHAAaQBkAD0AIgBfAHgAMAAwADAAMABf
AGkAMQAzADAAOAAiACAAdAB5AHAAZQA9ACIAIwBfAHgAMAAwADAAMABfAHQANwA1ACIAIABhAGwA
dAA9ACIAaAB0AHQAcAA6AC8ALwB3AHcAdwAuAG0AYQB0AHIAaQB4AHMAYwBpAGUAbgBjAGUALgBj
AG8AbQAvAGkAbQBhAGcAZQBzAC8AYwB5AGEAbgBfAGIAYQBsAGwAXwB3AGgAaQB0AGUALgBnAGkA
ZgAiAA0ACgAgACAAIABoAHIAZQBmAD0AIgBoAHQAdABwADoALwAvAHcAdwB3AC4AbQBhAHQAcgBp
AHgAcwBjAGkAZQBuAGMAZQAuAGMAbwBtAC8AYwBnAGkALwBwAHIAbwB0AGUAaQBuAF8AdgBpAGUA
dwAuAHAAbAA/AGYAaQBsAGUAPQAuAC4AJQAyAEYAZABhAHQAYQAlADIARgAyADAAMQA1ADEAMgAy
ADQAJQAyAEYARgBUAFQAcABmAGEAVABUAEwALgBkAGEAdAAmAGEAbQBwADsAaABpAHQAPQAzADUA
JgBhAG0AcAA7AGQAYgBfAGkAZAB4AD0AMQAmAGEAbQBwADsAcwBlAHMAcwBpAG8AbgBJAEQAPQBn
AHUAZQBzAHQAXwBnAHUAZQBzAHQAcwBlAHMAcwBpAG8AbgAiAA0ACgAgACAAIAB0AGEAcgBnAGUA
dAA9ACIAXwBiAGwAYQBuAGsAIgAgAHMAdAB5AGwAZQA9ACcAdwBpAGQAdABoADoAMQAyAHAAdAA7
AGgAZQBpAGcAaAB0ADoAMQAyAHAAdAA7AHYAaQBzAGkAYgBpAGwAaQB0AHkAOgB2AGkAcwBpAGIA
bABlADsADQAKACAAIAAgAG0AcwBvAC0AdwByAGEAcAAtAHMAdAB5AGwAZQA6AHMAcQB1AGEAcgBl
ACcAIABvADoAYgB1AHQAdABvAG4APQAiAHQAIgA+AA0ACgAgACAAIAA8AHYAOgBpAG0AYQBnAGUA
ZABhAHQAYQAgAHMAcgBjAD0AIgBNAGEAcwBjAG8AdABVAG4AaQBwAHIAbwB0AGgAdQBtAGEAbgAy
ADQALgBmAGkAbABlAHMALwBpAG0AYQBnAGUAMAAwADMALgBnAGkAZgAiACAAbwA6AHQAaQB0AGwA
ZQA9ACIAYwB5AGEAbgBfAGIAYQBsAGwAXwB3AGgAaQB0AGUAIgAvAD4ADQAKACAAIAA8AC8AdgA6
AHMAaABhAHAAZQA+ADwAIQBbAGUAbgBkAGkAZgBdAC0ALQA+ADwAIQBbAGkAZgAgACEAdgBtAGwA
XQA+ADwAcwBwAGEAbgAgAHMAdAB5AGwAZQA9ACcAbQBzAG8ALQBpAGcAbgBvAHIAZQA6AHYAZwBs
AGEAeQBvAHUAdAAnAD4APABpAG0AZwANAAoAIAAgAGIAbwByAGQAZQByAD0AMAAgAHcAaQBkAHQA
aAA9ADEANgAgAGgAZQBpAGcAaAB0AD0AMQA2ACAAcwByAGMAPQAiAE0AYQBzAGMAbwB0AFUAbgBp
AHAAcgBvAHQAaAB1AG0AYQBuADIANAAuAGYAaQBsAGUAcwAvAGkAbQBhAGcAZQAwADAAMwAuAGcA
aQBmACIADQAKACAAIABhAGwAdAA9ACIAaAB0AHQAcAA6AC8ALwB3AHcAdwAuAG0AYQB0AHIAaQB4
AHMAYwBpAGUAbgBjAGUALgBjAG8AbQAvAGkAbQBhAGcAZQBzAC8AYwB5AGEAbgBfAGIAYQBsAGwA
XwB3AGgAaQB0AGUALgBnAGkAZgAiACAAdgA6AHMAaABhAHAAZQBzAD0AIgAgBDgEQQRDBD0EPgQ6
BF8AeAAwADAAMgAwAF8AMQA4ACIAPgA8AC8AcwBwAGEAbgA+ADwAIQBbAGUAbgBkAGkAZgBdAD4A
PAAvAHMAcABhAG4APgA8AC8AYQA+ADwAcwBwAGEAbgANAAoAIAAgAHMAdAB5AGwAZQA9ACcAbQBz
AG8ALQBmAGEAcgBlAGEAcwB0AC0AZgBvAG4AdAAtAGYAYQBtAGkAbAB5ADoAIgBUAGkAbQBlAHMA
IABOAGUAdwAgAFIAbwBtAGEAbgAiACcAPgA8AG8AOgBwAD4APAAvAG8AOgBwAD4APAAvAHMAcABh
AG4APgA8AC8AcAA+AA0ACgAgACAAPAAvAHQAZAA+AA0ACgAgACAAPAB0AGQAIABzAHQAeQBsAGUA
PQAnAHAAYQBkAGQAaQBuAGcAOgAuADcANQBwAHQAIAAuADcANQBwAHQAIAAuADcANQBwAHQAIAAu
ADcANQBwAHQAJwA+AA0ACgAgACAAPABwACAAYwBsAGEAcwBzAD0ATQBzAG8ATgBvAHIAbQBhAGwA
PgA8AHMAcABhAG4AIABzAHQAeQBsAGUAPQAnAG0AcwBvAC0AZgBhAHIAZQBhAHMAdAAtAGYAbwBu
AHQALQBmAGEAbQBpAGwAeQA6ACIAVABpAG0AZQBzACAATgBlAHcAIABSAG8AbQBhAG4AIgAnAD4A
JgBuAGIAcwBwADsAPABvADoAcAA+ADwALwBvADoAcAA+ADwALwBzAHAAYQBuAD4APAAvAHAAPgAN
AAoAIAAgADwALwB0AGQAPgANAAoAIAAgADwAdABkACAAcwB0AHkAbABlAD0AJwBwAGEAZABkAGkA
bgBnADoALgA3ADUAcAB0ACAALgA3ADUAcAB0ACAALgA3ADUAcAB0ACAALgA3ADUAcAB0ACcAPgAN
AAoAIAAgADwAcAAgAGMAbABhAHMAcwA9AE0AcwBvAE4AbwByAG0AYQBsAD4APABzAHAAYQBuACAA
cwB0AHkAbABlAD0AJwBtAHMAbwAtAGYAYQByAGUAYQBzAHQALQBmAG8AbgB0AC0AZgBhAG0AaQBs
AHkAOgAiAFQAaQBtAGUAcwAgAE4AZQB3ACAAUgBvAG0AYQBuACIAJwA+ACYAbgBiAHMAcAA7ADwA
bwA6AHAAPgA8AC8AbwA6AHAAPgA8AC8AcwBwAGEAbgA+ADwALwBwAD4ADQAKACAAIAA8AC8AdABk
AD4ADQAKACAAIAA8AHQAZAAgAHMAdAB5AGwAZQA9ACcAcABhAGQAZABpAG4AZwA6AC4ANwA1AHAA
dAAgAC4ANwA1AHAAdAAgAC4ANwA1AHAAdAAgAC4ANwA1AHAAdAAnAD4ADQAKACAAIAA8AHAAIABj
AGwAYQBzAHMAPQBNAHMAbwBOAG8AcgBtAGEAbAA+ADwAcwBwAGEAbgAgAHMAdAB5AGwAZQA9ACcA
bQBzAG8ALQBmAGEAcgBlAGEAcwB0AC0AZgBvAG4AdAAtAGYAYQBtAGkAbAB5ADoAIgBUAGkAbQBl
AHMAIABOAGUAdwAgAFIAbwBtAGEAbgAiACcAPgAmAG4AYgBzAHAAOwA8AG8AOgBwAD4APAAvAG8A
OgBwAD4APAAvAHMAcABhAG4APgA8AC8AcAA+AA0ACgAgACAAPAAvAHQAZAA+AA0ACgAgACAAPAB0
AGQAIABzAHQAeQBsAGUAPQAnAHAAYQBkAGQAaQBuAGcAOgAuADcANQBwAHQAIAAuADcANQBwAHQA
IAAuADcANQBwAHQAIAAuADcANQBwAHQAJwA+AA0ACgAgACAAPABwACAAYwBsAGEAcwBzAD0ATQBz
AG8ATgBvAHIAbQBhAGwAPgA8AHMAcABhAG4AIABzAHQAeQBsAGUAPQAnAG0AcwBvAC0AZgBhAHIA
ZQBhAHMAdAAtAGYAbwBuAHQALQBmAGEAbQBpAGwAeQA6ACIAVABpAG0AZQBzACAATgBlAHcAIABS
AG8AbQBhAG4AIgAnAD4AJgBuAGIAcwBwADsAPABvADoAcAA+ADwALwBvADoAcAA+ADwALwBzAHAA
YQBuAD4APAAvAHAAPgANAAoAIAAgADwALwB0AGQAPgANAAoAIAAgADwAdABkACAAcwB0AHkAbABl
AD0AJwBwAGEAZABkAGkAbgBnADoALgA3ADUAcAB0ACAALgA3ADUAcAB0ACAALgA3ADUAcAB0ACAA
LgA3ADUAcAB0ACcAPgANAAoAIAAgADwAcAAgAGMAbABhAHMAcwA9AE0AcwBvAE4AbwByAG0AYQBs
AD4APABzAHAAYQBuACAAcwB0AHkAbABlAD0AJwBtAHMAbwAtAGYAYQByAGUAYQBzAHQALQBmAG8A
bgB0AC0AZgBhAG0AaQBsAHkAOgAiAFQAaQBtAGUAcwAgAE4AZQB3ACAAUgBvAG0AYQBuACIAJwA+
ACYAbgBiAHMAcAA7ADwAbwA6AHAAPgA8AC8AbwA6AHAAPgA8AC8AcwBwAGEAbgA+ADwALwBwAD4A
DQAKACAAIAA8AC8AdABkAD4ADQAKACAAIAA8AHQAZAAgAHMAdAB5AGwAZQA9ACcAcABhAGQAZABp
AG4AZwA6AC4ANwA1AHAAdAAgAC4ANwA1AHAAdAAgAC4ANwA1AHAAdAAgAC4ANwA1AHAAdAAnAD4A
DQAKACAAIAA8AHAAIABjAGwAYQBzAHMAPQBNAHMAbwBOAG8AcgBtAGEAbAA+ADwAcwBwAGEAbgAg
AHMAdAB5AGwAZQA9ACcAbQBzAG8ALQBmAGEAcgBlAGEAcwB0AC0AZgBvAG4AdAAtAGYAYQBtAGkA
bAB5ADoAIgBUAGkAbQBlAHMAIABOAGUAdwAgAFIAbwBtAGEAbgAiACcAPgAmAG4AYgBzAHAAOwA8
AG8AOgBwAD4APAAvAG8AOgBwAD4APAAvAHMAcABhAG4APgA8AC8AcAA+AA0ACgAgACAAPAAvAHQA
ZAA+AA0ACgAgACAAPAB0AGQAIABzAHQAeQBsAGUAPQAnAHAAYQBkAGQAaQBuAGcAOgAuADcANQBw
AHQAIAAuADcANQBwAHQAIAAuADcANQBwAHQAIAAuADcANQBwAHQAJwA+AA0ACgAgACAAPABwACAA
YwBsAGEAcwBzAD0ATQBzAG8ATgBvAHIAbQBhAGwAIABhAGwAaQBnAG4APQBjAGUAbgB0AGUAcgAg
AHMAdAB5AGwAZQA9ACcAdABlAHgAdAAtAGEAbABpAGcAbgA6AGMAZQBuAHQAZQByACcAPgA8AGEA
DQAKACAAIABoAHIAZQBmAD0AIgBoAHQAdABwADoALwAvAHcAdwB3AC4AbQBhAHQAcgBpAHgAcwBj
AGkAZQBuAGMAZQAuAGMAbwBtAC8AYwBnAGkALwBwAHIAbwB0AGUAaQBuAF8AdgBpAGUAdwAuAHAA
bAA/AGYAaQBsAGUAPQAuAC4AJQAyAEYAZABhAHQAYQAlADIARgAyADAAMQA1ADEAMgAyADQAJQAy
AEYARgBUAFQAcABmAGEAVABUAEwALgBkAGEAdAAmAGEAbQBwADsAaABpAHQAPQA0ADIAJgBhAG0A
cAA7AGQAYgBfAGkAZAB4AD0AMQAmAGEAbQBwADsAcwBlAHMAcwBpAG8AbgBJAEQAPQBnAHUAZQBz
AHQAXwBnAHUAZQBzAHQAcwBlAHMAcwBpAG8AbgAiAA0ACgAgACAAdABhAHIAZwBlAHQAPQAiAF8A
YgBsAGEAbgBrACIAPgA8AHMAcABhAG4AIABzAHQAeQBsAGUAPQAnAG0AcwBvAC0AZgBhAHIAZQBh
AHMAdAAtAGYAbwBuAHQALQBmAGEAbQBpAGwAeQA6ACIAVABpAG0AZQBzACAATgBlAHcAIABSAG8A
bQBhAG4AIgA7AA0ACgAgACAAbQBzAG8ALQBuAG8ALQBwAHIAbwBvAGYAOgB5AGUAcwA7AHQAZQB4
AHQALQBkAGUAYwBvAHIAYQB0AGkAbwBuADoAbgBvAG4AZQA7AHQAZQB4AHQALQB1AG4AZABlAHIA
bABpAG4AZQA6AG4AbwBuAGUAJwA+ADwAIQAtAC0AWwBpAGYAIABnAHQAZQAgAHYAbQBsACAAMQBd
AD4APAB2ADoAcwBoAGEAcABlAA0ACgAgACAAIABpAGQAPQAiACAEOARBBEMEPQQ+BDoEXwB4ADAA
MAAyADAAXwAxADkAIgAgAG8AOgBzAHAAaQBkAD0AIgBfAHgAMAAwADAAMABfAGkAMQAzADAANwAi
ACAAdAB5AHAAZQA9ACIAIwBfAHgAMAAwADAAMABfAHQANwA1ACIAIABhAGwAdAA9ACIAaAB0AHQA
cAA6AC8ALwB3AHcAdwAuAG0AYQB0AHIAaQB4AHMAYwBpAGUAbgBjAGUALgBjAG8AbQAvAGkAbQBh
AGcAZQBzAC8AYwB5AGEAbgBfAGIAYQBsAGwAXwB3AGgAaQB0AGUALgBnAGkAZgAiAA0ACgAgACAA
IABoAHIAZQBmAD0AIgBoAHQAdABwADoALwAvAHcAdwB3AC4AbQBhAHQAcgBpAHgAcwBjAGkAZQBu
AGMAZQAuAGMAbwBtAC8AYwBnAGkALwBwAHIAbwB0AGUAaQBuAF8AdgBpAGUAdwAuAHAAbAA/AGYA
aQBsAGUAPQAuAC4AJQAyAEYAZABhAHQAYQAlADIARgAyADAAMQA1ADEAMgAyADQAJQAyAEYARgBU
AFQAcABmAGEAVABUAEwALgBkAGEAdAAmAGEAbQBwADsAaABpAHQAPQA0ADIAJgBhAG0AcAA7AGQA
YgBfAGkAZAB4AD0AMQAmAGEAbQBwADsAcwBlAHMAcwBpAG8AbgBJAEQAPQBnAHUAZQBzAHQAXwBn
AHUAZQBzAHQAcwBlAHMAcwBpAG8AbgAiAA0ACgAgACAAIAB0AGEAcgBnAGUAdAA9ACIAXwBiAGwA
YQBuAGsAIgAgAHMAdAB5AGwAZQA9ACcAdwBpAGQAdABoADoAMQAyAHAAdAA7AGgAZQBpAGcAaAB0
ADoAMQAyAHAAdAA7AHYAaQBzAGkAYgBpAGwAaQB0AHkAOgB2AGkAcwBpAGIAbABlADsADQAKACAA
IAAgAG0AcwBvAC0AdwByAGEAcAAtAHMAdAB5AGwAZQA6AHMAcQB1AGEAcgBlACcAIABvADoAYgB1
AHQAdABvAG4APQAiAHQAIgA+AA0ACgAgACAAIAA8AHYAOgBpAG0AYQBnAGUAZABhAHQAYQAgAHMA
cgBjAD0AIgBNAGEAcwBjAG8AdABVAG4AaQBwAHIAbwB0AGgAdQBtAGEAbgAyADQALgBmAGkAbABl
AHMALwBpAG0AYQBnAGUAMAAwADMALgBnAGkAZgAiACAAbwA6AHQAaQB0AGwAZQA9ACIAYwB5AGEA
bgBfAGIAYQBsAGwAXwB3AGgAaQB0AGUAIgAvAD4ADQAKACAAIAA8AC8AdgA6AHMAaABhAHAAZQA+
ADwAIQBbAGUAbgBkAGkAZgBdAC0ALQA+ADwAIQBbAGkAZgAgACEAdgBtAGwAXQA+ADwAcwBwAGEA
bgAgAHMAdAB5AGwAZQA9ACcAbQBzAG8ALQBpAGcAbgBvAHIAZQA6AHYAZwBsAGEAeQBvAHUAdAAn
AD4APABpAG0AZwANAAoAIAAgAGIAbwByAGQAZQByAD0AMAAgAHcAaQBkAHQAaAA9ADEANgAgAGgA
ZQBpAGcAaAB0AD0AMQA2ACAAcwByAGMAPQAiAE0AYQBzAGMAbwB0AFUAbgBpAHAAcgBvAHQAaAB1
AG0AYQBuADIANAAuAGYAaQBsAGUAcwAvAGkAbQBhAGcAZQAwADAAMwAuAGcAaQBmACIADQAKACAA
IABhAGwAdAA9ACIAaAB0AHQAcAA6AC8ALwB3AHcAdwAuAG0AYQB0AHIAaQB4AHMAYwBpAGUAbgBj
AGUALgBjAG8AbQAvAGkAbQBhAGcAZQBzAC8AYwB5AGEAbgBfAGIAYQBsAGwAXwB3AGgAaQB0AGUA
LgBnAGkAZgAiACAAdgA6AHMAaABhAHAAZQBzAD0AIgAgBDgEQQRDBD0EPgQ6BF8AeAAwADAAMgAw
AF8AMQA5ACIAPgA8AC8AcwBwAGEAbgA+ADwAIQBbAGUAbgBkAGkAZgBdAD4APAAvAHMAcABhAG4A
PgA8AC8AYQA+ADwAcwBwAGEAbgANAAoAIAAgAHMAdAB5AGwAZQA9ACcAbQBzAG8ALQBmAGEAcgBl
AGEAcwB0AC0AZgBvAG4AdAAtAGYAYQBtAGkAbAB5ADoAIgBUAGkAbQBlAHMAIABOAGUAdwAgAFIA
bwBtAGEAbgAiACcAPgA8AG8AOgBwAD4APAAvAG8AOgBwAD4APAAvAHMAcABhAG4APgA8AC8AcAA+
AA0ACgAgACAAPAAvAHQAZAA+AA0ACgAgACAAPAB0AGQAIABzAHQAeQBsAGUAPQAnAHAAYQBkAGQA
aQBuAGcAOgAuADcANQBwAHQAIAAuADcANQBwAHQAIAAuADcANQBwAHQAIAAuADcANQBwAHQAJwA+
AA0ACgAgACAAPABwACAAYwBsAGEAcwBzAD0ATQBzAG8ATgBvAHIAbQBhAGwAPgA8AHMAcABhAG4A
IABzAHQAeQBsAGUAPQAnAG0AcwBvAC0AZgBhAHIAZQBhAHMAdAAtAGYAbwBuAHQALQBmAGEAbQBp
AGwAeQA6ACIAVABpAG0AZQBzACAATgBlAHcAIABSAG8AbQBhAG4AIgAnAD4AJgBuAGIAcwBwADsA
PABvADoAcAA+ADwALwBvADoAcAA+ADwALwBzAHAAYQBuAD4APAAvAHAAPgANAAoAIAAgADwALwB0
AGQAPgANAAoAIAAgADwAdABkACAAcwB0AHkAbABlAD0AJwBwAGEAZABkAGkAbgBnADoALgA3ADUA
cAB0ACAALgA3ADUAcAB0ACAALgA3ADUAcAB0ACAALgA3ADUAcAB0ACcAPgANAAoAIAAgADwAcAAg
AGMAbABhAHMAcwA9AE0AcwBvAE4AbwByAG0AYQBsAD4APABzAHAAYQBuACAAcwB0AHkAbABlAD0A
JwBtAHMAbwAtAGYAYQByAGUAYQBzAHQALQBmAG8AbgB0AC0AZgBhAG0AaQBsAHkAOgAiAFQAaQBt
AGUAcwAgAE4AZQB3ACAAUgBvAG0AYQBuACIAJwA+ACYAbgBiAHMAcAA7ADwAbwA6AHAAPgA8AC8A
bwA6AHAAPgA8AC8AcwBwAGEAbgA+ADwALwBwAD4ADQAKACAAIAA8AC8AdABkAD4ADQAKACAAIAA8
AHQAZAAgAHMAdAB5AGwAZQA9ACcAcABhAGQAZABpAG4AZwA6AC4ANwA1AHAAdAAgAC4ANwA1AHAA
dAAgAC4ANwA1AHAAdAAgAC4ANwA1AHAAdAAnAD4ADQAKACAAIAA8AHAAIABjAGwAYQBzAHMAPQBN
AHMAbwBOAG8AcgBtAGEAbAA+ADwAcwBwAGEAbgAgAHMAdAB5AGwAZQA9ACcAbQBzAG8ALQBmAGEA
cgBlAGEAcwB0AC0AZgBvAG4AdAAtAGYAYQBtAGkAbAB5ADoAIgBUAGkAbQBlAHMAIABOAGUAdwAg
AFIAbwBtAGEAbgAiACcAPgAmAG4AYgBzAHAAOwA8AG8AOgBwAD4APAAvAG8AOgBwAD4APAAvAHMA
cABhAG4APgA8AC8AcAA+AA0ACgAgACAAPAAvAHQAZAA+AA0ACgAgACAAPAB0AGQAIABzAHQAeQBs
AGUAPQAnAHAAYQBkAGQAaQBuAGcAOgAuADcANQBwAHQAIAAuADcANQBwAHQAIAAuADcANQBwAHQA
IAAuADcANQBwAHQAJwA+AA0ACgAgACAAPABwACAAYwBsAGEAcwBzAD0ATQBzAG8ATgBvAHIAbQBh
AGwAPgA8AHMAcABhAG4AIABzAHQAeQBsAGUAPQAnAG0AcwBvAC0AZgBhAHIAZQBhAHMAdAAtAGYA
bwBuAHQALQBmAGEAbQBpAGwAeQA6ACIAVABpAG0AZQBzACAATgBlAHcAIABSAG8AbQBhAG4AIgAn
AD4AJgBuAGIAcwBwADsAPABvADoAcAA+ADwALwBvADoAcAA+ADwALwBzAHAAYQBuAD4APAAvAHAA
PgANAAoAIAAgADwALwB0AGQAPgANAAoAIAAgADwAdABkACAAcwB0AHkAbABlAD0AJwBwAGEAZABk
AGkAbgBnADoALgA3ADUAcAB0ACAALgA3ADUAcAB0ACAALgA3ADUAcAB0ACAALgA3ADUAcAB0ACcA
PgANAAoAIAAgADwAcAAgAGMAbABhAHMAcwA9AE0AcwBvAE4AbwByAG0AYQBsAD4APABzAHAAYQBu
ACAAcwB0AHkAbABlAD0AJwBtAHMAbwAtAGYAYQByAGUAYQBzAHQALQBmAG8AbgB0AC0AZgBhAG0A
aQBsAHkAOgAiAFQAaQBtAGUAcwAgAE4AZQB3ACAAUgBvAG0AYQBuACIAJwA+ACYAbgBiAHMAcAA7
ADwAbwA6AHAAPgA8AC8AbwA6AHAAPgA8AC8AcwBwAGEAbgA+ADwALwBwAD4ADQAKACAAIAA8AC8A
dABkAD4ADQAKACAAIAA8AHQAZAAgAHMAdAB5AGwAZQA9ACcAcABhAGQAZABpAG4AZwA6AC4ANwA1
AHAAdAAgAC4ANwA1AHAAdAAgAC4ANwA1AHAAdAAgAC4ANwA1AHAAdAAnAD4ADQAKACAAIAA8AHAA
IABjAGwAYQBzAHMAPQBNAHMAbwBOAG8AcgBtAGEAbAAgAGEAbABpAGcAbgA9AGMAZQBuAHQAZQBy
ACAAcwB0AHkAbABlAD0AJwB0AGUAeAB0AC0AYQBsAGkAZwBuADoAYwBlAG4AdABlAHIAJwA+ADwA
YQANAAoAIAAgAGgAcgBlAGYAPQAiAGgAdAB0AHAAOgAvAC8AdwB3AHcALgBtAGEAdAByAGkAeABz
AGMAaQBlAG4AYwBlAC4AYwBvAG0ALwBjAGcAaQAvAHAAcgBvAHQAZQBpAG4AXwB2AGkAZQB3AC4A
cABsAD8AZgBpAGwAZQA9AC4ALgAlADIARgBkAGEAdABhACUAMgBGADIAMAAxADUAMQAyADIANAAl
ADIARgBGAFQAVABwAGYAYQBUAFQATAAuAGQAYQB0ACYAYQBtAHAAOwBoAGkAdAA9ADQAOAAmAGEA
bQBwADsAZABiAF8AaQBkAHgAPQAxACYAYQBtAHAAOwBzAGUAcwBzAGkAbwBuAEkARAA9AGcAdQBl
AHMAdABfAGcAdQBlAHMAdABzAGUAcwBzAGkAbwBuACIADQAKACAAIAB0AGEAcgBnAGUAdAA9ACIA
XwBiAGwAYQBuAGsAIgA+ADwAcwBwAGEAbgAgAHMAdAB5AGwAZQA9ACcAbQBzAG8ALQBmAGEAcgBl
AGEAcwB0AC0AZgBvAG4AdAAtAGYAYQBtAGkAbAB5ADoAIgBUAGkAbQBlAHMAIABOAGUAdwAgAFIA
bwBtAGEAbgAiADsADQAKACAAIABtAHMAbwAtAG4AbwAtAHAAcgBvAG8AZgA6AHkAZQBzADsAdABl
AHgAdAAtAGQAZQBjAG8AcgBhAHQAaQBvAG4AOgBuAG8AbgBlADsAdABlAHgAdAAtAHUAbgBkAGUA
cgBsAGkAbgBlADoAbgBvAG4AZQAnAD4APAAhAC0ALQBbAGkAZgAgAGcAdABlACAAdgBtAGwAIAAx
AF0APgA8AHYAOgBzAGgAYQBwAGUADQAKACAAIAAgAGkAZAA9ACIAIAQ4BEEEQwQ9BD4EOgRfAHgA
MAAwADIAMABfADIAMAAiACAAbwA6AHMAcABpAGQAPQAiAF8AeAAwADAAMAAwAF8AaQAxADMAMAA2
ACIAIAB0AHkAcABlAD0AIgAjAF8AeAAwADAAMAAwAF8AdAA3ADUAIgAgAGEAbAB0AD0AIgBoAHQA
dABwADoALwAvAHcAdwB3AC4AbQBhAHQAcgBpAHgAcwBjAGkAZQBuAGMAZQAuAGMAbwBtAC8AaQBt
AGEAZwBlAHMALwBjAHkAYQBuAF8AYgBhAGwAbABfAHcAaABpAHQAZQAuAGcAaQBmACIADQAKACAA
IAAgAGgAcgBlAGYAPQAiAGgAdAB0AHAAOgAvAC8AdwB3AHcALgBtAGEAdAByAGkAeABzAGMAaQBl
AG4AYwBlAC4AYwBvAG0ALwBjAGcAaQAvAHAAcgBvAHQAZQBpAG4AXwB2AGkAZQB3AC4AcABsAD8A
ZgBpAGwAZQA9AC4ALgAlADIARgBkAGEAdABhACUAMgBGADIAMAAxADUAMQAyADIANAAlADIARgBG
AFQAVABwAGYAYQBUAFQATAAuAGQAYQB0ACYAYQBtAHAAOwBoAGkAdAA9ADQAOAAmAGEAbQBwADsA
ZABiAF8AaQBkAHgAPQAxACYAYQBtAHAAOwBzAGUAcwBzAGkAbwBuAEkARAA9AGcAdQBlAHMAdABf
AGcAdQBlAHMAdABzAGUAcwBzAGkAbwBuACIADQAKACAAIAAgAHQAYQByAGcAZQB0AD0AIgBfAGIA
bABhAG4AawAiACAAcwB0AHkAbABlAD0AJwB3AGkAZAB0AGgAOgAxADIAcAB0ADsAaABlAGkAZwBo
AHQAOgAxADIAcAB0ADsAdgBpAHMAaQBiAGkAbABpAHQAeQA6AHYAaQBzAGkAYgBsAGUAOwANAAoA
IAAgACAAbQBzAG8ALQB3AHIAYQBwAC0AcwB0AHkAbABlADoAcwBxAHUAYQByAGUAJwAgAG8AOgBi
AHUAdAB0AG8AbgA9ACIAdAAiAD4ADQAKACAAIAAgADwAdgA6AGkAbQBhAGcAZQBkAGEAdABhACAA
cwByAGMAPQAiAE0AYQBzAGMAbwB0AFUAbgBpAHAAcgBvAHQAaAB1AG0AYQBuADIANAAuAGYAaQBs
AGUAcwAvAGkAbQBhAGcAZQAwADAAMwAuAGcAaQBmACIAIABvADoAdABpAHQAbABlAD0AIgBjAHkA
YQBuAF8AYgBhAGwAbABfAHcAaABpAHQAZQAiAC8APgANAAoAIAAgADwALwB2ADoAcwBoAGEAcABl
AD4APAAhAFsAZQBuAGQAaQBmAF0ALQAtAD4APAAhAFsAaQBmACAAIQB2AG0AbABdAD4APABzAHAA
YQBuACAAcwB0AHkAbABlAD0AJwBtAHMAbwAtAGkAZwBuAG8AcgBlADoAdgBnAGwAYQB5AG8AdQB0
ACcAPgA8AGkAbQBnAA0ACgAgACAAYgBvAHIAZABlAHIAPQAwACAAdwBpAGQAdABoAD0AMQA2ACAA
aABlAGkAZwBoAHQAPQAxADYAIABzAHIAYwA9ACIATQBhAHMAYwBvAHQAVQBuAGkAcAByAG8AdABo
AHUAbQBhAG4AMgA0AC4AZgBpAGwAZQBzAC8AaQBtAGEAZwBlADAAMAAzAC4AZwBpAGYAIgANAAoA
IAAgAGEAbAB0AD0AIgBoAHQAdABwADoALwAvAHcAdwB3AC4AbQBhAHQAcgBpAHgAcwBjAGkAZQBu
AGMAZQAuAGMAbwBtAC8AaQBtAGEAZwBlAHMALwBjAHkAYQBuAF8AYgBhAGwAbABfAHcAaABpAHQA
ZQAuAGcAaQBmACIAIAB2ADoAcwBoAGEAcABlAHMAPQAiACAEOARBBEMEPQQ+BDoEXwB4ADAAMAAy
ADAAXwAyADAAIgA+ADwALwBzAHAAYQBuAD4APAAhAFsAZQBuAGQAaQBmAF0APgA8AC8AcwBwAGEA
bgA+ADwALwBhAD4APABzAHAAYQBuAA0ACgAgACAAcwB0AHkAbABlAD0AJwBtAHMAbwAtAGYAYQBy
AGUAYQBzAHQALQBmAG8AbgB0AC0AZgBhAG0AaQBsAHkAOgAiAFQAaQBtAGUAcwAgAE4AZQB3ACAA
UgBvAG0AYQBuACIAJwA+ADwAbwA6AHAAPgA8AC8AbwA6AHAAPgA8AC8AcwBwAGEAbgA+ADwALwBw
AD4ADQAKACAAIAA8AC8AdABkAD4ADQAKACAAIAA8AHQAZAAgAHMAdAB5AGwAZQA9ACcAcABhAGQA
ZABpAG4AZwA6AC4ANwA1AHAAdAAgAC4ANwA1AHAAdAAgAC4ANwA1AHAAdAAgAC4ANwA1AHAAdAAn
AD4ADQAKACAAIAA8AHAAIABjAGwAYQBzAHMAPQBNAHMAbwBOAG8AcgBtAGEAbAA+ADwAcwBwAGEA
bgAgAHMAdAB5AGwAZQA9ACcAbQBzAG8ALQBmAGEAcgBlAGEAcwB0AC0AZgBvAG4AdAAtAGYAYQBt
AGkAbAB5ADoAIgBUAGkAbQBlAHMAIABOAGUAdwAgAFIAbwBtAGEAbgAiACcAPgAmAG4AYgBzAHAA
OwA8AG8AOgBwAD4APAAvAG8AOgBwAD4APAAvAHMAcABhAG4APgA8AC8AcAA+AA0ACgAgACAAPAAv
AHQAZAA+AA0ACgAgADwALwB0AHIAPgANAAoAIAA8AHQAcgAgAHMAdAB5AGwAZQA9ACcAbQBzAG8A
LQB5AGYAdABpAC0AaQByAG8AdwA6ADIAJwA+AA0ACgAgACAAPAB0AGQAIABuAG8AdwByAGEAcAAg
AHMAdAB5AGwAZQA9ACcAYgBhAGMAawBnAHIAbwB1AG4AZAA6ACMAQwBDAEMAQwBDAEMAOwBwAGEA
ZABkAGkAbgBnADoALgA3ADUAcAB0ACAALgA3ADUAcAB0ACAALgA3ADUAcAB0ACAALgA3ADUAcAB0
ACcAPgANAAoAIAAgADwAcAAgAGMAbABhAHMAcwA9AE0AcwBvAE4AbwByAG0AYQBsAD4APABiAD4A
PABzAHAAYQBuACAAcwB0AHkAbABlAD0AJwBtAHMAbwAtAGYAYQByAGUAYQBzAHQALQBmAG8AbgB0
AC0AZgBhAG0AaQBsAHkAOgAiAFQAaQBtAGUAcwAgAE4AZQB3ACAAUgBvAG0AYQBuACIAJwA+ADwA
SQBOAFAAVQBUACAAVABZAFAARQA9ACIAYwBoAGUAYwBrAGIAbwB4ACIAIABDAEgARQBDAEsARQBE
ACAATgBBAE0ARQA9ACIAUQBVAEUAIgAgAFYAQQBMAFUARQA9ACIANwA2ADIALgAzADYAOQA3ADgA
NQAgAGYAcgBvAG0AKAA3ADYAMwAuADMANwA3ADAANgAxACwAMQArACkAIABpAG4AdABlAG4AcwBp
AHQAeQAoADIANQA3ADIALgAzADgAOQAxACkAIABxAHUAZQByAHkAKAAyACkAIgA+ADwAYQANAAoA
IAAgAGgAcgBlAGYAPQAiAGgAdAB0AHAAOgAvAC8AdwB3AHcALgBtAGEAdAByAGkAeABzAGMAaQBl
AG4AYwBlAC4AYwBvAG0ALwBjAGcAaQAvAG0AYQBzAHQAZQByAF8AcgBlAHMAdQBsAHQAcwAuAHAA
bAA/AGYAaQBsAGUAPQAuAC4AJQAyAEYAZABhAHQAYQAlADIARgAyADAAMQA1ADEAMgAyADQAJQAy
AEYARgBUAFQAcABmAGEAVABUAEwALgBkAGEAdAAmAGEAbQBwADsAUgBFAFAAVABZAFAARQA9AHAA
cgBvAHQAZQBpAG4AJgBhAG0AcAA7AF8AcwBpAGcAdABoAHIAZQBzAGgAbwBsAGQAPQAwAC4AMAA1
ACYAYQBtAHAAOwBSAEUAUABPAFIAVAA9ADUAMAAmAGEAbQBwADsAcwBlAHMAcwBpAG8AbgBJAEQA
PQBnAHUAZQBzAHQAXwBnAHUAZQBzAHQAcwBlAHMAcwBpAG8AbgAjAFEAdQBlAHIAeQAyACIAPgA3
ADYAMwAuADMANwA3ADEAPAAvAGEAPgANAAoAIAAgACgAMQArACkAIAA8AC8AcwBwAGEAbgA+ADwA
LwBiAD4APABzAHAAYQBuACAAcwB0AHkAbABlAD0AJwBtAHMAbwAtAGYAYQByAGUAYQBzAHQALQBm
AG8AbgB0AC0AZgBhAG0AaQBsAHkAOgAiAFQAaQBtAGUAcwAgAE4AZQB3ACAAUgBvAG0AYQBuACIA
JwA+ADwAbwA6AHAAPgA8AC8AbwA6AHAAPgA8AC8AcwBwAGEAbgA+ADwALwBwAD4ADQAKACAAIAA8
AC8AdABkAD4ADQAKACAAIAA8AHQAZAAgAHMAdAB5AGwAZQA9ACcAcABhAGQAZABpAG4AZwA6AC4A
NwA1AHAAdAAgAC4ANwA1AHAAdAAgAC4ANwA1AHAAdAAgAC4ANwA1AHAAdAAnAD4ADQAKACAAIAA8
AHAAIABjAGwAYQBzAHMAPQBNAHMAbwBOAG8AcgBtAGEAbAAgAGEAbABpAGcAbgA9AGMAZQBuAHQA
ZQByACAAcwB0AHkAbABlAD0AJwB0AGUAeAB0AC0AYQBsAGkAZwBuADoAYwBlAG4AdABlAHIAJwA+
ADwAYQANAAoAIAAgAGgAcgBlAGYAPQAiAGoAYQB2AGEAcwBjAHIAaQBwAHQAOgB2AG8AaQBkACgA
MAApACIAPgA8AHMAcABhAG4AIABzAHQAeQBsAGUAPQAnAG0AcwBvAC0AZgBhAHIAZQBhAHMAdAAt
AGYAbwBuAHQALQBmAGEAbQBpAGwAeQA6ACIAVABpAG0AZQBzACAATgBlAHcAIABSAG8AbQBhAG4A
IgA7AA0ACgAgACAAbQBzAG8ALQBuAG8ALQBwAHIAbwBvAGYAOgB5AGUAcwA7AHQAZQB4AHQALQBk
AGUAYwBvAHIAYQB0AGkAbwBuADoAbgBvAG4AZQA7AHQAZQB4AHQALQB1AG4AZABlAHIAbABpAG4A
ZQA6AG4AbwBuAGUAJwA+ADwAIQAtAC0AWwBpAGYAIABnAHQAZQAgAHYAbQBsACAAMQBdAD4APAB2
ADoAcwBoAGEAcABlAA0ACgAgACAAIABpAGQAPQAiACAEOARBBEMEPQQ+BDoEXwB4ADAAMAAyADAA
XwAyADIAIgAgAG8AOgBzAHAAaQBkAD0AIgBfAHgAMAAwADAAMABfAGkAMQAzADAANQAiACAAdAB5
AHAAZQA9ACIAIwBfAHgAMAAwADAAMABfAHQANwA1ACIAIABhAGwAdAA9ACIAaAB0AHQAcAA6AC8A
LwB3AHcAdwAuAG0AYQB0AHIAaQB4AHMAYwBpAGUAbgBjAGUALgBjAG8AbQAvAGkAbQBhAGcAZQBz
AC8AYwB5AGEAbgBfAGIAYQBsAGwAXwB3AGgAaQB0AGUALgBnAGkAZgAiAA0ACgAgACAAIABoAHIA
ZQBmAD0AIgBqAGEAdgBhAHMAYwByAGkAcAB0ADoAdgBvAGkAZAAoADAAKQAiACAAcwB0AHkAbABl
AD0AJwB3AGkAZAB0AGgAOgAxADIAcAB0ADsAaABlAGkAZwBoAHQAOgAxADIAcAB0ADsAdgBpAHMA
aQBiAGkAbABpAHQAeQA6AHYAaQBzAGkAYgBsAGUAOwANAAoAIAAgACAAbQBzAG8ALQB3AHIAYQBw
AC0AcwB0AHkAbABlADoAcwBxAHUAYQByAGUAJwAgAG8AOgBiAHUAdAB0AG8AbgA9ACIAdAAiAD4A
DQAKACAAIAAgADwAdgA6AGkAbQBhAGcAZQBkAGEAdABhACAAcwByAGMAPQAiAE0AYQBzAGMAbwB0
AFUAbgBpAHAAcgBvAHQAaAB1AG0AYQBuADIANAAuAGYAaQBsAGUAcwAvAGkAbQBhAGcAZQAwADAA
MwAuAGcAaQBmACIAIABvADoAdABpAHQAbABlAD0AIgBjAHkAYQBuAF8AYgBhAGwAbABfAHcAaABp
AHQAZQAiAC8APgANAAoAIAAgADwALwB2ADoAcwBoAGEAcABlAD4APAAhAFsAZQBuAGQAaQBmAF0A
LQAtAD4APAAhAFsAaQBmACAAIQB2AG0AbABdAD4APABzAHAAYQBuACAAcwB0AHkAbABlAD0AJwBt
AHMAbwAtAGkAZwBuAG8AcgBlADoAdgBnAGwAYQB5AG8AdQB0ACcAPgA8AGkAbQBnAA0ACgAgACAA
YgBvAHIAZABlAHIAPQAwACAAdwBpAGQAdABoAD0AMQA2ACAAaABlAGkAZwBoAHQAPQAxADYAIABz
AHIAYwA9ACIATQBhAHMAYwBvAHQAVQBuAGkAcAByAG8AdABoAHUAbQBhAG4AMgA0AC4AZgBpAGwA
ZQBzAC8AaQBtAGEAZwBlADAAMAAzAC4AZwBpAGYAIgANAAoAIAAgAGEAbAB0AD0AIgBoAHQAdABw
ADoALwAvAHcAdwB3AC4AbQBhAHQAcgBpAHgAcwBjAGkAZQBuAGMAZQAuAGMAbwBtAC8AaQBtAGEA
ZwBlAHMALwBjAHkAYQBuAF8AYgBhAGwAbABfAHcAaABpAHQAZQAuAGcAaQBmACIAIAB2ADoAcwBo
AGEAcABlAHMAPQAiACAEOARBBEMEPQQ+BDoEXwB4ADAAMAAyADAAXwAyADIAIgA+ADwALwBzAHAA
YQBuAD4APAAhAFsAZQBuAGQAaQBmAF0APgA8AC8AcwBwAGEAbgA+ADwALwBhAD4APABzAHAAYQBu
AA0ACgAgACAAcwB0AHkAbABlAD0AJwBtAHMAbwAtAGYAYQByAGUAYQBzAHQALQBmAG8AbgB0AC0A
ZgBhAG0AaQBsAHkAOgAiAFQAaQBtAGUAcwAgAE4AZQB3ACAAUgBvAG0AYQBuACIAJwA+ADwAbwA6
AHAAPgA8AC8AbwA6AHAAPgA8AC8AcwBwAGEAbgA+ADwALwBwAD4ADQAKACAAIAA8AC8AdABkAD4A
DQAKACAAIAA8AHQAZAAgAHMAdAB5AGwAZQA9ACcAcABhAGQAZABpAG4AZwA6AC4ANwA1AHAAdAAg
AC4ANwA1AHAAdAAgAC4ANwA1AHAAdAAgAC4ANwA1AHAAdAAnAD4ADQAKACAAIAA8AHAAIABjAGwA
YQBzAHMAPQBNAHMAbwBOAG8AcgBtAGEAbAAgAGEAbABpAGcAbgA9AGMAZQBuAHQAZQByACAAcwB0
AHkAbABlAD0AJwB0AGUAeAB0AC0AYQBsAGkAZwBuADoAYwBlAG4AdABlAHIAJwA+ADwAYQANAAoA
IAAgAGgAcgBlAGYAPQAiAGgAdAB0AHAAOgAvAC8AdwB3AHcALgBtAGEAdAByAGkAeABzAGMAaQBl
AG4AYwBlAC4AYwBvAG0ALwBjAGcAaQAvAHAAcgBvAHQAZQBpAG4AXwB2AGkAZQB3AC4AcABsAD8A
ZgBpAGwAZQA9AC4ALgAlADIARgBkAGEAdABhACUAMgBGADIAMAAxADUAMQAyADIANAAlADIARgBG
AFQAVABwAGYAYQBUAFQATAAuAGQAYQB0ACYAYQBtAHAAOwBoAGkAdAA9ADEAJgBhAG0AcAA7AGQA
YgBfAGkAZAB4AD0AMQAmAGEAbQBwADsAcwBlAHMAcwBpAG8AbgBJAEQAPQBnAHUAZQBzAHQAXwBn
AHUAZQBzAHQAcwBlAHMAcwBpAG8AbgAiAA0ACgAgACAAdABhAHIAZwBlAHQAPQAiAF8AYgBsAGEA
bgBrACIAPgA8AHMAcABhAG4AIABzAHQAeQBsAGUAPQAnAG0AcwBvAC0AZgBhAHIAZQBhAHMAdAAt
AGYAbwBuAHQALQBmAGEAbQBpAGwAeQA6ACIAVABpAG0AZQBzACAATgBlAHcAIABSAG8AbQBhAG4A
IgA7AA0ACgAgACAAbQBzAG8ALQBuAG8ALQBwAHIAbwBvAGYAOgB5AGUAcwA7AHQAZQB4AHQALQBk
AGUAYwBvAHIAYQB0AGkAbwBuADoAbgBvAG4AZQA7AHQAZQB4AHQALQB1AG4AZABlAHIAbABpAG4A
ZQA6AG4AbwBuAGUAJwA+ADwAIQAtAC0AWwBpAGYAIABnAHQAZQAgAHYAbQBsACAAMQBdAD4APAB2
ADoAcwBoAGEAcABlAA0ACgAgACAAIABpAGQAPQAiACAEOARBBEMEPQQ+BDoEXwB4ADAAMAAyADAA
XwAyADMAIgAgAG8AOgBzAHAAaQBkAD0AIgBfAHgAMAAwADAAMABfAGkAMQAzADAANAAiACAAdAB5
AHAAZQA9ACIAIwBfAHgAMAAwADAAMABfAHQANwA1ACIAIABhAGwAdAA9ACIAaAB0AHQAcAA6AC8A
LwB3AHcAdwAuAG0AYQB0AHIAaQB4AHMAYwBpAGUAbgBjAGUALgBjAG8AbQAvAGkAbQBhAGcAZQBz
AC8AYwB5AGEAbgBfAGIAYQBsAGwAXwB3AGgAaQB0AGUALgBnAGkAZgAiAA0ACgAgACAAIABoAHIA
ZQBmAD0AIgBoAHQAdABwADoALwAvAHcAdwB3AC4AbQBhAHQAcgBpAHgAcwBjAGkAZQBuAGMAZQAu
AGMAbwBtAC8AYwBnAGkALwBwAHIAbwB0AGUAaQBuAF8AdgBpAGUAdwAuAHAAbAA/AGYAaQBsAGUA
PQAuAC4AJQAyAEYAZABhAHQAYQAlADIARgAyADAAMQA1ADEAMgAyADQAJQAyAEYARgBUAFQAcABm
AGEAVABUAEwALgBkAGEAdAAmAGEAbQBwADsAaABpAHQAPQAxACYAYQBtAHAAOwBkAGIAXwBpAGQA
eAA9ADEAJgBhAG0AcAA7AHMAZQBzAHMAaQBvAG4ASQBEAD0AZwB1AGUAcwB0AF8AZwB1AGUAcwB0
AHMAZQBzAHMAaQBvAG4AIgANAAoAIAAgACAAdABhAHIAZwBlAHQAPQAiAF8AYgBsAGEAbgBrACIA
IABzAHQAeQBsAGUAPQAnAHcAaQBkAHQAaAA6ADEAMgBwAHQAOwBoAGUAaQBnAGgAdAA6ADEAMgBw
AHQAOwB2AGkAcwBpAGIAaQBsAGkAdAB5ADoAdgBpAHMAaQBiAGwAZQA7AA0ACgAgACAAIABtAHMA
bwAtAHcAcgBhAHAALQBzAHQAeQBsAGUAOgBzAHEAdQBhAHIAZQAnACAAbwA6AGIAdQB0AHQAbwBu
AD0AIgB0ACIAPgANAAoAIAAgACAAPAB2ADoAaQBtAGEAZwBlAGQAYQB0AGEAIABzAHIAYwA9ACIA
TQBhAHMAYwBvAHQAVQBuAGkAcAByAG8AdABoAHUAbQBhAG4AMgA0AC4AZgBpAGwAZQBzAC8AaQBt
AGEAZwBlADAAMAAzAC4AZwBpAGYAIgAgAG8AOgB0AGkAdABsAGUAPQAiAGMAeQBhAG4AXwBiAGEA
bABsAF8AdwBoAGkAdABlACIALwA+AA0ACgAgACAAPAAvAHYAOgBzAGgAYQBwAGUAPgA8ACEAWwBl
AG4AZABpAGYAXQAtAC0APgA8ACEAWwBpAGYAIAAhAHYAbQBsAF0APgA8AHMAcABhAG4AIABzAHQA
eQBsAGUAPQAnAG0AcwBvAC0AaQBnAG4AbwByAGUAOgB2AGcAbABhAHkAbwB1AHQAJwA+ADwAaQBt
AGcADQAKACAAIABiAG8AcgBkAGUAcgA9ADAAIAB3AGkAZAB0AGgAPQAxADYAIABoAGUAaQBnAGgA
dAA9ADEANgAgAHMAcgBjAD0AIgBNAGEAcwBjAG8AdABVAG4AaQBwAHIAbwB0AGgAdQBtAGEAbgAy
ADQALgBmAGkAbABlAHMALwBpAG0AYQBnAGUAMAAwADMALgBnAGkAZgAiAA0ACgAgACAAYQBsAHQA
PQAiAGgAdAB0AHAAOgAvAC8AdwB3AHcALgBtAGEAdAByAGkAeABzAGMAaQBlAG4AYwBlAC4AYwBv
AG0ALwBpAG0AYQBnAGUAcwAvAGMAeQBhAG4AXwBiAGEAbABsAF8AdwBoAGkAdABlAC4AZwBpAGYA
IgAgAHYAOgBzAGgAYQBwAGUAcwA9ACIAIAQ4BEEEQwQ9BD4EOgRfAHgAMAAwADIAMABfADIAMwAi
AD4APAAvAHMAcABhAG4APgA8ACEAWwBlAG4AZABpAGYAXQA+ADwALwBzAHAAYQBuAD4APAAvAGEA
PgA8AHMAcABhAG4ADQAKACAAIABzAHQAeQBsAGUAPQAnAG0AcwBvAC0AZgBhAHIAZQBhAHMAdAAt
AGYAbwBuAHQALQBmAGEAbQBpAGwAeQA6ACIAVABpAG0AZQBzACAATgBlAHcAIABSAG8AbQBhAG4A
IgAnAD4APABvADoAcAA+ADwALwBvADoAcAA+ADwALwBzAHAAYQBuAD4APAAvAHAAPgANAAoAIAAg
ADwALwB0AGQAPgANAAoAIAAgADwAdABkACAAcwB0AHkAbABlAD0AJwBwAGEAZABkAGkAbgBnADoA
LgA3ADUAcAB0ACAALgA3ADUAcAB0ACAALgA3ADUAcAB0ACAALgA3ADUAcAB0ACcAPgANAAoAIAAg
ADwAcAAgAGMAbABhAHMAcwA9AE0AcwBvAE4AbwByAG0AYQBsAD4APABzAHAAYQBuACAAcwB0AHkA
bABlAD0AJwBtAHMAbwAtAGYAYQByAGUAYQBzAHQALQBmAG8AbgB0AC0AZgBhAG0AaQBsAHkAOgAi
AFQAaQBtAGUAcwAgAE4AZQB3ACAAUgBvAG0AYQBuACIAJwA+ACYAbgBiAHMAcAA7ADwAbwA6AHAA
PgA8AC8AbwA6AHAAPgA8AC8AcwBwAGEAbgA+ADwALwBwAD4ADQAKACAAIAA8AC8AdABkAD4ADQAK
ACAAIAA8AHQAZAAgAHMAdAB5AGwAZQA9ACcAcABhAGQAZABpAG4AZwA6AC4ANwA1AHAAdAAgAC4A
NwA1AHAAdAAgAC4ANwA1AHAAdAAgAC4ANwA1AHAAdAAnAD4ADQAKACAAIAA8AHAAIABjAGwAYQBz
AHMAPQBNAHMAbwBOAG8AcgBtAGEAbAA+ADwAcwBwAGEAbgAgAHMAdAB5AGwAZQA9ACcAbQBzAG8A
LQBmAGEAcgBlAGEAcwB0AC0AZgBvAG4AdAAtAGYAYQBtAGkAbAB5ADoAIgBUAGkAbQBlAHMAIABO
AGUAdwAgAFIAbwBtAGEAbgAiACcAPgAmAG4AYgBzAHAAOwA8AG8AOgBwAD4APAAvAG8AOgBwAD4A
PAAvAHMAcABhAG4APgA8AC8AcAA+AA0ACgAgACAAPAAvAHQAZAA+AA0ACgAgACAAPAB0AGQAIABz
AHQAeQBsAGUAPQAnAHAAYQBkAGQAaQBuAGcAOgAuADcANQBwAHQAIAAuADcANQBwAHQAIAAuADcA
NQBwAHQAIAAuADcANQBwAHQAJwA+AA0ACgAgACAAPABwACAAYwBsAGEAcwBzAD0ATQBzAG8ATgBv
AHIAbQBhAGwAPgA8AHMAcABhAG4AIABzAHQAeQBsAGUAPQAnAG0AcwBvAC0AZgBhAHIAZQBhAHMA
dAAtAGYAbwBuAHQALQBmAGEAbQBpAGwAeQA6ACIAVABpAG0AZQBzACAATgBlAHcAIABSAG8AbQBh
AG4AIgAnAD4AJgBuAGIAcwBwADsAPABvADoAcAA+ADwALwBvADoAcAA+ADwALwBzAHAAYQBuAD4A
PAAvAHAAPgANAAoAIAAgADwALwB0AGQAPgANAAoAIAAgADwAdABkACAAcwB0AHkAbABlAD0AJwBw
AGEAZABkAGkAbgBnADoALgA3ADUAcAB0ACAALgA3ADUAcAB0ACAALgA3ADUAcAB0ACAALgA3ADUA
cAB0ACcAPgANAAoAIAAgADwAcAAgAGMAbABhAHMAcwA9AE0AcwBvAE4AbwByAG0AYQBsAD4APABz
AHAAYQBuACAAcwB0AHkAbABlAD0AJwBtAHMAbwAtAGYAYQByAGUAYQBzAHQALQBmAG8AbgB0AC0A
ZgBhAG0AaQBsAHkAOgAiAFQAaQBtAGUAcwAgAE4AZQB3ACAAUgBvAG0AYQBuACIAJwA+ACYAbgBi
AHMAcAA7ADwAbwA6AHAAPgA8AC8AbwA6AHAAPgA8AC8AcwBwAGEAbgA+ADwALwBwAD4ADQAKACAA
IAA8AC8AdABkAD4ADQAKACAAIAA8AHQAZAAgAHMAdAB5AGwAZQA9ACcAcABhAGQAZABpAG4AZwA6
AC4ANwA1AHAAdAAgAC4ANwA1AHAAdAAgAC4ANwA1AHAAdAAgAC4ANwA1AHAAdAAnAD4ADQAKACAA
IAA8AHAAIABjAGwAYQBzAHMAPQBNAHMAbwBOAG8AcgBtAGEAbAA+ADwAcwBwAGEAbgAgAHMAdAB5
AGwAZQA9ACcAbQBzAG8ALQBmAGEAcgBlAGEAcwB0AC0AZgBvAG4AdAAtAGYAYQBtAGkAbAB5ADoA
IgBUAGkAbQBlAHMAIABOAGUAdwAgAFIAbwBtAGEAbgAiACcAPgAmAG4AYgBzAHAAOwA8AG8AOgBw
AD4APAAvAG8AOgBwAD4APAAvAHMAcABhAG4APgA8AC8AcAA+AA0ACgAgACAAPAAvAHQAZAA+AA0A
CgAgACAAPAB0AGQAIABzAHQAeQBsAGUAPQAnAHAAYQBkAGQAaQBuAGcAOgAuADcANQBwAHQAIAAu
ADcANQBwAHQAIAAuADcANQBwAHQAIAAuADcANQBwAHQAJwA+AA0ACgAgACAAPABwACAAYwBsAGEA
cwBzAD0ATQBzAG8ATgBvAHIAbQBhAGwAPgA8AHMAcABhAG4AIABzAHQAeQBsAGUAPQAnAG0AcwBv
AC0AZgBhAHIAZQBhAHMAdAAtAGYAbwBuAHQALQBmAGEAbQBpAGwAeQA6ACIAVABpAG0AZQBzACAA
TgBlAHcAIABSAG8AbQBhAG4AIgAnAD4AJgBuAGIAcwBwADsAPABvADoAcAA+ADwALwBvADoAcAA+
ADwALwBzAHAAYQBuAD4APAAvAHAAPgANAAoAIAAgADwALwB0AGQAPgANAAoAIAAgADwAdABkACAA
cwB0AHkAbABlAD0AJwBwAGEAZABkAGkAbgBnADoALgA3ADUAcAB0ACAALgA3ADUAcAB0ACAALgA3
ADUAcAB0ACAALgA3ADUAcAB0ACcAPgANAAoAIAAgADwAcAAgAGMAbABhAHMAcwA9AE0AcwBvAE4A
bwByAG0AYQBsAD4APABzAHAAYQBuACAAcwB0AHkAbABlAD0AJwBtAHMAbwAtAGYAYQByAGUAYQBz
AHQALQBmAG8AbgB0AC0AZgBhAG0AaQBsAHkAOgAiAFQAaQBtAGUAcwAgAE4AZQB3ACAAUgBvAG0A
YQBuACIAJwA+ACYAbgBiAHMAcAA7ADwAbwA6AHAAPgA8AC8AbwA6AHAAPgA8AC8AcwBwAGEAbgA+
ADwALwBwAD4ADQAKACAAIAA8AC8AdABkAD4ADQAKACAAIAA8AHQAZAAgAHMAdAB5AGwAZQA9ACcA
cABhAGQAZABpAG4AZwA6AC4ANwA1AHAAdAAgAC4ANwA1AHAAdAAgAC4ANwA1AHAAdAAgAC4ANwA1
AHAAdAAnAD4ADQAKACAAIAA8AHAAIABjAGwAYQBzAHMAPQBNAHMAbwBOAG8AcgBtAGEAbAA+ADwA
cwBwAGEAbgAgAHMAdAB5AGwAZQA9ACcAbQBzAG8ALQBmAGEAcgBlAGEAcwB0AC0AZgBvAG4AdAAt
AGYAYQBtAGkAbAB5ADoAIgBUAGkAbQBlAHMAIABOAGUAdwAgAFIAbwBtAGEAbgAiACcAPgAmAG4A
YgBzAHAAOwA8AG8AOgBwAD4APAAvAG8AOgBwAD4APAAvAHMAcABhAG4APgA8AC8AcAA+AA0ACgAg
ACAAPAAvAHQAZAA+AA0ACgAgACAAPAB0AGQAIABzAHQAeQBsAGUAPQAnAHAAYQBkAGQAaQBuAGcA
OgAuADcANQBwAHQAIAAuADcANQBwAHQAIAAuADcANQBwAHQAIAAuADcANQBwAHQAJwA+AA0ACgAg
ACAAPABwACAAYwBsAGEAcwBzAD0ATQBzAG8ATgBvAHIAbQBhAGwAIABhAGwAaQBnAG4APQBjAGUA
bgB0AGUAcgAgAHMAdAB5AGwAZQA9ACcAdABlAHgAdAAtAGEAbABpAGcAbgA6AGMAZQBuAHQAZQBy
ACcAPgA8AGEADQAKACAAIABoAHIAZQBmAD0AIgBoAHQAdABwADoALwAvAHcAdwB3AC4AbQBhAHQA
cgBpAHgAcwBjAGkAZQBuAGMAZQAuAGMAbwBtAC8AYwBnAGkALwBwAHIAbwB0AGUAaQBuAF8AdgBp
AGUAdwAuAHAAbAA/AGYAaQBsAGUAPQAuAC4AJQAyAEYAZABhAHQAYQAlADIARgAyADAAMQA1ADEA
MgAyADQAJQAyAEYARgBUAFQAcABmAGEAVABUAEwALgBkAGEAdAAmAGEAbQBwADsAaABpAHQAPQAx
ADAAJgBhAG0AcAA7AGQAYgBfAGkAZAB4AD0AMQAmAGEAbQBwADsAcwBlAHMAcwBpAG8AbgBJAEQA
PQBnAHUAZQBzAHQAXwBnAHUAZQBzAHQAcwBlAHMAcwBpAG8AbgAiAA0ACgAgACAAdABhAHIAZwBl
AHQAPQAiAF8AYgBsAGEAbgBrACIAPgA8AHMAcABhAG4AIABzAHQAeQBsAGUAPQAnAG0AcwBvAC0A
ZgBhAHIAZQBhAHMAdAAtAGYAbwBuAHQALQBmAGEAbQBpAGwAeQA6ACIAVABpAG0AZQBzACAATgBl
AHcAIABSAG8AbQBhAG4AIgA7AA0ACgAgACAAbQBzAG8ALQBuAG8ALQBwAHIAbwBvAGYAOgB5AGUA
cwA7AHQAZQB4AHQALQBkAGUAYwBvAHIAYQB0AGkAbwBuADoAbgBvAG4AZQA7AHQAZQB4AHQALQB1
AG4AZABlAHIAbABpAG4AZQA6AG4AbwBuAGUAJwA+ADwAIQAtAC0AWwBpAGYAIABnAHQAZQAgAHYA
bQBsACAAMQBdAD4APAB2ADoAcwBoAGEAcABlAA0ACgAgACAAIABpAGQAPQAiACAEOARBBEMEPQQ+
BDoEXwB4ADAAMAAyADAAXwAyADQAIgAgAG8AOgBzAHAAaQBkAD0AIgBfAHgAMAAwADAAMABfAGkA
MQAzADAAMwAiACAAdAB5AHAAZQA9ACIAIwBfAHgAMAAwADAAMABfAHQANwA1ACIAIABhAGwAdAA9
ACIAaAB0AHQAcAA6AC8ALwB3AHcAdwAuAG0AYQB0AHIAaQB4AHMAYwBpAGUAbgBjAGUALgBjAG8A
bQAvAGkAbQBhAGcAZQBzAC8AYwB5AGEAbgBfAGIAYQBsAGwAXwB3AGgAaQB0AGUALgBnAGkAZgAi
AA0ACgAgACAAIABoAHIAZQBmAD0AIgBoAHQAdABwADoALwAvAHcAdwB3AC4AbQBhAHQAcgBpAHgA
cwBjAGkAZQBuAGMAZQAuAGMAbwBtAC8AYwBnAGkALwBwAHIAbwB0AGUAaQBuAF8AdgBpAGUAdwAu
AHAAbAA/AGYAaQBsAGUAPQAuAC4AJQAyAEYAZABhAHQAYQAlADIARgAyADAAMQA1ADEAMgAyADQA
JQAyAEYARgBUAFQAcABmAGEAVABUAEwALgBkAGEAdAAmAGEAbQBwADsAaABpAHQAPQAxADAAJgBh
AG0AcAA7AGQAYgBfAGkAZAB4AD0AMQAmAGEAbQBwADsAcwBlAHMAcwBpAG8AbgBJAEQAPQBnAHUA
ZQBzAHQAXwBnAHUAZQBzAHQAcwBlAHMAcwBpAG8AbgAiAA0ACgAgACAAIAB0AGEAcgBnAGUAdAA9
ACIAXwBiAGwAYQBuAGsAIgAgAHMAdAB5AGwAZQA9ACcAdwBpAGQAdABoADoAMQAyAHAAdAA7AGgA
ZQBpAGcAaAB0ADoAMQAyAHAAdAA7AHYAaQBzAGkAYgBpAGwAaQB0AHkAOgB2AGkAcwBpAGIAbABl
ADsADQAKACAAIAAgAG0AcwBvAC0AdwByAGEAcAAtAHMAdAB5AGwAZQA6AHMAcQB1AGEAcgBlACcA
IABvADoAYgB1AHQAdABvAG4APQAiAHQAIgA+AA0ACgAgACAAIAA8AHYAOgBpAG0AYQBnAGUAZABh
AHQAYQAgAHMAcgBjAD0AIgBNAGEAcwBjAG8AdABVAG4AaQBwAHIAbwB0AGgAdQBtAGEAbgAyADQA
LgBmAGkAbABlAHMALwBpAG0AYQBnAGUAMAAwADMALgBnAGkAZgAiACAAbwA6AHQAaQB0AGwAZQA9
ACIAYwB5AGEAbgBfAGIAYQBsAGwAXwB3AGgAaQB0AGUAIgAvAD4ADQAKACAAIAA8AC8AdgA6AHMA
aABhAHAAZQA+ADwAIQBbAGUAbgBkAGkAZgBdAC0ALQA+ADwAIQBbAGkAZgAgACEAdgBtAGwAXQA+
ADwAcwBwAGEAbgAgAHMAdAB5AGwAZQA9ACcAbQBzAG8ALQBpAGcAbgBvAHIAZQA6AHYAZwBsAGEA
eQBvAHUAdAAnAD4APABpAG0AZwANAAoAIAAgAGIAbwByAGQAZQByAD0AMAAgAHcAaQBkAHQAaAA9
ADEANgAgAGgAZQBpAGcAaAB0AD0AMQA2ACAAcwByAGMAPQAiAE0AYQBzAGMAbwB0AFUAbgBpAHAA
cgBvAHQAaAB1AG0AYQBuADIANAAuAGYAaQBsAGUAcwAvAGkAbQBhAGcAZQAwADAAMwAuAGcAaQBm
ACIADQAKACAAIABhAGwAdAA9ACIAaAB0AHQAcAA6AC8ALwB3AHcAdwAuAG0AYQB0AHIAaQB4AHMA
YwBpAGUAbgBjAGUALgBjAG8AbQAvAGkAbQBhAGcAZQBzAC8AYwB5AGEAbgBfAGIAYQBsAGwAXwB3
AGgAaQB0AGUALgBnAGkAZgAiACAAdgA6AHMAaABhAHAAZQBzAD0AIgAgBDgEQQRDBD0EPgQ6BF8A
eAAwADAAMgAwAF8AMgA0ACIAPgA8AC8AcwBwAGEAbgA+ADwAIQBbAGUAbgBkAGkAZgBdAD4APAAv
AHMAcABhAG4APgA8AC8AYQA+ADwAcwBwAGEAbgANAAoAIAAgAHMAdAB5AGwAZQA9ACcAbQBzAG8A
LQBmAGEAcgBlAGEAcwB0AC0AZgBvAG4AdAAtAGYAYQBtAGkAbAB5ADoAIgBUAGkAbQBlAHMAIABO
AGUAdwAgAFIAbwBtAGEAbgAiACcAPgA8AG8AOgBwAD4APAAvAG8AOgBwAD4APAAvAHMAcABhAG4A
PgA8AC8AcAA+AA0ACgAgACAAPAAvAHQAZAA+AA0ACgAgACAAPAB0AGQAIABzAHQAeQBsAGUAPQAn
AHAAYQBkAGQAaQBuAGcAOgAuADcANQBwAHQAIAAuADcANQBwAHQAIAAuADcANQBwAHQAIAAuADcA
NQBwAHQAJwA+AA0ACgAgACAAPABwACAAYwBsAGEAcwBzAD0ATQBzAG8ATgBvAHIAbQBhAGwAPgA8
AHMAcABhAG4AIABzAHQAeQBsAGUAPQAnAG0AcwBvAC0AZgBhAHIAZQBhAHMAdAAtAGYAbwBuAHQA
LQBmAGEAbQBpAGwAeQA6ACIAVABpAG0AZQBzACAATgBlAHcAIABSAG8AbQBhAG4AIgAnAD4AJgBu
AGIAcwBwADsAPABvADoAcAA+ADwALwBvADoAcAA+ADwALwBzAHAAYQBuAD4APAAvAHAAPgANAAoA
IAAgADwALwB0AGQAPgANAAoAIAAgADwAdABkACAAcwB0AHkAbABlAD0AJwBwAGEAZABkAGkAbgBn
ADoALgA3ADUAcAB0ACAALgA3ADUAcAB0ACAALgA3ADUAcAB0ACAALgA3ADUAcAB0ACcAPgANAAoA
IAAgADwAcAAgAGMAbABhAHMAcwA9AE0AcwBvAE4AbwByAG0AYQBsAD4APABzAHAAYQBuACAAcwB0
AHkAbABlAD0AJwBtAHMAbwAtAGYAYQByAGUAYQBzAHQALQBmAG8AbgB0AC0AZgBhAG0AaQBsAHkA
OgAiAFQAaQBtAGUAcwAgAE4AZQB3ACAAUgBvAG0AYQBuACIAJwA+ACYAbgBiAHMAcAA7ADwAbwA6
AHAAPgA8AC8AbwA6AHAAPgA8AC8AcwBwAGEAbgA+ADwALwBwAD4ADQAKACAAIAA8AC8AdABkAD4A
DQAKACAAIAA8AHQAZAAgAHMAdAB5AGwAZQA9ACcAcABhAGQAZABpAG4AZwA6AC4ANwA1AHAAdAAg
AC4ANwA1AHAAdAAgAC4ANwA1AHAAdAAgAC4ANwA1AHAAdAAnAD4ADQAKACAAIAA8AHAAIABjAGwA
YQBzAHMAPQBNAHMAbwBOAG8AcgBtAGEAbAA+ADwAcwBwAGEAbgAgAHMAdAB5AGwAZQA9ACcAbQBz
AG8ALQBmAGEAcgBlAGEAcwB0AC0AZgBvAG4AdAAtAGYAYQBtAGkAbAB5ADoAIgBUAGkAbQBlAHMA
IABOAGUAdwAgAFIAbwBtAGEAbgAiACcAPgAmAG4AYgBzAHAAOwA8AG8AOgBwAD4APAAvAG8AOgBw
AD4APAAvAHMAcABhAG4APgA8AC8AcAA+AA0ACgAgACAAPAAvAHQAZAA+AA0ACgAgACAAPAB0AGQA
IABzAHQAeQBsAGUAPQAnAHAAYQBkAGQAaQBuAGcAOgAuADcANQBwAHQAIAAuADcANQBwAHQAIAAu
ADcANQBwAHQAIAAuADcANQBwAHQAJwA+AA0ACgAgACAAPABwACAAYwBsAGEAcwBzAD0ATQBzAG8A
TgBvAHIAbQBhAGwAPgA8AHMAcABhAG4AIABzAHQAeQBsAGUAPQAnAG0AcwBvAC0AZgBhAHIAZQBh
AHMAdAAtAGYAbwBuAHQALQBmAGEAbQBpAGwAeQA6ACIAVABpAG0AZQBzACAATgBlAHcAIABSAG8A
bQBhAG4AIgAnAD4AJgBuAGIAcwBwADsAPABvADoAcAA+ADwALwBvADoAcAA+ADwALwBzAHAAYQBu
AD4APAAvAHAAPgANAAoAIAAgADwALwB0AGQAPgANAAoAIAAgADwAdABkACAAcwB0AHkAbABlAD0A
JwBwAGEAZABkAGkAbgBnADoALgA3ADUAcAB0ACAALgA3ADUAcAB0ACAALgA3ADUAcAB0ACAALgA3
ADUAcAB0ACcAPgANAAoAIAAgADwAcAAgAGMAbABhAHMAcwA9AE0AcwBvAE4AbwByAG0AYQBsAD4A
PABzAHAAYQBuACAAcwB0AHkAbABlAD0AJwBtAHMAbwAtAGYAYQByAGUAYQBzAHQALQBmAG8AbgB0
AC0AZgBhAG0AaQBsAHkAOgAiAFQAaQBtAGUAcwAgAE4AZQB3ACAAUgBvAG0AYQBuACIAJwA+ACYA
bgBiAHMAcAA7ADwAbwA6AHAAPgA8AC8AbwA6AHAAPgA8AC8AcwBwAGEAbgA+ADwALwBwAD4ADQAK
ACAAIAA8AC8AdABkAD4ADQAKACAAIAA8AHQAZAAgAHMAdAB5AGwAZQA9ACcAcABhAGQAZABpAG4A
ZwA6AC4ANwA1AHAAdAAgAC4ANwA1AHAAdAAgAC4ANwA1AHAAdAAgAC4ANwA1AHAAdAAnAD4ADQAK
ACAAIAA8AHAAIABjAGwAYQBzAHMAPQBNAHMAbwBOAG8AcgBtAGEAbAA+ADwAcwBwAGEAbgAgAHMA
dAB5AGwAZQA9ACcAbQBzAG8ALQBmAGEAcgBlAGEAcwB0AC0AZgBvAG4AdAAtAGYAYQBtAGkAbAB5
ADoAIgBUAGkAbQBlAHMAIABOAGUAdwAgAFIAbwBtAGEAbgAiACcAPgAmAG4AYgBzAHAAOwA8AG8A
OgBwAD4APAAvAG8AOgBwAD4APAAvAHMAcABhAG4APgA8AC8AcAA+AA0ACgAgACAAPAAvAHQAZAA+
AA0ACgAgACAAPAB0AGQAIABzAHQAeQBsAGUAPQAnAHAAYQBkAGQAaQBuAGcAOgAuADcANQBwAHQA
IAAuADcANQBwAHQAIAAuADcANQBwAHQAIAAuADcANQBwAHQAJwA+AA0ACgAgACAAPABwACAAYwBs
AGEAcwBzAD0ATQBzAG8ATgBvAHIAbQBhAGwAPgA8AHMAcABhAG4AIABzAHQAeQBsAGUAPQAnAG0A
cwBvAC0AZgBhAHIAZQBhAHMAdAAtAGYAbwBuAHQALQBmAGEAbQBpAGwAeQA6ACIAVABpAG0AZQBz
ACAATgBlAHcAIABSAG8AbQBhAG4AIgAnAD4AJgBuAGIAcwBwADsAPABvADoAcAA+ADwALwBvADoA
cAA+ADwALwBzAHAAYQBuAD4APAAvAHAAPgANAAoAIAAgADwALwB0AGQAPgANAAoAIAAgADwAdABk
ACAAcwB0AHkAbABlAD0AJwBwAGEAZABkAGkAbgBnADoALgA3ADUAcAB0ACAALgA3ADUAcAB0ACAA
LgA3ADUAcAB0ACAALgA3ADUAcAB0ACcAPgANAAoAIAAgADwAcAAgAGMAbABhAHMAcwA9AE0AcwBv
AE4AbwByAG0AYQBsAD4APABzAHAAYQBuACAAcwB0AHkAbABlAD0AJwBtAHMAbwAtAGYAYQByAGUA
YQBzAHQALQBmAG8AbgB0AC0AZgBhAG0AaQBsAHkAOgAiAFQAaQBtAGUAcwAgAE4AZQB3ACAAUgBv
AG0AYQBuACIAJwA+ACYAbgBiAHMAcAA7ADwAbwA6AHAAPgA8AC8AbwA6AHAAPgA8AC8AcwBwAGEA
bgA+ADwALwBwAD4ADQAKACAAIAA8AC8AdABkAD4ADQAKACAAIAA8AHQAZAAgAHMAdAB5AGwAZQA9
ACcAcABhAGQAZABpAG4AZwA6AC4ANwA1AHAAdAAgAC4ANwA1AHAAdAAgAC4ANwA1AHAAdAAgAC4A
NwA1AHAAdAAnAD4ADQAKACAAIAA8AHAAIABjAGwAYQBzAHMAPQBNAHMAbwBOAG8AcgBtAGEAbAA+
ADwAcwBwAGEAbgAgAHMAdAB5AGwAZQA9ACcAbQBzAG8ALQBmAGEAcgBlAGEAcwB0AC0AZgBvAG4A
dAAtAGYAYQBtAGkAbAB5ADoAIgBUAGkAbQBlAHMAIABOAGUAdwAgAFIAbwBtAGEAbgAiACcAPgAm
AG4AYgBzAHAAOwA8AG8AOgBwAD4APAAvAG8AOgBwAD4APAAvAHMAcABhAG4APgA8AC8AcAA+AA0A
CgAgACAAPAAvAHQAZAA+AA0ACgAgACAAPAB0AGQAIABzAHQAeQBsAGUAPQAnAHAAYQBkAGQAaQBu
AGcAOgAuADcANQBwAHQAIAAuADcANQBwAHQAIAAuADcANQBwAHQAIAAuADcANQBwAHQAJwA+AA0A
CgAgACAAPABwACAAYwBsAGEAcwBzAD0ATQBzAG8ATgBvAHIAbQBhAGwAPgA8AHMAcABhAG4AIABz
AHQAeQBsAGUAPQAnAG0AcwBvAC0AZgBhAHIAZQBhAHMAdAAtAGYAbwBuAHQALQBmAGEAbQBpAGwA
eQA6ACIAVABpAG0AZQBzACAATgBlAHcAIABSAG8AbQBhAG4AIgAnAD4AJgBuAGIAcwBwADsAPABv
ADoAcAA+ADwALwBvADoAcAA+ADwALwBzAHAAYQBuAD4APAAvAHAAPgANAAoAIAAgADwALwB0AGQA
PgANAAoAIAAgADwAdABkACAAcwB0AHkAbABlAD0AJwBwAGEAZABkAGkAbgBnADoALgA3ADUAcAB0
ACAALgA3ADUAcAB0ACAALgA3ADUAcAB0ACAALgA3ADUAcAB0ACcAPgANAAoAIAAgADwAcAAgAGMA
bABhAHMAcwA9AE0AcwBvAE4AbwByAG0AYQBsAD4APABzAHAAYQBuACAAcwB0AHkAbABlAD0AJwBt
AHMAbwAtAGYAYQByAGUAYQBzAHQALQBmAG8AbgB0AC0AZgBhAG0AaQBsAHkAOgAiAFQAaQBtAGUA
cwAgAE4AZQB3ACAAUgBvAG0AYQBuACIAJwA+ACYAbgBiAHMAcAA7ADwAbwA6AHAAPgA8AC8AbwA6
AHAAPgA8AC8AcwBwAGEAbgA+ADwALwBwAD4ADQAKACAAIAA8AC8AdABkAD4ADQAKACAAIAA8AHQA
ZAAgAHMAdAB5AGwAZQA9ACcAcABhAGQAZABpAG4AZwA6AC4ANwA1AHAAdAAgAC4ANwA1AHAAdAAg
AC4ANwA1AHAAdAAgAC4ANwA1AHAAdAAnAD4ADQAKACAAIAA8AHAAIABjAGwAYQBzAHMAPQBNAHMA
bwBOAG8AcgBtAGEAbAA+ADwAcwBwAGEAbgAgAHMAdAB5AGwAZQA9ACcAbQBzAG8ALQBmAGEAcgBl
AGEAcwB0AC0AZgBvAG4AdAAtAGYAYQBtAGkAbAB5ADoAIgBUAGkAbQBlAHMAIABOAGUAdwAgAFIA
bwBtAGEAbgAiACcAPgAmAG4AYgBzAHAAOwA8AG8AOgBwAD4APAAvAG8AOgBwAD4APAAvAHMAcABh
AG4APgA8AC8AcAA+AA0ACgAgACAAPAAvAHQAZAA+AA0ACgAgACAAPAB0AGQAIABzAHQAeQBsAGUA
PQAnAHAAYQBkAGQAaQBuAGcAOgAuADcANQBwAHQAIAAuADcANQBwAHQAIAAuADcANQBwAHQAIAAu
ADcANQBwAHQAJwA+AA0ACgAgACAAPABwACAAYwBsAGEAcwBzAD0ATQBzAG8ATgBvAHIAbQBhAGwA
IABhAGwAaQBnAG4APQBjAGUAbgB0AGUAcgAgAHMAdAB5AGwAZQA9ACcAdABlAHgAdAAtAGEAbABp
AGcAbgA6AGMAZQBuAHQAZQByACcAPgA8AGEADQAKACAAIABoAHIAZQBmAD0AIgBoAHQAdABwADoA
LwAvAHcAdwB3AC4AbQBhAHQAcgBpAHgAcwBjAGkAZQBuAGMAZQAuAGMAbwBtAC8AYwBnAGkALwBw
AHIAbwB0AGUAaQBuAF8AdgBpAGUAdwAuAHAAbAA/AGYAaQBsAGUAPQAuAC4AJQAyAEYAZABhAHQA
YQAlADIARgAyADAAMQA1ADEAMgAyADQAJQAyAEYARgBUAFQAcABmAGEAVABUAEwALgBkAGEAdAAm
AGEAbQBwADsAaABpAHQAPQAyADMAJgBhAG0AcAA7AGQAYgBfAGkAZAB4AD0AMQAmAGEAbQBwADsA
cwBlAHMAcwBpAG8AbgBJAEQAPQBnAHUAZQBzAHQAXwBnAHUAZQBzAHQAcwBlAHMAcwBpAG8AbgAi
AA0ACgAgACAAdABhAHIAZwBlAHQAPQAiAF8AYgBsAGEAbgBrACIAPgA8AHMAcABhAG4AIABzAHQA
eQBsAGUAPQAnAG0AcwBvAC0AZgBhAHIAZQBhAHMAdAAtAGYAbwBuAHQALQBmAGEAbQBpAGwAeQA6
ACIAVABpAG0AZQBzACAATgBlAHcAIABSAG8AbQBhAG4AIgA7AA0ACgAgACAAbQBzAG8ALQBuAG8A
LQBwAHIAbwBvAGYAOgB5AGUAcwA7AHQAZQB4AHQALQBkAGUAYwBvAHIAYQB0AGkAbwBuADoAbgBv
AG4AZQA7AHQAZQB4AHQALQB1AG4AZABlAHIAbABpAG4AZQA6AG4AbwBuAGUAJwA+ADwAIQAtAC0A
WwBpAGYAIABnAHQAZQAgAHYAbQBsACAAMQBdAD4APAB2ADoAcwBoAGEAcABlAA0ACgAgACAAIABp
AGQAPQAiACAEOARBBEMEPQQ+BDoEXwB4ADAAMAAyADAAXwAyADUAIgAgAG8AOgBzAHAAaQBkAD0A
IgBfAHgAMAAwADAAMABfAGkAMQAzADAAMgAiACAAdAB5AHAAZQA9ACIAIwBfAHgAMAAwADAAMABf
AHQANwA1ACIAIABhAGwAdAA9ACIAaAB0AHQAcAA6AC8ALwB3AHcAdwAuAG0AYQB0AHIAaQB4AHMA
YwBpAGUAbgBjAGUALgBjAG8AbQAvAGkAbQBhAGcAZQBzAC8AYwB5AGEAbgBfAGIAYQBsAGwAXwB3
AGgAaQB0AGUALgBnAGkAZgAiAA0ACgAgACAAIABoAHIAZQBmAD0AIgBoAHQAdABwADoALwAvAHcA
dwB3AC4AbQBhAHQAcgBpAHgAcwBjAGkAZQBuAGMAZQAuAGMAbwBtAC8AYwBnAGkALwBwAHIAbwB0
AGUAaQBuAF8AdgBpAGUAdwAuAHAAbAA/AGYAaQBsAGUAPQAuAC4AJQAyAEYAZABhAHQAYQAlADIA
RgAyADAAMQA1ADEAMgAyADQAJQAyAEYARgBUAFQAcABmAGEAVABUAEwALgBkAGEAdAAmAGEAbQBw
ADsAaABpAHQAPQAyADMAJgBhAG0AcAA7AGQAYgBfAGkAZAB4AD0AMQAmAGEAbQBwADsAcwBlAHMA
cwBpAG8AbgBJAEQAPQBnAHUAZQBzAHQAXwBnAHUAZQBzAHQAcwBlAHMAcwBpAG8AbgAiAA0ACgAg
ACAAIAB0AGEAcgBnAGUAdAA9ACIAXwBiAGwAYQBuAGsAIgAgAHMAdAB5AGwAZQA9ACcAdwBpAGQA
dABoADoAMQAyAHAAdAA7AGgAZQBpAGcAaAB0ADoAMQAyAHAAdAA7AHYAaQBzAGkAYgBpAGwAaQB0
AHkAOgB2AGkAcwBpAGIAbABlADsADQAKACAAIAAgAG0AcwBvAC0AdwByAGEAcAAtAHMAdAB5AGwA
ZQA6AHMAcQB1AGEAcgBlACcAIABvADoAYgB1AHQAdABvAG4APQAiAHQAIgA+AA0ACgAgACAAIAA8
AHYAOgBpAG0AYQBnAGUAZABhAHQAYQAgAHMAcgBjAD0AIgBNAGEAcwBjAG8AdABVAG4AaQBwAHIA
bwB0AGgAdQBtAGEAbgAyADQALgBmAGkAbABlAHMALwBpAG0AYQBnAGUAMAAwADMALgBnAGkAZgAi
ACAAbwA6AHQAaQB0AGwAZQA9ACIAYwB5AGEAbgBfAGIAYQBsAGwAXwB3AGgAaQB0AGUAIgAvAD4A
DQAKACAAIAA8AC8AdgA6AHMAaABhAHAAZQA+ADwAIQBbAGUAbgBkAGkAZgBdAC0ALQA+ADwAIQBb
AGkAZgAgACEAdgBtAGwAXQA+ADwAcwBwAGEAbgAgAHMAdAB5AGwAZQA9ACcAbQBzAG8ALQBpAGcA
bgBvAHIAZQA6AHYAZwBsAGEAeQBvAHUAdAAnAD4APABpAG0AZwANAAoAIAAgAGIAbwByAGQAZQBy
AD0AMAAgAHcAaQBkAHQAaAA9ADEANgAgAGgAZQBpAGcAaAB0AD0AMQA2ACAAcwByAGMAPQAiAE0A
YQBzAGMAbwB0AFUAbgBpAHAAcgBvAHQAaAB1AG0AYQBuADIANAAuAGYAaQBsAGUAcwAvAGkAbQBh
AGcAZQAwADAAMwAuAGcAaQBmACIADQAKACAAIABhAGwAdAA9ACIAaAB0AHQAcAA6AC8ALwB3AHcA
dwAuAG0AYQB0AHIAaQB4AHMAYwBpAGUAbgBjAGUALgBjAG8AbQAvAGkAbQBhAGcAZQBzAC8AYwB5
AGEAbgBfAGIAYQBsAGwAXwB3AGgAaQB0AGUALgBnAGkAZgAiACAAdgA6AHMAaABhAHAAZQBzAD0A
IgAgBDgEQQRDBD0EPgQ6BF8AeAAwADAAMgAwAF8AMgA1ACIAPgA8AC8AcwBwAGEAbgA+ADwAIQBb
AGUAbgBkAGkAZgBdAD4APAAvAHMAcABhAG4APgA8AC8AYQA+ADwAcwBwAGEAbgANAAoAIAAgAHMA
dAB5AGwAZQA9ACcAbQBzAG8ALQBmAGEAcgBlAGEAcwB0AC0AZgBvAG4AdAAtAGYAYQBtAGkAbAB5
ADoAIgBUAGkAbQBlAHMAIABOAGUAdwAgAFIAbwBtAGEAbgAiACcAPgA8AG8AOgBwAD4APAAvAG8A
OgBwAD4APAAvAHMAcABhAG4APgA8AC8AcAA+AA0ACgAgACAAPAAvAHQAZAA+AA0ACgAgACAAPAB0
AGQAIABzAHQAeQBsAGUAPQAnAHAAYQBkAGQAaQBuAGcAOgAuADcANQBwAHQAIAAuADcANQBwAHQA
IAAuADcANQBwAHQAIAAuADcANQBwAHQAJwA+AA0ACgAgACAAPABwACAAYwBsAGEAcwBzAD0ATQBz
AG8ATgBvAHIAbQBhAGwAPgA8AHMAcABhAG4AIABzAHQAeQBsAGUAPQAnAG0AcwBvAC0AZgBhAHIA
ZQBhAHMAdAAtAGYAbwBuAHQALQBmAGEAbQBpAGwAeQA6ACIAVABpAG0AZQBzACAATgBlAHcAIABS
AG8AbQBhAG4AIgAnAD4AJgBuAGIAcwBwADsAPABvADoAcAA+ADwALwBvADoAcAA+ADwALwBzAHAA
YQBuAD4APAAvAHAAPgANAAoAIAAgADwALwB0AGQAPgANAAoAIAAgADwAdABkACAAcwB0AHkAbABl
AD0AJwBwAGEAZABkAGkAbgBnADoALgA3ADUAcAB0ACAALgA3ADUAcAB0ACAALgA3ADUAcAB0ACAA
LgA3ADUAcAB0ACcAPgANAAoAIAAgADwAcAAgAGMAbABhAHMAcwA9AE0AcwBvAE4AbwByAG0AYQBs
AD4APABzAHAAYQBuACAAcwB0AHkAbABlAD0AJwBtAHMAbwAtAGYAYQByAGUAYQBzAHQALQBmAG8A
bgB0AC0AZgBhAG0AaQBsAHkAOgAiAFQAaQBtAGUAcwAgAE4AZQB3ACAAUgBvAG0AYQBuACIAJwA+
ACYAbgBiAHMAcAA7ADwAbwA6AHAAPgA8AC8AbwA6AHAAPgA8AC8AcwBwAGEAbgA+ADwALwBwAD4A
DQAKACAAIAA8AC8AdABkAD4ADQAKACAAIAA8AHQAZAAgAHMAdAB5AGwAZQA9ACcAcABhAGQAZABp
AG4AZwA6AC4ANwA1AHAAdAAgAC4ANwA1AHAAdAAgAC4ANwA1AHAAdAAgAC4ANwA1AHAAdAAnAD4A
DQAKACAAIAA8AHAAIABjAGwAYQBzAHMAPQBNAHMAbwBOAG8AcgBtAGEAbAA+ADwAcwBwAGEAbgAg
AHMAdAB5AGwAZQA9ACcAbQBzAG8ALQBmAGEAcgBlAGEAcwB0AC0AZgBvAG4AdAAtAGYAYQBtAGkA
bAB5ADoAIgBUAGkAbQBlAHMAIABOAGUAdwAgAFIAbwBtAGEAbgAiACcAPgAmAG4AYgBzAHAAOwA8
AG8AOgBwAD4APAAvAG8AOgBwAD4APAAvAHMAcABhAG4APgA8AC8AcAA+AA0ACgAgACAAPAAvAHQA
ZAA+AA0ACgAgACAAPAB0AGQAIABzAHQAeQBsAGUAPQAnAHAAYQBkAGQAaQBuAGcAOgAuADcANQBw
AHQAIAAuADcANQBwAHQAIAAuADcANQBwAHQAIAAuADcANQBwAHQAJwA+AA0ACgAgACAAPABwACAA
YwBsAGEAcwBzAD0ATQBzAG8ATgBvAHIAbQBhAGwAPgA8AHMAcABhAG4AIABzAHQAeQBsAGUAPQAn
AG0AcwBvAC0AZgBhAHIAZQBhAHMAdAAtAGYAbwBuAHQALQBmAGEAbQBpAGwAeQA6ACIAVABpAG0A
ZQBzACAATgBlAHcAIABSAG8AbQBhAG4AIgAnAD4AJgBuAGIAcwBwADsAPABvADoAcAA+ADwALwBv
ADoAcAA+ADwALwBzAHAAYQBuAD4APAAvAHAAPgANAAoAIAAgADwALwB0AGQAPgANAAoAIAAgADwA
dABkACAAcwB0AHkAbABlAD0AJwBwAGEAZABkAGkAbgBnADoALgA3ADUAcAB0ACAALgA3ADUAcAB0
ACAALgA3ADUAcAB0ACAALgA3ADUAcAB0ACcAPgANAAoAIAAgADwAcAAgAGMAbABhAHMAcwA9AE0A
cwBvAE4AbwByAG0AYQBsACAAYQBsAGkAZwBuAD0AYwBlAG4AdABlAHIAIABzAHQAeQBsAGUAPQAn
AHQAZQB4AHQALQBhAGwAaQBnAG4AOgBjAGUAbgB0AGUAcgAnAD4APABhAA0ACgAgACAAaAByAGUA
ZgA9ACIAaAB0AHQAcAA6AC8ALwB3AHcAdwAuAG0AYQB0AHIAaQB4AHMAYwBpAGUAbgBjAGUALgBj
AG8AbQAvAGMAZwBpAC8AcAByAG8AdABlAGkAbgBfAHYAaQBlAHcALgBwAGwAPwBmAGkAbABlAD0A
LgAuACUAMgBGAGQAYQB0AGEAJQAyAEYAMgAwADEANQAxADIAMgA0ACUAMgBGAEYAVABUAHAAZgBh
AFQAVABMAC4AZABhAHQAJgBhAG0AcAA7AGgAaQB0AD0AMgA4ACYAYQBtAHAAOwBkAGIAXwBpAGQA
eAA9ADEAJgBhAG0AcAA7AHMAZQBzAHMAaQBvAG4ASQBEAD0AZwB1AGUAcwB0AF8AZwB1AGUAcwB0
AHMAZQBzAHMAaQBvAG4AIgANAAoAIAAgAHQAYQByAGcAZQB0AD0AIgBfAGIAbABhAG4AawAiAD4A
PABzAHAAYQBuACAAcwB0AHkAbABlAD0AJwBtAHMAbwAtAGYAYQByAGUAYQBzAHQALQBmAG8AbgB0
AC0AZgBhAG0AaQBsAHkAOgAiAFQAaQBtAGUAcwAgAE4AZQB3ACAAUgBvAG0AYQBuACIAOwANAAoA
IAAgAG0AcwBvAC0AbgBvAC0AcAByAG8AbwBmADoAeQBlAHMAOwB0AGUAeAB0AC0AZABlAGMAbwBy
AGEAdABpAG8AbgA6AG4AbwBuAGUAOwB0AGUAeAB0AC0AdQBuAGQAZQByAGwAaQBuAGUAOgBuAG8A
bgBlACcAPgA8ACEALQAtAFsAaQBmACAAZwB0AGUAIAB2AG0AbAAgADEAXQA+ADwAdgA6AHMAaABh
AHAAZQANAAoAIAAgACAAaQBkAD0AIgAgBDgEQQRDBD0EPgQ6BF8AeAAwADAAMgAwAF8AMgA2ACIA
IABvADoAcwBwAGkAZAA9ACIAXwB4ADAAMAAwADAAXwBpADEAMwAwADEAIgAgAHQAeQBwAGUAPQAi
ACMAXwB4ADAAMAAwADAAXwB0ADcANQAiACAAYQBsAHQAPQAiAGgAdAB0AHAAOgAvAC8AdwB3AHcA
LgBtAGEAdAByAGkAeABzAGMAaQBlAG4AYwBlAC4AYwBvAG0ALwBpAG0AYQBnAGUAcwAvAGMAeQBh
AG4AXwBiAGEAbABsAF8AdwBoAGkAdABlAC4AZwBpAGYAIgANAAoAIAAgACAAaAByAGUAZgA9ACIA
aAB0AHQAcAA6AC8ALwB3AHcAdwAuAG0AYQB0AHIAaQB4AHMAYwBpAGUAbgBjAGUALgBjAG8AbQAv
AGMAZwBpAC8AcAByAG8AdABlAGkAbgBfAHYAaQBlAHcALgBwAGwAPwBmAGkAbABlAD0ALgAuACUA
MgBGAGQAYQB0AGEAJQAyAEYAMgAwADEANQAxADIAMgA0ACUAMgBGAEYAVABUAHAAZgBhAFQAVABM
AC4AZABhAHQAJgBhAG0AcAA7AGgAaQB0AD0AMgA4ACYAYQBtAHAAOwBkAGIAXwBpAGQAeAA9ADEA
JgBhAG0AcAA7AHMAZQBzAHMAaQBvAG4ASQBEAD0AZwB1AGUAcwB0AF8AZwB1AGUAcwB0AHMAZQBz
AHMAaQBvAG4AIgANAAoAIAAgACAAdABhAHIAZwBlAHQAPQAiAF8AYgBsAGEAbgBrACIAIABzAHQA
eQBsAGUAPQAnAHcAaQBkAHQAaAA6ADEAMgBwAHQAOwBoAGUAaQBnAGgAdAA6ADEAMgBwAHQAOwB2
AGkAcwBpAGIAaQBsAGkAdAB5ADoAdgBpAHMAaQBiAGwAZQA7AA0ACgAgACAAIABtAHMAbwAtAHcA
cgBhAHAALQBzAHQAeQBsAGUAOgBzAHEAdQBhAHIAZQAnACAAbwA6AGIAdQB0AHQAbwBuAD0AIgB0
ACIAPgANAAoAIAAgACAAPAB2ADoAaQBtAGEAZwBlAGQAYQB0AGEAIABzAHIAYwA9ACIATQBhAHMA
YwBvAHQAVQBuAGkAcAByAG8AdABoAHUAbQBhAG4AMgA0AC4AZgBpAGwAZQBzAC8AaQBtAGEAZwBl
ADAAMAAzAC4AZwBpAGYAIgAgAG8AOgB0AGkAdABsAGUAPQAiAGMAeQBhAG4AXwBiAGEAbABsAF8A
dwBoAGkAdABlACIALwA+AA0ACgAgACAAPAAvAHYAOgBzAGgAYQBwAGUAPgA8ACEAWwBlAG4AZABp
AGYAXQAtAC0APgA8ACEAWwBpAGYAIAAhAHYAbQBsAF0APgA8AHMAcABhAG4AIABzAHQAeQBsAGUA
PQAnAG0AcwBvAC0AaQBnAG4AbwByAGUAOgB2AGcAbABhAHkAbwB1AHQAJwA+ADwAaQBtAGcADQAK
ACAAIABiAG8AcgBkAGUAcgA9ADAAIAB3AGkAZAB0AGgAPQAxADYAIABoAGUAaQBnAGgAdAA9ADEA
NgAgAHMAcgBjAD0AIgBNAGEAcwBjAG8AdABVAG4AaQBwAHIAbwB0AGgAdQBtAGEAbgAyADQALgBm
AGkAbABlAHMALwBpAG0AYQBnAGUAMAAwADMALgBnAGkAZgAiAA0ACgAgACAAYQBsAHQAPQAiAGgA
dAB0AHAAOgAvAC8AdwB3AHcALgBtAGEAdAByAGkAeABzAGMAaQBlAG4AYwBlAC4AYwBvAG0ALwBp
AG0AYQBnAGUAcwAvAGMAeQBhAG4AXwBiAGEAbABsAF8AdwBoAGkAdABlAC4AZwBpAGYAIgAgAHYA
OgBzAGgAYQBwAGUAcwA9ACIAIAQ4BEEEQwQ9BD4EOgRfAHgAMAAwADIAMABfADIANgAiAD4APAAv
AHMAcABhAG4APgA8ACEAWwBlAG4AZABpAGYAXQA+ADwALwBzAHAAYQBuAD4APAAvAGEAPgA8AHMA
cABhAG4ADQAKACAAIABzAHQAeQBsAGUAPQAnAG0AcwBvAC0AZgBhAHIAZQBhAHMAdAAtAGYAbwBu
AHQALQBmAGEAbQBpAGwAeQA6ACIAVABpAG0AZQBzACAATgBlAHcAIABSAG8AbQBhAG4AIgAnAD4A
PABvADoAcAA+ADwALwBvADoAcAA+ADwALwBzAHAAYQBuAD4APAAvAHAAPgANAAoAIAAgADwALwB0
AGQAPgANAAoAIAAgADwAdABkACAAcwB0AHkAbABlAD0AJwBwAGEAZABkAGkAbgBnADoALgA3ADUA
cAB0ACAALgA3ADUAcAB0ACAALgA3ADUAcAB0ACAALgA3ADUAcAB0ACcAPgANAAoAIAAgADwAcAAg
AGMAbABhAHMAcwA9AE0AcwBvAE4AbwByAG0AYQBsAD4APABzAHAAYQBuACAAcwB0AHkAbABlAD0A
JwBtAHMAbwAtAGYAYQByAGUAYQBzAHQALQBmAG8AbgB0AC0AZgBhAG0AaQBsAHkAOgAiAFQAaQBt
AGUAcwAgAE4AZQB3ACAAUgBvAG0AYQBuACIAJwA+ACYAbgBiAHMAcAA7ADwAbwA6AHAAPgA8AC8A
bwA6AHAAPgA8AC8AcwBwAGEAbgA+ADwALwBwAD4ADQAKACAAIAA8AC8AdABkAD4ADQAKACAAIAA8
AHQAZAAgAHMAdAB5AGwAZQA9ACcAcABhAGQAZABpAG4AZwA6AC4ANwA1AHAAdAAgAC4ANwA1AHAA
dAAgAC4ANwA1AHAAdAAgAC4ANwA1AHAAdAAnAD4ADQAKACAAIAA8AHAAIABjAGwAYQBzAHMAPQBN
AHMAbwBOAG8AcgBtAGEAbAA+ADwAcwBwAGEAbgAgAHMAdAB5AGwAZQA9ACcAbQBzAG8ALQBmAGEA
cgBlAGEAcwB0AC0AZgBvAG4AdAAtAGYAYQBtAGkAbAB5ADoAIgBUAGkAbQBlAHMAIABOAGUAdwAg
AFIAbwBtAGEAbgAiACcAPgAmAG4AYgBzAHAAOwA8AG8AOgBwAD4APAAvAG8AOgBwAD4APAAvAHMA
cABhAG4APgA8AC8AcAA+AA0ACgAgACAAPAAvAHQAZAA+AA0ACgAgACAAPAB0AGQAIABzAHQAeQBs
AGUAPQAnAHAAYQBkAGQAaQBuAGcAOgAuADcANQBwAHQAIAAuADcANQBwAHQAIAAuADcANQBwAHQA
IAAuADcANQBwAHQAJwA+AA0ACgAgACAAPABwACAAYwBsAGEAcwBzAD0ATQBzAG8ATgBvAHIAbQBh
AGwAPgA8AHMAcABhAG4AIABzAHQAeQBsAGUAPQAnAG0AcwBvAC0AZgBhAHIAZQBhAHMAdAAtAGYA
bwBuAHQALQBmAGEAbQBpAGwAeQA6ACIAVABpAG0AZQBzACAATgBlAHcAIABSAG8AbQBhAG4AIgAn
AD4AJgBuAGIAcwBwADsAPABvADoAcAA+ADwALwBvADoAcAA+ADwALwBzAHAAYQBuAD4APAAvAHAA
PgANAAoAIAAgADwALwB0AGQAPgANAAoAIAAgADwAdABkACAAcwB0AHkAbABlAD0AJwBwAGEAZABk
AGkAbgBnADoALgA3ADUAcAB0ACAALgA3ADUAcAB0ACAALgA3ADUAcAB0ACAALgA3ADUAcAB0ACcA
PgANAAoAIAAgADwAcAAgAGMAbABhAHMAcwA9AE0AcwBvAE4AbwByAG0AYQBsAD4APABzAHAAYQBu
ACAAcwB0AHkAbABlAD0AJwBtAHMAbwAtAGYAYQByAGUAYQBzAHQALQBmAG8AbgB0AC0AZgBhAG0A
aQBsAHkAOgAiAFQAaQBtAGUAcwAgAE4AZQB3ACAAUgBvAG0AYQBuACIAJwA+ACYAbgBiAHMAcAA7
ADwAbwA6AHAAPgA8AC8AbwA6AHAAPgA8AC8AcwBwAGEAbgA+ADwALwBwAD4ADQAKACAAIAA8AC8A
dABkAD4ADQAKACAAIAA8AHQAZAAgAHMAdAB5AGwAZQA9ACcAcABhAGQAZABpAG4AZwA6AC4ANwA1
AHAAdAAgAC4ANwA1AHAAdAAgAC4ANwA1AHAAdAAgAC4ANwA1AHAAdAAnAD4ADQAKACAAIAA8AHAA
IABjAGwAYQBzAHMAPQBNAHMAbwBOAG8AcgBtAGEAbAAgAGEAbABpAGcAbgA9AGMAZQBuAHQAZQBy
ACAAcwB0AHkAbABlAD0AJwB0AGUAeAB0AC0AYQBsAGkAZwBuADoAYwBlAG4AdABlAHIAJwA+ADwA
YQANAAoAIAAgAGgAcgBlAGYAPQAiAGgAdAB0AHAAOgAvAC8AdwB3AHcALgBtAGEAdAByAGkAeABz
AGMAaQBlAG4AYwBlAC4AYwBvAG0ALwBjAGcAaQAvAHAAcgBvAHQAZQBpAG4AXwB2AGkAZQB3AC4A
cABsAD8AZgBpAGwAZQA9AC4ALgAlADIARgBkAGEAdABhACUAMgBGADIAMAAxADUAMQAyADIANAAl
ADIARgBGAFQAVABwAGYAYQBUAFQATAAuAGQAYQB0ACYAYQBtAHAAOwBoAGkAdAA9ADMAMwAmAGEA
bQBwADsAZABiAF8AaQBkAHgAPQAxACYAYQBtAHAAOwBzAGUAcwBzAGkAbwBuAEkARAA9AGcAdQBl
AHMAdABfAGcAdQBlAHMAdABzAGUAcwBzAGkAbwBuACIADQAKACAAIAB0AGEAcgBnAGUAdAA9ACIA
XwBiAGwAYQBuAGsAIgA+ADwAcwBwAGEAbgAgAHMAdAB5AGwAZQA9ACcAbQBzAG8ALQBmAGEAcgBl
AGEAcwB0AC0AZgBvAG4AdAAtAGYAYQBtAGkAbAB5ADoAIgBUAGkAbQBlAHMAIABOAGUAdwAgAFIA
bwBtAGEAbgAiADsADQAKACAAIABtAHMAbwAtAG4AbwAtAHAAcgBvAG8AZgA6AHkAZQBzADsAdABl
AHgAdAAtAGQAZQBjAG8AcgBhAHQAaQBvAG4AOgBuAG8AbgBlADsAdABlAHgAdAAtAHUAbgBkAGUA
cgBsAGkAbgBlADoAbgBvAG4AZQAnAD4APAAhAC0ALQBbAGkAZgAgAGcAdABlACAAdgBtAGwAIAAx
AF0APgA8AHYAOgBzAGgAYQBwAGUADQAKACAAIAAgAGkAZAA9ACIAIAQ4BEEEQwQ9BD4EOgRfAHgA
MAAwADIAMABfADIANwAiACAAbwA6AHMAcABpAGQAPQAiAF8AeAAwADAAMAAwAF8AaQAxADMAMAAw
ACIAIAB0AHkAcABlAD0AIgAjAF8AeAAwADAAMAAwAF8AdAA3ADUAIgAgAGEAbAB0AD0AIgBoAHQA
dABwADoALwAvAHcAdwB3AC4AbQBhAHQAcgBpAHgAcwBjAGkAZQBuAGMAZQAuAGMAbwBtAC8AaQBt
AGEAZwBlAHMALwBjAHkAYQBuAF8AYgBhAGwAbABfAHcAaABpAHQAZQAuAGcAaQBmACIADQAKACAA
IAAgAGgAcgBlAGYAPQAiAGgAdAB0AHAAOgAvAC8AdwB3AHcALgBtAGEAdAByAGkAeABzAGMAaQBl
AG4AYwBlAC4AYwBvAG0ALwBjAGcAaQAvAHAAcgBvAHQAZQBpAG4AXwB2AGkAZQB3AC4AcABsAD8A
ZgBpAGwAZQA9AC4ALgAlADIARgBkAGEAdABhACUAMgBGADIAMAAxADUAMQAyADIANAAlADIARgBG
AFQAVABwAGYAYQBUAFQATAAuAGQAYQB0ACYAYQBtAHAAOwBoAGkAdAA9ADMAMwAmAGEAbQBwADsA
ZABiAF8AaQBkAHgAPQAxACYAYQBtAHAAOwBzAGUAcwBzAGkAbwBuAEkARAA9AGcAdQBlAHMAdABf
AGcAdQBlAHMAdABzAGUAcwBzAGkAbwBuACIADQAKACAAIAAgAHQAYQByAGcAZQB0AD0AIgBfAGIA
bABhAG4AawAiACAAcwB0AHkAbABlAD0AJwB3AGkAZAB0AGgAOgAxADIAcAB0ADsAaABlAGkAZwBo
AHQAOgAxADIAcAB0ADsAdgBpAHMAaQBiAGkAbABpAHQAeQA6AHYAaQBzAGkAYgBsAGUAOwANAAoA
IAAgACAAbQBzAG8ALQB3AHIAYQBwAC0AcwB0AHkAbABlADoAcwBxAHUAYQByAGUAJwAgAG8AOgBi
AHUAdAB0AG8AbgA9ACIAdAAiAD4ADQAKACAAIAAgADwAdgA6AGkAbQBhAGcAZQBkAGEAdABhACAA
cwByAGMAPQAiAE0AYQBzAGMAbwB0AFUAbgBpAHAAcgBvAHQAaAB1AG0AYQBuADIANAAuAGYAaQBs
AGUAcwAvAGkAbQBhAGcAZQAwADAAMwAuAGcAaQBmACIAIABvADoAdABpAHQAbABlAD0AIgBjAHkA
YQBuAF8AYgBhAGwAbABfAHcAaABpAHQAZQAiAC8APgANAAoAIAAgADwALwB2ADoAcwBoAGEAcABl
AD4APAAhAFsAZQBuAGQAaQBmAF0ALQAtAD4APAAhAFsAaQBmACAAIQB2AG0AbABdAD4APABzAHAA
YQBuACAAcwB0AHkAbABlAD0AJwBtAHMAbwAtAGkAZwBuAG8AcgBlADoAdgBnAGwAYQB5AG8AdQB0
ACcAPgA8AGkAbQBnAA0ACgAgACAAYgBvAHIAZABlAHIAPQAwACAAdwBpAGQAdABoAD0AMQA2ACAA
aABlAGkAZwBoAHQAPQAxADYAIABzAHIAYwA9ACIATQBhAHMAYwBvAHQAVQBuAGkAcAByAG8AdABo
AHUAbQBhAG4AMgA0AC4AZgBpAGwAZQBzAC8AaQBtAGEAZwBlADAAMAAzAC4AZwBpAGYAIgANAAoA
IAAgAGEAbAB0AD0AIgBoAHQAdABwADoALwAvAHcAdwB3AC4AbQBhAHQAcgBpAHgAcwBjAGkAZQBu
AGMAZQAuAGMAbwBtAC8AaQBtAGEAZwBlAHMALwBjAHkAYQBuAF8AYgBhAGwAbABfAHcAaABpAHQA
ZQAuAGcAaQBmACIAIAB2ADoAcwBoAGEAcABlAHMAPQAiACAEOARBBEMEPQQ+BDoEXwB4ADAAMAAy
ADAAXwAyADcAIgA+ADwALwBzAHAAYQBuAD4APAAhAFsAZQBuAGQAaQBmAF0APgA8AC8AcwBwAGEA
bgA+ADwALwBhAD4APABzAHAAYQBuAA0ACgAgACAAcwB0AHkAbABlAD0AJwBtAHMAbwAtAGYAYQBy
AGUAYQBzAHQALQBmAG8AbgB0AC0AZgBhAG0AaQBsAHkAOgAiAFQAaQBtAGUAcwAgAE4AZQB3ACAA
UgBvAG0AYQBuACIAJwA+ADwAbwA6AHAAPgA8AC8AbwA6AHAAPgA8AC8AcwBwAGEAbgA+ADwALwBw
AD4ADQAKACAAIAA8AC8AdABkAD4ADQAKACAAIAA8AHQAZAAgAHMAdAB5AGwAZQA9ACcAcABhAGQA
ZABpAG4AZwA6AC4ANwA1AHAAdAAgAC4ANwA1AHAAdAAgAC4ANwA1AHAAdAAgAC4ANwA1AHAAdAAn
AD4ADQAKACAAIAA8AHAAIABjAGwAYQBzAHMAPQBNAHMAbwBOAG8AcgBtAGEAbAA+ADwAcwBwAGEA
bgAgAHMAdAB5AGwAZQA9ACcAbQBzAG8ALQBmAGEAcgBlAGEAcwB0AC0AZgBvAG4AdAAtAGYAYQBt
AGkAbAB5ADoAIgBUAGkAbQBlAHMAIABOAGUAdwAgAFIAbwBtAGEAbgAiACcAPgAmAG4AYgBzAHAA
OwA8AG8AOgBwAD4APAAvAG8AOgBwAD4APAAvAHMAcABhAG4APgA8AC8AcAA+AA0ACgAgACAAPAAv
AHQAZAA+AA0ACgAgACAAPAB0AGQAIABzAHQAeQBsAGUAPQAnAHAAYQBkAGQAaQBuAGcAOgAuADcA
NQBwAHQAIAAuADcANQBwAHQAIAAuADcANQBwAHQAIAAuADcANQBwAHQAJwA+AA0ACgAgACAAPABw
ACAAYwBsAGEAcwBzAD0ATQBzAG8ATgBvAHIAbQBhAGwAPgA8AHMAcABhAG4AIABzAHQAeQBsAGUA
PQAnAG0AcwBvAC0AZgBhAHIAZQBhAHMAdAAtAGYAbwBuAHQALQBmAGEAbQBpAGwAeQA6ACIAVABp
AG0AZQBzACAATgBlAHcAIABSAG8AbQBhAG4AIgAnAD4AJgBuAGIAcwBwADsAPABvADoAcAA+ADwA
LwBvADoAcAA+ADwALwBzAHAAYQBuAD4APAAvAHAAPgANAAoAIAAgADwALwB0AGQAPgANAAoAIAAg
ADwAdABkACAAcwB0AHkAbABlAD0AJwBwAGEAZABkAGkAbgBnADoALgA3ADUAcAB0ACAALgA3ADUA
cAB0ACAALgA3ADUAcAB0ACAALgA3ADUAcAB0ACcAPgANAAoAIAAgADwAcAAgAGMAbABhAHMAcwA9
AE0AcwBvAE4AbwByAG0AYQBsAD4APABzAHAAYQBuACAAcwB0AHkAbABlAD0AJwBtAHMAbwAtAGYA
YQByAGUAYQBzAHQALQBmAG8AbgB0AC0AZgBhAG0AaQBsAHkAOgAiAFQAaQBtAGUAcwAgAE4AZQB3
ACAAUgBvAG0AYQBuACIAJwA+ACYAbgBiAHMAcAA7ADwAbwA6AHAAPgA8AC8AbwA6AHAAPgA8AC8A
cwBwAGEAbgA+ADwALwBwAD4ADQAKACAAIAA8AC8AdABkAD4ADQAKACAAIAA8AHQAZAAgAHMAdAB5
AGwAZQA9ACcAcABhAGQAZABpAG4AZwA6AC4ANwA1AHAAdAAgAC4ANwA1AHAAdAAgAC4ANwA1AHAA
dAAgAC4ANwA1AHAAdAAnAD4ADQAKACAAIAA8AHAAIABjAGwAYQBzAHMAPQBNAHMAbwBOAG8AcgBt
AGEAbAA+ADwAcwBwAGEAbgAgAHMAdAB5AGwAZQA9ACcAbQBzAG8ALQBmAGEAcgBlAGEAcwB0AC0A
ZgBvAG4AdAAtAGYAYQBtAGkAbAB5ADoAIgBUAGkAbQBlAHMAIABOAGUAdwAgAFIAbwBtAGEAbgAi
ACcAPgAmAG4AYgBzAHAAOwA8AG8AOgBwAD4APAAvAG8AOgBwAD4APAAvAHMAcABhAG4APgA8AC8A
cAA+AA0ACgAgACAAPAAvAHQAZAA+AA0ACgAgACAAPAB0AGQAIABzAHQAeQBsAGUAPQAnAHAAYQBk
AGQAaQBuAGcAOgAuADcANQBwAHQAIAAuADcANQBwAHQAIAAuADcANQBwAHQAIAAuADcANQBwAHQA
JwA+AA0ACgAgACAAPABwACAAYwBsAGEAcwBzAD0ATQBzAG8ATgBvAHIAbQBhAGwAPgA8AHMAcABh
AG4AIABzAHQAeQBsAGUAPQAnAG0AcwBvAC0AZgBhAHIAZQBhAHMAdAAtAGYAbwBuAHQALQBmAGEA
bQBpAGwAeQA6ACIAVABpAG0AZQBzACAATgBlAHcAIABSAG8AbQBhAG4AIgAnAD4AJgBuAGIAcwBw
ADsAPABvADoAcAA+ADwALwBvADoAcAA+ADwALwBzAHAAYQBuAD4APAAvAHAAPgANAAoAIAAgADwA
LwB0AGQAPgANAAoAIAAgADwAdABkACAAcwB0AHkAbABlAD0AJwBwAGEAZABkAGkAbgBnADoALgA3
ADUAcAB0ACAALgA3ADUAcAB0ACAALgA3ADUAcAB0ACAALgA3ADUAcAB0ACcAPgANAAoAIAAgADwA
cAAgAGMAbABhAHMAcwA9AE0AcwBvAE4AbwByAG0AYQBsAD4APABzAHAAYQBuACAAcwB0AHkAbABl
AD0AJwBtAHMAbwAtAGYAYQByAGUAYQBzAHQALQBmAG8AbgB0AC0AZgBhAG0AaQBsAHkAOgAiAFQA
aQBtAGUAcwAgAE4AZQB3ACAAUgBvAG0AYQBuACIAJwA+ACYAbgBiAHMAcAA7ADwAbwA6AHAAPgA8
AC8AbwA6AHAAPgA8AC8AcwBwAGEAbgA+ADwALwBwAD4ADQAKACAAIAA8AC8AdABkAD4ADQAKACAA
IAA8AHQAZAAgAHMAdAB5AGwAZQA9ACcAcABhAGQAZABpAG4AZwA6AC4ANwA1AHAAdAAgAC4ANwA1
AHAAdAAgAC4ANwA1AHAAdAAgAC4ANwA1AHAAdAAnAD4ADQAKACAAIAA8AHAAIABjAGwAYQBzAHMA
PQBNAHMAbwBOAG8AcgBtAGEAbAA+ADwAcwBwAGEAbgAgAHMAdAB5AGwAZQA9ACcAbQBzAG8ALQBm
AGEAcgBlAGEAcwB0AC0AZgBvAG4AdAAtAGYAYQBtAGkAbAB5ADoAIgBUAGkAbQBlAHMAIABOAGUA
dwAgAFIAbwBtAGEAbgAiACcAPgAmAG4AYgBzAHAAOwA8AG8AOgBwAD4APAAvAG8AOgBwAD4APAAv
AHMAcABhAG4APgA8AC8AcAA+AA0ACgAgACAAPAAvAHQAZAA+AA0ACgAgACAAPAB0AGQAIABzAHQA
eQBsAGUAPQAnAHAAYQBkAGQAaQBuAGcAOgAuADcANQBwAHQAIAAuADcANQBwAHQAIAAuADcANQBw
AHQAIAAuADcANQBwAHQAJwA+AA0ACgAgACAAPABwACAAYwBsAGEAcwBzAD0ATQBzAG8ATgBvAHIA
bQBhAGwAPgA8AHMAcABhAG4AIABzAHQAeQBsAGUAPQAnAG0AcwBvAC0AZgBhAHIAZQBhAHMAdAAt
AGYAbwBuAHQALQBmAGEAbQBpAGwAeQA6ACIAVABpAG0AZQBzACAATgBlAHcAIABSAG8AbQBhAG4A
IgAnAD4AJgBuAGIAcwBwADsAPABvADoAcAA+ADwALwBvADoAcAA+ADwALwBzAHAAYQBuAD4APAAv
AHAAPgANAAoAIAAgADwALwB0AGQAPgANAAoAIAAgADwAdABkACAAcwB0AHkAbABlAD0AJwBwAGEA
ZABkAGkAbgBnADoALgA3ADUAcAB0ACAALgA3ADUAcAB0ACAALgA3ADUAcAB0ACAALgA3ADUAcAB0
ACcAPgANAAoAIAAgADwAcAAgAGMAbABhAHMAcwA9AE0AcwBvAE4AbwByAG0AYQBsAD4APABzAHAA
YQBuACAAcwB0AHkAbABlAD0AJwBtAHMAbwAtAGYAYQByAGUAYQBzAHQALQBmAG8AbgB0AC0AZgBh
AG0AaQBsAHkAOgAiAFQAaQBtAGUAcwAgAE4AZQB3ACAAUgBvAG0AYQBuACIAJwA+ACYAbgBiAHMA
cAA7ADwAbwA6AHAAPgA8AC8AbwA6AHAAPgA8AC8AcwBwAGEAbgA+ADwALwBwAD4ADQAKACAAIAA8
AC8AdABkAD4ADQAKACAAIAA8AHQAZAAgAHMAdAB5AGwAZQA9ACcAcABhAGQAZABpAG4AZwA6AC4A
NwA1AHAAdAAgAC4ANwA1AHAAdAAgAC4ANwA1AHAAdAAgAC4ANwA1AHAAdAAnAD4ADQAKACAAIAA8
AHAAIABjAGwAYQBzAHMAPQBNAHMAbwBOAG8AcgBtAGEAbAA+ADwAcwBwAGEAbgAgAHMAdAB5AGwA
ZQA9ACcAbQBzAG8ALQBmAGEAcgBlAGEAcwB0AC0AZgBvAG4AdAAtAGYAYQBtAGkAbAB5ADoAIgBU
AGkAbQBlAHMAIABOAGUAdwAgAFIAbwBtAGEAbgAiACcAPgAmAG4AYgBzAHAAOwA8AG8AOgBwAD4A
PAAvAG8AOgBwAD4APAAvAHMAcABhAG4APgA8AC8AcAA+AA0ACgAgACAAPAAvAHQAZAA+AA0ACgAg
ACAAPAB0AGQAIABzAHQAeQBsAGUAPQAnAHAAYQBkAGQAaQBuAGcAOgAuADcANQBwAHQAIAAuADcA
NQBwAHQAIAAuADcANQBwAHQAIAAuADcANQBwAHQAJwA+AA0ACgAgACAAPABwACAAYwBsAGEAcwBz
AD0ATQBzAG8ATgBvAHIAbQBhAGwAIABhAGwAaQBnAG4APQBjAGUAbgB0AGUAcgAgAHMAdAB5AGwA
ZQA9ACcAdABlAHgAdAAtAGEAbABpAGcAbgA6AGMAZQBuAHQAZQByACcAPgA8AGEADQAKACAAIABo
AHIAZQBmAD0AIgBoAHQAdABwADoALwAvAHcAdwB3AC4AbQBhAHQAcgBpAHgAcwBjAGkAZQBuAGMA
ZQAuAGMAbwBtAC8AYwBnAGkALwBwAHIAbwB0AGUAaQBuAF8AdgBpAGUAdwAuAHAAbAA/AGYAaQBs
AGUAPQAuAC4AJQAyAEYAZABhAHQAYQAlADIARgAyADAAMQA1ADEAMgAyADQAJQAyAEYARgBUAFQA
cABmAGEAVABUAEwALgBkAGEAdAAmAGEAbQBwADsAaABpAHQAPQA0ADQAJgBhAG0AcAA7AGQAYgBf
AGkAZAB4AD0AMQAmAGEAbQBwADsAcwBlAHMAcwBpAG8AbgBJAEQAPQBnAHUAZQBzAHQAXwBnAHUA
ZQBzAHQAcwBlAHMAcwBpAG8AbgAiAA0ACgAgACAAdABhAHIAZwBlAHQAPQAiAF8AYgBsAGEAbgBr
ACIAPgA8AHMAcABhAG4AIABzAHQAeQBsAGUAPQAnAG0AcwBvAC0AZgBhAHIAZQBhAHMAdAAtAGYA
bwBuAHQALQBmAGEAbQBpAGwAeQA6ACIAVABpAG0AZQBzACAATgBlAHcAIABSAG8AbQBhAG4AIgA7
AA0ACgAgACAAbQBzAG8ALQBuAG8ALQBwAHIAbwBvAGYAOgB5AGUAcwA7AHQAZQB4AHQALQBkAGUA
YwBvAHIAYQB0AGkAbwBuADoAbgBvAG4AZQA7AHQAZQB4AHQALQB1AG4AZABlAHIAbABpAG4AZQA6
AG4AbwBuAGUAJwA+ADwAIQAtAC0AWwBpAGYAIABnAHQAZQAgAHYAbQBsACAAMQBdAD4APAB2ADoA
cwBoAGEAcABlAA0ACgAgACAAIABpAGQAPQAiACAEOARBBEMEPQQ+BDoEXwB4ADAAMAAyADAAXwAy
ADgAIgAgAG8AOgBzAHAAaQBkAD0AIgBfAHgAMAAwADAAMABfAGkAMQAyADkAOQAiACAAdAB5AHAA
ZQA9ACIAIwBfAHgAMAAwADAAMABfAHQANwA1ACIAIABhAGwAdAA9ACIAaAB0AHQAcAA6AC8ALwB3
AHcAdwAuAG0AYQB0AHIAaQB4AHMAYwBpAGUAbgBjAGUALgBjAG8AbQAvAGkAbQBhAGcAZQBzAC8A
YwB5AGEAbgBfAGIAYQBsAGwAXwB3AGgAaQB0AGUALgBnAGkAZgAiAA0ACgAgACAAIABoAHIAZQBm
AD0AIgBoAHQAdABwADoALwAvAHcAdwB3AC4AbQBhAHQAcgBpAHgAcwBjAGkAZQBuAGMAZQAuAGMA
bwBtAC8AYwBnAGkALwBwAHIAbwB0AGUAaQBuAF8AdgBpAGUAdwAuAHAAbAA/AGYAaQBsAGUAPQAu
AC4AJQAyAEYAZABhAHQAYQAlADIARgAyADAAMQA1ADEAMgAyADQAJQAyAEYARgBUAFQAcABmAGEA
VABUAEwALgBkAGEAdAAmAGEAbQBwADsAaABpAHQAPQA0ADQAJgBhAG0AcAA7AGQAYgBfAGkAZAB4
AD0AMQAmAGEAbQBwADsAcwBlAHMAcwBpAG8AbgBJAEQAPQBnAHUAZQBzAHQAXwBnAHUAZQBzAHQA
cwBlAHMAcwBpAG8AbgAiAA0ACgAgACAAIAB0AGEAcgBnAGUAdAA9ACIAXwBiAGwAYQBuAGsAIgAg
AHMAdAB5AGwAZQA9ACcAdwBpAGQAdABoADoAMQAyAHAAdAA7AGgAZQBpAGcAaAB0ADoAMQAyAHAA
dAA7AHYAaQBzAGkAYgBpAGwAaQB0AHkAOgB2AGkAcwBpAGIAbABlADsADQAKACAAIAAgAG0AcwBv
AC0AdwByAGEAcAAtAHMAdAB5AGwAZQA6AHMAcQB1AGEAcgBlACcAIABvADoAYgB1AHQAdABvAG4A
PQAiAHQAIgA+AA0ACgAgACAAIAA8AHYAOgBpAG0AYQBnAGUAZABhAHQAYQAgAHMAcgBjAD0AIgBN
AGEAcwBjAG8AdABVAG4AaQBwAHIAbwB0AGgAdQBtAGEAbgAyADQALgBmAGkAbABlAHMALwBpAG0A
YQBnAGUAMAAwADMALgBnAGkAZgAiACAAbwA6AHQAaQB0AGwAZQA9ACIAYwB5AGEAbgBfAGIAYQBs
AGwAXwB3AGgAaQB0AGUAIgAvAD4ADQAKACAAIAA8AC8AdgA6AHMAaABhAHAAZQA+ADwAIQBbAGUA
bgBkAGkAZgBdAC0ALQA+ADwAIQBbAGkAZgAgACEAdgBtAGwAXQA+ADwAcwBwAGEAbgAgAHMAdAB5
AGwAZQA9ACcAbQBzAG8ALQBpAGcAbgBvAHIAZQA6AHYAZwBsAGEAeQBvAHUAdAAnAD4APABpAG0A
ZwANAAoAIAAgAGIAbwByAGQAZQByAD0AMAAgAHcAaQBkAHQAaAA9ADEANgAgAGgAZQBpAGcAaAB0
AD0AMQA2ACAAcwByAGMAPQAiAE0AYQBzAGMAbwB0AFUAbgBpAHAAcgBvAHQAaAB1AG0AYQBuADIA
NAAuAGYAaQBsAGUAcwAvAGkAbQBhAGcAZQAwADAAMwAuAGcAaQBmACIADQAKACAAIABhAGwAdAA9
ACIAaAB0AHQAcAA6AC8ALwB3AHcAdwAuAG0AYQB0AHIAaQB4AHMAYwBpAGUAbgBjAGUALgBjAG8A
bQAvAGkAbQBhAGcAZQBzAC8AYwB5AGEAbgBfAGIAYQBsAGwAXwB3AGgAaQB0AGUALgBnAGkAZgAi
ACAAdgA6AHMAaABhAHAAZQBzAD0AIgAgBDgEQQRDBD0EPgQ6BF8AeAAwADAAMgAwAF8AMgA4ACIA
PgA8AC8AcwBwAGEAbgA+ADwAIQBbAGUAbgBkAGkAZgBdAD4APAAvAHMAcABhAG4APgA8AC8AYQA+
ADwAcwBwAGEAbgANAAoAIAAgAHMAdAB5AGwAZQA9ACcAbQBzAG8ALQBmAGEAcgBlAGEAcwB0AC0A
ZgBvAG4AdAAtAGYAYQBtAGkAbAB5ADoAIgBUAGkAbQBlAHMAIABOAGUAdwAgAFIAbwBtAGEAbgAi
ACcAPgA8AG8AOgBwAD4APAAvAG8AOgBwAD4APAAvAHMAcABhAG4APgA8AC8AcAA+AA0ACgAgACAA
PAAvAHQAZAA+AA0ACgAgACAAPAB0AGQAIABzAHQAeQBsAGUAPQAnAHAAYQBkAGQAaQBuAGcAOgAu
ADcANQBwAHQAIAAuADcANQBwAHQAIAAuADcANQBwAHQAIAAuADcANQBwAHQAJwA+AA0ACgAgACAA
PABwACAAYwBsAGEAcwBzAD0ATQBzAG8ATgBvAHIAbQBhAGwAPgA8AHMAcABhAG4AIABzAHQAeQBs
AGUAPQAnAG0AcwBvAC0AZgBhAHIAZQBhAHMAdAAtAGYAbwBuAHQALQBmAGEAbQBpAGwAeQA6ACIA
VABpAG0AZQBzACAATgBlAHcAIABSAG8AbQBhAG4AIgAnAD4AJgBuAGIAcwBwADsAPABvADoAcAA+
ADwALwBvADoAcAA+ADwALwBzAHAAYQBuAD4APAAvAHAAPgANAAoAIAAgADwALwB0AGQAPgANAAoA
IAAgADwAdABkACAAcwB0AHkAbABlAD0AJwBwAGEAZABkAGkAbgBnADoALgA3ADUAcAB0ACAALgA3
ADUAcAB0ACAALgA3ADUAcAB0ACAALgA3ADUAcAB0ACcAPgANAAoAIAAgADwAcAAgAGMAbABhAHMA
cwA9AE0AcwBvAE4AbwByAG0AYQBsAD4APABzAHAAYQBuACAAcwB0AHkAbABlAD0AJwBtAHMAbwAt
AGYAYQByAGUAYQBzAHQALQBmAG8AbgB0AC0AZgBhAG0AaQBsAHkAOgAiAFQAaQBtAGUAcwAgAE4A
ZQB3ACAAUgBvAG0AYQBuACIAJwA+ACYAbgBiAHMAcAA7ADwAbwA6AHAAPgA8AC8AbwA6AHAAPgA8
AC8AcwBwAGEAbgA+ADwALwBwAD4ADQAKACAAIAA8AC8AdABkAD4ADQAKACAAIAA8AHQAZAAgAHMA
dAB5AGwAZQA9ACcAcABhAGQAZABpAG4AZwA6AC4ANwA1AHAAdAAgAC4ANwA1AHAAdAAgAC4ANwA1
AHAAdAAgAC4ANwA1AHAAdAAnAD4ADQAKACAAIAA8AHAAIABjAGwAYQBzAHMAPQBNAHMAbwBOAG8A
cgBtAGEAbAAgAGEAbABpAGcAbgA9AGMAZQBuAHQAZQByACAAcwB0AHkAbABlAD0AJwB0AGUAeAB0
AC0AYQBsAGkAZwBuADoAYwBlAG4AdABlAHIAJwA+ADwAYQANAAoAIAAgAGgAcgBlAGYAPQAiAGgA
dAB0AHAAOgAvAC8AdwB3AHcALgBtAGEAdAByAGkAeABzAGMAaQBlAG4AYwBlAC4AYwBvAG0ALwBj
AGcAaQAvAHAAcgBvAHQAZQBpAG4AXwB2AGkAZQB3AC4AcABsAD8AZgBpAGwAZQA9AC4ALgAlADIA
RgBkAGEAdABhACUAMgBGADIAMAAxADUAMQAyADIANAAlADIARgBGAFQAVABwAGYAYQBUAFQATAAu
AGQAYQB0ACYAYQBtAHAAOwBoAGkAdAA9ADQANwAmAGEAbQBwADsAZABiAF8AaQBkAHgAPQAxACYA
YQBtAHAAOwBzAGUAcwBzAGkAbwBuAEkARAA9AGcAdQBlAHMAdABfAGcAdQBlAHMAdABzAGUAcwBz
AGkAbwBuACIADQAKACAAIAB0AGEAcgBnAGUAdAA9ACIAXwBiAGwAYQBuAGsAIgA+ADwAcwBwAGEA
bgAgAHMAdAB5AGwAZQA9ACcAbQBzAG8ALQBmAGEAcgBlAGEAcwB0AC0AZgBvAG4AdAAtAGYAYQBt
AGkAbAB5ADoAIgBUAGkAbQBlAHMAIABOAGUAdwAgAFIAbwBtAGEAbgAiADsADQAKACAAIABtAHMA
bwAtAG4AbwAtAHAAcgBvAG8AZgA6AHkAZQBzADsAdABlAHgAdAAtAGQAZQBjAG8AcgBhAHQAaQBv
AG4AOgBuAG8AbgBlADsAdABlAHgAdAAtAHUAbgBkAGUAcgBsAGkAbgBlADoAbgBvAG4AZQAnAD4A
PAAhAC0ALQBbAGkAZgAgAGcAdABlACAAdgBtAGwAIAAxAF0APgA8AHYAOgBzAGgAYQBwAGUADQAK
ACAAIAAgAGkAZAA9ACIAIAQ4BEEEQwQ9BD4EOgRfAHgAMAAwADIAMABfADIAOQAiACAAbwA6AHMA
cABpAGQAPQAiAF8AeAAwADAAMAAwAF8AaQAxADIAOQA4ACIAIAB0AHkAcABlAD0AIgAjAF8AeAAw
ADAAMAAwAF8AdAA3ADUAIgAgAGEAbAB0AD0AIgBoAHQAdABwADoALwAvAHcAdwB3AC4AbQBhAHQA
cgBpAHgAcwBjAGkAZQBuAGMAZQAuAGMAbwBtAC8AaQBtAGEAZwBlAHMALwBjAHkAYQBuAF8AYgBh
AGwAbABfAHcAaABpAHQAZQAuAGcAaQBmACIADQAKACAAIAAgAGgAcgBlAGYAPQAiAGgAdAB0AHAA
OgAvAC8AdwB3AHcALgBtAGEAdAByAGkAeABzAGMAaQBlAG4AYwBlAC4AYwBvAG0ALwBjAGcAaQAv
AHAAcgBvAHQAZQBpAG4AXwB2AGkAZQB3AC4AcABsAD8AZgBpAGwAZQA9AC4ALgAlADIARgBkAGEA
dABhACUAMgBGADIAMAAxADUAMQAyADIANAAlADIARgBGAFQAVABwAGYAYQBUAFQATAAuAGQAYQB0
ACYAYQBtAHAAOwBoAGkAdAA9ADQANwAmAGEAbQBwADsAZABiAF8AaQBkAHgAPQAxACYAYQBtAHAA
OwBzAGUAcwBzAGkAbwBuAEkARAA9AGcAdQBlAHMAdABfAGcAdQBlAHMAdABzAGUAcwBzAGkAbwBu
ACIADQAKACAAIAAgAHQAYQByAGcAZQB0AD0AIgBfAGIAbABhAG4AawAiACAAcwB0AHkAbABlAD0A
JwB3AGkAZAB0AGgAOgAxADIAcAB0ADsAaABlAGkAZwBoAHQAOgAxADIAcAB0ADsAdgBpAHMAaQBi
AGkAbABpAHQAeQA6AHYAaQBzAGkAYgBsAGUAOwANAAoAIAAgACAAbQBzAG8ALQB3AHIAYQBwAC0A
cwB0AHkAbABlADoAcwBxAHUAYQByAGUAJwAgAG8AOgBiAHUAdAB0AG8AbgA9ACIAdAAiAD4ADQAK
ACAAIAAgADwAdgA6AGkAbQBhAGcAZQBkAGEAdABhACAAcwByAGMAPQAiAE0AYQBzAGMAbwB0AFUA
bgBpAHAAcgBvAHQAaAB1AG0AYQBuADIANAAuAGYAaQBsAGUAcwAvAGkAbQBhAGcAZQAwADAAMwAu
AGcAaQBmACIAIABvADoAdABpAHQAbABlAD0AIgBjAHkAYQBuAF8AYgBhAGwAbABfAHcAaABpAHQA
ZQAiAC8APgANAAoAIAAgADwALwB2ADoAcwBoAGEAcABlAD4APAAhAFsAZQBuAGQAaQBmAF0ALQAt
AD4APAAhAFsAaQBmACAAIQB2AG0AbABdAD4APABzAHAAYQBuACAAcwB0AHkAbABlAD0AJwBtAHMA
bwAtAGkAZwBuAG8AcgBlADoAdgBnAGwAYQB5AG8AdQB0ACcAPgA8AGkAbQBnAA0ACgAgACAAYgBv
AHIAZABlAHIAPQAwACAAdwBpAGQAdABoAD0AMQA2ACAAaABlAGkAZwBoAHQAPQAxADYAIABzAHIA
YwA9ACIATQBhAHMAYwBvAHQAVQBuAGkAcAByAG8AdABoAHUAbQBhAG4AMgA0AC4AZgBpAGwAZQBz
AC8AaQBtAGEAZwBlADAAMAAzAC4AZwBpAGYAIgANAAoAIAAgAGEAbAB0AD0AIgBoAHQAdABwADoA
LwAvAHcAdwB3AC4AbQBhAHQAcgBpAHgAcwBjAGkAZQBuAGMAZQAuAGMAbwBtAC8AaQBtAGEAZwBl
AHMALwBjAHkAYQBuAF8AYgBhAGwAbABfAHcAaABpAHQAZQAuAGcAaQBmACIAIAB2ADoAcwBoAGEA
cABlAHMAPQAiACAEOARBBEMEPQQ+BDoEXwB4ADAAMAAyADAAXwAyADkAIgA+ADwALwBzAHAAYQBu
AD4APAAhAFsAZQBuAGQAaQBmAF0APgA8AC8AcwBwAGEAbgA+ADwALwBhAD4APABzAHAAYQBuAA0A
CgAgACAAcwB0AHkAbABlAD0AJwBtAHMAbwAtAGYAYQByAGUAYQBzAHQALQBmAG8AbgB0AC0AZgBh
AG0AaQBsAHkAOgAiAFQAaQBtAGUAcwAgAE4AZQB3ACAAUgBvAG0AYQBuACIAJwA+ADwAbwA6AHAA
PgA8AC8AbwA6AHAAPgA8AC8AcwBwAGEAbgA+ADwALwBwAD4ADQAKACAAIAA8AC8AdABkAD4ADQAK
ACAAIAA8AHQAZAAgAHMAdAB5AGwAZQA9ACcAcABhAGQAZABpAG4AZwA6AC4ANwA1AHAAdAAgAC4A
NwA1AHAAdAAgAC4ANwA1AHAAdAAgAC4ANwA1AHAAdAAnAD4ADQAKACAAIAA8AHAAIABjAGwAYQBz
AHMAPQBNAHMAbwBOAG8AcgBtAGEAbAA+ADwAcwBwAGEAbgAgAHMAdAB5AGwAZQA9ACcAbQBzAG8A
LQBmAGEAcgBlAGEAcwB0AC0AZgBvAG4AdAAtAGYAYQBtAGkAbAB5ADoAIgBUAGkAbQBlAHMAIABO
AGUAdwAgAFIAbwBtAGEAbgAiACcAPgAmAG4AYgBzAHAAOwA8AG8AOgBwAD4APAAvAG8AOgBwAD4A
PAAvAHMAcABhAG4APgA8AC8AcAA+AA0ACgAgACAAPAAvAHQAZAA+AA0ACgAgACAAPAB0AGQAIABz
[truncated: 3,789,637 more chars]
