# Supplementary material for: Inhibition of Neutrophil Secretion Upon Adhesion as a Basis for the Anti-Inflammatory Effect of the Tricyclic Antidepressant Imipramine
Source: Front Pharmacol. 2021 Aug 5;12:709719. doi: 10.3389/fphar.2021.709719 (PMC8375473; doi:10.3389/fphar.2021.709719)
Supplement: Supplementary file 1 [file DataSheet1.ZIP › Mascot Uniprot 5-fig.5A (control+imi, S100A8).mht]

MIME-Version: 1.0
Content-Type: multipart/related; boundary="----=_NextPart_01D76CE8.D6529DB0"

������ �������� �������� ���-��������� � ����� �����, ����� ���������� ������ ���-������. ���� �� ������ ��� ���������, ������, ������ ������� ��� �������� �� ������������ ����� ���-������. ��������� �������, �������������� ���-������, �������� Windows� Internet Explorer�.

------=_NextPart_01D76CE8.D6529DB0
Content-Location: file:///C:/20479A75/MascotUniprothuman25.htm
Content-Transfer-Encoding: base64
Content-Type: text/html; charset="unicode"

//48AGgAdABtAGwAIAB4AG0AbABuAHMAOgB2AD0AIgB1AHIAbgA6AHMAYwBoAGUAbQBhAHMALQBt
AGkAYwByAG8AcwBvAGYAdAAtAGMAbwBtADoAdgBtAGwAIgANAAoAeABtAGwAbgBzADoAbwA9ACIA
dQByAG4AOgBzAGMAaABlAG0AYQBzAC0AbQBpAGMAcgBvAHMAbwBmAHQALQBjAG8AbQA6AG8AZgBm
AGkAYwBlADoAbwBmAGYAaQBjAGUAIgANAAoAeABtAGwAbgBzADoAdwA9ACIAdQByAG4AOgBzAGMA
aABlAG0AYQBzAC0AbQBpAGMAcgBvAHMAbwBmAHQALQBjAG8AbQA6AG8AZgBmAGkAYwBlADoAdwBv
AHIAZAAiAA0ACgB4AG0AbABuAHMAOgBtAD0AIgBoAHQAdABwADoALwAvAHMAYwBoAGUAbQBhAHMA
LgBtAGkAYwByAG8AcwBvAGYAdAAuAGMAbwBtAC8AbwBmAGYAaQBjAGUALwAyADAAMAA0AC8AMQAy
AC8AbwBtAG0AbAAiAA0ACgB4AG0AbABuAHMAPQAiAGgAdAB0AHAAOgAvAC8AdwB3AHcALgB3ADMA
LgBvAHIAZwAvAFQAUgAvAFIARQBDAC0AaAB0AG0AbAA0ADAAIgA+AA0ACgANAAoAPABoAGUAYQBk
AD4ADQAKADwAbQBlAHQAYQAgAGgAdAB0AHAALQBlAHEAdQBpAHYAPQBDAG8AbgB0AGUAbgB0AC0A
VAB5AHAAZQAgAGMAbwBuAHQAZQBuAHQAPQAiAHQAZQB4AHQALwBoAHQAbQBsADsAIABjAGgAYQBy
AHMAZQB0AD0AdQBuAGkAYwBvAGQAZQAiAD4ADQAKADwAbQBlAHQAYQAgAG4AYQBtAGUAPQBQAHIA
bwBnAEkAZAAgAGMAbwBuAHQAZQBuAHQAPQBXAG8AcgBkAC4ARABvAGMAdQBtAGUAbgB0AD4ADQAK
ADwAbQBlAHQAYQAgAG4AYQBtAGUAPQBHAGUAbgBlAHIAYQB0AG8AcgAgAGMAbwBuAHQAZQBuAHQA
PQAiAE0AaQBjAHIAbwBzAG8AZgB0ACAAVwBvAHIAZAAgADEANAAiAD4ADQAKADwAbQBlAHQAYQAg
AG4AYQBtAGUAPQBPAHIAaQBnAGkAbgBhAHQAbwByACAAYwBvAG4AdABlAG4AdAA9ACIATQBpAGMA
cgBvAHMAbwBmAHQAIABXAG8AcgBkACAAMQA0ACIAPgANAAoAPABsAGkAbgBrACAAcgBlAGwAPQBG
AGkAbABlAC0ATABpAHMAdAAgAGgAcgBlAGYAPQAiAE0AYQBzAGMAbwB0AFUAbgBpAHAAcgBvAHQA
aAB1AG0AYQBuADIANQAuAGYAaQBsAGUAcwAvAGYAaQBsAGUAbABpAHMAdAAuAHgAbQBsACIAPgAN
AAoAPABsAGkAbgBrACAAcgBlAGwAPQBFAGQAaQB0AC0AVABpAG0AZQAtAEQAYQB0AGEAIABoAHIA
ZQBmAD0AIgBNAGEAcwBjAG8AdABVAG4AaQBwAHIAbwB0AGgAdQBtAGEAbgAyADUALgBmAGkAbABl
AHMALwBlAGQAaQB0AGQAYQB0AGEALgBtAHMAbwAiAD4ADQAKADwAIQAtAC0AWwBpAGYAIAAhAG0A
cwBvAF0APgANAAoAPABzAHQAeQBsAGUAPgANAAoAdgBcADoAKgAgAHsAYgBlAGgAYQB2AGkAbwBy
ADoAdQByAGwAKAAjAGQAZQBmAGEAdQBsAHQAIwBWAE0ATAApADsAfQANAAoAbwBcADoAKgAgAHsA
YgBlAGgAYQB2AGkAbwByADoAdQByAGwAKAAjAGQAZQBmAGEAdQBsAHQAIwBWAE0ATAApADsAfQAN
AAoAdwBcADoAKgAgAHsAYgBlAGgAYQB2AGkAbwByADoAdQByAGwAKAAjAGQAZQBmAGEAdQBsAHQA
IwBWAE0ATAApADsAfQANAAoALgBzAGgAYQBwAGUAIAB7AGIAZQBoAGEAdgBpAG8AcgA6AHUAcgBs
ACgAIwBkAGUAZgBhAHUAbAB0ACMAVgBNAEwAKQA7AH0ADQAKADwALwBzAHQAeQBsAGUAPgANAAoA
PAAhAFsAZQBuAGQAaQBmAF0ALQAtAD4ADQAKADwAdABpAHQAbABlAD4AUAByAG8AdABlAGkAbgAg
AFMAdQBtAG0AYQByAHkAIABSAGUAcABvAHIAdAAgACgALgAuAC8AZABhAHQAYQAvADIAMAAxADUA
MQAyADIANAAvAEYAVABUAHAAZgBhAFQAVABtAC4AZABhAHQAKQA8AC8AdABpAHQAbABlAD4ADQAK
ADwAIQAtAC0AWwBpAGYAIABnAHQAZQAgAG0AcwBvACAAOQBdAD4APAB4AG0AbAA+AA0ACgAgADwA
bwA6AEQAbwBjAHUAbQBlAG4AdABQAHIAbwBwAGUAcgB0AGkAZQBzAD4ADQAKACAAIAA8AG8AOgBB
AHUAdABoAG8AcgA+ABMEMAQ7BDoEOAQ9BDAEPAAvAG8AOgBBAHUAdABoAG8AcgA+AA0ACgAgACAA
PABvADoATABhAHMAdABBAHUAdABoAG8AcgA+ABMEMAQ7BDoEOAQ9BDAEPAAvAG8AOgBMAGEAcwB0
AEEAdQB0AGgAbwByAD4ADQAKACAAIAA8AG8AOgBSAGUAdgBpAHMAaQBvAG4APgAyADwALwBvADoA
UgBlAHYAaQBzAGkAbwBuAD4ADQAKACAAIAA8AG8AOgBUAG8AdABhAGwAVABpAG0AZQA+ADEAPAAv
AG8AOgBUAG8AdABhAGwAVABpAG0AZQA+AA0ACgAgACAAPABvADoAQwByAGUAYQB0AGUAZAA+ADIA
MAAyADEALQAwADYALQAyADkAVAAxADAAOgAxADUAOgAwADAAWgA8AC8AbwA6AEMAcgBlAGEAdABl
AGQAPgANAAoAIAAgADwAbwA6AEwAYQBzAHQAUwBhAHYAZQBkAD4AMgAwADIAMQAtADAANgAtADIA
OQBUADEAMAA6ADEANQA6ADAAMABaADwALwBvADoATABhAHMAdABTAGEAdgBlAGQAPgANAAoAIAAg
ADwAbwA6AFAAYQBnAGUAcwA+ADYAPAAvAG8AOgBQAGEAZwBlAHMAPgANAAoAIAAgADwAbwA6AFcA
bwByAGQAcwA+ADEAMwA1ADAANwA8AC8AbwA6AFcAbwByAGQAcwA+AA0ACgAgACAAPABvADoAQwBo
AGEAcgBhAGMAdABlAHIAcwA+ADcANgA5ADkANgA8AC8AbwA6AEMAaABhAHIAYQBjAHQAZQByAHMA
PgANAAoAIAAgADwAbwA6AEMAbwBtAHAAYQBuAHkAPgBNAGkAYwByAG8AcwBvAGYAdAA8AC8AbwA6
AEMAbwBtAHAAYQBuAHkAPgANAAoAIAAgADwAbwA6AEwAaQBuAGUAcwA+ADYANAAxADwALwBvADoA
TABpAG4AZQBzAD4ADQAKACAAIAA8AG8AOgBQAGEAcgBhAGcAcgBhAHAAaABzAD4AMQA4ADAAPAAv
AG8AOgBQAGEAcgBhAGcAcgBhAHAAaABzAD4ADQAKACAAIAA8AG8AOgBDAGgAYQByAGEAYwB0AGUA
cgBzAFcAaQB0AGgAUwBwAGEAYwBlAHMAPgA5ADAAMwAyADMAPAAvAG8AOgBDAGgAYQByAGEAYwB0
AGUAcgBzAFcAaQB0AGgAUwBwAGEAYwBlAHMAPgANAAoAIAAgADwAbwA6AFYAZQByAHMAaQBvAG4A
PgAxADQALgAwADAAPAAvAG8AOgBWAGUAcgBzAGkAbwBuAD4ADQAKACAAPAAvAG8AOgBEAG8AYwB1
AG0AZQBuAHQAUAByAG8AcABlAHIAdABpAGUAcwA+AA0ACgAgADwAbwA6AE8AZgBmAGkAYwBlAEQA
bwBjAHUAbQBlAG4AdABTAGUAdAB0AGkAbgBnAHMAPgANAAoAIAAgADwAbwA6AEEAbABsAG8AdwBQ
AE4ARwAvAD4ADQAKACAAPAAvAG8AOgBPAGYAZgBpAGMAZQBEAG8AYwB1AG0AZQBuAHQAUwBlAHQA
dABpAG4AZwBzAD4ADQAKADwALwB4AG0AbAA+ADwAIQBbAGUAbgBkAGkAZgBdAC0ALQA+AA0ACgA8
AGwAaQBuAGsAIAByAGUAbAA9AHQAaABlAG0AZQBEAGEAdABhACAAaAByAGUAZgA9ACIATQBhAHMA
YwBvAHQAVQBuAGkAcAByAG8AdABoAHUAbQBhAG4AMgA1AC4AZgBpAGwAZQBzAC8AdABoAGUAbQBl
AGQAYQB0AGEALgB0AGgAbQB4ACIAPgANAAoAPABsAGkAbgBrACAAcgBlAGwAPQBjAG8AbABvAHIA
UwBjAGgAZQBtAGUATQBhAHAAcABpAG4AZwANAAoAaAByAGUAZgA9ACIATQBhAHMAYwBvAHQAVQBu
AGkAcAByAG8AdABoAHUAbQBhAG4AMgA1AC4AZgBpAGwAZQBzAC8AYwBvAGwAbwByAHMAYwBoAGUA
bQBlAG0AYQBwAHAAaQBuAGcALgB4AG0AbAAiAD4ADQAKADwAIQAtAC0AWwBpAGYAIABnAHQAZQAg
AG0AcwBvACAAOQBdAD4APAB4AG0AbAA+AA0ACgAgADwAdwA6AFcAbwByAGQARABvAGMAdQBtAGUA
bgB0AD4ADQAKACAAIAA8AHcAOgBaAG8AbwBtAD4AMQAzADIAPAAvAHcAOgBaAG8AbwBtAD4ADQAK
ACAAIAA8AHcAOgBUAHIAYQBjAGsATQBvAHYAZQBzAD4AZgBhAGwAcwBlADwALwB3ADoAVAByAGEA
YwBrAE0AbwB2AGUAcwA+AA0ACgAgACAAPAB3ADoAVAByAGEAYwBrAEYAbwByAG0AYQB0AHQAaQBu
AGcALwA+AA0ACgAgACAAPAB3ADoAVgBhAGwAaQBkAGEAdABlAEEAZwBhAGkAbgBzAHQAUwBjAGgA
ZQBtAGEAcwAvAD4ADQAKACAAIAA8AHcAOgBTAGEAdgBlAEkAZgBYAE0ATABJAG4AdgBhAGwAaQBk
AD4AZgBhAGwAcwBlADwALwB3ADoAUwBhAHYAZQBJAGYAWABNAEwASQBuAHYAYQBsAGkAZAA+AA0A
CgAgACAAPAB3ADoASQBnAG4AbwByAGUATQBpAHgAZQBkAEMAbwBuAHQAZQBuAHQAPgBmAGEAbABz
AGUAPAAvAHcAOgBJAGcAbgBvAHIAZQBNAGkAeABlAGQAQwBvAG4AdABlAG4AdAA+AA0ACgAgACAA
PAB3ADoAQQBsAHcAYQB5AHMAUwBoAG8AdwBQAGwAYQBjAGUAaABvAGwAZABlAHIAVABlAHgAdAA+
AGYAYQBsAHMAZQA8AC8AdwA6AEEAbAB3AGEAeQBzAFMAaABvAHcAUABsAGEAYwBlAGgAbwBsAGQA
ZQByAFQAZQB4AHQAPgANAAoAIAAgADwAdwA6AEQAbwBOAG8AdABQAHIAbwBtAG8AdABlAFEARgAv
AD4ADQAKACAAIAA8AHcAOgBMAGkAZABUAGgAZQBtAGUATwB0AGgAZQByAD4AUgBVADwALwB3ADoA
TABpAGQAVABoAGUAbQBlAE8AdABoAGUAcgA+AA0ACgAgACAAPAB3ADoATABpAGQAVABoAGUAbQBl
AEEAcwBpAGEAbgA+AFgALQBOAE8ATgBFADwALwB3ADoATABpAGQAVABoAGUAbQBlAEEAcwBpAGEA
bgA+AA0ACgAgACAAPAB3ADoATABpAGQAVABoAGUAbQBlAEMAbwBtAHAAbABlAHgAUwBjAHIAaQBw
AHQAPgBYAC0ATgBPAE4ARQA8AC8AdwA6AEwAaQBkAFQAaABlAG0AZQBDAG8AbQBwAGwAZQB4AFMA
YwByAGkAcAB0AD4ADQAKACAAIAA8AHcAOgBDAG8AbQBwAGEAdABpAGIAaQBsAGkAdAB5AD4ADQAK
ACAAIAAgADwAdwA6AEIAcgBlAGEAawBXAHIAYQBwAHAAZQBkAFQAYQBiAGwAZQBzAC8APgANAAoA
IAAgACAAPAB3ADoAUwBwAGwAaQB0AFAAZwBCAHIAZQBhAGsAQQBuAGQAUABhAHIAYQBNAGEAcgBr
AC8APgANAAoAIAAgADwALwB3ADoAQwBvAG0AcABhAHQAaQBiAGkAbABpAHQAeQA+AA0ACgAgACAA
PABtADoAbQBhAHQAaABQAHIAPgANAAoAIAAgACAAPABtADoAbQBhAHQAaABGAG8AbgB0ACAAbQA6
AHYAYQBsAD0AIgBDAGEAbQBiAHIAaQBhACAATQBhAHQAaAAiAC8APgANAAoAIAAgACAAPABtADoA
YgByAGsAQgBpAG4AIABtADoAdgBhAGwAPQAiAGIAZQBmAG8AcgBlACIALwA+AA0ACgAgACAAIAA8
AG0AOgBiAHIAawBCAGkAbgBTAHUAYgAgAG0AOgB2AGEAbAA9ACIAJgAjADQANQA7AC0AIgAvAD4A
DQAKACAAIAAgADwAbQA6AHMAbQBhAGwAbABGAHIAYQBjACAAbQA6AHYAYQBsAD0AIgBvAGYAZgAi
AC8APgANAAoAIAAgACAAPABtADoAZABpAHMAcABEAGUAZgAvAD4ADQAKACAAIAAgADwAbQA6AGwA
TQBhAHIAZwBpAG4AIABtADoAdgBhAGwAPQAiADAAIgAvAD4ADQAKACAAIAAgADwAbQA6AHIATQBh
AHIAZwBpAG4AIABtADoAdgBhAGwAPQAiADAAIgAvAD4ADQAKACAAIAAgADwAbQA6AGQAZQBmAEoA
YwAgAG0AOgB2AGEAbAA9ACIAYwBlAG4AdABlAHIARwByAG8AdQBwACIALwA+AA0ACgAgACAAIAA8
AG0AOgB3AHIAYQBwAEkAbgBkAGUAbgB0ACAAbQA6AHYAYQBsAD0AIgAxADQANAAwACIALwA+AA0A
CgAgACAAIAA8AG0AOgBpAG4AdABMAGkAbQAgAG0AOgB2AGEAbAA9ACIAcwB1AGIAUwB1AHAAIgAv
AD4ADQAKACAAIAAgADwAbQA6AG4AYQByAHkATABpAG0AIABtADoAdgBhAGwAPQAiAHUAbgBkAE8A
dgByACIALwA+AA0ACgAgACAAPAAvAG0AOgBtAGEAdABoAFAAcgA+ADwALwB3ADoAVwBvAHIAZABE
AG8AYwB1AG0AZQBuAHQAPgANAAoAPAAvAHgAbQBsAD4APAAhAFsAZQBuAGQAaQBmAF0ALQAtAD4A
PAAhAC0ALQBbAGkAZgAgAGcAdABlACAAbQBzAG8AIAA5AF0APgA8AHgAbQBsAD4ADQAKACAAPAB3
ADoATABhAHQAZQBuAHQAUwB0AHkAbABlAHMAIABEAGUAZgBMAG8AYwBrAGUAZABTAHQAYQB0AGUA
PQAiAGYAYQBsAHMAZQAiACAARABlAGYAVQBuAGgAaQBkAGUAVwBoAGUAbgBVAHMAZQBkAD0AIgB0
AHIAdQBlACIADQAKACAAIABEAGUAZgBTAGUAbQBpAEgAaQBkAGQAZQBuAD0AIgB0AHIAdQBlACIA
IABEAGUAZgBRAEYAbwByAG0AYQB0AD0AIgBmAGEAbABzAGUAIgAgAEQAZQBmAFAAcgBpAG8AcgBp
AHQAeQA9ACIAOQA5ACIADQAKACAAIABMAGEAdABlAG4AdABTAHQAeQBsAGUAQwBvAHUAbgB0AD0A
IgAyADYANwAiAD4ADQAKACAAIAA8AHcAOgBMAHMAZABFAHgAYwBlAHAAdABpAG8AbgAgAEwAbwBj
AGsAZQBkAD0AIgBmAGEAbABzAGUAIgAgAFAAcgBpAG8AcgBpAHQAeQA9ACIAMAAiACAAUwBlAG0A
aQBIAGkAZABkAGUAbgA9ACIAZgBhAGwAcwBlACIADQAKACAAIAAgAFUAbgBoAGkAZABlAFcAaABl
AG4AVQBzAGUAZAA9ACIAZgBhAGwAcwBlACIAIABRAEYAbwByAG0AYQB0AD0AIgB0AHIAdQBlACIA
IABOAGEAbQBlAD0AIgBOAG8AcgBtAGEAbAAiAC8APgANAAoAIAAgADwAdwA6AEwAcwBkAEUAeABj
AGUAcAB0AGkAbwBuACAATABvAGMAawBlAGQAPQAiAGYAYQBsAHMAZQAiACAAUAByAGkAbwByAGkA
dAB5AD0AIgA5ACIAIABTAGUAbQBpAEgAaQBkAGQAZQBuAD0AIgBmAGEAbABzAGUAIgANAAoAIAAg
ACAAVQBuAGgAaQBkAGUAVwBoAGUAbgBVAHMAZQBkAD0AIgBmAGEAbABzAGUAIgAgAFEARgBvAHIA
bQBhAHQAPQAiAHQAcgB1AGUAIgAgAE4AYQBtAGUAPQAiAGgAZQBhAGQAaQBuAGcAIAAxACIALwA+
AA0ACgAgACAAPAB3ADoATABzAGQARQB4AGMAZQBwAHQAaQBvAG4AIABMAG8AYwBrAGUAZAA9ACIA
ZgBhAGwAcwBlACIAIABQAHIAaQBvAHIAaQB0AHkAPQAiADkAIgAgAFEARgBvAHIAbQBhAHQAPQAi
AHQAcgB1AGUAIgAgAE4AYQBtAGUAPQAiAGgAZQBhAGQAaQBuAGcAIAAyACIALwA+AA0ACgAgACAA
PAB3ADoATABzAGQARQB4AGMAZQBwAHQAaQBvAG4AIABMAG8AYwBrAGUAZAA9ACIAZgBhAGwAcwBl
ACIAIABQAHIAaQBvAHIAaQB0AHkAPQAiADkAIgAgAFMAZQBtAGkASABpAGQAZABlAG4APQAiAGYA
YQBsAHMAZQAiAA0ACgAgACAAIABVAG4AaABpAGQAZQBXAGgAZQBuAFUAcwBlAGQAPQAiAGYAYQBs
AHMAZQAiACAAUQBGAG8AcgBtAGEAdAA9ACIAdAByAHUAZQAiACAATgBhAG0AZQA9ACIAaABlAGEA
ZABpAG4AZwAgADMAIgAvAD4ADQAKACAAIAA8AHcAOgBMAHMAZABFAHgAYwBlAHAAdABpAG8AbgAg
AEwAbwBjAGsAZQBkAD0AIgBmAGEAbABzAGUAIgAgAFAAcgBpAG8AcgBpAHQAeQA9ACIAOQAiACAA
UQBGAG8AcgBtAGEAdAA9ACIAdAByAHUAZQAiACAATgBhAG0AZQA9ACIAaABlAGEAZABpAG4AZwAg
ADQAIgAvAD4ADQAKACAAIAA8AHcAOgBMAHMAZABFAHgAYwBlAHAAdABpAG8AbgAgAEwAbwBjAGsA
ZQBkAD0AIgBmAGEAbABzAGUAIgAgAFAAcgBpAG8AcgBpAHQAeQA9ACIAOQAiACAAUQBGAG8AcgBt
AGEAdAA9ACIAdAByAHUAZQAiACAATgBhAG0AZQA9ACIAaABlAGEAZABpAG4AZwAgADUAIgAvAD4A
DQAKACAAIAA8AHcAOgBMAHMAZABFAHgAYwBlAHAAdABpAG8AbgAgAEwAbwBjAGsAZQBkAD0AIgBm
AGEAbABzAGUAIgAgAFAAcgBpAG8AcgBpAHQAeQA9ACIAOQAiACAAUQBGAG8AcgBtAGEAdAA9ACIA
dAByAHUAZQAiACAATgBhAG0AZQA9ACIAaABlAGEAZABpAG4AZwAgADYAIgAvAD4ADQAKACAAIAA8
AHcAOgBMAHMAZABFAHgAYwBlAHAAdABpAG8AbgAgAEwAbwBjAGsAZQBkAD0AIgBmAGEAbABzAGUA
IgAgAFAAcgBpAG8AcgBpAHQAeQA9ACIAOQAiACAAUQBGAG8AcgBtAGEAdAA9ACIAdAByAHUAZQAi
ACAATgBhAG0AZQA9ACIAaABlAGEAZABpAG4AZwAgADcAIgAvAD4ADQAKACAAIAA8AHcAOgBMAHMA
ZABFAHgAYwBlAHAAdABpAG8AbgAgAEwAbwBjAGsAZQBkAD0AIgBmAGEAbABzAGUAIgAgAFAAcgBp
AG8AcgBpAHQAeQA9ACIAOQAiACAAUQBGAG8AcgBtAGEAdAA9ACIAdAByAHUAZQAiACAATgBhAG0A
ZQA9ACIAaABlAGEAZABpAG4AZwAgADgAIgAvAD4ADQAKACAAIAA8AHcAOgBMAHMAZABFAHgAYwBl
AHAAdABpAG8AbgAgAEwAbwBjAGsAZQBkAD0AIgBmAGEAbABzAGUAIgAgAFAAcgBpAG8AcgBpAHQA
eQA9ACIAOQAiACAAUQBGAG8AcgBtAGEAdAA9ACIAdAByAHUAZQAiACAATgBhAG0AZQA9ACIAaABl
AGEAZABpAG4AZwAgADkAIgAvAD4ADQAKACAAIAA8AHcAOgBMAHMAZABFAHgAYwBlAHAAdABpAG8A
bgAgAEwAbwBjAGsAZQBkAD0AIgBmAGEAbABzAGUAIgAgAFAAcgBpAG8AcgBpAHQAeQA9ACIAMwA5
ACIAIABOAGEAbQBlAD0AIgB0AG8AYwAgADEAIgAvAD4ADQAKACAAIAA8AHcAOgBMAHMAZABFAHgA
YwBlAHAAdABpAG8AbgAgAEwAbwBjAGsAZQBkAD0AIgBmAGEAbABzAGUAIgAgAFAAcgBpAG8AcgBp
AHQAeQA9ACIAMwA5ACIAIABOAGEAbQBlAD0AIgB0AG8AYwAgADIAIgAvAD4ADQAKACAAIAA8AHcA
OgBMAHMAZABFAHgAYwBlAHAAdABpAG8AbgAgAEwAbwBjAGsAZQBkAD0AIgBmAGEAbABzAGUAIgAg
AFAAcgBpAG8AcgBpAHQAeQA9ACIAMwA5ACIAIABOAGEAbQBlAD0AIgB0AG8AYwAgADMAIgAvAD4A
DQAKACAAIAA8AHcAOgBMAHMAZABFAHgAYwBlAHAAdABpAG8AbgAgAEwAbwBjAGsAZQBkAD0AIgBm
AGEAbABzAGUAIgAgAFAAcgBpAG8AcgBpAHQAeQA9ACIAMwA5ACIAIABOAGEAbQBlAD0AIgB0AG8A
YwAgADQAIgAvAD4ADQAKACAAIAA8AHcAOgBMAHMAZABFAHgAYwBlAHAAdABpAG8AbgAgAEwAbwBj
AGsAZQBkAD0AIgBmAGEAbABzAGUAIgAgAFAAcgBpAG8AcgBpAHQAeQA9ACIAMwA5ACIAIABOAGEA
bQBlAD0AIgB0AG8AYwAgADUAIgAvAD4ADQAKACAAIAA8AHcAOgBMAHMAZABFAHgAYwBlAHAAdABp
AG8AbgAgAEwAbwBjAGsAZQBkAD0AIgBmAGEAbABzAGUAIgAgAFAAcgBpAG8AcgBpAHQAeQA9ACIA
MwA5ACIAIABOAGEAbQBlAD0AIgB0AG8AYwAgADYAIgAvAD4ADQAKACAAIAA8AHcAOgBMAHMAZABF
AHgAYwBlAHAAdABpAG8AbgAgAEwAbwBjAGsAZQBkAD0AIgBmAGEAbABzAGUAIgAgAFAAcgBpAG8A
cgBpAHQAeQA9ACIAMwA5ACIAIABOAGEAbQBlAD0AIgB0AG8AYwAgADcAIgAvAD4ADQAKACAAIAA8
AHcAOgBMAHMAZABFAHgAYwBlAHAAdABpAG8AbgAgAEwAbwBjAGsAZQBkAD0AIgBmAGEAbABzAGUA
IgAgAFAAcgBpAG8AcgBpAHQAeQA9ACIAMwA5ACIAIABOAGEAbQBlAD0AIgB0AG8AYwAgADgAIgAv
AD4ADQAKACAAIAA8AHcAOgBMAHMAZABFAHgAYwBlAHAAdABpAG8AbgAgAEwAbwBjAGsAZQBkAD0A
IgBmAGEAbABzAGUAIgAgAFAAcgBpAG8AcgBpAHQAeQA9ACIAMwA5ACIAIABOAGEAbQBlAD0AIgB0
AG8AYwAgADkAIgAvAD4ADQAKACAAIAA8AHcAOgBMAHMAZABFAHgAYwBlAHAAdABpAG8AbgAgAEwA
bwBjAGsAZQBkAD0AIgBmAGEAbABzAGUAIgAgAFAAcgBpAG8AcgBpAHQAeQA9ACIAMwA1ACIAIABR
AEYAbwByAG0AYQB0AD0AIgB0AHIAdQBlACIAIABOAGEAbQBlAD0AIgBjAGEAcAB0AGkAbwBuACIA
LwA+AA0ACgAgACAAPAB3ADoATABzAGQARQB4AGMAZQBwAHQAaQBvAG4AIABMAG8AYwBrAGUAZAA9
ACIAZgBhAGwAcwBlACIAIABQAHIAaQBvAHIAaQB0AHkAPQAiADEAMAAiACAAUwBlAG0AaQBIAGkA
ZABkAGUAbgA9ACIAZgBhAGwAcwBlACIADQAKACAAIAAgAFUAbgBoAGkAZABlAFcAaABlAG4AVQBz
AGUAZAA9ACIAZgBhAGwAcwBlACIAIABRAEYAbwByAG0AYQB0AD0AIgB0AHIAdQBlACIAIABOAGEA
bQBlAD0AIgBUAGkAdABsAGUAIgAvAD4ADQAKACAAIAA8AHcAOgBMAHMAZABFAHgAYwBlAHAAdABp
AG8AbgAgAEwAbwBjAGsAZQBkAD0AIgBmAGEAbABzAGUAIgAgAFAAcgBpAG8AcgBpAHQAeQA9ACIA
MQAiACAATgBhAG0AZQA9ACIARABlAGYAYQB1AGwAdAAgAFAAYQByAGEAZwByAGEAcABoACAARgBv
AG4AdAAiAC8APgANAAoAIAAgADwAdwA6AEwAcwBkAEUAeABjAGUAcAB0AGkAbwBuACAATABvAGMA
awBlAGQAPQAiAGYAYQBsAHMAZQAiACAAUAByAGkAbwByAGkAdAB5AD0AIgAxADEAIgAgAFMAZQBt
AGkASABpAGQAZABlAG4APQAiAGYAYQBsAHMAZQAiAA0ACgAgACAAIABVAG4AaABpAGQAZQBXAGgA
ZQBuAFUAcwBlAGQAPQAiAGYAYQBsAHMAZQAiACAAUQBGAG8AcgBtAGEAdAA9ACIAdAByAHUAZQAi
ACAATgBhAG0AZQA9ACIAUwB1AGIAdABpAHQAbABlACIALwA+AA0ACgAgACAAPAB3ADoATABzAGQA
RQB4AGMAZQBwAHQAaQBvAG4AIABMAG8AYwBrAGUAZAA9ACIAZgBhAGwAcwBlACIAIABQAHIAaQBv
AHIAaQB0AHkAPQAiADIAMgAiACAAUwBlAG0AaQBIAGkAZABkAGUAbgA9ACIAZgBhAGwAcwBlACIA
DQAKACAAIAAgAFUAbgBoAGkAZABlAFcAaABlAG4AVQBzAGUAZAA9ACIAZgBhAGwAcwBlACIAIABR
AEYAbwByAG0AYQB0AD0AIgB0AHIAdQBlACIAIABOAGEAbQBlAD0AIgBTAHQAcgBvAG4AZwAiAC8A
PgANAAoAIAAgADwAdwA6AEwAcwBkAEUAeABjAGUAcAB0AGkAbwBuACAATABvAGMAawBlAGQAPQAi
AGYAYQBsAHMAZQAiACAAUAByAGkAbwByAGkAdAB5AD0AIgAyADAAIgAgAFMAZQBtAGkASABpAGQA
ZABlAG4APQAiAGYAYQBsAHMAZQAiAA0ACgAgACAAIABVAG4AaABpAGQAZQBXAGgAZQBuAFUAcwBl
AGQAPQAiAGYAYQBsAHMAZQAiACAAUQBGAG8AcgBtAGEAdAA9ACIAdAByAHUAZQAiACAATgBhAG0A
ZQA9ACIARQBtAHAAaABhAHMAaQBzACIALwA+AA0ACgAgACAAPAB3ADoATABzAGQARQB4AGMAZQBw
AHQAaQBvAG4AIABMAG8AYwBrAGUAZAA9ACIAZgBhAGwAcwBlACIAIABQAHIAaQBvAHIAaQB0AHkA
PQAiADUAOQAiACAAUwBlAG0AaQBIAGkAZABkAGUAbgA9ACIAZgBhAGwAcwBlACIADQAKACAAIAAg
AFUAbgBoAGkAZABlAFcAaABlAG4AVQBzAGUAZAA9ACIAZgBhAGwAcwBlACIAIABOAGEAbQBlAD0A
IgBUAGEAYgBsAGUAIABHAHIAaQBkACIALwA+AA0ACgAgACAAPAB3ADoATABzAGQARQB4AGMAZQBw
AHQAaQBvAG4AIABMAG8AYwBrAGUAZAA9ACIAZgBhAGwAcwBlACIAIABVAG4AaABpAGQAZQBXAGgA
ZQBuAFUAcwBlAGQAPQAiAGYAYQBsAHMAZQAiACAATgBhAG0AZQA9ACIAUABsAGEAYwBlAGgAbwBs
AGQAZQByACAAVABlAHgAdAAiAC8APgANAAoAIAAgADwAdwA6AEwAcwBkAEUAeABjAGUAcAB0AGkA
bwBuACAATABvAGMAawBlAGQAPQAiAGYAYQBsAHMAZQAiACAAUAByAGkAbwByAGkAdAB5AD0AIgAx
ACIAIABTAGUAbQBpAEgAaQBkAGQAZQBuAD0AIgBmAGEAbABzAGUAIgANAAoAIAAgACAAVQBuAGgA
aQBkAGUAVwBoAGUAbgBVAHMAZQBkAD0AIgBmAGEAbABzAGUAIgAgAFEARgBvAHIAbQBhAHQAPQAi
AHQAcgB1AGUAIgAgAE4AYQBtAGUAPQAiAE4AbwAgAFMAcABhAGMAaQBuAGcAIgAvAD4ADQAKACAA
IAA8AHcAOgBMAHMAZABFAHgAYwBlAHAAdABpAG8AbgAgAEwAbwBjAGsAZQBkAD0AIgBmAGEAbABz
AGUAIgAgAFAAcgBpAG8AcgBpAHQAeQA9ACIANgAwACIAIABTAGUAbQBpAEgAaQBkAGQAZQBuAD0A
IgBmAGEAbABzAGUAIgANAAoAIAAgACAAVQBuAGgAaQBkAGUAVwBoAGUAbgBVAHMAZQBkAD0AIgBm
AGEAbABzAGUAIgAgAE4AYQBtAGUAPQAiAEwAaQBnAGgAdAAgAFMAaABhAGQAaQBuAGcAIgAvAD4A
DQAKACAAIAA8AHcAOgBMAHMAZABFAHgAYwBlAHAAdABpAG8AbgAgAEwAbwBjAGsAZQBkAD0AIgBm
AGEAbABzAGUAIgAgAFAAcgBpAG8AcgBpAHQAeQA9ACIANgAxACIAIABTAGUAbQBpAEgAaQBkAGQA
ZQBuAD0AIgBmAGEAbABzAGUAIgANAAoAIAAgACAAVQBuAGgAaQBkAGUAVwBoAGUAbgBVAHMAZQBk
AD0AIgBmAGEAbABzAGUAIgAgAE4AYQBtAGUAPQAiAEwAaQBnAGgAdAAgAEwAaQBzAHQAIgAvAD4A
DQAKACAAIAA8AHcAOgBMAHMAZABFAHgAYwBlAHAAdABpAG8AbgAgAEwAbwBjAGsAZQBkAD0AIgBm
AGEAbABzAGUAIgAgAFAAcgBpAG8AcgBpAHQAeQA9ACIANgAyACIAIABTAGUAbQBpAEgAaQBkAGQA
ZQBuAD0AIgBmAGEAbABzAGUAIgANAAoAIAAgACAAVQBuAGgAaQBkAGUAVwBoAGUAbgBVAHMAZQBk
AD0AIgBmAGEAbABzAGUAIgAgAE4AYQBtAGUAPQAiAEwAaQBnAGgAdAAgAEcAcgBpAGQAIgAvAD4A
DQAKACAAIAA8AHcAOgBMAHMAZABFAHgAYwBlAHAAdABpAG8AbgAgAEwAbwBjAGsAZQBkAD0AIgBm
AGEAbABzAGUAIgAgAFAAcgBpAG8AcgBpAHQAeQA9ACIANgAzACIAIABTAGUAbQBpAEgAaQBkAGQA
ZQBuAD0AIgBmAGEAbABzAGUAIgANAAoAIAAgACAAVQBuAGgAaQBkAGUAVwBoAGUAbgBVAHMAZQBk
AD0AIgBmAGEAbABzAGUAIgAgAE4AYQBtAGUAPQAiAE0AZQBkAGkAdQBtACAAUwBoAGEAZABpAG4A
ZwAgADEAIgAvAD4ADQAKACAAIAA8AHcAOgBMAHMAZABFAHgAYwBlAHAAdABpAG8AbgAgAEwAbwBj
AGsAZQBkAD0AIgBmAGEAbABzAGUAIgAgAFAAcgBpAG8AcgBpAHQAeQA9ACIANgA0ACIAIABTAGUA
bQBpAEgAaQBkAGQAZQBuAD0AIgBmAGEAbABzAGUAIgANAAoAIAAgACAAVQBuAGgAaQBkAGUAVwBo
AGUAbgBVAHMAZQBkAD0AIgBmAGEAbABzAGUAIgAgAE4AYQBtAGUAPQAiAE0AZQBkAGkAdQBtACAA
UwBoAGEAZABpAG4AZwAgADIAIgAvAD4ADQAKACAAIAA8AHcAOgBMAHMAZABFAHgAYwBlAHAAdABp
AG8AbgAgAEwAbwBjAGsAZQBkAD0AIgBmAGEAbABzAGUAIgAgAFAAcgBpAG8AcgBpAHQAeQA9ACIA
NgA1ACIAIABTAGUAbQBpAEgAaQBkAGQAZQBuAD0AIgBmAGEAbABzAGUAIgANAAoAIAAgACAAVQBu
AGgAaQBkAGUAVwBoAGUAbgBVAHMAZQBkAD0AIgBmAGEAbABzAGUAIgAgAE4AYQBtAGUAPQAiAE0A
ZQBkAGkAdQBtACAATABpAHMAdAAgADEAIgAvAD4ADQAKACAAIAA8AHcAOgBMAHMAZABFAHgAYwBl
AHAAdABpAG8AbgAgAEwAbwBjAGsAZQBkAD0AIgBmAGEAbABzAGUAIgAgAFAAcgBpAG8AcgBpAHQA
eQA9ACIANgA2ACIAIABTAGUAbQBpAEgAaQBkAGQAZQBuAD0AIgBmAGEAbABzAGUAIgANAAoAIAAg
ACAAVQBuAGgAaQBkAGUAVwBoAGUAbgBVAHMAZQBkAD0AIgBmAGEAbABzAGUAIgAgAE4AYQBtAGUA
PQAiAE0AZQBkAGkAdQBtACAATABpAHMAdAAgADIAIgAvAD4ADQAKACAAIAA8AHcAOgBMAHMAZABF
AHgAYwBlAHAAdABpAG8AbgAgAEwAbwBjAGsAZQBkAD0AIgBmAGEAbABzAGUAIgAgAFAAcgBpAG8A
cgBpAHQAeQA9ACIANgA3ACIAIABTAGUAbQBpAEgAaQBkAGQAZQBuAD0AIgBmAGEAbABzAGUAIgAN
AAoAIAAgACAAVQBuAGgAaQBkAGUAVwBoAGUAbgBVAHMAZQBkAD0AIgBmAGEAbABzAGUAIgAgAE4A
YQBtAGUAPQAiAE0AZQBkAGkAdQBtACAARwByAGkAZAAgADEAIgAvAD4ADQAKACAAIAA8AHcAOgBM
AHMAZABFAHgAYwBlAHAAdABpAG8AbgAgAEwAbwBjAGsAZQBkAD0AIgBmAGEAbABzAGUAIgAgAFAA
cgBpAG8AcgBpAHQAeQA9ACIANgA4ACIAIABTAGUAbQBpAEgAaQBkAGQAZQBuAD0AIgBmAGEAbABz
AGUAIgANAAoAIAAgACAAVQBuAGgAaQBkAGUAVwBoAGUAbgBVAHMAZQBkAD0AIgBmAGEAbABzAGUA
IgAgAE4AYQBtAGUAPQAiAE0AZQBkAGkAdQBtACAARwByAGkAZAAgADIAIgAvAD4ADQAKACAAIAA8
AHcAOgBMAHMAZABFAHgAYwBlAHAAdABpAG8AbgAgAEwAbwBjAGsAZQBkAD0AIgBmAGEAbABzAGUA
IgAgAFAAcgBpAG8AcgBpAHQAeQA9ACIANgA5ACIAIABTAGUAbQBpAEgAaQBkAGQAZQBuAD0AIgBm
AGEAbABzAGUAIgANAAoAIAAgACAAVQBuAGgAaQBkAGUAVwBoAGUAbgBVAHMAZQBkAD0AIgBmAGEA
bABzAGUAIgAgAE4AYQBtAGUAPQAiAE0AZQBkAGkAdQBtACAARwByAGkAZAAgADMAIgAvAD4ADQAK
ACAAIAA8AHcAOgBMAHMAZABFAHgAYwBlAHAAdABpAG8AbgAgAEwAbwBjAGsAZQBkAD0AIgBmAGEA
bABzAGUAIgAgAFAAcgBpAG8AcgBpAHQAeQA9ACIANwAwACIAIABTAGUAbQBpAEgAaQBkAGQAZQBu
AD0AIgBmAGEAbABzAGUAIgANAAoAIAAgACAAVQBuAGgAaQBkAGUAVwBoAGUAbgBVAHMAZQBkAD0A
IgBmAGEAbABzAGUAIgAgAE4AYQBtAGUAPQAiAEQAYQByAGsAIABMAGkAcwB0ACIALwA+AA0ACgAg
ACAAPAB3ADoATABzAGQARQB4AGMAZQBwAHQAaQBvAG4AIABMAG8AYwBrAGUAZAA9ACIAZgBhAGwA
cwBlACIAIABQAHIAaQBvAHIAaQB0AHkAPQAiADcAMQAiACAAUwBlAG0AaQBIAGkAZABkAGUAbgA9
ACIAZgBhAGwAcwBlACIADQAKACAAIAAgAFUAbgBoAGkAZABlAFcAaABlAG4AVQBzAGUAZAA9ACIA
ZgBhAGwAcwBlACIAIABOAGEAbQBlAD0AIgBDAG8AbABvAHIAZgB1AGwAIABTAGgAYQBkAGkAbgBn
ACIALwA+AA0ACgAgACAAPAB3ADoATABzAGQARQB4AGMAZQBwAHQAaQBvAG4AIABMAG8AYwBrAGUA
ZAA9ACIAZgBhAGwAcwBlACIAIABQAHIAaQBvAHIAaQB0AHkAPQAiADcAMgAiACAAUwBlAG0AaQBI
AGkAZABkAGUAbgA9ACIAZgBhAGwAcwBlACIADQAKACAAIAAgAFUAbgBoAGkAZABlAFcAaABlAG4A
VQBzAGUAZAA9ACIAZgBhAGwAcwBlACIAIABOAGEAbQBlAD0AIgBDAG8AbABvAHIAZgB1AGwAIABM
AGkAcwB0ACIALwA+AA0ACgAgACAAPAB3ADoATABzAGQARQB4AGMAZQBwAHQAaQBvAG4AIABMAG8A
YwBrAGUAZAA9ACIAZgBhAGwAcwBlACIAIABQAHIAaQBvAHIAaQB0AHkAPQAiADcAMwAiACAAUwBl
AG0AaQBIAGkAZABkAGUAbgA9ACIAZgBhAGwAcwBlACIADQAKACAAIAAgAFUAbgBoAGkAZABlAFcA
aABlAG4AVQBzAGUAZAA9ACIAZgBhAGwAcwBlACIAIABOAGEAbQBlAD0AIgBDAG8AbABvAHIAZgB1
AGwAIABHAHIAaQBkACIALwA+AA0ACgAgACAAPAB3ADoATABzAGQARQB4AGMAZQBwAHQAaQBvAG4A
IABMAG8AYwBrAGUAZAA9ACIAZgBhAGwAcwBlACIAIABQAHIAaQBvAHIAaQB0AHkAPQAiADYAMAAi
ACAAUwBlAG0AaQBIAGkAZABkAGUAbgA9ACIAZgBhAGwAcwBlACIADQAKACAAIAAgAFUAbgBoAGkA
ZABlAFcAaABlAG4AVQBzAGUAZAA9ACIAZgBhAGwAcwBlACIAIABOAGEAbQBlAD0AIgBMAGkAZwBo
AHQAIABTAGgAYQBkAGkAbgBnACAAQQBjAGMAZQBuAHQAIAAxACIALwA+AA0ACgAgACAAPAB3ADoA
TABzAGQARQB4AGMAZQBwAHQAaQBvAG4AIABMAG8AYwBrAGUAZAA9ACIAZgBhAGwAcwBlACIAIABQ
AHIAaQBvAHIAaQB0AHkAPQAiADYAMQAiACAAUwBlAG0AaQBIAGkAZABkAGUAbgA9ACIAZgBhAGwA
cwBlACIADQAKACAAIAAgAFUAbgBoAGkAZABlAFcAaABlAG4AVQBzAGUAZAA9ACIAZgBhAGwAcwBl
ACIAIABOAGEAbQBlAD0AIgBMAGkAZwBoAHQAIABMAGkAcwB0ACAAQQBjAGMAZQBuAHQAIAAxACIA
LwA+AA0ACgAgACAAPAB3ADoATABzAGQARQB4AGMAZQBwAHQAaQBvAG4AIABMAG8AYwBrAGUAZAA9
ACIAZgBhAGwAcwBlACIAIABQAHIAaQBvAHIAaQB0AHkAPQAiADYAMgAiACAAUwBlAG0AaQBIAGkA
ZABkAGUAbgA9ACIAZgBhAGwAcwBlACIADQAKACAAIAAgAFUAbgBoAGkAZABlAFcAaABlAG4AVQBz
AGUAZAA9ACIAZgBhAGwAcwBlACIAIABOAGEAbQBlAD0AIgBMAGkAZwBoAHQAIABHAHIAaQBkACAA
QQBjAGMAZQBuAHQAIAAxACIALwA+AA0ACgAgACAAPAB3ADoATABzAGQARQB4AGMAZQBwAHQAaQBv
AG4AIABMAG8AYwBrAGUAZAA9ACIAZgBhAGwAcwBlACIAIABQAHIAaQBvAHIAaQB0AHkAPQAiADYA
MwAiACAAUwBlAG0AaQBIAGkAZABkAGUAbgA9ACIAZgBhAGwAcwBlACIADQAKACAAIAAgAFUAbgBo
AGkAZABlAFcAaABlAG4AVQBzAGUAZAA9ACIAZgBhAGwAcwBlACIAIABOAGEAbQBlAD0AIgBNAGUA
ZABpAHUAbQAgAFMAaABhAGQAaQBuAGcAIAAxACAAQQBjAGMAZQBuAHQAIAAxACIALwA+AA0ACgAg
ACAAPAB3ADoATABzAGQARQB4AGMAZQBwAHQAaQBvAG4AIABMAG8AYwBrAGUAZAA9ACIAZgBhAGwA
cwBlACIAIABQAHIAaQBvAHIAaQB0AHkAPQAiADYANAAiACAAUwBlAG0AaQBIAGkAZABkAGUAbgA9
ACIAZgBhAGwAcwBlACIADQAKACAAIAAgAFUAbgBoAGkAZABlAFcAaABlAG4AVQBzAGUAZAA9ACIA
ZgBhAGwAcwBlACIAIABOAGEAbQBlAD0AIgBNAGUAZABpAHUAbQAgAFMAaABhAGQAaQBuAGcAIAAy
ACAAQQBjAGMAZQBuAHQAIAAxACIALwA+AA0ACgAgACAAPAB3ADoATABzAGQARQB4AGMAZQBwAHQA
aQBvAG4AIABMAG8AYwBrAGUAZAA9ACIAZgBhAGwAcwBlACIAIABQAHIAaQBvAHIAaQB0AHkAPQAi
ADYANQAiACAAUwBlAG0AaQBIAGkAZABkAGUAbgA9ACIAZgBhAGwAcwBlACIADQAKACAAIAAgAFUA
bgBoAGkAZABlAFcAaABlAG4AVQBzAGUAZAA9ACIAZgBhAGwAcwBlACIAIABOAGEAbQBlAD0AIgBN
AGUAZABpAHUAbQAgAEwAaQBzAHQAIAAxACAAQQBjAGMAZQBuAHQAIAAxACIALwA+AA0ACgAgACAA
PAB3ADoATABzAGQARQB4AGMAZQBwAHQAaQBvAG4AIABMAG8AYwBrAGUAZAA9ACIAZgBhAGwAcwBl
ACIAIABVAG4AaABpAGQAZQBXAGgAZQBuAFUAcwBlAGQAPQAiAGYAYQBsAHMAZQAiACAATgBhAG0A
ZQA9ACIAUgBlAHYAaQBzAGkAbwBuACIALwA+AA0ACgAgACAAPAB3ADoATABzAGQARQB4AGMAZQBw
AHQAaQBvAG4AIABMAG8AYwBrAGUAZAA9ACIAZgBhAGwAcwBlACIAIABQAHIAaQBvAHIAaQB0AHkA
PQAiADMANAAiACAAUwBlAG0AaQBIAGkAZABkAGUAbgA9ACIAZgBhAGwAcwBlACIADQAKACAAIAAg
AFUAbgBoAGkAZABlAFcAaABlAG4AVQBzAGUAZAA9ACIAZgBhAGwAcwBlACIAIABRAEYAbwByAG0A
YQB0AD0AIgB0AHIAdQBlACIAIABOAGEAbQBlAD0AIgBMAGkAcwB0ACAAUABhAHIAYQBnAHIAYQBw
AGgAIgAvAD4ADQAKACAAIAA8AHcAOgBMAHMAZABFAHgAYwBlAHAAdABpAG8AbgAgAEwAbwBjAGsA
ZQBkAD0AIgBmAGEAbABzAGUAIgAgAFAAcgBpAG8AcgBpAHQAeQA9ACIAMgA5ACIAIABTAGUAbQBp
AEgAaQBkAGQAZQBuAD0AIgBmAGEAbABzAGUAIgANAAoAIAAgACAAVQBuAGgAaQBkAGUAVwBoAGUA
bgBVAHMAZQBkAD0AIgBmAGEAbABzAGUAIgAgAFEARgBvAHIAbQBhAHQAPQAiAHQAcgB1AGUAIgAg
AE4AYQBtAGUAPQAiAFEAdQBvAHQAZQAiAC8APgANAAoAIAAgADwAdwA6AEwAcwBkAEUAeABjAGUA
cAB0AGkAbwBuACAATABvAGMAawBlAGQAPQAiAGYAYQBsAHMAZQAiACAAUAByAGkAbwByAGkAdAB5
AD0AIgAzADAAIgAgAFMAZQBtAGkASABpAGQAZABlAG4APQAiAGYAYQBsAHMAZQAiAA0ACgAgACAA
IABVAG4AaABpAGQAZQBXAGgAZQBuAFUAcwBlAGQAPQAiAGYAYQBsAHMAZQAiACAAUQBGAG8AcgBt
AGEAdAA9ACIAdAByAHUAZQAiACAATgBhAG0AZQA9ACIASQBuAHQAZQBuAHMAZQAgAFEAdQBvAHQA
ZQAiAC8APgANAAoAIAAgADwAdwA6AEwAcwBkAEUAeABjAGUAcAB0AGkAbwBuACAATABvAGMAawBl
AGQAPQAiAGYAYQBsAHMAZQAiACAAUAByAGkAbwByAGkAdAB5AD0AIgA2ADYAIgAgAFMAZQBtAGkA
SABpAGQAZABlAG4APQAiAGYAYQBsAHMAZQAiAA0ACgAgACAAIABVAG4AaABpAGQAZQBXAGgAZQBu
AFUAcwBlAGQAPQAiAGYAYQBsAHMAZQAiACAATgBhAG0AZQA9ACIATQBlAGQAaQB1AG0AIABMAGkA
cwB0ACAAMgAgAEEAYwBjAGUAbgB0ACAAMQAiAC8APgANAAoAIAAgADwAdwA6AEwAcwBkAEUAeABj
AGUAcAB0AGkAbwBuACAATABvAGMAawBlAGQAPQAiAGYAYQBsAHMAZQAiACAAUAByAGkAbwByAGkA
dAB5AD0AIgA2ADcAIgAgAFMAZQBtAGkASABpAGQAZABlAG4APQAiAGYAYQBsAHMAZQAiAA0ACgAg
ACAAIABVAG4AaABpAGQAZQBXAGgAZQBuAFUAcwBlAGQAPQAiAGYAYQBsAHMAZQAiACAATgBhAG0A
ZQA9ACIATQBlAGQAaQB1AG0AIABHAHIAaQBkACAAMQAgAEEAYwBjAGUAbgB0ACAAMQAiAC8APgAN
AAoAIAAgADwAdwA6AEwAcwBkAEUAeABjAGUAcAB0AGkAbwBuACAATABvAGMAawBlAGQAPQAiAGYA
YQBsAHMAZQAiACAAUAByAGkAbwByAGkAdAB5AD0AIgA2ADgAIgAgAFMAZQBtAGkASABpAGQAZABl
AG4APQAiAGYAYQBsAHMAZQAiAA0ACgAgACAAIABVAG4AaABpAGQAZQBXAGgAZQBuAFUAcwBlAGQA
PQAiAGYAYQBsAHMAZQAiACAATgBhAG0AZQA9ACIATQBlAGQAaQB1AG0AIABHAHIAaQBkACAAMgAg
AEEAYwBjAGUAbgB0ACAAMQAiAC8APgANAAoAIAAgADwAdwA6AEwAcwBkAEUAeABjAGUAcAB0AGkA
bwBuACAATABvAGMAawBlAGQAPQAiAGYAYQBsAHMAZQAiACAAUAByAGkAbwByAGkAdAB5AD0AIgA2
ADkAIgAgAFMAZQBtAGkASABpAGQAZABlAG4APQAiAGYAYQBsAHMAZQAiAA0ACgAgACAAIABVAG4A
aABpAGQAZQBXAGgAZQBuAFUAcwBlAGQAPQAiAGYAYQBsAHMAZQAiACAATgBhAG0AZQA9ACIATQBl
AGQAaQB1AG0AIABHAHIAaQBkACAAMwAgAEEAYwBjAGUAbgB0ACAAMQAiAC8APgANAAoAIAAgADwA
dwA6AEwAcwBkAEUAeABjAGUAcAB0AGkAbwBuACAATABvAGMAawBlAGQAPQAiAGYAYQBsAHMAZQAi
ACAAUAByAGkAbwByAGkAdAB5AD0AIgA3ADAAIgAgAFMAZQBtAGkASABpAGQAZABlAG4APQAiAGYA
YQBsAHMAZQAiAA0ACgAgACAAIABVAG4AaABpAGQAZQBXAGgAZQBuAFUAcwBlAGQAPQAiAGYAYQBs
AHMAZQAiACAATgBhAG0AZQA9ACIARABhAHIAawAgAEwAaQBzAHQAIABBAGMAYwBlAG4AdAAgADEA
IgAvAD4ADQAKACAAIAA8AHcAOgBMAHMAZABFAHgAYwBlAHAAdABpAG8AbgAgAEwAbwBjAGsAZQBk
AD0AIgBmAGEAbABzAGUAIgAgAFAAcgBpAG8AcgBpAHQAeQA9ACIANwAxACIAIABTAGUAbQBpAEgA
aQBkAGQAZQBuAD0AIgBmAGEAbABzAGUAIgANAAoAIAAgACAAVQBuAGgAaQBkAGUAVwBoAGUAbgBV
AHMAZQBkAD0AIgBmAGEAbABzAGUAIgAgAE4AYQBtAGUAPQAiAEMAbwBsAG8AcgBmAHUAbAAgAFMA
aABhAGQAaQBuAGcAIABBAGMAYwBlAG4AdAAgADEAIgAvAD4ADQAKACAAIAA8AHcAOgBMAHMAZABF
AHgAYwBlAHAAdABpAG8AbgAgAEwAbwBjAGsAZQBkAD0AIgBmAGEAbABzAGUAIgAgAFAAcgBpAG8A
cgBpAHQAeQA9ACIANwAyACIAIABTAGUAbQBpAEgAaQBkAGQAZQBuAD0AIgBmAGEAbABzAGUAIgAN
AAoAIAAgACAAVQBuAGgAaQBkAGUAVwBoAGUAbgBVAHMAZQBkAD0AIgBmAGEAbABzAGUAIgAgAE4A
YQBtAGUAPQAiAEMAbwBsAG8AcgBmAHUAbAAgAEwAaQBzAHQAIABBAGMAYwBlAG4AdAAgADEAIgAv
AD4ADQAKACAAIAA8AHcAOgBMAHMAZABFAHgAYwBlAHAAdABpAG8AbgAgAEwAbwBjAGsAZQBkAD0A
IgBmAGEAbABzAGUAIgAgAFAAcgBpAG8AcgBpAHQAeQA9ACIANwAzACIAIABTAGUAbQBpAEgAaQBk
AGQAZQBuAD0AIgBmAGEAbABzAGUAIgANAAoAIAAgACAAVQBuAGgAaQBkAGUAVwBoAGUAbgBVAHMA
ZQBkAD0AIgBmAGEAbABzAGUAIgAgAE4AYQBtAGUAPQAiAEMAbwBsAG8AcgBmAHUAbAAgAEcAcgBp
AGQAIABBAGMAYwBlAG4AdAAgADEAIgAvAD4ADQAKACAAIAA8AHcAOgBMAHMAZABFAHgAYwBlAHAA
dABpAG8AbgAgAEwAbwBjAGsAZQBkAD0AIgBmAGEAbABzAGUAIgAgAFAAcgBpAG8AcgBpAHQAeQA9
ACIANgAwACIAIABTAGUAbQBpAEgAaQBkAGQAZQBuAD0AIgBmAGEAbABzAGUAIgANAAoAIAAgACAA
VQBuAGgAaQBkAGUAVwBoAGUAbgBVAHMAZQBkAD0AIgBmAGEAbABzAGUAIgAgAE4AYQBtAGUAPQAi
AEwAaQBnAGgAdAAgAFMAaABhAGQAaQBuAGcAIABBAGMAYwBlAG4AdAAgADIAIgAvAD4ADQAKACAA
IAA8AHcAOgBMAHMAZABFAHgAYwBlAHAAdABpAG8AbgAgAEwAbwBjAGsAZQBkAD0AIgBmAGEAbABz
AGUAIgAgAFAAcgBpAG8AcgBpAHQAeQA9ACIANgAxACIAIABTAGUAbQBpAEgAaQBkAGQAZQBuAD0A
IgBmAGEAbABzAGUAIgANAAoAIAAgACAAVQBuAGgAaQBkAGUAVwBoAGUAbgBVAHMAZQBkAD0AIgBm
AGEAbABzAGUAIgAgAE4AYQBtAGUAPQAiAEwAaQBnAGgAdAAgAEwAaQBzAHQAIABBAGMAYwBlAG4A
dAAgADIAIgAvAD4ADQAKACAAIAA8AHcAOgBMAHMAZABFAHgAYwBlAHAAdABpAG8AbgAgAEwAbwBj
AGsAZQBkAD0AIgBmAGEAbABzAGUAIgAgAFAAcgBpAG8AcgBpAHQAeQA9ACIANgAyACIAIABTAGUA
bQBpAEgAaQBkAGQAZQBuAD0AIgBmAGEAbABzAGUAIgANAAoAIAAgACAAVQBuAGgAaQBkAGUAVwBo
AGUAbgBVAHMAZQBkAD0AIgBmAGEAbABzAGUAIgAgAE4AYQBtAGUAPQAiAEwAaQBnAGgAdAAgAEcA
cgBpAGQAIABBAGMAYwBlAG4AdAAgADIAIgAvAD4ADQAKACAAIAA8AHcAOgBMAHMAZABFAHgAYwBl
AHAAdABpAG8AbgAgAEwAbwBjAGsAZQBkAD0AIgBmAGEAbABzAGUAIgAgAFAAcgBpAG8AcgBpAHQA
eQA9ACIANgAzACIAIABTAGUAbQBpAEgAaQBkAGQAZQBuAD0AIgBmAGEAbABzAGUAIgANAAoAIAAg
ACAAVQBuAGgAaQBkAGUAVwBoAGUAbgBVAHMAZQBkAD0AIgBmAGEAbABzAGUAIgAgAE4AYQBtAGUA
PQAiAE0AZQBkAGkAdQBtACAAUwBoAGEAZABpAG4AZwAgADEAIABBAGMAYwBlAG4AdAAgADIAIgAv
AD4ADQAKACAAIAA8AHcAOgBMAHMAZABFAHgAYwBlAHAAdABpAG8AbgAgAEwAbwBjAGsAZQBkAD0A
IgBmAGEAbABzAGUAIgAgAFAAcgBpAG8AcgBpAHQAeQA9ACIANgA0ACIAIABTAGUAbQBpAEgAaQBk
AGQAZQBuAD0AIgBmAGEAbABzAGUAIgANAAoAIAAgACAAVQBuAGgAaQBkAGUAVwBoAGUAbgBVAHMA
ZQBkAD0AIgBmAGEAbABzAGUAIgAgAE4AYQBtAGUAPQAiAE0AZQBkAGkAdQBtACAAUwBoAGEAZABp
AG4AZwAgADIAIABBAGMAYwBlAG4AdAAgADIAIgAvAD4ADQAKACAAIAA8AHcAOgBMAHMAZABFAHgA
YwBlAHAAdABpAG8AbgAgAEwAbwBjAGsAZQBkAD0AIgBmAGEAbABzAGUAIgAgAFAAcgBpAG8AcgBp
AHQAeQA9ACIANgA1ACIAIABTAGUAbQBpAEgAaQBkAGQAZQBuAD0AIgBmAGEAbABzAGUAIgANAAoA
IAAgACAAVQBuAGgAaQBkAGUAVwBoAGUAbgBVAHMAZQBkAD0AIgBmAGEAbABzAGUAIgAgAE4AYQBt
AGUAPQAiAE0AZQBkAGkAdQBtACAATABpAHMAdAAgADEAIABBAGMAYwBlAG4AdAAgADIAIgAvAD4A
DQAKACAAIAA8AHcAOgBMAHMAZABFAHgAYwBlAHAAdABpAG8AbgAgAEwAbwBjAGsAZQBkAD0AIgBm
AGEAbABzAGUAIgAgAFAAcgBpAG8AcgBpAHQAeQA9ACIANgA2ACIAIABTAGUAbQBpAEgAaQBkAGQA
ZQBuAD0AIgBmAGEAbABzAGUAIgANAAoAIAAgACAAVQBuAGgAaQBkAGUAVwBoAGUAbgBVAHMAZQBk
AD0AIgBmAGEAbABzAGUAIgAgAE4AYQBtAGUAPQAiAE0AZQBkAGkAdQBtACAATABpAHMAdAAgADIA
IABBAGMAYwBlAG4AdAAgADIAIgAvAD4ADQAKACAAIAA8AHcAOgBMAHMAZABFAHgAYwBlAHAAdABp
AG8AbgAgAEwAbwBjAGsAZQBkAD0AIgBmAGEAbABzAGUAIgAgAFAAcgBpAG8AcgBpAHQAeQA9ACIA
NgA3ACIAIABTAGUAbQBpAEgAaQBkAGQAZQBuAD0AIgBmAGEAbABzAGUAIgANAAoAIAAgACAAVQBu
AGgAaQBkAGUAVwBoAGUAbgBVAHMAZQBkAD0AIgBmAGEAbABzAGUAIgAgAE4AYQBtAGUAPQAiAE0A
ZQBkAGkAdQBtACAARwByAGkAZAAgADEAIABBAGMAYwBlAG4AdAAgADIAIgAvAD4ADQAKACAAIAA8
AHcAOgBMAHMAZABFAHgAYwBlAHAAdABpAG8AbgAgAEwAbwBjAGsAZQBkAD0AIgBmAGEAbABzAGUA
IgAgAFAAcgBpAG8AcgBpAHQAeQA9ACIANgA4ACIAIABTAGUAbQBpAEgAaQBkAGQAZQBuAD0AIgBm
AGEAbABzAGUAIgANAAoAIAAgACAAVQBuAGgAaQBkAGUAVwBoAGUAbgBVAHMAZQBkAD0AIgBmAGEA
bABzAGUAIgAgAE4AYQBtAGUAPQAiAE0AZQBkAGkAdQBtACAARwByAGkAZAAgADIAIABBAGMAYwBl
AG4AdAAgADIAIgAvAD4ADQAKACAAIAA8AHcAOgBMAHMAZABFAHgAYwBlAHAAdABpAG8AbgAgAEwA
bwBjAGsAZQBkAD0AIgBmAGEAbABzAGUAIgAgAFAAcgBpAG8AcgBpAHQAeQA9ACIANgA5ACIAIABT
AGUAbQBpAEgAaQBkAGQAZQBuAD0AIgBmAGEAbABzAGUAIgANAAoAIAAgACAAVQBuAGgAaQBkAGUA
VwBoAGUAbgBVAHMAZQBkAD0AIgBmAGEAbABzAGUAIgAgAE4AYQBtAGUAPQAiAE0AZQBkAGkAdQBt
ACAARwByAGkAZAAgADMAIABBAGMAYwBlAG4AdAAgADIAIgAvAD4ADQAKACAAIAA8AHcAOgBMAHMA
ZABFAHgAYwBlAHAAdABpAG8AbgAgAEwAbwBjAGsAZQBkAD0AIgBmAGEAbABzAGUAIgAgAFAAcgBp
AG8AcgBpAHQAeQA9ACIANwAwACIAIABTAGUAbQBpAEgAaQBkAGQAZQBuAD0AIgBmAGEAbABzAGUA
IgANAAoAIAAgACAAVQBuAGgAaQBkAGUAVwBoAGUAbgBVAHMAZQBkAD0AIgBmAGEAbABzAGUAIgAg
AE4AYQBtAGUAPQAiAEQAYQByAGsAIABMAGkAcwB0ACAAQQBjAGMAZQBuAHQAIAAyACIALwA+AA0A
CgAgACAAPAB3ADoATABzAGQARQB4AGMAZQBwAHQAaQBvAG4AIABMAG8AYwBrAGUAZAA9ACIAZgBh
AGwAcwBlACIAIABQAHIAaQBvAHIAaQB0AHkAPQAiADcAMQAiACAAUwBlAG0AaQBIAGkAZABkAGUA
bgA9ACIAZgBhAGwAcwBlACIADQAKACAAIAAgAFUAbgBoAGkAZABlAFcAaABlAG4AVQBzAGUAZAA9
ACIAZgBhAGwAcwBlACIAIABOAGEAbQBlAD0AIgBDAG8AbABvAHIAZgB1AGwAIABTAGgAYQBkAGkA
bgBnACAAQQBjAGMAZQBuAHQAIAAyACIALwA+AA0ACgAgACAAPAB3ADoATABzAGQARQB4AGMAZQBw
AHQAaQBvAG4AIABMAG8AYwBrAGUAZAA9ACIAZgBhAGwAcwBlACIAIABQAHIAaQBvAHIAaQB0AHkA
PQAiADcAMgAiACAAUwBlAG0AaQBIAGkAZABkAGUAbgA9ACIAZgBhAGwAcwBlACIADQAKACAAIAAg
AFUAbgBoAGkAZABlAFcAaABlAG4AVQBzAGUAZAA9ACIAZgBhAGwAcwBlACIAIABOAGEAbQBlAD0A
IgBDAG8AbABvAHIAZgB1AGwAIABMAGkAcwB0ACAAQQBjAGMAZQBuAHQAIAAyACIALwA+AA0ACgAg
ACAAPAB3ADoATABzAGQARQB4AGMAZQBwAHQAaQBvAG4AIABMAG8AYwBrAGUAZAA9ACIAZgBhAGwA
cwBlACIAIABQAHIAaQBvAHIAaQB0AHkAPQAiADcAMwAiACAAUwBlAG0AaQBIAGkAZABkAGUAbgA9
ACIAZgBhAGwAcwBlACIADQAKACAAIAAgAFUAbgBoAGkAZABlAFcAaABlAG4AVQBzAGUAZAA9ACIA
ZgBhAGwAcwBlACIAIABOAGEAbQBlAD0AIgBDAG8AbABvAHIAZgB1AGwAIABHAHIAaQBkACAAQQBj
AGMAZQBuAHQAIAAyACIALwA+AA0ACgAgACAAPAB3ADoATABzAGQARQB4AGMAZQBwAHQAaQBvAG4A
IABMAG8AYwBrAGUAZAA9ACIAZgBhAGwAcwBlACIAIABQAHIAaQBvAHIAaQB0AHkAPQAiADYAMAAi
ACAAUwBlAG0AaQBIAGkAZABkAGUAbgA9ACIAZgBhAGwAcwBlACIADQAKACAAIAAgAFUAbgBoAGkA
ZABlAFcAaABlAG4AVQBzAGUAZAA9ACIAZgBhAGwAcwBlACIAIABOAGEAbQBlAD0AIgBMAGkAZwBo
AHQAIABTAGgAYQBkAGkAbgBnACAAQQBjAGMAZQBuAHQAIAAzACIALwA+AA0ACgAgACAAPAB3ADoA
TABzAGQARQB4AGMAZQBwAHQAaQBvAG4AIABMAG8AYwBrAGUAZAA9ACIAZgBhAGwAcwBlACIAIABQ
AHIAaQBvAHIAaQB0AHkAPQAiADYAMQAiACAAUwBlAG0AaQBIAGkAZABkAGUAbgA9ACIAZgBhAGwA
cwBlACIADQAKACAAIAAgAFUAbgBoAGkAZABlAFcAaABlAG4AVQBzAGUAZAA9ACIAZgBhAGwAcwBl
ACIAIABOAGEAbQBlAD0AIgBMAGkAZwBoAHQAIABMAGkAcwB0ACAAQQBjAGMAZQBuAHQAIAAzACIA
LwA+AA0ACgAgACAAPAB3ADoATABzAGQARQB4AGMAZQBwAHQAaQBvAG4AIABMAG8AYwBrAGUAZAA9
ACIAZgBhAGwAcwBlACIAIABQAHIAaQBvAHIAaQB0AHkAPQAiADYAMgAiACAAUwBlAG0AaQBIAGkA
ZABkAGUAbgA9ACIAZgBhAGwAcwBlACIADQAKACAAIAAgAFUAbgBoAGkAZABlAFcAaABlAG4AVQBz
AGUAZAA9ACIAZgBhAGwAcwBlACIAIABOAGEAbQBlAD0AIgBMAGkAZwBoAHQAIABHAHIAaQBkACAA
QQBjAGMAZQBuAHQAIAAzACIALwA+AA0ACgAgACAAPAB3ADoATABzAGQARQB4AGMAZQBwAHQAaQBv
AG4AIABMAG8AYwBrAGUAZAA9ACIAZgBhAGwAcwBlACIAIABQAHIAaQBvAHIAaQB0AHkAPQAiADYA
MwAiACAAUwBlAG0AaQBIAGkAZABkAGUAbgA9ACIAZgBhAGwAcwBlACIADQAKACAAIAAgAFUAbgBo
AGkAZABlAFcAaABlAG4AVQBzAGUAZAA9ACIAZgBhAGwAcwBlACIAIABOAGEAbQBlAD0AIgBNAGUA
ZABpAHUAbQAgAFMAaABhAGQAaQBuAGcAIAAxACAAQQBjAGMAZQBuAHQAIAAzACIALwA+AA0ACgAg
ACAAPAB3ADoATABzAGQARQB4AGMAZQBwAHQAaQBvAG4AIABMAG8AYwBrAGUAZAA9ACIAZgBhAGwA
cwBlACIAIABQAHIAaQBvAHIAaQB0AHkAPQAiADYANAAiACAAUwBlAG0AaQBIAGkAZABkAGUAbgA9
ACIAZgBhAGwAcwBlACIADQAKACAAIAAgAFUAbgBoAGkAZABlAFcAaABlAG4AVQBzAGUAZAA9ACIA
ZgBhAGwAcwBlACIAIABOAGEAbQBlAD0AIgBNAGUAZABpAHUAbQAgAFMAaABhAGQAaQBuAGcAIAAy
ACAAQQBjAGMAZQBuAHQAIAAzACIALwA+AA0ACgAgACAAPAB3ADoATABzAGQARQB4AGMAZQBwAHQA
aQBvAG4AIABMAG8AYwBrAGUAZAA9ACIAZgBhAGwAcwBlACIAIABQAHIAaQBvAHIAaQB0AHkAPQAi
ADYANQAiACAAUwBlAG0AaQBIAGkAZABkAGUAbgA9ACIAZgBhAGwAcwBlACIADQAKACAAIAAgAFUA
bgBoAGkAZABlAFcAaABlAG4AVQBzAGUAZAA9ACIAZgBhAGwAcwBlACIAIABOAGEAbQBlAD0AIgBN
AGUAZABpAHUAbQAgAEwAaQBzAHQAIAAxACAAQQBjAGMAZQBuAHQAIAAzACIALwA+AA0ACgAgACAA
PAB3ADoATABzAGQARQB4AGMAZQBwAHQAaQBvAG4AIABMAG8AYwBrAGUAZAA9ACIAZgBhAGwAcwBl
ACIAIABQAHIAaQBvAHIAaQB0AHkAPQAiADYANgAiACAAUwBlAG0AaQBIAGkAZABkAGUAbgA9ACIA
ZgBhAGwAcwBlACIADQAKACAAIAAgAFUAbgBoAGkAZABlAFcAaABlAG4AVQBzAGUAZAA9ACIAZgBh
AGwAcwBlACIAIABOAGEAbQBlAD0AIgBNAGUAZABpAHUAbQAgAEwAaQBzAHQAIAAyACAAQQBjAGMA
ZQBuAHQAIAAzACIALwA+AA0ACgAgACAAPAB3ADoATABzAGQARQB4AGMAZQBwAHQAaQBvAG4AIABM
AG8AYwBrAGUAZAA9ACIAZgBhAGwAcwBlACIAIABQAHIAaQBvAHIAaQB0AHkAPQAiADYANwAiACAA
UwBlAG0AaQBIAGkAZABkAGUAbgA9ACIAZgBhAGwAcwBlACIADQAKACAAIAAgAFUAbgBoAGkAZABl
AFcAaABlAG4AVQBzAGUAZAA9ACIAZgBhAGwAcwBlACIAIABOAGEAbQBlAD0AIgBNAGUAZABpAHUA
bQAgAEcAcgBpAGQAIAAxACAAQQBjAGMAZQBuAHQAIAAzACIALwA+AA0ACgAgACAAPAB3ADoATABz
AGQARQB4AGMAZQBwAHQAaQBvAG4AIABMAG8AYwBrAGUAZAA9ACIAZgBhAGwAcwBlACIAIABQAHIA
aQBvAHIAaQB0AHkAPQAiADYAOAAiACAAUwBlAG0AaQBIAGkAZABkAGUAbgA9ACIAZgBhAGwAcwBl
ACIADQAKACAAIAAgAFUAbgBoAGkAZABlAFcAaABlAG4AVQBzAGUAZAA9ACIAZgBhAGwAcwBlACIA
IABOAGEAbQBlAD0AIgBNAGUAZABpAHUAbQAgAEcAcgBpAGQAIAAyACAAQQBjAGMAZQBuAHQAIAAz
ACIALwA+AA0ACgAgACAAPAB3ADoATABzAGQARQB4AGMAZQBwAHQAaQBvAG4AIABMAG8AYwBrAGUA
ZAA9ACIAZgBhAGwAcwBlACIAIABQAHIAaQBvAHIAaQB0AHkAPQAiADYAOQAiACAAUwBlAG0AaQBI
AGkAZABkAGUAbgA9ACIAZgBhAGwAcwBlACIADQAKACAAIAAgAFUAbgBoAGkAZABlAFcAaABlAG4A
VQBzAGUAZAA9ACIAZgBhAGwAcwBlACIAIABOAGEAbQBlAD0AIgBNAGUAZABpAHUAbQAgAEcAcgBp
AGQAIAAzACAAQQBjAGMAZQBuAHQAIAAzACIALwA+AA0ACgAgACAAPAB3ADoATABzAGQARQB4AGMA
ZQBwAHQAaQBvAG4AIABMAG8AYwBrAGUAZAA9ACIAZgBhAGwAcwBlACIAIABQAHIAaQBvAHIAaQB0
AHkAPQAiADcAMAAiACAAUwBlAG0AaQBIAGkAZABkAGUAbgA9ACIAZgBhAGwAcwBlACIADQAKACAA
IAAgAFUAbgBoAGkAZABlAFcAaABlAG4AVQBzAGUAZAA9ACIAZgBhAGwAcwBlACIAIABOAGEAbQBl
AD0AIgBEAGEAcgBrACAATABpAHMAdAAgAEEAYwBjAGUAbgB0ACAAMwAiAC8APgANAAoAIAAgADwA
dwA6AEwAcwBkAEUAeABjAGUAcAB0AGkAbwBuACAATABvAGMAawBlAGQAPQAiAGYAYQBsAHMAZQAi
ACAAUAByAGkAbwByAGkAdAB5AD0AIgA3ADEAIgAgAFMAZQBtAGkASABpAGQAZABlAG4APQAiAGYA
YQBsAHMAZQAiAA0ACgAgACAAIABVAG4AaABpAGQAZQBXAGgAZQBuAFUAcwBlAGQAPQAiAGYAYQBs
AHMAZQAiACAATgBhAG0AZQA9ACIAQwBvAGwAbwByAGYAdQBsACAAUwBoAGEAZABpAG4AZwAgAEEA
YwBjAGUAbgB0ACAAMwAiAC8APgANAAoAIAAgADwAdwA6AEwAcwBkAEUAeABjAGUAcAB0AGkAbwBu
ACAATABvAGMAawBlAGQAPQAiAGYAYQBsAHMAZQAiACAAUAByAGkAbwByAGkAdAB5AD0AIgA3ADIA
IgAgAFMAZQBtAGkASABpAGQAZABlAG4APQAiAGYAYQBsAHMAZQAiAA0ACgAgACAAIABVAG4AaABp
AGQAZQBXAGgAZQBuAFUAcwBlAGQAPQAiAGYAYQBsAHMAZQAiACAATgBhAG0AZQA9ACIAQwBvAGwA
bwByAGYAdQBsACAATABpAHMAdAAgAEEAYwBjAGUAbgB0ACAAMwAiAC8APgANAAoAIAAgADwAdwA6
AEwAcwBkAEUAeABjAGUAcAB0AGkAbwBuACAATABvAGMAawBlAGQAPQAiAGYAYQBsAHMAZQAiACAA
UAByAGkAbwByAGkAdAB5AD0AIgA3ADMAIgAgAFMAZQBtAGkASABpAGQAZABlAG4APQAiAGYAYQBs
AHMAZQAiAA0ACgAgACAAIABVAG4AaABpAGQAZQBXAGgAZQBuAFUAcwBlAGQAPQAiAGYAYQBsAHMA
ZQAiACAATgBhAG0AZQA9ACIAQwBvAGwAbwByAGYAdQBsACAARwByAGkAZAAgAEEAYwBjAGUAbgB0
ACAAMwAiAC8APgANAAoAIAAgADwAdwA6AEwAcwBkAEUAeABjAGUAcAB0AGkAbwBuACAATABvAGMA
awBlAGQAPQAiAGYAYQBsAHMAZQAiACAAUAByAGkAbwByAGkAdAB5AD0AIgA2ADAAIgAgAFMAZQBt
AGkASABpAGQAZABlAG4APQAiAGYAYQBsAHMAZQAiAA0ACgAgACAAIABVAG4AaABpAGQAZQBXAGgA
ZQBuAFUAcwBlAGQAPQAiAGYAYQBsAHMAZQAiACAATgBhAG0AZQA9ACIATABpAGcAaAB0ACAAUwBo
AGEAZABpAG4AZwAgAEEAYwBjAGUAbgB0ACAANAAiAC8APgANAAoAIAAgADwAdwA6AEwAcwBkAEUA
eABjAGUAcAB0AGkAbwBuACAATABvAGMAawBlAGQAPQAiAGYAYQBsAHMAZQAiACAAUAByAGkAbwBy
AGkAdAB5AD0AIgA2ADEAIgAgAFMAZQBtAGkASABpAGQAZABlAG4APQAiAGYAYQBsAHMAZQAiAA0A
CgAgACAAIABVAG4AaABpAGQAZQBXAGgAZQBuAFUAcwBlAGQAPQAiAGYAYQBsAHMAZQAiACAATgBh
AG0AZQA9ACIATABpAGcAaAB0ACAATABpAHMAdAAgAEEAYwBjAGUAbgB0ACAANAAiAC8APgANAAoA
IAAgADwAdwA6AEwAcwBkAEUAeABjAGUAcAB0AGkAbwBuACAATABvAGMAawBlAGQAPQAiAGYAYQBs
AHMAZQAiACAAUAByAGkAbwByAGkAdAB5AD0AIgA2ADIAIgAgAFMAZQBtAGkASABpAGQAZABlAG4A
PQAiAGYAYQBsAHMAZQAiAA0ACgAgACAAIABVAG4AaABpAGQAZQBXAGgAZQBuAFUAcwBlAGQAPQAi
AGYAYQBsAHMAZQAiACAATgBhAG0AZQA9ACIATABpAGcAaAB0ACAARwByAGkAZAAgAEEAYwBjAGUA
bgB0ACAANAAiAC8APgANAAoAIAAgADwAdwA6AEwAcwBkAEUAeABjAGUAcAB0AGkAbwBuACAATABv
AGMAawBlAGQAPQAiAGYAYQBsAHMAZQAiACAAUAByAGkAbwByAGkAdAB5AD0AIgA2ADMAIgAgAFMA
ZQBtAGkASABpAGQAZABlAG4APQAiAGYAYQBsAHMAZQAiAA0ACgAgACAAIABVAG4AaABpAGQAZQBX
AGgAZQBuAFUAcwBlAGQAPQAiAGYAYQBsAHMAZQAiACAATgBhAG0AZQA9ACIATQBlAGQAaQB1AG0A
IABTAGgAYQBkAGkAbgBnACAAMQAgAEEAYwBjAGUAbgB0ACAANAAiAC8APgANAAoAIAAgADwAdwA6
AEwAcwBkAEUAeABjAGUAcAB0AGkAbwBuACAATABvAGMAawBlAGQAPQAiAGYAYQBsAHMAZQAiACAA
UAByAGkAbwByAGkAdAB5AD0AIgA2ADQAIgAgAFMAZQBtAGkASABpAGQAZABlAG4APQAiAGYAYQBs
AHMAZQAiAA0ACgAgACAAIABVAG4AaABpAGQAZQBXAGgAZQBuAFUAcwBlAGQAPQAiAGYAYQBsAHMA
ZQAiACAATgBhAG0AZQA9ACIATQBlAGQAaQB1AG0AIABTAGgAYQBkAGkAbgBnACAAMgAgAEEAYwBj
AGUAbgB0ACAANAAiAC8APgANAAoAIAAgADwAdwA6AEwAcwBkAEUAeABjAGUAcAB0AGkAbwBuACAA
TABvAGMAawBlAGQAPQAiAGYAYQBsAHMAZQAiACAAUAByAGkAbwByAGkAdAB5AD0AIgA2ADUAIgAg
AFMAZQBtAGkASABpAGQAZABlAG4APQAiAGYAYQBsAHMAZQAiAA0ACgAgACAAIABVAG4AaABpAGQA
ZQBXAGgAZQBuAFUAcwBlAGQAPQAiAGYAYQBsAHMAZQAiACAATgBhAG0AZQA9ACIATQBlAGQAaQB1
AG0AIABMAGkAcwB0ACAAMQAgAEEAYwBjAGUAbgB0ACAANAAiAC8APgANAAoAIAAgADwAdwA6AEwA
cwBkAEUAeABjAGUAcAB0AGkAbwBuACAATABvAGMAawBlAGQAPQAiAGYAYQBsAHMAZQAiACAAUABy
AGkAbwByAGkAdAB5AD0AIgA2ADYAIgAgAFMAZQBtAGkASABpAGQAZABlAG4APQAiAGYAYQBsAHMA
ZQAiAA0ACgAgACAAIABVAG4AaABpAGQAZQBXAGgAZQBuAFUAcwBlAGQAPQAiAGYAYQBsAHMAZQAi
ACAATgBhAG0AZQA9ACIATQBlAGQAaQB1AG0AIABMAGkAcwB0ACAAMgAgAEEAYwBjAGUAbgB0ACAA
NAAiAC8APgANAAoAIAAgADwAdwA6AEwAcwBkAEUAeABjAGUAcAB0AGkAbwBuACAATABvAGMAawBl
AGQAPQAiAGYAYQBsAHMAZQAiACAAUAByAGkAbwByAGkAdAB5AD0AIgA2ADcAIgAgAFMAZQBtAGkA
SABpAGQAZABlAG4APQAiAGYAYQBsAHMAZQAiAA0ACgAgACAAIABVAG4AaABpAGQAZQBXAGgAZQBu
AFUAcwBlAGQAPQAiAGYAYQBsAHMAZQAiACAATgBhAG0AZQA9ACIATQBlAGQAaQB1AG0AIABHAHIA
aQBkACAAMQAgAEEAYwBjAGUAbgB0ACAANAAiAC8APgANAAoAIAAgADwAdwA6AEwAcwBkAEUAeABj
AGUAcAB0AGkAbwBuACAATABvAGMAawBlAGQAPQAiAGYAYQBsAHMAZQAiACAAUAByAGkAbwByAGkA
dAB5AD0AIgA2ADgAIgAgAFMAZQBtAGkASABpAGQAZABlAG4APQAiAGYAYQBsAHMAZQAiAA0ACgAg
ACAAIABVAG4AaABpAGQAZQBXAGgAZQBuAFUAcwBlAGQAPQAiAGYAYQBsAHMAZQAiACAATgBhAG0A
ZQA9ACIATQBlAGQAaQB1AG0AIABHAHIAaQBkACAAMgAgAEEAYwBjAGUAbgB0ACAANAAiAC8APgAN
AAoAIAAgADwAdwA6AEwAcwBkAEUAeABjAGUAcAB0AGkAbwBuACAATABvAGMAawBlAGQAPQAiAGYA
YQBsAHMAZQAiACAAUAByAGkAbwByAGkAdAB5AD0AIgA2ADkAIgAgAFMAZQBtAGkASABpAGQAZABl
AG4APQAiAGYAYQBsAHMAZQAiAA0ACgAgACAAIABVAG4AaABpAGQAZQBXAGgAZQBuAFUAcwBlAGQA
PQAiAGYAYQBsAHMAZQAiACAATgBhAG0AZQA9ACIATQBlAGQAaQB1AG0AIABHAHIAaQBkACAAMwAg
AEEAYwBjAGUAbgB0ACAANAAiAC8APgANAAoAIAAgADwAdwA6AEwAcwBkAEUAeABjAGUAcAB0AGkA
bwBuACAATABvAGMAawBlAGQAPQAiAGYAYQBsAHMAZQAiACAAUAByAGkAbwByAGkAdAB5AD0AIgA3
ADAAIgAgAFMAZQBtAGkASABpAGQAZABlAG4APQAiAGYAYQBsAHMAZQAiAA0ACgAgACAAIABVAG4A
aABpAGQAZQBXAGgAZQBuAFUAcwBlAGQAPQAiAGYAYQBsAHMAZQAiACAATgBhAG0AZQA9ACIARABh
AHIAawAgAEwAaQBzAHQAIABBAGMAYwBlAG4AdAAgADQAIgAvAD4ADQAKACAAIAA8AHcAOgBMAHMA
ZABFAHgAYwBlAHAAdABpAG8AbgAgAEwAbwBjAGsAZQBkAD0AIgBmAGEAbABzAGUAIgAgAFAAcgBp
AG8AcgBpAHQAeQA9ACIANwAxACIAIABTAGUAbQBpAEgAaQBkAGQAZQBuAD0AIgBmAGEAbABzAGUA
IgANAAoAIAAgACAAVQBuAGgAaQBkAGUAVwBoAGUAbgBVAHMAZQBkAD0AIgBmAGEAbABzAGUAIgAg
AE4AYQBtAGUAPQAiAEMAbwBsAG8AcgBmAHUAbAAgAFMAaABhAGQAaQBuAGcAIABBAGMAYwBlAG4A
dAAgADQAIgAvAD4ADQAKACAAIAA8AHcAOgBMAHMAZABFAHgAYwBlAHAAdABpAG8AbgAgAEwAbwBj
AGsAZQBkAD0AIgBmAGEAbABzAGUAIgAgAFAAcgBpAG8AcgBpAHQAeQA9ACIANwAyACIAIABTAGUA
bQBpAEgAaQBkAGQAZQBuAD0AIgBmAGEAbABzAGUAIgANAAoAIAAgACAAVQBuAGgAaQBkAGUAVwBo
AGUAbgBVAHMAZQBkAD0AIgBmAGEAbABzAGUAIgAgAE4AYQBtAGUAPQAiAEMAbwBsAG8AcgBmAHUA
bAAgAEwAaQBzAHQAIABBAGMAYwBlAG4AdAAgADQAIgAvAD4ADQAKACAAIAA8AHcAOgBMAHMAZABF
AHgAYwBlAHAAdABpAG8AbgAgAEwAbwBjAGsAZQBkAD0AIgBmAGEAbABzAGUAIgAgAFAAcgBpAG8A
cgBpAHQAeQA9ACIANwAzACIAIABTAGUAbQBpAEgAaQBkAGQAZQBuAD0AIgBmAGEAbABzAGUAIgAN
AAoAIAAgACAAVQBuAGgAaQBkAGUAVwBoAGUAbgBVAHMAZQBkAD0AIgBmAGEAbABzAGUAIgAgAE4A
YQBtAGUAPQAiAEMAbwBsAG8AcgBmAHUAbAAgAEcAcgBpAGQAIABBAGMAYwBlAG4AdAAgADQAIgAv
AD4ADQAKACAAIAA8AHcAOgBMAHMAZABFAHgAYwBlAHAAdABpAG8AbgAgAEwAbwBjAGsAZQBkAD0A
IgBmAGEAbABzAGUAIgAgAFAAcgBpAG8AcgBpAHQAeQA9ACIANgAwACIAIABTAGUAbQBpAEgAaQBk
AGQAZQBuAD0AIgBmAGEAbABzAGUAIgANAAoAIAAgACAAVQBuAGgAaQBkAGUAVwBoAGUAbgBVAHMA
ZQBkAD0AIgBmAGEAbABzAGUAIgAgAE4AYQBtAGUAPQAiAEwAaQBnAGgAdAAgAFMAaABhAGQAaQBu
AGcAIABBAGMAYwBlAG4AdAAgADUAIgAvAD4ADQAKACAAIAA8AHcAOgBMAHMAZABFAHgAYwBlAHAA
dABpAG8AbgAgAEwAbwBjAGsAZQBkAD0AIgBmAGEAbABzAGUAIgAgAFAAcgBpAG8AcgBpAHQAeQA9
ACIANgAxACIAIABTAGUAbQBpAEgAaQBkAGQAZQBuAD0AIgBmAGEAbABzAGUAIgANAAoAIAAgACAA
VQBuAGgAaQBkAGUAVwBoAGUAbgBVAHMAZQBkAD0AIgBmAGEAbABzAGUAIgAgAE4AYQBtAGUAPQAi
AEwAaQBnAGgAdAAgAEwAaQBzAHQAIABBAGMAYwBlAG4AdAAgADUAIgAvAD4ADQAKACAAIAA8AHcA
OgBMAHMAZABFAHgAYwBlAHAAdABpAG8AbgAgAEwAbwBjAGsAZQBkAD0AIgBmAGEAbABzAGUAIgAg
AFAAcgBpAG8AcgBpAHQAeQA9ACIANgAyACIAIABTAGUAbQBpAEgAaQBkAGQAZQBuAD0AIgBmAGEA
bABzAGUAIgANAAoAIAAgACAAVQBuAGgAaQBkAGUAVwBoAGUAbgBVAHMAZQBkAD0AIgBmAGEAbABz
AGUAIgAgAE4AYQBtAGUAPQAiAEwAaQBnAGgAdAAgAEcAcgBpAGQAIABBAGMAYwBlAG4AdAAgADUA
IgAvAD4ADQAKACAAIAA8AHcAOgBMAHMAZABFAHgAYwBlAHAAdABpAG8AbgAgAEwAbwBjAGsAZQBk
AD0AIgBmAGEAbABzAGUAIgAgAFAAcgBpAG8AcgBpAHQAeQA9ACIANgAzACIAIABTAGUAbQBpAEgA
aQBkAGQAZQBuAD0AIgBmAGEAbABzAGUAIgANAAoAIAAgACAAVQBuAGgAaQBkAGUAVwBoAGUAbgBV
AHMAZQBkAD0AIgBmAGEAbABzAGUAIgAgAE4AYQBtAGUAPQAiAE0AZQBkAGkAdQBtACAAUwBoAGEA
ZABpAG4AZwAgADEAIABBAGMAYwBlAG4AdAAgADUAIgAvAD4ADQAKACAAIAA8AHcAOgBMAHMAZABF
AHgAYwBlAHAAdABpAG8AbgAgAEwAbwBjAGsAZQBkAD0AIgBmAGEAbABzAGUAIgAgAFAAcgBpAG8A
cgBpAHQAeQA9ACIANgA0ACIAIABTAGUAbQBpAEgAaQBkAGQAZQBuAD0AIgBmAGEAbABzAGUAIgAN
AAoAIAAgACAAVQBuAGgAaQBkAGUAVwBoAGUAbgBVAHMAZQBkAD0AIgBmAGEAbABzAGUAIgAgAE4A
YQBtAGUAPQAiAE0AZQBkAGkAdQBtACAAUwBoAGEAZABpAG4AZwAgADIAIABBAGMAYwBlAG4AdAAg
ADUAIgAvAD4ADQAKACAAIAA8AHcAOgBMAHMAZABFAHgAYwBlAHAAdABpAG8AbgAgAEwAbwBjAGsA
ZQBkAD0AIgBmAGEAbABzAGUAIgAgAFAAcgBpAG8AcgBpAHQAeQA9ACIANgA1ACIAIABTAGUAbQBp
AEgAaQBkAGQAZQBuAD0AIgBmAGEAbABzAGUAIgANAAoAIAAgACAAVQBuAGgAaQBkAGUAVwBoAGUA
bgBVAHMAZQBkAD0AIgBmAGEAbABzAGUAIgAgAE4AYQBtAGUAPQAiAE0AZQBkAGkAdQBtACAATABp
AHMAdAAgADEAIABBAGMAYwBlAG4AdAAgADUAIgAvAD4ADQAKACAAIAA8AHcAOgBMAHMAZABFAHgA
YwBlAHAAdABpAG8AbgAgAEwAbwBjAGsAZQBkAD0AIgBmAGEAbABzAGUAIgAgAFAAcgBpAG8AcgBp
AHQAeQA9ACIANgA2ACIAIABTAGUAbQBpAEgAaQBkAGQAZQBuAD0AIgBmAGEAbABzAGUAIgANAAoA
IAAgACAAVQBuAGgAaQBkAGUAVwBoAGUAbgBVAHMAZQBkAD0AIgBmAGEAbABzAGUAIgAgAE4AYQBt
AGUAPQAiAE0AZQBkAGkAdQBtACAATABpAHMAdAAgADIAIABBAGMAYwBlAG4AdAAgADUAIgAvAD4A
DQAKACAAIAA8AHcAOgBMAHMAZABFAHgAYwBlAHAAdABpAG8AbgAgAEwAbwBjAGsAZQBkAD0AIgBm
AGEAbABzAGUAIgAgAFAAcgBpAG8AcgBpAHQAeQA9ACIANgA3ACIAIABTAGUAbQBpAEgAaQBkAGQA
ZQBuAD0AIgBmAGEAbABzAGUAIgANAAoAIAAgACAAVQBuAGgAaQBkAGUAVwBoAGUAbgBVAHMAZQBk
AD0AIgBmAGEAbABzAGUAIgAgAE4AYQBtAGUAPQAiAE0AZQBkAGkAdQBtACAARwByAGkAZAAgADEA
IABBAGMAYwBlAG4AdAAgADUAIgAvAD4ADQAKACAAIAA8AHcAOgBMAHMAZABFAHgAYwBlAHAAdABp
AG8AbgAgAEwAbwBjAGsAZQBkAD0AIgBmAGEAbABzAGUAIgAgAFAAcgBpAG8AcgBpAHQAeQA9ACIA
NgA4ACIAIABTAGUAbQBpAEgAaQBkAGQAZQBuAD0AIgBmAGEAbABzAGUAIgANAAoAIAAgACAAVQBu
AGgAaQBkAGUAVwBoAGUAbgBVAHMAZQBkAD0AIgBmAGEAbABzAGUAIgAgAE4AYQBtAGUAPQAiAE0A
ZQBkAGkAdQBtACAARwByAGkAZAAgADIAIABBAGMAYwBlAG4AdAAgADUAIgAvAD4ADQAKACAAIAA8
AHcAOgBMAHMAZABFAHgAYwBlAHAAdABpAG8AbgAgAEwAbwBjAGsAZQBkAD0AIgBmAGEAbABzAGUA
IgAgAFAAcgBpAG8AcgBpAHQAeQA9ACIANgA5ACIAIABTAGUAbQBpAEgAaQBkAGQAZQBuAD0AIgBm
AGEAbABzAGUAIgANAAoAIAAgACAAVQBuAGgAaQBkAGUAVwBoAGUAbgBVAHMAZQBkAD0AIgBmAGEA
bABzAGUAIgAgAE4AYQBtAGUAPQAiAE0AZQBkAGkAdQBtACAARwByAGkAZAAgADMAIABBAGMAYwBl
AG4AdAAgADUAIgAvAD4ADQAKACAAIAA8AHcAOgBMAHMAZABFAHgAYwBlAHAAdABpAG8AbgAgAEwA
bwBjAGsAZQBkAD0AIgBmAGEAbABzAGUAIgAgAFAAcgBpAG8AcgBpAHQAeQA9ACIANwAwACIAIABT
AGUAbQBpAEgAaQBkAGQAZQBuAD0AIgBmAGEAbABzAGUAIgANAAoAIAAgACAAVQBuAGgAaQBkAGUA
VwBoAGUAbgBVAHMAZQBkAD0AIgBmAGEAbABzAGUAIgAgAE4AYQBtAGUAPQAiAEQAYQByAGsAIABM
AGkAcwB0ACAAQQBjAGMAZQBuAHQAIAA1ACIALwA+AA0ACgAgACAAPAB3ADoATABzAGQARQB4AGMA
ZQBwAHQAaQBvAG4AIABMAG8AYwBrAGUAZAA9ACIAZgBhAGwAcwBlACIAIABQAHIAaQBvAHIAaQB0
AHkAPQAiADcAMQAiACAAUwBlAG0AaQBIAGkAZABkAGUAbgA9ACIAZgBhAGwAcwBlACIADQAKACAA
IAAgAFUAbgBoAGkAZABlAFcAaABlAG4AVQBzAGUAZAA9ACIAZgBhAGwAcwBlACIAIABOAGEAbQBl
AD0AIgBDAG8AbABvAHIAZgB1AGwAIABTAGgAYQBkAGkAbgBnACAAQQBjAGMAZQBuAHQAIAA1ACIA
LwA+AA0ACgAgACAAPAB3ADoATABzAGQARQB4AGMAZQBwAHQAaQBvAG4AIABMAG8AYwBrAGUAZAA9
ACIAZgBhAGwAcwBlACIAIABQAHIAaQBvAHIAaQB0AHkAPQAiADcAMgAiACAAUwBlAG0AaQBIAGkA
ZABkAGUAbgA9ACIAZgBhAGwAcwBlACIADQAKACAAIAAgAFUAbgBoAGkAZABlAFcAaABlAG4AVQBz
AGUAZAA9ACIAZgBhAGwAcwBlACIAIABOAGEAbQBlAD0AIgBDAG8AbABvAHIAZgB1AGwAIABMAGkA
cwB0ACAAQQBjAGMAZQBuAHQAIAA1ACIALwA+AA0ACgAgACAAPAB3ADoATABzAGQARQB4AGMAZQBw
AHQAaQBvAG4AIABMAG8AYwBrAGUAZAA9ACIAZgBhAGwAcwBlACIAIABQAHIAaQBvAHIAaQB0AHkA
PQAiADcAMwAiACAAUwBlAG0AaQBIAGkAZABkAGUAbgA9ACIAZgBhAGwAcwBlACIADQAKACAAIAAg
AFUAbgBoAGkAZABlAFcAaABlAG4AVQBzAGUAZAA9ACIAZgBhAGwAcwBlACIAIABOAGEAbQBlAD0A
IgBDAG8AbABvAHIAZgB1AGwAIABHAHIAaQBkACAAQQBjAGMAZQBuAHQAIAA1ACIALwA+AA0ACgAg
ACAAPAB3ADoATABzAGQARQB4AGMAZQBwAHQAaQBvAG4AIABMAG8AYwBrAGUAZAA9ACIAZgBhAGwA
cwBlACIAIABQAHIAaQBvAHIAaQB0AHkAPQAiADYAMAAiACAAUwBlAG0AaQBIAGkAZABkAGUAbgA9
ACIAZgBhAGwAcwBlACIADQAKACAAIAAgAFUAbgBoAGkAZABlAFcAaABlAG4AVQBzAGUAZAA9ACIA
ZgBhAGwAcwBlACIAIABOAGEAbQBlAD0AIgBMAGkAZwBoAHQAIABTAGgAYQBkAGkAbgBnACAAQQBj
AGMAZQBuAHQAIAA2ACIALwA+AA0ACgAgACAAPAB3ADoATABzAGQARQB4AGMAZQBwAHQAaQBvAG4A
IABMAG8AYwBrAGUAZAA9ACIAZgBhAGwAcwBlACIAIABQAHIAaQBvAHIAaQB0AHkAPQAiADYAMQAi
ACAAUwBlAG0AaQBIAGkAZABkAGUAbgA9ACIAZgBhAGwAcwBlACIADQAKACAAIAAgAFUAbgBoAGkA
ZABlAFcAaABlAG4AVQBzAGUAZAA9ACIAZgBhAGwAcwBlACIAIABOAGEAbQBlAD0AIgBMAGkAZwBo
AHQAIABMAGkAcwB0ACAAQQBjAGMAZQBuAHQAIAA2ACIALwA+AA0ACgAgACAAPAB3ADoATABzAGQA
RQB4AGMAZQBwAHQAaQBvAG4AIABMAG8AYwBrAGUAZAA9ACIAZgBhAGwAcwBlACIAIABQAHIAaQBv
AHIAaQB0AHkAPQAiADYAMgAiACAAUwBlAG0AaQBIAGkAZABkAGUAbgA9ACIAZgBhAGwAcwBlACIA
DQAKACAAIAAgAFUAbgBoAGkAZABlAFcAaABlAG4AVQBzAGUAZAA9ACIAZgBhAGwAcwBlACIAIABO
AGEAbQBlAD0AIgBMAGkAZwBoAHQAIABHAHIAaQBkACAAQQBjAGMAZQBuAHQAIAA2ACIALwA+AA0A
CgAgACAAPAB3ADoATABzAGQARQB4AGMAZQBwAHQAaQBvAG4AIABMAG8AYwBrAGUAZAA9ACIAZgBh
AGwAcwBlACIAIABQAHIAaQBvAHIAaQB0AHkAPQAiADYAMwAiACAAUwBlAG0AaQBIAGkAZABkAGUA
bgA9ACIAZgBhAGwAcwBlACIADQAKACAAIAAgAFUAbgBoAGkAZABlAFcAaABlAG4AVQBzAGUAZAA9
ACIAZgBhAGwAcwBlACIAIABOAGEAbQBlAD0AIgBNAGUAZABpAHUAbQAgAFMAaABhAGQAaQBuAGcA
IAAxACAAQQBjAGMAZQBuAHQAIAA2ACIALwA+AA0ACgAgACAAPAB3ADoATABzAGQARQB4AGMAZQBw
AHQAaQBvAG4AIABMAG8AYwBrAGUAZAA9ACIAZgBhAGwAcwBlACIAIABQAHIAaQBvAHIAaQB0AHkA
PQAiADYANAAiACAAUwBlAG0AaQBIAGkAZABkAGUAbgA9ACIAZgBhAGwAcwBlACIADQAKACAAIAAg
AFUAbgBoAGkAZABlAFcAaABlAG4AVQBzAGUAZAA9ACIAZgBhAGwAcwBlACIAIABOAGEAbQBlAD0A
IgBNAGUAZABpAHUAbQAgAFMAaABhAGQAaQBuAGcAIAAyACAAQQBjAGMAZQBuAHQAIAA2ACIALwA+
AA0ACgAgACAAPAB3ADoATABzAGQARQB4AGMAZQBwAHQAaQBvAG4AIABMAG8AYwBrAGUAZAA9ACIA
ZgBhAGwAcwBlACIAIABQAHIAaQBvAHIAaQB0AHkAPQAiADYANQAiACAAUwBlAG0AaQBIAGkAZABk
AGUAbgA9ACIAZgBhAGwAcwBlACIADQAKACAAIAAgAFUAbgBoAGkAZABlAFcAaABlAG4AVQBzAGUA
ZAA9ACIAZgBhAGwAcwBlACIAIABOAGEAbQBlAD0AIgBNAGUAZABpAHUAbQAgAEwAaQBzAHQAIAAx
ACAAQQBjAGMAZQBuAHQAIAA2ACIALwA+AA0ACgAgACAAPAB3ADoATABzAGQARQB4AGMAZQBwAHQA
aQBvAG4AIABMAG8AYwBrAGUAZAA9ACIAZgBhAGwAcwBlACIAIABQAHIAaQBvAHIAaQB0AHkAPQAi
ADYANgAiACAAUwBlAG0AaQBIAGkAZABkAGUAbgA9ACIAZgBhAGwAcwBlACIADQAKACAAIAAgAFUA
bgBoAGkAZABlAFcAaABlAG4AVQBzAGUAZAA9ACIAZgBhAGwAcwBlACIAIABOAGEAbQBlAD0AIgBN
AGUAZABpAHUAbQAgAEwAaQBzAHQAIAAyACAAQQBjAGMAZQBuAHQAIAA2ACIALwA+AA0ACgAgACAA
PAB3ADoATABzAGQARQB4AGMAZQBwAHQAaQBvAG4AIABMAG8AYwBrAGUAZAA9ACIAZgBhAGwAcwBl
ACIAIABQAHIAaQBvAHIAaQB0AHkAPQAiADYANwAiACAAUwBlAG0AaQBIAGkAZABkAGUAbgA9ACIA
ZgBhAGwAcwBlACIADQAKACAAIAAgAFUAbgBoAGkAZABlAFcAaABlAG4AVQBzAGUAZAA9ACIAZgBh
AGwAcwBlACIAIABOAGEAbQBlAD0AIgBNAGUAZABpAHUAbQAgAEcAcgBpAGQAIAAxACAAQQBjAGMA
ZQBuAHQAIAA2ACIALwA+AA0ACgAgACAAPAB3ADoATABzAGQARQB4AGMAZQBwAHQAaQBvAG4AIABM
AG8AYwBrAGUAZAA9ACIAZgBhAGwAcwBlACIAIABQAHIAaQBvAHIAaQB0AHkAPQAiADYAOAAiACAA
UwBlAG0AaQBIAGkAZABkAGUAbgA9ACIAZgBhAGwAcwBlACIADQAKACAAIAAgAFUAbgBoAGkAZABl
AFcAaABlAG4AVQBzAGUAZAA9ACIAZgBhAGwAcwBlACIAIABOAGEAbQBlAD0AIgBNAGUAZABpAHUA
bQAgAEcAcgBpAGQAIAAyACAAQQBjAGMAZQBuAHQAIAA2ACIALwA+AA0ACgAgACAAPAB3ADoATABz
AGQARQB4AGMAZQBwAHQAaQBvAG4AIABMAG8AYwBrAGUAZAA9ACIAZgBhAGwAcwBlACIAIABQAHIA
aQBvAHIAaQB0AHkAPQAiADYAOQAiACAAUwBlAG0AaQBIAGkAZABkAGUAbgA9ACIAZgBhAGwAcwBl
ACIADQAKACAAIAAgAFUAbgBoAGkAZABlAFcAaABlAG4AVQBzAGUAZAA9ACIAZgBhAGwAcwBlACIA
IABOAGEAbQBlAD0AIgBNAGUAZABpAHUAbQAgAEcAcgBpAGQAIAAzACAAQQBjAGMAZQBuAHQAIAA2
ACIALwA+AA0ACgAgACAAPAB3ADoATABzAGQARQB4AGMAZQBwAHQAaQBvAG4AIABMAG8AYwBrAGUA
ZAA9ACIAZgBhAGwAcwBlACIAIABQAHIAaQBvAHIAaQB0AHkAPQAiADcAMAAiACAAUwBlAG0AaQBI
AGkAZABkAGUAbgA9ACIAZgBhAGwAcwBlACIADQAKACAAIAAgAFUAbgBoAGkAZABlAFcAaABlAG4A
VQBzAGUAZAA9ACIAZgBhAGwAcwBlACIAIABOAGEAbQBlAD0AIgBEAGEAcgBrACAATABpAHMAdAAg
AEEAYwBjAGUAbgB0ACAANgAiAC8APgANAAoAIAAgADwAdwA6AEwAcwBkAEUAeABjAGUAcAB0AGkA
bwBuACAATABvAGMAawBlAGQAPQAiAGYAYQBsAHMAZQAiACAAUAByAGkAbwByAGkAdAB5AD0AIgA3
ADEAIgAgAFMAZQBtAGkASABpAGQAZABlAG4APQAiAGYAYQBsAHMAZQAiAA0ACgAgACAAIABVAG4A
aABpAGQAZQBXAGgAZQBuAFUAcwBlAGQAPQAiAGYAYQBsAHMAZQAiACAATgBhAG0AZQA9ACIAQwBv
AGwAbwByAGYAdQBsACAAUwBoAGEAZABpAG4AZwAgAEEAYwBjAGUAbgB0ACAANgAiAC8APgANAAoA
IAAgADwAdwA6AEwAcwBkAEUAeABjAGUAcAB0AGkAbwBuACAATABvAGMAawBlAGQAPQAiAGYAYQBs
AHMAZQAiACAAUAByAGkAbwByAGkAdAB5AD0AIgA3ADIAIgAgAFMAZQBtAGkASABpAGQAZABlAG4A
PQAiAGYAYQBsAHMAZQAiAA0ACgAgACAAIABVAG4AaABpAGQAZQBXAGgAZQBuAFUAcwBlAGQAPQAi
AGYAYQBsAHMAZQAiACAATgBhAG0AZQA9ACIAQwBvAGwAbwByAGYAdQBsACAATABpAHMAdAAgAEEA
YwBjAGUAbgB0ACAANgAiAC8APgANAAoAIAAgADwAdwA6AEwAcwBkAEUAeABjAGUAcAB0AGkAbwBu
ACAATABvAGMAawBlAGQAPQAiAGYAYQBsAHMAZQAiACAAUAByAGkAbwByAGkAdAB5AD0AIgA3ADMA
IgAgAFMAZQBtAGkASABpAGQAZABlAG4APQAiAGYAYQBsAHMAZQAiAA0ACgAgACAAIABVAG4AaABp
AGQAZQBXAGgAZQBuAFUAcwBlAGQAPQAiAGYAYQBsAHMAZQAiACAATgBhAG0AZQA9ACIAQwBvAGwA
bwByAGYAdQBsACAARwByAGkAZAAgAEEAYwBjAGUAbgB0ACAANgAiAC8APgANAAoAIAAgADwAdwA6
AEwAcwBkAEUAeABjAGUAcAB0AGkAbwBuACAATABvAGMAawBlAGQAPQAiAGYAYQBsAHMAZQAiACAA
UAByAGkAbwByAGkAdAB5AD0AIgAxADkAIgAgAFMAZQBtAGkASABpAGQAZABlAG4APQAiAGYAYQBs
AHMAZQAiAA0ACgAgACAAIABVAG4AaABpAGQAZQBXAGgAZQBuAFUAcwBlAGQAPQAiAGYAYQBsAHMA
ZQAiACAAUQBGAG8AcgBtAGEAdAA9ACIAdAByAHUAZQAiACAATgBhAG0AZQA9ACIAUwB1AGIAdABs
AGUAIABFAG0AcABoAGEAcwBpAHMAIgAvAD4ADQAKACAAIAA8AHcAOgBMAHMAZABFAHgAYwBlAHAA
dABpAG8AbgAgAEwAbwBjAGsAZQBkAD0AIgBmAGEAbABzAGUAIgAgAFAAcgBpAG8AcgBpAHQAeQA9
ACIAMgAxACIAIABTAGUAbQBpAEgAaQBkAGQAZQBuAD0AIgBmAGEAbABzAGUAIgANAAoAIAAgACAA
VQBuAGgAaQBkAGUAVwBoAGUAbgBVAHMAZQBkAD0AIgBmAGEAbABzAGUAIgAgAFEARgBvAHIAbQBh
AHQAPQAiAHQAcgB1AGUAIgAgAE4AYQBtAGUAPQAiAEkAbgB0AGUAbgBzAGUAIABFAG0AcABoAGEA
cwBpAHMAIgAvAD4ADQAKACAAIAA8AHcAOgBMAHMAZABFAHgAYwBlAHAAdABpAG8AbgAgAEwAbwBj
AGsAZQBkAD0AIgBmAGEAbABzAGUAIgAgAFAAcgBpAG8AcgBpAHQAeQA9ACIAMwAxACIAIABTAGUA
bQBpAEgAaQBkAGQAZQBuAD0AIgBmAGEAbABzAGUAIgANAAoAIAAgACAAVQBuAGgAaQBkAGUAVwBo
AGUAbgBVAHMAZQBkAD0AIgBmAGEAbABzAGUAIgAgAFEARgBvAHIAbQBhAHQAPQAiAHQAcgB1AGUA
IgAgAE4AYQBtAGUAPQAiAFMAdQBiAHQAbABlACAAUgBlAGYAZQByAGUAbgBjAGUAIgAvAD4ADQAK
ACAAIAA8AHcAOgBMAHMAZABFAHgAYwBlAHAAdABpAG8AbgAgAEwAbwBjAGsAZQBkAD0AIgBmAGEA
bABzAGUAIgAgAFAAcgBpAG8AcgBpAHQAeQA9ACIAMwAyACIAIABTAGUAbQBpAEgAaQBkAGQAZQBu
AD0AIgBmAGEAbABzAGUAIgANAAoAIAAgACAAVQBuAGgAaQBkAGUAVwBoAGUAbgBVAHMAZQBkAD0A
IgBmAGEAbABzAGUAIgAgAFEARgBvAHIAbQBhAHQAPQAiAHQAcgB1AGUAIgAgAE4AYQBtAGUAPQAi
AEkAbgB0AGUAbgBzAGUAIABSAGUAZgBlAHIAZQBuAGMAZQAiAC8APgANAAoAIAAgADwAdwA6AEwA
cwBkAEUAeABjAGUAcAB0AGkAbwBuACAATABvAGMAawBlAGQAPQAiAGYAYQBsAHMAZQAiACAAUABy
AGkAbwByAGkAdAB5AD0AIgAzADMAIgAgAFMAZQBtAGkASABpAGQAZABlAG4APQAiAGYAYQBsAHMA
ZQAiAA0ACgAgACAAIABVAG4AaABpAGQAZQBXAGgAZQBuAFUAcwBlAGQAPQAiAGYAYQBsAHMAZQAi
ACAAUQBGAG8AcgBtAGEAdAA9ACIAdAByAHUAZQAiACAATgBhAG0AZQA9ACIAQgBvAG8AawAgAFQA
aQB0AGwAZQAiAC8APgANAAoAIAAgADwAdwA6AEwAcwBkAEUAeABjAGUAcAB0AGkAbwBuACAATABv
AGMAawBlAGQAPQAiAGYAYQBsAHMAZQAiACAAUAByAGkAbwByAGkAdAB5AD0AIgAzADcAIgAgAE4A
YQBtAGUAPQAiAEIAaQBiAGwAaQBvAGcAcgBhAHAAaAB5ACIALwA+AA0ACgAgACAAPAB3ADoATABz
AGQARQB4AGMAZQBwAHQAaQBvAG4AIABMAG8AYwBrAGUAZAA9ACIAZgBhAGwAcwBlACIAIABQAHIA
aQBvAHIAaQB0AHkAPQAiADMAOQAiACAAUQBGAG8AcgBtAGEAdAA9ACIAdAByAHUAZQAiACAATgBh
AG0AZQA9ACIAVABPAEMAIABIAGUAYQBkAGkAbgBnACIALwA+AA0ACgAgADwALwB3ADoATABhAHQA
ZQBuAHQAUwB0AHkAbABlAHMAPgANAAoAPAAvAHgAbQBsAD4APAAhAFsAZQBuAGQAaQBmAF0ALQAt
AD4ADQAKADwAcwB0AHkAbABlAD4ADQAKADwAIQAtAC0ALgBUAE8ATwBMAFQASQBQAA0ACgAJAHsA
bABlAGYAdAA6ADAAcAB4ADsADQAKAAkAcABvAHMAaQB0AGkAbwBuADoAYQBiAHMAbwBsAHUAdABl
ADsADQAKAAkAdABvAHAAOgAwAHAAeAA7AA0ACgAJAHYAaQBzAGkAYgBpAGwAaQB0AHkAOgBoAGkA
ZABkAGUAbgA7AH0ADQAKAHMAcABhAG4ALgBBAEIAQgBSAA0ACgAJAHsAQwBVAFIAUwBPAFIAOgAg
AGgAZQBsAHAADQAKADsAfQANAAoADQAKACAALwAqACAARgBvAG4AdAAgAEQAZQBmAGkAbgBpAHQA
aQBvAG4AcwAgACoALwANAAoAIABAAGYAbwBuAHQALQBmAGEAYwBlAA0ACgAJAHsAZgBvAG4AdAAt
AGYAYQBtAGkAbAB5ADoASABlAGwAdgBlAHQAaQBjAGEAOwANAAoACQBwAGEAbgBvAHMAZQAtADEA
OgAyACAAMQAxACAANQAgADQAIAAyACAAMgAgADIAIAAyACAAMgAgADQAOwANAAoACQBtAHMAbwAt
AGYAbwBuAHQALQBjAGgAYQByAHMAZQB0ADoAMAA7AA0ACgAJAG0AcwBvAC0AZwBlAG4AZQByAGkA
YwAtAGYAbwBuAHQALQBmAGEAbQBpAGwAeQA6AHMAdwBpAHMAcwA7AA0ACgAJAG0AcwBvAC0AZgBv
AG4AdAAtAGYAbwByAG0AYQB0ADoAbwB0AGgAZQByADsADQAKAAkAbQBzAG8ALQBmAG8AbgB0AC0A
cABpAHQAYwBoADoAdgBhAHIAaQBhAGIAbABlADsADQAKAAkAbQBzAG8ALQBmAG8AbgB0AC0AcwBp
AGcAbgBhAHQAdQByAGUAOgAzACAAMAAgADAAIAAwACAAMQAgADAAOwB9AA0ACgBAAGYAbwBuAHQA
LQBmAGEAYwBlAA0ACgAJAHsAZgBvAG4AdAAtAGYAYQBtAGkAbAB5ADoAQwBvAHUAcgBpAGUAcgA7
AA0ACgAJAHAAYQBuAG8AcwBlAC0AMQA6ADIAIAA3ACAANAAgADkAIAAyACAAMgAgADUAIAAyACAA
NAAgADQAOwANAAoACQBtAHMAbwAtAGYAbwBuAHQALQBjAGgAYQByAHMAZQB0ADoAMAA7AA0ACgAJ
AG0AcwBvAC0AZwBlAG4AZQByAGkAYwAtAGYAbwBuAHQALQBmAGEAbQBpAGwAeQA6AG0AbwBkAGUA
cgBuADsADQAKAAkAbQBzAG8ALQBmAG8AbgB0AC0AZgBvAHIAbQBhAHQAOgBvAHQAaABlAHIAOwAN
AAoACQBtAHMAbwAtAGYAbwBuAHQALQBwAGkAdABjAGgAOgBmAGkAeABlAGQAOwANAAoACQBtAHMA
bwAtAGYAbwBuAHQALQBzAGkAZwBuAGEAdAB1AHIAZQA6ADMAIAAwACAAMAAgADAAIAAxACAAMAA7
AH0ADQAKAEAAZgBvAG4AdAAtAGYAYQBjAGUADQAKAAkAewBmAG8AbgB0AC0AZgBhAG0AaQBsAHkA
OgAiAFQAbQBzACAAUgBtAG4AIgA7AA0ACgAJAHAAYQBuAG8AcwBlAC0AMQA6ADIAIAAyACAANgAg
ADMAIAA0ACAANQAgADUAIAAyACAAMwAgADQAOwANAAoACQBtAHMAbwAtAGYAbwBuAHQALQBjAGgA
YQByAHMAZQB0ADoAMAA7AA0ACgAJAG0AcwBvAC0AZwBlAG4AZQByAGkAYwAtAGYAbwBuAHQALQBm
AGEAbQBpAGwAeQA6AHIAbwBtAGEAbgA7AA0ACgAJAG0AcwBvAC0AZgBvAG4AdAAtAGYAbwByAG0A
YQB0ADoAbwB0AGgAZQByADsADQAKAAkAbQBzAG8ALQBmAG8AbgB0AC0AcABpAHQAYwBoADoAdgBh
AHIAaQBhAGIAbABlADsADQAKAAkAbQBzAG8ALQBmAG8AbgB0AC0AcwBpAGcAbgBhAHQAdQByAGUA
OgAzACAAMAAgADAAIAAwACAAMQAgADAAOwB9AA0ACgBAAGYAbwBuAHQALQBmAGEAYwBlAA0ACgAJ
AHsAZgBvAG4AdAAtAGYAYQBtAGkAbAB5ADoASABlAGwAdgA7AA0ACgAJAHAAYQBuAG8AcwBlAC0A
MQA6ADIAIAAxADEAIAA2ACAANAAgADIAIAAyACAAMgAgADMAIAAyACAANAA7AA0ACgAJAG0AcwBv
AC0AZgBvAG4AdAAtAGMAaABhAHIAcwBlAHQAOgAwADsADQAKAAkAbQBzAG8ALQBnAGUAbgBlAHIA
aQBjAC0AZgBvAG4AdAAtAGYAYQBtAGkAbAB5ADoAcwB3AGkAcwBzADsADQAKAAkAbQBzAG8ALQBm
AG8AbgB0AC0AZgBvAHIAbQBhAHQAOgBvAHQAaABlAHIAOwANAAoACQBtAHMAbwAtAGYAbwBuAHQA
LQBwAGkAdABjAGgAOgB2AGEAcgBpAGEAYgBsAGUAOwANAAoACQBtAHMAbwAtAGYAbwBuAHQALQBz
AGkAZwBuAGEAdAB1AHIAZQA6ADMAIAAwACAAMAAgADAAIAAxACAAMAA7AH0ADQAKAEAAZgBvAG4A
dAAtAGYAYQBjAGUADQAKAAkAewBmAG8AbgB0AC0AZgBhAG0AaQBsAHkAOgAiAE4AZQB3ACAAWQBv
AHIAawAiADsADQAKAAkAcABhAG4AbwBzAGUALQAxADoAMgAgADQAIAA1ACAAMwAgADYAIAA1ACAA
NgAgADIAIAAzACAANAA7AA0ACgAJAG0AcwBvAC0AZgBvAG4AdAAtAGMAaABhAHIAcwBlAHQAOgAw
ADsADQAKAAkAbQBzAG8ALQBnAGUAbgBlAHIAaQBjAC0AZgBvAG4AdAAtAGYAYQBtAGkAbAB5ADoA
cgBvAG0AYQBuADsADQAKAAkAbQBzAG8ALQBmAG8AbgB0AC0AZgBvAHIAbQBhAHQAOgBvAHQAaABl
AHIAOwANAAoACQBtAHMAbwAtAGYAbwBuAHQALQBwAGkAdABjAGgAOgB2AGEAcgBpAGEAYgBsAGUA
OwANAAoACQBtAHMAbwAtAGYAbwBuAHQALQBzAGkAZwBuAGEAdAB1AHIAZQA6ADMAIAAwACAAMAAg
ADAAIAAxACAAMAA7AH0ADQAKAEAAZgBvAG4AdAAtAGYAYQBjAGUADQAKAAkAewBmAG8AbgB0AC0A
ZgBhAG0AaQBsAHkAOgBTAHkAcwB0AGUAbQA7AA0ACgAJAHAAYQBuAG8AcwBlAC0AMQA6ADAAIAAw
ACAAMAAgADAAIAAwACAAMAAgADAAIAAwACAAMAAgADAAOwANAAoACQBtAHMAbwAtAGYAbwBuAHQA
LQBjAGgAYQByAHMAZQB0ADoAMAA7AA0ACgAJAG0AcwBvAC0AZwBlAG4AZQByAGkAYwAtAGYAbwBu
AHQALQBmAGEAbQBpAGwAeQA6AHMAdwBpAHMAcwA7AA0ACgAJAG0AcwBvAC0AZgBvAG4AdAAtAGYA
bwByAG0AYQB0ADoAbwB0AGgAZQByADsADQAKAAkAbQBzAG8ALQBmAG8AbgB0AC0AcABpAHQAYwBo
ADoAdgBhAHIAaQBhAGIAbABlADsADQAKAAkAbQBzAG8ALQBmAG8AbgB0AC0AcwBpAGcAbgBhAHQA
dQByAGUAOgAzACAAMAAgADAAIAAwACAAMQAgADAAOwB9AA0ACgBAAGYAbwBuAHQALQBmAGEAYwBl
AA0ACgAJAHsAZgBvAG4AdAAtAGYAYQBtAGkAbAB5ADoAVwBpAG4AZwBkAGkAbgBnAHMAOwANAAoA
CQBwAGEAbgBvAHMAZQAtADEAOgA1ACAAMAAgADAAIAAwACAAMAAgADAAIAAwACAAMAAgADAAIAAw
ADsADQAKAAkAbQBzAG8ALQBmAG8AbgB0AC0AYwBoAGEAcgBzAGUAdAA6ADIAOwANAAoACQBtAHMA
bwAtAGcAZQBuAGUAcgBpAGMALQBmAG8AbgB0AC0AZgBhAG0AaQBsAHkAOgBhAHUAdABvADsADQAK
AAkAbQBzAG8ALQBmAG8AbgB0AC0AcABpAHQAYwBoADoAdgBhAHIAaQBhAGIAbABlADsADQAKAAkA
bQBzAG8ALQBmAG8AbgB0AC0AcwBpAGcAbgBhAHQAdQByAGUAOgAwACAAMgA2ADgANAAzADUANAA1
ADYAIAAwACAAMAAgAC0AMgAxADQANwA0ADgAMwA2ADQAOAAgADAAOwB9AA0ACgBAAGYAbwBuAHQA
LQBmAGEAYwBlAA0ACgAJAHsAZgBvAG4AdAAtAGYAYQBtAGkAbAB5ADoAIgBNAFMAIABNAGkAbgBj
AGgAbwAiADsADQAKAAkAcABhAG4AbwBzAGUALQAxADoAMgAgADIAIAA2ACAAOQAgADQAIAAyACAA
NQAgADgAIAAzACAANAA7AA0ACgAJAG0AcwBvAC0AZgBvAG4AdAAtAGEAbAB0ADoAIgBNAFMAIABH
AG8AdABoAGkAYwAiADsADQAKAAkAbQBzAG8ALQBmAG8AbgB0AC0AYwBoAGEAcgBzAGUAdAA6ADEA
MgA4ADsADQAKAAkAbQBzAG8ALQBnAGUAbgBlAHIAaQBjAC0AZgBvAG4AdAAtAGYAYQBtAGkAbAB5
ADoAcgBvAG0AYQBuADsADQAKAAkAbQBzAG8ALQBmAG8AbgB0AC0AZgBvAHIAbQBhAHQAOgBvAHQA
aABlAHIAOwANAAoACQBtAHMAbwAtAGYAbwBuAHQALQBwAGkAdABjAGgAOgBmAGkAeABlAGQAOwAN
AAoACQBtAHMAbwAtAGYAbwBuAHQALQBzAGkAZwBuAGEAdAB1AHIAZQA6ADAAIAAxADMANAA2ADcA
NgA0ADgAMAAgADEANgAgADAAIAAxADMAMQAwADcAMgAgADAAOwB9AA0ACgBAAGYAbwBuAHQALQBm
AGEAYwBlAA0ACgAJAHsAZgBvAG4AdAAtAGYAYQBtAGkAbAB5ADoAQgBhAHQAYQBuAGcAOwANAAoA
CQBwAGEAbgBvAHMAZQAtADEAOgAyACAAMwAgADYAIAAwACAAMAAgADEAIAAxACAAMQAgADEAIAAx
ADsADQAKAAkAbQBzAG8ALQBmAG8AbgB0AC0AYQBsAHQAOgAUvNXQOwANAAoACQBtAHMAbwAtAGYA
bwBuAHQALQBjAGgAYQByAHMAZQB0ADoAMQAyADkAOwANAAoACQBtAHMAbwAtAGcAZQBuAGUAcgBp
AGMALQBmAG8AbgB0AC0AZgBhAG0AaQBsAHkAOgBhAHUAdABvADsADQAKAAkAbQBzAG8ALQBmAG8A
bgB0AC0AZgBvAHIAbQBhAHQAOgBvAHQAaABlAHIAOwANAAoACQBtAHMAbwAtAGYAbwBuAHQALQBw
AGkAdABjAGgAOgBmAGkAeABlAGQAOwANAAoACQBtAHMAbwAtAGYAbwBuAHQALQBzAGkAZwBuAGEA
dAB1AHIAZQA6ADEAIAAxADUAMQAzADgAOAAxADYAMAAgADEANgAgADAAIAA1ADIANAAyADgAOAAg
ADAAOwB9AA0ACgBAAGYAbwBuAHQALQBmAGEAYwBlAA0ACgAJAHsAZgBvAG4AdAAtAGYAYQBtAGkA
bAB5ADoAUwBpAG0AUwB1AG4AOwANAAoACQBwAGEAbgBvAHMAZQAtADEAOgAyACAAMQAgADYAIAAw
ACAAMwAgADEAIAAxACAAMQAgADEAIAAxADsADQAKAAkAbQBzAG8ALQBmAG8AbgB0AC0AYQBsAHQA
OgCLW1NPOwANAAoACQBtAHMAbwAtAGYAbwBuAHQALQBjAGgAYQByAHMAZQB0ADoAMQAzADQAOwAN
AAoACQBtAHMAbwAtAGcAZQBuAGUAcgBpAGMALQBmAG8AbgB0AC0AZgBhAG0AaQBsAHkAOgBhAHUA
dABvADsADQAKAAkAbQBzAG8ALQBmAG8AbgB0AC0AcABpAHQAYwBoADoAdgBhAHIAaQBhAGIAbABl
ADsADQAKAAkAbQBzAG8ALQBmAG8AbgB0AC0AcwBpAGcAbgBhAHQAdQByAGUAOgAzACAANgA4ADAA
NAA2ADAAMgA4ADgAIAAyADIAIAAwACAAMgA2ADIAMQA0ADUAIAAwADsAfQANAAoAQABmAG8AbgB0
AC0AZgBhAGMAZQANAAoACQB7AGYAbwBuAHQALQBmAGEAbQBpAGwAeQA6AFAATQBpAG4AZwBMAGkA
VQA7AA0ACgAJAHAAYQBuAG8AcwBlAC0AMQA6ADIAIAAyACAANQAgADAAIAAwACAAMAAgADAAIAAw
ACAAMAAgADAAOwANAAoACQBtAHMAbwAtAGYAbwBuAHQALQBhAGwAdAA6ALBlMH0OZtSaOwANAAoA
CQBtAHMAbwAtAGYAbwBuAHQALQBjAGgAYQByAHMAZQB0ADoAMQAzADYAOwANAAoACQBtAHMAbwAt
AGcAZQBuAGUAcgBpAGMALQBmAG8AbgB0AC0AZgBhAG0AaQBsAHkAOgBhAHUAdABvADsADQAKAAkA
bQBzAG8ALQBmAG8AbgB0AC0AZgBvAHIAbQBhAHQAOgBvAHQAaABlAHIAOwANAAoACQBtAHMAbwAt
AGYAbwBuAHQALQBwAGkAdABjAGgAOgB2AGEAcgBpAGEAYgBsAGUAOwANAAoACQBtAHMAbwAtAGYA
bwBuAHQALQBzAGkAZwBuAGEAdAB1AHIAZQA6ADEAIAAxADMANAA3ADQAMgAwADEANgAgADEANgAg
ADAAIAAxADAANAA4ADUANwA2ACAAMAA7AH0ADQAKAEAAZgBvAG4AdAAtAGYAYQBjAGUADQAKAAkA
ewBmAG8AbgB0AC0AZgBhAG0AaQBsAHkAOgAiAE0AUwAgAEcAbwB0AGgAaQBjACIAOwANAAoACQBw
AGEAbgBvAHMAZQAtADEAOgAyACAAMQAxACAANgAgADkAIAA3ACAAMgAgADUAIAA4ACAAMgAgADQA
OwANAAoACQBtAHMAbwAtAGYAbwBuAHQALQBhAGwAdAA6ACIALf8z/yAAtDC3MMMwrzAiADsADQAK
AAkAbQBzAG8ALQBmAG8AbgB0AC0AYwBoAGEAcgBzAGUAdAA6ADEAMgA4ADsADQAKAAkAbQBzAG8A
LQBnAGUAbgBlAHIAaQBjAC0AZgBvAG4AdAAtAGYAYQBtAGkAbAB5ADoAbQBvAGQAZQByAG4AOwAN
AAoACQBtAHMAbwAtAGYAbwBuAHQALQBwAGkAdABjAGgAOgBmAGkAeABlAGQAOwANAAoACQBtAHMA
bwAtAGYAbwBuAHQALQBzAGkAZwBuAGEAdAB1AHIAZQA6AC0ANQAzADYAOAA3ADAAMQA0ADUAIAAx
ADcAOQAxADQAOQAxADUANwA5ACAAMQAzADQAMgAxADcANwA0ADYAIAAwACAAMQAzADEAMgAzADEA
IAAwADsAfQANAAoAQABmAG8AbgB0AC0AZgBhAGMAZQANAAoACQB7AGYAbwBuAHQALQBmAGEAbQBp
AGwAeQA6AEQAbwB0AHUAbQA7AA0ACgAJAHAAYQBuAG8AcwBlAC0AMQA6ADIAIAAxADEAIAA2ACAA
MAAgADAAIAAxACAAMQAgADEAIAAxACAAMQA7AA0ACgAJAG0AcwBvAC0AZgBvAG4AdAAtAGEAbAB0
ADoAy7PAxjsADQAKAAkAbQBzAG8ALQBmAG8AbgB0AC0AYwBoAGEAcgBzAGUAdAA6ADEAMgA5ADsA
DQAKAAkAbQBzAG8ALQBnAGUAbgBlAHIAaQBjAC0AZgBvAG4AdAAtAGYAYQBtAGkAbAB5ADoAbQBv
AGQAZQByAG4AOwANAAoACQBtAHMAbwAtAGYAbwBuAHQALQBmAG8AcgBtAGEAdAA6AG8AdABoAGUA
cgA7AA0ACgAJAG0AcwBvAC0AZgBvAG4AdAAtAHAAaQB0AGMAaAA6AGYAaQB4AGUAZAA7AA0ACgAJ
AG0AcwBvAC0AZgBvAG4AdAAtAHMAaQBnAG4AYQB0AHUAcgBlADoAMQAgADEANQAxADMAOAA4ADEA
NgAwACAAMQA2ACAAMAAgADUAMgA0ADIAOAA4ACAAMAA7AH0ADQAKAEAAZgBvAG4AdAAtAGYAYQBj
AGUADQAKAAkAewBmAG8AbgB0AC0AZgBhAG0AaQBsAHkAOgBTAGkAbQBIAGUAaQA7AA0ACgAJAHAA
YQBuAG8AcwBlAC0AMQA6ADIAIAAxACAANgAgADkAIAA2ACAAMQAgADEAIAAxACAAMQAgADEAOwAN
AAoACQBtAHMAbwAtAGYAbwBuAHQALQBhAGwAdAA6ANGeU087AA0ACgAJAG0AcwBvAC0AZgBvAG4A
dAAtAGMAaABhAHIAcwBlAHQAOgAxADMANAA7AA0ACgAJAG0AcwBvAC0AZwBlAG4AZQByAGkAYwAt
AGYAbwBuAHQALQBmAGEAbQBpAGwAeQA6AG0AbwBkAGUAcgBuADsADQAKAAkAbQBzAG8ALQBmAG8A
bgB0AC0AZgBvAHIAbQBhAHQAOgBvAHQAaABlAHIAOwANAAoACQBtAHMAbwAtAGYAbwBuAHQALQBw
AGkAdABjAGgAOgBmAGkAeABlAGQAOwANAAoACQBtAHMAbwAtAGYAbwBuAHQALQBzAGkAZwBuAGEA
dAB1AHIAZQA6ADEAIAAxADMANQAxADMANQAyADMAMgAgADEANgAgADAAIAAyADYAMgAxADQANAAg
ADAAOwB9AA0ACgBAAGYAbwBuAHQALQBmAGEAYwBlAA0ACgAJAHsAZgBvAG4AdAAtAGYAYQBtAGkA
bAB5ADoATQBpAG4AZwBMAGkAVQA7AA0ACgAJAHAAYQBuAG8AcwBlAC0AMQA6ADIAIAAyACAANQAg
ADkAIAAwACAAMAAgADAAIAAwACAAMAAgADAAOwANAAoACQBtAHMAbwAtAGYAbwBuAHQALQBhAGwA
dAA6ADB9DmbUmjsADQAKAAkAbQBzAG8ALQBmAG8AbgB0AC0AYwBoAGEAcgBzAGUAdAA6ADEAMwA2
ADsADQAKAAkAbQBzAG8ALQBnAGUAbgBlAHIAaQBjAC0AZgBvAG4AdAAtAGYAYQBtAGkAbAB5ADoA
bQBvAGQAZQByAG4AOwANAAoACQBtAHMAbwAtAGYAbwBuAHQALQBmAG8AcgBtAGEAdAA6AG8AdABo
AGUAcgA7AA0ACgAJAG0AcwBvAC0AZgBvAG4AdAAtAHAAaQB0AGMAaAA6AGYAaQB4AGUAZAA7AA0A
CgAJAG0AcwBvAC0AZgBvAG4AdAAtAHMAaQBnAG4AYQB0AHUAcgBlADoAMQAgADEAMwA0ADcANAAy
ADAAMQA2ACAAMQA2ACAAMAAgADEAMAA0ADgANQA3ADYAIAAwADsAfQANAAoAQABmAG8AbgB0AC0A
ZgBhAGMAZQANAAoACQB7AGYAbwBuAHQALQBmAGEAbQBpAGwAeQA6AE0AaQBuAGMAaABvADsADQAK
AAkAcABhAG4AbwBzAGUALQAxADoAMgAgADIAIAA2ACAAOQAgADQAIAAzACAANQAgADgAIAAzACAA
NQA7AA0ACgAJAG0AcwBvAC0AZgBvAG4AdAAtAGEAbAB0ADoADmYdZzsADQAKAAkAbQBzAG8ALQBm
AG8AbgB0AC0AYwBoAGEAcgBzAGUAdAA6ADEAMgA4ADsADQAKAAkAbQBzAG8ALQBnAGUAbgBlAHIA
aQBjAC0AZgBvAG4AdAAtAGYAYQBtAGkAbAB5ADoAcgBvAG0AYQBuADsADQAKAAkAbQBzAG8ALQBm
AG8AbgB0AC0AZgBvAHIAbQBhAHQAOgBvAHQAaABlAHIAOwANAAoACQBtAHMAbwAtAGYAbwBuAHQA
LQBwAGkAdABjAGgAOgBmAGkAeABlAGQAOwANAAoACQBtAHMAbwAtAGYAbwBuAHQALQBzAGkAZwBu
AGEAdAB1AHIAZQA6ADEAIAAxADMANAA2ADcANgA0ADgAMAAgADEANgAgADAAIAAxADMAMQAwADcA
MgAgADAAOwB9AA0ACgBAAGYAbwBuAHQALQBmAGEAYwBlAA0ACgAJAHsAZgBvAG4AdAAtAGYAYQBt
AGkAbAB5ADoARwB1AGwAaQBtADsADQAKAAkAcABhAG4AbwBzAGUALQAxADoAMgAgADEAMQAgADYA
IAAwACAAMAAgADEAIAAxACAAMQAgADEAIAAxADsADQAKAAkAbQBzAG8ALQBmAG8AbgB0AC0AYQBs
AHQAOgB0rby5OwANAAoACQBtAHMAbwAtAGYAbwBuAHQALQBjAGgAYQByAHMAZQB0ADoAMQAyADkA
OwANAAoACQBtAHMAbwAtAGcAZQBuAGUAcgBpAGMALQBmAG8AbgB0AC0AZgBhAG0AaQBsAHkAOgBy
AG8AbQBhAG4AOwANAAoACQBtAHMAbwAtAGYAbwBuAHQALQBmAG8AcgBtAGEAdAA6AG8AdABoAGUA
cgA7AA0ACgAJAG0AcwBvAC0AZgBvAG4AdAAtAHAAaQB0AGMAaAA6AGYAaQB4AGUAZAA7AA0ACgAJ
AG0AcwBvAC0AZgBvAG4AdAAtAHMAaQBnAG4AYQB0AHUAcgBlADoAMQAgADEANQAxADMAOAA4ADEA
NgAwACAAMQA2ACAAMAAgADUAMgA0ADIAOAA4ACAAMAA7AH0ADQAKAEAAZgBvAG4AdAAtAGYAYQBj
AGUADQAKAAkAewBmAG8AbgB0AC0AZgBhAG0AaQBsAHkAOgBDAGUAbgB0AHUAcgB5ADsADQAKAAkA
cABhAG4AbwBzAGUALQAxADoAMgAgADQAIAA2ACAANAAgADUAIAA1ACAANQAgADIAIAAzACAANAA7
AA0ACgAJAG0AcwBvAC0AZgBvAG4AdAAtAGMAaABhAHIAcwBlAHQAOgAyADAANAA7AA0ACgAJAG0A
cwBvAC0AZwBlAG4AZQByAGkAYwAtAGYAbwBuAHQALQBmAGEAbQBpAGwAeQA6AHIAbwBtAGEAbgA7
AA0ACgAJAG0AcwBvAC0AZgBvAG4AdAAtAHAAaQB0AGMAaAA6AHYAYQByAGkAYQBiAGwAZQA7AA0A
CgAJAG0AcwBvAC0AZgBvAG4AdAAtAHMAaQBnAG4AYQB0AHUAcgBlADoANgA0ADcAIAAwACAAMAAg
ADAAIAAxADUAOQAgADAAOwB9AA0ACgBAAGYAbwBuAHQALQBmAGEAYwBlAA0ACgAJAHsAZgBvAG4A
dAAtAGYAYQBtAGkAbAB5ADoAIgBBAG4AZwBzAGEAbgBhACAATgBlAHcAIgA7AA0ACgAJAHAAYQBu
AG8AcwBlAC0AMQA6ADIAIAAyACAANgAgADMAIAA1ACAANAAgADUAIAAyACAAMwAgADQAOwANAAoA
CQBtAHMAbwAtAGYAbwBuAHQALQBjAGgAYQByAHMAZQB0ADoAMgAyADIAOwANAAoACQBtAHMAbwAt
AGcAZQBuAGUAcgBpAGMALQBmAG8AbgB0AC0AZgBhAG0AaQBsAHkAOgByAG8AbQBhAG4AOwANAAoA
CQBtAHMAbwAtAGYAbwBuAHQALQBmAG8AcgBtAGEAdAA6AG8AdABoAGUAcgA7AA0ACgAJAG0AcwBv
AC0AZgBvAG4AdAAtAHAAaQB0AGMAaAA6AHYAYQByAGkAYQBiAGwAZQA7AA0ACgAJAG0AcwBvAC0A
ZgBvAG4AdAAtAHMAaQBnAG4AYQB0AHUAcgBlADoAMQA2ADcANwA3ADIAMQA3ACAAMAAgADAAIAAw
ACAANgA1ADUAMwA2ACAAMAA7AH0ADQAKAEAAZgBvAG4AdAAtAGYAYQBjAGUADQAKAAkAewBmAG8A
bgB0AC0AZgBhAG0AaQBsAHkAOgAiAEMAbwByAGQAaQBhACAATgBlAHcAIgA7AA0ACgAJAHAAYQBu
AG8AcwBlAC0AMQA6ADIAIAAxADEAIAAzACAANAAgADIAIAAyACAAMgAgADIAIAAyACAANAA7AA0A
CgAJAG0AcwBvAC0AZgBvAG4AdAAtAGMAaABhAHIAcwBlAHQAOgAyADIAMgA7AA0ACgAJAG0AcwBv
AC0AZwBlAG4AZQByAGkAYwAtAGYAbwBuAHQALQBmAGEAbQBpAGwAeQA6AHIAbwBtAGEAbgA7AA0A
CgAJAG0AcwBvAC0AZgBvAG4AdAAtAGYAbwByAG0AYQB0ADoAbwB0AGgAZQByADsADQAKAAkAbQBz
AG8ALQBmAG8AbgB0AC0AcABpAHQAYwBoADoAdgBhAHIAaQBhAGIAbABlADsADQAKAAkAbQBzAG8A
LQBmAG8AbgB0AC0AcwBpAGcAbgBhAHQAdQByAGUAOgAxADYANwA3ADcAMgAxADcAIAAwACAAMAAg
ADAAIAA2ADUANQAzADYAIAAwADsAfQANAAoAQABmAG8AbgB0AC0AZgBhAGMAZQANAAoACQB7AGYA
bwBuAHQALQBmAGEAbQBpAGwAeQA6AE0AYQBuAGcAYQBsADsADQAKAAkAcABhAG4AbwBzAGUALQAx
ADoAMgAgADQAIAA1ACAAMwAgADUAIAAyACAAMwAgADMAIAAyACAAMgA7AA0ACgAJAG0AcwBvAC0A
ZgBvAG4AdAAtAGMAaABhAHIAcwBlAHQAOgAxADsADQAKAAkAbQBzAG8ALQBnAGUAbgBlAHIAaQBj
AC0AZgBvAG4AdAAtAGYAYQBtAGkAbAB5ADoAcgBvAG0AYQBuADsADQAKAAkAbQBzAG8ALQBmAG8A
bgB0AC0AZgBvAHIAbQBhAHQAOgBvAHQAaABlAHIAOwANAAoACQBtAHMAbwAtAGYAbwBuAHQALQBw
AGkAdABjAGgAOgB2AGEAcgBpAGEAYgBsAGUAOwANAAoACQBtAHMAbwAtAGYAbwBuAHQALQBzAGkA
ZwBuAGEAdAB1AHIAZQA6ADgAMQA5ADIAIAAwACAAMAAgADAAIAAwACAAMAA7AH0ADQAKAEAAZgBv
AG4AdAAtAGYAYQBjAGUADQAKAAkAewBmAG8AbgB0AC0AZgBhAG0AaQBsAHkAOgBMAGEAdABoAGEA
OwANAAoACQBwAGEAbgBvAHMAZQAtADEAOgAyACAAMQAxACAANgAgADQAIAAyACAAMgAgADIAIAAy
ACAAMgAgADQAOwANAAoACQBtAHMAbwAtAGYAbwBuAHQALQBjAGgAYQByAHMAZQB0ADoAMQA7AA0A
CgAJAG0AcwBvAC0AZwBlAG4AZQByAGkAYwAtAGYAbwBuAHQALQBmAGEAbQBpAGwAeQA6AHIAbwBt
AGEAbgA7AA0ACgAJAG0AcwBvAC0AZgBvAG4AdAAtAGYAbwByAG0AYQB0ADoAbwB0AGgAZQByADsA
DQAKAAkAbQBzAG8ALQBmAG8AbgB0AC0AcABpAHQAYwBoADoAdgBhAHIAaQBhAGIAbABlADsADQAK
AAkAbQBzAG8ALQBmAG8AbgB0AC0AcwBpAGcAbgBhAHQAdQByAGUAOgAyADYAMgAxADQANAAgADAA
IAAwACAAMAAgADAAIAAwADsAfQANAAoAQABmAG8AbgB0AC0AZgBhAGMAZQANAAoACQB7AGYAbwBu
AHQALQBmAGEAbQBpAGwAeQA6AFMAeQBsAGYAYQBlAG4AOwANAAoACQBwAGEAbgBvAHMAZQAtADEA
OgAxACAAMQAwACAANQAgADIAIAA1ACAAMwAgADYAIAAzACAAMwAgADMAOwANAAoACQBtAHMAbwAt
AGYAbwBuAHQALQBjAGgAYQByAHMAZQB0ADoAMgAwADQAOwANAAoACQBtAHMAbwAtAGcAZQBuAGUA
cgBpAGMALQBmAG8AbgB0AC0AZgBhAG0AaQBsAHkAOgByAG8AbQBhAG4AOwANAAoACQBtAHMAbwAt
AGYAbwBuAHQALQBwAGkAdABjAGgAOgB2AGEAcgBpAGEAYgBsAGUAOwANAAoACQBtAHMAbwAtAGYA
bwBuAHQALQBzAGkAZwBuAGEAdAB1AHIAZQA6ADYANwAxADEAMAA1ADMANQAgADAAIAAwACAAMAAg
ADEANQA5ACAAMAA7AH0ADQAKAEAAZgBvAG4AdAAtAGYAYQBjAGUADQAKAAkAewBmAG8AbgB0AC0A
ZgBhAG0AaQBsAHkAOgBWAHIAaQBuAGQAYQA7AA0ACgAJAHAAYQBuAG8AcwBlAC0AMQA6ADIAIAAx
ADEAIAA1ACAAMgAgADQAIAAyACAANAAgADIAIAAyACAAMwA7AA0ACgAJAG0AcwBvAC0AZgBvAG4A
dAAtAGMAaABhAHIAcwBlAHQAOgAxADsADQAKAAkAbQBzAG8ALQBnAGUAbgBlAHIAaQBjAC0AZgBv
AG4AdAAtAGYAYQBtAGkAbAB5ADoAcgBvAG0AYQBuADsADQAKAAkAbQBzAG8ALQBmAG8AbgB0AC0A
ZgBvAHIAbQBhAHQAOgBvAHQAaABlAHIAOwANAAoACQBtAHMAbwAtAGYAbwBuAHQALQBwAGkAdABj
AGgAOgB2AGEAcgBpAGEAYgBsAGUAOwANAAoACQBtAHMAbwAtAGYAbwBuAHQALQBzAGkAZwBuAGEA
dAB1AHIAZQA6ADAAIAAwACAAMAAgADAAIAAwACAAMAA7AH0ADQAKAEAAZgBvAG4AdAAtAGYAYQBj
AGUADQAKAAkAewBmAG8AbgB0AC0AZgBhAG0AaQBsAHkAOgBSAGEAYQB2AGkAOwANAAoACQBwAGEA
bgBvAHMAZQAtADEAOgAyACAAMQAxACAANQAgADIAIAA0ACAAMgAgADQAIAAyACAAMgAgADMAOwAN
AAoACQBtAHMAbwAtAGYAbwBuAHQALQBjAGgAYQByAHMAZQB0ADoAMQA7AA0ACgAJAG0AcwBvAC0A
ZwBlAG4AZQByAGkAYwAtAGYAbwBuAHQALQBmAGEAbQBpAGwAeQA6AHIAbwBtAGEAbgA7AA0ACgAJ
AG0AcwBvAC0AZgBvAG4AdAAtAGYAbwByAG0AYQB0ADoAbwB0AGgAZQByADsADQAKAAkAbQBzAG8A
LQBmAG8AbgB0AC0AcABpAHQAYwBoADoAdgBhAHIAaQBhAGIAbABlADsADQAKAAkAbQBzAG8ALQBm
AG8AbgB0AC0AcwBpAGcAbgBhAHQAdQByAGUAOgAwACAAMAAgADAAIAAwACAAMAAgADAAOwB9AA0A
CgBAAGYAbwBuAHQALQBmAGEAYwBlAA0ACgAJAHsAZgBvAG4AdAAtAGYAYQBtAGkAbAB5ADoAUwBo
AHIAdQB0AGkAOwANAAoACQBwAGEAbgBvAHMAZQAtADEAOgAyACAAMQAxACAANQAgADIAIAA0ACAA
MgAgADQAIAAyACAAMgAgADMAOwANAAoACQBtAHMAbwAtAGYAbwBuAHQALQBjAGgAYQByAHMAZQB0
ADoAMQA7AA0ACgAJAG0AcwBvAC0AZwBlAG4AZQByAGkAYwAtAGYAbwBuAHQALQBmAGEAbQBpAGwA
eQA6AHIAbwBtAGEAbgA7AA0ACgAJAG0AcwBvAC0AZgBvAG4AdAAtAGYAbwByAG0AYQB0ADoAbwB0
AGgAZQByADsADQAKAAkAbQBzAG8ALQBmAG8AbgB0AC0AcABpAHQAYwBoADoAdgBhAHIAaQBhAGIA
bABlADsADQAKAAkAbQBzAG8ALQBmAG8AbgB0AC0AcwBpAGcAbgBhAHQAdQByAGUAOgAwACAAMAAg
ADAAIAAwACAAMAAgADAAOwB9AA0ACgBAAGYAbwBuAHQALQBmAGEAYwBlAA0ACgAJAHsAZgBvAG4A
dAAtAGYAYQBtAGkAbAB5ADoAUwBlAG4AZABuAHkAYQA7AA0ACgAJAHAAYQBuAG8AcwBlAC0AMQA6
ADAAIAAwACAANAAgADAAIAAwACAAMAAgADAAIAAwACAAMAAgADAAOwANAAoACQBtAHMAbwAtAGYA
bwBuAHQALQBjAGgAYQByAHMAZQB0ADoAMQA7AA0ACgAJAG0AcwBvAC0AZwBlAG4AZQByAGkAYwAt
AGYAbwBuAHQALQBmAGEAbQBpAGwAeQA6AHIAbwBtAGEAbgA7AA0ACgAJAG0AcwBvAC0AZgBvAG4A
dAAtAGYAbwByAG0AYQB0ADoAbwB0AGgAZQByADsADQAKAAkAbQBzAG8ALQBmAG8AbgB0AC0AcABp
AHQAYwBoADoAdgBhAHIAaQBhAGIAbABlADsADQAKAAkAbQBzAG8ALQBmAG8AbgB0AC0AcwBpAGcA
bgBhAHQAdQByAGUAOgAwACAAMAAgADAAIAAwACAAMAAgADAAOwB9AA0ACgBAAGYAbwBuAHQALQBm
AGEAYwBlAA0ACgAJAHsAZgBvAG4AdAAtAGYAYQBtAGkAbAB5ADoARwBhAHUAdABhAG0AaQA7AA0A
CgAJAHAAYQBuAG8AcwBlAC0AMQA6ADIAIAAxADEAIAA1ACAAMgAgADQAIAAyACAANAAgADIAIAAy
ACAAMwA7AA0ACgAJAG0AcwBvAC0AZgBvAG4AdAAtAGMAaABhAHIAcwBlAHQAOgAxADsADQAKAAkA
bQBzAG8ALQBnAGUAbgBlAHIAaQBjAC0AZgBvAG4AdAAtAGYAYQBtAGkAbAB5ADoAcgBvAG0AYQBu
ADsADQAKAAkAbQBzAG8ALQBmAG8AbgB0AC0AZgBvAHIAbQBhAHQAOgBvAHQAaABlAHIAOwANAAoA
CQBtAHMAbwAtAGYAbwBuAHQALQBwAGkAdABjAGgAOgB2AGEAcgBpAGEAYgBsAGUAOwANAAoACQBt
AHMAbwAtAGYAbwBuAHQALQBzAGkAZwBuAGEAdAB1AHIAZQA6ADAAIAAwACAAMAAgADAAIAAwACAA
MAA7AH0ADQAKAEAAZgBvAG4AdAAtAGYAYQBjAGUADQAKAAkAewBmAG8AbgB0AC0AZgBhAG0AaQBs
AHkAOgBUAHUAbgBnAGEAOwANAAoACQBwAGEAbgBvAHMAZQAtADEAOgAyACAAMQAxACAANQAgADIA
IAA0ACAAMgAgADQAIAAyACAAMgAgADMAOwANAAoACQBtAHMAbwAtAGYAbwBuAHQALQBjAGgAYQBy
AHMAZQB0ADoAMQA7AA0ACgAJAG0AcwBvAC0AZwBlAG4AZQByAGkAYwAtAGYAbwBuAHQALQBmAGEA
bQBpAGwAeQA6AHIAbwBtAGEAbgA7AA0ACgAJAG0AcwBvAC0AZgBvAG4AdAAtAGYAbwByAG0AYQB0
ADoAbwB0AGgAZQByADsADQAKAAkAbQBzAG8ALQBmAG8AbgB0AC0AcABpAHQAYwBoADoAdgBhAHIA
aQBhAGIAbABlADsADQAKAAkAbQBzAG8ALQBmAG8AbgB0AC0AcwBpAGcAbgBhAHQAdQByAGUAOgAw
ACAAMAAgADAAIAAwACAAMAAgADAAOwB9AA0ACgBAAGYAbwBuAHQALQBmAGEAYwBlAA0ACgAJAHsA
ZgBvAG4AdAAtAGYAYQBtAGkAbAB5ADoAIgBFAHMAdAByAGEAbgBnAGUAbABvACAARQBkAGUAcwBz
AGEAIgA7AA0ACgAJAHAAYQBuAG8AcwBlAC0AMQA6ADMAIAA4ACAANgAgADAAIAAwACAAMAAgADAA
IAAwACAAMAAgADAAOwANAAoACQBtAHMAbwAtAGYAbwBuAHQALQBjAGgAYQByAHMAZQB0ADoAMQA7
AA0ACgAJAG0AcwBvAC0AZwBlAG4AZQByAGkAYwAtAGYAbwBuAHQALQBmAGEAbQBpAGwAeQA6AHIA
bwBtAGEAbgA7AA0ACgAJAG0AcwBvAC0AZgBvAG4AdAAtAGYAbwByAG0AYQB0ADoAbwB0AGgAZQBy
ADsADQAKAAkAbQBzAG8ALQBmAG8AbgB0AC0AcABpAHQAYwBoADoAdgBhAHIAaQBhAGIAbABlADsA
DQAKAAkAbQBzAG8ALQBmAG8AbgB0AC0AcwBpAGcAbgBhAHQAdQByAGUAOgAwACAAMAAgADAAIAAw
ACAAMAAgADAAOwB9AA0ACgBAAGYAbwBuAHQALQBmAGEAYwBlAA0ACgAJAHsAZgBvAG4AdAAtAGYA
YQBtAGkAbAB5ADoAIgBDAGEAbQBiAHIAaQBhACAATQBhAHQAaAAiADsADQAKAAkAcABhAG4AbwBz
AGUALQAxADoAMgAgADQAIAA1ACAAMwAgADUAIAA0ACAANgAgADMAIAAyACAANAA7AA0ACgAJAG0A
cwBvAC0AZgBvAG4AdAAtAGMAaABhAHIAcwBlAHQAOgAyADAANAA7AA0ACgAJAG0AcwBvAC0AZwBl
AG4AZQByAGkAYwAtAGYAbwBuAHQALQBmAGEAbQBpAGwAeQA6AHIAbwBtAGEAbgA7AA0ACgAJAG0A
cwBvAC0AZgBvAG4AdAAtAHAAaQB0AGMAaAA6AHYAYQByAGkAYQBiAGwAZQA7AA0ACgAJAG0AcwBv
AC0AZgBvAG4AdAAtAHMAaQBnAG4AYQB0AHUAcgBlADoALQA1ADMANgA4ADYAOQAxADIAMQAgADEA
MQAwADcAMwAwADUANwAyADcAIAAzADMANQA1ADQANAAzADIAIAAwACAANAAxADUAIAAwADsAfQAN
AAoAQABmAG8AbgB0AC0AZgBhAGMAZQANAAoACQB7AGYAbwBuAHQALQBmAGEAbQBpAGwAeQA6ACIA
QQByAGkAYQBsACAAVQBuAGkAYwBvAGQAZQAgAE0AUwAiADsADQAKAAkAcABhAG4AbwBzAGUALQAx
ADoAMgAgADEAMQAgADYAIAA0ACAAMgAgADIAIAAyACAAMgAgADIAIAA0ADsADQAKAAkAbQBzAG8A
LQBmAG8AbgB0AC0AYwBoAGEAcgBzAGUAdAA6ADEAMgA4ADsADQAKAAkAbQBzAG8ALQBnAGUAbgBl
AHIAaQBjAC0AZgBvAG4AdAAtAGYAYQBtAGkAbAB5ADoAcwB3AGkAcwBzADsADQAKAAkAbQBzAG8A
LQBmAG8AbgB0AC0AcABpAHQAYwBoADoAdgBhAHIAaQBhAGIAbABlADsADQAKAAkAbQBzAG8ALQBm
AG8AbgB0AC0AcwBpAGcAbgBhAHQAdQByAGUAOgAtADEAMwA0ADIAMwA4ADIAMAA5ACAALQAzADcA
MQAxADkANQA5ADAANQAgADYAMwAgADAAIAA0ADEAMgA5ADIANwA5ACAAMAA7AH0ADQAKAEAAZgBv
AG4AdAAtAGYAYQBjAGUADQAKAAkAewBmAG8AbgB0AC0AZgBhAG0AaQBsAHkAOgBDAGEAbQBiAHIA
aQBhADsADQAKAAkAcABhAG4AbwBzAGUALQAxADoAMgAgADQAIAA1ACAAMwAgADUAIAA0ACAANgAg
ADMAIAAyACAANAA7AA0ACgAJAG0AcwBvAC0AZgBvAG4AdAAtAGMAaABhAHIAcwBlAHQAOgAyADAA
NAA7AA0ACgAJAG0AcwBvAC0AZwBlAG4AZQByAGkAYwAtAGYAbwBuAHQALQBmAGEAbQBpAGwAeQA6
AHIAbwBtAGEAbgA7AA0ACgAJAG0AcwBvAC0AZgBvAG4AdAAtAHAAaQB0AGMAaAA6AHYAYQByAGkA
YQBiAGwAZQA7AA0ACgAJAG0AcwBvAC0AZgBvAG4AdAAtAHMAaQBnAG4AYQB0AHUAcgBlADoALQA1
ADMANgA4ADYAOQAxADIAMQAgADEAMQAwADcAMwAwADUANwAyADcAIAAzADMANQA1ADQANAAzADIA
IAAwACAANAAxADUAIAAwADsAfQANAAoAQABmAG8AbgB0AC0AZgBhAGMAZQANAAoACQB7AGYAbwBu
AHQALQBmAGEAbQBpAGwAeQA6AEMAYQBsAGkAYgByAGkAOwANAAoACQBwAGEAbgBvAHMAZQAtADEA
OgAyACAAMQA1ACAANQAgADIAIAAyACAAMgAgADQAIAAzACAAMgAgADQAOwANAAoACQBtAHMAbwAt
AGYAbwBuAHQALQBjAGgAYQByAHMAZQB0ADoAMgAwADQAOwANAAoACQBtAHMAbwAtAGcAZQBuAGUA
cgBpAGMALQBmAG8AbgB0AC0AZgBhAG0AaQBsAHkAOgBzAHcAaQBzAHMAOwANAAoACQBtAHMAbwAt
AGYAbwBuAHQALQBwAGkAdABjAGgAOgB2AGEAcgBpAGEAYgBsAGUAOwANAAoACQBtAHMAbwAtAGYA
bwBuAHQALQBzAGkAZwBuAGEAdAB1AHIAZQA6AC0ANAA2ADkANwA1ADAAMAAxADcAIAAtADEAMAA3
ADMANwAzADIANAA4ADUAIAA5ACAAMAAgADUAMQAxACAAMAA7AH0ADQAKAEAAZgBvAG4AdAAtAGYA
YQBjAGUADQAKAAkAewBmAG8AbgB0AC0AZgBhAG0AaQBsAHkAOgBUAGEAaABvAG0AYQA7AA0ACgAJ
AHAAYQBuAG8AcwBlAC0AMQA6ADIAIAAxADEAIAA2ACAANAAgADMAIAA1ACAANAAgADQAIAAyACAA
NAA7AA0ACgAJAG0AcwBvAC0AZgBvAG4AdAAtAGMAaABhAHIAcwBlAHQAOgAyADAANAA7AA0ACgAJ
AG0AcwBvAC0AZwBlAG4AZQByAGkAYwAtAGYAbwBuAHQALQBmAGEAbQBpAGwAeQA6AHMAdwBpAHMA
cwA7AA0ACgAJAG0AcwBvAC0AZgBvAG4AdAAtAHAAaQB0AGMAaAA6AHYAYQByAGkAYQBiAGwAZQA7
AA0ACgAJAG0AcwBvAC0AZgBvAG4AdAAtAHMAaQBnAG4AYQB0AHUAcgBlADoALQA1ADIAMAAwADgA
MQA2ADYANQAgAC0AMQAwADcAMwA3ADEANwAxADUANwAgADQAMQAgADAAIAA2ADYAMAA0ADcAIAAw
ADsAfQANAAoAQABmAG8AbgB0AC0AZgBhAGMAZQANAAoACQB7AGYAbwBuAHQALQBmAGEAbQBpAGwA
eQA6AEMAbwBuAHMAbwBsAGEAcwA7AA0ACgAJAHAAYQBuAG8AcwBlAC0AMQA6ADIAIAAxADEAIAA2
ACAAOQAgADIAIAAyACAANAAgADMAIAAyACAANAA7AA0ACgAJAG0AcwBvAC0AZgBvAG4AdAAtAGMA
aABhAHIAcwBlAHQAOgAyADAANAA7AA0ACgAJAG0AcwBvAC0AZwBlAG4AZQByAGkAYwAtAGYAbwBu
AHQALQBmAGEAbQBpAGwAeQA6AG0AbwBkAGUAcgBuADsADQAKAAkAbQBzAG8ALQBmAG8AbgB0AC0A
cABpAHQAYwBoADoAZgBpAHgAZQBkADsADQAKAAkAbQBzAG8ALQBmAG8AbgB0AC0AcwBpAGcAbgBh
AHQAdQByAGUAOgAtADUAMwA2ADgANgA5ADEAMgAxACAANgA0ADcANgA3ACAAMQAgADAAIAA0ADEA
NQAgADAAOwB9AA0ACgBAAGYAbwBuAHQALQBmAGEAYwBlAA0ACgAJAHsAZgBvAG4AdAAtAGYAYQBt
AGkAbAB5ADoATQBpAG4AZwBMAGkAVQAtAEUAeAB0AEIAOwANAAoACQBwAGEAbgBvAHMAZQAtADEA
OgAyACAAMgAgADUAIAAwACAAMAAgADAAIAAwACAAMAAgADAAIAAwADsADQAKAAkAbQBzAG8ALQBm
AG8AbgB0AC0AYwBoAGEAcgBzAGUAdAA6ADEAMwA2ADsADQAKAAkAbQBzAG8ALQBnAGUAbgBlAHIA
aQBjAC0AZgBvAG4AdAAtAGYAYQBtAGkAbAB5ADoAcgBvAG0AYQBuADsADQAKAAkAbQBzAG8ALQBm
AG8AbgB0AC0AcABpAHQAYwBoADoAdgBhAHIAaQBhAGIAbABlADsADQAKAAkAbQBzAG8ALQBmAG8A
bgB0AC0AcwBpAGcAbgBhAHQAdQByAGUAOgAtADIAMQA0ADcANAA4ADMANgAwADEAIAAxADYAOAAy
ADkANgA0ADUANgAgADEANgAgADAAIAAxADAANAA4ADUANwA3ACAAMAA7AH0ADQAKAEAAZgBvAG4A
dAAtAGYAYQBjAGUADQAKAAkAewBmAG8AbgB0AC0AZgBhAG0AaQBsAHkAOgBNAGEAcgBsAGUAdAB0
ADsADQAKAAkAcABhAG4AbwBzAGUALQAxADoAMAAgADAAIAAwACAAMAAgADAAIAAwACAAMAAgADAA
IAAwACAAMAA7AA0ACgAJAG0AcwBvAC0AZgBvAG4AdAAtAGMAaABhAHIAcwBlAHQAOgAyADsADQAK
AAkAbQBzAG8ALQBnAGUAbgBlAHIAaQBjAC0AZgBvAG4AdAAtAGYAYQBtAGkAbAB5ADoAYQB1AHQA
bwA7AA0ACgAJAG0AcwBvAC0AZgBvAG4AdAAtAHAAaQB0AGMAaAA6AHYAYQByAGkAYQBiAGwAZQA7
AA0ACgAJAG0AcwBvAC0AZgBvAG4AdAAtAHMAaQBnAG4AYQB0AHUAcgBlADoAMAAgADIANgA4ADQA
MwA1ADQANQA2ACAAMAAgADAAIAAtADIAMQA0ADcANAA4ADMANgA0ADgAIAAwADsAfQANAAoAQABm
AG8AbgB0AC0AZgBhAGMAZQANAAoACQB7AGYAbwBuAHQALQBmAGEAbQBpAGwAeQA6ACIAQQByAGkA
YQBsACAAQgBsAGEAYwBrACIAOwANAAoACQBwAGEAbgBvAHMAZQAtADEAOgAyACAAMQAxACAAMQAw
ACAANAAgADIAIAAxACAAMgAgADIAIAAyACAANAA7AA0ACgAJAG0AcwBvAC0AZgBvAG4AdAAtAGMA
aABhAHIAcwBlAHQAOgAyADAANAA7AA0ACgAJAG0AcwBvAC0AZwBlAG4AZQByAGkAYwAtAGYAbwBu
AHQALQBmAGEAbQBpAGwAeQA6AHMAdwBpAHMAcwA7AA0ACgAJAG0AcwBvAC0AZgBvAG4AdAAtAHAA
aQB0AGMAaAA6AHYAYQByAGkAYQBiAGwAZQA7AA0ACgAJAG0AcwBvAC0AZgBvAG4AdAAtAHMAaQBn
AG4AYQB0AHUAcgBlADoALQAxADYAMQAwADYAMQAyADAANAA5ACAAMQAwADcAMwA3ADcAMgA3ADkA
NQAgADAAIAAwACAAMQA1ADkAIAAwADsAfQANAAoAQABmAG8AbgB0AC0AZgBhAGMAZQANAAoACQB7
AGYAbwBuAHQALQBmAGEAbQBpAGwAeQA6ACIAQgBhAGgAbgBzAGMAaAByAGkAZgB0ACAATABpAGcA
aAB0ACIAOwANAAoACQBwAGEAbgBvAHMAZQAtADEAOgAyACAAMQAxACAANQAgADIAIAA0ACAAMgAg
ADQAIAAyACAAMgAgADMAOwANAAoACQBtAHMAbwAtAGYAbwBuAHQALQBjAGgAYQByAHMAZQB0ADoA
MgAwADQAOwANAAoACQBtAHMAbwAtAGcAZQBuAGUAcgBpAGMALQBmAG8AbgB0AC0AZgBhAG0AaQBs
AHkAOgBzAHcAaQBzAHMAOwANAAoACQBtAHMAbwAtAGYAbwBuAHQALQBwAGkAdABjAGgAOgB2AGEA
cgBpAGEAYgBsAGUAOwANAAoACQBtAHMAbwAtAGYAbwBuAHQALQBzAGkAZwBuAGEAdAB1AHIAZQA6
AC0AMQA2ADEAMAA2ADEAMgAwADIANQAgADIAIAAwACAAMAAgADQAMQA1ACAAMAA7AH0ADQAKAEAA
ZgBvAG4AdAAtAGYAYQBjAGUADQAKAAkAewBmAG8AbgB0AC0AZgBhAG0AaQBsAHkAOgAiAEIAYQBo
AG4AcwBjAGgAcgBpAGYAdAAgAFMAZQBtAGkATABpAGcAaAB0ACIAOwANAAoACQBwAGEAbgBvAHMA
ZQAtADEAOgAyACAAMQAxACAANQAgADIAIAA0ACAAMgAgADQAIAAyACAAMgAgADMAOwANAAoACQBt
AHMAbwAtAGYAbwBuAHQALQBjAGgAYQByAHMAZQB0ADoAMgAwADQAOwANAAoACQBtAHMAbwAtAGcA
ZQBuAGUAcgBpAGMALQBmAG8AbgB0AC0AZgBhAG0AaQBsAHkAOgBzAHcAaQBzAHMAOwANAAoACQBt
AHMAbwAtAGYAbwBuAHQALQBwAGkAdABjAGgAOgB2AGEAcgBpAGEAYgBsAGUAOwANAAoACQBtAHMA
bwAtAGYAbwBuAHQALQBzAGkAZwBuAGEAdAB1AHIAZQA6AC0AMQA2ADEAMAA2ADEAMgAwADIANQAg
ADIAIAAwACAAMAAgADQAMQA1ACAAMAA7AH0ADQAKAEAAZgBvAG4AdAAtAGYAYQBjAGUADQAKAAkA
ewBmAG8AbgB0AC0AZgBhAG0AaQBsAHkAOgBCAGEAaABuAHMAYwBoAHIAaQBmAHQAOwANAAoACQBw
AGEAbgBvAHMAZQAtADEAOgAyACAAMQAxACAANQAgADIAIAA0ACAAMgAgADQAIAAyACAAMgAgADMA
OwANAAoACQBtAHMAbwAtAGYAbwBuAHQALQBjAGgAYQByAHMAZQB0ADoAMgAwADQAOwANAAoACQBt
AHMAbwAtAGcAZQBuAGUAcgBpAGMALQBmAG8AbgB0AC0AZgBhAG0AaQBsAHkAOgBzAHcAaQBzAHMA
OwANAAoACQBtAHMAbwAtAGYAbwBuAHQALQBwAGkAdABjAGgAOgB2AGEAcgBpAGEAYgBsAGUAOwAN
AAoACQBtAHMAbwAtAGYAbwBuAHQALQBzAGkAZwBuAGEAdAB1AHIAZQA6AC0AMQA2ADEAMAA2ADEA
MgAwADIANQAgADIAIAAwACAAMAAgADQAMQA1ACAAMAA7AH0ADQAKAEAAZgBvAG4AdAAtAGYAYQBj
AGUADQAKAAkAewBmAG8AbgB0AC0AZgBhAG0AaQBsAHkAOgAiAEIAYQBoAG4AcwBjAGgAcgBpAGYA
dAAgAFMAZQBtAGkAQgBvAGwAZAAiADsADQAKAAkAcABhAG4AbwBzAGUALQAxADoAMgAgADEAMQAg
ADUAIAAyACAANAAgADIAIAA0ACAAMgAgADIAIAAzADsADQAKAAkAbQBzAG8ALQBmAG8AbgB0AC0A
YwBoAGEAcgBzAGUAdAA6ADIAMAA0ADsADQAKAAkAbQBzAG8ALQBnAGUAbgBlAHIAaQBjAC0AZgBv
AG4AdAAtAGYAYQBtAGkAbAB5ADoAcwB3AGkAcwBzADsADQAKAAkAbQBzAG8ALQBmAG8AbgB0AC0A
cABpAHQAYwBoADoAdgBhAHIAaQBhAGIAbABlADsADQAKAAkAbQBzAG8ALQBmAG8AbgB0AC0AcwBp
AGcAbgBhAHQAdQByAGUAOgAtADEANgAxADAANgAxADIAMAAyADUAIAAyACAAMAAgADAAIAA0ADEA
NQAgADAAOwB9AA0ACgBAAGYAbwBuAHQALQBmAGEAYwBlAA0ACgAJAHsAZgBvAG4AdAAtAGYAYQBt
AGkAbAB5ADoAIgBCAGEAaABuAHMAYwBoAHIAaQBmAHQAIABMAGkAZwBoAHQAIABTAGUAbQBpAEMA
bwBuAGQAZQBuAHMAZQBkACIAOwANAAoACQBwAGEAbgBvAHMAZQAtADEAOgAyACAAMQAxACAANQAg
ADIAIAA0ACAAMgAgADQAIAAyACAAMgAgADMAOwANAAoACQBtAHMAbwAtAGYAbwBuAHQALQBjAGgA
YQByAHMAZQB0ADoAMgAwADQAOwANAAoACQBtAHMAbwAtAGcAZQBuAGUAcgBpAGMALQBmAG8AbgB0
AC0AZgBhAG0AaQBsAHkAOgBzAHcAaQBzAHMAOwANAAoACQBtAHMAbwAtAGYAbwBuAHQALQBwAGkA
dABjAGgAOgB2AGEAcgBpAGEAYgBsAGUAOwANAAoACQBtAHMAbwAtAGYAbwBuAHQALQBzAGkAZwBu
AGEAdAB1AHIAZQA6AC0AMQA2ADEAMAA2ADEAMgAwADIANQAgADIAIAAwACAAMAAgADQAMQA1ACAA
MAA7AH0ADQAKAEAAZgBvAG4AdAAtAGYAYQBjAGUADQAKAAkAewBmAG8AbgB0AC0AZgBhAG0AaQBs
AHkAOgAiAEIAYQBoAG4AcwBjAGgAcgBpAGYAdAAgAFMAZQBtAGkATABpAGcAaAB0ACAAUwBlAG0A
aQBDAG8AbgBkAGUAIgA7AA0ACgAJAHAAYQBuAG8AcwBlAC0AMQA6ADIAIAAxADEAIAA1ACAAMgAg
ADQAIAAyACAANAAgADIAIAAyACAAMwA7AA0ACgAJAG0AcwBvAC0AZgBvAG4AdAAtAGMAaABhAHIA
cwBlAHQAOgAyADAANAA7AA0ACgAJAG0AcwBvAC0AZwBlAG4AZQByAGkAYwAtAGYAbwBuAHQALQBm
AGEAbQBpAGwAeQA6AHMAdwBpAHMAcwA7AA0ACgAJAG0AcwBvAC0AZgBvAG4AdAAtAHAAaQB0AGMA
aAA6AHYAYQByAGkAYQBiAGwAZQA7AA0ACgAJAG0AcwBvAC0AZgBvAG4AdAAtAHMAaQBnAG4AYQB0
AHUAcgBlADoALQAxADYAMQAwADYAMQAyADAAMgA1ACAAMgAgADAAIAAwACAANAAxADUAIAAwADsA
fQANAAoAQABmAG8AbgB0AC0AZgBhAGMAZQANAAoACQB7AGYAbwBuAHQALQBmAGEAbQBpAGwAeQA6
ACIAQgBhAGgAbgBzAGMAaAByAGkAZgB0ACAAUwBlAG0AaQBDAG8AbgBkAGUAbgBzAGUAZAAiADsA
DQAKAAkAcABhAG4AbwBzAGUALQAxADoAMgAgADEAMQAgADUAIAAyACAANAAgADIAIAA0ACAAMgAg
ADIAIAAzADsADQAKAAkAbQBzAG8ALQBmAG8AbgB0AC0AYwBoAGEAcgBzAGUAdAA6ADIAMAA0ADsA
DQAKAAkAbQBzAG8ALQBnAGUAbgBlAHIAaQBjAC0AZgBvAG4AdAAtAGYAYQBtAGkAbAB5ADoAcwB3
AGkAcwBzADsADQAKAAkAbQBzAG8ALQBmAG8AbgB0AC0AcABpAHQAYwBoADoAdgBhAHIAaQBhAGIA
bABlADsADQAKAAkAbQBzAG8ALQBmAG8AbgB0AC0AcwBpAGcAbgBhAHQAdQByAGUAOgAtADEANgAx
ADAANgAxADIAMAAyADUAIAAyACAAMAAgADAAIAA0ADEANQAgADAAOwB9AA0ACgBAAGYAbwBuAHQA
LQBmAGEAYwBlAA0ACgAJAHsAZgBvAG4AdAAtAGYAYQBtAGkAbAB5ADoAIgBCAGEAaABuAHMAYwBo
AHIAaQBmAHQAIABTAGUAbQBpAEIAbwBsAGQAIABTAGUAbQBpAEMAbwBuAGQAZQBuACIAOwANAAoA
CQBwAGEAbgBvAHMAZQAtADEAOgAyACAAMQAxACAANQAgADIAIAA0ACAAMgAgADQAIAAyACAAMgAg
ADMAOwANAAoACQBtAHMAbwAtAGYAbwBuAHQALQBjAGgAYQByAHMAZQB0ADoAMgAwADQAOwANAAoA
CQBtAHMAbwAtAGcAZQBuAGUAcgBpAGMALQBmAG8AbgB0AC0AZgBhAG0AaQBsAHkAOgBzAHcAaQBz
AHMAOwANAAoACQBtAHMAbwAtAGYAbwBuAHQALQBwAGkAdABjAGgAOgB2AGEAcgBpAGEAYgBsAGUA
OwANAAoACQBtAHMAbwAtAGYAbwBuAHQALQBzAGkAZwBuAGEAdAB1AHIAZQA6AC0AMQA2ADEAMAA2
ADEAMgAwADIANQAgADIAIAAwACAAMAAgADQAMQA1ACAAMAA7AH0ADQAKAEAAZgBvAG4AdAAtAGYA
YQBjAGUADQAKAAkAewBmAG8AbgB0AC0AZgBhAG0AaQBsAHkAOgAiAEIAYQBoAG4AcwBjAGgAcgBp
AGYAdAAgAEwAaQBnAGgAdAAgAEMAbwBuAGQAZQBuAHMAZQBkACIAOwANAAoACQBwAGEAbgBvAHMA
ZQAtADEAOgAyACAAMQAxACAANQAgADIAIAA0ACAAMgAgADQAIAAyACAAMgAgADMAOwANAAoACQBt
AHMAbwAtAGYAbwBuAHQALQBjAGgAYQByAHMAZQB0ADoAMgAwADQAOwANAAoACQBtAHMAbwAtAGcA
ZQBuAGUAcgBpAGMALQBmAG8AbgB0AC0AZgBhAG0AaQBsAHkAOgBzAHcAaQBzAHMAOwANAAoACQBt
AHMAbwAtAGYAbwBuAHQALQBwAGkAdABjAGgAOgB2AGEAcgBpAGEAYgBsAGUAOwANAAoACQBtAHMA
bwAtAGYAbwBuAHQALQBzAGkAZwBuAGEAdAB1AHIAZQA6AC0AMQA2ADEAMAA2ADEAMgAwADIANQAg
ADIAIAAwACAAMAAgADQAMQA1ACAAMAA7AH0ADQAKAEAAZgBvAG4AdAAtAGYAYQBjAGUADQAKAAkA
ewBmAG8AbgB0AC0AZgBhAG0AaQBsAHkAOgAiAEIAYQBoAG4AcwBjAGgAcgBpAGYAdAAgAFMAZQBt
AGkATABpAGcAaAB0ACAAQwBvAG4AZABlAG4AcwBlAGQAIgA7AA0ACgAJAHAAYQBuAG8AcwBlAC0A
MQA6ADIAIAAxADEAIAA1ACAAMgAgADQAIAAyACAANAAgADIAIAAyACAAMwA7AA0ACgAJAG0AcwBv
AC0AZgBvAG4AdAAtAGMAaABhAHIAcwBlAHQAOgAyADAANAA7AA0ACgAJAG0AcwBvAC0AZwBlAG4A
ZQByAGkAYwAtAGYAbwBuAHQALQBmAGEAbQBpAGwAeQA6AHMAdwBpAHMAcwA7AA0ACgAJAG0AcwBv
AC0AZgBvAG4AdAAtAHAAaQB0AGMAaAA6AHYAYQByAGkAYQBiAGwAZQA7AA0ACgAJAG0AcwBvAC0A
ZgBvAG4AdAAtAHMAaQBnAG4AYQB0AHUAcgBlADoALQAxADYAMQAwADYAMQAyADAAMgA1ACAAMgAg
ADAAIAAwACAANAAxADUAIAAwADsAfQANAAoAQABmAG8AbgB0AC0AZgBhAGMAZQANAAoACQB7AGYA
bwBuAHQALQBmAGEAbQBpAGwAeQA6ACIAQgBhAGgAbgBzAGMAaAByAGkAZgB0ACAAQwBvAG4AZABl
AG4AcwBlAGQAIgA7AA0ACgAJAHAAYQBuAG8AcwBlAC0AMQA6ADIAIAAxADEAIAA1ACAAMgAgADQA
IAAyACAANAAgADIAIAAyACAAMwA7AA0ACgAJAG0AcwBvAC0AZgBvAG4AdAAtAGMAaABhAHIAcwBl
AHQAOgAyADAANAA7AA0ACgAJAG0AcwBvAC0AZwBlAG4AZQByAGkAYwAtAGYAbwBuAHQALQBmAGEA
bQBpAGwAeQA6AHMAdwBpAHMAcwA7AA0ACgAJAG0AcwBvAC0AZgBvAG4AdAAtAHAAaQB0AGMAaAA6
AHYAYQByAGkAYQBiAGwAZQA7AA0ACgAJAG0AcwBvAC0AZgBvAG4AdAAtAHMAaQBnAG4AYQB0AHUA
cgBlADoALQAxADYAMQAwADYAMQAyADAAMgA1ACAAMgAgADAAIAAwACAANAAxADUAIAAwADsAfQAN
AAoAQABmAG8AbgB0AC0AZgBhAGMAZQANAAoACQB7AGYAbwBuAHQALQBmAGEAbQBpAGwAeQA6ACIA
QgBhAGgAbgBzAGMAaAByAGkAZgB0ACAAUwBlAG0AaQBCAG8AbABkACAAQwBvAG4AZABlAG4AcwBl
AGQAIgA7AA0ACgAJAHAAYQBuAG8AcwBlAC0AMQA6ADIAIAAxADEAIAA1ACAAMgAgADQAIAAyACAA
NAAgADIAIAAyACAAMwA7AA0ACgAJAG0AcwBvAC0AZgBvAG4AdAAtAGMAaABhAHIAcwBlAHQAOgAy
ADAANAA7AA0ACgAJAG0AcwBvAC0AZwBlAG4AZQByAGkAYwAtAGYAbwBuAHQALQBmAGEAbQBpAGwA
eQA6AHMAdwBpAHMAcwA7AA0ACgAJAG0AcwBvAC0AZgBvAG4AdAAtAHAAaQB0AGMAaAA6AHYAYQBy
AGkAYQBiAGwAZQA7AA0ACgAJAG0AcwBvAC0AZgBvAG4AdAAtAHMAaQBnAG4AYQB0AHUAcgBlADoA
LQAxADYAMQAwADYAMQAyADAAMgA1ACAAMgAgADAAIAAwACAANAAxADUAIAAwADsAfQANAAoAQABm
AG8AbgB0AC0AZgBhAGMAZQANAAoACQB7AGYAbwBuAHQALQBmAGEAbQBpAGwAeQA6ACIAQwBhAGwA
aQBiAHIAaQAgAEwAaQBnAGgAdAAiADsADQAKAAkAcABhAG4AbwBzAGUALQAxADoAMgAgADEANQAg
ADMAIAAyACAAMgAgADIAIAA0ACAAMwAgADIAIAA0ADsADQAKAAkAbQBzAG8ALQBmAG8AbgB0AC0A
YwBoAGEAcgBzAGUAdAA6ADIAMAA0ADsADQAKAAkAbQBzAG8ALQBnAGUAbgBlAHIAaQBjAC0AZgBv
AG4AdAAtAGYAYQBtAGkAbAB5ADoAcwB3AGkAcwBzADsADQAKAAkAbQBzAG8ALQBmAG8AbgB0AC0A
cABpAHQAYwBoADoAdgBhAHIAaQBhAGIAbABlADsADQAKAAkAbQBzAG8ALQBmAG8AbgB0AC0AcwBp
AGcAbgBhAHQAdQByAGUAOgAtADQANgA5ADcANQAwADAAMQA3ACAALQAxADAANwAzADcAMwAyADQA
OAA1ACAAOQAgADAAIAA1ADEAMQAgADAAOwB9AA0ACgBAAGYAbwBuAHQALQBmAGEAYwBlAA0ACgAJ
AHsAZgBvAG4AdAAtAGYAYQBtAGkAbAB5ADoAQwBhAG4AZABhAHIAYQA7AA0ACgAJAHAAYQBuAG8A
cwBlAC0AMQA6ADIAIAAxADQAIAA1ACAAMgAgADMAIAAzACAAMwAgADIAIAAyACAANAA7AA0ACgAJ
AG0AcwBvAC0AZgBvAG4AdAAtAGMAaABhAHIAcwBlAHQAOgAyADAANAA7AA0ACgAJAG0AcwBvAC0A
ZwBlAG4AZQByAGkAYwAtAGYAbwBuAHQALQBmAGEAbQBpAGwAeQA6AHMAdwBpAHMAcwA7AA0ACgAJ
AG0AcwBvAC0AZgBvAG4AdAAtAHAAaQB0AGMAaAA6AHYAYQByAGkAYQBiAGwAZQA7AA0ACgAJAG0A
cwBvAC0AZgBvAG4AdAAtAHMAaQBnAG4AYQB0AHUAcgBlADoALQAxADYAMQAwADYAMQAxADkAOAA1
ACAAMQAwADcAMwA3ADgAMwA4ADgAMwAgADAAIAAwACAANAAxADUAIAAwADsAfQANAAoAQABmAG8A
bgB0AC0AZgBhAGMAZQANAAoACQB7AGYAbwBuAHQALQBmAGEAbQBpAGwAeQA6ACIAQwBhAG4AZABh
AHIAYQAgAEwAaQBnAGgAdAAiADsADQAKAAkAcABhAG4AbwBzAGUALQAxADoAMgAgADEANAAgADUA
IAAyACAAMwAgADMAIAAzACAAMgAgADIAIAA0ADsADQAKAAkAbQBzAG8ALQBmAG8AbgB0AC0AYwBo
AGEAcgBzAGUAdAA6ADIAMAA0ADsADQAKAAkAbQBzAG8ALQBnAGUAbgBlAHIAaQBjAC0AZgBvAG4A
dAAtAGYAYQBtAGkAbAB5ADoAcwB3AGkAcwBzADsADQAKAAkAbQBzAG8ALQBmAG8AbgB0AC0AcABp
AHQAYwBoADoAdgBhAHIAaQBhAGIAbABlADsADQAKAAkAbQBzAG8ALQBmAG8AbgB0AC0AcwBpAGcA
bgBhAHQAdQByAGUAOgAtADEANgAxADAANgAxADEAOQA2ADkAIAAyACAAMAAgADAAIAA0ADEANQAg
ADAAOwB9AA0ACgBAAGYAbwBuAHQALQBmAGEAYwBlAA0ACgAJAHsAZgBvAG4AdAAtAGYAYQBtAGkA
bAB5ADoAIgBDAG8AbQBpAGMAIABTAGEAbgBzACAATQBTACIAOwANAAoACQBwAGEAbgBvAHMAZQAt
ADEAOgAzACAAMQA1ACAANwAgADIAIAAzACAAMwAgADIAIAAyACAAMgAgADQAOwANAAoACQBtAHMA
bwAtAGYAbwBuAHQALQBjAGgAYQByAHMAZQB0ADoAMgAwADQAOwANAAoACQBtAHMAbwAtAGcAZQBu
AGUAcgBpAGMALQBmAG8AbgB0AC0AZgBhAG0AaQBsAHkAOgBzAGMAcgBpAHAAdAA7AA0ACgAJAG0A
cwBvAC0AZgBvAG4AdAAtAHAAaQB0AGMAaAA6AHYAYQByAGkAYQBiAGwAZQA7AA0ACgAJAG0AcwBv
AC0AZgBvAG4AdAAtAHMAaQBnAG4AYQB0AHUAcgBlADoANgA0ADcAIAAxADkAIAAwACAAMAAgADEA
NQA5ACAAMAA7AH0ADQAKAEAAZgBvAG4AdAAtAGYAYQBjAGUADQAKAAkAewBmAG8AbgB0AC0AZgBh
AG0AaQBsAHkAOgBDAG8AbgBzAHQAYQBuAHQAaQBhADsADQAKAAkAcABhAG4AbwBzAGUALQAxADoA
MgAgADMAIAA2ACAAMgAgADUAIAAzACAANgAgADMAIAAzACAAMwA7AA0ACgAJAG0AcwBvAC0AZgBv
AG4AdAAtAGMAaABhAHIAcwBlAHQAOgAyADAANAA7AA0ACgAJAG0AcwBvAC0AZwBlAG4AZQByAGkA
YwAtAGYAbwBuAHQALQBmAGEAbQBpAGwAeQA6AHIAbwBtAGEAbgA7AA0ACgAJAG0AcwBvAC0AZgBv
AG4AdAAtAHAAaQB0AGMAaAA6AHYAYQByAGkAYQBiAGwAZQA7AA0ACgAJAG0AcwBvAC0AZgBvAG4A
dAAtAHMAaQBnAG4AYQB0AHUAcgBlADoALQAxADYAMQAwADYAMQAxADkAOAA1ACAAMQAwADcAMwA3
ADUAMAAwADkAMQAgADAAIAAwACAANAAxADUAIAAwADsAfQANAAoAQABmAG8AbgB0AC0AZgBhAGMA
ZQANAAoACQB7AGYAbwBuAHQALQBmAGEAbQBpAGwAeQA6AEMAbwByAGIAZQBsADsADQAKAAkAcABh
AG4AbwBzAGUALQAxADoAMgAgADEAMQAgADUAIAAzACAAMgAgADIAIAA0ACAAMgAgADIAIAA0ADsA
DQAKAAkAbQBzAG8ALQBmAG8AbgB0AC0AYwBoAGEAcgBzAGUAdAA6ADIAMAA0ADsADQAKAAkAbQBz
AG8ALQBnAGUAbgBlAHIAaQBjAC0AZgBvAG4AdAAtAGYAYQBtAGkAbAB5ADoAcwB3AGkAcwBzADsA
DQAKAAkAbQBzAG8ALQBmAG8AbgB0AC0AcABpAHQAYwBoADoAdgBhAHIAaQBhAGIAbABlADsADQAK
AAkAbQBzAG8ALQBmAG8AbgB0AC0AcwBpAGcAbgBhAHQAdQByAGUAOgAtADEANgAxADAANgAxADEA
OQA4ADUAIAAxADAANwAzADcAOAAzADgAOAAzACAAMAAgADAAIAA0ADEANQAgADAAOwB9AA0ACgBA
AGYAbwBuAHQALQBmAGEAYwBlAA0ACgAJAHsAZgBvAG4AdAAtAGYAYQBtAGkAbAB5ADoAIgBDAG8A
cgBiAGUAbAAgAEwAaQBnAGgAdAAiADsADQAKAAkAcABhAG4AbwBzAGUALQAxADoAMgAgADEAMQAg
ADMAIAAzACAAMgAgADIAIAA0ACAAMgAgADIAIAA0ADsADQAKAAkAbQBzAG8ALQBmAG8AbgB0AC0A
YwBoAGEAcgBzAGUAdAA6ADIAMAA0ADsADQAKAAkAbQBzAG8ALQBnAGUAbgBlAHIAaQBjAC0AZgBv
AG4AdAAtAGYAYQBtAGkAbAB5ADoAcwB3AGkAcwBzADsADQAKAAkAbQBzAG8ALQBmAG8AbgB0AC0A
cABpAHQAYwBoADoAdgBhAHIAaQBhAGIAbABlADsADQAKAAkAbQBzAG8ALQBmAG8AbgB0AC0AcwBp
AGcAbgBhAHQAdQByAGUAOgAtADEANgAxADAANgAxADEAOQA4ADUAIAAxADAANwAzADcAOAAzADgA
OAAzACAAMAAgADAAIAA0ADEANQAgADAAOwB9AA0ACgBAAGYAbwBuAHQALQBmAGEAYwBlAA0ACgAJ
AHsAZgBvAG4AdAAtAGYAYQBtAGkAbAB5ADoARQBiAHIAaQBtAGEAOwANAAoACQBwAGEAbgBvAHMA
ZQAtADEAOgAyACAAMAAgADAAIAAwACAAMAAgADAAIAAwACAAMAAgADAAIAAwADsADQAKAAkAbQBz
AG8ALQBmAG8AbgB0AC0AYwBoAGEAcgBzAGUAdAA6ADAAOwANAAoACQBtAHMAbwAtAGcAZQBuAGUA
cgBpAGMALQBmAG8AbgB0AC0AZgBhAG0AaQBsAHkAOgBhAHUAdABvADsADQAKAAkAbQBzAG8ALQBm
AG8AbgB0AC0AcABpAHQAYwBoADoAdgBhAHIAaQBhAGIAbABlADsADQAKAAkAbQBzAG8ALQBmAG8A
bgB0AC0AcwBpAGcAbgBhAHQAdQByAGUAOgAtADEANgAxADAANgAxADIANgA0ADEAIAAzADMANQA1
ADQANAA5ADcAIAAyADAANAA4ACAAMAAgADEANAA3ACAAMAA7AH0ADQAKAEAAZgBvAG4AdAAtAGYA
YQBjAGUADQAKAAkAewBmAG8AbgB0AC0AZgBhAG0AaQBsAHkAOgAiAEYAcgBhAG4AawBsAGkAbgAg
AEcAbwB0AGgAaQBjACAATQBlAGQAaQB1AG0AIgA7AA0ACgAJAHAAYQBuAG8AcwBlAC0AMQA6ADIA
IAAxADEAIAA2ACAAMwAgADIAIAAxACAAMgAgADIAIAAyACAANAA7AA0ACgAJAG0AcwBvAC0AZgBv
AG4AdAAtAGMAaABhAHIAcwBlAHQAOgAyADAANAA7AA0ACgAJAG0AcwBvAC0AZwBlAG4AZQByAGkA
YwAtAGYAbwBuAHQALQBmAGEAbQBpAGwAeQA6AHMAdwBpAHMAcwA7AA0ACgAJAG0AcwBvAC0AZgBv
AG4AdAAtAHAAaQB0AGMAaAA6AHYAYQByAGkAYQBiAGwAZQA7AA0ACgAJAG0AcwBvAC0AZgBvAG4A
dAAtAHMAaQBnAG4AYQB0AHUAcgBlADoANgA0ADcAIAAwACAAMAAgADAAIAAxADUAOQAgADAAOwB9
AA0ACgBAAGYAbwBuAHQALQBmAGEAYwBlAA0ACgAJAHsAZgBvAG4AdAAtAGYAYQBtAGkAbAB5ADoA
RwBhAGIAcgBpAG8AbABhADsADQAKAAkAcABhAG4AbwBzAGUALQAxADoANAAgADQAIAA2ACAANQAg
ADUAIAAxADYAIAAyACAAMgAgADEAMwAgADIAOwANAAoACQBtAHMAbwAtAGYAbwBuAHQALQBjAGgA
YQByAHMAZQB0ADoAMgAwADQAOwANAAoACQBtAHMAbwAtAGcAZQBuAGUAcgBpAGMALQBmAG8AbgB0
AC0AZgBhAG0AaQBsAHkAOgBkAGUAYwBvAHIAYQB0AGkAdgBlADsADQAKAAkAbQBzAG8ALQBmAG8A
bgB0AC0AcABpAHQAYwBoADoAdgBhAHIAaQBhAGIAbABlADsADQAKAAkAbQBzAG8ALQBmAG8AbgB0
AC0AcwBpAGcAbgBhAHQAdQByAGUAOgAtADUAMwA2ADgANwAwADEANgAxACAAMQAzADQAMgAxADgA
NQA1ADQANwAgADAAIAAwACAAMQA1ADkAIAAwADsAfQANAAoAQABmAG8AbgB0AC0AZgBhAGMAZQAN
AAoACQB7AGYAbwBuAHQALQBmAGEAbQBpAGwAeQA6AEcAYQBkAHUAZwBpADsADQAKAAkAcABhAG4A
bwBzAGUALQAxADoAMgAgADEAMQAgADUAIAAyACAANAAgADIAIAA0ACAAMgAgADIAIAAzADsADQAK
AAkAbQBzAG8ALQBmAG8AbgB0AC0AYwBoAGEAcgBzAGUAdAA6ADAAOwANAAoACQBtAHMAbwAtAGcA
ZQBuAGUAcgBpAGMALQBmAG8AbgB0AC0AZgBhAG0AaQBsAHkAOgBzAHcAaQBzAHMAOwANAAoACQBt
AHMAbwAtAGYAbwBuAHQALQBwAGkAdABjAGgAOgB2AGEAcgBpAGEAYgBsAGUAOwANAAoACQBtAHMA
bwAtAGYAbwBuAHQALQBzAGkAZwBuAGEAdAB1AHIAZQA6AC0AMgAxADQANwA0ADgAMwA2ADQANQAg
ADMAMwA1ADUANAA0ADMAMgAgADEAMgAyADgAOAAgADAAIAAxACAAMAA7AH0ADQAKAEAAZgBvAG4A
dAAtAGYAYQBjAGUADQAKAAkAewBmAG8AbgB0AC0AZgBhAG0AaQBsAHkAOgBHAGUAbwByAGcAaQBh
ADsADQAKAAkAcABhAG4AbwBzAGUALQAxADoAMgAgADQAIAA1ACAAMgAgADUAIAA0ACAANQAgADIA
IAAzACAAMwA7AA0ACgAJAG0AcwBvAC0AZgBvAG4AdAAtAGMAaABhAHIAcwBlAHQAOgAyADAANAA7
AA0ACgAJAG0AcwBvAC0AZwBlAG4AZQByAGkAYwAtAGYAbwBuAHQALQBmAGEAbQBpAGwAeQA6AHIA
bwBtAGEAbgA7AA0ACgAJAG0AcwBvAC0AZgBvAG4AdAAtAHAAaQB0AGMAaAA6AHYAYQByAGkAYQBi
AGwAZQA7AA0ACgAJAG0AcwBvAC0AZgBvAG4AdAAtAHMAaQBnAG4AYQB0AHUAcgBlADoANgA0ADcA
IAAwACAAMAAgADAAIAAxADUAOQAgADAAOwB9AA0ACgBAAGYAbwBuAHQALQBmAGEAYwBlAA0ACgAJ
AHsAZgBvAG4AdAAtAGYAYQBtAGkAbAB5ADoASQBtAHAAYQBjAHQAOwANAAoACQBwAGEAbgBvAHMA
ZQAtADEAOgAyACAAMQAxACAAOAAgADYAIAAzACAAOQAgADIAIAA1ACAAMgAgADQAOwANAAoACQBt
AHMAbwAtAGYAbwBuAHQALQBjAGgAYQByAHMAZQB0ADoAMgAwADQAOwANAAoACQBtAHMAbwAtAGcA
ZQBuAGUAcgBpAGMALQBmAG8AbgB0AC0AZgBhAG0AaQBsAHkAOgBzAHcAaQBzAHMAOwANAAoACQBt
AHMAbwAtAGYAbwBuAHQALQBwAGkAdABjAGgAOgB2AGEAcgBpAGEAYgBsAGUAOwANAAoACQBtAHMA
bwAtAGYAbwBuAHQALQBzAGkAZwBuAGEAdAB1AHIAZQA6ADYANAA3ACAAMAAgADAAIAAwACAAMQA1
ADkAIAAwADsAfQANAAoAQABmAG8AbgB0AC0AZgBhAGMAZQANAAoACQB7AGYAbwBuAHQALQBmAGEA
bQBpAGwAeQA6ACIASQBuAGsAIABGAHIAZQBlACIAOwANAAoACQBwAGEAbgBvAHMAZQAtADEAOgAz
ACAAOAAgADQAIAAyACAAMAAgADUAIAAwACAAMAAgADAAIAAwADsADQAKAAkAbQBzAG8ALQBmAG8A
bgB0AC0AYwBoAGEAcgBzAGUAdAA6ADAAOwANAAoACQBtAHMAbwAtAGcAZQBuAGUAcgBpAGMALQBm
AG8AbgB0AC0AZgBhAG0AaQBsAHkAOgBzAGMAcgBpAHAAdAA7AA0ACgAJAG0AcwBvAC0AZgBvAG4A
dAAtAHAAaQB0AGMAaAA6AHYAYQByAGkAYQBiAGwAZQA7AA0ACgAJAG0AcwBvAC0AZgBvAG4AdAAt
AHMAaQBnAG4AYQB0AHUAcgBlADoALQAyADEANAA3ADQAOAAzADYANAA1ACAAMAAgADAAIAAwACAA
MQAgADAAOwB9AA0ACgBAAGYAbwBuAHQALQBmAGEAYwBlAA0ACgAJAHsAZgBvAG4AdAAtAGYAYQBt
AGkAbAB5ADoAIgBKAGEAdgBhAG4AZQBzAGUAIABUAGUAeAB0ACIAOwANAAoACQBwAGEAbgBvAHMA
ZQAtADEAOgAyACAAMAAgADAAIAAwACAAMAAgADAAIAAwACAAMAAgADAAIAAwADsADQAKAAkAbQBz
AG8ALQBmAG8AbgB0AC0AYwBoAGEAcgBzAGUAdAA6ADAAOwANAAoACQBtAHMAbwAtAGcAZQBuAGUA
cgBpAGMALQBmAG8AbgB0AC0AZgBhAG0AaQBsAHkAOgBhAHUAdABvADsADQAKAAkAbQBzAG8ALQBm
AG8AbgB0AC0AcABpAHQAYwBoADoAdgBhAHIAaQBhAGIAbABlADsADQAKAAkAbQBzAG8ALQBmAG8A
bgB0AC0AcwBpAGcAbgBhAHQAdQByAGUAOgAtADIAMQA0ADcANAA4ADMANgA0ADUAIAA4ADEAOQAy
ACAAMAAgADAAIAAxACAAMAA7AH0ADQAKAEAAZgBvAG4AdAAtAGYAYQBjAGUADQAKAAkAewBmAG8A
bgB0AC0AZgBhAG0AaQBsAHkAOgAiAEwAZQBlAGwAYQB3AGEAZABlAGUAIABVAEkAIgA7AA0ACgAJ
AHAAYQBuAG8AcwBlAC0AMQA6ADIAIAAxADEAIAA1ACAAMgAgADQAIAAyACAANAAgADIAIAAyACAA
MwA7AA0ACgAJAG0AcwBvAC0AZgBvAG4AdAAtAGMAaABhAHIAcwBlAHQAOgAwADsADQAKAAkAbQBz
AG8ALQBnAGUAbgBlAHIAaQBjAC0AZgBvAG4AdAAtAGYAYQBtAGkAbAB5ADoAcwB3AGkAcwBzADsA
DQAKAAkAbQBzAG8ALQBmAG8AbgB0AC0AcABpAHQAYwBoADoAdgBhAHIAaQBhAGIAbABlADsADQAK
AAkAbQBzAG8ALQBmAG8AbgB0AC0AcwBpAGcAbgBhAHQAdQByAGUAOgAtADEANQA2ADAAMgA4ADEA
MAA4ADUAIAAwACAANgA1ADUAMwA2ACAAMAAgADYANQA3ADkAMwAgADAAOwB9AA0ACgBAAGYAbwBu
AHQALQBmAGEAYwBlAA0ACgAJAHsAZgBvAG4AdAAtAGYAYQBtAGkAbAB5ADoAIgBMAGUAZQBsAGEA
dwBhAGQAZQBlACAAVQBJACAAUwBlAG0AaQBsAGkAZwBoAHQAIgA7AA0ACgAJAHAAYQBuAG8AcwBl
AC0AMQA6ADIAIAAxADEAIAA0ACAAMgAgADQAIAAyACAANAAgADIAIAAyACAAMwA7AA0ACgAJAG0A
cwBvAC0AZgBvAG4AdAAtAGMAaABhAHIAcwBlAHQAOgAwADsADQAKAAkAbQBzAG8ALQBnAGUAbgBl
AHIAaQBjAC0AZgBvAG4AdAAtAGYAYQBtAGkAbAB5ADoAcwB3AGkAcwBzADsADQAKAAkAbQBzAG8A
LQBmAG8AbgB0AC0AcABpAHQAYwBoADoAdgBhAHIAaQBhAGIAbABlADsADQAKAAkAbQBzAG8ALQBm
AG8AbgB0AC0AcwBpAGcAbgBhAHQAdQByAGUAOgAtADEANQA2ADAAMgA4ADEAMAA4ADUAIAAwACAA
NgA1ADUAMwA2ACAAMAAgADYANQA3ADkAMwAgADAAOwB9AA0ACgBAAGYAbwBuAHQALQBmAGEAYwBl
AA0ACgAJAHsAZgBvAG4AdAAtAGYAYQBtAGkAbAB5ADoAIgBMAHUAYwBpAGQAYQAgAEMAbwBuAHMA
bwBsAGUAIgA7AA0ACgAJAHAAYQBuAG8AcwBlAC0AMQA6ADIAIAAxADEAIAA2ACAAOQAgADQAIAA1
ACAANAAgADIAIAAyACAANAA7AA0ACgAJAG0AcwBvAC0AZgBvAG4AdAAtAGMAaABhAHIAcwBlAHQA
OgAyADAANAA7AA0ACgAJAG0AcwBvAC0AZwBlAG4AZQByAGkAYwAtAGYAbwBuAHQALQBmAGEAbQBp
AGwAeQA6AG0AbwBkAGUAcgBuADsADQAKAAkAbQBzAG8ALQBmAG8AbgB0AC0AcABpAHQAYwBoADoA
ZgBpAHgAZQBkADsADQAKAAkAbQBzAG8ALQBmAG8AbgB0AC0AcwBpAGcAbgBhAHQAdQByAGUAOgAt
ADIAMQA0ADcANAA4ADIAOQA5ADMAIAA2ADEANAA0ACAAMAAgADAAIAAzADEAIAAwADsAfQANAAoA
QABmAG8AbgB0AC0AZgBhAGMAZQANAAoACQB7AGYAbwBuAHQALQBmAGEAbQBpAGwAeQA6ACIATAB1
AGMAaQBkAGEAIABTAGEAbgBzACAAVQBuAGkAYwBvAGQAZQAiADsADQAKAAkAcABhAG4AbwBzAGUA
LQAxADoAMgAgADEAMQAgADYAIAAyACAAMwAgADUAIAA0ACAAMgAgADIAIAA0ADsADQAKAAkAbQBz
AG8ALQBmAG8AbgB0AC0AYwBoAGEAcgBzAGUAdAA6ADIAMAA0ADsADQAKAAkAbQBzAG8ALQBnAGUA
bgBlAHIAaQBjAC0AZgBvAG4AdAAtAGYAYQBtAGkAbAB5ADoAcwB3AGkAcwBzADsADQAKAAkAbQBz
AG8ALQBmAG8AbgB0AC0AcABpAHQAYwBoADoAdgBhAHIAaQBhAGIAbABlADsADQAKAAkAbQBzAG8A
LQBmAG8AbgB0AC0AcwBpAGcAbgBhAHQAdQByAGUAOgAtADIAMQA0ADcANAA4ADAAOAAzADMAIAAx
ADQANgA5ADkAIAAwACAAMAAgADEAOQAxACAAMAA7AH0ADQAKAEAAZgBvAG4AdAAtAGYAYQBjAGUA
DQAKAAkAewBmAG8AbgB0AC0AZgBhAG0AaQBsAHkAOgAiAE0AYQBsAGcAdQBuACAARwBvAHQAaABp
AGMAIgA7AA0ACgAJAHAAYQBuAG8AcwBlAC0AMQA6ADIAIAAxADEAIAA1ACAAMwAgADIAIAAwACAA
MAAgADIAIAAwACAANAA7AA0ACgAJAG0AcwBvAC0AZgBvAG4AdAAtAGMAaABhAHIAcwBlAHQAOgAx
ADIAOQA7AA0ACgAJAG0AcwBvAC0AZwBlAG4AZQByAGkAYwAtAGYAbwBuAHQALQBmAGEAbQBpAGwA
eQA6AHMAdwBpAHMAcwA7AA0ACgAJAG0AcwBvAC0AZgBvAG4AdAAtAHAAaQB0AGMAaAA6AHYAYQBy
AGkAYQBiAGwAZQA7AA0ACgAJAG0AcwBvAC0AZgBvAG4AdAAtAHMAaQBnAG4AYQB0AHUAcgBlADoA
LQAxADgANwA5ADAANAA4ADEANAA1ACAANwAwADEAOQA4ADgAMAA5ADEAIAAxADgAIAAwACAANQAy
ADQAMgA4ADkAIAAwADsAfQANAAoAQABmAG8AbgB0AC0AZgBhAGMAZQANAAoACQB7AGYAbwBuAHQA
LQBmAGEAbQBpAGwAeQA6ACIAXABAAE0AYQBsAGcAdQBuACAARwBvAHQAaABpAGMAIgA7AA0ACgAJ
AHAAYQBuAG8AcwBlAC0AMQA6ADIAIAAxADEAIAA1ACAAMwAgADIAIAAwACAAMAAgADIAIAAwACAA
NAA7AA0ACgAJAG0AcwBvAC0AZgBvAG4AdAAtAGMAaABhAHIAcwBlAHQAOgAxADIAOQA7AA0ACgAJ
AG0AcwBvAC0AZwBlAG4AZQByAGkAYwAtAGYAbwBuAHQALQBmAGEAbQBpAGwAeQA6AHMAdwBpAHMA
cwA7AA0ACgAJAG0AcwBvAC0AZgBvAG4AdAAtAHAAaQB0AGMAaAA6AHYAYQByAGkAYQBiAGwAZQA7
AA0ACgAJAG0AcwBvAC0AZgBvAG4AdAAtAHMAaQBnAG4AYQB0AHUAcgBlADoALQAxADgANwA5ADAA
NAA4ADEANAA1ACAANwAwADEAOQA4ADgAMAA5ADEAIAAxADgAIAAwACAANQAyADQAMgA4ADkAIAAw
ADsAfQANAAoAQABmAG8AbgB0AC0AZgBhAGMAZQANAAoACQB7AGYAbwBuAHQALQBmAGEAbQBpAGwA
eQA6ACIATQBhAGwAZwB1AG4AIABHAG8AdABoAGkAYwAgAFMAZQBtAGkAbABpAGcAaAB0ACIAOwAN
AAoACQBwAGEAbgBvAHMAZQAtADEAOgAyACAAMQAxACAANQAgADIAIAA0ACAAMgAgADQAIAAyACAA
MgAgADMAOwANAAoACQBtAHMAbwAtAGYAbwBuAHQALQBjAGgAYQByAHMAZQB0ADoAMQAyADkAOwAN
AAoACQBtAHMAbwAtAGcAZQBuAGUAcgBpAGMALQBmAG8AbgB0AC0AZgBhAG0AaQBsAHkAOgBzAHcA
aQBzAHMAOwANAAoACQBtAHMAbwAtAGYAbwBuAHQALQBwAGkAdABjAGgAOgB2AGEAcgBpAGEAYgBs
AGUAOwANAAoACQBtAHMAbwAtAGYAbwBuAHQALQBzAGkAZwBuAGEAdAB1AHIAZQA6AC0AMQAzADQA
MgAxADcANAA1ADQANQAgADEANgA1ADYANAAxADQANgA3ACAAMQA4ACAAMAAgADQAMAA2ADMANgA3
ADcAIAAwADsAfQANAAoAQABmAG8AbgB0AC0AZgBhAGMAZQANAAoACQB7AGYAbwBuAHQALQBmAGEA
bQBpAGwAeQA6ACIAXABAAE0AYQBsAGcAdQBuACAARwBvAHQAaABpAGMAIABTAGUAbQBpAGwAaQBn
AGgAdAAiADsADQAKAAkAcABhAG4AbwBzAGUALQAxADoAMgAgADEAMQAgADUAIAAyACAANAAgADIA
IAA0ACAAMgAgADIAIAAzADsADQAKAAkAbQBzAG8ALQBmAG8AbgB0AC0AYwBoAGEAcgBzAGUAdAA6
ADEAMgA4ADsADQAKAAkAbQBzAG8ALQBnAGUAbgBlAHIAaQBjAC0AZgBvAG4AdAAtAGYAYQBtAGkA
bAB5ADoAcwB3AGkAcwBzADsADQAKAAkAbQBzAG8ALQBmAG8AbgB0AC0AcABpAHQAYwBoADoAdgBh
AHIAaQBhAGIAbABlADsADQAKAAkAbQBzAG8ALQBmAG8AbgB0AC0AcwBpAGcAbgBhAHQAdQByAGUA
OgAtADEAMwA0ADIAMQA3ADQANQA0ADUAIAAxADYANQA2ADQAMQA0ADYANwAgADEAOAAgADAAIAA0
ADAANgAzADYANwA3ACAAMAA7AH0ADQAKAEAAZgBvAG4AdAAtAGYAYQBjAGUADQAKAAkAewBmAG8A
bgB0AC0AZgBhAG0AaQBsAHkAOgAiAE0AaQBjAHIAbwBzAG8AZgB0ACAASABpAG0AYQBsAGEAeQBh
ACIAOwANAAoACQBwAGEAbgBvAHMAZQAtADEAOgAxACAAMQAgADEAIAAwACAAMQAgADEAIAAxACAA
MQAgADEAIAAxADsADQAKAAkAbQBzAG8ALQBmAG8AbgB0AC0AYwBoAGEAcgBzAGUAdAA6ADAAOwAN
AAoACQBtAHMAbwAtAGcAZQBuAGUAcgBpAGMALQBmAG8AbgB0AC0AZgBhAG0AaQBsAHkAOgBhAHUA
dABvADsADQAKAAkAbQBzAG8ALQBmAG8AbgB0AC0AcABpAHQAYwBoADoAdgBhAHIAaQBhAGIAbABl
ADsADQAKAAkAbQBzAG8ALQBmAG8AbgB0AC0AcwBpAGcAbgBhAHQAdQByAGUAOgAtADIAMQA0ADcA
NAA4ADMANgA0ADUAIAA2ADUANQAzADYAIAA2ADQAIAAwACAAMQAgADAAOwB9AA0ACgBAAGYAbwBu
AHQALQBmAGEAYwBlAA0ACgAJAHsAZgBvAG4AdAAtAGYAYQBtAGkAbAB5ADoAIgBNAGkAYwByAG8A
cwBvAGYAdAAgAEoAaABlAG4AZwBIAGUAaQAiADsADQAKAAkAcABhAG4AbwBzAGUALQAxADoAMgAg
ADEAMQAgADYAIAA0ACAAMwAgADUAIAA0ACAANAAgADIAIAA0ADsADQAKAAkAbQBzAG8ALQBmAG8A
bgB0AC0AYwBoAGEAcgBzAGUAdAA6ADEAMwA2ADsADQAKAAkAbQBzAG8ALQBnAGUAbgBlAHIAaQBj
AC0AZgBvAG4AdAAtAGYAYQBtAGkAbAB5ADoAcwB3AGkAcwBzADsADQAKAAkAbQBzAG8ALQBmAG8A
bgB0AC0AcABpAHQAYwBoADoAdgBhAHIAaQBhAGIAbABlADsADQAKAAkAbQBzAG8ALQBmAG8AbgB0
AC0AcwBpAGcAbgBhAHQAdQByAGUAOgA2ADcAOQAgADYAOAA0ADYANwAyADAAMAAwACAAMgAyACAA
MAAgADEAMAA0ADgANQA4ADUAIAAwADsAfQANAAoAQABmAG8AbgB0AC0AZgBhAGMAZQANAAoACQB7
AGYAbwBuAHQALQBmAGEAbQBpAGwAeQA6ACIAXABAAE0AaQBjAHIAbwBzAG8AZgB0ACAASgBoAGUA
bgBnAEgAZQBpACIAOwANAAoACQBwAGEAbgBvAHMAZQAtADEAOgAyACAAMQAxACAANgAgADQAIAAz
ACAANQAgADQAIAA0ACAAMgAgADQAOwANAAoACQBtAHMAbwAtAGYAbwBuAHQALQBjAGgAYQByAHMA
ZQB0ADoAMQAzADYAOwANAAoACQBtAHMAbwAtAGcAZQBuAGUAcgBpAGMALQBmAG8AbgB0AC0AZgBh
AG0AaQBsAHkAOgBzAHcAaQBzAHMAOwANAAoACQBtAHMAbwAtAGYAbwBuAHQALQBwAGkAdABjAGgA
OgB2AGEAcgBpAGEAYgBsAGUAOwANAAoACQBtAHMAbwAtAGYAbwBuAHQALQBzAGkAZwBuAGEAdAB1
AHIAZQA6ADYANwA5ACAANgA4ADQANgA3ADIAMAAwADAAIAAyADIAIAAwACAAMQAwADQAOAA1ADgA
NQAgADAAOwB9AA0ACgBAAGYAbwBuAHQALQBmAGEAYwBlAA0ACgAJAHsAZgBvAG4AdAAtAGYAYQBt
AGkAbAB5ADoAIgBNAGkAYwByAG8AcwBvAGYAdAAgAEoAaABlAG4AZwBIAGUAaQAgAFUASQAiADsA
DQAKAAkAcABhAG4AbwBzAGUALQAxADoAMgAgADEAMQAgADYAIAA0ACAAMwAgADUAIAA0ACAANAAg
ADIAIAA0ADsADQAKAAkAbQBzAG8ALQBmAG8AbgB0AC0AYwBoAGEAcgBzAGUAdAA6ADEAMwA2ADsA
DQAKAAkAbQBzAG8ALQBnAGUAbgBlAHIAaQBjAC0AZgBvAG4AdAAtAGYAYQBtAGkAbAB5ADoAcwB3
AGkAcwBzADsADQAKAAkAbQBzAG8ALQBmAG8AbgB0AC0AcABpAHQAYwBoADoAdgBhAHIAaQBhAGIA
bABlADsADQAKAAkAbQBzAG8ALQBmAG8AbgB0AC0AcwBpAGcAbgBhAHQAdQByAGUAOgA2ADcAOQAg
ADYAOAA0ADYANwAyADAAMAAwACAAMgAyACAAMAAgADEAMAA0ADgANQA4ADUAIAAwADsAfQANAAoA
QABmAG8AbgB0AC0AZgBhAGMAZQANAAoACQB7AGYAbwBuAHQALQBmAGEAbQBpAGwAeQA6ACIAXABA
AE0AaQBjAHIAbwBzAG8AZgB0ACAASgBoAGUAbgBnAEgAZQBpACAAVQBJACIAOwANAAoACQBwAGEA
bgBvAHMAZQAtADEAOgAyACAAMQAxACAANgAgADQAIAAzACAANQAgADQAIAA0ACAAMgAgADQAOwAN
AAoACQBtAHMAbwAtAGYAbwBuAHQALQBjAGgAYQByAHMAZQB0ADoAMQAzADYAOwANAAoACQBtAHMA
bwAtAGcAZQBuAGUAcgBpAGMALQBmAG8AbgB0AC0AZgBhAG0AaQBsAHkAOgBzAHcAaQBzAHMAOwAN
AAoACQBtAHMAbwAtAGYAbwBuAHQALQBwAGkAdABjAGgAOgB2AGEAcgBpAGEAYgBsAGUAOwANAAoA
CQBtAHMAbwAtAGYAbwBuAHQALQBzAGkAZwBuAGEAdAB1AHIAZQA6ADYANwA5ACAANgA4ADQANgA3
ADIAMAAwADAAIAAyADIAIAAwACAAMQAwADQAOAA1ADgANQAgADAAOwB9AA0ACgBAAGYAbwBuAHQA
LQBmAGEAYwBlAA0ACgAJAHsAZgBvAG4AdAAtAGYAYQBtAGkAbAB5ADoAIgBNAGkAYwByAG8AcwBv
AGYAdAAgAEoAaABlAG4AZwBIAGUAaQAgAEwAaQBnAGgAdAAiADsADQAKAAkAcABhAG4AbwBzAGUA
LQAxADoAMgAgADEAMQAgADMAIAA0ACAAMwAgADUAIAA0ACAANAAgADIAIAA0ADsADQAKAAkAbQBz
AG8ALQBmAG8AbgB0AC0AYwBoAGEAcgBzAGUAdAA6ADEAMwA2ADsADQAKAAkAbQBzAG8ALQBnAGUA
bgBlAHIAaQBjAC0AZgBvAG4AdAAtAGYAYQBtAGkAbAB5ADoAcwB3AGkAcwBzADsADQAKAAkAbQBz
AG8ALQBmAG8AbgB0AC0AcABpAHQAYwBoADoAdgBhAHIAaQBhAGIAbABlADsADQAKAAkAbQBzAG8A
LQBmAG8AbgB0AC0AcwBpAGcAbgBhAHQAdQByAGUAOgAtADIAMQA0ADcANAA4ADIAOQA2ADkAIAA2
ADgANAA2ADcAMgAwADAAMAAgADIAMgAgADAAIAAxADAANAA4ADUAOAA1ACAAMAA7AH0ADQAKAEAA
ZgBvAG4AdAAtAGYAYQBjAGUADQAKAAkAewBmAG8AbgB0AC0AZgBhAG0AaQBsAHkAOgAiAFwAQABN
AGkAYwByAG8AcwBvAGYAdAAgAEoAaABlAG4AZwBIAGUAaQAgAEwAaQBnAGgAdAAiADsADQAKAAkA
cABhAG4AbwBzAGUALQAxADoAMgAgADEAMQAgADMAIAA0ACAAMwAgADUAIAA0ACAANAAgADIAIAA0
ADsADQAKAAkAbQBzAG8ALQBmAG8AbgB0AC0AYwBoAGEAcgBzAGUAdAA6ADEAMwA2ADsADQAKAAkA
bQBzAG8ALQBnAGUAbgBlAHIAaQBjAC0AZgBvAG4AdAAtAGYAYQBtAGkAbAB5ADoAcwB3AGkAcwBz
ADsADQAKAAkAbQBzAG8ALQBmAG8AbgB0AC0AcABpAHQAYwBoADoAdgBhAHIAaQBhAGIAbABlADsA
DQAKAAkAbQBzAG8ALQBmAG8AbgB0AC0AcwBpAGcAbgBhAHQAdQByAGUAOgAtADIAMQA0ADcANAA4
ADIAOQA2ADkAIAA2ADgANAA2ADcAMgAwADAAMAAgADIAMgAgADAAIAAxADAANAA4ADUAOAA1ACAA
MAA7AH0ADQAKAEAAZgBvAG4AdAAtAGYAYQBjAGUADQAKAAkAewBmAG8AbgB0AC0AZgBhAG0AaQBs
AHkAOgAiAE0AaQBjAHIAbwBzAG8AZgB0ACAASgBoAGUAbgBnAEgAZQBpACAAVQBJACAATABpAGcA
aAB0ACIAOwANAAoACQBwAGEAbgBvAHMAZQAtADEAOgAyACAAMQAxACAAMwAgADQAIAAzACAANQAg
ADQAIAA0ACAAMgAgADQAOwANAAoACQBtAHMAbwAtAGYAbwBuAHQALQBjAGgAYQByAHMAZQB0ADoA
MQAzADYAOwANAAoACQBtAHMAbwAtAGcAZQBuAGUAcgBpAGMALQBmAG8AbgB0AC0AZgBhAG0AaQBs
AHkAOgBzAHcAaQBzAHMAOwANAAoACQBtAHMAbwAtAGYAbwBuAHQALQBwAGkAdABjAGgAOgB2AGEA
cgBpAGEAYgBsAGUAOwANAAoACQBtAHMAbwAtAGYAbwBuAHQALQBzAGkAZwBuAGEAdAB1AHIAZQA6
AC0AMgAxADQANwA0ADgAMgA5ADYAOQAgADYAOAA0ADYANwAyADAAMAAwACAAMgAyACAAMAAgADEA
MAA0ADgANQA4ADUAIAAwADsAfQANAAoAQABmAG8AbgB0AC0AZgBhAGMAZQANAAoACQB7AGYAbwBu
AHQALQBmAGEAbQBpAGwAeQA6ACIAXABAAE0AaQBjAHIAbwBzAG8AZgB0ACAASgBoAGUAbgBnAEgA
ZQBpACAAVQBJACAATABpAGcAaAB0ACIAOwANAAoACQBwAGEAbgBvAHMAZQAtADEAOgAyACAAMQAx
ACAAMwAgADQAIAAzACAANQAgADQAIAA0ACAAMgAgADQAOwANAAoACQBtAHMAbwAtAGYAbwBuAHQA
LQBjAGgAYQByAHMAZQB0ADoAMQAzADYAOwANAAoACQBtAHMAbwAtAGcAZQBuAGUAcgBpAGMALQBm
AG8AbgB0AC0AZgBhAG0AaQBsAHkAOgBzAHcAaQBzAHMAOwANAAoACQBtAHMAbwAtAGYAbwBuAHQA
LQBwAGkAdABjAGgAOgB2AGEAcgBpAGEAYgBsAGUAOwANAAoACQBtAHMAbwAtAGYAbwBuAHQALQBz
AGkAZwBuAGEAdAB1AHIAZQA6AC0AMgAxADQANwA0ADgAMgA5ADYAOQAgADYAOAA0ADYANwAyADAA
MAAwACAAMgAyACAAMAAgADEAMAA0ADgANQA4ADUAIAAwADsAfQANAAoAQABmAG8AbgB0AC0AZgBh
AGMAZQANAAoACQB7AGYAbwBuAHQALQBmAGEAbQBpAGwAeQA6ACIATQBpAGMAcgBvAHMAbwBmAHQA
IABOAGUAdwAgAFQAYQBpACAATAB1AGUAIgA7AA0ACgAJAHAAYQBuAG8AcwBlAC0AMQA6ADIAIAAx
ADEAIAA1ACAAMgAgADQAIAAyACAANAAgADIAIAAyACAAMwA7AA0ACgAJAG0AcwBvAC0AZgBvAG4A
dAAtAGMAaABhAHIAcwBlAHQAOgAwADsADQAKAAkAbQBzAG8ALQBnAGUAbgBlAHIAaQBjAC0AZgBv
AG4AdAAtAGYAYQBtAGkAbAB5ADoAcwB3AGkAcwBzADsADQAKAAkAbQBzAG8ALQBmAG8AbgB0AC0A
cABpAHQAYwBoADoAdgBhAHIAaQBhAGIAbABlADsADQAKAAkAbQBzAG8ALQBmAG8AbgB0AC0AcwBp
AGcAbgBhAHQAdQByAGUAOgAzACAAMAAgAC0AMgAxADQANwA0ADgAMwA2ADQAOAAgADAAIAAxACAA
MAA7AH0ADQAKAEAAZgBvAG4AdAAtAGYAYQBjAGUADQAKAAkAewBmAG8AbgB0AC0AZgBhAG0AaQBs
AHkAOgAiAE0AaQBjAHIAbwBzAG8AZgB0ACAAUABoAGEAZwBzAFAAYQAiADsADQAKAAkAcABhAG4A
bwBzAGUALQAxADoAMgAgADEAMQAgADUAIAAyACAANAAgADIAIAA0ACAAMgAgADIAIAAzADsADQAK
AAkAbQBzAG8ALQBmAG8AbgB0AC0AYwBoAGEAcgBzAGUAdAA6ADAAOwANAAoACQBtAHMAbwAtAGcA
ZQBuAGUAcgBpAGMALQBmAG8AbgB0AC0AZgBhAG0AaQBsAHkAOgBzAHcAaQBzAHMAOwANAAoACQBt
AHMAbwAtAGYAbwBuAHQALQBwAGkAdABjAGgAOgB2AGEAcgBpAGEAYgBsAGUAOwANAAoACQBtAHMA
bwAtAGYAbwBuAHQALQBzAGkAZwBuAGEAdAB1AHIAZQA6ADMAIAAwACAAMQAzADQAMgAxADcANwAy
ADgAIAAwACAAMQAgADAAOwB9AA0ACgBAAGYAbwBuAHQALQBmAGEAYwBlAA0ACgAJAHsAZgBvAG4A
dAAtAGYAYQBtAGkAbAB5ADoAIgBNAGkAYwByAG8AcwBvAGYAdAAgAFMAYQBuAHMAIABTAGUAcgBp
AGYAIgA7AA0ACgAJAHAAYQBuAG8AcwBlAC0AMQA6ADIAIAAxADEAIAA2ACAANAAgADIAIAAyACAA
MgAgADIAIAAyACAANAA7AA0ACgAJAG0AcwBvAC0AZgBvAG4AdAAtAGMAaABhAHIAcwBlAHQAOgAy
ADAANAA7AA0ACgAJAG0AcwBvAC0AZwBlAG4AZQByAGkAYwAtAGYAbwBuAHQALQBmAGEAbQBpAGwA
eQA6AHMAdwBpAHMAcwA7AA0ACgAJAG0AcwBvAC0AZgBvAG4AdAAtAHAAaQB0AGMAaAA6AHYAYQBy
AGkAYQBiAGwAZQA7AA0ACgAJAG0AcwBvAC0AZgBvAG4AdAAtAHMAaQBnAG4AYQB0AHUAcgBlADoA
LQA0ADUAMgA5ADcAMgA4ADAAMQAgAC0AMQAwADcAMwA3ADEANwAxADUANwAgADQAMQAgADAAIAA2
ADYAMAA0ADcAIAAwADsAfQANAAoAQABmAG8AbgB0AC0AZgBhAGMAZQANAAoACQB7AGYAbwBuAHQA
LQBmAGEAbQBpAGwAeQA6ACIATQBpAGMAcgBvAHMAbwBmAHQAIABUAGEAaQAgAEwAZQAiADsADQAK
AAkAcABhAG4AbwBzAGUALQAxADoAMgAgADEAMQAgADUAIAAyACAANAAgADIAIAA0ACAAMgAgADIA
IAAzADsADQAKAAkAbQBzAG8ALQBmAG8AbgB0AC0AYwBoAGEAcgBzAGUAdAA6ADAAOwANAAoACQBt
AHMAbwAtAGcAZQBuAGUAcgBpAGMALQBmAG8AbgB0AC0AZgBhAG0AaQBsAHkAOgBzAHcAaQBzAHMA
OwANAAoACQBtAHMAbwAtAGYAbwBuAHQALQBwAGkAdABjAGgAOgB2AGEAcgBpAGEAYgBsAGUAOwAN
AAoACQBtAHMAbwAtAGYAbwBuAHQALQBzAGkAZwBuAGEAdAB1AHIAZQA6ADMAIAAwACAAMQAwADcA
MwA3ADQAMQA4ADIANAAgADAAIAAxACAAMAA7AH0ADQAKAEAAZgBvAG4AdAAtAGYAYQBjAGUADQAK
AAkAewBmAG8AbgB0AC0AZgBhAG0AaQBsAHkAOgAiAE0AaQBjAHIAbwBzAG8AZgB0ACAAWQBhAEgA
ZQBpACIAOwANAAoACQBwAGEAbgBvAHMAZQAtADEAOgAyACAAMQAxACAANQAgADMAIAAyACAAMgAg
ADQAIAAyACAAMgAgADQAOwANAAoACQBtAHMAbwAtAGYAbwBuAHQALQBjAGgAYQByAHMAZQB0ADoA
MQAzADQAOwANAAoACQBtAHMAbwAtAGcAZQBuAGUAcgBpAGMALQBmAG8AbgB0AC0AZgBhAG0AaQBs
AHkAOgBzAHcAaQBzAHMAOwANAAoACQBtAHMAbwAtAGYAbwBuAHQALQBwAGkAdABjAGgAOgB2AGEA
cgBpAGEAYgBsAGUAOwANAAoACQBtAHMAbwAtAGYAbwBuAHQALQBzAGkAZwBuAGEAdAB1AHIAZQA6
AC0AMgAxADQANwA0ADgAMwAwADAAMQAgADcAMQA4ADIAMgA0ADQANgA0ACAAMgAyACAAMAAgADIA
NgAyADEANwA1ACAAMAA7AH0ADQAKAEAAZgBvAG4AdAAtAGYAYQBjAGUADQAKAAkAewBmAG8AbgB0
AC0AZgBhAG0AaQBsAHkAOgAiAFwAQABNAGkAYwByAG8AcwBvAGYAdAAgAFkAYQBIAGUAaQAiADsA
DQAKAAkAcABhAG4AbwBzAGUALQAxADoAMgAgADEAMQAgADUAIAAzACAAMgAgADIAIAA0ACAAMgAg
ADIAIAA0ADsADQAKAAkAbQBzAG8ALQBmAG8AbgB0AC0AYwBoAGEAcgBzAGUAdAA6ADEAMwA0ADsA
DQAKAAkAbQBzAG8ALQBnAGUAbgBlAHIAaQBjAC0AZgBvAG4AdAAtAGYAYQBtAGkAbAB5ADoAcwB3
AGkAcwBzADsADQAKAAkAbQBzAG8ALQBmAG8AbgB0AC0AcABpAHQAYwBoADoAdgBhAHIAaQBhAGIA
bABlADsADQAKAAkAbQBzAG8ALQBmAG8AbgB0AC0AcwBpAGcAbgBhAHQAdQByAGUAOgAtADIAMQA0
ADcANAA4ADMAMAAwADEAIAA3ADEAOAAyADIANAA0ADYANAAgADIAMgAgADAAIAAyADYAMgAxADcA
NQAgADAAOwB9AA0ACgBAAGYAbwBuAHQALQBmAGEAYwBlAA0ACgAJAHsAZgBvAG4AdAAtAGYAYQBt
AGkAbAB5ADoAIgBNAGkAYwByAG8AcwBvAGYAdAAgAFkAYQBIAGUAaQAgAFUASQAiADsADQAKAAkA
cABhAG4AbwBzAGUALQAxADoAMgAgADEAMQAgADUAIAAzACAAMgAgADIAIAA0ACAAMgAgADIAIAA0
ADsADQAKAAkAbQBzAG8ALQBmAG8AbgB0AC0AYwBoAGEAcgBzAGUAdAA6ADEAMwA0ADsADQAKAAkA
bQBzAG8ALQBnAGUAbgBlAHIAaQBjAC0AZgBvAG4AdAAtAGYAYQBtAGkAbAB5ADoAcwB3AGkAcwBz
ADsADQAKAAkAbQBzAG8ALQBmAG8AbgB0AC0AcABpAHQAYwBoADoAdgBhAHIAaQBhAGIAbABlADsA
DQAKAAkAbQBzAG8ALQBmAG8AbgB0AC0AcwBpAGcAbgBhAHQAdQByAGUAOgAtADIAMQA0ADcANAA4
ADMAMAAwADEAIAA3ADEAOAAyADIANAA0ADYANAAgADIAMgAgADAAIAAyADYAMgAxADcANQAgADAA
OwB9AA0ACgBAAGYAbwBuAHQALQBmAGEAYwBlAA0ACgAJAHsAZgBvAG4AdAAtAGYAYQBtAGkAbAB5
ADoAIgBcAEAATQBpAGMAcgBvAHMAbwBmAHQAIABZAGEASABlAGkAIABVAEkAIgA7AA0ACgAJAHAA
YQBuAG8AcwBlAC0AMQA6ADIAIAAxADEAIAA1ACAAMwAgADIAIAAyACAANAAgADIAIAAyACAANAA7
AA0ACgAJAG0AcwBvAC0AZgBvAG4AdAAtAGMAaABhAHIAcwBlAHQAOgAxADMANAA7AA0ACgAJAG0A
cwBvAC0AZwBlAG4AZQByAGkAYwAtAGYAbwBuAHQALQBmAGEAbQBpAGwAeQA6AHMAdwBpAHMAcwA7
AA0ACgAJAG0AcwBvAC0AZgBvAG4AdAAtAHAAaQB0AGMAaAA6AHYAYQByAGkAYQBiAGwAZQA7AA0A
CgAJAG0AcwBvAC0AZgBvAG4AdAAtAHMAaQBnAG4AYQB0AHUAcgBlADoALQAyADEANAA3ADQAOAAz
ADAAMAAxACAANwAxADgAMgAyADQANAA2ADQAIAAyADIAIAAwACAAMgA2ADIAMQA3ADUAIAAwADsA
fQANAAoAQABmAG8AbgB0AC0AZgBhAGMAZQANAAoACQB7AGYAbwBuAHQALQBmAGEAbQBpAGwAeQA6
ACIATQBpAGMAcgBvAHMAbwBmAHQAIABZAGEASABlAGkAIABMAGkAZwBoAHQAIgA7AA0ACgAJAHAA
YQBuAG8AcwBlAC0AMQA6ADIAIAAxADEAIAA1ACAAMgAgADQAIAAyACAANAAgADIAIAAyACAAMwA7
AA0ACgAJAG0AcwBvAC0AZgBvAG4AdAAtAGMAaABhAHIAcwBlAHQAOgAxADMANAA7AA0ACgAJAG0A
cwBvAC0AZwBlAG4AZQByAGkAYwAtAGYAbwBuAHQALQBmAGEAbQBpAGwAeQA6AHMAdwBpAHMAcwA7
AA0ACgAJAG0AcwBvAC0AZgBvAG4AdAAtAHAAaQB0AGMAaAA6AHYAYQByAGkAYQBiAGwAZQA7AA0A
CgAJAG0AcwBvAC0AZgBvAG4AdAAtAHMAaQBnAG4AYQB0AHUAcgBlADoALQAyADEANAA3ADQAOAAz
ADAAMAAxACAANwAxADgAMgAwADkAMAA0ADAAIAAyADIAIAAwACAAMgA2ADIAMQA3ADUAIAAwADsA
fQANAAoAQABmAG8AbgB0AC0AZgBhAGMAZQANAAoACQB7AGYAbwBuAHQALQBmAGEAbQBpAGwAeQA6
ACIAXABAAE0AaQBjAHIAbwBzAG8AZgB0ACAAWQBhAEgAZQBpACAATABpAGcAaAB0ACIAOwANAAoA
CQBwAGEAbgBvAHMAZQAtADEAOgAyACAAMQAxACAANQAgADIAIAA0ACAAMgAgADQAIAAyACAAMgAg
ADMAOwANAAoACQBtAHMAbwAtAGYAbwBuAHQALQBjAGgAYQByAHMAZQB0ADoAMQAzADQAOwANAAoA
CQBtAHMAbwAtAGcAZQBuAGUAcgBpAGMALQBmAG8AbgB0AC0AZgBhAG0AaQBsAHkAOgBzAHcAaQBz
AHMAOwANAAoACQBtAHMAbwAtAGYAbwBuAHQALQBwAGkAdABjAGgAOgB2AGEAcgBpAGEAYgBsAGUA
OwANAAoACQBtAHMAbwAtAGYAbwBuAHQALQBzAGkAZwBuAGEAdAB1AHIAZQA6AC0AMgAxADQANwA0
ADgAMwAwADAAMQAgADcAMQA4ADIAMAA5ADAANAAwACAAMgAyACAAMAAgADIANgAyADEANwA1ACAA
MAA7AH0ADQAKAEAAZgBvAG4AdAAtAGYAYQBjAGUADQAKAAkAewBmAG8AbgB0AC0AZgBhAG0AaQBs
AHkAOgAiAE0AaQBjAHIAbwBzAG8AZgB0ACAAWQBhAEgAZQBpACAAVQBJACAATABpAGcAaAB0ACIA
OwANAAoACQBwAGEAbgBvAHMAZQAtADEAOgAyACAAMQAxACAANQAgADIAIAA0ACAAMgAgADQAIAAy
ACAAMgAgADMAOwANAAoACQBtAHMAbwAtAGYAbwBuAHQALQBjAGgAYQByAHMAZQB0ADoAMQAzADQA
OwANAAoACQBtAHMAbwAtAGcAZQBuAGUAcgBpAGMALQBmAG8AbgB0AC0AZgBhAG0AaQBsAHkAOgBz
AHcAaQBzAHMAOwANAAoACQBtAHMAbwAtAGYAbwBuAHQALQBwAGkAdABjAGgAOgB2AGEAcgBpAGEA
YgBsAGUAOwANAAoACQBtAHMAbwAtAGYAbwBuAHQALQBzAGkAZwBuAGEAdAB1AHIAZQA6AC0AMgAx
ADQANwA0ADgAMwAwADAAMQAgADcAMQA4ADIAMAA5ADAANAAwACAAMgAyACAAMAAgADIANgAyADEA
NwA1ACAAMAA7AH0ADQAKAEAAZgBvAG4AdAAtAGYAYQBjAGUADQAKAAkAewBmAG8AbgB0AC0AZgBh
AG0AaQBsAHkAOgAiAFwAQABNAGkAYwByAG8AcwBvAGYAdAAgAFkAYQBIAGUAaQAgAFUASQAgAEwA
aQBnAGgAdAAiADsADQAKAAkAcABhAG4AbwBzAGUALQAxADoAMgAgADEAMQAgADUAIAAyACAANAAg
ADIAIAA0ACAAMgAgADIAIAAzADsADQAKAAkAbQBzAG8ALQBmAG8AbgB0AC0AYwBoAGEAcgBzAGUA
dAA6ADEAMwA0ADsADQAKAAkAbQBzAG8ALQBnAGUAbgBlAHIAaQBjAC0AZgBvAG4AdAAtAGYAYQBt
AGkAbAB5ADoAcwB3AGkAcwBzADsADQAKAAkAbQBzAG8ALQBmAG8AbgB0AC0AcABpAHQAYwBoADoA
dgBhAHIAaQBhAGIAbABlADsADQAKAAkAbQBzAG8ALQBmAG8AbgB0AC0AcwBpAGcAbgBhAHQAdQBy
AGUAOgAtADIAMQA0ADcANAA4ADMAMAAwADEAIAA3ADEAOAAyADAAOQAwADQAMAAgADIAMgAgADAA
IAAyADYAMgAxADcANQAgADAAOwB9AA0ACgBAAGYAbwBuAHQALQBmAGEAYwBlAA0ACgAJAHsAZgBv
AG4AdAAtAGYAYQBtAGkAbAB5ADoAIgBNAGkAYwByAG8AcwBvAGYAdAAgAFkAaQAgAEIAYQBpAHQA
aQAiADsADQAKAAkAcABhAG4AbwBzAGUALQAxADoAMwAgADAAIAA1ACAAMAAgADAAIAAwACAAMAAg
ADAAIAAwACAAMAA7AA0ACgAJAG0AcwBvAC0AZgBvAG4AdAAtAGMAaABhAHIAcwBlAHQAOgAwADsA
DQAKAAkAbQBzAG8ALQBnAGUAbgBlAHIAaQBjAC0AZgBvAG4AdAAtAGYAYQBtAGkAbAB5ADoAcwBj
AHIAaQBwAHQAOwANAAoACQBtAHMAbwAtAGYAbwBuAHQALQBwAGkAdABjAGgAOgB2AGEAcgBpAGEA
YgBsAGUAOwANAAoACQBtAHMAbwAtAGYAbwBuAHQALQBzAGkAZwBuAGEAdAB1AHIAZQA6AC0AMgAx
ADQANwA0ADgAMwA2ADQANQAgADYANgA1ADYAMgAgADUAMgA0ADIAOQAwACAAMAAgADEAIAAwADsA
fQANAAoAQABmAG8AbgB0AC0AZgBhAGMAZQANAAoACQB7AGYAbwBuAHQALQBmAGEAbQBpAGwAeQA6
ACIAXABAAE0AaQBuAGcATABpAFUALQBFAHgAdABCACIAOwANAAoACQBwAGEAbgBvAHMAZQAtADEA
OgAyACAAMgAgADUAIAAwACAAMAAgADAAIAAwACAAMAAgADAAIAAwADsADQAKAAkAbQBzAG8ALQBm
AG8AbgB0AC0AYwBoAGEAcgBzAGUAdAA6ADEAMwA2ADsADQAKAAkAbQBzAG8ALQBnAGUAbgBlAHIA
aQBjAC0AZgBvAG4AdAAtAGYAYQBtAGkAbAB5ADoAcgBvAG0AYQBuADsADQAKAAkAbQBzAG8ALQBm
AG8AbgB0AC0AcABpAHQAYwBoADoAdgBhAHIAaQBhAGIAbABlADsADQAKAAkAbQBzAG8ALQBmAG8A
bgB0AC0AcwBpAGcAbgBhAHQAdQByAGUAOgAtADIAMQA0ADcANAA4ADMANgAwADEAIAAxADYAOAAy
ADkANgA0ADUANgAgADEANgAgADAAIAAxADAANAA4ADUANwA3ACAAMAA7AH0ADQAKAEAAZgBvAG4A
dAAtAGYAYQBjAGUADQAKAAkAewBmAG8AbgB0AC0AZgBhAG0AaQBsAHkAOgBQAE0AaQBuAGcATABp
AFUALQBFAHgAdABCADsADQAKAAkAcABhAG4AbwBzAGUALQAxADoAMgAgADIAIAA1ACAAMAAgADAA
IAAwACAAMAAgADAAIAAwACAAMAA7AA0ACgAJAG0AcwBvAC0AZgBvAG4AdAAtAGMAaABhAHIAcwBl
AHQAOgAxADMANgA7AA0ACgAJAG0AcwBvAC0AZwBlAG4AZQByAGkAYwAtAGYAbwBuAHQALQBmAGEA
bQBpAGwAeQA6AHIAbwBtAGEAbgA7AA0ACgAJAG0AcwBvAC0AZgBvAG4AdAAtAHAAaQB0AGMAaAA6
AHYAYQByAGkAYQBiAGwAZQA7AA0ACgAJAG0AcwBvAC0AZgBvAG4AdAAtAHMAaQBnAG4AYQB0AHUA
cgBlADoALQAyADEANAA3ADQAOAAzADYAMAAxACAAMQA2ADgAMgA5ADYANAA1ADYAIAAxADYAIAAw
ACAAMQAwADQAOAA1ADcANwAgADAAOwB9AA0ACgBAAGYAbwBuAHQALQBmAGEAYwBlAA0ACgAJAHsA
ZgBvAG4AdAAtAGYAYQBtAGkAbAB5ADoAIgBcAEAAUABNAGkAbgBnAEwAaQBVAC0ARQB4AHQAQgAi
ADsADQAKAAkAcABhAG4AbwBzAGUALQAxADoAMgAgADIAIAA1ACAAMAAgADAAIAAwACAAMAAgADAA
IAAwACAAMAA7AA0ACgAJAG0AcwBvAC0AZgBvAG4AdAAtAGMAaABhAHIAcwBlAHQAOgAxADMANgA7
AA0ACgAJAG0AcwBvAC0AZwBlAG4AZQByAGkAYwAtAGYAbwBuAHQALQBmAGEAbQBpAGwAeQA6AHIA
bwBtAGEAbgA7AA0ACgAJAG0AcwBvAC0AZgBvAG4AdAAtAHAAaQB0AGMAaAA6AHYAYQByAGkAYQBi
AGwAZQA7AA0ACgAJAG0AcwBvAC0AZgBvAG4AdAAtAHMAaQBnAG4AYQB0AHUAcgBlADoALQAyADEA
NAA3ADQAOAAzADYAMAAxACAAMQA2ADgAMgA5ADYANAA1ADYAIAAxADYAIAAwACAAMQAwADQAOAA1
ADcANwAgADAAOwB9AA0ACgBAAGYAbwBuAHQALQBmAGEAYwBlAA0ACgAJAHsAZgBvAG4AdAAtAGYA
YQBtAGkAbAB5ADoATQBpAG4AZwBMAGkAVQBfAEgASwBTAEMAUwAtAEUAeAB0AEIAOwANAAoACQBw
AGEAbgBvAHMAZQAtADEAOgAyACAAMgAgADUAIAAwACAAMAAgADAAIAAwACAAMAAgADAAIAAwADsA
DQAKAAkAbQBzAG8ALQBmAG8AbgB0AC0AYwBoAGEAcgBzAGUAdAA6ADEAMwA2ADsADQAKAAkAbQBz
AG8ALQBnAGUAbgBlAHIAaQBjAC0AZgBvAG4AdAAtAGYAYQBtAGkAbAB5ADoAcgBvAG0AYQBuADsA
DQAKAAkAbQBzAG8ALQBmAG8AbgB0AC0AcABpAHQAYwBoADoAdgBhAHIAaQBhAGIAbABlADsADQAK
AAkAbQBzAG8ALQBmAG8AbgB0AC0AcwBpAGcAbgBhAHQAdQByAGUAOgAtADIAMQA0ADcANAA4ADMA
NgAwADEAIAAxADYAOAAyADkANgA0ADUANgAgADEANgAgADAAIAAxADAANAA4ADUANwA3ACAAMAA7
AH0ADQAKAEAAZgBvAG4AdAAtAGYAYQBjAGUADQAKAAkAewBmAG8AbgB0AC0AZgBhAG0AaQBsAHkA
OgAiAFwAQABNAGkAbgBnAEwAaQBVAF8ASABLAFMAQwBTAC0ARQB4AHQAQgAiADsADQAKAAkAcABh
AG4AbwBzAGUALQAxADoAMgAgADIAIAA1ACAAMAAgADAAIAAwACAAMAAgADAAIAAwACAAMAA7AA0A
CgAJAG0AcwBvAC0AZgBvAG4AdAAtAGMAaABhAHIAcwBlAHQAOgAxADMANgA7AA0ACgAJAG0AcwBv
AC0AZwBlAG4AZQByAGkAYwAtAGYAbwBuAHQALQBmAGEAbQBpAGwAeQA6AHIAbwBtAGEAbgA7AA0A
CgAJAG0AcwBvAC0AZgBvAG4AdAAtAHAAaQB0AGMAaAA6AHYAYQByAGkAYQBiAGwAZQA7AA0ACgAJ
AG0AcwBvAC0AZgBvAG4AdAAtAHMAaQBnAG4AYQB0AHUAcgBlADoALQAyADEANAA3ADQAOAAzADYA
MAAxACAAMQA2ADgAMgA5ADYANAA1ADYAIAAxADYAIAAwACAAMQAwADQAOAA1ADcANwAgADAAOwB9
AA0ACgBAAGYAbwBuAHQALQBmAGEAYwBlAA0ACgAJAHsAZgBvAG4AdAAtAGYAYQBtAGkAbAB5ADoA
IgBNAG8AbgBnAG8AbABpAGEAbgAgAEIAYQBpAHQAaQAiADsADQAKAAkAcABhAG4AbwBzAGUALQAx
ADoAMwAgADAAIAA1ACAAMAAgADAAIAAwACAAMAAgADAAIAAwACAAMAA7AA0ACgAJAG0AcwBvAC0A
ZgBvAG4AdAAtAGMAaABhAHIAcwBlAHQAOgAwADsADQAKAAkAbQBzAG8ALQBnAGUAbgBlAHIAaQBj
AC0AZgBvAG4AdAAtAGYAYQBtAGkAbAB5ADoAcwBjAHIAaQBwAHQAOwANAAoACQBtAHMAbwAtAGYA
bwBuAHQALQBwAGkAdABjAGgAOgB2AGEAcgBpAGEAYgBsAGUAOwANAAoACQBtAHMAbwAtAGYAbwBu
AHQALQBzAGkAZwBuAGEAdAB1AHIAZQA6AC0AMgAxADQANwA0ADgAMwA2ADEAMwAgADAAIAAxADMA
MQAwADcAMgAgADAAIAAxACAAMAA7AH0ADQAKAEAAZgBvAG4AdAAtAGYAYQBjAGUADQAKAAkAewBm
AG8AbgB0AC0AZgBhAG0AaQBsAHkAOgAiAFwAQABNAFMAIABHAG8AdABoAGkAYwAiADsADQAKAAkA
cABhAG4AbwBzAGUALQAxADoAMgAgADEAMQAgADYAIAA5ACAANwAgADIAIAA1ACAAOAAgADIAIAA0
ADsADQAKAAkAbQBzAG8ALQBmAG8AbgB0AC0AYwBoAGEAcgBzAGUAdAA6ADEAMgA4ADsADQAKAAkA
bQBzAG8ALQBnAGUAbgBlAHIAaQBjAC0AZgBvAG4AdAAtAGYAYQBtAGkAbAB5ADoAbQBvAGQAZQBy
AG4AOwANAAoACQBtAHMAbwAtAGYAbwBuAHQALQBwAGkAdABjAGgAOgBmAGkAeABlAGQAOwANAAoA
CQBtAHMAbwAtAGYAbwBuAHQALQBzAGkAZwBuAGEAdAB1AHIAZQA6AC0ANQAzADYAOAA3ADAAMQA0
ADUAIAAxADcAOQAxADQAOQAxADUANwA5ACAAMQAzADQAMgAxADcANwA0ADYAIAAwACAAMQAzADEA
MgAzADEAIAAwADsAfQANAAoAQABmAG8AbgB0AC0AZgBhAGMAZQANAAoACQB7AGYAbwBuAHQALQBm
AGEAbQBpAGwAeQA6ACIATQBTACAAVQBJACAARwBvAHQAaABpAGMAIgA7AA0ACgAJAHAAYQBuAG8A
cwBlAC0AMQA6ADIAIAAxADEAIAA2ACAAMAAgADcAIAAyACAANQAgADgAIAAyACAANAA7AA0ACgAJ
AG0AcwBvAC0AZgBvAG4AdAAtAGMAaABhAHIAcwBlAHQAOgAxADIAOAA7AA0ACgAJAG0AcwBvAC0A
ZwBlAG4AZQByAGkAYwAtAGYAbwBuAHQALQBmAGEAbQBpAGwAeQA6AHMAdwBpAHMAcwA7AA0ACgAJ
AG0AcwBvAC0AZgBvAG4AdAAtAHAAaQB0AGMAaAA6AHYAYQByAGkAYQBiAGwAZQA7AA0ACgAJAG0A
cwBvAC0AZgBvAG4AdAAtAHMAaQBnAG4AYQB0AHUAcgBlADoALQA1ADMANgA4ADcAMAAxADQANQAg
ADEANwA5ADEANAA5ADEANQA3ADkAIAAxADMANAAyADEANwA3ADQANgAgADAAIAAxADMAMQAyADMA
MQAgADAAOwB9AA0ACgBAAGYAbwBuAHQALQBmAGEAYwBlAA0ACgAJAHsAZgBvAG4AdAAtAGYAYQBt
AGkAbAB5ADoAIgBcAEAATQBTACAAVQBJACAARwBvAHQAaABpAGMAIgA7AA0ACgAJAHAAYQBuAG8A
cwBlAC0AMQA6ADIAIAAxADEAIAA2ACAAMAAgADcAIAAyACAANQAgADgAIAAyACAANAA7AA0ACgAJ
AG0AcwBvAC0AZgBvAG4AdAAtAGMAaABhAHIAcwBlAHQAOgAxADIAOAA7AA0ACgAJAG0AcwBvAC0A
ZwBlAG4AZQByAGkAYwAtAGYAbwBuAHQALQBmAGEAbQBpAGwAeQA6AHMAdwBpAHMAcwA7AA0ACgAJ
AG0AcwBvAC0AZgBvAG4AdAAtAHAAaQB0AGMAaAA6AHYAYQByAGkAYQBiAGwAZQA7AA0ACgAJAG0A
cwBvAC0AZgBvAG4AdAAtAHMAaQBnAG4AYQB0AHUAcgBlADoALQA1ADMANgA4ADcAMAAxADQANQAg
ADEANwA5ADEANAA5ADEANQA3ADkAIAAxADMANAAyADEANwA3ADQANgAgADAAIAAxADMAMQAyADMA
MQAgADAAOwB9AA0ACgBAAGYAbwBuAHQALQBmAGEAYwBlAA0ACgAJAHsAZgBvAG4AdAAtAGYAYQBt
AGkAbAB5ADoAIgBNAFMAIABQAEcAbwB0AGgAaQBjACIAOwANAAoACQBwAGEAbgBvAHMAZQAtADEA
OgAyACAAMQAxACAANgAgADAAIAA3ACAAMgAgADUAIAA4ACAAMgAgADQAOwANAAoACQBtAHMAbwAt
AGYAbwBuAHQALQBjAGgAYQByAHMAZQB0ADoAMQAyADgAOwANAAoACQBtAHMAbwAtAGcAZQBuAGUA
cgBpAGMALQBmAG8AbgB0AC0AZgBhAG0AaQBsAHkAOgBzAHcAaQBzAHMAOwANAAoACQBtAHMAbwAt
AGYAbwBuAHQALQBwAGkAdABjAGgAOgB2AGEAcgBpAGEAYgBsAGUAOwANAAoACQBtAHMAbwAtAGYA
bwBuAHQALQBzAGkAZwBuAGEAdAB1AHIAZQA6AC0ANQAzADYAOAA3ADAAMQA0ADUAIAAxADcAOQAx
ADQAOQAxADUANwA5ACAAMQAzADQAMgAxADcANwA0ADYAIAAwACAAMQAzADEAMgAzADEAIAAwADsA
fQANAAoAQABmAG8AbgB0AC0AZgBhAGMAZQANAAoACQB7AGYAbwBuAHQALQBmAGEAbQBpAGwAeQA6
ACIAXABAAE0AUwAgAFAARwBvAHQAaABpAGMAIgA7AA0ACgAJAHAAYQBuAG8AcwBlAC0AMQA6ADIA
IAAxADEAIAA2ACAAMAAgADcAIAAyACAANQAgADgAIAAyACAANAA7AA0ACgAJAG0AcwBvAC0AZgBv
AG4AdAAtAGMAaABhAHIAcwBlAHQAOgAxADIAOAA7AA0ACgAJAG0AcwBvAC0AZwBlAG4AZQByAGkA
YwAtAGYAbwBuAHQALQBmAGEAbQBpAGwAeQA6AHMAdwBpAHMAcwA7AA0ACgAJAG0AcwBvAC0AZgBv
AG4AdAAtAHAAaQB0AGMAaAA6AHYAYQByAGkAYQBiAGwAZQA7AA0ACgAJAG0AcwBvAC0AZgBvAG4A
dAAtAHMAaQBnAG4AYQB0AHUAcgBlADoALQA1ADMANgA4ADcAMAAxADQANQAgADEANwA5ADEANAA5
ADEANQA3ADkAIAAxADMANAAyADEANwA3ADQANgAgADAAIAAxADMAMQAyADMAMQAgADAAOwB9AA0A
CgBAAGYAbwBuAHQALQBmAGEAYwBlAA0ACgAJAHsAZgBvAG4AdAAtAGYAYQBtAGkAbAB5ADoAIgBN
AFYAIABCAG8AbABpACIAOwANAAoACQBwAGEAbgBvAHMAZQAtADEAOgAyACAAMAAgADUAIAAwACAA
MwAgADIAIAAwACAAOQAgADAAIAAwADsADQAKAAkAbQBzAG8ALQBmAG8AbgB0AC0AYwBoAGEAcgBz
AGUAdAA6ADAAOwANAAoACQBtAHMAbwAtAGcAZQBuAGUAcgBpAGMALQBmAG8AbgB0AC0AZgBhAG0A
aQBsAHkAOgBhAHUAdABvADsADQAKAAkAbQBzAG8ALQBmAG8AbgB0AC0AcABpAHQAYwBoADoAdgBh
AHIAaQBhAGIAbABlADsADQAKAAkAbQBzAG8ALQBmAG8AbgB0AC0AcwBpAGcAbgBhAHQAdQByAGUA
OgAzACAAMAAgADIANQA2ACAAMAAgADEAIAAwADsAfQANAAoAQABmAG8AbgB0AC0AZgBhAGMAZQAN
AAoACQB7AGYAbwBuAHQALQBmAGEAbQBpAGwAeQA6ACIATQB5AGEAbgBtAGEAcgAgAFQAZQB4AHQA
IgA7AA0ACgAJAHAAYQBuAG8AcwBlAC0AMQA6ADIAIAAxADEAIAA1ACAAMgAgADQAIAAyACAANAAg
ADIAIAAyACAAMwA7AA0ACgAJAG0AcwBvAC0AZgBvAG4AdAAtAGMAaABhAHIAcwBlAHQAOgAwADsA
DQAKAAkAbQBzAG8ALQBnAGUAbgBlAHIAaQBjAC0AZgBvAG4AdAAtAGYAYQBtAGkAbAB5ADoAcwB3
AGkAcwBzADsADQAKAAkAbQBzAG8ALQBmAG8AbgB0AC0AcABpAHQAYwBoADoAdgBhAHIAaQBhAGIA
bABlADsADQAKAAkAbQBzAG8ALQBmAG8AbgB0AC0AcwBpAGcAbgBhAHQAdQByAGUAOgAtADIAMQA0
ADcANAA4ADMANgA0ADUAIAAwACAAMQAwADIANAAgADAAIAAxACAAMAA7AH0ADQAKAEAAZgBvAG4A
dAAtAGYAYQBjAGUADQAKAAkAewBmAG8AbgB0AC0AZgBhAG0AaQBsAHkAOgAiAE4AaQByAG0AYQBs
AGEAIABVAEkAIgA7AA0ACgAJAHAAYQBuAG8AcwBlAC0AMQA6ADIAIAAxADEAIAA1ACAAMgAgADQA
IAAyACAANAAgADIAIAAyACAAMwA7AA0ACgAJAG0AcwBvAC0AZgBvAG4AdAAtAGMAaABhAHIAcwBl
AHQAOgAwADsADQAKAAkAbQBzAG8ALQBnAGUAbgBlAHIAaQBjAC0AZgBvAG4AdAAtAGYAYQBtAGkA
bAB5ADoAcwB3AGkAcwBzADsADQAKAAkAbQBzAG8ALQBmAG8AbgB0AC0AcABpAHQAYwBoADoAdgBh
AHIAaQBhAGIAbABlADsADQAKAAkAbQBzAG8ALQBmAG8AbgB0AC0AcwBpAGcAbgBhAHQAdQByAGUA
OgAtADIAMQAzADAANwAzADkAMQA2ADUAIAAzADMANQA1ADQANQAwADYAIAA1ADEAMgAgADAAIAAx
ACAAMAA7AH0ADQAKAEAAZgBvAG4AdAAtAGYAYQBjAGUADQAKAAkAewBmAG8AbgB0AC0AZgBhAG0A
aQBsAHkAOgAiAE4AaQByAG0AYQBsAGEAIABVAEkAIABTAGUAbQBpAGwAaQBnAGgAdAAiADsADQAK
AAkAcABhAG4AbwBzAGUALQAxADoAMgAgADEAMQAgADQAIAAyACAANAAgADIAIAA0ACAAMgAgADIA
IAAzADsADQAKAAkAbQBzAG8ALQBmAG8AbgB0AC0AYwBoAGEAcgBzAGUAdAA6ADAAOwANAAoACQBt
AHMAbwAtAGcAZQBuAGUAcgBpAGMALQBmAG8AbgB0AC0AZgBhAG0AaQBsAHkAOgBzAHcAaQBzAHMA
OwANAAoACQBtAHMAbwAtAGYAbwBuAHQALQBwAGkAdABjAGgAOgB2AGEAcgBpAGEAYgBsAGUAOwAN
AAoACQBtAHMAbwAtAGYAbwBuAHQALQBzAGkAZwBuAGEAdAB1AHIAZQA6AC0AMgAxADMAMAA3ADMA
OQAxADYANQAgADMAMwA1ADUANAA1ADAANgAgADUAMQAyACAAMAAgADEAIAAwADsAfQANAAoAQABm
AG8AbgB0AC0AZgBhAGMAZQANAAoACQB7AGYAbwBuAHQALQBmAGEAbQBpAGwAeQA6ACIAUABhAGwA
YQB0AGkAbgBvACAATABpAG4AbwB0AHkAcABlACIAOwANAAoACQBwAGEAbgBvAHMAZQAtADEAOgAy
ACAANAAgADUAIAAyACAANQAgADUAIAA1ACAAMwAgADMAIAA0ADsADQAKAAkAbQBzAG8ALQBmAG8A
bgB0AC0AYwBoAGEAcgBzAGUAdAA6ADIAMAA0ADsADQAKAAkAbQBzAG8ALQBnAGUAbgBlAHIAaQBj
AC0AZgBvAG4AdAAtAGYAYQBtAGkAbAB5ADoAcgBvAG0AYQBuADsADQAKAAkAbQBzAG8ALQBmAG8A
bgB0AC0AcABpAHQAYwBoADoAdgBhAHIAaQBhAGIAbABlADsADQAKAAkAbQBzAG8ALQBmAG8AbgB0
AC0AcwBpAGcAbgBhAHQAdQByAGUAOgAtADUAMwA2ADgANwAwADIANgA1ACAAMQAwADcAMwA3ADQA
MQA4ADQAMwAgADAAIAAwACAANAAxADUAIAAwADsAfQANAAoAQABmAG8AbgB0AC0AZgBhAGMAZQAN
AAoACQB7AGYAbwBuAHQALQBmAGEAbQBpAGwAeQA6ACIAUwBlAGcAbwBlACAATQBEAEwAMgAgAEEA
cwBzAGUAdABzACIAOwANAAoACQBwAGEAbgBvAHMAZQAtADEAOgA1ACAAMQAwACAAMQAgADIAIAAx
ACAAMQAgADEAIAAxACAAMQAgADEAOwANAAoACQBtAHMAbwAtAGYAbwBuAHQALQBjAGgAYQByAHMA
ZQB0ADoAMAA7AA0ACgAJAG0AcwBvAC0AZwBlAG4AZQByAGkAYwAtAGYAbwBuAHQALQBmAGEAbQBp
AGwAeQA6AHIAbwBtAGEAbgA7AA0ACgAJAG0AcwBvAC0AZgBvAG4AdAAtAHAAaQB0AGMAaAA6AHYA
YQByAGkAYQBiAGwAZQA7AA0ACgAJAG0AcwBvAC0AZgBvAG4AdAAtAHMAaQBnAG4AYQB0AHUAcgBl
ADoAMwAgADIANgA4ADQAMwA1ADQANQA2ACAAMAAgADAAIAAxACAAMAA7AH0ADQAKAEAAZgBvAG4A
dAAtAGYAYQBjAGUADQAKAAkAewBmAG8AbgB0AC0AZgBhAG0AaQBsAHkAOgAiAFMAZQBnAG8AZQAg
AFAAcgBpAG4AdAAiADsADQAKAAkAcABhAG4AbwBzAGUALQAxADoAMgAgADAAIAA2ACAAMAAgADAA
IAAwACAAMAAgADAAIAAwACAAMAA7AA0ACgAJAG0AcwBvAC0AZgBvAG4AdAAtAGMAaABhAHIAcwBl
AHQAOgAyADAANAA7AA0ACgAJAG0AcwBvAC0AZwBlAG4AZQByAGkAYwAtAGYAbwBuAHQALQBmAGEA
bQBpAGwAeQA6AGEAdQB0AG8AOwANAAoACQBtAHMAbwAtAGYAbwBuAHQALQBwAGkAdABjAGgAOgB2
AGEAcgBpAGEAYgBsAGUAOwANAAoACQBtAHMAbwAtAGYAbwBuAHQALQBzAGkAZwBuAGEAdAB1AHIA
ZQA6ADYANQA1ACAAMAAgADAAIAAwACAAMQA1ADkAIAAwADsAfQANAAoAQABmAG8AbgB0AC0AZgBh
AGMAZQANAAoACQB7AGYAbwBuAHQALQBmAGEAbQBpAGwAeQA6ACIAUwBlAGcAbwBlACAAUwBjAHIA
aQBwAHQAIgA7AA0ACgAJAHAAYQBuAG8AcwBlAC0AMQA6ADIAIAAxADEAIAA1ACAANAAgADIAIAAw
ACAAMAAgADAAIAAwACAAMwA7AA0ACgAJAG0AcwBvAC0AZgBvAG4AdAAtAGMAaABhAHIAcwBlAHQA
OgAyADAANAA7AA0ACgAJAG0AcwBvAC0AZwBlAG4AZQByAGkAYwAtAGYAbwBuAHQALQBmAGEAbQBp
AGwAeQA6AHMAYwByAGkAcAB0ADsADQAKAAkAbQBzAG8ALQBmAG8AbgB0AC0AcABpAHQAYwBoADoA
dgBhAHIAaQBhAGIAbABlADsADQAKAAkAbQBzAG8ALQBmAG8AbgB0AC0AcwBpAGcAbgBhAHQAdQBy
AGUAOgA2ADUANQAgADAAIAAwACAAMAAgADEANQA5ACAAMAA7AH0ADQAKAEAAZgBvAG4AdAAtAGYA
YQBjAGUADQAKAAkAewBmAG8AbgB0AC0AZgBhAG0AaQBsAHkAOgAiAFMAZQBnAG8AZQAgAFUASQAi
ADsADQAKAAkAcABhAG4AbwBzAGUALQAxADoAMgAgADEAMQAgADUAIAAyACAANAAgADIAIAA0ACAA
MgAgADIAIAAzADsADQAKAAkAbQBzAG8ALQBmAG8AbgB0AC0AYwBoAGEAcgBzAGUAdAA6ADIAMAA0
ADsADQAKAAkAbQBzAG8ALQBnAGUAbgBlAHIAaQBjAC0AZgBvAG4AdAAtAGYAYQBtAGkAbAB5ADoA
cwB3AGkAcwBzADsADQAKAAkAbQBzAG8ALQBmAG8AbgB0AC0AcABpAHQAYwBoADoAdgBhAHIAaQBh
AGIAbABlADsADQAKAAkAbQBzAG8ALQBmAG8AbgB0AC0AcwBpAGcAbgBhAHQAdQByAGUAOgAtADQA
NgA5ADcANQAwADAAMQA3ACAALQAxADAANwAzADYAOAAzADMAMgA5ACAAOQAgADAAIAA1ADEAMQAg
ADAAOwB9AA0ACgBAAGYAbwBuAHQALQBmAGEAYwBlAA0ACgAJAHsAZgBvAG4AdAAtAGYAYQBtAGkA
bAB5ADoAIgBTAGUAZwBvAGUAIABVAEkAIABCAGwAYQBjAGsAIgA7AA0ACgAJAHAAYQBuAG8AcwBl
AC0AMQA6ADIAIAAxADEAIAAxADAAIAAyACAANAAgADIAIAA0ACAAMgAgADIAIAAzADsADQAKAAkA
bQBzAG8ALQBmAG8AbgB0AC0AYwBoAGEAcgBzAGUAdAA6ADIAMAA0ADsADQAKAAkAbQBzAG8ALQBn
AGUAbgBlAHIAaQBjAC0AZgBvAG4AdAAtAGYAYQBtAGkAbAB5ADoAcwB3AGkAcwBzADsADQAKAAkA
bQBzAG8ALQBmAG8AbgB0AC0AcABpAHQAYwBoADoAdgBhAHIAaQBhAGIAbABlADsADQAKAAkAbQBz
AG8ALQBmAG8AbgB0AC0AcwBpAGcAbgBhAHQAdQByAGUAOgAtADUAMwA2ADgANwAwADEANAA1ACAA
MQAwADcAMwA4ADAAMAAzADEAOQAgADMAMwAgADAAIAA0ADEANQAgADAAOwB9AA0ACgBAAGYAbwBu
AHQALQBmAGEAYwBlAA0ACgAJAHsAZgBvAG4AdAAtAGYAYQBtAGkAbAB5ADoAIgBTAGUAZwBvAGUA
IABVAEkAIABFAG0AbwBqAGkAIgA7AA0ACgAJAHAAYQBuAG8AcwBlAC0AMQA6ADIAIAAxADEAIAA1
ACAAMgAgADQAIAAyACAANAAgADIAIAAyACAAMwA7AA0ACgAJAG0AcwBvAC0AZgBvAG4AdAAtAGMA
aABhAHIAcwBlAHQAOgAwADsADQAKAAkAbQBzAG8ALQBnAGUAbgBlAHIAaQBjAC0AZgBvAG4AdAAt
AGYAYQBtAGkAbAB5ADoAcwB3AGkAcwBzADsADQAKAAkAbQBzAG8ALQBmAG8AbgB0AC0AcABpAHQA
YwBoADoAdgBhAHIAaQBhAGIAbABlADsADQAKAAkAbQBzAG8ALQBmAG8AbgB0AC0AcwBpAGcAbgBh
AHQAdQByAGUAOgAzACAAMwAzADUANQA0ADQAMwAyACAAMAAgADAAIAAxACAAMAA7AH0ADQAKAEAA
ZgBvAG4AdAAtAGYAYQBjAGUADQAKAAkAewBmAG8AbgB0AC0AZgBhAG0AaQBsAHkAOgAiAFMAZQBn
AG8AZQAgAFUASQAgAEgAaQBzAHQAbwByAGkAYwAiADsADQAKAAkAcABhAG4AbwBzAGUALQAxADoA
MgAgADEAMQAgADUAIAAyACAANAAgADIAIAA0ACAAMgAgADIAIAAzADsADQAKAAkAbQBzAG8ALQBm
AG8AbgB0AC0AYwBoAGEAcgBzAGUAdAA6ADAAOwANAAoACQBtAHMAbwAtAGcAZQBuAGUAcgBpAGMA
LQBmAG8AbgB0AC0AZgBhAG0AaQBsAHkAOgBzAHcAaQBzAHMAOwANAAoACQBtAHMAbwAtAGYAbwBu
AHQALQBwAGkAdABjAGgAOgB2AGEAcgBpAGEAYgBsAGUAOwANAAoACQBtAHMAbwAtAGYAbwBuAHQA
LQBzAGkAZwBuAGEAdAB1AHIAZQA6AC0AMgAxADQANwA0ADgAMwAxADUAMwAgADMAMwA1ADUANAA0
ADMANAAgADYAMwA0ADAANwAzADYAIAAwACAAMQAgADAAOwB9AA0ACgBAAGYAbwBuAHQALQBmAGEA
YwBlAA0ACgAJAHsAZgBvAG4AdAAtAGYAYQBtAGkAbAB5ADoAIgBTAGUAZwBvAGUAIABVAEkAIABM
AGkAZwBoAHQAIgA7AA0ACgAJAHAAYQBuAG8AcwBlAC0AMQA6ADIAIAAxADEAIAA1ACAAMgAgADQA
IAAyACAANAAgADIAIAAyACAAMwA7AA0ACgAJAG0AcwBvAC0AZgBvAG4AdAAtAGMAaABhAHIAcwBl
AHQAOgAyADAANAA7AA0ACgAJAG0AcwBvAC0AZwBlAG4AZQByAGkAYwAtAGYAbwBuAHQALQBmAGEA
bQBpAGwAeQA6AHMAdwBpAHMAcwA7AA0ACgAJAG0AcwBvAC0AZgBvAG4AdAAtAHAAaQB0AGMAaAA6
AHYAYQByAGkAYQBiAGwAZQA7AA0ACgAJAG0AcwBvAC0AZgBvAG4AdAAtAHMAaQBnAG4AYQB0AHUA
cgBlADoALQA0ADYAOQA3ADUAMAAwADEANwAgAC0AMQAwADcAMwA2ADgAMwAzADIAOQAgADkAIAAw
ACAANQAxADEAIAAwADsAfQANAAoAQABmAG8AbgB0AC0AZgBhAGMAZQANAAoACQB7AGYAbwBuAHQA
LQBmAGEAbQBpAGwAeQA6ACIAUwBlAGcAbwBlACAAVQBJACAAUwBlAG0AaQBiAG8AbABkACIAOwAN
AAoACQBwAGEAbgBvAHMAZQAtADEAOgAyACAAMQAxACAANwAgADIAIAA0ACAAMgAgADQAIAAyACAA
MgAgADMAOwANAAoACQBtAHMAbwAtAGYAbwBuAHQALQBjAGgAYQByAHMAZQB0ADoAMgAwADQAOwAN
AAoACQBtAHMAbwAtAGcAZQBuAGUAcgBpAGMALQBmAG8AbgB0AC0AZgBhAG0AaQBsAHkAOgBzAHcA
aQBzAHMAOwANAAoACQBtAHMAbwAtAGYAbwBuAHQALQBwAGkAdABjAGgAOgB2AGEAcgBpAGEAYgBs
AGUAOwANAAoACQBtAHMAbwAtAGYAbwBuAHQALQBzAGkAZwBuAGEAdAB1AHIAZQA6AC0ANAA2ADkA
NwA1ADAAMAAxADcAIAAtADEAMAA3ADMANgA4ADMAMwAyADkAIAA5ACAAMAAgADUAMQAxACAAMAA7
AH0ADQAKAEAAZgBvAG4AdAAtAGYAYQBjAGUADQAKAAkAewBmAG8AbgB0AC0AZgBhAG0AaQBsAHkA
OgAiAFMAZQBnAG8AZQAgAFUASQAgAFMAZQBtAGkAbABpAGcAaAB0ACIAOwANAAoACQBwAGEAbgBv
AHMAZQAtADEAOgAyACAAMQAxACAANAAgADIAIAA0ACAAMgAgADQAIAAyACAAMgAgADMAOwANAAoA
CQBtAHMAbwAtAGYAbwBuAHQALQBjAGgAYQByAHMAZQB0ADoAMgAwADQAOwANAAoACQBtAHMAbwAt
AGcAZQBuAGUAcgBpAGMALQBmAG8AbgB0AC0AZgBhAG0AaQBsAHkAOgBzAHcAaQBzAHMAOwANAAoA
CQBtAHMAbwAtAGYAbwBuAHQALQBwAGkAdABjAGgAOgB2AGEAcgBpAGEAYgBsAGUAOwANAAoACQBt
AHMAbwAtAGYAbwBuAHQALQBzAGkAZwBuAGEAdAB1AHIAZQA6AC0ANAA2ADkANwA1ADAAMAAxADcA
IAAtADEAMAA3ADMANgA4ADMAMwAyADkAIAA5ACAAMAAgADUAMQAxACAAMAA7AH0ADQAKAEAAZgBv
AG4AdAAtAGYAYQBjAGUADQAKAAkAewBmAG8AbgB0AC0AZgBhAG0AaQBsAHkAOgAiAFMAZQBnAG8A
ZQAgAFUASQAgAFMAeQBtAGIAbwBsACIAOwANAAoACQBwAGEAbgBvAHMAZQAtADEAOgAyACAAMQAx
ACAANQAgADIAIAA0ACAAMgAgADQAIAAyACAAMgAgADMAOwANAAoACQBtAHMAbwAtAGYAbwBuAHQA
LQBjAGgAYQByAHMAZQB0ADoAMAA7AA0ACgAJAG0AcwBvAC0AZwBlAG4AZQByAGkAYwAtAGYAbwBu
AHQALQBmAGEAbQBpAGwAeQA6AHMAdwBpAHMAcwA7AA0ACgAJAG0AcwBvAC0AZgBvAG4AdAAtAHAA
aQB0AGMAaAA6AHYAYQByAGkAYQBiAGwAZQA7AA0ACgAJAG0AcwBvAC0AZgBvAG4AdAAtAHMAaQBn
AG4AYQB0AHUAcgBlADoALQAyADEANAA3ADQAOAAzADEANgA1ACAAMwAwADIAMAA1ADUANAAwADcA
IAAyADYAMgAxADQANAAgADAAIAAxACAAMAA7AH0ADQAKAEAAZgBvAG4AdAAtAGYAYQBjAGUADQAK
AAkAewBmAG8AbgB0AC0AZgBhAG0AaQBsAHkAOgAiAFwAQABTAGkAbQBTAHUAbgAiADsADQAKAAkA
cABhAG4AbwBzAGUALQAxADoAMgAgADEAIAA2ACAAMAAgADMAIAAxACAAMQAgADEAIAAxACAAMQA7
AA0ACgAJAG0AcwBvAC0AZgBvAG4AdAAtAGMAaABhAHIAcwBlAHQAOgAxADMANAA7AA0ACgAJAG0A
cwBvAC0AZwBlAG4AZQByAGkAYwAtAGYAbwBuAHQALQBmAGEAbQBpAGwAeQA6AGEAdQB0AG8AOwAN
AAoACQBtAHMAbwAtAGYAbwBuAHQALQBwAGkAdABjAGgAOgB2AGEAcgBpAGEAYgBsAGUAOwANAAoA
CQBtAHMAbwAtAGYAbwBuAHQALQBzAGkAZwBuAGEAdAB1AHIAZQA6ADMAIAA2ADgAMAA0ADYAMAAy
ADgAOAAgADIAMgAgADAAIAAyADYAMgAxADQANQAgADAAOwB9AA0ACgBAAGYAbwBuAHQALQBmAGEA
YwBlAA0ACgAJAHsAZgBvAG4AdAAtAGYAYQBtAGkAbAB5ADoATgBTAGkAbQBTAHUAbgA7AA0ACgAJ
AHAAYQBuAG8AcwBlAC0AMQA6ADIAIAAxACAANgAgADkAIAAzACAAMQAgADEAIAAxACAAMQAgADEA
OwANAAoACQBtAHMAbwAtAGYAbwBuAHQALQBjAGgAYQByAHMAZQB0ADoAMQAzADQAOwANAAoACQBt
AHMAbwAtAGcAZQBuAGUAcgBpAGMALQBmAG8AbgB0AC0AZgBhAG0AaQBsAHkAOgBtAG8AZABlAHIA
bgA7AA0ACgAJAG0AcwBvAC0AZgBvAG4AdAAtAHAAaQB0AGMAaAA6AGYAaQB4AGUAZAA7AA0ACgAJ
AG0AcwBvAC0AZgBvAG4AdAAtAHMAaQBnAG4AYQB0AHUAcgBlADoANgA0ADMAIAA2ADgAMAA0ADYA
MAAyADgAOAAgADIAMgAgADAAIAAyADYAMgAxADQANQAgADAAOwB9AA0ACgBAAGYAbwBuAHQALQBm
AGEAYwBlAA0ACgAJAHsAZgBvAG4AdAAtAGYAYQBtAGkAbAB5ADoAIgBcAEAATgBTAGkAbQBTAHUA
bgAiADsADQAKAAkAcABhAG4AbwBzAGUALQAxADoAMgAgADEAIAA2ACAAOQAgADMAIAAxACAAMQAg
ADEAIAAxACAAMQA7AA0ACgAJAG0AcwBvAC0AZgBvAG4AdAAtAGMAaABhAHIAcwBlAHQAOgAxADMA
NAA7AA0ACgAJAG0AcwBvAC0AZwBlAG4AZQByAGkAYwAtAGYAbwBuAHQALQBmAGEAbQBpAGwAeQA6
AG0AbwBkAGUAcgBuADsADQAKAAkAbQBzAG8ALQBmAG8AbgB0AC0AcABpAHQAYwBoADoAZgBpAHgA
ZQBkADsADQAKAAkAbQBzAG8ALQBmAG8AbgB0AC0AcwBpAGcAbgBhAHQAdQByAGUAOgA2ADQAMwAg
ADYAOAAwADQANgAwADIAOAA4ACAAMgAyACAAMAAgADIANgAyADEANAA1ACAAMAA7AH0ADQAKAEAA
ZgBvAG4AdAAtAGYAYQBjAGUADQAKAAkAewBmAG8AbgB0AC0AZgBhAG0AaQBsAHkAOgBTAGkAbQBT
AHUAbgAtAEUAeAB0AEIAOwANAAoACQBwAGEAbgBvAHMAZQAtADEAOgAyACAAMQAgADYAIAA5ACAA
NgAgADEAIAAxACAAMQAgADEAIAAxADsADQAKAAkAbQBzAG8ALQBmAG8AbgB0AC0AYwBoAGEAcgBz
AGUAdAA6ADEAMwA0ADsADQAKAAkAbQBzAG8ALQBnAGUAbgBlAHIAaQBjAC0AZgBvAG4AdAAtAGYA
YQBtAGkAbAB5ADoAbQBvAGQAZQByAG4AOwANAAoACQBtAHMAbwAtAGYAbwBuAHQALQBwAGkAdABj
AGgAOgBmAGkAeABlAGQAOwANAAoACQBtAHMAbwAtAGYAbwBuAHQALQBzAGkAZwBuAGEAdAB1AHIA
ZQA6ADMAIAAxADYAOAA2ADgAOQA2ADYANAAgADEANgAgADAAIAAyADYAMgAxADQANQAgADAAOwB9
AA0ACgBAAGYAbwBuAHQALQBmAGEAYwBlAA0ACgAJAHsAZgBvAG4AdAAtAGYAYQBtAGkAbAB5ADoA
IgBcAEAAUwBpAG0AUwB1AG4ALQBFAHgAdABCACIAOwANAAoACQBwAGEAbgBvAHMAZQAtADEAOgAy
ACAAMQAgADYAIAA5ACAANgAgADEAIAAxACAAMQAgADEAIAAxADsADQAKAAkAbQBzAG8ALQBmAG8A
bgB0AC0AYwBoAGEAcgBzAGUAdAA6ADEAMwA0ADsADQAKAAkAbQBzAG8ALQBnAGUAbgBlAHIAaQBj
AC0AZgBvAG4AdAAtAGYAYQBtAGkAbAB5ADoAbQBvAGQAZQByAG4AOwANAAoACQBtAHMAbwAtAGYA
bwBuAHQALQBwAGkAdABjAGgAOgBmAGkAeABlAGQAOwANAAoACQBtAHMAbwAtAGYAbwBuAHQALQBz
AGkAZwBuAGEAdAB1AHIAZQA6ADMAIAAxADYAOAA2ADgAOQA2ADYANAAgADEANgAgADAAIAAyADYA
MgAxADQANQAgADAAOwB9AA0ACgBAAGYAbwBuAHQALQBmAGEAYwBlAA0ACgAJAHsAZgBvAG4AdAAt
AGYAYQBtAGkAbAB5ADoAIgBTAGkAdABrAGEAIABTAG0AYQBsAGwAIgA7AA0ACgAJAHAAYQBuAG8A
cwBlAC0AMQA6ADIAIAAwACAANQAgADUAIAAwACAAMAAgADAAIAAyACAAMAAgADQAOwANAAoACQBt
AHMAbwAtAGYAbwBuAHQALQBjAGgAYQByAHMAZQB0ADoAMgAwADQAOwANAAoACQBtAHMAbwAtAGcA
ZQBuAGUAcgBpAGMALQBmAG8AbgB0AC0AZgBhAG0AaQBsAHkAOgBhAHUAdABvADsADQAKAAkAbQBz
AG8ALQBmAG8AbgB0AC0AcABpAHQAYwBoADoAdgBhAHIAaQBhAGIAbABlADsADQAKAAkAbQBzAG8A
LQBmAG8AbgB0AC0AcwBpAGcAbgBhAHQAdQByAGUAOgAtADEANgAxADAANgAxADEAOQA4ADUAIAAx
ADAANwAzADcANQAwADAAOQAxACAAMAAgADAAIAA0ADEANQAgADAAOwB9AA0ACgBAAGYAbwBuAHQA
LQBmAGEAYwBlAA0ACgAJAHsAZgBvAG4AdAAtAGYAYQBtAGkAbAB5ADoAIgBTAGkAdABrAGEAIABU
AGUAeAB0ACIAOwANAAoACQBwAGEAbgBvAHMAZQAtADEAOgAyACAAMAAgADUAIAA1ACAAMAAgADAA
IAAwACAAMgAgADAAIAA0ADsADQAKAAkAbQBzAG8ALQBmAG8AbgB0AC0AYwBoAGEAcgBzAGUAdAA6
ADIAMAA0ADsADQAKAAkAbQBzAG8ALQBnAGUAbgBlAHIAaQBjAC0AZgBvAG4AdAAtAGYAYQBtAGkA
bAB5ADoAYQB1AHQAbwA7AA0ACgAJAG0AcwBvAC0AZgBvAG4AdAAtAHAAaQB0AGMAaAA6AHYAYQBy
AGkAYQBiAGwAZQA7AA0ACgAJAG0AcwBvAC0AZgBvAG4AdAAtAHMAaQBnAG4AYQB0AHUAcgBlADoA
LQAxADYAMQAwADYAMQAxADkAOAA1ACAAMQAwADcAMwA3ADUAMAAwADkAMQAgADAAIAAwACAANAAx
ADUAIAAwADsAfQANAAoAQABmAG8AbgB0AC0AZgBhAGMAZQANAAoACQB7AGYAbwBuAHQALQBmAGEA
bQBpAGwAeQA6ACIAUwBpAHQAawBhACAAUwB1AGIAaABlAGEAZABpAG4AZwAiADsADQAKAAkAcABh
AG4AbwBzAGUALQAxADoAMgAgADAAIAA1ACAANQAgADAAIAAwACAAMAAgADIAIAAwACAANAA7AA0A
CgAJAG0AcwBvAC0AZgBvAG4AdAAtAGMAaABhAHIAcwBlAHQAOgAyADAANAA7AA0ACgAJAG0AcwBv
AC0AZwBlAG4AZQByAGkAYwAtAGYAbwBuAHQALQBmAGEAbQBpAGwAeQA6AGEAdQB0AG8AOwANAAoA
CQBtAHMAbwAtAGYAbwBuAHQALQBwAGkAdABjAGgAOgB2AGEAcgBpAGEAYgBsAGUAOwANAAoACQBt
AHMAbwAtAGYAbwBuAHQALQBzAGkAZwBuAGEAdAB1AHIAZQA6AC0AMQA2ADEAMAA2ADEAMQA5ADgA
NQAgADEAMAA3ADMANwA1ADAAMAA5ADEAIAAwACAAMAAgADQAMQA1ACAAMAA7AH0ADQAKAEAAZgBv
AG4AdAAtAGYAYQBjAGUADQAKAAkAewBmAG8AbgB0AC0AZgBhAG0AaQBsAHkAOgAiAFMAaQB0AGsA
YQAgAEgAZQBhAGQAaQBuAGcAIgA7AA0ACgAJAHAAYQBuAG8AcwBlAC0AMQA6ADIAIAAwACAANQAg
ADUAIAAwACAAMAAgADAAIAAyACAAMAAgADQAOwANAAoACQBtAHMAbwAtAGYAbwBuAHQALQBjAGgA
YQByAHMAZQB0ADoAMgAwADQAOwANAAoACQBtAHMAbwAtAGcAZQBuAGUAcgBpAGMALQBmAG8AbgB0
AC0AZgBhAG0AaQBsAHkAOgBhAHUAdABvADsADQAKAAkAbQBzAG8ALQBmAG8AbgB0AC0AcABpAHQA
YwBoADoAdgBhAHIAaQBhAGIAbABlADsADQAKAAkAbQBzAG8ALQBmAG8AbgB0AC0AcwBpAGcAbgBh
AHQAdQByAGUAOgAtADEANgAxADAANgAxADEAOQA4ADUAIAAxADAANwAzADcANQAwADAAOQAxACAA
MAAgADAAIAA0ADEANQAgADAAOwB9AA0ACgBAAGYAbwBuAHQALQBmAGEAYwBlAA0ACgAJAHsAZgBv
AG4AdAAtAGYAYQBtAGkAbAB5ADoAIgBTAGkAdABrAGEAIABEAGkAcwBwAGwAYQB5ACIAOwANAAoA
CQBwAGEAbgBvAHMAZQAtADEAOgAyACAAMAAgADUAIAA1ACAAMAAgADAAIAAwACAAMgAgADAAIAA0
ADsADQAKAAkAbQBzAG8ALQBmAG8AbgB0AC0AYwBoAGEAcgBzAGUAdAA6ADIAMAA0ADsADQAKAAkA
bQBzAG8ALQBnAGUAbgBlAHIAaQBjAC0AZgBvAG4AdAAtAGYAYQBtAGkAbAB5ADoAYQB1AHQAbwA7
AA0ACgAJAG0AcwBvAC0AZgBvAG4AdAAtAHAAaQB0AGMAaAA6AHYAYQByAGkAYQBiAGwAZQA7AA0A
CgAJAG0AcwBvAC0AZgBvAG4AdAAtAHMAaQBnAG4AYQB0AHUAcgBlADoALQAxADYAMQAwADYAMQAx
ADkAOAA1ACAAMQAwADcAMwA3ADUAMAAwADkAMQAgADAAIAAwACAANAAxADUAIAAwADsAfQANAAoA
QABmAG8AbgB0AC0AZgBhAGMAZQANAAoACQB7AGYAbwBuAHQALQBmAGEAbQBpAGwAeQA6ACIAUwBp
AHQAawBhACAAQgBhAG4AbgBlAHIAIgA7AA0ACgAJAHAAYQBuAG8AcwBlAC0AMQA6ADIAIAAwACAA
NQAgADUAIAAwACAAMAAgADAAIAAyACAAMAAgADQAOwANAAoACQBtAHMAbwAtAGYAbwBuAHQALQBj
AGgAYQByAHMAZQB0ADoAMgAwADQAOwANAAoACQBtAHMAbwAtAGcAZQBuAGUAcgBpAGMALQBmAG8A
bgB0AC0AZgBhAG0AaQBsAHkAOgBhAHUAdABvADsADQAKAAkAbQBzAG8ALQBmAG8AbgB0AC0AcABp
AHQAYwBoADoAdgBhAHIAaQBhAGIAbABlADsADQAKAAkAbQBzAG8ALQBmAG8AbgB0AC0AcwBpAGcA
bgBhAHQAdQByAGUAOgAtADEANgAxADAANgAxADEAOQA4ADUAIAAxADAANwAzADcANQAwADAAOQAx
ACAAMAAgADAAIAA0ADEANQAgADAAOwB9AA0ACgBAAGYAbwBuAHQALQBmAGEAYwBlAA0ACgAJAHsA
ZgBvAG4AdAAtAGYAYQBtAGkAbAB5ADoAIgBUAHIAZQBiAHUAYwBoAGUAdAAgAE0AUwAiADsADQAK
AAkAcABhAG4AbwBzAGUALQAxADoAMgAgADEAMQAgADYAIAAzACAAMgAgADIAIAAyACAAMgAgADIA
IAA0ADsADQAKAAkAbQBzAG8ALQBmAG8AbgB0AC0AYwBoAGEAcgBzAGUAdAA6ADIAMAA0ADsADQAK
AAkAbQBzAG8ALQBnAGUAbgBlAHIAaQBjAC0AZgBvAG4AdAAtAGYAYQBtAGkAbAB5ADoAcwB3AGkA
cwBzADsADQAKAAkAbQBzAG8ALQBmAG8AbgB0AC0AcABpAHQAYwBoADoAdgBhAHIAaQBhAGIAbABl
ADsADQAKAAkAbQBzAG8ALQBmAG8AbgB0AC0AcwBpAGcAbgBhAHQAdQByAGUAOgAxADYANwAxACAA
MAAgADAAIAAwACAAMQA1ADkAIAAwADsAfQANAAoAQABmAG8AbgB0AC0AZgBhAGMAZQANAAoACQB7
AGYAbwBuAHQALQBmAGEAbQBpAGwAeQA6AFYAZQByAGQAYQBuAGEAOwANAAoACQBwAGEAbgBvAHMA
ZQAtADEAOgAyACAAMQAxACAANgAgADQAIAAzACAANQAgADQAIAA0ACAAMgAgADQAOwANAAoACQBt
AHMAbwAtAGYAbwBuAHQALQBjAGgAYQByAHMAZQB0ADoAMgAwADQAOwANAAoACQBtAHMAbwAtAGcA
ZQBuAGUAcgBpAGMALQBmAG8AbgB0AC0AZgBhAG0AaQBsAHkAOgBzAHcAaQBzAHMAOwANAAoACQBt
AHMAbwAtAGYAbwBuAHQALQBwAGkAdABjAGgAOgB2AGEAcgBpAGEAYgBsAGUAOwANAAoACQBtAHMA
bwAtAGYAbwBuAHQALQBzAGkAZwBuAGEAdAB1AHIAZQA6AC0AMQA2ADEAMAA2ADEAMAA5ADQANQAg
ADEAMAA3ADMANwA1ADAAMQAwADcAIAAxADYAIAAwACAANAAxADUAIAAwADsAfQANAAoAQABmAG8A
bgB0AC0AZgBhAGMAZQANAAoACQB7AGYAbwBuAHQALQBmAGEAbQBpAGwAeQA6AFcAZQBiAGQAaQBu
AGcAcwA7AA0ACgAJAHAAYQBuAG8AcwBlAC0AMQA6ADUAIAAzACAAMQAgADIAIAAxACAANQAgADkA
IAA2ACAANwAgADMAOwANAAoACQBtAHMAbwAtAGYAbwBuAHQALQBjAGgAYQByAHMAZQB0ADoAMgA7
AA0ACgAJAG0AcwBvAC0AZwBlAG4AZQByAGkAYwAtAGYAbwBuAHQALQBmAGEAbQBpAGwAeQA6AHIA
bwBtAGEAbgA7AA0ACgAJAG0AcwBvAC0AZgBvAG4AdAAtAHAAaQB0AGMAaAA6AHYAYQByAGkAYQBi
AGwAZQA7AA0ACgAJAG0AcwBvAC0AZgBvAG4AdAAtAHMAaQBnAG4AYQB0AHUAcgBlADoAMAAgADIA
NgA4ADQAMwA1ADQANQA2ACAAMAAgADAAIAAtADIAMQA0ADcANAA4ADMANgA0ADgAIAAwADsAfQAN
AAoAQABmAG8AbgB0AC0AZgBhAGMAZQANAAoACQB7AGYAbwBuAHQALQBmAGEAbQBpAGwAeQA6ACIA
WQB1ACAARwBvAHQAaABpAGMAIgA7AA0ACgAJAHAAYQBuAG8AcwBlAC0AMQA6ADIAIAAxADEAIAA0
ACAAMAAgADAAIAAwACAAMAAgADAAIAAwACAAMAA7AA0ACgAJAG0AcwBvAC0AZgBvAG4AdAAtAGMA
aABhAHIAcwBlAHQAOgAxADIAOAA7AA0ACgAJAG0AcwBvAC0AZwBlAG4AZQByAGkAYwAtAGYAbwBu
AHQALQBmAGEAbQBpAGwAeQA6AHMAdwBpAHMAcwA7AA0ACgAJAG0AcwBvAC0AZgBvAG4AdAAtAHAA
aQB0AGMAaAA6AHYAYQByAGkAYQBiAGwAZQA7AA0ACgAJAG0AcwBvAC0AZgBvAG4AdAAtAHMAaQBn
AG4AYQB0AHUAcgBlADoALQA1ADMANgA4ADcAMAAxADQANQAgADcAMQA3ADcANAA5ADcANQA5ACAA
MgAyACAAMAAgADEAMwAxADIAMwAxACAAMAA7AH0ADQAKAEAAZgBvAG4AdAAtAGYAYQBjAGUADQAK
AAkAewBmAG8AbgB0AC0AZgBhAG0AaQBsAHkAOgAiAFwAQABZAHUAIABHAG8AdABoAGkAYwAiADsA
DQAKAAkAcABhAG4AbwBzAGUALQAxADoAMgAgADEAMQAgADQAIAAwACAAMAAgADAAIAAwACAAMAAg
ADAAIAAwADsADQAKAAkAbQBzAG8ALQBmAG8AbgB0AC0AYwBoAGEAcgBzAGUAdAA6ADEAMgA4ADsA
DQAKAAkAbQBzAG8ALQBnAGUAbgBlAHIAaQBjAC0AZgBvAG4AdAAtAGYAYQBtAGkAbAB5ADoAcwB3
AGkAcwBzADsADQAKAAkAbQBzAG8ALQBmAG8AbgB0AC0AcABpAHQAYwBoADoAdgBhAHIAaQBhAGIA
bABlADsADQAKAAkAbQBzAG8ALQBmAG8AbgB0AC0AcwBpAGcAbgBhAHQAdQByAGUAOgAtADUAMwA2
ADgANwAwADEANAA1ACAANwAxADcANwA0ADkANwA1ADkAIAAyADIAIAAwACAAMQAzADEAMgAzADEA
IAAwADsAfQANAAoAQABmAG8AbgB0AC0AZgBhAGMAZQANAAoACQB7AGYAbwBuAHQALQBmAGEAbQBp
AGwAeQA6ACIAWQB1ACAARwBvAHQAaABpAGMAIABVAEkAIgA7AA0ACgAJAHAAYQBuAG8AcwBlAC0A
MQA6ADIAIAAxADEAIAA1ACAAMAAgADAAIAAwACAAMAAgADAAIAAwACAAMAA7AA0ACgAJAG0AcwBv
AC0AZgBvAG4AdAAtAGMAaABhAHIAcwBlAHQAOgAxADIAOAA7AA0ACgAJAG0AcwBvAC0AZwBlAG4A
ZQByAGkAYwAtAGYAbwBuAHQALQBmAGEAbQBpAGwAeQA6AHMAdwBpAHMAcwA7AA0ACgAJAG0AcwBv
AC0AZgBvAG4AdAAtAHAAaQB0AGMAaAA6AHYAYQByAGkAYQBiAGwAZQA7AA0ACgAJAG0AcwBvAC0A
ZgBvAG4AdAAtAHMAaQBnAG4AYQB0AHUAcgBlADoALQA1ADMANgA4ADcAMAAxADQANQAgADcAMQA3
ADcANAA5ADcANQA5ACAAMgAyACAAMAAgADEAMwAxADIAMwAxACAAMAA7AH0ADQAKAEAAZgBvAG4A
dAAtAGYAYQBjAGUADQAKAAkAewBmAG8AbgB0AC0AZgBhAG0AaQBsAHkAOgAiAFwAQABZAHUAIABH
AG8AdABoAGkAYwAgAFUASQAiADsADQAKAAkAcABhAG4AbwBzAGUALQAxADoAMgAgADEAMQAgADUA
IAAwACAAMAAgADAAIAAwACAAMAAgADAAIAAwADsADQAKAAkAbQBzAG8ALQBmAG8AbgB0AC0AYwBo
AGEAcgBzAGUAdAA6ADEAMgA4ADsADQAKAAkAbQBzAG8ALQBnAGUAbgBlAHIAaQBjAC0AZgBvAG4A
dAAtAGYAYQBtAGkAbAB5ADoAcwB3AGkAcwBzADsADQAKAAkAbQBzAG8ALQBmAG8AbgB0AC0AcABp
AHQAYwBoADoAdgBhAHIAaQBhAGIAbABlADsADQAKAAkAbQBzAG8ALQBmAG8AbgB0AC0AcwBpAGcA
bgBhAHQAdQByAGUAOgAtADUAMwA2ADgANwAwADEANAA1ACAANwAxADcANwA0ADkANwA1ADkAIAAy
ADIAIAAwACAAMQAzADEAMgAzADEAIAAwADsAfQANAAoAQABmAG8AbgB0AC0AZgBhAGMAZQANAAoA
CQB7AGYAbwBuAHQALQBmAGEAbQBpAGwAeQA6ACIAWQB1ACAARwBvAHQAaABpAGMAIABVAEkAIABT
AGUAbQBpAGIAbwBsAGQAIgA7AA0ACgAJAHAAYQBuAG8AcwBlAC0AMQA6ADIAIAAxADEAIAA3ACAA
MAAgADAAIAAwACAAMAAgADAAIAAwACAAMAA7AA0ACgAJAG0AcwBvAC0AZgBvAG4AdAAtAGMAaABh
AHIAcwBlAHQAOgAxADIAOAA7AA0ACgAJAG0AcwBvAC0AZwBlAG4AZQByAGkAYwAtAGYAbwBuAHQA
LQBmAGEAbQBpAGwAeQA6AHMAdwBpAHMAcwA7AA0ACgAJAG0AcwBvAC0AZgBvAG4AdAAtAHAAaQB0
AGMAaAA6AHYAYQByAGkAYQBiAGwAZQA7AA0ACgAJAG0AcwBvAC0AZgBvAG4AdAAtAHMAaQBnAG4A
YQB0AHUAcgBlADoALQA1ADMANgA4ADcAMAAxADQANQAgADcAMQA3ADcANAA5ADcANQA5ACAAMgAy
ACAAMAAgADEAMwAxADIAMwAxACAAMAA7AH0ADQAKAEAAZgBvAG4AdAAtAGYAYQBjAGUADQAKAAkA
ewBmAG8AbgB0AC0AZgBhAG0AaQBsAHkAOgAiAFwAQABZAHUAIABHAG8AdABoAGkAYwAgAFUASQAg
AFMAZQBtAGkAYgBvAGwAZAAiADsADQAKAAkAcABhAG4AbwBzAGUALQAxADoAMgAgADEAMQAgADcA
IAAwACAAMAAgADAAIAAwACAAMAAgADAAIAAwADsADQAKAAkAbQBzAG8ALQBmAG8AbgB0AC0AYwBo
AGEAcgBzAGUAdAA6ADEAMgA4ADsADQAKAAkAbQBzAG8ALQBnAGUAbgBlAHIAaQBjAC0AZgBvAG4A
dAAtAGYAYQBtAGkAbAB5ADoAcwB3AGkAcwBzADsADQAKAAkAbQBzAG8ALQBmAG8AbgB0AC0AcABp
AHQAYwBoADoAdgBhAHIAaQBhAGIAbABlADsADQAKAAkAbQBzAG8ALQBmAG8AbgB0AC0AcwBpAGcA
bgBhAHQAdQByAGUAOgAtADUAMwA2ADgANwAwADEANAA1ACAANwAxADcANwA0ADkANwA1ADkAIAAy
ADIAIAAwACAAMQAzADEAMgAzADEAIAAwADsAfQANAAoAQABmAG8AbgB0AC0AZgBhAGMAZQANAAoA
CQB7AGYAbwBuAHQALQBmAGEAbQBpAGwAeQA6ACIAWQB1ACAARwBvAHQAaABpAGMAIABMAGkAZwBo
AHQAIgA7AA0ACgAJAHAAYQBuAG8AcwBlAC0AMQA6ADIAIAAxADEAIAAzACAAMAAgADAAIAAwACAA
MAAgADAAIAAwACAAMAA7AA0ACgAJAG0AcwBvAC0AZgBvAG4AdAAtAGMAaABhAHIAcwBlAHQAOgAx
ADIAOAA7AA0ACgAJAG0AcwBvAC0AZwBlAG4AZQByAGkAYwAtAGYAbwBuAHQALQBmAGEAbQBpAGwA
eQA6AHMAdwBpAHMAcwA7AA0ACgAJAG0AcwBvAC0AZgBvAG4AdAAtAHAAaQB0AGMAaAA6AHYAYQBy
AGkAYQBiAGwAZQA7AA0ACgAJAG0AcwBvAC0AZgBvAG4AdAAtAHMAaQBnAG4AYQB0AHUAcgBlADoA
LQA1ADMANgA4ADcAMAAxADQANQAgADcAMQA3ADcANAA5ADcANQA5ACAAMgAyACAAMAAgADEAMwAx
ADIAMwAxACAAMAA7AH0ADQAKAEAAZgBvAG4AdAAtAGYAYQBjAGUADQAKAAkAewBmAG8AbgB0AC0A
ZgBhAG0AaQBsAHkAOgAiAFwAQABZAHUAIABHAG8AdABoAGkAYwAgAEwAaQBnAGgAdAAiADsADQAK
AAkAcABhAG4AbwBzAGUALQAxADoAMgAgADEAMQAgADMAIAAwACAAMAAgADAAIAAwACAAMAAgADAA
IAAwADsADQAKAAkAbQBzAG8ALQBmAG8AbgB0AC0AYwBoAGEAcgBzAGUAdAA6ADEAMgA4ADsADQAK
AAkAbQBzAG8ALQBnAGUAbgBlAHIAaQBjAC0AZgBvAG4AdAAtAGYAYQBtAGkAbAB5ADoAcwB3AGkA
cwBzADsADQAKAAkAbQBzAG8ALQBmAG8AbgB0AC0AcABpAHQAYwBoADoAdgBhAHIAaQBhAGIAbABl
ADsADQAKAAkAbQBzAG8ALQBmAG8AbgB0AC0AcwBpAGcAbgBhAHQAdQByAGUAOgAtADUAMwA2ADgA
NwAwADEANAA1ACAANwAxADcANwA0ADkANwA1ADkAIAAyADIAIAAwACAAMQAzADEAMgAzADEAIAAw
ADsAfQANAAoAQABmAG8AbgB0AC0AZgBhAGMAZQANAAoACQB7AGYAbwBuAHQALQBmAGEAbQBpAGwA
eQA6ACIAWQB1ACAARwBvAHQAaABpAGMAIABVAEkAIABMAGkAZwBoAHQAIgA7AA0ACgAJAHAAYQBu
AG8AcwBlAC0AMQA6ADIAIAAxADEAIAAzACAAMAAgADAAIAAwACAAMAAgADAAIAAwACAAMAA7AA0A
CgAJAG0AcwBvAC0AZgBvAG4AdAAtAGMAaABhAHIAcwBlAHQAOgAxADIAOAA7AA0ACgAJAG0AcwBv
AC0AZwBlAG4AZQByAGkAYwAtAGYAbwBuAHQALQBmAGEAbQBpAGwAeQA6AHMAdwBpAHMAcwA7AA0A
CgAJAG0AcwBvAC0AZgBvAG4AdAAtAHAAaQB0AGMAaAA6AHYAYQByAGkAYQBiAGwAZQA7AA0ACgAJ
AG0AcwBvAC0AZgBvAG4AdAAtAHMAaQBnAG4AYQB0AHUAcgBlADoALQA1ADMANgA4ADcAMAAxADQA
NQAgADcAMQA3ADcANAA5ADcANQA5ACAAMgAyACAAMAAgADEAMwAxADIAMwAxACAAMAA7AH0ADQAK
AEAAZgBvAG4AdAAtAGYAYQBjAGUADQAKAAkAewBmAG8AbgB0AC0AZgBhAG0AaQBsAHkAOgAiAFwA
QABZAHUAIABHAG8AdABoAGkAYwAgAFUASQAgAEwAaQBnAGgAdAAiADsADQAKAAkAcABhAG4AbwBz
AGUALQAxADoAMgAgADEAMQAgADMAIAAwACAAMAAgADAAIAAwACAAMAAgADAAIAAwADsADQAKAAkA
bQBzAG8ALQBmAG8AbgB0AC0AYwBoAGEAcgBzAGUAdAA6ADEAMgA4ADsADQAKAAkAbQBzAG8ALQBn
AGUAbgBlAHIAaQBjAC0AZgBvAG4AdAAtAGYAYQBtAGkAbAB5ADoAcwB3AGkAcwBzADsADQAKAAkA
bQBzAG8ALQBmAG8AbgB0AC0AcABpAHQAYwBoADoAdgBhAHIAaQBhAGIAbABlADsADQAKAAkAbQBz
AG8ALQBmAG8AbgB0AC0AcwBpAGcAbgBhAHQAdQByAGUAOgAtADUAMwA2ADgANwAwADEANAA1ACAA
NwAxADcANwA0ADkANwA1ADkAIAAyADIAIAAwACAAMQAzADEAMgAzADEAIAAwADsAfQANAAoAQABm
AG8AbgB0AC0AZgBhAGMAZQANAAoACQB7AGYAbwBuAHQALQBmAGEAbQBpAGwAeQA6ACIAWQB1ACAA
RwBvAHQAaABpAGMAIABNAGUAZABpAHUAbQAiADsADQAKAAkAcABhAG4AbwBzAGUALQAxADoAMgAg
ADEAMQAgADUAIAAwACAAMAAgADAAIAAwACAAMAAgADAAIAAwADsADQAKAAkAbQBzAG8ALQBmAG8A
bgB0AC0AYwBoAGEAcgBzAGUAdAA6ADEAMgA4ADsADQAKAAkAbQBzAG8ALQBnAGUAbgBlAHIAaQBj
AC0AZgBvAG4AdAAtAGYAYQBtAGkAbAB5ADoAcwB3AGkAcwBzADsADQAKAAkAbQBzAG8ALQBmAG8A
bgB0AC0AcABpAHQAYwBoADoAdgBhAHIAaQBhAGIAbABlADsADQAKAAkAbQBzAG8ALQBmAG8AbgB0
AC0AcwBpAGcAbgBhAHQAdQByAGUAOgAtADUAMwA2ADgANwAwADEANAA1ACAANwAxADcANwA0ADkA
NwA1ADkAIAAyADIAIAAwACAAMQAzADEAMgAzADEAIAAwADsAfQANAAoAQABmAG8AbgB0AC0AZgBh
AGMAZQANAAoACQB7AGYAbwBuAHQALQBmAGEAbQBpAGwAeQA6ACIAXABAAFkAdQAgAEcAbwB0AGgA
aQBjACAATQBlAGQAaQB1AG0AIgA7AA0ACgAJAHAAYQBuAG8AcwBlAC0AMQA6ADIAIAAxADEAIAA1
ACAAMAAgADAAIAAwACAAMAAgADAAIAAwACAAMAA7AA0ACgAJAG0AcwBvAC0AZgBvAG4AdAAtAGMA
aABhAHIAcwBlAHQAOgAxADIAOAA7AA0ACgAJAG0AcwBvAC0AZwBlAG4AZQByAGkAYwAtAGYAbwBu
AHQALQBmAGEAbQBpAGwAeQA6AHMAdwBpAHMAcwA7AA0ACgAJAG0AcwBvAC0AZgBvAG4AdAAtAHAA
aQB0AGMAaAA6AHYAYQByAGkAYQBiAGwAZQA7AA0ACgAJAG0AcwBvAC0AZgBvAG4AdAAtAHMAaQBn
AG4AYQB0AHUAcgBlADoALQA1ADMANgA4ADcAMAAxADQANQAgADcAMQA3ADcANAA5ADcANQA5ACAA
MgAyACAAMAAgADEAMwAxADIAMwAxACAAMAA7AH0ADQAKAEAAZgBvAG4AdAAtAGYAYQBjAGUADQAK
AAkAewBmAG8AbgB0AC0AZgBhAG0AaQBsAHkAOgAiAFkAdQAgAEcAbwB0AGgAaQBjACAAVQBJACAA
UwBlAG0AaQBsAGkAZwBoAHQAIgA7AA0ACgAJAHAAYQBuAG8AcwBlAC0AMQA6ADIAIAAxADEAIAA0
ACAAMAAgADAAIAAwACAAMAAgADAAIAAwACAAMAA7AA0ACgAJAG0AcwBvAC0AZgBvAG4AdAAtAGMA
aABhAHIAcwBlAHQAOgAxADIAOAA7AA0ACgAJAG0AcwBvAC0AZwBlAG4AZQByAGkAYwAtAGYAbwBu
AHQALQBmAGEAbQBpAGwAeQA6AHMAdwBpAHMAcwA7AA0ACgAJAG0AcwBvAC0AZgBvAG4AdAAtAHAA
aQB0AGMAaAA6AHYAYQByAGkAYQBiAGwAZQA7AA0ACgAJAG0AcwBvAC0AZgBvAG4AdAAtAHMAaQBn
AG4AYQB0AHUAcgBlADoALQA1ADMANgA4ADcAMAAxADQANQAgADcAMQA3ADcANAA5ADcANQA5ACAA
MgAyACAAMAAgADEAMwAxADIAMwAxACAAMAA7AH0ADQAKAEAAZgBvAG4AdAAtAGYAYQBjAGUADQAK
AAkAewBmAG8AbgB0AC0AZgBhAG0AaQBsAHkAOgAiAFwAQABZAHUAIABHAG8AdABoAGkAYwAgAFUA
SQAgAFMAZQBtAGkAbABpAGcAaAB0ACIAOwANAAoACQBwAGEAbgBvAHMAZQAtADEAOgAyACAAMQAx
ACAANAAgADAAIAAwACAAMAAgADAAIAAwACAAMAAgADAAOwANAAoACQBtAHMAbwAtAGYAbwBuAHQA
LQBjAGgAYQByAHMAZQB0ADoAMQAyADgAOwANAAoACQBtAHMAbwAtAGcAZQBuAGUAcgBpAGMALQBm
AG8AbgB0AC0AZgBhAG0AaQBsAHkAOgBzAHcAaQBzAHMAOwANAAoACQBtAHMAbwAtAGYAbwBuAHQA
LQBwAGkAdABjAGgAOgB2AGEAcgBpAGEAYgBsAGUAOwANAAoACQBtAHMAbwAtAGYAbwBuAHQALQBz
AGkAZwBuAGEAdAB1AHIAZQA6AC0ANQAzADYAOAA3ADAAMQA0ADUAIAA3ADEANwA3ADQAOQA3ADUA
OQAgADIAMgAgADAAIAAxADMAMQAyADMAMQAgADAAOwB9AA0ACgBAAGYAbwBuAHQALQBmAGEAYwBl
AA0ACgAJAHsAZgBvAG4AdAAtAGYAYQBtAGkAbAB5ADoAIgBIAG8AbABvAEwAZQBuAHMAIABNAEQA
TAAyACAAQQBzAHMAZQB0AHMAIgA7AA0ACgAJAHAAYQBuAG8AcwBlAC0AMQA6ADUAIAAxADAAIAAx
ACAAMgAgADEAIAAxACAAMQAgADEAIAAxACAAMQA7AA0ACgAJAG0AcwBvAC0AZgBvAG4AdAAtAGMA
aABhAHIAcwBlAHQAOgAwADsADQAKAAkAbQBzAG8ALQBnAGUAbgBlAHIAaQBjAC0AZgBvAG4AdAAt
AGYAYQBtAGkAbAB5ADoAcgBvAG0AYQBuADsADQAKAAkAbQBzAG8ALQBmAG8AbgB0AC0AcABpAHQA
YwBoADoAdgBhAHIAaQBhAGIAbABlADsADQAKAAkAbQBzAG8ALQBmAG8AbgB0AC0AcwBpAGcAbgBh
AHQAdQByAGUAOgAzACAAMgA2ADgANAAzADUANAA1ADYAIAAwACAAMAAgADEAIAAwADsAfQANAAoA
QABmAG8AbgB0AC0AZgBhAGMAZQANAAoACQB7AGYAbwBuAHQALQBmAGEAbQBpAGwAeQA6ACIATQBU
ACAARQB4AHQAcgBhACIAOwANAAoACQBwAGEAbgBvAHMAZQAtADEAOgA1ACAANQAgADEAIAAyACAA
MQAgADIAIAA1ACAAMgAgADIAIAAyADsADQAKAAkAbQBzAG8ALQBmAG8AbgB0AC0AYwBoAGEAcgBz
AGUAdAA6ADIAOwANAAoACQBtAHMAbwAtAGcAZQBuAGUAcgBpAGMALQBmAG8AbgB0AC0AZgBhAG0A
aQBsAHkAOgByAG8AbQBhAG4AOwANAAoACQBtAHMAbwAtAGYAbwBuAHQALQBwAGkAdABjAGgAOgB2
AGEAcgBpAGEAYgBsAGUAOwANAAoACQBtAHMAbwAtAGYAbwBuAHQALQBzAGkAZwBuAGEAdAB1AHIA
ZQA6ADAAIAAyADYAOAA0ADMANQA0ADUANgAgADAAIAAwACAALQAyADEANAA3ADQAOAAzADYANAA4
ACAAMAA7AH0ADQAKAEAAZgBvAG4AdAAtAGYAYQBjAGUADQAKAAkAewBmAG8AbgB0AC0AZgBhAG0A
aQBsAHkAOgAiAFwAQABBAHIAaQBhAGwAIABVAG4AaQBjAG8AZABlACAATQBTACIAOwANAAoACQBw
AGEAbgBvAHMAZQAtADEAOgAyACAAMQAxACAANgAgADQAIAAyACAAMgAgADIAIAAyACAAMgAgADQA
OwANAAoACQBtAHMAbwAtAGYAbwBuAHQALQBjAGgAYQByAHMAZQB0ADoAMQAyADgAOwANAAoACQBt
AHMAbwAtAGcAZQBuAGUAcgBpAGMALQBmAG8AbgB0AC0AZgBhAG0AaQBsAHkAOgBzAHcAaQBzAHMA
OwANAAoACQBtAHMAbwAtAGYAbwBuAHQALQBwAGkAdABjAGgAOgB2AGEAcgBpAGEAYgBsAGUAOwAN
AAoACQBtAHMAbwAtAGYAbwBuAHQALQBzAGkAZwBuAGEAdAB1AHIAZQA6AC0AMQAzADQAMgAzADgA
MgAwADkAIAAtADMANwAxADEAOQA1ADkAMAA1ACAANgAzACAAMAAgADQAMQAyADkAMgA3ADkAIAAw
ADsAfQANAAoAQABmAG8AbgB0AC0AZgBhAGMAZQANAAoACQB7AGYAbwBuAHQALQBmAGEAbQBpAGwA
eQA6ACIAVwBpAG4AZwBkAGkAbgBnAHMAIAAyACIAOwANAAoACQBwAGEAbgBvAHMAZQAtADEAOgA1
ACAAMgAgADEAIAAyACAAMQAgADUAIAA3ACAANwAgADcAIAA3ADsADQAKAAkAbQBzAG8ALQBmAG8A
bgB0AC0AYwBoAGEAcgBzAGUAdAA6ADIAOwANAAoACQBtAHMAbwAtAGcAZQBuAGUAcgBpAGMALQBm
AG8AbgB0AC0AZgBhAG0AaQBsAHkAOgByAG8AbQBhAG4AOwANAAoACQBtAHMAbwAtAGYAbwBuAHQA
LQBwAGkAdABjAGgAOgB2AGEAcgBpAGEAYgBsAGUAOwANAAoACQBtAHMAbwAtAGYAbwBuAHQALQBz
AGkAZwBuAGEAdAB1AHIAZQA6ADAAIAAyADYAOAA0ADMANQA0ADUANgAgADAAIAAwACAALQAyADEA
NAA3ADQAOAAzADYANAA4ACAAMAA7AH0ADQAKAEAAZgBvAG4AdAAtAGYAYQBjAGUADQAKAAkAewBm
AG8AbgB0AC0AZgBhAG0AaQBsAHkAOgAiAFcAaQBuAGcAZABpAG4AZwBzACAAMwAiADsADQAKAAkA
cABhAG4AbwBzAGUALQAxADoANQAgADQAIAAxACAAMgAgADEAIAA4ACAANwAgADcAIAA3ACAANwA7
AA0ACgAJAG0AcwBvAC0AZgBvAG4AdAAtAGMAaABhAHIAcwBlAHQAOgAyADsADQAKAAkAbQBzAG8A
LQBnAGUAbgBlAHIAaQBjAC0AZgBvAG4AdAAtAGYAYQBtAGkAbAB5ADoAcgBvAG0AYQBuADsADQAK
AAkAbQBzAG8ALQBmAG8AbgB0AC0AcABpAHQAYwBoADoAdgBhAHIAaQBhAGIAbABlADsADQAKAAkA
bQBzAG8ALQBmAG8AbgB0AC0AcwBpAGcAbgBhAHQAdQByAGUAOgAwACAAMgA2ADgANAAzADUANAA1
ADYAIAAwACAAMAAgAC0AMgAxADQANwA0ADgAMwA2ADQAOAAgADAAOwB9AA0ACgBAAGYAbwBuAHQA
LQBmAGEAYwBlAA0ACgAJAHsAZgBvAG4AdAAtAGYAYQBtAGkAbAB5ADoAQQBsAGcAZQByAGkAYQBu
ADsADQAKAAkAcABhAG4AbwBzAGUALQAxADoANAAgADIAIAA3ACAANQAgADQAIAAxADAAIAAyACAA
NgAgADcAIAAyADsADQAKAAkAbQBzAG8ALQBmAG8AbgB0AC0AYwBoAGEAcgBzAGUAdAA6ADAAOwAN
AAoACQBtAHMAbwAtAGcAZQBuAGUAcgBpAGMALQBmAG8AbgB0AC0AZgBhAG0AaQBsAHkAOgBkAGUA
YwBvAHIAYQB0AGkAdgBlADsADQAKAAkAbQBzAG8ALQBmAG8AbgB0AC0AcABpAHQAYwBoADoAdgBh
AHIAaQBhAGIAbABlADsADQAKAAkAbQBzAG8ALQBmAG8AbgB0AC0AcwBpAGcAbgBhAHQAdQByAGUA
OgAzACAAMAAgADAAIAAwACAAMQAgADAAOwB9AA0ACgBAAGYAbwBuAHQALQBmAGEAYwBlAA0ACgAJ
AHsAZgBvAG4AdAAtAGYAYQBtAGkAbAB5ADoAIgBCAGEAcwBrAGUAcgB2AGkAbABsAGUAIABPAGwA
ZAAgAEYAYQBjAGUAIgA7AA0ACgAJAHAAYQBuAG8AcwBlAC0AMQA6ADIAIAAyACAANgAgADIAIAA4
ACAANQAgADUAIAAyACAAMwAgADMAOwANAAoACQBtAHMAbwAtAGYAbwBuAHQALQBjAGgAYQByAHMA
ZQB0ADoAMAA7AA0ACgAJAG0AcwBvAC0AZwBlAG4AZQByAGkAYwAtAGYAbwBuAHQALQBmAGEAbQBp
AGwAeQA6AHIAbwBtAGEAbgA7AA0ACgAJAG0AcwBvAC0AZgBvAG4AdAAtAHAAaQB0AGMAaAA6AHYA
YQByAGkAYQBiAGwAZQA7AA0ACgAJAG0AcwBvAC0AZgBvAG4AdAAtAHMAaQBnAG4AYQB0AHUAcgBl
ADoAMwAgADAAIAAwACAAMAAgADEAIAAwADsAfQANAAoAQABmAG8AbgB0AC0AZgBhAGMAZQANAAoA
CQB7AGYAbwBuAHQALQBmAGEAbQBpAGwAeQA6ACIAQgBhAHUAaABhAHUAcwAgADkAMwAiADsADQAK
AAkAcABhAG4AbwBzAGUALQAxADoANAAgADMAIAA5ACAANQAgADIAIAAxADEAIAAyACAAMgAgADEA
MgAgADIAOwANAAoACQBtAHMAbwAtAGYAbwBuAHQALQBjAGgAYQByAHMAZQB0ADoAMAA7AA0ACgAJ
AG0AcwBvAC0AZwBlAG4AZQByAGkAYwAtAGYAbwBuAHQALQBmAGEAbQBpAGwAeQA6AGQAZQBjAG8A
cgBhAHQAaQB2AGUAOwANAAoACQBtAHMAbwAtAGYAbwBuAHQALQBwAGkAdABjAGgAOgB2AGEAcgBp
AGEAYgBsAGUAOwANAAoACQBtAHMAbwAtAGYAbwBuAHQALQBzAGkAZwBuAGEAdAB1AHIAZQA6ADMA
IAAwACAAMAAgADAAIAAxACAAMAA7AH0ADQAKAEAAZgBvAG4AdAAtAGYAYQBjAGUADQAKAAkAewBm
AG8AbgB0AC0AZgBhAG0AaQBsAHkAOgAiAEIAZQBsAGwAIABNAFQAIgA7AA0ACgAJAHAAYQBuAG8A
cwBlAC0AMQA6ADIAIAAyACAANQAgADMAIAA2ACAAMwAgADUAIAAyACAAMwAgADMAOwANAAoACQBt
AHMAbwAtAGYAbwBuAHQALQBjAGgAYQByAHMAZQB0ADoAMAA7AA0ACgAJAG0AcwBvAC0AZwBlAG4A
ZQByAGkAYwAtAGYAbwBuAHQALQBmAGEAbQBpAGwAeQA6AHIAbwBtAGEAbgA7AA0ACgAJAG0AcwBv
AC0AZgBvAG4AdAAtAHAAaQB0AGMAaAA6AHYAYQByAGkAYQBiAGwAZQA7AA0ACgAJAG0AcwBvAC0A
ZgBvAG4AdAAtAHMAaQBnAG4AYQB0AHUAcgBlADoAMwAgADAAIAAwACAAMAAgADEAIAAwADsAfQAN
AAoAQABmAG8AbgB0AC0AZgBhAGMAZQANAAoACQB7AGYAbwBuAHQALQBmAGEAbQBpAGwAeQA6ACIA
QgBlAHIAbABpAG4AIABTAGEAbgBzACAARgBCACIAOwANAAoACQBwAGEAbgBvAHMAZQAtADEAOgAy
ACAAMQA0ACAANgAgADIAIAAyACAANQAgADIAIAAyACAAMwAgADYAOwANAAoACQBtAHMAbwAtAGYA
bwBuAHQALQBjAGgAYQByAHMAZQB0ADoAMAA7AA0ACgAJAG0AcwBvAC0AZwBlAG4AZQByAGkAYwAt
AGYAbwBuAHQALQBmAGEAbQBpAGwAeQA6AHMAdwBpAHMAcwA7AA0ACgAJAG0AcwBvAC0AZgBvAG4A
dAAtAHAAaQB0AGMAaAA6AHYAYQByAGkAYQBiAGwAZQA7AA0ACgAJAG0AcwBvAC0AZgBvAG4AdAAt
AHMAaQBnAG4AYQB0AHUAcgBlADoAMwAgADAAIAAwACAAMAAgADEAIAAwADsAfQANAAoAQABmAG8A
bgB0AC0AZgBhAGMAZQANAAoACQB7AGYAbwBuAHQALQBmAGEAbQBpAGwAeQA6ACIAQgBlAHIAbgBh
AHIAZAAgAE0AVAAgAEMAbwBuAGQAZQBuAHMAZQBkACIAOwANAAoACQBwAGEAbgBvAHMAZQAtADEA
OgAyACAANQAgADgAIAA2ACAANgAgADkAIAA1ACAAMgAgADQAIAA0ADsADQAKAAkAbQBzAG8ALQBm
AG8AbgB0AC0AYwBoAGEAcgBzAGUAdAA6ADAAOwANAAoACQBtAHMAbwAtAGcAZQBuAGUAcgBpAGMA
LQBmAG8AbgB0AC0AZgBhAG0AaQBsAHkAOgByAG8AbQBhAG4AOwANAAoACQBtAHMAbwAtAGYAbwBu
AHQALQBwAGkAdABjAGgAOgB2AGEAcgBpAGEAYgBsAGUAOwANAAoACQBtAHMAbwAtAGYAbwBuAHQA
LQBzAGkAZwBuAGEAdAB1AHIAZQA6ADMAIAAwACAAMAAgADAAIAAxACAAMAA7AH0ADQAKAEAAZgBv
AG4AdAAtAGYAYQBjAGUADQAKAAkAewBmAG8AbgB0AC0AZgBhAG0AaQBsAHkAOgAiAEIAbwBkAG8A
bgBpACAATQBUACAAUABvAHMAdABlAHIAIABDAG8AbQBwAHIAZQBzAHMAZQBkACIAOwANAAoACQBw
AGEAbgBvAHMAZQAtADEAOgAyACAANwAgADcAIAA2ACAAOAAgADYAIAAxACAANQAgADIAIAA0ADsA
DQAKAAkAbQBzAG8ALQBmAG8AbgB0AC0AYwBoAGEAcgBzAGUAdAA6ADAAOwANAAoACQBtAHMAbwAt
AGcAZQBuAGUAcgBpAGMALQBmAG8AbgB0AC0AZgBhAG0AaQBsAHkAOgByAG8AbQBhAG4AOwANAAoA
CQBtAHMAbwAtAGYAbwBuAHQALQBwAGkAdABjAGgAOgB2AGEAcgBpAGEAYgBsAGUAOwANAAoACQBt
AHMAbwAtAGYAbwBuAHQALQBzAGkAZwBuAGEAdAB1AHIAZQA6ADcAIAAwACAAMAAgADAAIAAxADcA
IAAwADsAfQANAAoAQABmAG8AbgB0AC0AZgBhAGMAZQANAAoACQB7AGYAbwBuAHQALQBmAGEAbQBp
AGwAeQA6ACIAQgByAGkAdABhAG4AbgBpAGMAIABCAG8AbABkACIAOwANAAoACQBwAGEAbgBvAHMA
ZQAtADEAOgAyACAAMQAxACAAOQAgADMAIAA2ACAANwAgADMAIAAyACAAMgAgADQAOwANAAoACQBt
AHMAbwAtAGYAbwBuAHQALQBjAGgAYQByAHMAZQB0ADoAMAA7AA0ACgAJAG0AcwBvAC0AZwBlAG4A
ZQByAGkAYwAtAGYAbwBuAHQALQBmAGEAbQBpAGwAeQA6AHMAdwBpAHMAcwA7AA0ACgAJAG0AcwBv
AC0AZgBvAG4AdAAtAHAAaQB0AGMAaAA6AHYAYQByAGkAYQBiAGwAZQA7AA0ACgAJAG0AcwBvAC0A
ZgBvAG4AdAAtAHMAaQBnAG4AYQB0AHUAcgBlADoAMwAgADAAIAAwACAAMAAgADEAIAAwADsAfQAN
AAoAQABmAG8AbgB0AC0AZgBhAGMAZQANAAoACQB7AGYAbwBuAHQALQBmAGEAbQBpAGwAeQA6AEIA
cgBvAGEAZAB3AGEAeQA7AA0ACgAJAHAAYQBuAG8AcwBlAC0AMQA6ADQAIAA0ACAAOQAgADUAIAA4
ACAAMQAxACAAMgAgADIAIAA1ACAAMgA7AA0ACgAJAG0AcwBvAC0AZgBvAG4AdAAtAGMAaABhAHIA
cwBlAHQAOgAwADsADQAKAAkAbQBzAG8ALQBnAGUAbgBlAHIAaQBjAC0AZgBvAG4AdAAtAGYAYQBt
AGkAbAB5ADoAZABlAGMAbwByAGEAdABpAHYAZQA7AA0ACgAJAG0AcwBvAC0AZgBvAG4AdAAtAHAA
aQB0AGMAaAA6AHYAYQByAGkAYQBiAGwAZQA7AA0ACgAJAG0AcwBvAC0AZgBvAG4AdAAtAHMAaQBn
AG4AYQB0AHUAcgBlADoAMwAgADAAIAAwACAAMAAgADEAIAAwADsAfQANAAoAQABmAG8AbgB0AC0A
ZgBhAGMAZQANAAoACQB7AGYAbwBuAHQALQBmAGEAbQBpAGwAeQA6ACIAQgByAHUAcwBoACAAUwBj
AHIAaQBwAHQAIABNAFQAIgA7AA0ACgAJAHAAYQBuAG8AcwBlAC0AMQA6ADMAIAA2ACAAOAAgADIA
IAA0ACAANAAgADYAIAA3ACAAMwAgADQAOwANAAoACQBtAHMAbwAtAGYAbwBuAHQALQBjAGgAYQBy
AHMAZQB0ADoAMAA7AA0ACgAJAG0AcwBvAC0AZwBlAG4AZQByAGkAYwAtAGYAbwBuAHQALQBmAGEA
bQBpAGwAeQA6AHMAYwByAGkAcAB0ADsADQAKAAkAbQBzAG8ALQBmAG8AbgB0AC0AcABpAHQAYwBo
ADoAdgBhAHIAaQBhAGIAbABlADsADQAKAAkAbQBzAG8ALQBmAG8AbgB0AC0AcwBpAGcAbgBhAHQA
dQByAGUAOgAzACAAMAAgADAAIAAwACAAMQAgADAAOwB9AA0ACgBAAGYAbwBuAHQALQBmAGEAYwBl
AA0ACgAJAHsAZgBvAG4AdAAtAGYAYQBtAGkAbAB5ADoAIgBDAGEAbABpAGYAbwByAG4AaQBhAG4A
IABGAEIAIgA7AA0ACgAJAHAAYQBuAG8AcwBlAC0AMQA6ADIAIAA3ACAANAAgADMAIAA2ACAAOAAg
ADEAMQAgADMAIAAyACAANAA7AA0ACgAJAG0AcwBvAC0AZgBvAG4AdAAtAGMAaABhAHIAcwBlAHQA
OgAwADsADQAKAAkAbQBzAG8ALQBnAGUAbgBlAHIAaQBjAC0AZgBvAG4AdAAtAGYAYQBtAGkAbAB5
ADoAcgBvAG0AYQBuADsADQAKAAkAbQBzAG8ALQBmAG8AbgB0AC0AcABpAHQAYwBoADoAdgBhAHIA
aQBhAGIAbABlADsADQAKAAkAbQBzAG8ALQBmAG8AbgB0AC0AcwBpAGcAbgBhAHQAdQByAGUAOgAz
ACAAMAAgADAAIAAwACAAMQAgADAAOwB9AA0ACgBAAGYAbwBuAHQALQBmAGEAYwBlAA0ACgAJAHsA
ZgBvAG4AdAAtAGYAYQBtAGkAbAB5ADoAQwBlAG4AdABhAHUAcgA7AA0ACgAJAHAAYQBuAG8AcwBl
AC0AMQA6ADIAIAAzACAANQAgADQAIAA1ACAAMgAgADUAIAAyACAAMwAgADQAOwANAAoACQBtAHMA
bwAtAGYAbwBuAHQALQBjAGgAYQByAHMAZQB0ADoAMAA7AA0ACgAJAG0AcwBvAC0AZwBlAG4AZQBy
AGkAYwAtAGYAbwBuAHQALQBmAGEAbQBpAGwAeQA6AHIAbwBtAGEAbgA7AA0ACgAJAG0AcwBvAC0A
ZgBvAG4AdAAtAHAAaQB0AGMAaAA6AHYAYQByAGkAYQBiAGwAZQA7AA0ACgAJAG0AcwBvAC0AZgBv
AG4AdAAtAHMAaQBnAG4AYQB0AHUAcgBlADoAMwAgADAAIAAwACAAMAAgADEAIAAwADsAfQANAAoA
QABmAG8AbgB0AC0AZgBhAGMAZQANAAoACQB7AGYAbwBuAHQALQBmAGEAbQBpAGwAeQA6ACIAQwBl
AG4AdAB1AHIAeQAgAEcAbwB0AGgAaQBjACIAOwANAAoACQBwAGEAbgBvAHMAZQAtADEAOgAyACAA
MQAxACAANQAgADIAIAAyACAAMgAgADIAIAAyACAAMgAgADQAOwANAAoACQBtAHMAbwAtAGYAbwBu
AHQALQBjAGgAYQByAHMAZQB0ADoAMgAwADQAOwANAAoACQBtAHMAbwAtAGcAZQBuAGUAcgBpAGMA
LQBmAG8AbgB0AC0AZgBhAG0AaQBsAHkAOgBzAHcAaQBzAHMAOwANAAoACQBtAHMAbwAtAGYAbwBu
AHQALQBwAGkAdABjAGgAOgB2AGEAcgBpAGEAYgBsAGUAOwANAAoACQBtAHMAbwAtAGYAbwBuAHQA
LQBzAGkAZwBuAGEAdAB1AHIAZQA6ADYANAA3ACAAMAAgADAAIAAwACAAMQA1ADkAIAAwADsAfQAN
AAoAQABmAG8AbgB0AC0AZgBhAGMAZQANAAoACQB7AGYAbwBuAHQALQBmAGEAbQBpAGwAeQA6AEMA
aABpAGwAbABlAHIAOwANAAoACQBwAGEAbgBvAHMAZQAtADEAOgA0ACAAMgAgADQAIAA0ACAAMwAg
ADEANgAgADcAIAAyACAANgAgADIAOwANAAoACQBtAHMAbwAtAGYAbwBuAHQALQBjAGgAYQByAHMA
ZQB0ADoAMAA7AA0ACgAJAG0AcwBvAC0AZwBlAG4AZQByAGkAYwAtAGYAbwBuAHQALQBmAGEAbQBp
AGwAeQA6AGQAZQBjAG8AcgBhAHQAaQB2AGUAOwANAAoACQBtAHMAbwAtAGYAbwBuAHQALQBwAGkA
dABjAGgAOgB2AGEAcgBpAGEAYgBsAGUAOwANAAoACQBtAHMAbwAtAGYAbwBuAHQALQBzAGkAZwBu
AGEAdAB1AHIAZQA6ADMAIAAwACAAMAAgADAAIAAxACAAMAA7AH0ADQAKAEAAZgBvAG4AdAAtAGYA
YQBjAGUADQAKAAkAewBmAG8AbgB0AC0AZgBhAG0AaQBsAHkAOgAiAEMAbwBsAG8AbgBuAGEAIABN
AFQAIgA7AA0ACgAJAHAAYQBuAG8AcwBlAC0AMQA6ADQAIAAyACAAOAAgADUAIAA2ACAAMgAgADIA
IAAzACAAMgAgADMAOwANAAoACQBtAHMAbwAtAGYAbwBuAHQALQBjAGgAYQByAHMAZQB0ADoAMAA7
AA0ACgAJAG0AcwBvAC0AZwBlAG4AZQByAGkAYwAtAGYAbwBuAHQALQBmAGEAbQBpAGwAeQA6AGQA
ZQBjAG8AcgBhAHQAaQB2AGUAOwANAAoACQBtAHMAbwAtAGYAbwBuAHQALQBwAGkAdABjAGgAOgB2
AGEAcgBpAGEAYgBsAGUAOwANAAoACQBtAHMAbwAtAGYAbwBuAHQALQBzAGkAZwBuAGEAdAB1AHIA
ZQA6ADMAIAAwACAAMAAgADAAIAAxACAAMAA7AH0ADQAKAEAAZgBvAG4AdAAtAGYAYQBjAGUADQAK
AAkAewBmAG8AbgB0AC0AZgBhAG0AaQBsAHkAOgAiAEMAbwBvAHAAZQByACAAQgBsAGEAYwBrACIA
OwANAAoACQBwAGEAbgBvAHMAZQAtADEAOgAyACAAOAAgADkAIAA0ACAANAAgADMAIAAxADEAIAAy
ACAANAAgADQAOwANAAoACQBtAHMAbwAtAGYAbwBuAHQALQBjAGgAYQByAHMAZQB0ADoAMAA7AA0A
CgAJAG0AcwBvAC0AZwBlAG4AZQByAGkAYwAtAGYAbwBuAHQALQBmAGEAbQBpAGwAeQA6AHIAbwBt
AGEAbgA7AA0ACgAJAG0AcwBvAC0AZgBvAG4AdAAtAHAAaQB0AGMAaAA6AHYAYQByAGkAYQBiAGwA
ZQA7AA0ACgAJAG0AcwBvAC0AZgBvAG4AdAAtAHMAaQBnAG4AYQB0AHUAcgBlADoAMwAgADAAIAAw
ACAAMAAgADEAIAAwADsAfQANAAoAQABmAG8AbgB0AC0AZgBhAGMAZQANAAoACQB7AGYAbwBuAHQA
LQBmAGEAbQBpAGwAeQA6ACIARgBvAG8AdABsAGkAZwBoAHQAIABNAFQAIABMAGkAZwBoAHQAIgA7
AA0ACgAJAHAAYQBuAG8AcwBlAC0AMQA6ADIAIAA0ACAANgAgADIAIAA2ACAAMwAgADEAMAAgADIA
IAAzACAANAA7AA0ACgAJAG0AcwBvAC0AZgBvAG4AdAAtAGMAaABhAHIAcwBlAHQAOgAwADsADQAK
AAkAbQBzAG8ALQBnAGUAbgBlAHIAaQBjAC0AZgBvAG4AdAAtAGYAYQBtAGkAbAB5ADoAcgBvAG0A
YQBuADsADQAKAAkAbQBzAG8ALQBmAG8AbgB0AC0AcABpAHQAYwBoADoAdgBhAHIAaQBhAGIAbABl
ADsADQAKAAkAbQBzAG8ALQBmAG8AbgB0AC0AcwBpAGcAbgBhAHQAdQByAGUAOgAzACAAMAAgADAA
IAAwACAAMQAgADAAOwB9AA0ACgBAAGYAbwBuAHQALQBmAGEAYwBlAA0ACgAJAHsAZgBvAG4AdAAt
AGYAYQBtAGkAbAB5ADoAIgBGAHIAZQBlAHMAdAB5AGwAZQAgAFMAYwByAGkAcAB0ACIAOwANAAoA
CQBwAGEAbgBvAHMAZQAtADEAOgAzACAAOAAgADQAIAAyACAAMwAgADIAIAA1ACAAMQAxACAANAAg
ADQAOwANAAoACQBtAHMAbwAtAGYAbwBuAHQALQBjAGgAYQByAHMAZQB0ADoAMAA7AA0ACgAJAG0A
cwBvAC0AZwBlAG4AZQByAGkAYwAtAGYAbwBuAHQALQBmAGEAbQBpAGwAeQA6AHMAYwByAGkAcAB0
ADsADQAKAAkAbQBzAG8ALQBmAG8AbgB0AC0AcABpAHQAYwBoADoAdgBhAHIAaQBhAGIAbABlADsA
DQAKAAkAbQBzAG8ALQBmAG8AbgB0AC0AcwBpAGcAbgBhAHQAdQByAGUAOgAzACAAMAAgADAAIAAw
ACAAMQAgADAAOwB9AA0ACgBAAGYAbwBuAHQALQBmAGEAYwBlAA0ACgAJAHsAZgBvAG4AdAAtAGYA
YQBtAGkAbAB5ADoAIgBIAGEAcgBsAG8AdwAgAFMAbwBsAGkAZAAgAEkAdABhAGwAaQBjACIAOwAN
AAoACQBwAGEAbgBvAHMAZQAtADEAOgA0ACAAMwAgADYAIAA0ACAAMgAgADEANQAgADIAIAAyACAA
MQAzACAAMgA7AA0ACgAJAG0AcwBvAC0AZgBvAG4AdAAtAGMAaABhAHIAcwBlAHQAOgAwADsADQAK
AAkAbQBzAG8ALQBnAGUAbgBlAHIAaQBjAC0AZgBvAG4AdAAtAGYAYQBtAGkAbAB5ADoAZABlAGMA
bwByAGEAdABpAHYAZQA7AA0ACgAJAG0AcwBvAC0AZgBvAG4AdAAtAHAAaQB0AGMAaAA6AHYAYQBy
AGkAYQBiAGwAZQA7AA0ACgAJAG0AcwBvAC0AZgBvAG4AdAAtAHMAaQBnAG4AYQB0AHUAcgBlADoA
MwAgADAAIAAwACAAMAAgADEAIAAwADsAfQANAAoAQABmAG8AbgB0AC0AZgBhAGMAZQANAAoACQB7
AGYAbwBuAHQALQBmAGEAbQBpAGwAeQA6AEgAYQByAHIAaQBuAGcAdABvAG4AOwANAAoACQBwAGEA
bgBvAHMAZQAtADEAOgA0ACAANAAgADUAIAA1ACAANQAgADEAMAAgADIAIAAyACAANwAgADIAOwAN
AAoACQBtAHMAbwAtAGYAbwBuAHQALQBjAGgAYQByAHMAZQB0ADoAMAA7AA0ACgAJAG0AcwBvAC0A
ZwBlAG4AZQByAGkAYwAtAGYAbwBuAHQALQBmAGEAbQBpAGwAeQA6AGQAZQBjAG8AcgBhAHQAaQB2
AGUAOwANAAoACQBtAHMAbwAtAGYAbwBuAHQALQBwAGkAdABjAGgAOgB2AGEAcgBpAGEAYgBsAGUA
OwANAAoACQBtAHMAbwAtAGYAbwBuAHQALQBzAGkAZwBuAGEAdAB1AHIAZQA6ADMAIAAwACAAMAAg
ADAAIAAxACAAMAA7AH0ADQAKAEAAZgBvAG4AdAAtAGYAYQBjAGUADQAKAAkAewBmAG8AbgB0AC0A
ZgBhAG0AaQBsAHkAOgAiAEgAaQBnAGgAIABUAG8AdwBlAHIAIABUAGUAeAB0ACIAOwANAAoACQBw
AGEAbgBvAHMAZQAtADEAOgAyACAANAAgADUAIAAyACAANQAgADUAIAA2ACAAMwAgADMAIAAzADsA
DQAKAAkAbQBzAG8ALQBmAG8AbgB0AC0AYwBoAGEAcgBzAGUAdAA6ADAAOwANAAoACQBtAHMAbwAt
AGcAZQBuAGUAcgBpAGMALQBmAG8AbgB0AC0AZgBhAG0AaQBsAHkAOgByAG8AbQBhAG4AOwANAAoA
CQBtAHMAbwAtAGYAbwBuAHQALQBwAGkAdABjAGgAOgB2AGEAcgBpAGEAYgBsAGUAOwANAAoACQBt
AHMAbwAtAGYAbwBuAHQALQBzAGkAZwBuAGEAdAB1AHIAZQA6ADMAIAAwACAAMAAgADAAIAAxACAA
MAA7AH0ADQAKAEAAZgBvAG4AdAAtAGYAYQBjAGUADQAKAAkAewBmAG8AbgB0AC0AZgBhAG0AaQBs
AHkAOgBKAG8AawBlAHIAbQBhAG4AOwANAAoACQBwAGEAbgBvAHMAZQAtADEAOgA0ACAAOQAgADYA
IAA1ACAANgAgADEAMwAgADYAIAAyACAANwAgADIAOwANAAoACQBtAHMAbwAtAGYAbwBuAHQALQBj
AGgAYQByAHMAZQB0ADoAMAA7AA0ACgAJAG0AcwBvAC0AZwBlAG4AZQByAGkAYwAtAGYAbwBuAHQA
LQBmAGEAbQBpAGwAeQA6AGQAZQBjAG8AcgBhAHQAaQB2AGUAOwANAAoACQBtAHMAbwAtAGYAbwBu
AHQALQBwAGkAdABjAGgAOgB2AGEAcgBpAGEAYgBsAGUAOwANAAoACQBtAHMAbwAtAGYAbwBuAHQA
LQBzAGkAZwBuAGEAdAB1AHIAZQA6ADMAIAAwACAAMAAgADAAIAAxACAAMAA7AH0ADQAKAEAAZgBv
AG4AdAAtAGYAYQBjAGUADQAKAAkAewBmAG8AbgB0AC0AZgBhAG0AaQBsAHkAOgAiAEoAdQBpAGMA
ZQAgAEkAVABDACIAOwANAAoACQBwAGEAbgBvAHMAZQAtADEAOgA0ACAANAAgADQAIAAzACAANAAg
ADEAMAAgADIAIAAyACAAMgAgADIAOwANAAoACQBtAHMAbwAtAGYAbwBuAHQALQBjAGgAYQByAHMA
ZQB0ADoAMAA7AA0ACgAJAG0AcwBvAC0AZwBlAG4AZQByAGkAYwAtAGYAbwBuAHQALQBmAGEAbQBp
AGwAeQA6AGQAZQBjAG8AcgBhAHQAaQB2AGUAOwANAAoACQBtAHMAbwAtAGYAbwBuAHQALQBwAGkA
dABjAGgAOgB2AGEAcgBpAGEAYgBsAGUAOwANAAoACQBtAHMAbwAtAGYAbwBuAHQALQBzAGkAZwBu
AGEAdAB1AHIAZQA6ADMAIAAwACAAMAAgADAAIAAxACAAMAA7AH0ADQAKAEAAZgBvAG4AdAAtAGYA
YQBjAGUADQAKAAkAewBmAG8AbgB0AC0AZgBhAG0AaQBsAHkAOgAiAEsAcgBpAHMAdABlAG4AIABJ
AFQAQwAiADsADQAKAAkAcABhAG4AbwBzAGUALQAxADoAMwAgADUAIAA1ACAAMgAgADQAIAAyACAA
MgAgADMAIAAyACAAMgA7AA0ACgAJAG0AcwBvAC0AZgBvAG4AdAAtAGMAaABhAHIAcwBlAHQAOgAw
ADsADQAKAAkAbQBzAG8ALQBnAGUAbgBlAHIAaQBjAC0AZgBvAG4AdAAtAGYAYQBtAGkAbAB5ADoA
cwBjAHIAaQBwAHQAOwANAAoACQBtAHMAbwAtAGYAbwBuAHQALQBwAGkAdABjAGgAOgB2AGEAcgBp
AGEAYgBsAGUAOwANAAoACQBtAHMAbwAtAGYAbwBuAHQALQBzAGkAZwBuAGEAdAB1AHIAZQA6ADMA
IAAwACAAMAAgADAAIAAxACAAMAA7AH0ADQAKAEAAZgBvAG4AdAAtAGYAYQBjAGUADQAKAAkAewBm
AG8AbgB0AC0AZgBhAG0AaQBsAHkAOgAiAEsAdQBuAHMAdABsAGUAcgAgAFMAYwByAGkAcAB0ACIA
OwANAAoACQBwAGEAbgBvAHMAZQAtADEAOgAzACAAMwAgADQAIAAyACAAMgAgADYAIAA3ACAAMQAz
ACAAMQAzACAANgA7AA0ACgAJAG0AcwBvAC0AZgBvAG4AdAAtAGMAaABhAHIAcwBlAHQAOgAwADsA
DQAKAAkAbQBzAG8ALQBnAGUAbgBlAHIAaQBjAC0AZgBvAG4AdAAtAGYAYQBtAGkAbAB5ADoAcwBj
AHIAaQBwAHQAOwANAAoACQBtAHMAbwAtAGYAbwBuAHQALQBwAGkAdABjAGgAOgB2AGEAcgBpAGEA
YgBsAGUAOwANAAoACQBtAHMAbwAtAGYAbwBuAHQALQBzAGkAZwBuAGEAdAB1AHIAZQA6ADMAIAAw
ACAAMAAgADAAIAAxACAAMAA7AH0ADQAKAEAAZgBvAG4AdAAtAGYAYQBjAGUADQAKAAkAewBmAG8A
bgB0AC0AZgBhAG0AaQBsAHkAOgAiAEwAdQBjAGkAZABhACAAQgByAGkAZwBoAHQAIgA7AA0ACgAJ
AHAAYQBuAG8AcwBlAC0AMQA6ADIAIAA0ACAANgAgADIAIAA1ACAANQAgADUAIAAyACAAMwAgADQA
OwANAAoACQBtAHMAbwAtAGYAbwBuAHQALQBjAGgAYQByAHMAZQB0ADoAMAA7AA0ACgAJAG0AcwBv
AC0AZwBlAG4AZQByAGkAYwAtAGYAbwBuAHQALQBmAGEAbQBpAGwAeQA6AHIAbwBtAGEAbgA7AA0A
CgAJAG0AcwBvAC0AZgBvAG4AdAAtAHAAaQB0AGMAaAA6AHYAYQByAGkAYQBiAGwAZQA7AA0ACgAJ
AG0AcwBvAC0AZgBvAG4AdAAtAHMAaQBnAG4AYQB0AHUAcgBlADoAMwAgADAAIAAwACAAMAAgADEA
IAAwADsAfQANAAoAQABmAG8AbgB0AC0AZgBhAGMAZQANAAoACQB7AGYAbwBuAHQALQBmAGEAbQBp
AGwAeQA6ACIATAB1AGMAaQBkAGEAIABDAGEAbABsAGkAZwByAGEAcABoAHkAIgA7AA0ACgAJAHAA
YQBuAG8AcwBlAC0AMQA6ADMAIAAxACAAMQAgADEAIAAxACAAMQAgADEAIAAxACAAMQAgADEAOwAN
AAoACQBtAHMAbwAtAGYAbwBuAHQALQBjAGgAYQByAHMAZQB0ADoAMAA7AA0ACgAJAG0AcwBvAC0A
ZwBlAG4AZQByAGkAYwAtAGYAbwBuAHQALQBmAGEAbQBpAGwAeQA6AHMAYwByAGkAcAB0ADsADQAK
AAkAbQBzAG8ALQBmAG8AbgB0AC0AcABpAHQAYwBoADoAdgBhAHIAaQBhAGIAbABlADsADQAKAAkA
bQBzAG8ALQBmAG8AbgB0AC0AcwBpAGcAbgBhAHQAdQByAGUAOgAzACAAMAAgADAAIAAwACAAMQAg
ADAAOwB9AA0ACgBAAGYAbwBuAHQALQBmAGEAYwBlAA0ACgAJAHsAZgBvAG4AdAAtAGYAYQBtAGkA
bAB5ADoAIgBMAHUAYwBpAGQAYQAgAEYAYQB4ACIAOwANAAoACQBwAGEAbgBvAHMAZQAtADEAOgAy
ACAANgAgADYAIAAyACAANQAgADUAIAA1ACAAMgAgADIAIAA0ADsADQAKAAkAbQBzAG8ALQBmAG8A
bgB0AC0AYwBoAGEAcgBzAGUAdAA6ADAAOwANAAoACQBtAHMAbwAtAGcAZQBuAGUAcgBpAGMALQBm
AG8AbgB0AC0AZgBhAG0AaQBsAHkAOgByAG8AbQBhAG4AOwANAAoACQBtAHMAbwAtAGYAbwBuAHQA
LQBwAGkAdABjAGgAOgB2AGEAcgBpAGEAYgBsAGUAOwANAAoACQBtAHMAbwAtAGYAbwBuAHQALQBz
AGkAZwBuAGEAdAB1AHIAZQA6ADMAIAAwACAAMAAgADAAIAAxACAAMAA7AH0ADQAKAEAAZgBvAG4A
dAAtAGYAYQBjAGUADQAKAAkAewBmAG8AbgB0AC0AZgBhAG0AaQBsAHkAOgAiAEwAdQBjAGkAZABh
ACAASABhAG4AZAB3AHIAaQB0AGkAbgBnACIAOwANAAoACQBwAGEAbgBvAHMAZQAtADEAOgAzACAA
MQAgADEAIAAxACAAMQAgADEAIAAxACAAMQAgADEAIAAxADsADQAKAAkAbQBzAG8ALQBmAG8AbgB0
AC0AYwBoAGEAcgBzAGUAdAA6ADAAOwANAAoACQBtAHMAbwAtAGcAZQBuAGUAcgBpAGMALQBmAG8A
bgB0AC0AZgBhAG0AaQBsAHkAOgBzAGMAcgBpAHAAdAA7AA0ACgAJAG0AcwBvAC0AZgBvAG4AdAAt
AHAAaQB0AGMAaAA6AHYAYQByAGkAYQBiAGwAZQA7AA0ACgAJAG0AcwBvAC0AZgBvAG4AdAAtAHMA
aQBnAG4AYQB0AHUAcgBlADoAMwAgADAAIAAwACAAMAAgADEAIAAwADsAfQANAAoAQABmAG8AbgB0
AC0AZgBhAGMAZQANAAoACQB7AGYAbwBuAHQALQBmAGEAbQBpAGwAeQA6AE0AYQBnAG4AZQB0AG8A
OwANAAoACQBwAGEAbgBvAHMAZQAtADEAOgA0ACAAMwAgADgAIAA1ACAANQAgADgAIAAyACAAMgAg
ADEAMwAgADIAOwANAAoACQBtAHMAbwAtAGYAbwBuAHQALQBjAGgAYQByAHMAZQB0ADoAMAA7AA0A
CgAJAG0AcwBvAC0AZwBlAG4AZQByAGkAYwAtAGYAbwBuAHQALQBmAGEAbQBpAGwAeQA6AGQAZQBj
AG8AcgBhAHQAaQB2AGUAOwANAAoACQBtAHMAbwAtAGYAbwBuAHQALQBwAGkAdABjAGgAOgB2AGEA
cgBpAGEAYgBsAGUAOwANAAoACQBtAHMAbwAtAGYAbwBuAHQALQBzAGkAZwBuAGEAdAB1AHIAZQA6
ADMAIAAwACAAMAAgADAAIAAxACAAMAA7AH0ADQAKAEAAZgBvAG4AdAAtAGYAYQBjAGUADQAKAAkA
ewBmAG8AbgB0AC0AZgBhAG0AaQBsAHkAOgAiAE0AYQB0AHUAcgBhACAATQBUACAAUwBjAHIAaQBw
AHQAIABDAGEAcABpAHQAYQBsAHMAIgA7AA0ACgAJAHAAYQBuAG8AcwBlAC0AMQA6ADMAIAAyACAA
OAAgADIAIAA2ACAANgAgADIAIAA3ACAAMgAgADIAOwANAAoACQBtAHMAbwAtAGYAbwBuAHQALQBj
AGgAYQByAHMAZQB0ADoAMAA7AA0ACgAJAG0AcwBvAC0AZwBlAG4AZQByAGkAYwAtAGYAbwBuAHQA
LQBmAGEAbQBpAGwAeQA6AHMAYwByAGkAcAB0ADsADQAKAAkAbQBzAG8ALQBmAG8AbgB0AC0AcABp
AHQAYwBoADoAdgBhAHIAaQBhAGIAbABlADsADQAKAAkAbQBzAG8ALQBmAG8AbgB0AC0AcwBpAGcA
bgBhAHQAdQByAGUAOgAzACAAMAAgADAAIAAwACAAMQAgADAAOwB9AA0ACgBAAGYAbwBuAHQALQBm
AGEAYwBlAA0ACgAJAHsAZgBvAG4AdAAtAGYAYQBtAGkAbAB5ADoATQBpAHMAdAByAGEAbAA7AA0A
CgAJAHAAYQBuAG8AcwBlAC0AMQA6ADMAIAA5ACAANwAgADIAIAAzACAANAAgADcAIAAyACAANAAg
ADMAOwANAAoACQBtAHMAbwAtAGYAbwBuAHQALQBjAGgAYQByAHMAZQB0ADoAMgAwADQAOwANAAoA
CQBtAHMAbwAtAGcAZQBuAGUAcgBpAGMALQBmAG8AbgB0AC0AZgBhAG0AaQBsAHkAOgBzAGMAcgBp
AHAAdAA7AA0ACgAJAG0AcwBvAC0AZgBvAG4AdAAtAHAAaQB0AGMAaAA6AHYAYQByAGkAYQBiAGwA
ZQA7AA0ACgAJAG0AcwBvAC0AZgBvAG4AdAAtAHMAaQBnAG4AYQB0AHUAcgBlADoANgA0ADcAIAAw
ACAAMAAgADAAIAAxADUAOQAgADAAOwB9AA0ACgBAAGYAbwBuAHQALQBmAGEAYwBlAA0ACgAJAHsA
ZgBvAG4AdAAtAGYAYQBtAGkAbAB5ADoAIgBNAG8AZABlAHIAbgAgAE4AbwBcAC4AIAAyADAAIgA7
AA0ACgAJAHAAYQBuAG8AcwBlAC0AMQA6ADIAIAA3ACAANwAgADQAIAA3ACAANQAgADUAIAAyACAA
MwAgADMAOwANAAoACQBtAHMAbwAtAGYAbwBuAHQALQBjAGgAYQByAHMAZQB0ADoAMAA7AA0ACgAJ
AG0AcwBvAC0AZwBlAG4AZQByAGkAYwAtAGYAbwBuAHQALQBmAGEAbQBpAGwAeQA6AHIAbwBtAGEA
bgA7AA0ACgAJAG0AcwBvAC0AZgBvAG4AdAAtAHAAaQB0AGMAaAA6AHYAYQByAGkAYQBiAGwAZQA7
AA0ACgAJAG0AcwBvAC0AZgBvAG4AdAAtAHMAaQBnAG4AYQB0AHUAcgBlADoAMwAgADAAIAAwACAA
MAAgADEAIAAwADsAfQANAAoAQABmAG8AbgB0AC0AZgBhAGMAZQANAAoACQB7AGYAbwBuAHQALQBm
AGEAbQBpAGwAeQA6ACIATQBvAG4AbwB0AHkAcABlACAAQwBvAHIAcwBpAHYAYQAiADsADQAKAAkA
cABhAG4AbwBzAGUALQAxADoAMwAgADEAIAAxACAAMQAgADEAIAAyACAAMQAgADEAIAAxACAAMQA7
AA0ACgAJAG0AcwBvAC0AZgBvAG4AdAAtAGMAaABhAHIAcwBlAHQAOgAyADAANAA7AA0ACgAJAG0A
cwBvAC0AZwBlAG4AZQByAGkAYwAtAGYAbwBuAHQALQBmAGEAbQBpAGwAeQA6AHMAYwByAGkAcAB0
ADsADQAKAAkAbQBzAG8ALQBmAG8AbgB0AC0AcABpAHQAYwBoADoAdgBhAHIAaQBhAGIAbABlADsA
DQAKAAkAbQBzAG8ALQBmAG8AbgB0AC0AcwBpAGcAbgBhAHQAdQByAGUAOgA2ADQANwAgADAAIAAw
ACAAMAAgADEANQA5ACAAMAA7AH0ADQAKAEAAZgBvAG4AdAAtAGYAYQBjAGUADQAKAAkAewBmAG8A
bgB0AC0AZgBhAG0AaQBsAHkAOgAiAE4AaQBhAGcAYQByAGEAIABFAG4AZwByAGEAdgBlAGQAIgA7
AA0ACgAJAHAAYQBuAG8AcwBlAC0AMQA6ADQAIAAyACAANQAgADIAIAA3ACAANwAgADMAIAAzACAA
MgAgADIAOwANAAoACQBtAHMAbwAtAGYAbwBuAHQALQBjAGgAYQByAHMAZQB0ADoAMAA7AA0ACgAJ
AG0AcwBvAC0AZwBlAG4AZQByAGkAYwAtAGYAbwBuAHQALQBmAGEAbQBpAGwAeQA6AGQAZQBjAG8A
cgBhAHQAaQB2AGUAOwANAAoACQBtAHMAbwAtAGYAbwBuAHQALQBwAGkAdABjAGgAOgB2AGEAcgBp
AGEAYgBsAGUAOwANAAoACQBtAHMAbwAtAGYAbwBuAHQALQBzAGkAZwBuAGEAdAB1AHIAZQA6ADMA
IAAwACAAMAAgADAAIAAxACAAMAA7AH0ADQAKAEAAZgBvAG4AdAAtAGYAYQBjAGUADQAKAAkAewBm
AG8AbgB0AC0AZgBhAG0AaQBsAHkAOgAiAE4AaQBhAGcAYQByAGEAIABTAG8AbABpAGQAIgA7AA0A
CgAJAHAAYQBuAG8AcwBlAC0AMQA6ADQAIAAyACAANQAgADIAIAA3ACAANwAgADIAIAAyACAAMgAg
ADIAOwANAAoACQBtAHMAbwAtAGYAbwBuAHQALQBjAGgAYQByAHMAZQB0ADoAMAA7AA0ACgAJAG0A
cwBvAC0AZwBlAG4AZQByAGkAYwAtAGYAbwBuAHQALQBmAGEAbQBpAGwAeQA6AGQAZQBjAG8AcgBh
AHQAaQB2AGUAOwANAAoACQBtAHMAbwAtAGYAbwBuAHQALQBwAGkAdABjAGgAOgB2AGEAcgBpAGEA
YgBsAGUAOwANAAoACQBtAHMAbwAtAGYAbwBuAHQALQBzAGkAZwBuAGEAdAB1AHIAZQA6ADMAIAAw
ACAAMAAgADAAIAAxACAAMAA7AH0ADQAKAEAAZgBvAG4AdAAtAGYAYQBjAGUADQAKAAkAewBmAG8A
bgB0AC0AZgBhAG0AaQBsAHkAOgAiAE8AbABkACAARQBuAGcAbABpAHMAaAAgAFQAZQB4AHQAIABN
AFQAIgA7AA0ACgAJAHAAYQBuAG8AcwBlAC0AMQA6ADMAIAA0ACAAOQAgADIAIAA0ACAANQAgADgA
IAAzACAAOAAgADYAOwANAAoACQBtAHMAbwAtAGYAbwBuAHQALQBjAGgAYQByAHMAZQB0ADoAMAA7
AA0ACgAJAG0AcwBvAC0AZwBlAG4AZQByAGkAYwAtAGYAbwBuAHQALQBmAGEAbQBpAGwAeQA6AHMA
YwByAGkAcAB0ADsADQAKAAkAbQBzAG8ALQBmAG8AbgB0AC0AcABpAHQAYwBoADoAdgBhAHIAaQBh
AGIAbABlADsADQAKAAkAbQBzAG8ALQBmAG8AbgB0AC0AcwBpAGcAbgBhAHQAdQByAGUAOgAzACAA
MAAgADAAIAAwACAAMQAgADAAOwB9AA0ACgBAAGYAbwBuAHQALQBmAGEAYwBlAA0ACgAJAHsAZgBv
AG4AdAAtAGYAYQBtAGkAbAB5ADoATwBuAHkAeAA7AA0ACgAJAHAAYQBuAG8AcwBlAC0AMQA6ADQA
IAA1ACAANgAgADIAIAA4ACAANwAgADIAIAAyACAAMgAgADMAOwANAAoACQBtAHMAbwAtAGYAbwBu
AHQALQBjAGgAYQByAHMAZQB0ADoAMAA7AA0ACgAJAG0AcwBvAC0AZwBlAG4AZQByAGkAYwAtAGYA
bwBuAHQALQBmAGEAbQBpAGwAeQA6AGQAZQBjAG8AcgBhAHQAaQB2AGUAOwANAAoACQBtAHMAbwAt
AGYAbwBuAHQALQBwAGkAdABjAGgAOgB2AGEAcgBpAGEAYgBsAGUAOwANAAoACQBtAHMAbwAtAGYA
bwBuAHQALQBzAGkAZwBuAGEAdAB1AHIAZQA6ADMAIAAwACAAMAAgADAAIAAxACAAMAA7AH0ADQAK
AEAAZgBvAG4AdAAtAGYAYQBjAGUADQAKAAkAewBmAG8AbgB0AC0AZgBhAG0AaQBsAHkAOgBQAGEA
cgBjAGgAbQBlAG4AdAA7AA0ACgAJAHAAYQBuAG8AcwBlAC0AMQA6ADMAIAA0ACAANgAgADIAIAA0
ACAANwAgADgAIAA0ACAAOAAgADQAOwANAAoACQBtAHMAbwAtAGYAbwBuAHQALQBjAGgAYQByAHMA
ZQB0ADoAMAA7AA0ACgAJAG0AcwBvAC0AZwBlAG4AZQByAGkAYwAtAGYAbwBuAHQALQBmAGEAbQBp
AGwAeQA6AHMAYwByAGkAcAB0ADsADQAKAAkAbQBzAG8ALQBmAG8AbgB0AC0AcABpAHQAYwBoADoA
dgBhAHIAaQBhAGIAbABlADsADQAKAAkAbQBzAG8ALQBmAG8AbgB0AC0AcwBpAGcAbgBhAHQAdQBy
AGUAOgAzACAAMAAgADAAIAAwACAAMQAgADAAOwB9AA0ACgBAAGYAbwBuAHQALQBmAGEAYwBlAA0A
CgAJAHsAZgBvAG4AdAAtAGYAYQBtAGkAbAB5ADoAUABsAGEAeQBiAGkAbABsADsADQAKAAkAcABh
AG4AbwBzAGUALQAxADoANAAgADUAIAA2ACAAMwAgADEAMAAgADYAIAAyACAAMgAgADIAIAAyADsA
DQAKAAkAbQBzAG8ALQBmAG8AbgB0AC0AYwBoAGEAcgBzAGUAdAA6ADAAOwANAAoACQBtAHMAbwAt
AGcAZQBuAGUAcgBpAGMALQBmAG8AbgB0AC0AZgBhAG0AaQBsAHkAOgBkAGUAYwBvAHIAYQB0AGkA
dgBlADsADQAKAAkAbQBzAG8ALQBmAG8AbgB0AC0AcABpAHQAYwBoADoAdgBhAHIAaQBhAGIAbABl
ADsADQAKAAkAbQBzAG8ALQBmAG8AbgB0AC0AcwBpAGcAbgBhAHQAdQByAGUAOgAzACAAMAAgADAA
IAAwACAAMQAgADAAOwB9AA0ACgBAAGYAbwBuAHQALQBmAGEAYwBlAA0ACgAJAHsAZgBvAG4AdAAt
AGYAYQBtAGkAbAB5ADoAIgBQAG8AbwByACAAUgBpAGMAaABhAHIAZAAiADsADQAKAAkAcABhAG4A
bwBzAGUALQAxADoAMgAgADgAIAA1ACAAMgAgADUAIAA1ACAANQAgADIAIAA3ACAAMgA7AA0ACgAJ
AG0AcwBvAC0AZgBvAG4AdAAtAGMAaABhAHIAcwBlAHQAOgAwADsADQAKAAkAbQBzAG8ALQBnAGUA
bgBlAHIAaQBjAC0AZgBvAG4AdAAtAGYAYQBtAGkAbAB5ADoAcgBvAG0AYQBuADsADQAKAAkAbQBz
AG8ALQBmAG8AbgB0AC0AcABpAHQAYwBoADoAdgBhAHIAaQBhAGIAbABlADsADQAKAAkAbQBzAG8A
LQBmAG8AbgB0AC0AcwBpAGcAbgBhAHQAdQByAGUAOgAzACAAMAAgADAAIAAwACAAMQAgADAAOwB9
AA0ACgBAAGYAbwBuAHQALQBmAGEAYwBlAA0ACgAJAHsAZgBvAG4AdAAtAGYAYQBtAGkAbAB5ADoA
UgBhAHYAaQBlADsADQAKAAkAcABhAG4AbwBzAGUALQAxADoANAAgADQAIAA4ACAANQAgADUAIAA4
ACAAOQAgADIAIAA2ACAAMgA7AA0ACgAJAG0AcwBvAC0AZgBvAG4AdAAtAGMAaABhAHIAcwBlAHQA
OgAwADsADQAKAAkAbQBzAG8ALQBnAGUAbgBlAHIAaQBjAC0AZgBvAG4AdAAtAGYAYQBtAGkAbAB5
ADoAZABlAGMAbwByAGEAdABpAHYAZQA7AA0ACgAJAG0AcwBvAC0AZgBvAG4AdAAtAHAAaQB0AGMA
aAA6AHYAYQByAGkAYQBiAGwAZQA7AA0ACgAJAG0AcwBvAC0AZgBvAG4AdAAtAHMAaQBnAG4AYQB0
AHUAcgBlADoAMwAgADAAIAAwACAAMAAgADEAIAAwADsAfQANAAoAQABmAG8AbgB0AC0AZgBhAGMA
ZQANAAoACQB7AGYAbwBuAHQALQBmAGEAbQBpAGwAeQA6ACIASQBuAGYAbwByAG0AYQBsACAAUgBv
AG0AYQBuACIAOwANAAoACQBwAGEAbgBvAHMAZQAtADEAOgAzACAANgAgADQAIAAyACAAMwAgADQA
IAA2ACAAMQAxACAAMgAgADQAOwANAAoACQBtAHMAbwAtAGYAbwBuAHQALQBjAGgAYQByAHMAZQB0
ADoAMAA7AA0ACgAJAG0AcwBvAC0AZwBlAG4AZQByAGkAYwAtAGYAbwBuAHQALQBmAGEAbQBpAGwA
eQA6AHMAYwByAGkAcAB0ADsADQAKAAkAbQBzAG8ALQBmAG8AbgB0AC0AcABpAHQAYwBoADoAdgBh
AHIAaQBhAGIAbABlADsADQAKAAkAbQBzAG8ALQBmAG8AbgB0AC0AcwBpAGcAbgBhAHQAdQByAGUA
OgAzACAAMAAgADAAIAAwACAAMQAgADAAOwB9AA0ACgBAAGYAbwBuAHQALQBmAGEAYwBlAA0ACgAJ
AHsAZgBvAG4AdAAtAGYAYQBtAGkAbAB5ADoAIgBTAGgAbwB3AGMAYQByAGQAIABHAG8AdABoAGkA
YwAiADsADQAKAAkAcABhAG4AbwBzAGUALQAxADoANAAgADIAIAA5ACAANAAgADIAIAAxACAAMgAg
ADIAIAA2ACAANAA7AA0ACgAJAG0AcwBvAC0AZgBvAG4AdAAtAGMAaABhAHIAcwBlAHQAOgAwADsA
DQAKAAkAbQBzAG8ALQBnAGUAbgBlAHIAaQBjAC0AZgBvAG4AdAAtAGYAYQBtAGkAbAB5ADoAZABl
AGMAbwByAGEAdABpAHYAZQA7AA0ACgAJAG0AcwBvAC0AZgBvAG4AdAAtAHAAaQB0AGMAaAA6AHYA
YQByAGkAYQBiAGwAZQA7AA0ACgAJAG0AcwBvAC0AZgBvAG4AdAAtAHMAaQBnAG4AYQB0AHUAcgBl
ADoAMwAgADAAIAAwACAAMAAgADEAIAAwADsAfQANAAoAQABmAG8AbgB0AC0AZgBhAGMAZQANAAoA
CQB7AGYAbwBuAHQALQBmAGEAbQBpAGwAeQA6ACIAUwBuAGEAcAAgAEkAVABDACIAOwANAAoACQBw
AGEAbgBvAHMAZQAtADEAOgA0ACAANAAgADEAMAAgADcAIAA2ACAAMQAwACAAMgAgADIAIAAyACAA
MgA7AA0ACgAJAG0AcwBvAC0AZgBvAG4AdAAtAGMAaABhAHIAcwBlAHQAOgAwADsADQAKAAkAbQBz
AG8ALQBnAGUAbgBlAHIAaQBjAC0AZgBvAG4AdAAtAGYAYQBtAGkAbAB5ADoAZABlAGMAbwByAGEA
dABpAHYAZQA7AA0ACgAJAG0AcwBvAC0AZgBvAG4AdAAtAHAAaQB0AGMAaAA6AHYAYQByAGkAYQBi
AGwAZQA7AA0ACgAJAG0AcwBvAC0AZgBvAG4AdAAtAHMAaQBnAG4AYQB0AHUAcgBlADoAMwAgADAA
IAAwACAAMAAgADEAIAAwADsAfQANAAoAQABmAG8AbgB0AC0AZgBhAGMAZQANAAoACQB7AGYAbwBu
AHQALQBmAGEAbQBpAGwAeQA6AFMAdABlAG4AYwBpAGwAOwANAAoACQBwAGEAbgBvAHMAZQAtADEA
OgA0ACAANAAgADkAIAA1ACAAMQAzACAAOAAgADIAIAAyACAANAAgADQAOwANAAoACQBtAHMAbwAt
AGYAbwBuAHQALQBjAGgAYQByAHMAZQB0ADoAMAA7AA0ACgAJAG0AcwBvAC0AZwBlAG4AZQByAGkA
YwAtAGYAbwBuAHQALQBmAGEAbQBpAGwAeQA6AGQAZQBjAG8AcgBhAHQAaQB2AGUAOwANAAoACQBt
AHMAbwAtAGYAbwBuAHQALQBwAGkAdABjAGgAOgB2AGEAcgBpAGEAYgBsAGUAOwANAAoACQBtAHMA
bwAtAGYAbwBuAHQALQBzAGkAZwBuAGEAdAB1AHIAZQA6ADMAIAAwACAAMAAgADAAIAAxACAAMAA7
AH0ADQAKAEAAZgBvAG4AdAAtAGYAYQBjAGUADQAKAAkAewBmAG8AbgB0AC0AZgBhAG0AaQBsAHkA
OgAiAFQAZQBtAHAAdQBzACAAUwBhAG4AcwAgAEkAVABDACIAOwANAAoACQBwAGEAbgBvAHMAZQAt
ADEAOgA0ACAAMgAgADQAIAA0ACAAMwAgADEAMwAgADcAIAAyACAAMgAgADIAOwANAAoACQBtAHMA
bwAtAGYAbwBuAHQALQBjAGgAYQByAHMAZQB0ADoAMAA7AA0ACgAJAG0AcwBvAC0AZwBlAG4AZQBy
AGkAYwAtAGYAbwBuAHQALQBmAGEAbQBpAGwAeQA6AGQAZQBjAG8AcgBhAHQAaQB2AGUAOwANAAoA
CQBtAHMAbwAtAGYAbwBuAHQALQBwAGkAdABjAGgAOgB2AGEAcgBpAGEAYgBsAGUAOwANAAoACQBt
AHMAbwAtAGYAbwBuAHQALQBzAGkAZwBuAGEAdAB1AHIAZQA6ADMAIAAwACAAMAAgADAAIAAxACAA
MAA7AH0ADQAKAEAAZgBvAG4AdAAtAGYAYQBjAGUADQAKAAkAewBmAG8AbgB0AC0AZgBhAG0AaQBs
AHkAOgAiAFYAaQBuAGUAcgAgAEgAYQBuAGQAIABJAFQAQwAiADsADQAKAAkAcABhAG4AbwBzAGUA
LQAxADoAMwAgADcAIAA1ACAAMgAgADMAIAA1ACAAMgAgADIAIAAyACAAMwA7AA0ACgAJAG0AcwBv
AC0AZgBvAG4AdAAtAGMAaABhAHIAcwBlAHQAOgAwADsADQAKAAkAbQBzAG8ALQBnAGUAbgBlAHIA
aQBjAC0AZgBvAG4AdAAtAGYAYQBtAGkAbAB5ADoAcwBjAHIAaQBwAHQAOwANAAoACQBtAHMAbwAt
AGYAbwBuAHQALQBwAGkAdABjAGgAOgB2AGEAcgBpAGEAYgBsAGUAOwANAAoACQBtAHMAbwAtAGYA
bwBuAHQALQBzAGkAZwBuAGEAdAB1AHIAZQA6ADMAIAAwACAAMAAgADAAIAAxACAAMAA7AH0ADQAK
AEAAZgBvAG4AdAAtAGYAYQBjAGUADQAKAAkAewBmAG8AbgB0AC0AZgBhAG0AaQBsAHkAOgBWAGkA
dgBhAGwAZABpADsADQAKAAkAcABhAG4AbwBzAGUALQAxADoAMwAgADIAIAA2ACAAMgAgADUAIAA1
ACAANgAgADkAIAA4ACAANAA7AA0ACgAJAG0AcwBvAC0AZgBvAG4AdAAtAGMAaABhAHIAcwBlAHQA
OgAwADsADQAKAAkAbQBzAG8ALQBnAGUAbgBlAHIAaQBjAC0AZgBvAG4AdAAtAGYAYQBtAGkAbAB5
ADoAcwBjAHIAaQBwAHQAOwANAAoACQBtAHMAbwAtAGYAbwBuAHQALQBwAGkAdABjAGgAOgB2AGEA
cgBpAGEAYgBsAGUAOwANAAoACQBtAHMAbwAtAGYAbwBuAHQALQBzAGkAZwBuAGEAdAB1AHIAZQA6
ADMAIAAwACAAMAAgADAAIAAxACAAMAA7AH0ADQAKAEAAZgBvAG4AdAAtAGYAYQBjAGUADQAKAAkA
ewBmAG8AbgB0AC0AZgBhAG0AaQBsAHkAOgAiAFYAbABhAGQAaQBtAGkAcgAgAFMAYwByAGkAcAB0
ACIAOwANAAoACQBwAGEAbgBvAHMAZQAtADEAOgAzACAANQAgADQAIAAyACAANAAgADQAIAA3ACAA
NwAgADMAIAA1ADsADQAKAAkAbQBzAG8ALQBmAG8AbgB0AC0AYwBoAGEAcgBzAGUAdAA6ADAAOwAN
AAoACQBtAHMAbwAtAGcAZQBuAGUAcgBpAGMALQBmAG8AbgB0AC0AZgBhAG0AaQBsAHkAOgBzAGMA
cgBpAHAAdAA7AA0ACgAJAG0AcwBvAC0AZgBvAG4AdAAtAHAAaQB0AGMAaAA6AHYAYQByAGkAYQBi
AGwAZQA7AA0ACgAJAG0AcwBvAC0AZgBvAG4AdAAtAHMAaQBnAG4AYQB0AHUAcgBlADoAMwAgADAA
IAAwACAAMAAgADEAIAAwADsAfQANAAoAQABmAG8AbgB0AC0AZgBhAGMAZQANAAoACQB7AGYAbwBu
AHQALQBmAGEAbQBpAGwAeQA6ACIAVwBpAGQAZQAgAEwAYQB0AGkAbgAiADsADQAKAAkAcABhAG4A
bwBzAGUALQAxADoAMgAgADEAMAAgADEAMAAgADcAIAA1ACAANQAgADUAIAAyACAANAAgADQAOwAN
AAoACQBtAHMAbwAtAGYAbwBuAHQALQBjAGgAYQByAHMAZQB0ADoAMAA7AA0ACgAJAG0AcwBvAC0A
ZwBlAG4AZQByAGkAYwAtAGYAbwBuAHQALQBmAGEAbQBpAGwAeQA6AHIAbwBtAGEAbgA7AA0ACgAJ
AG0AcwBvAC0AZgBvAG4AdAAtAHAAaQB0AGMAaAA6AHYAYQByAGkAYQBiAGwAZQA7AA0ACgAJAG0A
cwBvAC0AZgBvAG4AdAAtAHMAaQBnAG4AYQB0AHUAcgBlADoAMwAgADAAIAAwACAAMAAgADEAIAAw
ADsAfQANAAoAQABmAG8AbgB0AC0AZgBhAGMAZQANAAoACQB7AGYAbwBuAHQALQBmAGEAbQBpAGwA
eQA6AEcAYQByAGEAbQBvAG4AZAA7AA0ACgAJAHAAYQBuAG8AcwBlAC0AMQA6ADIAIAAyACAANAAg
ADQAIAAzACAAMwAgADEAIAAxACAAOAAgADMAOwANAAoACQBtAHMAbwAtAGYAbwBuAHQALQBjAGgA
YQByAHMAZQB0ADoAMgAwADQAOwANAAoACQBtAHMAbwAtAGcAZQBuAGUAcgBpAGMALQBmAG8AbgB0
AC0AZgBhAG0AaQBsAHkAOgByAG8AbQBhAG4AOwANAAoACQBtAHMAbwAtAGYAbwBuAHQALQBwAGkA
dABjAGgAOgB2AGEAcgBpAGEAYgBsAGUAOwANAAoACQBtAHMAbwAtAGYAbwBuAHQALQBzAGkAZwBu
AGEAdAB1AHIAZQA6ADYANAA3ACAAMAAgADAAIAAwACAAMQA1ADkAIAAwADsAfQANAAoAQABmAG8A
bgB0AC0AZgBhAGMAZQANAAoACQB7AGYAbwBuAHQALQBmAGEAbQBpAGwAeQA6ACIAQgBvAG8AawBt
AGEAbgAgAE8AbABkACAAUwB0AHkAbABlACIAOwANAAoACQBwAGEAbgBvAHMAZQAtADEAOgAyACAA
NQAgADYAIAA0ACAANQAgADUAIAA1ACAAMgAgADIAIAA0ADsADQAKAAkAbQBzAG8ALQBmAG8AbgB0
AC0AYwBoAGEAcgBzAGUAdAA6ADIAMAA0ADsADQAKAAkAbQBzAG8ALQBnAGUAbgBlAHIAaQBjAC0A
ZgBvAG4AdAAtAGYAYQBtAGkAbAB5ADoAcgBvAG0AYQBuADsADQAKAAkAbQBzAG8ALQBmAG8AbgB0
AC0AcABpAHQAYwBoADoAdgBhAHIAaQBhAGIAbABlADsADQAKAAkAbQBzAG8ALQBmAG8AbgB0AC0A
cwBpAGcAbgBhAHQAdQByAGUAOgA2ADQANwAgADAAIAAwACAAMAAgADEANQA5ACAAMAA7AH0ADQAK
AEAAZgBvAG4AdAAtAGYAYQBjAGUADQAKAAkAewBmAG8AbgB0AC0AZgBhAG0AaQBsAHkAOgAiAEIA
bwBvAGsAIABBAG4AdABpAHEAdQBhACIAOwANAAoACQBwAGEAbgBvAHMAZQAtADEAOgAyACAANAAg
ADYAIAAyACAANQAgADMAIAA1ACAAMwAgADMAIAA0ADsADQAKAAkAbQBzAG8ALQBmAG8AbgB0AC0A
YwBoAGEAcgBzAGUAdAA6ADIAMAA0ADsADQAKAAkAbQBzAG8ALQBnAGUAbgBlAHIAaQBjAC0AZgBv
AG4AdAAtAGYAYQBtAGkAbAB5ADoAcgBvAG0AYQBuADsADQAKAAkAbQBzAG8ALQBmAG8AbgB0AC0A
cABpAHQAYwBoADoAdgBhAHIAaQBhAGIAbABlADsADQAKAAkAbQBzAG8ALQBmAG8AbgB0AC0AcwBp
AGcAbgBhAHQAdQByAGUAOgA2ADQANwAgADAAIAAwACAAMAAgADEANQA5ACAAMAA7AH0ADQAKAEAA
ZgBvAG4AdAAtAGYAYQBjAGUADQAKAAkAewBmAG8AbgB0AC0AZgBhAG0AaQBsAHkAOgAiAEIAbwBv
AGsAcwBoAGUAbABmACAAUwB5AG0AYgBvAGwAIAA3ACIAOwANAAoACQBwAGEAbgBvAHMAZQAtADEA
OgA1ACAAMQAgADEAIAAxACAAMQAgADEAIAAxACAAMQAgADEAIAAxADsADQAKAAkAbQBzAG8ALQBm
AG8AbgB0AC0AYwBoAGEAcgBzAGUAdAA6ADIAOwANAAoACQBtAHMAbwAtAGcAZQBuAGUAcgBpAGMA
LQBmAG8AbgB0AC0AZgBhAG0AaQBsAHkAOgBhAHUAdABvADsADQAKAAkAbQBzAG8ALQBmAG8AbgB0
AC0AcABpAHQAYwBoADoAdgBhAHIAaQBhAGIAbABlADsADQAKAAkAbQBzAG8ALQBmAG8AbgB0AC0A
cwBpAGcAbgBhAHQAdQByAGUAOgAwACAAMgA2ADgANAAzADUANAA1ADYAIAAwACAAMAAgAC0AMgAx
ADQANwA0ADgAMwA2ADQAOAAgADAAOwB9AA0ACgBAAGYAbwBuAHQALQBmAGEAYwBlAA0ACgAJAHsA
ZgBvAG4AdAAtAGYAYQBtAGkAbAB5ADoAIgBNAFMAIABSAGUAZgBlAHIAZQBuAGMAZQAgAFMAYQBu
AHMAIABTAGUAcgBpAGYAIgA7AA0ACgAJAHAAYQBuAG8AcwBlAC0AMQA6ADIAIAAxADEAIAA2ACAA
NAAgADMAIAA1ACAANAAgADQAIAAyACAANAA7AA0ACgAJAG0AcwBvAC0AZgBvAG4AdAAtAGMAaABh
AHIAcwBlAHQAOgAyADAANAA7AA0ACgAJAG0AcwBvAC0AZwBlAG4AZQByAGkAYwAtAGYAbwBuAHQA
LQBmAGEAbQBpAGwAeQA6AHMAdwBpAHMAcwA7AA0ACgAJAG0AcwBvAC0AZgBvAG4AdAAtAHAAaQB0
AGMAaAA6AHYAYQByAGkAYQBiAGwAZQA7AA0ACgAJAG0AcwBvAC0AZgBvAG4AdAAtAHMAaQBnAG4A
YQB0AHUAcgBlADoANQAzADYAOAA3ADEANQA1ADkAIAAwACAAMAAgADAAIAA0ADEANQAgADAAOwB9
AA0ACgBAAGYAbwBuAHQALQBmAGEAYwBlAA0ACgAJAHsAZgBvAG4AdAAtAGYAYQBtAGkAbAB5ADoA
IgBNAFMAIABSAGUAZgBlAHIAZQBuAGMAZQAgAFMAcABlAGMAaQBhAGwAdAB5ACIAOwANAAoACQBw
AGEAbgBvAHMAZQAtADEAOgA1ACAAMAAgADUAIAAwACAAMAAgADAAIAAwACAAMAAgADAAIAAwADsA
DQAKAAkAbQBzAG8ALQBmAG8AbgB0AC0AYwBoAGEAcgBzAGUAdAA6ADIAOwANAAoACQBtAHMAbwAt
AGcAZQBuAGUAcgBpAGMALQBmAG8AbgB0AC0AZgBhAG0AaQBsAHkAOgBhAHUAdABvADsADQAKAAkA
bQBzAG8ALQBmAG8AbgB0AC0AcABpAHQAYwBoADoAdgBhAHIAaQBhAGIAbABlADsADQAKAAkAbQBz
AG8ALQBmAG8AbgB0AC0AcwBpAGcAbgBhAHQAdQByAGUAOgAwACAAMgA2ADgANAAzADUANAA1ADYA
IAAwACAAMAAgAC0AMgAxADQANwA0ADgAMwA2ADQAOAAgADAAOwB9AA0ACgBAAGYAbwBuAHQALQBm
AGEAYwBlAA0ACgAJAHsAZgBvAG4AdAAtAGYAYQBtAGkAbAB5ADoAIgBCAGUAcgBsAGkAbgAgAFMA
YQBuAHMAIABGAEIAIABEAGUAbQBpACIAOwANAAoACQBwAGEAbgBvAHMAZQAtADEAOgAyACAAMQA0
ACAAOAAgADIAIAAyACAANQAgADIAIAAyACAAMwAgADYAOwANAAoACQBtAHMAbwAtAGYAbwBuAHQA
LQBjAGgAYQByAHMAZQB0ADoAMAA7AA0ACgAJAG0AcwBvAC0AZwBlAG4AZQByAGkAYwAtAGYAbwBu
AHQALQBmAGEAbQBpAGwAeQA6AHMAdwBpAHMAcwA7AA0ACgAJAG0AcwBvAC0AZgBvAG4AdAAtAHAA
aQB0AGMAaAA6AHYAYQByAGkAYQBiAGwAZQA7AA0ACgAJAG0AcwBvAC0AZgBvAG4AdAAtAHMAaQBn
AG4AYQB0AHUAcgBlADoAMwAgADAAIAAwACAAMAAgADEAIAAwADsAfQANAAoAQABmAG8AbgB0AC0A
ZgBhAGMAZQANAAoACQB7AGYAbwBuAHQALQBmAGEAbQBpAGwAeQA6ACIAQQByAGkAYQBsACAATgBh
AHIAcgBvAHcAIgA7AA0ACgAJAHAAYQBuAG8AcwBlAC0AMQA6ADIAIAAxADEAIAA2ACAANgAgADIA
IAAyACAAMgAgADMAIAAyACAANAA7AA0ACgAJAG0AcwBvAC0AZgBvAG4AdAAtAGMAaABhAHIAcwBl
AHQAOgAyADAANAA7AA0ACgAJAG0AcwBvAC0AZwBlAG4AZQByAGkAYwAtAGYAbwBuAHQALQBmAGEA
bQBpAGwAeQA6AHMAdwBpAHMAcwA7AA0ACgAJAG0AcwBvAC0AZgBvAG4AdAAtAHAAaQB0AGMAaAA6
AHYAYQByAGkAYQBiAGwAZQA7AA0ACgAJAG0AcwBvAC0AZgBvAG4AdAAtAHMAaQBnAG4AYQB0AHUA
cgBlADoANgA0ADcAIAAyADAANAA4ACAAMAAgADAAIAAxADUAOQAgADAAOwB9AA0ACgAgAC8AKgAg
AFMAdAB5AGwAZQAgAEQAZQBmAGkAbgBpAHQAaQBvAG4AcwAgACoALwANAAoAIABwAC4ATQBzAG8A
TgBvAHIAbQBhAGwALAAgAGwAaQAuAE0AcwBvAE4AbwByAG0AYQBsACwAIABkAGkAdgAuAE0AcwBv
AE4AbwByAG0AYQBsAA0ACgAJAHsAbQBzAG8ALQBzAHQAeQBsAGUALQB1AG4AaABpAGQAZQA6AG4A
bwA7AA0ACgAJAG0AcwBvAC0AcwB0AHkAbABlAC0AcQBmAG8AcgBtAGEAdAA6AHkAZQBzADsADQAK
AAkAbQBzAG8ALQBzAHQAeQBsAGUALQBwAGEAcgBlAG4AdAA6ACIAIgA7AA0ACgAJAG0AYQByAGcA
aQBuADoAMABjAG0AOwANAAoACQBtAGEAcgBnAGkAbgAtAGIAbwB0AHQAbwBtADoALgAwADAAMAAx
AHAAdAA7AA0ACgAJAG0AcwBvAC0AcABhAGcAaQBuAGEAdABpAG8AbgA6AHcAaQBkAG8AdwAtAG8A
cgBwAGgAYQBuADsADQAKAAkAZgBvAG4AdAAtAHMAaQB6AGUAOgAxADIALgAwAHAAdAA7AA0ACgAJ
AGYAbwBuAHQALQBmAGEAbQBpAGwAeQA6ACIAVABpAG0AZQBzACAATgBlAHcAIABSAG8AbQBhAG4A
IgAsACIAcwBlAHIAaQBmACIAOwANAAoACQBtAHMAbwAtAGYAYQByAGUAYQBzAHQALQBmAG8AbgB0
AC0AZgBhAG0AaQBsAHkAOgAiAFQAaQBtAGUAcwAgAE4AZQB3ACAAUgBvAG0AYQBuACIAOwANAAoA
CQBtAHMAbwAtAGYAYQByAGUAYQBzAHQALQB0AGgAZQBtAGUALQBmAG8AbgB0ADoAbQBpAG4AbwBy
AC0AZgBhAHIAZQBhAHMAdAA7AH0ADQAKAGgAMQANAAoACQB7AG0AcwBvAC0AcwB0AHkAbABlAC0A
cAByAGkAbwByAGkAdAB5ADoAOQA7AA0ACgAJAG0AcwBvAC0AcwB0AHkAbABlAC0AdQBuAGgAaQBk
AGUAOgBuAG8AOwANAAoACQBtAHMAbwAtAHMAdAB5AGwAZQAtAHEAZgBvAHIAbQBhAHQAOgB5AGUA
cwA7AA0ACgAJAG0AcwBvAC0AcwB0AHkAbABlAC0AbABpAG4AawA6ACIAFwQwBDMEPgQ7BD4EMgQ+
BDoEIAAxACAAFwQ9BDAEOgQiADsADQAKAAkAbQBzAG8ALQBtAGEAcgBnAGkAbgAtAHQAbwBwAC0A
YQBsAHQAOgBhAHUAdABvADsADQAKAAkAbQBhAHIAZwBpAG4ALQByAGkAZwBoAHQAOgAwAGMAbQA7
AA0ACgAJAG0AcwBvAC0AbQBhAHIAZwBpAG4ALQBiAG8AdAB0AG8AbQAtAGEAbAB0ADoAYQB1AHQA
bwA7AA0ACgAJAG0AYQByAGcAaQBuAC0AbABlAGYAdAA6ADAAYwBtADsADQAKAAkAbQBzAG8ALQBw
AGEAZwBpAG4AYQB0AGkAbwBuADoAdwBpAGQAbwB3AC0AbwByAHAAaABhAG4AOwANAAoACQBtAHMA
bwAtAG8AdQB0AGwAaQBuAGUALQBsAGUAdgBlAGwAOgAxADsADQAKAAkAZgBvAG4AdAAtAHMAaQB6
AGUAOgAyADQALgAwAHAAdAA7AA0ACgAJAGYAbwBuAHQALQBmAGEAbQBpAGwAeQA6ACIAVABpAG0A
ZQBzACAATgBlAHcAIABSAG8AbQBhAG4AIgAsACIAcwBlAHIAaQBmACIAOwANAAoACQBtAHMAbwAt
AGYAYQByAGUAYQBzAHQALQBmAG8AbgB0AC0AZgBhAG0AaQBsAHkAOgAiAFQAaQBtAGUAcwAgAE4A
ZQB3ACAAUgBvAG0AYQBuACIAOwANAAoACQBtAHMAbwAtAGYAYQByAGUAYQBzAHQALQB0AGgAZQBt
AGUALQBmAG8AbgB0ADoAbQBpAG4AbwByAC0AZgBhAHIAZQBhAHMAdAA7AA0ACgAJAGYAbwBuAHQA
LQB3AGUAaQBnAGgAdAA6AGIAbwBsAGQAOwB9AA0ACgBoADMADQAKAAkAewBtAHMAbwAtAHMAdAB5
AGwAZQAtAHAAcgBpAG8AcgBpAHQAeQA6ADkAOwANAAoACQBtAHMAbwAtAHMAdAB5AGwAZQAtAHUA
bgBoAGkAZABlADoAbgBvADsADQAKAAkAbQBzAG8ALQBzAHQAeQBsAGUALQBxAGYAbwByAG0AYQB0
ADoAeQBlAHMAOwANAAoACQBtAHMAbwAtAHMAdAB5AGwAZQAtAGwAaQBuAGsAOgAiABcEMAQzBD4E
OwQ+BDIEPgQ6BCAAMwAgABcEPQQwBDoEIgA7AA0ACgAJAG0AcwBvAC0AbQBhAHIAZwBpAG4ALQB0
AG8AcAAtAGEAbAB0ADoAYQB1AHQAbwA7AA0ACgAJAG0AYQByAGcAaQBuAC0AcgBpAGcAaAB0ADoA
MABjAG0AOwANAAoACQBtAHMAbwAtAG0AYQByAGcAaQBuAC0AYgBvAHQAdABvAG0ALQBhAGwAdAA6
AGEAdQB0AG8AOwANAAoACQBtAGEAcgBnAGkAbgAtAGwAZQBmAHQAOgAwAGMAbQA7AA0ACgAJAG0A
cwBvAC0AcABhAGcAaQBuAGEAdABpAG8AbgA6AHcAaQBkAG8AdwAtAG8AcgBwAGgAYQBuADsADQAK
AAkAbQBzAG8ALQBvAHUAdABsAGkAbgBlAC0AbABlAHYAZQBsADoAMwA7AA0ACgAJAGYAbwBuAHQA
LQBzAGkAegBlADoAMQAzAC4ANQBwAHQAOwANAAoACQBmAG8AbgB0AC0AZgBhAG0AaQBsAHkAOgAi
AFQAaQBtAGUAcwAgAE4AZQB3ACAAUgBvAG0AYQBuACIALAAiAHMAZQByAGkAZgAiADsADQAKAAkA
bQBzAG8ALQBmAGEAcgBlAGEAcwB0AC0AZgBvAG4AdAAtAGYAYQBtAGkAbAB5ADoAIgBUAGkAbQBl
AHMAIABOAGUAdwAgAFIAbwBtAGEAbgAiADsADQAKAAkAbQBzAG8ALQBmAGEAcgBlAGEAcwB0AC0A
dABoAGUAbQBlAC0AZgBvAG4AdAA6AG0AaQBuAG8AcgAtAGYAYQByAGUAYQBzAHQAOwANAAoACQBm
AG8AbgB0AC0AdwBlAGkAZwBoAHQAOgBiAG8AbABkADsAfQANAAoAYQA6AHYAaQBzAGkAdABlAGQA
LAAgAHMAcABhAG4ALgBNAHMAbwBIAHkAcABlAHIAbABpAG4AawBGAG8AbABsAG8AdwBlAGQADQAK
AAkAewBtAHMAbwAtAHMAdAB5AGwAZQAtAG4AbwBzAGgAbwB3ADoAeQBlAHMAOwANAAoACQBtAHMA
bwAtAHMAdAB5AGwAZQAtAHAAcgBpAG8AcgBpAHQAeQA6ADkAOQA7AA0ACgAJAGMAbwBsAG8AcgA6
AGIAbAB1AGUAOwANAAoACQB0AGUAeAB0AC0AZABlAGMAbwByAGEAdABpAG8AbgA6AHUAbgBkAGUA
cgBsAGkAbgBlADsADQAKAAkAdABlAHgAdAAtAHUAbgBkAGUAcgBsAGkAbgBlADoAcwBpAG4AZwBs
AGUAOwB9AA0ACgBwAA0ACgAJAHsAbQBzAG8ALQBzAHQAeQBsAGUALQBuAG8AcwBoAG8AdwA6AHkA
ZQBzADsADQAKAAkAbQBzAG8ALQBzAHQAeQBsAGUALQBwAHIAaQBvAHIAaQB0AHkAOgA5ADkAOwAN
AAoACQBtAHMAbwAtAG0AYQByAGcAaQBuAC0AdABvAHAALQBhAGwAdAA6AGEAdQB0AG8AOwANAAoA
CQBtAGEAcgBnAGkAbgAtAHIAaQBnAGgAdAA6ADAAYwBtADsADQAKAAkAbQBzAG8ALQBtAGEAcgBn
AGkAbgAtAGIAbwB0AHQAbwBtAC0AYQBsAHQAOgBhAHUAdABvADsADQAKAAkAbQBhAHIAZwBpAG4A
LQBsAGUAZgB0ADoAMABjAG0AOwANAAoACQBtAHMAbwAtAHAAYQBnAGkAbgBhAHQAaQBvAG4AOgB3
AGkAZABvAHcALQBvAHIAcABoAGEAbgA7AA0ACgAJAGYAbwBuAHQALQBzAGkAegBlADoAMQAyAC4A
MABwAHQAOwANAAoACQBmAG8AbgB0AC0AZgBhAG0AaQBsAHkAOgAiAFQAaQBtAGUAcwAgAE4AZQB3
ACAAUgBvAG0AYQBuACIALAAiAHMAZQByAGkAZgAiADsADQAKAAkAbQBzAG8ALQBmAGEAcgBlAGEA
cwB0AC0AZgBvAG4AdAAtAGYAYQBtAGkAbAB5ADoAIgBUAGkAbQBlAHMAIABOAGUAdwAgAFIAbwBt
AGEAbgAiADsADQAKAAkAbQBzAG8ALQBmAGEAcgBlAGEAcwB0AC0AdABoAGUAbQBlAC0AZgBvAG4A
dAA6AG0AaQBuAG8AcgAtAGYAYQByAGUAYQBzAHQAOwB9AA0ACgBwAHIAZQANAAoACQB7AG0AcwBv
AC0AcwB0AHkAbABlAC0AbgBvAHMAaABvAHcAOgB5AGUAcwA7AA0ACgAJAG0AcwBvAC0AcwB0AHkA
bABlAC0AcAByAGkAbwByAGkAdAB5ADoAOQA5ADsADQAKAAkAbQBzAG8ALQBzAHQAeQBsAGUALQBs
AGkAbgBrADoAIgAhBEIEMAQ9BDQEMARABEIEPQRLBDkEIABIAFQATQBMACAAFwQ9BDAEOgQiADsA
DQAKAAkAbQBhAHIAZwBpAG4AOgAwAGMAbQA7AA0ACgAJAG0AYQByAGcAaQBuAC0AYgBvAHQAdABv
AG0AOgAuADAAMAAwADEAcAB0ADsADQAKAAkAbQBzAG8ALQBwAGEAZwBpAG4AYQB0AGkAbwBuADoA
dwBpAGQAbwB3AC0AbwByAHAAaABhAG4AOwANAAoACQB0AGEAYgAtAHMAdABvAHAAcwA6ADQANQAu
ADgAcAB0ACAAOQAxAC4ANgBwAHQAIAAxADMANwAuADQAcAB0ACAAMQA4ADMALgAyAHAAdAAgADIA
MgA5AC4AMABwAHQAIAAyADcANAAuADgAcAB0ACAAMwAyADAALgA2AHAAdAAgADMANgA2AC4ANABw
AHQAIAA0ADEAMgAuADIAcAB0ACAANAA1ADgALgAwAHAAdAAgADUAMAAzAC4AOABwAHQAIAA1ADQA
OQAuADYAcAB0ACAANQA5ADUALgA0AHAAdAAgADYANAAxAC4AMgBwAHQAIAA2ADgANwAuADAAcAB0
ACAANwAzADIALgA4AHAAdAA7AA0ACgAJAGYAbwBuAHQALQBzAGkAegBlADoAMQAwAC4AMABwAHQA
OwANAAoACQBmAG8AbgB0AC0AZgBhAG0AaQBsAHkAOgAiAEMAbwB1AHIAaQBlAHIAIABOAGUAdwAi
ADsADQAKAAkAbQBzAG8ALQBmAGEAcgBlAGEAcwB0AC0AZgBvAG4AdAAtAGYAYQBtAGkAbAB5ADoA
IgBUAGkAbQBlAHMAIABOAGUAdwAgAFIAbwBtAGEAbgAiADsADQAKAAkAbQBzAG8ALQBmAGEAcgBl
AGEAcwB0AC0AdABoAGUAbQBlAC0AZgBvAG4AdAA6AG0AaQBuAG8AcgAtAGYAYQByAGUAYQBzAHQA
OwB9AA0ACgB0AHQADQAKAAkAewBtAHMAbwAtAHMAdAB5AGwAZQAtAG4AbwBzAGgAbwB3ADoAeQBl
AHMAOwANAAoACQBtAHMAbwAtAHMAdAB5AGwAZQAtAHAAcgBpAG8AcgBpAHQAeQA6ADkAOQA7AA0A
CgAJAGYAbwBuAHQALQBmAGEAbQBpAGwAeQA6ACIAQwBvAHUAcgBpAGUAcgAgAE4AZQB3ACIAOwAN
AAoACQBtAHMAbwAtAGEAcwBjAGkAaQAtAGYAbwBuAHQALQBmAGEAbQBpAGwAeQA6ACIAQwBvAHUA
cgBpAGUAcgAgAE4AZQB3ACIAOwANAAoACQBtAHMAbwAtAGYAYQByAGUAYQBzAHQALQBmAG8AbgB0
AC0AZgBhAG0AaQBsAHkAOgAiAFQAaQBtAGUAcwAgAE4AZQB3ACAAUgBvAG0AYQBuACIAOwANAAoA
CQBtAHMAbwAtAGYAYQByAGUAYQBzAHQALQB0AGgAZQBtAGUALQBmAG8AbgB0ADoAbQBpAG4AbwBy
AC0AZgBhAHIAZQBhAHMAdAA7AA0ACgAJAG0AcwBvAC0AaABhAG4AcwBpAC0AZgBvAG4AdAAtAGYA
YQBtAGkAbAB5ADoAIgBDAG8AdQByAGkAZQByACAATgBlAHcAIgA7AA0ACgAJAG0AcwBvAC0AYgBp
AGQAaQAtAGYAbwBuAHQALQBmAGEAbQBpAGwAeQA6ACIAQwBvAHUAcgBpAGUAcgAgAE4AZQB3ACIA
OwB9AA0ACgBwAC4ATQBzAG8AQQBjAGUAdABhAHQAZQAsACAAbABpAC4ATQBzAG8AQQBjAGUAdABh
AHQAZQAsACAAZABpAHYALgBNAHMAbwBBAGMAZQB0AGEAdABlAA0ACgAJAHsAbQBzAG8ALQBzAHQA
eQBsAGUALQBuAG8AcwBoAG8AdwA6AHkAZQBzADsADQAKAAkAbQBzAG8ALQBzAHQAeQBsAGUALQBw
AHIAaQBvAHIAaQB0AHkAOgA5ADkAOwANAAoACQBtAHMAbwAtAHMAdAB5AGwAZQAtAGwAaQBuAGsA
OgAiACIENQQ6BEEEQgQgADIESwQ9BD4EQQQ6BDgEIAAXBD0EMAQ6BCIAOwANAAoACQBtAGEAcgBn
AGkAbgA6ADAAYwBtADsADQAKAAkAbQBhAHIAZwBpAG4ALQBiAG8AdAB0AG8AbQA6AC4AMAAwADAA
MQBwAHQAOwANAAoACQBtAHMAbwAtAHAAYQBnAGkAbgBhAHQAaQBvAG4AOgB3AGkAZABvAHcALQBv
AHIAcABoAGEAbgA7AA0ACgAJAGYAbwBuAHQALQBzAGkAegBlADoAOAAuADAAcAB0ADsADQAKAAkA
ZgBvAG4AdAAtAGYAYQBtAGkAbAB5ADoAIgBUAGEAaABvAG0AYQAiACwAIgBzAGEAbgBzAC0AcwBl
AHIAaQBmACIAOwANAAoACQBtAHMAbwAtAGYAYQByAGUAYQBzAHQALQBmAG8AbgB0AC0AZgBhAG0A
aQBsAHkAOgAiAFQAaQBtAGUAcwAgAE4AZQB3ACAAUgBvAG0AYQBuACIAOwANAAoACQBtAHMAbwAt
AGYAYQByAGUAYQBzAHQALQB0AGgAZQBtAGUALQBmAG8AbgB0ADoAbQBpAG4AbwByAC0AZgBhAHIA
ZQBhAHMAdAA7AH0ADQAKAHMAcABhAG4ALgBhAGIAYgByAA0ACgAJAHsAbQBzAG8ALQBzAHQAeQBs
AGUALQBuAGEAbQBlADoAYQBiAGIAcgA7AA0ACgAJAG0AcwBvAC0AcwB0AHkAbABlAC0AdQBuAGgA
aQBkAGUAOgBuAG8AOwB9AA0ACgBzAHAAYQBuAC4AMQANAAoACQB7AG0AcwBvAC0AcwB0AHkAbABl
AC0AbgBhAG0AZQA6ACIAFwQwBDMEPgQ7BD4EMgQ+BDoEIAAxACAAFwQ9BDAEOgQiADsADQAKAAkA
bQBzAG8ALQBzAHQAeQBsAGUALQBwAHIAaQBvAHIAaQB0AHkAOgA5ADsADQAKAAkAbQBzAG8ALQBz
AHQAeQBsAGUALQB1AG4AaABpAGQAZQA6AG4AbwA7AA0ACgAJAG0AcwBvAC0AcwB0AHkAbABlAC0A
bABvAGMAawBlAGQAOgB5AGUAcwA7AA0ACgAJAG0AcwBvAC0AcwB0AHkAbABlAC0AbABpAG4AawA6
ACIAFwQwBDMEPgQ7BD4EMgQ+BDoEIAAxACIAOwANAAoACQBtAHMAbwAtAGEAbgBzAGkALQBmAG8A
bgB0AC0AcwBpAHoAZQA6ADEANAAuADAAcAB0ADsADQAKAAkAbQBzAG8ALQBiAGkAZABpAC0AZgBv
AG4AdAAtAHMAaQB6AGUAOgAxADQALgAwAHAAdAA7AA0ACgAJAGYAbwBuAHQALQBmAGEAbQBpAGwA
eQA6ACIAQwBhAG0AYgByAGkAYQAiACwAIgBzAGUAcgBpAGYAIgA7AA0ACgAJAG0AcwBvAC0AYQBz
AGMAaQBpAC0AZgBvAG4AdAAtAGYAYQBtAGkAbAB5ADoAQwBhAG0AYgByAGkAYQA7AA0ACgAJAG0A
cwBvAC0AYQBzAGMAaQBpAC0AdABoAGUAbQBlAC0AZgBvAG4AdAA6AG0AYQBqAG8AcgAtAGwAYQB0
AGkAbgA7AA0ACgAJAG0AcwBvAC0AZgBhAHIAZQBhAHMAdAAtAGYAbwBuAHQALQBmAGEAbQBpAGwA
eQA6ACIAVABpAG0AZQBzACAATgBlAHcAIABSAG8AbQBhAG4AIgA7AA0ACgAJAG0AcwBvAC0AZgBh
AHIAZQBhAHMAdAAtAHQAaABlAG0AZQAtAGYAbwBuAHQAOgBtAGEAagBvAHIALQBmAGEAcgBlAGEA
cwB0ADsADQAKAAkAbQBzAG8ALQBoAGEAbgBzAGkALQBmAG8AbgB0AC0AZgBhAG0AaQBsAHkAOgBD
AGEAbQBiAHIAaQBhADsADQAKAAkAbQBzAG8ALQBoAGEAbgBzAGkALQB0AGgAZQBtAGUALQBmAG8A
bgB0ADoAbQBhAGoAbwByAC0AbABhAHQAaQBuADsADQAKAAkAbQBzAG8ALQBiAGkAZABpAC0AZgBv
AG4AdAAtAGYAYQBtAGkAbAB5ADoAIgBUAGkAbQBlAHMAIABOAGUAdwAgAFIAbwBtAGEAbgAiADsA
DQAKAAkAbQBzAG8ALQBiAGkAZABpAC0AdABoAGUAbQBlAC0AZgBvAG4AdAA6AG0AYQBqAG8AcgAt
AGIAaQBkAGkAOwANAAoACQBjAG8AbABvAHIAOgAjADMANgA1AEYAOQAxADsADQAKAAkAbQBzAG8A
LQB0AGgAZQBtAGUAYwBvAGwAbwByADoAYQBjAGMAZQBuAHQAMQA7AA0ACgAJAG0AcwBvAC0AdABo
AGUAbQBlAHMAaABhAGQAZQA6ADEAOQAxADsADQAKAAkAZgBvAG4AdAAtAHcAZQBpAGcAaAB0ADoA
YgBvAGwAZAA7AH0ADQAKAHMAcABhAG4ALgBIAFQATQBMAA0ACgAJAHsAbQBzAG8ALQBzAHQAeQBs
AGUALQBuAGEAbQBlADoAIgAhBEIEMAQ9BDQEMARABEIEPQRLBDkEIABIAFQATQBMACAAFwQ9BDAE
OgQiADsADQAKAAkAbQBzAG8ALQBzAHQAeQBsAGUALQBuAG8AcwBoAG8AdwA6AHkAZQBzADsADQAK
AAkAbQBzAG8ALQBzAHQAeQBsAGUALQBwAHIAaQBvAHIAaQB0AHkAOgA5ADkAOwANAAoACQBtAHMA
bwAtAHMAdAB5AGwAZQAtAHUAbgBoAGkAZABlADoAbgBvADsADQAKAAkAbQBzAG8ALQBzAHQAeQBs
AGUALQBsAG8AYwBrAGUAZAA6AHkAZQBzADsADQAKAAkAbQBzAG8ALQBzAHQAeQBsAGUALQBsAGkA
bgBrADoAIgAhBEIEMAQ9BDQEMARABEIEPQRLBDkEIABIAFQATQBMACIAOwANAAoACQBmAG8AbgB0
AC0AZgBhAG0AaQBsAHkAOgBDAG8AbgBzAG8AbABhAHMAOwANAAoACQBtAHMAbwAtAGEAcwBjAGkA
aQAtAGYAbwBuAHQALQBmAGEAbQBpAGwAeQA6AEMAbwBuAHMAbwBsAGEAcwA7AA0ACgAJAG0AcwBv
AC0AZgBhAHIAZQBhAHMAdAAtAGYAbwBuAHQALQBmAGEAbQBpAGwAeQA6ACIAVABpAG0AZQBzACAA
TgBlAHcAIABSAG8AbQBhAG4AIgA7AA0ACgAJAG0AcwBvAC0AZgBhAHIAZQBhAHMAdAAtAHQAaABl
AG0AZQAtAGYAbwBuAHQAOgBtAGkAbgBvAHIALQBmAGEAcgBlAGEAcwB0ADsADQAKAAkAbQBzAG8A
LQBoAGEAbgBzAGkALQBmAG8AbgB0AC0AZgBhAG0AaQBsAHkAOgBDAG8AbgBzAG8AbABhAHMAOwB9
AA0ACgBzAHAAYQBuAC4AMwANAAoACQB7AG0AcwBvAC0AcwB0AHkAbABlAC0AbgBhAG0AZQA6ACIA
FwQwBDMEPgQ7BD4EMgQ+BDoEIAAzACAAFwQ9BDAEOgQiADsADQAKAAkAbQBzAG8ALQBzAHQAeQBs
AGUALQBuAG8AcwBoAG8AdwA6AHkAZQBzADsADQAKAAkAbQBzAG8ALQBzAHQAeQBsAGUALQBwAHIA
aQBvAHIAaQB0AHkAOgA5ADsADQAKAAkAbQBzAG8ALQBzAHQAeQBsAGUALQB1AG4AaABpAGQAZQA6
AG4AbwA7AA0ACgAJAG0AcwBvAC0AcwB0AHkAbABlAC0AbABvAGMAawBlAGQAOgB5AGUAcwA7AA0A
CgAJAG0AcwBvAC0AcwB0AHkAbABlAC0AbABpAG4AawA6ACIAFwQwBDMEPgQ7BD4EMgQ+BDoEIAAz
ACIAOwANAAoACQBtAHMAbwAtAGEAbgBzAGkALQBmAG8AbgB0AC0AcwBpAHoAZQA6ADEAMgAuADAA
cAB0ADsADQAKAAkAbQBzAG8ALQBiAGkAZABpAC0AZgBvAG4AdAAtAHMAaQB6AGUAOgAxADIALgAw
AHAAdAA7AA0ACgAJAGYAbwBuAHQALQBmAGEAbQBpAGwAeQA6ACIAQwBhAG0AYgByAGkAYQAiACwA
IgBzAGUAcgBpAGYAIgA7AA0ACgAJAG0AcwBvAC0AYQBzAGMAaQBpAC0AZgBvAG4AdAAtAGYAYQBt
AGkAbAB5ADoAQwBhAG0AYgByAGkAYQA7AA0ACgAJAG0AcwBvAC0AYQBzAGMAaQBpAC0AdABoAGUA
bQBlAC0AZgBvAG4AdAA6AG0AYQBqAG8AcgAtAGwAYQB0AGkAbgA7AA0ACgAJAG0AcwBvAC0AZgBh
AHIAZQBhAHMAdAAtAGYAbwBuAHQALQBmAGEAbQBpAGwAeQA6ACIAVABpAG0AZQBzACAATgBlAHcA
IABSAG8AbQBhAG4AIgA7AA0ACgAJAG0AcwBvAC0AZgBhAHIAZQBhAHMAdAAtAHQAaABlAG0AZQAt
AGYAbwBuAHQAOgBtAGEAagBvAHIALQBmAGEAcgBlAGEAcwB0ADsADQAKAAkAbQBzAG8ALQBoAGEA
bgBzAGkALQBmAG8AbgB0AC0AZgBhAG0AaQBsAHkAOgBDAGEAbQBiAHIAaQBhADsADQAKAAkAbQBz
AG8ALQBoAGEAbgBzAGkALQB0AGgAZQBtAGUALQBmAG8AbgB0ADoAbQBhAGoAbwByAC0AbABhAHQA
aQBuADsADQAKAAkAbQBzAG8ALQBiAGkAZABpAC0AZgBvAG4AdAAtAGYAYQBtAGkAbAB5ADoAIgBU
AGkAbQBlAHMAIABOAGUAdwAgAFIAbwBtAGEAbgAiADsADQAKAAkAbQBzAG8ALQBiAGkAZABpAC0A
dABoAGUAbQBlAC0AZgBvAG4AdAA6AG0AYQBqAG8AcgAtAGIAaQBkAGkAOwANAAoACQBjAG8AbABv
AHIAOgAjADQARgA4ADEAQgBEADsADQAKAAkAbQBzAG8ALQB0AGgAZQBtAGUAYwBvAGwAbwByADoA
YQBjAGMAZQBuAHQAMQA7AA0ACgAJAGYAbwBuAHQALQB3AGUAaQBnAGgAdAA6AGIAbwBsAGQAOwB9
AA0ACgBzAHAAYQBuAC4AegAtAA0ACgAJAHsAbQBzAG8ALQBzAHQAeQBsAGUALQBuAGEAbQBlADoA
IgB6AC0AHQQwBEcEMAQ7BD4EIABEBD4EQAQ8BEsEIAAXBD0EMAQ6BCIAOwANAAoACQBtAHMAbwAt
AHMAdAB5AGwAZQAtAG4AbwBzAGgAbwB3ADoAeQBlAHMAOwANAAoACQBtAHMAbwAtAHMAdAB5AGwA
ZQAtAHAAcgBpAG8AcgBpAHQAeQA6ADkAOQA7AA0ACgAJAG0AcwBvAC0AcwB0AHkAbABlAC0AdQBu
AGgAaQBkAGUAOgBuAG8AOwANAAoACQBtAHMAbwAtAHMAdAB5AGwAZQAtAGwAbwBjAGsAZQBkADoA
eQBlAHMAOwANAAoACQBtAHMAbwAtAHMAdAB5AGwAZQAtAGwAaQBuAGsAOgAiAHoALQAdBDAERwQw
BDsEPgQgAEQEPgRABDwESwQiADsADQAKAAkAbQBzAG8ALQBhAG4AcwBpAC0AZgBvAG4AdAAtAHMA
aQB6AGUAOgA4AC4AMABwAHQAOwANAAoACQBtAHMAbwAtAGIAaQBkAGkALQBmAG8AbgB0AC0AcwBp
AHoAZQA6ADgALgAwAHAAdAA7AA0ACgAJAGYAbwBuAHQALQBmAGEAbQBpAGwAeQA6ACIAQQByAGkA
YQBsACIALAAiAHMAYQBuAHMALQBzAGUAcgBpAGYAIgA7AA0ACgAJAG0AcwBvAC0AYQBzAGMAaQBp
AC0AZgBvAG4AdAAtAGYAYQBtAGkAbAB5ADoAQQByAGkAYQBsADsADQAKAAkAbQBzAG8ALQBmAGEA
cgBlAGEAcwB0AC0AZgBvAG4AdAAtAGYAYQBtAGkAbAB5ADoAIgBUAGkAbQBlAHMAIABOAGUAdwAg
AFIAbwBtAGEAbgAiADsADQAKAAkAbQBzAG8ALQBmAGEAcgBlAGEAcwB0AC0AdABoAGUAbQBlAC0A
ZgBvAG4AdAA6AG0AaQBuAG8AcgAtAGYAYQByAGUAYQBzAHQAOwANAAoACQBtAHMAbwAtAGgAYQBu
AHMAaQAtAGYAbwBuAHQALQBmAGEAbQBpAGwAeQA6AEEAcgBpAGEAbAA7AA0ACgAJAG0AcwBvAC0A
YgBpAGQAaQAtAGYAbwBuAHQALQBmAGEAbQBpAGwAeQA6AEEAcgBpAGEAbAA7AA0ACgAJAGQAaQBz
AHAAbABhAHkAOgBuAG8AbgBlADsADQAKAAkAbQBzAG8ALQBoAGkAZABlADoAYQBsAGwAOwB9AA0A
CgBzAHAAYQBuAC4AegAtADAADQAKAAkAewBtAHMAbwAtAHMAdAB5AGwAZQAtAG4AYQBtAGUAOgAi
AHoALQAaBD4EPQQ1BEYEIABEBD4EQAQ8BEsEIAAXBD0EMAQ6BCIAOwANAAoACQBtAHMAbwAtAHMA
dAB5AGwAZQAtAG4AbwBzAGgAbwB3ADoAeQBlAHMAOwANAAoACQBtAHMAbwAtAHMAdAB5AGwAZQAt
AHAAcgBpAG8AcgBpAHQAeQA6ADkAOQA7AA0ACgAJAG0AcwBvAC0AcwB0AHkAbABlAC0AdQBuAGgA
aQBkAGUAOgBuAG8AOwANAAoACQBtAHMAbwAtAHMAdAB5AGwAZQAtAGwAbwBjAGsAZQBkADoAeQBl
AHMAOwANAAoACQBtAHMAbwAtAHMAdAB5AGwAZQAtAGwAaQBuAGsAOgAiAHoALQAaBD4EPQQ1BEYE
IABEBD4EQAQ8BEsEIgA7AA0ACgAJAG0AcwBvAC0AYQBuAHMAaQAtAGYAbwBuAHQALQBzAGkAegBl
ADoAOAAuADAAcAB0ADsADQAKAAkAbQBzAG8ALQBiAGkAZABpAC0AZgBvAG4AdAAtAHMAaQB6AGUA
OgA4AC4AMABwAHQAOwANAAoACQBmAG8AbgB0AC0AZgBhAG0AaQBsAHkAOgAiAEEAcgBpAGEAbAAi
ACwAIgBzAGEAbgBzAC0AcwBlAHIAaQBmACIAOwANAAoACQBtAHMAbwAtAGEAcwBjAGkAaQAtAGYA
bwBuAHQALQBmAGEAbQBpAGwAeQA6AEEAcgBpAGEAbAA7AA0ACgAJAG0AcwBvAC0AZgBhAHIAZQBh
AHMAdAAtAGYAbwBuAHQALQBmAGEAbQBpAGwAeQA6ACIAVABpAG0AZQBzACAATgBlAHcAIABSAG8A
bQBhAG4AIgA7AA0ACgAJAG0AcwBvAC0AZgBhAHIAZQBhAHMAdAAtAHQAaABlAG0AZQAtAGYAbwBu
AHQAOgBtAGkAbgBvAHIALQBmAGEAcgBlAGEAcwB0ADsADQAKAAkAbQBzAG8ALQBoAGEAbgBzAGkA
LQBmAG8AbgB0AC0AZgBhAG0AaQBsAHkAOgBBAHIAaQBhAGwAOwANAAoACQBtAHMAbwAtAGIAaQBk
AGkALQBmAG8AbgB0AC0AZgBhAG0AaQBsAHkAOgBBAHIAaQBhAGwAOwANAAoACQBkAGkAcwBwAGwA
YQB5ADoAbgBvAG4AZQA7AA0ACgAJAG0AcwBvAC0AaABpAGQAZQA6AGEAbABsADsAfQANAAoAcwBw
AGEAbgAuAGEADQAKAAkAewBtAHMAbwAtAHMAdAB5AGwAZQAtAG4AYQBtAGUAOgAiACIENQQ6BEEE
QgQgADIESwQ9BD4EQQQ6BDgEIAAXBD0EMAQ6BCIAOwANAAoACQBtAHMAbwAtAHMAdAB5AGwAZQAt
AG4AbwBzAGgAbwB3ADoAeQBlAHMAOwANAAoACQBtAHMAbwAtAHMAdAB5AGwAZQAtAHAAcgBpAG8A
cgBpAHQAeQA6ADkAOQA7AA0ACgAJAG0AcwBvAC0AcwB0AHkAbABlAC0AdQBuAGgAaQBkAGUAOgBu
AG8AOwANAAoACQBtAHMAbwAtAHMAdAB5AGwAZQAtAGwAbwBjAGsAZQBkADoAeQBlAHMAOwANAAoA
CQBtAHMAbwAtAHMAdAB5AGwAZQAtAGwAaQBuAGsAOgAiACIENQQ6BEEEQgQgADIESwQ9BD4EQQQ6
BDgEIgA7AA0ACgAJAG0AcwBvAC0AYQBuAHMAaQAtAGYAbwBuAHQALQBzAGkAegBlADoAOAAuADAA
cAB0ADsADQAKAAkAbQBzAG8ALQBiAGkAZABpAC0AZgBvAG4AdAAtAHMAaQB6AGUAOgA4AC4AMABw
AHQAOwANAAoACQBmAG8AbgB0AC0AZgBhAG0AaQBsAHkAOgAiAFQAYQBoAG8AbQBhACIALAAiAHMA
YQBuAHMALQBzAGUAcgBpAGYAIgA7AA0ACgAJAG0AcwBvAC0AYQBzAGMAaQBpAC0AZgBvAG4AdAAt
AGYAYQBtAGkAbAB5ADoAVABhAGgAbwBtAGEAOwANAAoACQBtAHMAbwAtAGYAYQByAGUAYQBzAHQA
LQBmAG8AbgB0AC0AZgBhAG0AaQBsAHkAOgAiAFQAaQBtAGUAcwAgAE4AZQB3ACAAUgBvAG0AYQBu
ACIAOwANAAoACQBtAHMAbwAtAGYAYQByAGUAYQBzAHQALQB0AGgAZQBtAGUALQBmAG8AbgB0ADoA
bQBpAG4AbwByAC0AZgBhAHIAZQBhAHMAdAA7AA0ACgAJAG0AcwBvAC0AaABhAG4AcwBpAC0AZgBv
AG4AdAAtAGYAYQBtAGkAbAB5ADoAVABhAGgAbwBtAGEAOwANAAoACQBtAHMAbwAtAGIAaQBkAGkA
LQBmAG8AbgB0AC0AZgBhAG0AaQBsAHkAOgBUAGEAaABvAG0AYQA7AH0ADQAKAHMAcABhAG4ALgBt
AHMAbwBJAG4AcwANAAoACQB7AG0AcwBvAC0AcwB0AHkAbABlAC0AdAB5AHAAZQA6AGUAeABwAG8A
cgB0AC0AbwBuAGwAeQA7AA0ACgAJAG0AcwBvAC0AcwB0AHkAbABlAC0AbgBhAG0AZQA6ACIAIgA7
AA0ACgAJAHQAZQB4AHQALQBkAGUAYwBvAHIAYQB0AGkAbwBuADoAdQBuAGQAZQByAGwAaQBuAGUA
OwANAAoACQB0AGUAeAB0AC0AdQBuAGQAZQByAGwAaQBuAGUAOgBzAGkAbgBnAGwAZQA7AA0ACgAJ
AGMAbwBsAG8AcgA6AHQAZQBhAGwAOwB9AA0ACgBzAHAAYQBuAC4AbQBzAG8ARABlAGwADQAKAAkA
ewBtAHMAbwAtAHMAdAB5AGwAZQAtAHQAeQBwAGUAOgBlAHgAcABvAHIAdAAtAG8AbgBsAHkAOwAN
AAoACQBtAHMAbwAtAHMAdAB5AGwAZQAtAG4AYQBtAGUAOgAiACIAOwANAAoACQB0AGUAeAB0AC0A
ZABlAGMAbwByAGEAdABpAG8AbgA6AGwAaQBuAGUALQB0AGgAcgBvAHUAZwBoADsADQAKAAkAYwBv
AGwAbwByADoAcgBlAGQAOwB9AA0ACgAuAE0AcwBvAEMAaABwAEQAZQBmAGEAdQBsAHQADQAKAAkA
ewBtAHMAbwAtAHMAdAB5AGwAZQAtAHQAeQBwAGUAOgBlAHgAcABvAHIAdAAtAG8AbgBsAHkAOwAN
AAoACQBtAHMAbwAtAGQAZQBmAGEAdQBsAHQALQBwAHIAbwBwAHMAOgB5AGUAcwA7AA0ACgAJAGYA
bwBuAHQALQBzAGkAegBlADoAMQAwAC4AMABwAHQAOwANAAoACQBtAHMAbwAtAGEAbgBzAGkALQBm
AG8AbgB0AC0AcwBpAHoAZQA6ADEAMAAuADAAcAB0ADsADQAKAAkAbQBzAG8ALQBiAGkAZABpAC0A
ZgBvAG4AdAAtAHMAaQB6AGUAOgAxADAALgAwAHAAdAA7AH0ADQAKAEAAcABhAGcAZQAgAFcAbwBy
AGQAUwBlAGMAdABpAG8AbgAxAA0ACgAJAHsAcwBpAHoAZQA6ADUAOQA1AC4AMwBwAHQAIAA4ADQA
MQAuADkAcAB0ADsADQAKAAkAbQBhAHIAZwBpAG4AOgAyAC4AMABjAG0AIAA0ADIALgA1AHAAdAAg
ADIALgAwAGMAbQAgADMALgAwAGMAbQA7AA0ACgAJAG0AcwBvAC0AaABlAGEAZABlAHIALQBtAGEA
cgBnAGkAbgA6ADMANQAuADQAcAB0ADsADQAKAAkAbQBzAG8ALQBmAG8AbwB0AGUAcgAtAG0AYQBy
AGcAaQBuADoAMwA1AC4ANABwAHQAOwANAAoACQBtAHMAbwAtAHAAYQBwAGUAcgAtAHMAbwB1AHIA
YwBlADoAMAA7AH0ADQAKAGQAaQB2AC4AVwBvAHIAZABTAGUAYwB0AGkAbwBuADEADQAKAAkAewBw
AGEAZwBlADoAVwBvAHIAZABTAGUAYwB0AGkAbwBuADEAOwB9AA0ACgAtAC0APgANAAoAPAAvAHMA
dAB5AGwAZQA+AA0ACgA8ACEALQAtAFsAaQBmACAAZwB0AGUAIABtAHMAbwAgADEAMABdAD4ADQAK
ADwAcwB0AHkAbABlAD4ADQAKACAALwAqACAAUwB0AHkAbABlACAARABlAGYAaQBuAGkAdABpAG8A
bgBzACAAKgAvAA0ACgAgAHQAYQBiAGwAZQAuAE0AcwBvAE4AbwByAG0AYQBsAFQAYQBiAGwAZQAN
AAoACQB7AG0AcwBvAC0AcwB0AHkAbABlAC0AbgBhAG0AZQA6ACIAHgQxBEsERwQ9BDAETwQgAEIE
MAQxBDsEOARGBDAEIgA7AA0ACgAJAG0AcwBvAC0AdABzAHQAeQBsAGUALQByAG8AdwBiAGEAbgBk
AC0AcwBpAHoAZQA6ADAAOwANAAoACQBtAHMAbwAtAHQAcwB0AHkAbABlAC0AYwBvAGwAYgBhAG4A
ZAAtAHMAaQB6AGUAOgAwADsADQAKAAkAbQBzAG8ALQBzAHQAeQBsAGUALQBuAG8AcwBoAG8AdwA6
AHkAZQBzADsADQAKAAkAbQBzAG8ALQBzAHQAeQBsAGUALQBwAHIAaQBvAHIAaQB0AHkAOgA5ADkA
OwANAAoACQBtAHMAbwAtAHMAdAB5AGwAZQAtAHAAYQByAGUAbgB0ADoAIgAiADsADQAKAAkAbQBz
AG8ALQBwAGEAZABkAGkAbgBnAC0AYQBsAHQAOgAwAGMAbQAgADUALgA0AHAAdAAgADAAYwBtACAA
NQAuADQAcAB0ADsADQAKAAkAbQBzAG8ALQBwAGEAcgBhAC0AbQBhAHIAZwBpAG4AOgAwAGMAbQA7
AA0ACgAJAG0AcwBvAC0AcABhAHIAYQAtAG0AYQByAGcAaQBuAC0AYgBvAHQAdABvAG0AOgAuADAA
MAAwADEAcAB0ADsADQAKAAkAbQBzAG8ALQBwAGEAZwBpAG4AYQB0AGkAbwBuADoAdwBpAGQAbwB3
AC0AbwByAHAAaABhAG4AOwANAAoACQBmAG8AbgB0AC0AcwBpAHoAZQA6ADEAMAAuADAAcAB0ADsA
DQAKAAkAZgBvAG4AdAAtAGYAYQBtAGkAbAB5ADoAIgBUAGkAbQBlAHMAIABOAGUAdwAgAFIAbwBt
AGEAbgAiACwAIgBzAGUAcgBpAGYAIgA7AH0ADQAKADwALwBzAHQAeQBsAGUAPgANAAoAPAAhAFsA
ZQBuAGQAaQBmAF0ALQAtAD4ADQAKADwAbQBlAHQAYQAgAGMAbwBuAHQAZQBuAHQAPQAiAEkARQA9
AGUAZABnAGUAIgAgAGgAdAB0AHAALQBlAHEAdQBpAHYAPQBYAC0AVQBBAC0AQwBvAG0AcABhAHQA
aQBiAGwAZQA+AA0ACgANAAoAPABzAGMAcgBpAHAAdAAgAGwAYQBuAGcAdQBhAGcAZQA9ACIASgBh
AHYAYQBTAGMAcgBpAHAAdAAiAD4ADQAKADwAIQAtAC0AIABCAGUAZwBpAG4AIABoAGkAZABpAG4A
ZwAgAEoAYQB2AGEAcwBjAHIAaQBwAHQAIABmAHIAbwBtACAAbwBsAGQAIABiAHIAbwB3AHMAZQBy
AHMALgAKACAACgAgACAAdgBhAHIAIABhAHIAcgBhAHkAUgBlAGEAZAB5AD0AMAA7AAoAIAAgAAoA
IAAgAGkAZgAgACgAZABvAGMAdQBtAGUAbgB0AC4AaQBtAGEAZwBlAHMAKQB7AAoAIAAgACAAIABy
AGUAZABCAGEAbABsACAAPQAgAG4AZQB3ACAASQBtAGEAZwBlACgAKQA7AAoAIAAgACAAIAByAGUA
ZABCAGEAbABsAC4AcwByAGMAIAA9ACAAIgAuAC4ALwBpAG0AYQBnAGUAcwAvAHIAZQBkAF8AYgBh
AGwAbABfAHcAaABpAHQAZQAuAGcAaQBmACIAOwAgACAACgAgACAAIAAgAGMAeQBhAG4AQgBhAGwA
bAAgAD0AIABuAGUAdwAgAEkAbQBhAGcAZQAoACkAOwAKACAAIAAgACAAYwB5AGEAbgBCAGEAbABs
AC4AcwByAGMAIAA9ACAAIgAuAC4ALwBpAG0AYQBnAGUAcwAvAGMAeQBhAG4AXwBiAGEAbABsAF8A
dwBoAGkAdABlAC4AZwBpAGYAIgA7ACAAIAAKACAAIAB9AAoAIAAgAAoAIAAgAGYAdQBuAGMAdABp
AG8AbgAgAGMAbwB2AGUAcgAoAGgAaQB0ACwAcQB1AGUAcgB5ACwAcAByAG8AdABTAGUAcQApAHsA
CgAgACAAIAAgAGQAbwBjAHUAbQBlAG4AdAAuAFIAZQBzAHUAbAB0AHMALgBPAFYAXwBUAGkAdABs
AGUALgB2AGEAbAB1AGUAIAA9ACAAcQB1AGUAcgB5AFQAaQB0AGwAZQBbAHEAdQBlAHIAeQBdADsA
CgAgACAAIAAgAGQAbwBjAHUAbQBlAG4AdAAuAFIAZQBzAHUAbAB0AHMALgBPAFYAXwBBAGMAYwBl
AHMAcwBpAG8AbgAuAHYAYQBsAHUAZQAgAD0AIABwAHIAbwB0AE4AYQBtAGUAWwBoAGkAdABdADsA
CgAgACAAIAAgAGQAbwBjAHUAbQBlAG4AdAAuAFIAZQBzAHUAbAB0AHMALgBPAFYAXwBTAGUAcQB1
AGUAbgBjAGUALgB2AGEAbAB1AGUAIAA9ACAAcAByAG8AdABTAGUAcQA7AAoAIAAgACAAIABpAGYA
IAAoAGgAaQB0ACAAPQA9ACAAMAApACAAewAKACAAIAAgACAAIAAgAHMAZQBsAGYALgBzAHQAYQB0
AHUAcwAgAD0AIABxAHUAZQByAHkAVABpAHQAbABlAFsAcQB1AGUAcgB5AF0AOwAKACAAIAAgACAA
fQAgAGUAbABzAGUAIAB7AAoAIAAgACAAIAAgACAAcwBlAGwAZgAuAHMAdABhAHQAdQBzACAAPQAg
AHAAcgBvAHQATgBhAG0AZQBbAGgAaQB0AF0AIAArACAAIgA6ACAAIgAgACsAIABwAHIAbwB0AFMA
ZQBxADsACgAgACAAIAAgAH0ACgAgACAAIAAgAGkAZgAgACgAcAByAG8AdABTAGUAcQAgACEAPQAg
ACIAIgAgACYAJgAgAGQAbwBjAHUAbQBlAG4AdAAuAGYAcgBlAGQAIAAmACYAIABhAHIAcgBhAHkA
UgBlAGEAZAB5ACAAPQA9ACAAMQApAHsACgAgACAAIAAgACAAIAB2AGEAcgAgAGkAIAA9ACAAMAA7
AAoAIAAgACAAIAAgACAAdgBhAHIAIABlAGwAZQBtAGUAbgB0ACAAPQAgADAAOwAKACAAIAAgACAA
IAAgAGUAbABlAG0AZQBuAHQAIAA9ACAAZQB2AGEAbAAoAHAAcgBvAHQAUwBlAHEAKwAiAFsAIgAr
AGkAKwAiAF0AIgApADsACgAgACAAIAAgACAAIAB3AGgAaQBsAGUAKABlAGwAZQBtAGUAbgB0ACkA
IAB7AAoAIAAgACAAIAAgACAAIAAgAGQAbwBjAHUAbQBlAG4AdAAuAGkAbQBhAGcAZQBzAFsAZQBs
AGUAbQBlAG4AdABdAC4AcwByAGMAIAA9ACAAcgBlAGQAQgBhAGwAbAAuAHMAcgBjADsACgAgACAA
IAAgACAAIAAgACAAaQArACsAOwAKACAAIAAgACAAIAAgACAAIABlAGwAZQBtAGUAbgB0ACAAPQAg
AGUAdgBhAGwAKABwAHIAbwB0AFMAZQBxACsAIgBbACIAKwBpACsAIgBdACIAKQA7AAoAIAAgACAA
IAAgACAAfQAKACAAIAAgACAAfQAKACAAIAB9AAoACgAgACAAZgB1AG4AYwB0AGkAbwBuACAAdQBu
AGMAbwB2AGUAcgAoAGgAaQB0ACwAcQB1AGUAcgB5ACwAcAByAG8AdABTAGUAcQApAHsACgAgACAA
IAAgAGQAbwBjAHUAbQBlAG4AdAAuAFIAZQBzAHUAbAB0AHMALgBPAFYAXwBUAGkAdABsAGUALgB2
AGEAbAB1AGUAIAA9ACAAIgAtAFEAdQBlAHIAeQAtACIAOwAKACAAIAAgACAAZABvAGMAdQBtAGUA
bgB0AC4AUgBlAHMAdQBsAHQAcwAuAE8AVgBfAEEAYwBjAGUAcwBzAGkAbwBuAC4AdgBhAGwAdQBl
AD0AIgAtAEEAYwBjAGUAcwBzAGkAbwBuAC0AIgA7AAoAIAAgACAAIABkAG8AYwB1AG0AZQBuAHQA
LgBSAGUAcwB1AGwAdABzAC4ATwBWAF8AUwBlAHEAdQBlAG4AYwBlAC4AdgBhAGwAdQBlAD0AIgAt
AFMAZQBxAHUAZQBuAGMAZQAtACIAOwAKACAAIAAgACAAcwBlAGwAZgAuAHMAdABhAHQAdQBzAD0A
IgAiADsACgAgACAAIAAgAGkAZgAgACgAcAByAG8AdABTAGUAcQAgACEAPQAgACIAIgAgACYAJgAg
AGQAbwBjAHUAbQBlAG4AdAAuAGYAcgBlAGQAIAAmACYAIABhAHIAcgBhAHkAUgBlAGEAZAB5ACAA
PQA9ACAAMQApAHsACgAgACAAIAAgACAAIAB2AGEAcgAgAGkAIAA9ACAAMAA7AAoAIAAgACAAIAAg
ACAAdgBhAHIAIABlAGwAZQBtAGUAbgB0ACAAPQAgADAAOwAKACAAIAAgACAAIAAgAGUAbABlAG0A
ZQBuAHQAIAA9ACAAZQB2AGEAbAAoAHAAcgBvAHQAUwBlAHEAKwAiAFsAIgArAGkAKwAiAF0AIgAp
ADsACgAgACAAIAAgACAAIAB3AGgAaQBsAGUAKABlAGwAZQBtAGUAbgB0ACkAIAB7AAoAIAAgACAA
IAAgACAAIAAgAGQAbwBjAHUAbQBlAG4AdAAuAGkAbQBhAGcAZQBzAFsAZQBsAGUAbQBlAG4AdABd
AC4AcwByAGMAIAA9ACAAYwB5AGEAbgBCAGEAbABsAC4AcwByAGMAOwAKACAAIAAgACAAIAAgACAA
IABpACsAKwA7AAoAIAAgACAAIAAgACAAIAAgAGUAbABlAG0AZQBuAHQAIAA9ACAAZQB2AGEAbAAo
AHAAcgBvAHQAUwBlAHEAKwAiAFsAIgArAGkAKwAiAF0AIgApADsACgAgACAAIAAgACAAIAB9AAoA
IAAgACAAIAB9AAoAIAAgAH0ACgAKACAAIABmAHUAbgBjAHQAaQBvAG4AIABjAGgAZQBjAGsAUQB1
AGUAcgB5ACgAYwBoAGUAYwBrAFMAdABhAHQAZQAsAG4AdQBtAEMAaABlAGMAawBzACwAZgBvAHIA
bQApAHsACgAgACAAIAAgAGkAZgAgACgAbgB1AG0AQwBoAGUAYwBrAHMAIAA9AD0AIAAxACkAewAK
ACAAIAAgACAAIAAgAGYAbwByAG0ALgBRAFUARQAuAGMAaABlAGMAawBlAGQAIAA9ACAAYwBoAGUA
YwBrAFMAdABhAHQAZQA7AAoAIAAgACAAIAB9ACAAZQBsAHMAZQAgAHsACgAgACAAIAAgACAAIABm
AG8AcgAgACgAdgBhAHIAIABpACAAPQAgADAAOwAgAGkAIAA8ACAAZgBvAHIAbQAuAGUAbABlAG0A
ZQBuAHQAcwAuAGwAZQBuAGcAdABoADsAIABpACsAKwApACAAewAKACAAIAAgACAAIAAgACAAIABp
AGYAIAAoAGYAbwByAG0ALgBlAGwAZQBtAGUAbgB0AHMAWwBpAF0ALgBuAGEAbQBlACAAPQA9ACAA
IgBRAFUARQAiACkAewAKACAAIAAgACAAIAAgACAAIAAgACAAZgBvAHIAbQAuAGUAbABlAG0AZQBu
AHQAcwBbAGkAXQAuAGMAaABlAGMAawBlAGQAIAA9ACAAYwBoAGUAYwBrAFMAdABhAHQAZQA7AAoA
IAAgACAAIAAgACAAIAAgAH0ACgAgACAAIAAgACAAIAB9AAoAIAAgACAAIAB9AAoAIAAgAH0ACgAK
ACAAIABmAHUAbgBjAHQAaQBvAG4AIABTAGEAdgBlAEMAbABpAGMAawBzACgAYwBoAGUAYwBrAEIA
bwB4ACwAZgBvAHIAbQApAHsACgAgACAAIAAgAGkAZgAgACgAZgBvAHIAbQAuAEUAcgByAFQAbwBs
AFIAZQBwAGUAYQB0ACAAJgAmACAAZgBvAHIAbQAuAEUAcgByAFQAbwBsAFIAZQBwAGUAYQB0AC4A
YwBoAGUAYwBrAGUAZAApACAAewAKACAAIAAgACAAIAAgAHIAZQB0AHUAcgBuADsACgAgACAAIAAg
AH0ACgAgACAAIAAgAHYAYQByACAAYwBoAGUAYwBrAFMAdABhAHQAZQAgAD0AIABjAGgAZQBjAGsA
QgBvAHgALgBjAGgAZQBjAGsAZQBkADsACgAgACAAIAAgAHYAYQByACAAdABoAGkAcwBIAGkAdAAg
AD0AIAAwADsACgAgACAAIAAgAGYAbwByACAAKAB2AGEAcgAgAGkAIAA9ACAAMAA7ACAAaQAgADwA
IABmAG8AcgBtAC4AZQBsAGUAbQBlAG4AdABzAC4AbABlAG4AZwB0AGgAOwAgAGkAKwArACkAIAB7
AAoAIAAgACAAIAAgACAAaQBmACAAKAB0AGgAaQBzAEgAaQB0ACAAPQA9ACAAMQApAHsACgAgACAA
IAAgACAAIAAgACAAaQBmACAAKABmAG8AcgBtAC4AZQBsAGUAbQBlAG4AdABzAFsAaQBdAC4AbgBh
AG0AZQAgAD0APQAgACIAUQBVAEUAIgApACAAewAKACAAIAAgACAAIAAgACAAIAAgACAAZgBvAHIA
bQAuAGUAbABlAG0AZQBuAHQAcwBbAGkAXQAuAGMAaABlAGMAawBlAGQAIAA9ACAAIQBjAGgAZQBj
AGsAUwB0AGEAdABlADsACgAgACAAIAAgACAAIAAgACAAfQAgAGUAbABzAGUAIAB7AAoAIAAgACAA
IAAgACAAIAAgACAAIABiAHIAZQBhAGsAOwAKACAAIAAgACAAIAAgACAAIAB9AAoAIAAgACAAIAAg
ACAAfQAgAGUAbABzAGUAIAB7AAoAIAAgACAAIAAgACAAIAAgAGkAZgAgACgAZgBvAHIAbQAuAGUA
bABlAG0AZQBuAHQAcwBbAGkAXQAgAD0APQAgAGMAaABlAGMAawBCAG8AeAApAHsACgAgACAAIAAg
ACAAIAAgACAAIAAgAHQAaABpAHMASABpAHQAIAA9ACAAMQA7AAoAIAAgACAAIAAgACAAIAAgAH0A
CgAgACAAIAAgACAAIAB9AAoAIAAgACAAIAB9AAoAIAAgAH0ACgAKACAAIABmAHUAbgBjAHQAaQBv
AG4AIAB1AG4ATQBhAHQAYwBoAGUAZAAoAGYAbwByAG0AKQB7AAoAIAAgACAAIAB2AGEAcgAgAG4A
dQBtAE0AaQBzAHMAZQBzACAAPQAgADAAOwAKACAAIAAgACAAZgBvAHIAIAAoAHYAYQByACAAaQAg
AD0AIAAwADsAIABpACAAPAAgAGYAbwByAG0ALgBlAGwAZQBtAGUAbgB0AHMALgBsAGUAbgBnAHQA
aAA7ACAAaQArACsAKQAgAHsACgAgACAAIAAgACAAIABpAGYAIAAoAGYAbwByAG0ALgBlAGwAZQBt
AGUAbgB0AHMAWwBpAF0ALgBuAGEAbQBlACAAPQA9ACAAIgBNAEkAUwBTAEUAUwAiACkAewAKACAA
IAAgACAAIAAgACAAIABuAHUAbQBNAGkAcwBzAGUAcwArACsAOwAKACAAIAAgACAAIAAgAH0AIAAK
ACAAIAAgACAAfQAKACAAIAAgACAAaQBmACAAKABuAHUAbQBNAGkAcwBzAGUAcwAgADwAIAAxACkA
IAB7AAoAIAAgACAAIAAgACAAYQBsAGUAcgB0ACgAIgBOAG8AIAB1AG4AbQBhAHQAYwBoAGUAZAAg
AG0AYQBzAHMAIAB2AGEAbAB1AGUAcwAgAHQAbwAgAGIAZQAgAHMAZQBhAHIAYwBoAGUAZAAiACkA
OwAKACAAIAAgACAAIAAgAHIAZQB0AHUAcgBuACAAZgBhAGwAcwBlADsACgAgACAAIAAgAH0ACgAg
ACAAIAAgAGYAbwByACAAKAB2AGEAcgAgAGkAIAA9ACAAMAA7ACAAaQAgADwAIABmAG8AcgBtAC4A
ZQBsAGUAbQBlAG4AdABzAC4AbABlAG4AZwB0AGgAOwAgAGkAKwArACkAIAB7AAoAIAAgACAAIAAg
ACAAaQBmACAAKABmAG8AcgBtAC4AZQBsAGUAbQBlAG4AdABzAFsAaQBdAC4AbgBhAG0AZQAgAD0A
PQAgACIAUQBVAEUAIgApAHsACgAgACAAIAAgACAAIAAgACAAZgBvAHIAbQAuAGUAbABlAG0AZQBu
AHQAcwBbAGkAXQAuAG4AYQBtAGUAIAA9ACAAIgBEAFUATQBNAFkAIgA7AAoAIAAgACAAIAAgACAA
fQAgAAoAIAAgACAAIAB9AAoAIAAgACAAIABmAG8AcgAgACgAdgBhAHIAIABpACAAPQAgADAAOwAg
AGkAIAA8ACAAZgBvAHIAbQAuAGUAbABlAG0AZQBuAHQAcwAuAGwAZQBuAGcAdABoADsAIABpACsA
KwApACAAewAKACAAIAAgACAAIAAgAGkAZgAgACgAZgBvAHIAbQAuAGUAbABlAG0AZQBuAHQAcwBb
AGkAXQAuAG4AYQBtAGUAIAA9AD0AIAAiAE0ASQBTAFMARQBTACIAKQB7AAoAIAAgACAAIAAgACAA
IAAgAGYAbwByAG0ALgBlAGwAZQBtAGUAbgB0AHMAWwBpAF0ALgBuAGEAbQBlACAAPQAgACIAUQBV
AEUAIgA7AAoAIAAgACAAIAAgACAAfQAgAAoAIAAgACAAIAB9AAoAIAAgACAAIABmAG8AcgBtAC4A
cwB1AGIAbQBpAHQAKAApADsACgAgACAAIAAgAHIAZQB0AHUAcgBuACAAdAByAHUAZQA7AAoAIAAg
AH0ACgAKACAAIABmAHUAbgBjAHQAaQBvAG4AIABzAGUAdABSAGUARgBvAHIAbQBhAHQAQQBjAHQA
aQBvAG4AKABmAG8AcgBtACkAewAKACAAIAAgACAAaQBmACAAKABmAG8AcgBtAC4AUgBFAFAAVABZ
AFAARQAuAG8AcAB0AGkAbwBuAHMAWwBmAG8AcgBtAC4AUgBFAFAAVABZAFAARQAuAHMAZQBsAGUA
YwB0AGUAZABJAG4AZABlAHgAXQAuAHYAYQBsAHUAZQAgAD0APQAgACIAZQB4AHAAbwByAHQAIgAp
AHsACgAgACAAIAAgACAAIABmAG8AcgBtAC4AYQBjAHQAaQBvAG4AIAA9ACAAIgAuAC8AZQB4AHAA
bwByAHQAXwBkAGEAdABfADIALgBwAGwAIgA7AAoAIAAgACAAIAB9ACAAZQBsAHMAZQAgAGkAZgAg
ACgAZgBvAHIAbQAuAFIARQBQAFQAWQBQAEUALgBvAHAAdABpAG8AbgBzAFsAZgBvAHIAbQAuAFIA
RQBQAFQAWQBQAEUALgBzAGUAbABlAGMAdABlAGQASQBuAGQAZQB4AF0ALgB2AGEAbAB1AGUAIAA9
AD0AIAAiAGYAYQBtAGkAbAB5ACIAKQAgAHsACgAgACAAIAAgACAAIABmAG8AcgBtAC4AYQBjAHQA
aQBvAG4AIAA9ACAAIgAuAC8AbQBhAHMAdABlAHIAXwByAGUAcwB1AGwAdABzAF8AMgAuAHAAbAAi
ADsACgAgACAAIAAgAH0AIABlAGwAcwBlACAAewAKACAAIAAgACAAIAAgAGYAbwByAG0ALgBhAGMA
dABpAG8AbgAgAD0AIAAiAC4ALwBtAGEAcwB0AGUAcgBfAHIAZQBzAHUAbAB0AHMALgBwAGwAIgA7
AAoAIAAgACAAIAB9AAoAIAAgAH0ACgAgACAACgAgACAAZgB1AG4AYwB0AGkAbwBuACAAYwBoAG8A
bwBzAGUAUQB1AGUAcgB5AEwAaQBzAHQAKABmAG8AcgBtACkAIAB7AAoAIAAgACAAIAB2AGEAcgAg
AGYAbwByAG0AYQB0AEYAbwByAG0AIAA9ACAAdwBpAG4AZABvAHcALgBkAG8AYwB1AG0AZQBuAHQA
LgBmAG8AcgBtAHMAWwAnAFIAZQAtAGYAbwByAG0AYQB0ACcAXQA7AAoAIAAgACAAIABpAGYAIAAo
AGYAbwByAG0AYQB0AEYAbwByAG0ALgBfAHEAdQBlAHIAeQBsAGkAcwB0AC4AdgBhAGwAdQBlACAA
PQA9ACAAJwB1AG4AYQBzAHMAaQBnAG4AZQBkACcAKQAgAHsACgAgACAAIAAgACAAIABmAG8AcgBt
AC4AUQBVAEUAUgBZAEwASQBTAFQALgB2AGEAbAB1AGUAIAA9ACAAcQB1AGUAcgB5AEwAaQBzAHQA
VQBuAGEAcwBzAGkAZwBuAGUAZAA7AAoAIAAgACAAIAB9ACAAZQBsAHMAZQAgAGkAZgAgACgAZgBv
AHIAbQBhAHQARgBvAHIAbQAuAF8AcQB1AGUAcgB5AGwAaQBzAHQALgB2AGEAbAB1AGUAIAA9AD0A
IAAnAGkAZABlAG4AdABpAHQAeQAnACkAIAB7AAoAIAAgACAAIAAgACAAZgBvAHIAbQAuAFEAVQBF
AFIAWQBMAEkAUwBUAC4AdgBhAGwAdQBlACAAPQAgAHEAdQBlAHIAeQBMAGkAcwB0AEkAZABlAG4A
dABpAHQAeQA7AAoAIAAgACAAIAB9ACAAZQBsAHMAZQAgAGkAZgAgACgAZgBvAHIAbQBhAHQARgBv
AHIAbQAuAF8AcQB1AGUAcgB5AGwAaQBzAHQALgB2AGEAbAB1AGUAIAA9AD0AIAAnAGgAbwBtAG8A
bABvAGcAeQAnACkAIAB7AAoAIAAgACAAIAAgACAAZgBvAHIAbQAuAFEAVQBFAFIAWQBMAEkAUwBU
AC4AdgBhAGwAdQBlACAAPQAgAHEAdQBlAHIAeQBMAGkAcwB0AEgAbwBtAG8AbABvAGcAeQA7AAoA
IAAgACAAIAB9ACAAZQBsAHMAZQAgAHsACgAgACAAIAAgACAAIABmAG8AcgBtAC4AUQBVAEUAUgBZ
AEwASQBTAFQALgB2AGEAbAB1AGUAIAA9ACAAIgBBAGwAbAAiADsACgAgACAAIAAgAH0ACgAgACAA
IAAgAHIAZQB0AHUAcgBuACAAdAByAHUAZQA7AAoAIAAgAH0ACgAgACAAIAAgAAoAIAAgAGYAdQBu
AGMAdABpAG8AbgAgAG0AYQBrAGUAQQBjAGMAZQBzAHMAaQBvAG4AUwB0AHIAaQBuAGcAKABmAG8A
cgBtACkAewAKACAAIAAgACAAaQBmACAAKAAhAGYAbwByAG0ALgBFAHIAcgBUAG8AbABSAGUAcABl
AGEAdAAgAHwAfAAgACEAZgBvAHIAbQAuAEUAcgByAFQAbwBsAFIAZQBwAGUAYQB0AC4AYwBoAGUA
YwBrAGUAZAApACAAewAKACAAIAAgACAAIAAgAGYAbwByAG0ALgBBAEMAQwBFAFMAUwBJAE8ATgAu
AHYAYQBsAHUAZQAgAD0AIAAiACIAOwAKACAAIAAgACAAIAAgAHIAZQB0AHUAcgBuACAAdAByAHUA
ZQA7AAoAIAAgACAAIAB9AAoAIAAgACAAIAB2AGEAcgAgAGEAYwBjAGUAcwBzAGkAbwBuAHMAIAA9
ACAAWwBdADsACgAgACAAIAAgAGYAbwByACAAKAB2AGEAcgAgAGkAIAA9ACAAMAAsACAAaQBsAGUA
bgAgAD0AIABmAG8AcgBtAC4AZQBsAGUAbQBlAG4AdABzAC4AbABlAG4AZwB0AGgAOwAgAGkAIAAh
AD0AIABpAGwAZQBuADsAIABpACsAKwApACAAewAKACAAIAAgACAAIAAgAHYAYQByACAAZQBsAHQA
IAA9ACAAZgBvAHIAbQAuAGUAbABlAG0AZQBuAHQAcwBbAGkAXQA7AAoAIAAgACAAIAAgACAAaQBm
ACAAKABlAGwAdAAuAG4AYQBtAGUAIAA9AD0AIAAiAEkATgBDAEwAVQBEAEUAIgAgACYAJgAgAGUA
bAB0AC4AYwBoAGUAYwBrAGUAZAApAHsACgAgACAAIAAgACAAIAAgACAAdgBhAHIAIABlAHQAXwBh
AGMAYwBzACAAPQAgAGUAdABfAGwAaQBzAHQAWwBlAGwAdAAuAHYAYQBsAHUAZQBdADsACgAgACAA
IAAgACAAIAAgACAAaQBmACAAKAAhAGUAdABfAGEAYwBjAHMAKQAgAAoAIAAgACAAIAAgACAAIAAg
ACAAIABjAG8AbgB0AGkAbgB1AGUAOwAKACAAIAAgACAAIAAgACAAIABmAG8AcgAgACgAdgBhAHIA
IABqACAAPQAgADAALAAgAGoAbABlAG4AIAA9ACAAZQB0AF8AYQBjAGMAcwAuAGwAZQBuAGcAdABo
ADsAIABqACAAIQA9ACAAagBsAGUAbgA7ACAAagArACsAKQAgAAoAIAAgACAAIAAgACAAIAAgACAA
IABhAGMAYwBlAHMAcwBpAG8AbgBzAC4AcAB1AHMAaAAoAGUAdABfAGEAYwBjAHMAWwBqAF0AKQA7
AAoAIAAgACAAIAAgACAAfQAKACAAIAAgACAAfQAKACAAIAAgACAAaQBmACAAKABhAGMAYwBlAHMA
cwBpAG8AbgBzAC4AbABlAG4AZwB0AGgAIAA9AD0AIAAwACkAIAB7AAoAIAAgACAAIAAgACAAYQBs
AGUAcgB0ACgAIgBOAG8AIABoAGkAdABzACAAcwBlAGwAZQBjAHQAZQBkACAAZgBvAHIAIABlAHIA
cgBvAHIAIAB0AG8AbABlAHIAYQBuAHQAIABzAGUAYQByAGMAaAAiACkAOwAKACAAIAAgACAAIAAg
AHIAZQB0AHUAcgBuACAAZgBhAGwAcwBlADsACgAgACAAIAAgAH0ACgAgACAAIAAgAGkAZgAgACgA
YQBjAGMAZQBzAHMAaQBvAG4AcwAuAGwAZQBuAGcAdABoACAAPgAgADMAKQAgAHsACgAgACAAIAAg
ACAAIABhAGwAZQByAHQAKAAiAE4AdQBtAGIAZQByACAAbwBmACAAcAByAG8AdABlAGkAbgAgAGUA
bgB0AHIAaQBlAHMAIABmAG8AcgAgAGUAcgByAG8AcgAgAHQAbwBsAGUAcgBhAG4AdAAgAHMAZQBh
AHIAYwBoACAAaABhAHMAIABiAGUAZQBuACAAbABpAG0AaQB0AGUAZAAgAHQAbwAgADMAIgApADsA
CgAgACAAIAAgACAAIABhAGMAYwBlAHMAcwBpAG8AbgBzACAAPQAgAGEAYwBjAGUAcwBzAGkAbwBu
AHMALgBzAGwAaQBjAGUAKAAwACwAIAAzACkAOwAKACAAIAAgACAAfQAKACAAIAAgACAAZgBvAHIA
bQAuAEEAQwBDAEUAUwBTAEkATwBOAC4AdgBhAGwAdQBlACAAPQAgACcAIgAnACAAKwAgAGEAYwBj
AGUAcwBzAGkAbwBuAHMALgBqAG8AaQBuACgAJwAiACwAIgAnACkAIAArACAAJwAiACcAOwAKACAA
IAAgACAAYwBoAGUAYwBrAFEAdQBlAHIAeQAoADEALAA5ACwAIABmAG8AcgBtACkAOwAKACAAIAAg
ACAAcgBlAHQAdQByAG4AIAB0AHIAdQBlADsACgAgACAAfQAKAAoAIAAgAGYAdQBuAGMAdABpAG8A
bgAgAGMAbABlAGEAcgBFAGwAKAApACAAewB9AAoACgAgACAAZgB1AG4AYwB0AGkAbwBuACAAbQBh
AGsAZQBBAHIAYwBoAGkAdgBlACgAZgBvAHIAbQApAHsACgAgACAAIAAgAHYAYQByACAAdABlAG0A
cABVAHIAbAAgAD0AIAAiAGgAdAB0AHAAOgAvAC8AdwB3AHcALgBtAGEAdAByAGkAeABzAGMAaQBl
AG4AYwBlAC4AYwBvAG0ALwBjAGcAaQAvAG0AYQBzAHQAZQByAF8AcgBlAHMAdQBsAHQAcwAuAHAA
bAA/AGYAaQBsAGUAPQAuAC4AJQAyAEYAZABhAHQAYQAlADIARgAyADAAMQA1ADEAMgAyADQAJQAy
AEYARgBUAFQAcABmAGEAVABUAG0ALgBkAGEAdAA7AFIARQBQAFQAWQBQAEUAPQBhAHIAYwBoAGkA
dgBlADsAXwBzAGkAZwB0AGgAcgBlAHMAaABvAGwAZAA9ADAALgAwADUAOwBSAEUAUABPAFIAVAA9
ADUAMAA7AF8AcAByAGUAZgBlAHIAdABhAHgAbwBuAG8AbQB5AD0AMAA7AHMAZQBzAHMAaQBvAG4A
SQBEAD0AZwB1AGUAcwB0AF8AZwB1AGUAcwB0AHMAZQBzAHMAaQBvAG4AJgBJAE4AVABFAFIATQBF
AEQASQBBAFQARQA9AC4ALgAlADIARgBkAGEAdABhACUAMgBGADIAMAAxADUAMQAyADIANAAlADIA
RgBGAFQAVABwAGYAYQBUAFQAbQAuAGQAYQB0ACIAOwAgACAAIAAgAGYAbwByACAAKAB2AGEAcgAg
AGkAIAA9ACAAMAA7ACAAaQAgADwAIABmAG8AcgBtAC4AZQBsAGUAbQBlAG4AdABzAC4AbABlAG4A
ZwB0AGgAOwAgAGkAKwArACkAIAB7AAoAIAAgACAAIAAgACAAaQBmACAAKABmAG8AcgBtAC4AZQBs
AGUAbQBlAG4AdABzAFsAaQBdAC4AbgBhAG0AZQAgAD0APQAgACIASQBOAEMATABVAEQARQAiACAA
JgAmACAAZgBvAHIAbQAuAGUAbABlAG0AZQBuAHQAcwBbAGkAXQAuAGMAaABlAGMAawBlAGQAKQB7
AAoAIAAgACAAIAAgACAAIAAgAHQAZQBtAHAAVQByAGwAIAA9ACAAdABlAG0AcABVAHIAbAAgACsA
IAAiACYASQBOAEMATABVAEQARQA9ACIAIAArACAAZgBvAHIAbQAuAGUAbABlAG0AZQBuAHQAcwBb
AGkAXQAuAHYAYQBsAHUAZQA7AAoAIAAgACAAIAAgACAAfQAKACAAIAAgACAAfQAKACAAIAAgACAA
dwBpAG4AZABvAHcALgBsAG8AYwBhAHQAaQBvAG4ALgBoAHIAZQBmACAAPQAgAHQAZQBtAHAAVQBy
AGwAOwAKACAAIAB9AAoACgBwAHIAbwB0AE4AYQBtAGUAIAA9ACAAbgBlAHcAIABBAHIAcgBhAHkA
KAAxACkAOwAKAHAAcgBvAHQATgBhAG0AZQBbADAAXQAgAD0AIAAiACIAOwAKAHAAcgBvAHQATgBh
AG0AZQBbADEAXQAgAD0AIAAiAFMAMQAwAEEAOABfAEgAVQBNAEEATgAiADsACgBwAHIAbwB0AE4A
YQBtAGUAWwAyAF0AIAA9ACAAIgBNAEEANgBEADEAXwBIAFUATQBBAE4AIgA7AAoAcAByAG8AdABO
AGEAbQBlAFsAMwBdACAAPQAgACIAQgBJAFIAQwAyAF8ASABVAE0AQQBOACIAOwAKAHAAcgBvAHQA
TgBhAG0AZQBbADQAXQAgAD0AIAAiAFAASABGADIAXwBIAFUATQBBAE4AIgA7AAoAcAByAG8AdABO
AGEAbQBlAFsANQBdACAAPQAgACIAUgBNADEANQBfAEgAVQBNAEEATgAiADsACgBwAHIAbwB0AE4A
YQBtAGUAWwA2AF0AIAA9ACAAIgBEAEMATgBMADQAXwBIAFUATQBBAE4AIgA7AAoAcAByAG8AdABO
AGEAbQBlAFsANwBdACAAPQAgACIASQBOAFQANABfAEgAVQBNAEEATgAiADsACgBwAHIAbwB0AE4A
YQBtAGUAWwA4AF0AIAA9ACAAIgBDAEMARAA2ADMAXwBIAFUATQBBAE4AIgA7AAoAcAByAG8AdABO
AGEAbQBlAFsAOQBdACAAPQAgACIAVABTAFkATAAxAF8ASABVAE0AQQBOACIAOwAKAHAAcgBvAHQA
TgBhAG0AZQBbADEAMABdACAAPQAgACIAUwBQAEIAMwBfAEgAVQBNAEEATgAiADsACgBwAHIAbwB0
AE4AYQBtAGUAWwAxADEAXQAgAD0AIAAiAEsAQQBUADMAXwBIAFUATQBBAE4AIgA7AAoAcAByAG8A
dABOAGEAbQBlAFsAMQAyAF0AIAA9ACAAIgBTAFAAQgA0AF8ASABVAE0AQQBOACIAOwAKAHAAcgBv
AHQATgBhAG0AZQBbADEAMwBdACAAPQAgACIASABBAFUAUwA3AF8ASABVAE0AQQBOACIAOwAKAHAA
cgBvAHQATgBhAG0AZQBbADEANABdACAAPQAgACIATQBBAEcARQAyAF8ASABVAE0AQQBOACIAOwAK
AHAAcgBvAHQATgBhAG0AZQBbADEANQBdACAAPQAgACIAVABQAEMANgBBAF8ASABVAE0AQQBOACIA
OwAKAHAAcgBvAHQATgBhAG0AZQBbADEANgBdACAAPQAgACIAQwBGAEEASABfAEgAVQBNAEEATgAi
ADsACgBwAHIAbwB0AE4AYQBtAGUAWwAxADcAXQAgAD0AIAAiAEIATQBSADEAQQBfAEgAVQBNAEEA
TgAiADsACgBwAHIAbwB0AE4AYQBtAGUAWwAxADgAXQAgAD0AIAAiAE0ARABTADIAXwBIAFUATQBB
AE4AIgA7AAoAcAByAG8AdABOAGEAbQBlAFsAMQA5AF0AIAA9ACAAIgBHAFIAUAAyAF8ASABVAE0A
QQBOACIAOwAKAHAAcgBvAHQATgBhAG0AZQBbADIAMABdACAAPQAgACIAVQAxADcATABOAF8ASABV
AE0AQQBOACIAOwAKAHAAcgBvAHQATgBhAG0AZQBbADIAMQBdACAAPQAgACIATgBGADEAXwBIAFUA
TQBBAE4AIgA7AAoAcAByAG8AdABOAGEAbQBlAFsAMgAyAF0AIAA9ACAAIgBTAFkAQwAyAEwAXwBI
AFUATQBBAE4AIgA7AAoAcAByAG8AdABOAGEAbQBlAFsAMgAzAF0AIAA9ACAAIgBIAEkASwBFAFMA
XwBIAFUATQBBAE4AIgA7AAoAcAByAG8AdABOAGEAbQBlAFsAMgA0AF0AIAA9ACAAIgBWAFAAUwAz
ADUAXwBIAFUATQBBAE4AIgA7AAoAcAByAG8AdABOAGEAbQBlAFsAMgA1AF0AIAA9ACAAIgBBAEkA
TQAxAF8ASABVAE0AQQBOACIAOwAKAHAAcgBvAHQATgBhAG0AZQBbADIANgBdACAAPQAgACIAQQBS
AEgARwA3AF8ASABVAE0AQQBOACIAOwAKAHAAcgBvAHQATgBhAG0AZQBbADIANwBdACAAPQAgACIA
QwBIADAAOAA5AF8ASABVAE0AQQBOACIAOwAKAHAAcgBvAHQATgBhAG0AZQBbADIAOABdACAAPQAg
ACIAUwBUAEEANQBBAF8ASABVAE0AQQBOACIAOwAKAHAAcgBvAHQATgBhAG0AZQBbADIAOQBdACAA
PQAgACIAUgBIAE8ARABfAEgAVQBNAEEATgAiADsACgBwAHIAbwB0AE4AYQBtAGUAWwAzADAAXQAg
AD0AIAAiAEYAMQA5AEEAMQBfAEgAVQBNAEEATgAiADsACgBwAHIAbwB0AE4AYQBtAGUAWwAzADEA
XQAgAD0AIAAiAFIAQQBDADEAXwBIAFUATQBBAE4AIgA7AAoAcAByAG8AdABOAGEAbQBlAFsAMwAy
AF0AIAA9ACAAIgBQAEMARABHADUAXwBIAFUATQBBAE4AIgA7AAoAcAByAG8AdABOAGEAbQBlAFsA
MwAzAF0AIAA9ACAAIgBDAFQARABTADEAXwBIAFUATQBBAE4AIgA7AAoAcAByAG8AdABOAGEAbQBl
AFsAMwA0AF0AIAA9ACAAIgBTAFQAQwAxAF8ASABVAE0AQQBOACIAOwAKAHAAcgBvAHQATgBhAG0A
ZQBbADMANQBdACAAPQAgACIARgA4ADYAQgAxAF8ASABVAE0AQQBOACIAOwAKAHAAcgBvAHQATgBh
AG0AZQBbADMANgBdACAAPQAgACIASQBSAFAATAAxAF8ASABVAE0AQQBOACIAOwAKAHAAcgBvAHQA
TgBhAG0AZQBbADMANwBdACAAPQAgACIAQwBDADAAMgAwAF8ASABVAE0AQQBOACIAOwAKAHAAcgBv
AHQATgBhAG0AZQBbADMAOABdACAAPQAgACIAQwBGADEAMAA2AF8ASABVAE0AQQBOACIAOwAKAHAA
cgBvAHQATgBhAG0AZQBbADMAOQBdACAAPQAgACIARgBCAFgAMgA3AF8ASABVAE0AQQBOACIAOwAK
AHAAcgBvAHQATgBhAG0AZQBbADQAMABdACAAPQAgACIARQBSAFAAMgA5AF8ASABVAE0AQQBOACIA
OwAKAHAAcgBvAHQATgBhAG0AZQBbADQAMQBdACAAPQAgACIAUgBOAEEAUwA5AF8ASABVAE0AQQBO
ACIAOwAKAHAAcgBvAHQATgBhAG0AZQBbADQAMgBdACAAPQAgACIAQwBEADUAUgAyAF8ASABVAE0A
QQBOACIAOwAKAHAAcgBvAHQATgBhAG0AZQBbADQAMwBdACAAPQAgACIATgBFAFAAMQBfAEgAVQBN
AEEATgAiADsACgBwAHIAbwB0AE4AYQBtAGUAWwA0ADQAXQAgAD0AIAAiAEYAOAA2AEIAMgBfAEgA
VQBNAEEATgAiADsACgBwAHIAbwB0AE4AYQBtAGUAWwA0ADUAXQAgAD0AIAAiAEMAQwAwADMAOABf
AEgAVQBNAEEATgAiADsACgBwAHIAbwB0AE4AYQBtAGUAWwA0ADYAXQAgAD0AIAAiAFAATABQAFAA
XwBIAFUATQBBAE4AIgA7AAoAcAByAG8AdABOAGEAbQBlAFsANAA3AF0AIAA9ACAAIgBUAFIAMQA1
ADAAXwBIAFUATQBBAE4AIgA7AAoAcAByAG8AdABOAGEAbQBlAFsANAA4AF0AIAA9ACAAIgBIAEUA
TABCAF8ASABVAE0AQQBOACIAOwAKAHAAcgBvAHQATgBhAG0AZQBbADQAOQBdACAAPQAgACIAVQBG
AEQAMQBfAEgAVQBNAEEATgAiADsACgBwAHIAbwB0AE4AYQBtAGUAWwA1ADAAXQAgAD0AIAAiAEYA
MQA2ADkAQgBfAEgAVQBNAEEATgAiADsACgAKAHEAdQBlAHIAeQBUAGkAdABsAGUAIAA9ACAAbgBl
AHcAIABBAHIAcgBhAHkAKAAxACkAOwAKAHEAdQBlAHIAeQBUAGkAdABsAGUAWwAwAF0AIAA9ACAA
IgAiADsACgBxAHUAZQByAHkAVABpAHQAbABlAFsAMQBdACAAPQAgACIAIgA7AAoAcQB1AGUAcgB5
AFQAaQB0AGwAZQBbADIAXQAgAD0AIAAiACIAOwAKAHEAdQBlAHIAeQBUAGkAdABsAGUAWwAzAF0A
IAA9ACAAIgAiADsACgBxAHUAZQByAHkAVABpAHQAbABlAFsANABdACAAPQAgACIAIgA7AAoAcQB1
AGUAcgB5AFQAaQB0AGwAZQBbADUAXQAgAD0AIAAiACIAOwAKAHEAdQBlAHIAeQBUAGkAdABsAGUA
WwA2AF0AIAA9ACAAIgAiADsACgBxAHUAZQByAHkAVABpAHQAbABlAFsANwBdACAAPQAgACIAIgA7
AAoAcQB1AGUAcgB5AFQAaQB0AGwAZQBbADgAXQAgAD0AIAAiACIAOwAKAHEAdQBlAHIAeQBUAGkA
dABsAGUAWwA5AF0AIAA9ACAAIgAiADsACgAKAC8ALwAgAEUAbgBkACAAaABpAGQAaQBuAGcAIABK
AGEAdgBhAHMAYwByAGkAcAB0ACAAZgByAG8AbQAgAG8AbABkACAAYgByAG8AdwBzAGUAcgBzAC4A
IAAtAC0APgANAAoAPAAvAHMAYwByAGkAcAB0AD4ADQAKADwAIQAtAC0AWwBpAGYAIABnAHQAZQAg
AG0AcwBvACAAOQBdAD4APAB4AG0AbAA+AA0ACgAgADwAbwA6AHMAaABhAHAAZQBkAGUAZgBhAHUA
bAB0AHMAIAB2ADoAZQB4AHQAPQAiAGUAZABpAHQAIgAgAHMAcABpAGQAbQBhAHgAPQAiADEAMAAy
ADYAIgAvAD4ADQAKADwALwB4AG0AbAA+ADwAIQBbAGUAbgBkAGkAZgBdAC0ALQA+ADwAIQAtAC0A
WwBpAGYAIABnAHQAZQAgAG0AcwBvACAAOQBdAD4APAB4AG0AbAA+AA0ACgAgADwAbwA6AHMAaABh
AHAAZQBsAGEAeQBvAHUAdAAgAHYAOgBlAHgAdAA9ACIAZQBkAGkAdAAiAD4ADQAKACAAIAA8AG8A
OgBpAGQAbQBhAHAAIAB2ADoAZQB4AHQAPQAiAGUAZABpAHQAIgAgAGQAYQB0AGEAPQAiADEAIgAv
AD4ADQAKACAAPAAvAG8AOgBzAGgAYQBwAGUAbABhAHkAbwB1AHQAPgA8AC8AeABtAGwAPgA8ACEA
WwBlAG4AZABpAGYAXQAtAC0APgANAAoAPAAvAGgAZQBhAGQAPgANAAoADQAKADwAYgBvAGQAeQAg
AGIAZwBjAG8AbABvAHIAPQB3AGgAaQB0AGUAIABsAGEAbgBnAD0AUgBVACAAbABpAG4AawA9AGIA
bAB1AGUAIAB2AGwAaQBuAGsAPQBiAGwAdQBlACAAcwB0AHkAbABlAD0AJwB0AGEAYgAtAGkAbgB0
AGUAcgB2AGEAbAA6ADMANQAuADQAcAB0ACcADQAKAGEAbABpAG4AawA9ACIAIwAwADAAMAAwAGYA
ZgAiAD4ADQAKAA0ACgA8AGQAaQB2ACAAYwBsAGEAcwBzAD0AVwBvAHIAZABTAGUAYwB0AGkAbwBu
ADEAPgANAAoADQAKADwAaAAxAD4APABzAHAAYQBuACAAcwB0AHkAbABlAD0AJwBtAHMAbwAtAGYA
YQByAGUAYQBzAHQALQBmAG8AbgB0AC0AZgBhAG0AaQBsAHkAOgAiAFQAaQBtAGUAcwAgAE4AZQB3
ACAAUgBvAG0AYQBuACIAOwBtAHMAbwAtAG4AbwAtAHAAcgBvAG8AZgA6AHkAZQBzACcAPgA8ACEA
LQAtAFsAaQBmACAAZwB0AGUAIAB2AG0AbAAgADEAXQA+ADwAdgA6AHMAaABhAHAAZQB0AHkAcABl
AA0ACgAgAGkAZAA9ACIAXwB4ADAAMAAwADAAXwB0ADcANQAiACAAYwBvAG8AcgBkAHMAaQB6AGUA
PQAiADIAMQA2ADAAMAAsADIAMQA2ADAAMAAiACAAbwA6AHMAcAB0AD0AIgA3ADUAIgAgAG8AOgBw
AHIAZQBmAGUAcgByAGUAbABhAHQAaQB2AGUAPQAiAHQAIgANAAoAIABwAGEAdABoAD0AIgBtAEAA
NABAADUAbABAADQAQAAxADEAQAA5AEAAMQAxAEAAOQBAADUAeABlACIAIABmAGkAbABsAGUAZAA9
ACIAZgAiACAAcwB0AHIAbwBrAGUAZAA9ACIAZgAiAD4ADQAKACAAPAB2ADoAcwB0AHIAbwBrAGUA
IABqAG8AaQBuAHMAdAB5AGwAZQA9ACIAbQBpAHQAZQByACIALwA+AA0ACgAgADwAdgA6AGYAbwBy
AG0AdQBsAGEAcwA+AA0ACgAgACAAPAB2ADoAZgAgAGUAcQBuAD0AIgBpAGYAIABsAGkAbgBlAEQA
cgBhAHcAbgAgAHAAaQB4AGUAbABMAGkAbgBlAFcAaQBkAHQAaAAgADAAIgAvAD4ADQAKACAAIAA8
AHYAOgBmACAAZQBxAG4APQAiAHMAdQBtACAAQAAwACAAMQAgADAAIgAvAD4ADQAKACAAIAA8AHYA
OgBmACAAZQBxAG4APQAiAHMAdQBtACAAMAAgADAAIABAADEAIgAvAD4ADQAKACAAIAA8AHYAOgBm
ACAAZQBxAG4APQAiAHAAcgBvAGQAIABAADIAIAAxACAAMgAiAC8APgANAAoAIAAgADwAdgA6AGYA
IABlAHEAbgA9ACIAcAByAG8AZAAgAEAAMwAgADIAMQA2ADAAMAAgAHAAaQB4AGUAbABXAGkAZAB0
AGgAIgAvAD4ADQAKACAAIAA8AHYAOgBmACAAZQBxAG4APQAiAHAAcgBvAGQAIABAADMAIAAyADEA
NgAwADAAIABwAGkAeABlAGwASABlAGkAZwBoAHQAIgAvAD4ADQAKACAAIAA8AHYAOgBmACAAZQBx
AG4APQAiAHMAdQBtACAAQAAwACAAMAAgADEAIgAvAD4ADQAKACAAIAA8AHYAOgBmACAAZQBxAG4A
PQAiAHAAcgBvAGQAIABAADYAIAAxACAAMgAiAC8APgANAAoAIAAgADwAdgA6AGYAIABlAHEAbgA9
ACIAcAByAG8AZAAgAEAANwAgADIAMQA2ADAAMAAgAHAAaQB4AGUAbABXAGkAZAB0AGgAIgAvAD4A
DQAKACAAIAA8AHYAOgBmACAAZQBxAG4APQAiAHMAdQBtACAAQAA4ACAAMgAxADYAMAAwACAAMAAi
AC8APgANAAoAIAAgADwAdgA6AGYAIABlAHEAbgA9ACIAcAByAG8AZAAgAEAANwAgADIAMQA2ADAA
MAAgAHAAaQB4AGUAbABIAGUAaQBnAGgAdAAiAC8APgANAAoAIAAgADwAdgA6AGYAIABlAHEAbgA9
ACIAcwB1AG0AIABAADEAMAAgADIAMQA2ADAAMAAgADAAIgAvAD4ADQAKACAAPAAvAHYAOgBmAG8A
cgBtAHUAbABhAHMAPgANAAoAIAA8AHYAOgBwAGEAdABoACAAbwA6AGUAeAB0AHIAdQBzAGkAbwBu
AG8AawA9ACIAZgAiACAAZwByAGEAZABpAGUAbgB0AHMAaABhAHAAZQBvAGsAPQAiAHQAIgAgAG8A
OgBjAG8AbgBuAGUAYwB0AHQAeQBwAGUAPQAiAHIAZQBjAHQAIgAvAD4ADQAKACAAPABvADoAbABv
AGMAawAgAHYAOgBlAHgAdAA9ACIAZQBkAGkAdAAiACAAYQBzAHAAZQBjAHQAcgBhAHQAaQBvAD0A
IgB0ACIALwA+AA0ACgA8AC8AdgA6AHMAaABhAHAAZQB0AHkAcABlAD4APAB2ADoAcwBoAGEAcABl
ACAAaQBkAD0AIgAgBDgEQQRDBD0EPgQ6BF8AeAAwADAAMgAwAF8AMQAiACAAbwA6AHMAcABpAGQA
PQAiAF8AeAAwADAAMAAwAF8AaQAxADIAMQAyACIAIAB0AHkAcABlAD0AIgAjAF8AeAAwADAAMAAw
AF8AdAA3ADUAIgANAAoAIABhAGwAdAA9ACIAaAB0AHQAcAA6AC8ALwB3AHcAdwAuAG0AYQB0AHIA
aQB4AHMAYwBpAGUAbgBjAGUALgBjAG8AbQAvAGkAbQBhAGcAZQBzAC8AOAA4AHgAMwAxAF8AbABv
AGcAbwBfAHcAaABpAHQAZQAuAGcAaQBmACIAIABzAHQAeQBsAGUAPQAnAHcAaQBkAHQAaAA6ADYA
NgBwAHQAOwANAAoAIABoAGUAaQBnAGgAdAA6ADIAMwAuADIANQBwAHQAOwB2AGkAcwBpAGIAaQBs
AGkAdAB5ADoAdgBpAHMAaQBiAGwAZQA7AG0AcwBvAC0AdwByAGEAcAAtAHMAdAB5AGwAZQA6AHMA
cQB1AGEAcgBlACcAPgANAAoAIAA8AHYAOgBpAG0AYQBnAGUAZABhAHQAYQAgAHMAcgBjAD0AIgBN
AGEAcwBjAG8AdABVAG4AaQBwAHIAbwB0AGgAdQBtAGEAbgAyADUALgBmAGkAbABlAHMALwBpAG0A
YQBnAGUAMAAwADEALgBnAGkAZgAiACAAbwA6AHQAaQB0AGwAZQA9ACIAOAA4AHgAMwAxAF8AbABv
AGcAbwBfAHcAaABpAHQAZQAiAC8APgANAAoAPAAvAHYAOgBzAGgAYQBwAGUAPgA8ACEAWwBlAG4A
ZABpAGYAXQAtAC0APgA8ACEAWwBpAGYAIAAhAHYAbQBsAF0APgA8AGkAbQBnACAAdwBpAGQAdABo
AD0AOAA4ACAAaABlAGkAZwBoAHQAPQAzADEADQAKAHMAcgBjAD0AIgBNAGEAcwBjAG8AdABVAG4A
aQBwAHIAbwB0AGgAdQBtAGEAbgAyADUALgBmAGkAbABlAHMALwBpAG0AYQBnAGUAMAAwADEALgBn
AGkAZgAiAA0ACgBhAGwAdAA9ACIAaAB0AHQAcAA6AC8ALwB3AHcAdwAuAG0AYQB0AHIAaQB4AHMA
YwBpAGUAbgBjAGUALgBjAG8AbQAvAGkAbQBhAGcAZQBzAC8AOAA4AHgAMwAxAF8AbABvAGcAbwBf
AHcAaABpAHQAZQAuAGcAaQBmACIAIAB2ADoAcwBoAGEAcABlAHMAPQAiACAEOARBBEMEPQQ+BDoE
XwB4ADAAMAAyADAAXwAxACIAPgA8ACEAWwBlAG4AZABpAGYAXQA+ADwALwBzAHAAYQBuAD4APABz
AHAAYQBuAA0ACgBzAHQAeQBsAGUAPQAnAG0AcwBvAC0AZgBhAHIAZQBhAHMAdAAtAGYAbwBuAHQA
LQBmAGEAbQBpAGwAeQA6ACIAVABpAG0AZQBzACAATgBlAHcAIABSAG8AbQBhAG4AIgAnAD4ATQBh
AHMAYwBvAHQAIABTAGUAYQByAGMAaAAgAFIAZQBzAHUAbAB0AHMAPABvADoAcAA+ADwALwBvADoA
cAA+ADwALwBzAHAAYQBuAD4APAAvAGgAMQA+AA0ACgANAAoAPABwAHIAZQA+ADwAYgA+AFUAcwBl
AHIAPABzAHAAYQBuACAAcwB0AHkAbABlAD0AJwBtAHMAbwAtAHMAcABhAGMAZQByAHUAbgA6AHkA
ZQBzACcAPgCgAKAAoACgAKAAoACgAKAAoACgAKAAIAA8AC8AcwBwAGEAbgA+ADoAIABNAGEAcgBp
AG4AYQA8AC8AYgA+ADwALwBwAHIAZQA+ADwAcAByAGUAPgA8AGIAPgBFAG0AYQBpAGwAPABzAHAA
YQBuACAAcwB0AHkAbABlAD0AJwBtAHMAbwAtAHMAcABhAGMAZQByAHUAbgA6AHkAZQBzACcAPgCg
AKAAoACgAKAAoACgAKAAoACgACAAPAAvAHMAcABhAG4APgA6ACAAbQBzAGUAcgBlAGIAcgBAAG0A
YQBpAGwALgByAHUAPAAvAGIAPgA8AC8AcAByAGUAPgA8AHAAcgBlAD4APABiAD4AUwBlAGEAcgBj
AGgAIAB0AGkAdABsAGUAPABzAHAAYQBuACAAcwB0AHkAbABlAD0AJwBtAHMAbwAtAHMAcABhAGMA
ZQByAHUAbgA6AHkAZQBzACcAPgCgAKAAoAAgADwALwBzAHAAYQBuAD4AOgAgADwALwBiAD4APAAv
AHAAcgBlAD4APABwAHIAZQA+ADwAYgA+AEQAYQB0AGEAYgBhAHMAZQA8AHMAcABhAG4AIABzAHQA
eQBsAGUAPQAnAG0AcwBvAC0AcwBwAGEAYwBlAHIAdQBuADoAeQBlAHMAJwA+AKAAoACgAKAAoACg
AKAAIAA8AC8AcwBwAGEAbgA+ADoAIABTAHcAaQBzAHMAUAByAG8AdAAgADIAMAAxADUAXwAxADIA
IAAoADUANQAwADEAMQA2ACAAcwBlAHEAdQBlAG4AYwBlAHMAOwAgADEAOQA2ADIAMQA5ADEANQA5
ACAAcgBlAHMAaQBkAHUAZQBzACkAPAAvAGIAPgA8AC8AcAByAGUAPgA8AHAAcgBlAD4APABiAD4A
VABhAHgAbwBuAG8AbQB5ADwAcwBwAGEAbgAgAHMAdAB5AGwAZQA9ACcAbQBzAG8ALQBzAHAAYQBj
AGUAcgB1AG4AOgB5AGUAcwAnAD4AoACgAKAAoACgAKAAoAAgADwALwBzAHAAYQBuAD4AOgAgAEgA
bwBtAG8AIABzAGEAcABpAGUAbgBzACAAKABoAHUAbQBhAG4AKQAgACgAMgAwADEAOQA0ACAAcwBl
AHEAdQBlAG4AYwBlAHMAKQA8AC8AYgA+ADwALwBwAHIAZQA+ADwAcAByAGUAPgA8AGIAPgBUAGkA
bQBlAHMAdABhAG0AcAA8AHMAcABhAG4AIABzAHQAeQBsAGUAPQAnAG0AcwBvAC0AcwBwAGEAYwBl
AHIAdQBuADoAeQBlAHMAJwA+AKAAoACgAKAAoACgACAAPAAvAHMAcABhAG4APgA6ACAAMgA0ACAA
RABlAGMAIAAyADAAMQA1ACAAYQB0ACAAMQAzADoANQA3ADoAMgA2ACAARwBNAFQAPAAvAGIAPgA8
AC8AcAByAGUAPgA8AHAAcgBlAD4APABiAD4AVABvAHAAIABTAGMAbwByAGUAPABzAHAAYQBuACAA
cwB0AHkAbABlAD0AJwBtAHMAbwAtAHMAcABhAGMAZQByAHUAbgA6AHkAZQBzACcAPgCgAKAAoACg
AKAAoAAgADwALwBzAHAAYQBuAD4AOgAgADgANAAgAGYAbwByACAAPABzAHAAYQBuAA0ACgBzAHQA
eQBsAGUAPQAnAGMAbwBsAG8AcgA6AHIAZQBkACcAPgBTADEAMABBADgAXwBIAFUATQBBAE4APAAv
AHMAcABhAG4APgAsACAAUAByAG8AdABlAGkAbgAgAFMAMQAwADAALQBBADgAIABPAFMAPQBIAG8A
bQBvACAAcwBhAHAAaQBlAG4AcwAgAEcATgA9AFMAMQAwADAAQQA4ACAAUABFAD0AMQAgAFMAVgA9
ADEAPAAvAGIAPgA8AG8AOgBwAD4APAAvAG8AOgBwAD4APAAvAHAAcgBlAD4ADQAKAA0ACgA8AHQA
YQBiAGwAZQAgAGMAbABhAHMAcwA9AE0AcwBvAE4AbwByAG0AYQBsAFQAYQBiAGwAZQAgAGIAbwBy
AGQAZQByAD0AMAAgAGMAZQBsAGwAcwBwAGEAYwBpAG4AZwA9ADEAIABjAGUAbABsAHAAYQBkAGQA
aQBuAGcAPQAwAA0ACgAgAHMAdAB5AGwAZQA9ACcAbQBzAG8ALQBjAGUAbABsAHMAcABhAGMAaQBu
AGcAOgAuADcAcAB0ADsAbQBzAG8ALQB5AGYAdABpAC0AdABiAGwAbABvAG8AawA6ADEAMQA4ADQA
OwBtAHMAbwAtAHAAYQBkAGQAaQBuAGcALQBhAGwAdAA6ADIALgAyADUAcAB0ACAAMgAuADIANQBw
AHQAIAAyAC4AMgA1AHAAdAAgADIALgAyADUAcAB0ACcAPgANAAoAIAA8AHQAcgAgAHMAdAB5AGwA
ZQA9ACcAbQBzAG8ALQB5AGYAdABpAC0AaQByAG8AdwA6ADAAOwBtAHMAbwAtAHkAZgB0AGkALQBm
AGkAcgBzAHQAcgBvAHcAOgB5AGUAcwAnAD4ADQAKACAAIAA8AHQAZAAgAHMAdAB5AGwAZQA9ACcA
YgBhAGMAawBnAHIAbwB1AG4AZAA6ACMARQBFAEUARQBGAEYAOwBwAGEAZABkAGkAbgBnADoAMgAu
ADIANQBwAHQAIAAyAC4AMgA1AHAAdAAgADIALgAyADUAcAB0ACAAMgAuADIANQBwAHQAJwA+AA0A
CgAgACAAPABwACAAYwBsAGEAcwBzAD0ATQBzAG8ATgBvAHIAbQBhAGwAIABhAGwAaQBnAG4APQBj
AGUAbgB0AGUAcgAgAHMAdAB5AGwAZQA9ACcAdABlAHgAdAAtAGEAbABpAGcAbgA6AGMAZQBuAHQA
ZQByACcAPgA8AGIAPgA8AHMAcABhAG4ADQAKACAAIABzAHQAeQBsAGUAPQAnAG0AcwBvAC0AZgBh
AHIAZQBhAHMAdAAtAGYAbwBuAHQALQBmAGEAbQBpAGwAeQA6ACIAVABpAG0AZQBzACAATgBlAHcA
IABSAG8AbQBhAG4AIgAnAD4APAAhAC0ALQAgADAAIABzAGUAYwBvAG4AZABzACAALQAtAD4APAAh
AC0ALQAgADAAIABzAGUAYwBvAG4AZABzACAALQAtAD4APAAhAC0ALQAgADAAIABzAGUAYwBvAG4A
ZABzACAALQAtAD4APAAhAC0ALQAgADAAIABzAGUAYwBvAG4AZABzACAALQAtAD4APAAhAC0ALQAg
ADAAIABzAGUAYwBvAG4AZABzACAALQAtAD4APAAhAC0ALQAgADAAIABzAGUAYwBvAG4AZABzACAA
LQAtAD4AJgBuAGIAcwBwADsAPABvADoAcAA+ADwALwBvADoAcAA+ADwALwBzAHAAYQBuAD4APAAv
AGIAPgA8AC8AcAA+AA0ACgAgACAAPAAvAHQAZAA+AA0ACgAgACAAPAB0AGQAIABzAHQAeQBsAGUA
PQAnAGIAYQBjAGsAZwByAG8AdQBuAGQAOgAjAEUARQBFAEUARgBGADsAcABhAGQAZABpAG4AZwA6
ADIALgAyADUAcAB0ACAAMgAuADIANQBwAHQAIAAyAC4AMgA1AHAAdAAgADIALgAyADUAcAB0ACcA
PgANAAoAIAAgADwAcAAgAGMAbABhAHMAcwA9AE0AcwBvAE4AbwByAG0AYQBsACAAYQBsAGkAZwBu
AD0AYwBlAG4AdABlAHIAIABzAHQAeQBsAGUAPQAnAHQAZQB4AHQALQBhAGwAaQBnAG4AOgBjAGUA
bgB0AGUAcgAnAD4APABiAD4APABzAHAAYQBuAA0ACgAgACAAcwB0AHkAbABlAD0AJwBtAHMAbwAt
AGYAYQByAGUAYQBzAHQALQBmAG8AbgB0AC0AZgBhAG0AaQBsAHkAOgAiAFQAaQBtAGUAcwAgAE4A
ZQB3ACAAUgBvAG0AYQBuACIAJwA+AFMAdwBpAHMAcwBQAHIAbwB0ADwAbwA6AHAAPgA8AC8AbwA6
AHAAPgA8AC8AcwBwAGEAbgA+ADwALwBiAD4APAAvAHAAPgANAAoAIAAgADwALwB0AGQAPgANAAoA
IAAgADwAdABkACAAcwB0AHkAbABlAD0AJwBiAGEAYwBrAGcAcgBvAHUAbgBkADoAIwBFAEUARQBF
AEYARgA7AHAAYQBkAGQAaQBuAGcAOgAyAC4AMgA1AHAAdAAgADIALgAyADUAcAB0ACAAMgAuADIA
NQBwAHQAIAAyAC4AMgA1AHAAdAAnAD4ADQAKACAAIAA8AHAAIABjAGwAYQBzAHMAPQBNAHMAbwBO
AG8AcgBtAGEAbAAgAGEAbABpAGcAbgA9AGMAZQBuAHQAZQByACAAcwB0AHkAbABlAD0AJwB0AGUA
eAB0AC0AYQBsAGkAZwBuADoAYwBlAG4AdABlAHIAJwA+ADwAYgA+ADwAcwBwAGEAbgANAAoAIAAg
AHMAdAB5AGwAZQA9ACcAbQBzAG8ALQBmAGEAcgBlAGEAcwB0AC0AZgBvAG4AdAAtAGYAYQBtAGkA
bAB5ADoAIgBUAGkAbQBlAHMAIABOAGUAdwAgAFIAbwBtAGEAbgAiACcAPgA8AGEADQAKACAAIABo
AHIAZQBmAD0AIgBoAHQAdABwADoALwAvAHcAdwB3AC4AbQBhAHQAcgBpAHgAcwBjAGkAZQBuAGMA
ZQAuAGMAbwBtAC8AYwBnAGkALwBtAGEAcwB0AGUAcgBfAHIAZQBzAHUAbAB0AHMALgBwAGwAPwBm
AGkAbABlAD0ALgAuACUAMgBGAGQAYQB0AGEAJQAyAEYAMgAwADEANQAxADIAMgA0ACUAMgBGAEYA
VABUAHAAZgBhAFQAVABtAC4AZABhAHQAOwBSAEUAUABUAFkAUABFAD0AcAByAG8AdABlAGkAbgA7
AF8AcwBpAGcAdABoAHIAZQBzAGgAbwBsAGQAPQAwAC4AMAA1ADsAUgBFAFAATwBSAFQAPQA1ADAA
OwBfAHAAcgBlAGYAZQByAHQAYQB4AG8AbgBvAG0AeQA9ADAAOwBzAGUAcwBzAGkAbwBuAEkARAA9
AGcAdQBlAHMAdABfAGcAdQBlAHMAdABzAGUAcwBzAGkAbwBuACYAYQBtAHAAOwBfAHMAaABvAHcA
XwBkAGUAYwBvAHkAXwByAGUAcABvAHIAdAA9ADEAIgA+AEQAZQBjAG8AeQA8AC8AYQA+ADwAbwA6
AHAAPgA8AC8AbwA6AHAAPgA8AC8AcwBwAGEAbgA+ADwALwBiAD4APAAvAHAAPgANAAoAIAAgADwA
LwB0AGQAPgANAAoAIAA8AC8AdAByAD4ADQAKACAAPAB0AHIAIABzAHQAeQBsAGUAPQAnAG0AcwBv
AC0AeQBmAHQAaQAtAGkAcgBvAHcAOgAxACcAPgANAAoAIAAgADwAdABkACAAcwB0AHkAbABlAD0A
JwBiAGEAYwBrAGcAcgBvAHUAbgBkADoAIwBFAEUARQBFAEYARgA7AHAAYQBkAGQAaQBuAGcAOgAy
AC4AMgA1AHAAdAAgADIALgAyADUAcAB0ACAAMgAuADIANQBwAHQAIAAyAC4AMgA1AHAAdAAnAD4A
DQAKACAAIAA8AHAAIABjAGwAYQBzAHMAPQBNAHMAbwBOAG8AcgBtAGEAbAA+ADwAcwBwAGEAbgAg
AHMAdAB5AGwAZQA9ACcAbQBzAG8ALQBmAGEAcgBlAGEAcwB0AC0AZgBvAG4AdAAtAGYAYQBtAGkA
bAB5ADoAIgBUAGkAbQBlAHMAIABOAGUAdwAgAFIAbwBtAGEAbgAiACcAPgBQAHIAbwB0AGUAaQBu
AA0ACgAgACAAaABpAHQAcwAgAGEAYgBvAHYAZQAgAGkAZABlAG4AdABpAHQAeQAgAHQAaAByAGUA
cwBoAG8AbABkADwAbwA6AHAAPgA8AC8AbwA6AHAAPgA8AC8AcwBwAGEAbgA+ADwALwBwAD4ADQAK
ACAAIAA8AC8AdABkAD4ADQAKACAAIAA8AHQAZAAgAHMAdAB5AGwAZQA9ACcAYgBhAGMAawBnAHIA
bwB1AG4AZAA6ACMARQBFAEUARQBGAEYAOwBwAGEAZABkAGkAbgBnADoAMgAuADIANQBwAHQAIAAy
AC4AMgA1AHAAdAAgADIALgAyADUAcAB0ACAAMgAuADIANQBwAHQAJwA+AA0ACgAgACAAPABwACAA
YwBsAGEAcwBzAD0ATQBzAG8ATgBvAHIAbQBhAGwAIABhAGwAaQBnAG4APQBjAGUAbgB0AGUAcgAg
AHMAdAB5AGwAZQA9ACcAdABlAHgAdAAtAGEAbABpAGcAbgA6AGMAZQBuAHQAZQByACcAPgA8AHMA
cABhAG4ADQAKACAAIABzAHQAeQBsAGUAPQAnAG0AcwBvAC0AZgBhAHIAZQBhAHMAdAAtAGYAbwBu
AHQALQBmAGEAbQBpAGwAeQA6ACIAVABpAG0AZQBzACAATgBlAHcAIABSAG8AbQBhAG4AIgAnAD4A
MQA8AG8AOgBwAD4APAAvAG8AOgBwAD4APAAvAHMAcABhAG4APgA8AC8AcAA+AA0ACgAgACAAPAAv
AHQAZAA+AA0ACgAgACAAPAB0AGQAIABzAHQAeQBsAGUAPQAnAGIAYQBjAGsAZwByAG8AdQBuAGQA
OgAjAEUARQBFAEUARgBGADsAcABhAGQAZABpAG4AZwA6ADIALgAyADUAcAB0ACAAMgAuADIANQBw
AHQAIAAyAC4AMgA1AHAAdAAgADIALgAyADUAcAB0ACcAPgANAAoAIAAgADwAcAAgAGMAbABhAHMA
cwA9AE0AcwBvAE4AbwByAG0AYQBsACAAYQBsAGkAZwBuAD0AYwBlAG4AdABlAHIAIABzAHQAeQBs
AGUAPQAnAHQAZQB4AHQALQBhAGwAaQBnAG4AOgBjAGUAbgB0AGUAcgAnAD4APABzAHAAYQBuAA0A
CgAgACAAcwB0AHkAbABlAD0AJwBtAHMAbwAtAGYAYQByAGUAYQBzAHQALQBmAG8AbgB0AC0AZgBh
AG0AaQBsAHkAOgAiAFQAaQBtAGUAcwAgAE4AZQB3ACAAUgBvAG0AYQBuACIAJwA+ADAAPABvADoA
cAA+ADwALwBvADoAcAA+ADwALwBzAHAAYQBuAD4APAAvAHAAPgANAAoAIAAgADwALwB0AGQAPgAN
AAoAIAA8AC8AdAByAD4ADQAKACAAPAB0AHIAIABzAHQAeQBsAGUAPQAnAG0AcwBvAC0AeQBmAHQA
aQAtAGkAcgBvAHcAOgAyADsAbQBzAG8ALQB5AGYAdABpAC0AbABhAHMAdAByAG8AdwA6AHkAZQBz
ACcAPgANAAoAIAAgADwAdABkACAAcwB0AHkAbABlAD0AJwBiAGEAYwBrAGcAcgBvAHUAbgBkADoA
IwBFAEUARQBFAEYARgA7AHAAYQBkAGQAaQBuAGcAOgAyAC4AMgA1AHAAdAAgADIALgAyADUAcAB0
ACAAMgAuADIANQBwAHQAIAAyAC4AMgA1AHAAdAAnAD4ADQAKACAAIAA8AHAAIABjAGwAYQBzAHMA
PQBNAHMAbwBOAG8AcgBtAGEAbAA+ADwAcwBwAGEAbgAgAHMAdAB5AGwAZQA9ACcAbQBzAG8ALQBm
AGEAcgBlAGEAcwB0AC0AZgBvAG4AdAAtAGYAYQBtAGkAbAB5ADoAIgBUAGkAbQBlAHMAIABOAGUA
dwAgAFIAbwBtAGEAbgAiACcAPgBIAGkAZwBoAGUAcwB0AA0ACgAgACAAcwBjAG8AcgBpAG4AZwAg
AHAAcgBvAHQAZQBpAG4AIABoAGkAdAA8AG8AOgBwAD4APAAvAG8AOgBwAD4APAAvAHMAcABhAG4A
PgA8AC8AcAA+AA0ACgAgACAAPAAvAHQAZAA+AA0ACgAgACAAPAB0AGQAIABzAHQAeQBsAGUAPQAn
AGIAYQBjAGsAZwByAG8AdQBuAGQAOgAjAEUARQBFAEUARgBGADsAcABhAGQAZABpAG4AZwA6ADIA
LgAyADUAcAB0ACAAMgAuADIANQBwAHQAIAAyAC4AMgA1AHAAdAAgADIALgAyADUAcAB0ACcAPgAN
AAoAIAAgADwAcAAgAGMAbABhAHMAcwA9AE0AcwBvAE4AbwByAG0AYQBsACAAYQBsAGkAZwBuAD0A
YwBlAG4AdABlAHIAIABzAHQAeQBsAGUAPQAnAHQAZQB4AHQALQBhAGwAaQBnAG4AOgBjAGUAbgB0
AGUAcgAnAD4APABzAHAAYQBuAA0ACgAgACAAcwB0AHkAbABlAD0AJwBtAHMAbwAtAGYAYQByAGUA
YQBzAHQALQBmAG8AbgB0AC0AZgBhAG0AaQBsAHkAOgAiAFQAaQBtAGUAcwAgAE4AZQB3ACAAUgBv
AG0AYQBuACIAJwA+ADgANAA8AG8AOgBwAD4APAAvAG8AOgBwAD4APAAvAHMAcABhAG4APgA8AC8A
cAA+AA0ACgAgACAAPAAvAHQAZAA+AA0ACgAgACAAPAB0AGQAIABzAHQAeQBsAGUAPQAnAGIAYQBj
AGsAZwByAG8AdQBuAGQAOgAjAEUARQBFAEUARgBGADsAcABhAGQAZABpAG4AZwA6ADIALgAyADUA
cAB0ACAAMgAuADIANQBwAHQAIAAyAC4AMgA1AHAAdAAgADIALgAyADUAcAB0ACcAPgANAAoAIAAg
ADwAcAAgAGMAbABhAHMAcwA9AE0AcwBvAE4AbwByAG0AYQBsACAAYQBsAGkAZwBuAD0AYwBlAG4A
dABlAHIAIABzAHQAeQBsAGUAPQAnAHQAZQB4AHQALQBhAGwAaQBnAG4AOgBjAGUAbgB0AGUAcgAn
AD4APABzAHAAYQBuAA0ACgAgACAAcwB0AHkAbABlAD0AJwBtAHMAbwAtAGYAYQByAGUAYQBzAHQA
LQBmAG8AbgB0AC0AZgBhAG0AaQBsAHkAOgAiAFQAaQBtAGUAcwAgAE4AZQB3ACAAUgBvAG0AYQBu
ACIAJwA+ADUAMwA8AG8AOgBwAD4APAAvAG8AOgBwAD4APAAvAHMAcABhAG4APgA8AC8AcAA+AA0A
CgAgACAAPAAvAHQAZAA+AA0ACgAgADwALwB0AHIAPgANAAoAPAAvAHQAYQBiAGwAZQA+AA0ACgAN
AAoAPABoADMAPgA8AHMAcABhAG4AIABzAHQAeQBsAGUAPQAnAG0AcwBvAC0AZgBhAHIAZQBhAHMA
dAAtAGYAbwBuAHQALQBmAGEAbQBpAGwAeQA6ACIAVABpAG0AZQBzACAATgBlAHcAIABSAG8AbQBh
AG4AIgAnAD4ATQBhAHMAYwBvAHQAIABTAGMAbwByAGUADQAKAEgAaQBzAHQAbwBnAHIAYQBtADwA
bwA6AHAAPgA8AC8AbwA6AHAAPgA8AC8AcwBwAGEAbgA+ADwALwBoADMAPgANAAoADQAKADwAcAAg
AGMAbABhAHMAcwA9AE0AcwBvAE4AbwByAG0AYQBsAD4APABzAHAAYQBuACAAcwB0AHkAbABlAD0A
JwBtAHMAbwAtAGYAYQByAGUAYQBzAHQALQBmAG8AbgB0AC0AZgBhAG0AaQBsAHkAOgAiAFQAaQBt
AGUAcwAgAE4AZQB3ACAAUgBvAG0AYQBuACIAJwA+AFAAcgBvAHQAZQBpAG4ADQAKAHMAYwBvAHIA
ZQAgAGkAcwAgAC0AMQAwACoATABvAGcAKABQACkALAAgAHcAaABlAHIAZQAgAFAAIABpAHMAIAB0
AGgAZQAgAHAAcgBvAGIAYQBiAGkAbABpAHQAeQAgAHQAaABhAHQAIAB0AGgAZQAgAG8AYgBzAGUA
cgB2AGUAZAAgAG0AYQB0AGMAaAAgAGkAcwAgAGEADQAKAHIAYQBuAGQAbwBtACAAZQB2AGUAbgB0
AC4APABiAHIAPgANAAoAUAByAG8AdABlAGkAbgAgAHMAYwBvAHIAZQBzACAAZwByAGUAYQB0AGUA
cgAgAHQAaABhAG4AIAA1ADYAIABhAHIAZQAgAHMAaQBnAG4AaQBmAGkAYwBhAG4AdAAgACgAcAAm
AGwAdAA7ADAALgAwADUAKQAuADwAbwA6AHAAPgA8AC8AbwA6AHAAPgA8AC8AcwBwAGEAbgA+ADwA
LwBwAD4ADQAKAA0ACgA8AHAAPgA8AHMAcABhAG4AIABzAHQAeQBsAGUAPQAnAG0AcwBvAC0AbgBv
AC0AcAByAG8AbwBmADoAeQBlAHMAJwA+ADwAIQAtAC0AWwBpAGYAIABnAHQAZQAgAHYAbQBsACAA
MQBdAD4APAB2ADoAcwBoAGEAcABlACAAaQBkAD0AIgAgBDgEQQRDBD0EPgQ6BF8AeAAwADAAMgAw
AF8AMgAiAA0ACgAgAG8AOgBzAHAAaQBkAD0AIgBfAHgAMAAwADAAMABfAGkAMQAyADEAMQAiACAA
dAB5AHAAZQA9ACIAIwBfAHgAMAAwADAAMABfAHQANwA1ACIAIABhAGwAdAA9ACIAUwBjAG8AcgBl
ACAARABpAHMAdAByAGkAYgB1AHQAaQBvAG4AIgAgAHMAdAB5AGwAZQA9ACcAdwBpAGQAdABoADoA
MwAwADAAcAB0ADsADQAKACAAaABlAGkAZwBoAHQAOgAxADUAMABwAHQAOwB2AGkAcwBpAGIAaQBs
AGkAdAB5ADoAdgBpAHMAaQBiAGwAZQA7AG0AcwBvAC0AdwByAGEAcAAtAHMAdAB5AGwAZQA6AHMA
cQB1AGEAcgBlACcAPgANAAoAIAA8AHYAOgBpAG0AYQBnAGUAZABhAHQAYQAgAHMAcgBjAD0AIgBN
AGEAcwBjAG8AdABVAG4AaQBwAHIAbwB0AGgAdQBtAGEAbgAyADUALgBmAGkAbABlAHMALwBpAG0A
YQBnAGUAMAAwADIALgBnAGkAZgAiACAAbwA6AHQAaQB0AGwAZQA9ACIAUwBjAG8AcgBlACAARABp
AHMAdAByAGkAYgB1AHQAaQBvAG4AIgAvAD4ADQAKADwALwB2ADoAcwBoAGEAcABlAD4APAAhAFsA
ZQBuAGQAaQBmAF0ALQAtAD4APAAhAFsAaQBmACAAIQB2AG0AbABdAD4APABpAG0AZwAgAGIAbwBy
AGQAZQByAD0AMAAgAHcAaQBkAHQAaAA9ADQAMAAwACAAaABlAGkAZwBoAHQAPQAyADAAMAANAAoA
cwByAGMAPQAiAE0AYQBzAGMAbwB0AFUAbgBpAHAAcgBvAHQAaAB1AG0AYQBuADIANQAuAGYAaQBs
AGUAcwAvAGkAbQBhAGcAZQAwADAAMgAuAGcAaQBmACIAIABhAGwAdAA9ACIAUwBjAG8AcgBlACAA
RABpAHMAdAByAGkAYgB1AHQAaQBvAG4AIgAgAHYAOgBzAGgAYQBwAGUAcwA9ACIAIAQ4BEEEQwQ9
BD4EOgRfAHgAMAAwADIAMABfADIAIgA+ADwAIQBbAGUAbgBkAGkAZgBdAD4APAAvAHMAcABhAG4A
PgA8AG8AOgBwAD4APAAvAG8AOgBwAD4APAAvAHAAPgANAAoADQAKADwAZgBvAHIAbQAgAG8AbgBz
AHUAYgBtAGkAdAA9ACIAcgBlAHQAdQByAG4AIABzAGUAdABSAGUARgBvAHIAbQBhAHQAQQBjAHQA
aQBvAG4AKAB0AGgAaQBzACkAIgAgAG4AYQBtAGUAPQBSAGUALQBmAG8AcgBtAGEAdAA+AA0ACgAN
AAoAPABwACAAYwBsAGEAcwBzAD0ATQBzAG8ATgBvAHIAbQBhAGwAPgA8AHMAcABhAG4AIABzAHQA
eQBsAGUAPQAnAG0AcwBvAC0AZgBhAHIAZQBhAHMAdAAtAGYAbwBuAHQALQBmAGEAbQBpAGwAeQA6
ACIAVABpAG0AZQBzACAATgBlAHcAIABSAG8AbQBhAG4AIgAnAD4APABzAHAAYQBuAA0ACgBzAHQA
eQBsAGUAPQAnAGQAaQBzAHAAbABhAHkAOgBuAG8AbgBlADsAbQBzAG8ALQBoAGkAZABlADoAYQBs
AGwAJwA+ADwASQBOAFAAVQBUACAAVABZAFAARQA9ACIAaABpAGQAZABlAG4AIgAgAE4AQQBNAEUA
PQAiAGYAaQBsAGUAIgAgAFYAQQBMAFUARQA9ACIALgAuAC8AZABhAHQAYQAvADIAMAAxADUAMQAy
ADIANAAvAEYAVABUAHAAZgBhAFQAVABtAC4AZABhAHQAIgA+ADwALwBzAHAAYQBuAD4APABvADoA
cAA+ADwALwBvADoAcAA+ADwALwBzAHAAYQBuAD4APAAvAHAAPgANAAoADQAKADwAaAAzAD4APABz
AHAAYQBuACAAcwB0AHkAbABlAD0AJwBtAHMAbwAtAGYAYQByAGUAYQBzAHQALQBmAG8AbgB0AC0A
ZgBhAG0AaQBsAHkAOgAiAFQAaQBtAGUAcwAgAE4AZQB3ACAAUgBvAG0AYQBuACIAJwA+AFAAcgBv
AHQAZQBpAG4AIABTAHUAbQBtAGEAcgB5AA0ACgBSAGUAcABvAHIAdAA8AG8AOgBwAD4APAAvAG8A
OgBwAD4APAAvAHMAcABhAG4APgA8AC8AaAAzAD4ADQAKAA0ACgA8AHQAYQBiAGwAZQAgAGMAbABh
AHMAcwA9AE0AcwBvAE4AbwByAG0AYQBsAFQAYQBiAGwAZQAgAGIAbwByAGQAZQByAD0AMAAgAGMA
ZQBsAGwAcwBwAGEAYwBpAG4AZwA9ADEAIABjAGUAbABsAHAAYQBkAGQAaQBuAGcAPQAwAA0ACgAg
AHMAdAB5AGwAZQA9ACcAbQBzAG8ALQBjAGUAbABsAHMAcABhAGMAaQBuAGcAOgAuADcAcAB0ADsA
bQBzAG8ALQB5AGYAdABpAC0AdABiAGwAbABvAG8AawA6ADEAMQA4ADQAOwBtAHMAbwAtAHAAYQBk
AGQAaQBuAGcALQBhAGwAdAA6ADIALgAyADUAcAB0ACAAMgAuADIANQBwAHQAIAAyAC4AMgA1AHAA
dAAgADIALgAyADUAcAB0ACcAPgANAAoAIAA8AHQAcgAgAHMAdAB5AGwAZQA9ACcAbQBzAG8ALQB5
AGYAdABpAC0AaQByAG8AdwA6ADAAOwBtAHMAbwAtAHkAZgB0AGkALQBmAGkAcgBzAHQAcgBvAHcA
OgB5AGUAcwAnAD4ADQAKACAAIAA8AHQAZAAgAG4AbwB3AHIAYQBwACAAcwB0AHkAbABlAD0AJwBi
AGEAYwBrAGcAcgBvAHUAbgBkADoAIwBFAEUARQBFAEYARgA7AHAAYQBkAGQAaQBuAGcAOgAyAC4A
MgA1AHAAdAAgADIALgAyADUAcAB0ACAAMgAuADIANQBwAHQAIAAyAC4AMgA1AHAAdAAnAD4ADQAK
ACAAIAA8AHAAIABjAGwAYQBzAHMAPQBNAHMAbwBOAG8AcgBtAGEAbAA+ADwAcwBwAGEAbgAgAHMA
dAB5AGwAZQA9ACcAbQBzAG8ALQBmAGEAcgBlAGEAcwB0AC0AZgBvAG4AdAAtAGYAYQBtAGkAbAB5
ADoAIgBUAGkAbQBlAHMAIABOAGUAdwAgAFIAbwBtAGEAbgAiACcAPgA8AEkATgBQAFUAVAAgAFQA
WQBQAEUAPQAiAHMAdQBiAG0AaQB0ACIAIABBAEMAVABJAE8ATgA9ACIALgAvAG0AYQBzAHQAZQBy
AF8AcgBlAHMAdQBsAHQAcwAuAHAAbAAiACAAVgBBAEwAVQBFAD0AIgBGAG8AcgBtAGEAdAAgAEEA
cwAiACAATQBFAFQASABPAEQAPQAiAGcAZQB0ACIAPgA8AG8AOgBwAD4APAAvAG8AOgBwAD4APAAv
AHMAcABhAG4APgA8AC8AcAA+AA0ACgAgACAAPAAvAHQAZAA+AA0ACgAgACAAPAB0AGQAIABuAG8A
dwByAGEAcAAgAHMAdAB5AGwAZQA9ACcAYgBhAGMAawBnAHIAbwB1AG4AZAA6ACMARQBFAEUARQBG
AEYAOwBwAGEAZABkAGkAbgBnADoAMgAuADIANQBwAHQAIAAyAC4AMgA1AHAAdAAgADIALgAyADUA
cAB0ACAAMgAuADIANQBwAHQAJwA+AA0ACgAgACAAPABwACAAYwBsAGEAcwBzAD0ATQBzAG8ATgBv
AHIAbQBhAGwAPgA8AHMAcABhAG4AIABzAHQAeQBsAGUAPQAnAG0AcwBvAC0AZgBhAHIAZQBhAHMA
dAAtAGYAbwBuAHQALQBmAGEAbQBpAGwAeQA6ACIAVABpAG0AZQBzACAATgBlAHcAIABSAG8AbQBh
AG4AIgAnAD4APABTAEUATABFAEMAVAAgAE4AQQBNAEUAPQAiAFIARQBQAFQAWQBQAEUAIgA+AA0A
CgA8AE8AUABUAEkATwBOACAAUwBFAEwARQBDAFQARQBEACAAVgBBAEwAVQBFAD0AIgBwAHIAbwB0
AGUAaQBuACIAPgBQAHIAbwB0AGUAaQBuACAAUwB1AG0AbQBhAHIAeQANAAoAPABPAFAAVABJAE8A
TgAgAFYAQQBMAFUARQA9ACIAYwBvAG4AYwBpAHMAZQAiAD4AQwBvAG4AYwBpAHMAZQAgAFAAcgBv
AHQAZQBpAG4AIABTAHUAbQBtAGEAcgB5AA0ACgA8AE8AUABUAEkATwBOACAAVgBBAEwAVQBFAD0A
IgBlAHgAcABvAHIAdAAiAD4ARQB4AHAAbwByAHQAIABTAGUAYQByAGMAaAAgAFIAZQBzAHUAbAB0
AHMADQAKADwALwBTAEUATABFAEMAVAA+ADwAbwA6AHAAPgA8AC8AbwA6AHAAPgA8AC8AcwBwAGEA
bgA+ADwALwBwAD4ADQAKACAAIAA8AC8AdABkAD4ADQAKACAAIAA8AHQAZAAgAG4AbwB3AHIAYQBw
ACAAcwB0AHkAbABlAD0AJwBiAGEAYwBrAGcAcgBvAHUAbgBkADoAIwBFAEUARQBFAEYARgA7AHAA
YQBkAGQAaQBuAGcAOgAyAC4AMgA1AHAAdAAgADIALgAyADUAcAB0ACAAMgAuADIANQBwAHQAIAAy
AC4AMgA1AHAAdAAnAD4ADQAKACAAIAA8AHAAIABjAGwAYQBzAHMAPQBNAHMAbwBOAG8AcgBtAGEA
bAA+ADwAcwBwAGEAbgAgAHMAdAB5AGwAZQA9ACcAbQBzAG8ALQBmAGEAcgBlAGEAcwB0AC0AZgBv
AG4AdAAtAGYAYQBtAGkAbAB5ADoAIgBUAGkAbQBlAHMAIABOAGUAdwAgAFIAbwBtAGEAbgAiACcA
PgA8AGEADQAKACAAIABoAHIAZQBmAD0AIgBoAHQAdABwADoALwAvAHcAdwB3AC4AbQBhAHQAcgBp
AHgAcwBjAGkAZQBuAGMAZQAuAGMAbwBtAC8AaABlAGwAcAAvAHAAbQBmAF8AcwB1AG0AbQBhAHIA
aQBlAHMAXwBoAGUAbABwAC4AaAB0AG0AbAAiAA0ACgAgACAAdABhAHIAZwBlAHQAPQAiAF8AYgBs
AGEAbgBrACIAPgBIAGUAbABwADwALwBhAD4AIAA8AG8AOgBwAD4APAAvAG8AOgBwAD4APAAvAHMA
cABhAG4APgA8AC8AcAA+AA0ACgAgACAAPAAvAHQAZAA+AA0ACgAgADwALwB0AHIAPgANAAoAIAA8
AHQAcgAgAHMAdAB5AGwAZQA9ACcAbQBzAG8ALQB5AGYAdABpAC0AaQByAG8AdwA6ADEAJwA+AA0A
CgAgACAAPAB0AGQAIABzAHQAeQBsAGUAPQAnAGIAYQBjAGsAZwByAG8AdQBuAGQAOgAjAEUARQBF
AEUARgBGADsAcABhAGQAZABpAG4AZwA6ADIALgAyADUAcAB0ACAAMgAuADIANQBwAHQAIAAyAC4A
MgA1AHAAdAAgADIALgAyADUAcAB0ACcAPgANAAoAIAAgADwAcAAgAGMAbABhAHMAcwA9AE0AcwBv
AE4AbwByAG0AYQBsAD4APABzAHAAYQBuACAAcwB0AHkAbABlAD0AJwBtAHMAbwAtAGYAYQByAGUA
YQBzAHQALQBmAG8AbgB0AC0AZgBhAG0AaQBsAHkAOgAiAFQAaQBtAGUAcwAgAE4AZQB3ACAAUgBv
AG0AYQBuACIAJwA+ACYAbgBiAHMAcAA7ADwAbwA6AHAAPgA8AC8AbwA6AHAAPgA8AC8AcwBwAGEA
bgA+ADwALwBwAD4ADQAKACAAIAA8AC8AdABkAD4ADQAKACAAIAA8AHQAZAAgAG4AbwB3AHIAYQBw
ACAAcwB0AHkAbABlAD0AJwBiAGEAYwBrAGcAcgBvAHUAbgBkADoAIwBFAEUARQBFAEYARgA7AHAA
YQBkAGQAaQBuAGcAOgAyAC4AMgA1AHAAdAAgADIALgAyADUAcAB0ACAAMgAuADIANQBwAHQAIAAy
AC4AMgA1AHAAdAAnAD4ADQAKACAAIAA8AHAAIABjAGwAYQBzAHMAPQBNAHMAbwBOAG8AcgBtAGEA
bAA+ADwAcwBwAGEAbgAgAHMAdAB5AGwAZQA9ACcAbQBzAG8ALQBmAGEAcgBlAGEAcwB0AC0AZgBv
AG4AdAAtAGYAYQBtAGkAbAB5ADoAIgBUAGkAbQBlAHMAIABOAGUAdwAgAFIAbwBtAGEAbgAiACcA
PgBTAGkAZwBuAGkAZgBpAGMAYQBuAGMAZQANAAoAIAAgAHQAaAByAGUAcwBoAG8AbABkACAAcAAm
AGwAdAA7ACAAPABJAE4AUABVAFQAIABUAFkAUABFAD0AIgB0AGUAeAB0ACIAIABTAEkAWgBFAD0A
IgA4ACIAIABOAEEATQBFAD0AIgBfAHMAaQBnAHQAaAByAGUAcwBoAG8AbABkACIAIABWAEEATABV
AEUAPQAiADAALgAwADUAIgA+ADwAbwA6AHAAPgA8AC8AbwA6AHAAPgA8AC8AcwBwAGEAbgA+ADwA
LwBwAD4ADQAKACAAIAA8AC8AdABkAD4ADQAKACAAIAA8AHQAZAAgAG4AbwB3AHIAYQBwACAAcwB0
AHkAbABlAD0AJwBiAGEAYwBrAGcAcgBvAHUAbgBkADoAIwBFAEUARQBFAEYARgA7AHAAYQBkAGQA
aQBuAGcAOgAyAC4AMgA1AHAAdAAgADIALgAyADUAcAB0ACAAMgAuADIANQBwAHQAIAAyAC4AMgA1
AHAAdAAnAD4ADQAKACAAIAA8AHAAIABjAGwAYQBzAHMAPQBNAHMAbwBOAG8AcgBtAGEAbAA+ADwA
cwBwAGEAbgAgAHMAdAB5AGwAZQA9ACcAbQBzAG8ALQBmAGEAcgBlAGEAcwB0AC0AZgBvAG4AdAAt
AGYAYQBtAGkAbAB5ADoAIgBUAGkAbQBlAHMAIABOAGUAdwAgAFIAbwBtAGEAbgAiACcAPgBNAGEA
eAAuAA0ACgAgACAAbgB1AG0AYgBlAHIAIABvAGYAIABoAGkAdABzACAAPABJAE4AUABVAFQAIABU
AFkAUABFAD0AIgB0AGUAeAB0ACIAIABTAEkAWgBFAD0AIgA1ACIAIABOAEEATQBFAD0AIgBSAEUA
UABPAFIAVAAiACAAVgBBAEwAVQBFAD0AIgA1ADAAIgA+ADwAbwA6AHAAPgA8AC8AbwA6AHAAPgA8
AC8AcwBwAGEAbgA+ADwALwBwAD4ADQAKACAAIAA8AC8AdABkAD4ADQAKACAAPAAvAHQAcgA+AA0A
CgAgADwAdAByACAAcwB0AHkAbABlAD0AJwBtAHMAbwAtAHkAZgB0AGkALQBpAHIAbwB3ADoAMgA7
AG0AcwBvAC0AeQBmAHQAaQAtAGwAYQBzAHQAcgBvAHcAOgB5AGUAcwAnAD4ADQAKACAAIAA8AHQA
ZAAgAHMAdAB5AGwAZQA9ACcAYgBhAGMAawBnAHIAbwB1AG4AZAA6ACMARQBFAEUARQBGAEYAOwBw
AGEAZABkAGkAbgBnADoAMgAuADIANQBwAHQAIAAyAC4AMgA1AHAAdAAgADIALgAyADUAcAB0ACAA
MgAuADIANQBwAHQAJwA+AA0ACgAgACAAPABwACAAYwBsAGEAcwBzAD0ATQBzAG8ATgBvAHIAbQBh
AGwAPgA8AHMAcABhAG4AIABzAHQAeQBsAGUAPQAnAG0AcwBvAC0AZgBhAHIAZQBhAHMAdAAtAGYA
bwBuAHQALQBmAGEAbQBpAGwAeQA6ACIAVABpAG0AZQBzACAATgBlAHcAIABSAG8AbQBhAG4AIgAn
AD4AJgBuAGIAcwBwADsAPABvADoAcAA+ADwALwBvADoAcAA+ADwALwBzAHAAYQBuAD4APAAvAHAA
PgANAAoAIAAgADwALwB0AGQAPgANAAoAIAAgADwAdABkACAAbgBvAHcAcgBhAHAAIABjAG8AbABz
AHAAYQBuAD0AMgAgAHMAdAB5AGwAZQA9ACcAYgBhAGMAawBnAHIAbwB1AG4AZAA6ACMARQBFAEUA
RQBGAEYAOwBwAGEAZABkAGkAbgBnADoAMgAuADIANQBwAHQAIAAyAC4AMgA1AHAAdAAgADIALgAy
ADUAcAB0ACAAMgAuADIANQBwAHQAJwA+AA0ACgAgACAAPABwACAAYwBsAGEAcwBzAD0ATQBzAG8A
TgBvAHIAbQBhAGwAPgA8AHMAcABhAG4AIABzAHQAeQBsAGUAPQAnAG0AcwBvAC0AZgBhAHIAZQBh
AHMAdAAtAGYAbwBuAHQALQBmAGEAbQBpAGwAeQA6ACIAVABpAG0AZQBzACAATgBlAHcAIABSAG8A
bQBhAG4AIgAnAD4AUAByAGUAZgBlAHIAcgBlAGQADQAKACAAIAB0AGEAeABvAG4AbwBtAHkAJgBu
AGIAcwBwADsAIAA8AFMARQBMAEUAQwBUACAATgBBAE0ARQA9ACIAXwBwAHIAZQBmAGUAcgB0AGEA
eABvAG4AbwBtAHkAIgA+AA0ACgA8AE8AUABUAEkATwBOACAAUwBFAEwARQBDAFQARQBEACAAVgBB
AEwAVQBFAD0AIgAwACIAPgBBAGwAbAAgAGUAbgB0AHIAaQBlAHMADQAKADwATwBQAFQASQBPAE4A
IABWAEEATABVAEUAPQAiADEAIgA+AC4AIAAuACAAQQByAGMAaABhAGUAYQAgACgAQQByAGMAaABh
AGUAbwBiAGEAYwB0AGUAcgBpAGEAKQANAAoAPABPAFAAVABJAE8ATgAgAFYAQQBMAFUARQA9ACIA
MgAiAD4ALgAgAC4AIABFAHUAawBhAHIAeQBvAHQAYQAgACgAZQB1AGMAYQByAHkAbwB0AGUAcwAp
AA0ACgA8AE8AUABUAEkATwBOACAAVgBBAEwAVQBFAD0AIgAzACIAPgAuACAALgAgAC4AIAAuACAA
QQBsAHYAZQBvAGwAYQB0AGEAIAAoAGEAbAB2AGUAbwBsAGEAdABlAHMAKQANAAoAPABPAFAAVABJ
AE8ATgAgAFYAQQBMAFUARQA9ACIANAAiAD4ALgAgAC4AIAAuACAALgAgAC4AIAAuACAAUABsAGEA
cwBtAG8AZABpAHUAbQAgAGYAYQBsAGMAaQBwAGEAcgB1AG0AIAAoAG0AYQBsAGEAcgBpAGEAIABw
AGEAcgBhAHMAaQB0AGUAKQANAAoAPABPAFAAVABJAE8ATgAgAFYAQQBMAFUARQA9ACIANQAiAD4A
LgAgAC4AIAAuACAALgAgAC4AIAAuACAATwB0AGgAZQByACAAQQBsAHYAZQBvAGwAYQB0AGEADQAK
ADwATwBQAFQASQBPAE4AIABWAEEATABVAEUAPQAiADYAIgA+AC4AIAAuACAALgAgAC4AIABNAGUA
dABhAHoAbwBhACAAKABBAG4AaQBtAGEAbABzACkADQAKADwATwBQAFQASQBPAE4AIABWAEEATABV
AEUAPQAiADcAIgA+AC4AIAAuACAALgAgAC4AIAAuACAALgAgAEMAYQBlAG4AbwByAGgAYQBiAGQA
aQB0AGkAcwAgAGUAbABlAGcAYQBuAHMADQAKADwATwBQAFQASQBPAE4AIABWAEEATABVAEUAPQAi
ADgAIgA+AC4AIAAuACAALgAgAC4AIAAuACAALgAgAEQAcgBvAHMAbwBwAGgAaQBsAGEAIAAoAGYA
cgB1AGkAdAAgAGYAbABpAGUAcwApAA0ACgA8AE8AUABUAEkATwBOACAAVgBBAEwAVQBFAD0AIgA5
ACIAPgAuACAALgAgAC4AIAAuACAALgAgAC4AIABDAGgAbwByAGQAYQB0AGEAIAAoAHYAZQByAHQA
ZQBiAHIAYQB0AGUAcwAgAGEAbgBkACAAcgBlAGwAYQB0AGkAdgBlAHMAKQANAAoAPABPAFAAVABJ
AE8ATgAgAFYAQQBMAFUARQA9ACIAMQAwACIAPgAuACAALgAgAC4AIAAuACAALgAgAC4AIAAuACAA
LgAgAGIAbwBuAHkAIAB2AGUAcgB0AGUAYgByAGEAdABlAHMADQAKADwATwBQAFQASQBPAE4AIABW
AEEATABVAEUAPQAiADEAMQAiAD4ALgAgAC4AIAAuACAALgAgAC4AIAAuACAALgAgAC4AIAAuACAA
LgAgAGwAbwBiAGUALQBmAGkAbgBuAGUAZAAgAGYAaQBzAGgAIABhAG4AZAAgAHQAZQB0AHIAYQBw
AG8AZAAgAGMAbABhAGQAZQANAAoAPABPAFAAVABJAE8ATgAgAFYAQQBMAFUARQA9ACIAMQAyACIA
PgAuACAALgAgAC4AIAAuACAALgAgAC4AIAAuACAALgAgAC4AIAAuACAALgAgAC4AIABNAGEAbQBt
AGEAbABpAGEAIAAoAG0AYQBtAG0AYQBsAHMAKQANAAoAPABPAFAAVABJAE8ATgAgAFYAQQBMAFUA
RQA9ACIAMQAzACIAPgAuACAALgAgAC4AIAAuACAALgAgAC4AIAAuACAALgAgAC4AIAAuACAALgAg
AC4AIAAuACAALgAgAFAAcgBpAG0AYQB0AGUAcwANAAoAPABPAFAAVABJAE8ATgAgAFYAQQBMAFUA
RQA9ACIAMQA0ACIAPgAuACAALgAgAC4AIAAuACAALgAgAC4AIAAuACAALgAgAC4AIAAuACAALgAg
AC4AIAAuACAALgAgAC4AIAAuACAASABvAG0AbwAgAHMAYQBwAGkAZQBuAHMAIAAoAGgAdQBtAGEA
bgApAA0ACgA8AE8AUABUAEkATwBOACAAVgBBAEwAVQBFAD0AIgAxADUAIgA+AC4AIAAuACAALgAg
AC4AIAAuACAALgAgAC4AIAAuACAALgAgAC4AIAAuACAALgAgAC4AIAAuACAALgAgAC4AIABPAHQA
aABlAHIAIABwAHIAaQBtAGEAdABlAHMADQAKADwATwBQAFQASQBPAE4AIABWAEEATABVAEUAPQAi
ADEANgAiAD4ALgAgAC4AIAAuACAALgAgAC4AIAAuACAALgAgAC4AIAAuACAALgAgAC4AIAAuACAA
LgAgAC4AIABSAG8AZABlAG4AdABpAGEAIAAoAFIAbwBkAGUAbgB0AHMAKQANAAoAPABPAFAAVABJ
AE8ATgAgAFYAQQBMAFUARQA9ACIAMQA3ACIAPgAuACAALgAgAC4AIAAuACAALgAgAC4AIAAuACAA
LgAgAC4AIAAuACAALgAgAC4AIAAuACAALgAgAC4AIAAuACAATQB1AHMALgANAAoAPABPAFAAVABJ
AE8ATgAgAFYAQQBMAFUARQA9ACIAMQA4ACIAPgAuACAALgAgAC4AIAAuACAALgAgAC4AIAAuACAA
LgAgAC4AIAAuACAALgAgAC4AIAAuACAALgAgAC4AIAAuACAALgAgAC4AIABNAHUAcwAgAG0AdQBz
AGMAdQBsAHUAcwAgACgAaABvAHUAcwBlACAAbQBvAHUAcwBlACkADQAKADwATwBQAFQASQBPAE4A
IABWAEEATABVAEUAPQAiADEAOQAiAD4ALgAgAC4AIAAuACAALgAgAC4AIAAuACAALgAgAC4AIAAu
ACAALgAgAC4AIAAuACAALgAgAC4AIAAuACAALgAgAFIAYQB0AHQAdQBzAA0ACgA8AE8AUABUAEkA
TwBOACAAVgBBAEwAVQBFAD0AIgAyADAAIgA+AC4AIAAuACAALgAgAC4AIAAuACAALgAgAC4AIAAu
ACAALgAgAC4AIAAuACAALgAgAC4AIAAuACAALgAgAC4AIABPAHQAaABlAHIAIAByAG8AZABlAG4A
dABpAGEADQAKADwATwBQAFQASQBPAE4AIABWAEEATABVAEUAPQAiADIAMQAiAD4ALgAgAC4AIAAu
ACAALgAgAC4AIAAuACAALgAgAC4AIAAuACAALgAgAC4AIAAuACAALgAgAC4AIABPAHQAaABlAHIA
IABtAGEAbQBtAGEAbABpAGEADQAKADwATwBQAFQASQBPAE4AIABWAEEATABVAEUAPQAiADIAMgAi
AD4ALgAgAC4AIAAuACAALgAgAC4AIAAuACAALgAgAC4AIAAuACAALgAgAC4AIAAuACAAWABlAG4A
bwBwAHUAcwAgAGwAYQBlAHYAaQBzACAAKABBAGYAcgBpAGMAYQBuACAAYwBsAGEAdwBlAGQAIABm
AHIAbwBnACkADQAKADwATwBQAFQASQBPAE4AIABWAEEATABVAEUAPQAiADIAMwAiAD4ALgAgAC4A
IAAuACAALgAgAC4AIAAuACAALgAgAC4AIAAuACAALgAgAC4AIAAuACAATwB0AGgAZQByACAAbABv
AGIAZQAtAGYAaQBuAG4AZQBkACAAZgBpAHMAaAAgAGEAbgBkACAAdABlAHQAcgBhAHAAbwBkACAA
YwBsAGEAZABlAA0ACgA8AE8AUABUAEkATwBOACAAVgBBAEwAVQBFAD0AIgAyADQAIgA+AC4AIAAu
ACAALgAgAC4AIAAuACAALgAgAC4AIAAuACAALgAgAC4AIABBAGMAdABpAG4AbwBwAHQAZQByAHkA
ZwBpAGkAIAAoAHIAYQB5AC0AZgBpAG4AbgBlAGQAIABmAGkAcwBoAGUAcwApAA0ACgA8AE8AUABU
AEkATwBOACAAVgBBAEwAVQBFAD0AIgAyADUAIgA+AC4AIAAuACAALgAgAC4AIAAuACAALgAgAC4A
IAAuACAALgAgAC4AIAAuACAALgAgAFQAYQBrAGkAZgB1AGcAdQAgAHIAdQBiAHIAaQBwAGUAcwAg
ACgASgBhAHAAYQBuAGUAcwBlACAAUAB1AGYAZgBlAHIAZgBpAHMAaAApAA0ACgA8AE8AUABUAEkA
TwBOACAAVgBBAEwAVQBFAD0AIgAyADYAIgA+AC4AIAAuACAALgAgAC4AIAAuACAALgAgAC4AIAAu
ACAALgAgAC4AIAAuACAALgAgAEQAYQBuAGkAbwAgAHIAZQByAGkAbwAgACgAegBlAGIAcgBhACAA
ZgBpAHMAaAApAA0ACgA8AE8AUABUAEkATwBOACAAVgBBAEwAVQBFAD0AIgAyADcAIgA+AC4AIAAu
ACAALgAgAC4AIAAuACAALgAgAC4AIAAuACAALgAgAC4AIAAuACAALgAgAE8AdABoAGUAcgAgAEEA
YwB0AGkAbgBvAHAAdABlAHIAeQBnAGkAaQANAAoAPABPAFAAVABJAE8ATgAgAFYAQQBMAFUARQA9
ACIAMgA4ACIAPgAuACAALgAgAC4AIAAuACAALgAgAC4AIAAuACAALgAgAE8AdABoAGUAcgAgAEMA
aABvAHIAZABhAHQAYQANAAoAPABPAFAAVABJAE8ATgAgAFYAQQBMAFUARQA9ACIAMgA5ACIAPgAu
ACAALgAgAC4AIAAuACAALgAgAC4AIABPAHQAaABlAHIAIABNAGUAdABhAHoAbwBhAA0ACgA8AE8A
UABUAEkATwBOACAAVgBBAEwAVQBFAD0AIgAzADAAIgA+AC4AIAAuACAALgAgAC4AIABEAGkAYwB0
AHkAbwBzAHQAZQBsAGkAdQBtACAAZABpAHMAYwBvAGkAZABlAHUAbQANAAoAPABPAFAAVABJAE8A
TgAgAFYAQQBMAFUARQA9ACIAMwAxACIAPgAuACAALgAgAC4AIAAuACAARgB1AG4AZwBpAA0ACgA8
AE8AUABUAEkATwBOACAAVgBBAEwAVQBFAD0AIgAzADIAIgA+AC4AIAAuACAALgAgAC4AIAAuACAA
LgAgAFMAYQBjAGMAaABhAHIAbwBtAHkAYwBlAHMAIABDAGUAcgBlAHYAaQBzAGkAYQBlACAAKABi
AGEAawBlAHIAJwBzACAAeQBlAGEAcwB0ACkADQAKADwATwBQAFQASQBPAE4AIABWAEEATABVAEUA
PQAiADMAMwAiAD4ALgAgAC4AIAAuACAALgAgAC4AIAAuACAAUwBjAGgAaQB6AG8AcwBhAGMAYwBo
AGEAcgBvAG0AeQBjAGUAcwAgAHAAbwBtAGIAZQAgACgAZgBpAHMAcwBpAG8AbgAgAHkAZQBhAHMA
dAApAA0ACgA8AE8AUABUAEkATwBOACAAVgBBAEwAVQBFAD0AIgAzADQAIgA+AC4AIAAuACAALgAg
AC4AIAAuACAALgAgAFAAbgBlAHUAbQBvAGMAeQBzAHQAaQBzACAAYwBhAHIAaQBuAGkAaQANAAoA
PABPAFAAVABJAE8ATgAgAFYAQQBMAFUARQA9ACIAMwA1ACIAPgAuACAALgAgAC4AIAAuACAALgAg
AC4AIABPAHQAaABlAHIAIABGAHUAbgBnAGkADQAKADwATwBQAFQASQBPAE4AIABWAEEATABVAEUA
PQAiADMANgAiAD4ALgAgAC4AIAAuACAALgAgAFYAaQByAGkAZABpAHAAbABhAG4AdABhAGUAIAAo
AEcAcgBlAGUAbgAgAFAAbABhAG4AdABzACkADQAKADwATwBQAFQASQBPAE4AIABWAEEATABVAEUA
PQAiADMANwAiAD4ALgAgAC4AIAAuACAALgAgAC4AIAAuACAAQQByAGEAYgBpAGQAbwBwAHMAaQBz
ACAAdABoAGEAbABpAGEAbgBhACAAKAB0AGgAYQBsAGUAIABjAHIAZQBzAHMAKQANAAoAPABPAFAA
VABJAE8ATgAgAFYAQQBMAFUARQA9ACIAMwA4ACIAPgAuACAALgAgAC4AIAAuACAALgAgAC4AIABP
AHIAeQB6AGEAIABzAGEAdABpAHYAYQAgACgAcgBpAGMAZQApAA0ACgA8AE8AUABUAEkATwBOACAA
VgBBAEwAVQBFAD0AIgAzADkAIgA+AC4AIAAuACAALgAgAC4AIAAuACAALgAgAE8AdABoAGUAcgAg
AGcAcgBlAGUAbgAgAHAAbABhAG4AdABzAA0ACgA8AE8AUABUAEkATwBOACAAVgBBAEwAVQBFAD0A
IgA0ADAAIgA+AC4AIAAuACAALgAgAC4AIABPAHQAaABlAHIAIABFAHUAawBhAHIAeQBvAHQAYQAN
AAoAPABPAFAAVABJAE8ATgAgAFYAQQBMAFUARQA9ACIANAAxACIAPgAuACAALgAgAEIAYQBjAHQA
ZQByAGkAYQAgACgARQB1AGIAYQBjAHQAZQByAGkAYQApAA0ACgA8AE8AUABUAEkATwBOACAAVgBB
AEwAVQBFAD0AIgA0ADIAIgA+AC4AIAAuACAALgAgAC4AIABBAGMAdABpAG4AbwBiAGEAYwB0AGUA
cgBpAGEAIAAoAGMAbABhAHMAcwApAA0ACgA8AE8AUABUAEkATwBOACAAVgBBAEwAVQBFAD0AIgA0
ADMAIgA+AC4AIAAuACAALgAgAC4AIAAuACAALgAgAE0AeQBjAG8AYgBhAGMAdABlAHIAaQB1AG0A
IAB0AHUAYgBlAHIAYwB1AGwAbwBzAGkAcwAgAGMAbwBtAHAAbABlAHgADQAKADwATwBQAFQASQBP
AE4AIABWAEEATABVAEUAPQAiADQANAAiAD4ALgAgAC4AIAAuACAALgAgAC4AIAAuACAATwB0AGgA
ZQByACAAQQBjAHQAaQBuAG8AYgBhAGMAdABlAHIAaQBhACAAKABjAGwAYQBzAHMAKQANAAoAPABP
AFAAVABJAE8ATgAgAFYAQQBMAFUARQA9ACIANAA1ACIAPgAuACAALgAgAC4AIAAuACAARgBpAHIA
bQBpAGMAdQB0AGUAcwAgACgAZwByAGEAbQAtAHAAbwBzAGkAdABpAHYAZQAgAGIAYQBjAHQAZQBy
AGkAYQApAA0ACgA8AE8AUABUAEkATwBOACAAVgBBAEwAVQBFAD0AIgA0ADYAIgA+AC4AIAAuACAA
LgAgAC4AIAAuACAALgAgAEIAYQBjAGkAbABsAHUAcwAgAHMAdQBiAHQAaQBsAGkAcwANAAoAPABP
AFAAVABJAE8ATgAgAFYAQQBMAFUARQA9ACIANAA3ACIAPgAuACAALgAgAC4AIAAuACAALgAgAC4A
IABNAHkAYwBvAHAAbABhAHMAbQBhAA0ACgA8AE8AUABUAEkATwBOACAAVgBBAEwAVQBFAD0AIgA0
ADgAIgA+AC4AIAAuACAALgAgAC4AIAAuACAALgAgAFMAdAByAGUAcAB0AG8AYwBvAGMAYwB1AHMA
IABQAG4AZQB1AG0AbwBuAGkAYQBlAA0ACgA8AE8AUABUAEkATwBOACAAVgBBAEwAVQBFAD0AIgA0
ADkAIgA+AC4AIAAuACAALgAgAC4AIAAuACAALgAgAFMAdAByAGUAcAB0AG8AbQB5AGMAZQBzACAA
YwBvAGUAbABpAGMAbwBsAG8AcgANAAoAPABPAFAAVABJAE8ATgAgAFYAQQBMAFUARQA9ACIANQAw
ACIAPgAuACAALgAgAC4AIAAuACAALgAgAC4AIABPAHQAaABlAHIAIABGAGkAcgBtAGkAYwB1AHQA
ZQBzAA0ACgA8AE8AUABUAEkATwBOACAAVgBBAEwAVQBFAD0AIgA1ADEAIgA+AC4AIAAuACAALgAg
AC4AIABQAHIAbwB0AGUAbwBiAGEAYwB0AGUAcgBpAGEAIAAoAHAAdQByAHAAbABlACAAYgBhAGMA
dABlAHIAaQBhACkADQAKADwATwBQAFQASQBPAE4AIABWAEEATABVAEUAPQAiADUAMgAiAD4ALgAg
AC4AIAAuACAALgAgAC4AIAAuACAAQQBnAHIAbwBiAGEAYwB0AGUAcgBpAHUAbQAgAHQAdQBtAGUA
ZgBhAGMAaQBlAG4AcwANAAoAPABPAFAAVABJAE8ATgAgAFYAQQBMAFUARQA9ACIANQAzACIAPgAu
ACAALgAgAC4AIAAuACAALgAgAC4AIABDAGEAbQBwAHkAbABvAGIAYQBjAHQAZQByACAAagBlAGoA
dQBuAGkADQAKADwATwBQAFQASQBPAE4AIABWAEEATABVAEUAPQAiADUANAAiAD4ALgAgAC4AIAAu
ACAALgAgAC4AIAAuACAARQBzAGMAaABlAHIAaQBjAGgAaQBhACAAYwBvAGwAaQANAAoAPABPAFAA
VABJAE8ATgAgAFYAQQBMAFUARQA9ACIANQA1ACIAPgAuACAALgAgAC4AIAAuACAALgAgAC4AIABO
AGUAaQBzAHMAZQByAGkAYQAgAG0AZQBuAGkAbgBnAGkAdABpAGQAaQBzAA0ACgA8AE8AUABUAEkA
TwBOACAAVgBBAEwAVQBFAD0AIgA1ADYAIgA+AC4AIAAuACAALgAgAC4AIAAuACAALgAgAFMAYQBs
AG0AbwBuAGUAbABsAGEADQAKADwATwBQAFQASQBPAE4AIABWAEEATABVAEUAPQAiADUANwAiAD4A
LgAgAC4AIAAuACAALgAgAC4AIAAuACAATwB0AGgAZQByACAAUAByAG8AdABlAG8AYgBhAGMAdABl
AHIAaQBhAA0ACgA8AE8AUABUAEkATwBOACAAVgBBAEwAVQBFAD0AIgA1ADgAIgA+AC4AIAAuACAA
LgAgAC4AIABPAHQAaABlAHIAIABCAGEAYwB0AGUAcgBpAGEADQAKADwATwBQAFQASQBPAE4AIABW
AEEATABVAEUAPQAiADUAOQAiAD4ALgAgAC4AIABWAGkAcgB1AHMAZQBzAA0ACgA8AE8AUABUAEkA
TwBOACAAVgBBAEwAVQBFAD0AIgA2ADAAIgA+AC4AIAAuACAALgAgAC4AIABIAGUAcABhAHQAaQB0
AGkAcwAgAEMAIAB2AGkAcgB1AHMADQAKADwATwBQAFQASQBPAE4AIABWAEEATABVAEUAPQAiADYA
MQAiAD4ALgAgAC4AIAAuACAALgAgAE8AdABoAGUAcgAgAHYAaQByAHUAcwBlAHMADQAKADwATwBQ
AFQASQBPAE4AIABWAEEATABVAEUAPQAiADYAMgAiAD4ALgAgAC4AIABPAHQAaABlAHIAIAAoAGkA
bgBjAGwAdQBkAGUAcwAgAHAAbABhAHMAbQBpAGQAcwAgAGEAbgBkACAAYQByAHQAaQBmAGkAYwBp
AGEAbAAgAHMAZQBxAHUAZQBuAGMAZQBzACkADQAKADwATwBQAFQASQBPAE4AIABWAEEATABVAEUA
PQAiADYAMwAiAD4ALgAgAC4AIAB1AG4AYwBsAGEAcwBzAGkAZgBpAGUAZAANAAoAPABPAFAAVABJ
AE8ATgAgAFYAQQBMAFUARQA9ACIANgA0ACIAPgAuACAALgAgAFMAcABlAGMAaQBlAHMAIABpAG4A
ZgBvAHIAbQBhAHQAaQBvAG4AIAB1AG4AYQB2AGEAaQBsAGEAYgBsAGUADQAKADwALwBTAEUATABF
AEMAVAA+ADwAbwA6AHAAPgA8AC8AbwA6AHAAPgA8AC8AcwBwAGEAbgA+ADwALwBwAD4ADQAKACAA
IAA8AC8AdABkAD4ADQAKACAAPAAvAHQAcgA+AA0ACgA8AC8AdABhAGIAbABlAD4ADQAKAA0ACgA8
AHAAPgA8AHMAcABhAG4AIABzAHQAeQBsAGUAPQAnAGQAaQBzAHAAbABhAHkAOgBuAG8AbgBlADsA
bQBzAG8ALQBoAGkAZABlADoAYQBsAGwAJwA+ADwASQBOAFAAVQBUACAAVABZAFAARQA9ACIAaABp
AGQAZABlAG4AIgAgAE4AQQBNAEUAPQAiAHMAZQBzAHMAaQBvAG4ASQBEACIAIABWAEEATABVAEUA
PQAiAGcAdQBlAHMAdABfAGcAdQBlAHMAdABzAGUAcwBzAGkAbwBuACIAPgA8AC8AcwBwAGEAbgA+
ADwALwBwAD4ADQAKAA0ACgA8AC8AZgBvAHIAbQA+AA0ACgANAAoAPABmAG8AcgBtACAAbgBhAG0A
ZQA9AFIAZQBzAHUAbAB0AHMAPgANAAoADQAKADwAaAAzAD4APABzAHAAYQBuACAAcwB0AHkAbABl
AD0AJwBtAHMAbwAtAGYAYQByAGUAYQBzAHQALQBmAG8AbgB0AC0AZgBhAG0AaQBsAHkAOgAiAFQA
aQBtAGUAcwAgAE4AZQB3ACAAUgBvAG0AYQBuACIAJwA+AE8AdgBlAHIAdgBpAGUAdwAgAFQAYQBi
AGwAZQA8AG8AOgBwAD4APAAvAG8AOgBwAD4APAAvAHMAcABhAG4APgA8AC8AaAAzAD4ADQAKAA0A
CgA8AHAAIABjAGwAYQBzAHMAPQBNAHMAbwBOAG8AcgBtAGEAbAA+ADwAcwBwAGEAbgAgAHMAdAB5
AGwAZQA9ACcAbQBzAG8ALQBmAGEAcgBlAGEAcwB0AC0AZgBvAG4AdAAtAGYAYQBtAGkAbAB5ADoA
IgBUAGkAbQBlAHMAIABOAGUAdwAgAFIAbwBtAGEAbgAiACcAPgBDAGwAaQBjAGsADQAKAG8AbgAg
AGMAbwBsAHUAbQBuACAAaABlAGEAZABlAHIAIAB0AG8AIABqAHUAbQBwACAAdABvACAAZQBuAHQA
cgB5ACAAaQBuACAAcgBlAHMAdQBsAHQAcwAgAGwAaQBzAHQALgA8AGIAcgA+AA0ACgBNAG8AdgBl
ACAAbQBvAHUAcwBlACAAbwB2AGUAcgAgAGEAbgB5ACAAaQBuAGQAaQBjAGEAdABvAHIAIAB0AG8A
IABoAGkAZwBoAGwAaQBnAGgAdAAgAGkAZABlAG4AdABpAGMAYQBsACAAcABlAHAAdABpAGQAZQBz
AC4APABiAHIAPgANAAoAQwBsAGkAYwBrACAAbwBuACAAYQBuACAAaQBuAGQAaQBjAGEAdABvAHIA
IAB0AG8AIABzAGUAZQAgAGQAZQB0AGEAaQBsAHMAIABvAGYAIABpAG4AZABpAHYAaQBkAHUAYQBs
ACAAbQBhAHQAYwBoAC4APABiAHIAPgANAAoAVQBzAGUAIABjAGgAZQBjAGsAIABiAG8AeABlAHMA
IAB0AG8AIABzAGUAbABlAGMAdAAgAHMAdQBiAC0AcwBlAHQAIABvAGYAIABxAHUAZQByAGkAZQBz
ACAAZgBvAHIAIABuAGUAdwAgAHMAZQBhAHIAYwBoAC4AIAA8AG8AOgBwAD4APAAvAG8AOgBwAD4A
PAAvAHMAcABhAG4APgA8AC8AcAA+AA0ACgANAAoAPAB0AGEAYgBsAGUAIABjAGwAYQBzAHMAPQBN
AHMAbwBOAG8AcgBtAGEAbABUAGEAYgBsAGUAIABiAG8AcgBkAGUAcgA9ADAAIABjAGUAbABsAHMA
cABhAGMAaQBuAGcAPQAwACAAYwBlAGwAbABwAGEAZABkAGkAbgBnAD0AMAAgAHcAaQBkAHQAaAA9
ADYAMAAwAA0ACgAgAHMAdAB5AGwAZQA9ACcAdwBpAGQAdABoADoANAA1ADAALgAwAHAAdAA7AG0A
cwBvAC0AYwBlAGwAbABzAHAAYQBjAGkAbgBnADoAMABjAG0AOwBtAHMAbwAtAHkAZgB0AGkALQB0
AGIAbABsAG8AbwBrADoAMQAxADgANAA7AG0AcwBvAC0AcABhAGQAZABpAG4AZwAtAGEAbAB0ADoA
DQAKACAAMABjAG0AIAAwAGMAbQAgADAAYwBtACAAMABjAG0AJwA+AA0ACgAgADwAdAByACAAcwB0
AHkAbABlAD0AJwBtAHMAbwAtAHkAZgB0AGkALQBpAHIAbwB3ADoAMAA7AG0AcwBvAC0AeQBmAHQA
aQAtAGYAaQByAHMAdAByAG8AdwA6AHkAZQBzACcAPgANAAoAIAAgADwAdABkACAAbgBvAHcAcgBh
AHAAIABzAHQAeQBsAGUAPQAnAHAAYQBkAGQAaQBuAGcAOgAwAGMAbQAgADAAYwBtACAAMABjAG0A
IAAwAGMAbQAnAD4ADQAKACAAIAA8AHAAIABjAGwAYQBzAHMAPQBNAHMAbwBOAG8AcgBtAGEAbAA+
ADwAYgA+ADwAcwBwAGEAbgAgAHMAdAB5AGwAZQA9ACcAbQBzAG8ALQBmAGEAcgBlAGEAcwB0AC0A
ZgBvAG4AdAAtAGYAYQBtAGkAbAB5ADoAIgBUAGkAbQBlAHMAIABOAGUAdwAgAFIAbwBtAGEAbgAi
ACcAPgBNAG8AdQBzAGUADQAKACAAIABvAHYAZQByADoAJgBuAGIAcwBwADsAPAAvAHMAcABhAG4A
PgA8AC8AYgA+ADwAcwBwAGEAbgAgAHMAdAB5AGwAZQA9ACcAbQBzAG8ALQBmAGEAcgBlAGEAcwB0
AC0AZgBvAG4AdAAtAGYAYQBtAGkAbAB5ADoAIgBUAGkAbQBlAHMAIABOAGUAdwAgAFIAbwBtAGEA
bgAiACcAPgA8AG8AOgBwAD4APAAvAG8AOgBwAD4APAAvAHMAcABhAG4APgA8AC8AcAA+AA0ACgAg
ACAAPAAvAHQAZAA+AA0ACgAgACAAPAB0AGQAIABzAHQAeQBsAGUAPQAnAHAAYQBkAGQAaQBuAGcA
OgAwAGMAbQAgADAAYwBtACAAMABjAG0AIAAwAGMAbQAnAD4ADQAKACAAIAA8AHAAIABjAGwAYQBz
AHMAPQBNAHMAbwBOAG8AcgBtAGEAbAA+ADwAcwBwAGEAbgAgAHMAdAB5AGwAZQA9ACcAbQBzAG8A
LQBmAGEAcgBlAGEAcwB0AC0AZgBvAG4AdAAtAGYAYQBtAGkAbAB5ADoAIgBUAGkAbQBlAHMAIABO
AGUAdwAgAFIAbwBtAGEAbgAiACcAPgA8AEkATgBQAFUAVAAgAFQAWQBQAEUAPQAiAHQAZQB4AHQA
IgAgAFMASQBaAEUAPQAiADYAMgAiACAATgBBAE0ARQA9ACIATwBWAF8AVABpAHQAbABlACIAIABW
AEEATABVAEUAPQAiAC0AUQB1AGUAcgB5AC0AIgA+ADwAbwA6AHAAPgA8AC8AbwA6AHAAPgA8AC8A
cwBwAGEAbgA+ADwALwBwAD4ADQAKACAAIAA8AC8AdABkAD4ADQAKACAAPAAvAHQAcgA+AA0ACgAg
ADwAdAByACAAcwB0AHkAbABlAD0AJwBtAHMAbwAtAHkAZgB0AGkALQBpAHIAbwB3ADoAMQA7AG0A
cwBvAC0AeQBmAHQAaQAtAGwAYQBzAHQAcgBvAHcAOgB5AGUAcwAnAD4ADQAKACAAIAA8AHQAZAAg
AHMAdAB5AGwAZQA9ACcAcABhAGQAZABpAG4AZwA6ADAAYwBtACAAMABjAG0AIAAwAGMAbQAgADAA
YwBtACcAPgANAAoAIAAgADwAcAAgAGMAbABhAHMAcwA9AE0AcwBvAE4AbwByAG0AYQBsAD4APABz
AHAAYQBuACAAcwB0AHkAbABlAD0AJwBtAHMAbwAtAGYAYQByAGUAYQBzAHQALQBmAG8AbgB0AC0A
ZgBhAG0AaQBsAHkAOgAiAFQAaQBtAGUAcwAgAE4AZQB3ACAAUgBvAG0AYQBuACIAJwA+ACYAbgBi
AHMAcAA7ADwAbwA6AHAAPgA8AC8AbwA6AHAAPgA8AC8AcwBwAGEAbgA+ADwALwBwAD4ADQAKACAA
IAA8AC8AdABkAD4ADQAKACAAIAA8AHQAZAAgAG4AbwB3AHIAYQBwACAAcwB0AHkAbABlAD0AJwBw
AGEAZABkAGkAbgBnADoAMABjAG0AIAAwAGMAbQAgADAAYwBtACAAMABjAG0AJwA+AA0ACgAgACAA
PABwACAAYwBsAGEAcwBzAD0ATQBzAG8ATgBvAHIAbQBhAGwAPgA8AHMAcABhAG4AIABzAHQAeQBs
AGUAPQAnAG0AcwBvAC0AZgBhAHIAZQBhAHMAdAAtAGYAbwBuAHQALQBmAGEAbQBpAGwAeQA6ACIA
VABpAG0AZQBzACAATgBlAHcAIABSAG8AbQBhAG4AIgAnAD4APABJAE4AUABVAFQAIABUAFkAUABF
AD0AIgB0AGUAeAB0ACIAIABTAEkAWgBFAD0AIgAyADAAIgAgAE4AQQBNAEUAPQAiAE8AVgBfAEEA
YwBjAGUAcwBzAGkAbwBuACIAIABWAEEATABVAEUAPQAiAC0AQQBjAGMAZQBzAHMAaQBvAG4ALQAi
AD4AJgBuAGIAcwBwADsAPABJAE4AUABVAFQAIABUAFkAUABFAD0AIgB0AGUAeAB0ACIAIABTAEkA
WgBFAD0AIgA0ADAAIgAgAE4AQQBNAEUAPQAiAE8AVgBfAFMAZQBxAHUAZQBuAGMAZQAiACAAVgBB
AEwAVQBFAD0AIgAtAFMAZQBxAHUAZQBuAGMAZQAtACIAPgANAAoAIAAgADwAbwA6AHAAPgA8AC8A
bwA6AHAAPgA8AC8AcwBwAGEAbgA+ADwALwBwAD4ADQAKACAAIAA8AC8AdABkAD4ADQAKACAAPAAv
AHQAcgA+AA0ACgA8AC8AdABhAGIAbABlAD4ADQAKAA0ACgA8AHAAIABjAGwAYQBzAHMAPQBNAHMA
bwBOAG8AcgBtAGEAbAA+ADwAcwBwAGEAbgAgAHMAdAB5AGwAZQA9ACcAbQBzAG8ALQBmAGEAcgBl
AGEAcwB0AC0AZgBvAG4AdAAtAGYAYQBtAGkAbAB5ADoAIgBUAGkAbQBlAHMAIABOAGUAdwAgAFIA
bwBtAGEAbgAiADsADQAKAGQAaQBzAHAAbABhAHkAOgBuAG8AbgBlADsAbQBzAG8ALQBoAGkAZABl
ADoAYQBsAGwAJwA+ADwAbwA6AHAAPgAmAG4AYgBzAHAAOwA8AC8AbwA6AHAAPgA8AC8AcwBwAGEA
bgA+ADwALwBwAD4ADQAKAA0ACgA8AHQAYQBiAGwAZQAgAGMAbABhAHMAcwA9AE0AcwBvAE4AbwBy
AG0AYQBsAFQAYQBiAGwAZQAgAGIAbwByAGQAZQByAD0AMQAgAGMAZQBsAGwAcwBwAGEAYwBpAG4A
ZwA9ADAAIABjAGUAbABsAHAAYQBkAGQAaQBuAGcAPQAwAA0ACgAgAHMAdAB5AGwAZQA9ACcAbQBz
AG8ALQBjAGUAbABsAHMAcABhAGMAaQBuAGcAOgAwAGMAbQA7AG0AcwBvAC0AeQBmAHQAaQAtAHQA
YgBsAGwAbwBvAGsAOgAxADEAOAA0ACcAPgANAAoAIAA8AHQAcgAgAHMAdAB5AGwAZQA9ACcAbQBz
AG8ALQB5AGYAdABpAC0AaQByAG8AdwA6ADAAOwBtAHMAbwAtAHkAZgB0AGkALQBmAGkAcgBzAHQA
cgBvAHcAOgB5AGUAcwAnAD4ADQAKACAAIAA8AHQAZAAgAHMAdAB5AGwAZQA9ACcAYgBhAGMAawBn
AHIAbwB1AG4AZAA6ACMAQwBDAEMAQwBDAEMAOwBwAGEAZABkAGkAbgBnADoALgA3ADUAcAB0ACAA
LgA3ADUAcAB0ACAALgA3ADUAcAB0ACAALgA3ADUAcAB0ACcAPgANAAoAIAAgADwAcAAgAGMAbABh
AHMAcwA9AE0AcwBvAE4AbwByAG0AYQBsACAAYQBsAGkAZwBuAD0AcgBpAGcAaAB0ACAAcwB0AHkA
bABlAD0AJwB0AGUAeAB0AC0AYQBsAGkAZwBuADoAcgBpAGcAaAB0ACcAPgA8AGIAPgA8AHMAcABh
AG4ADQAKACAAIABzAHQAeQBsAGUAPQAnAG0AcwBvAC0AZgBhAHIAZQBhAHMAdAAtAGYAbwBuAHQA
LQBmAGEAbQBpAGwAeQA6ACIAVABpAG0AZQBzACAATgBlAHcAIABSAG8AbQBhAG4AIgAnAD4ASABp
AHQAOgA8AG8AOgBwAD4APAAvAG8AOgBwAD4APAAvAHMAcABhAG4APgA8AC8AYgA+ADwALwBwAD4A
DQAKACAAIAA8AC8AdABkAD4ADQAKACAAIAA8AHQAZAAgAHcAaQBkAHQAaAA9ADEANgAgAHMAdAB5
AGwAZQA9ACcAdwBpAGQAdABoADoAMQAyAC4AMABwAHQAOwBiAGEAYwBrAGcAcgBvAHUAbgBkADoA
IwBDAEMAQwBDAEMAQwA7AHAAYQBkAGQAaQBuAGcAOgAuADcANQBwAHQAIAAuADcANQBwAHQAIAAu
ADcANQBwAHQAIAAuADcANQBwAHQAJwA+AA0ACgAgACAAPABwACAAYwBsAGEAcwBzAD0ATQBzAG8A
TgBvAHIAbQBhAGwAIABhAGwAaQBnAG4APQBjAGUAbgB0AGUAcgAgAHMAdAB5AGwAZQA9ACcAdABl
AHgAdAAtAGEAbABpAGcAbgA6AGMAZQBuAHQAZQByACcAPgA8AGIAPgA8AHMAcABhAG4ADQAKACAA
IABzAHQAeQBsAGUAPQAnAG0AcwBvAC0AZgBhAHIAZQBhAHMAdAAtAGYAbwBuAHQALQBmAGEAbQBp
AGwAeQA6ACIAVABpAG0AZQBzACAATgBlAHcAIABSAG8AbQBhAG4AIgAnAD4APABhAA0ACgAgACAA
aAByAGUAZgA9ACIAaAB0AHQAcAA6AC8ALwB3AHcAdwAuAG0AYQB0AHIAaQB4AHMAYwBpAGUAbgBj
AGUALgBjAG8AbQAvAGMAZwBpAC8AbQBhAHMAdABlAHIAXwByAGUAcwB1AGwAdABzAC4AcABsAD8A
ZgBpAGwAZQA9AC4ALgAlADIARgBkAGEAdABhACUAMgBGADIAMAAxADUAMQAyADIANAAlADIARgBG
AFQAVABwAGYAYQBUAFQAbQAuAGQAYQB0ACYAYQBtAHAAOwBSAEUAUABUAFkAUABFAD0AcAByAG8A
dABlAGkAbgAmAGEAbQBwADsAXwBzAGkAZwB0AGgAcgBlAHMAaABvAGwAZAA9ADAALgAwADUAJgBh
AG0AcAA7AFIARQBQAE8AUgBUAD0ANQAwACYAYQBtAHAAOwBfAHAAcgBlAGYAZQByAHQAYQB4AG8A
bgBvAG0AeQA9ADAAJgBhAG0AcAA7AHMAZQBzAHMAaQBvAG4ASQBEAD0AZwB1AGUAcwB0AF8AZwB1
AGUAcwB0AHMAZQBzAHMAaQBvAG4AIwBIAGkAdAAxACIAPgAxADwALwBhAD4APABvADoAcAA+ADwA
LwBvADoAcAA+ADwALwBzAHAAYQBuAD4APAAvAGIAPgA8AC8AcAA+AA0ACgAgACAAPAAvAHQAZAA+
AA0ACgAgACAAPAB0AGQAIAB3AGkAZAB0AGgAPQAxADYAIABzAHQAeQBsAGUAPQAnAHcAaQBkAHQA
aAA6ADEAMgAuADAAcAB0ADsAYgBhAGMAawBnAHIAbwB1AG4AZAA6ACMAQwBDAEMAQwBDAEMAOwBw
AGEAZABkAGkAbgBnADoALgA3ADUAcAB0ACAALgA3ADUAcAB0ACAALgA3ADUAcAB0ACAALgA3ADUA
cAB0ACcAPgANAAoAIAAgADwAcAAgAGMAbABhAHMAcwA9AE0AcwBvAE4AbwByAG0AYQBsACAAYQBs
AGkAZwBuAD0AYwBlAG4AdABlAHIAIABzAHQAeQBsAGUAPQAnAHQAZQB4AHQALQBhAGwAaQBnAG4A
OgBjAGUAbgB0AGUAcgAnAD4APABiAD4APABzAHAAYQBuAA0ACgAgACAAcwB0AHkAbABlAD0AJwBt
AHMAbwAtAGYAYQByAGUAYQBzAHQALQBmAG8AbgB0AC0AZgBhAG0AaQBsAHkAOgAiAFQAaQBtAGUA
cwAgAE4AZQB3ACAAUgBvAG0AYQBuACIAJwA+ADwAYQANAAoAIAAgAGgAcgBlAGYAPQAiAGgAdAB0
AHAAOgAvAC8AdwB3AHcALgBtAGEAdAByAGkAeABzAGMAaQBlAG4AYwBlAC4AYwBvAG0ALwBjAGcA
aQAvAG0AYQBzAHQAZQByAF8AcgBlAHMAdQBsAHQAcwAuAHAAbAA/AGYAaQBsAGUAPQAuAC4AJQAy
AEYAZABhAHQAYQAlADIARgAyADAAMQA1ADEAMgAyADQAJQAyAEYARgBUAFQAcABmAGEAVABUAG0A
LgBkAGEAdAAmAGEAbQBwADsAUgBFAFAAVABZAFAARQA9AHAAcgBvAHQAZQBpAG4AJgBhAG0AcAA7
AF8AcwBpAGcAdABoAHIAZQBzAGgAbwBsAGQAPQAwAC4AMAA1ACYAYQBtAHAAOwBSAEUAUABPAFIA
VAA9ADUAMAAmAGEAbQBwADsAXwBwAHIAZQBmAGUAcgB0AGEAeABvAG4AbwBtAHkAPQAwACYAYQBt
AHAAOwBzAGUAcwBzAGkAbwBuAEkARAA9AGcAdQBlAHMAdABfAGcAdQBlAHMAdABzAGUAcwBzAGkA
bwBuACMASABpAHQAMgAiAD4AMgA8AC8AYQA+ADwAbwA6AHAAPgA8AC8AbwA6AHAAPgA8AC8AcwBw
AGEAbgA+ADwALwBiAD4APAAvAHAAPgANAAoAIAAgADwALwB0AGQAPgANAAoAIAAgADwAdABkACAA
dwBpAGQAdABoAD0AMQA2ACAAcwB0AHkAbABlAD0AJwB3AGkAZAB0AGgAOgAxADIALgAwAHAAdAA7
AGIAYQBjAGsAZwByAG8AdQBuAGQAOgAjAEMAQwBDAEMAQwBDADsAcABhAGQAZABpAG4AZwA6AC4A
NwA1AHAAdAAgAC4ANwA1AHAAdAAgAC4ANwA1AHAAdAAgAC4ANwA1AHAAdAAnAD4ADQAKACAAIAA8
AHAAIABjAGwAYQBzAHMAPQBNAHMAbwBOAG8AcgBtAGEAbAAgAGEAbABpAGcAbgA9AGMAZQBuAHQA
ZQByACAAcwB0AHkAbABlAD0AJwB0AGUAeAB0AC0AYQBsAGkAZwBuADoAYwBlAG4AdABlAHIAJwA+
ADwAYgA+ADwAcwBwAGEAbgANAAoAIAAgAHMAdAB5AGwAZQA9ACcAbQBzAG8ALQBmAGEAcgBlAGEA
cwB0AC0AZgBvAG4AdAAtAGYAYQBtAGkAbAB5ADoAIgBUAGkAbQBlAHMAIABOAGUAdwAgAFIAbwBt
AGEAbgAiACcAPgA8AGEADQAKACAAIABoAHIAZQBmAD0AIgBoAHQAdABwADoALwAvAHcAdwB3AC4A
bQBhAHQAcgBpAHgAcwBjAGkAZQBuAGMAZQAuAGMAbwBtAC8AYwBnAGkALwBtAGEAcwB0AGUAcgBf
AHIAZQBzAHUAbAB0AHMALgBwAGwAPwBmAGkAbABlAD0ALgAuACUAMgBGAGQAYQB0AGEAJQAyAEYA
MgAwADEANQAxADIAMgA0ACUAMgBGAEYAVABUAHAAZgBhAFQAVABtAC4AZABhAHQAJgBhAG0AcAA7
AFIARQBQAFQAWQBQAEUAPQBwAHIAbwB0AGUAaQBuACYAYQBtAHAAOwBfAHMAaQBnAHQAaAByAGUA
cwBoAG8AbABkAD0AMAAuADAANQAmAGEAbQBwADsAUgBFAFAATwBSAFQAPQA1ADAAJgBhAG0AcAA7
AF8AcAByAGUAZgBlAHIAdABhAHgAbwBuAG8AbQB5AD0AMAAmAGEAbQBwADsAcwBlAHMAcwBpAG8A
bgBJAEQAPQBnAHUAZQBzAHQAXwBnAHUAZQBzAHQAcwBlAHMAcwBpAG8AbgAjAEgAaQB0ADMAIgA+
ADMAPAAvAGEAPgA8AG8AOgBwAD4APAAvAG8AOgBwAD4APAAvAHMAcABhAG4APgA8AC8AYgA+ADwA
LwBwAD4ADQAKACAAIAA8AC8AdABkAD4ADQAKACAAIAA8AHQAZAAgAHcAaQBkAHQAaAA9ADEANgAg
AHMAdAB5AGwAZQA9ACcAdwBpAGQAdABoADoAMQAyAC4AMABwAHQAOwBiAGEAYwBrAGcAcgBvAHUA
bgBkADoAIwBDAEMAQwBDAEMAQwA7AHAAYQBkAGQAaQBuAGcAOgAuADcANQBwAHQAIAAuADcANQBw
AHQAIAAuADcANQBwAHQAIAAuADcANQBwAHQAJwA+AA0ACgAgACAAPABwACAAYwBsAGEAcwBzAD0A
TQBzAG8ATgBvAHIAbQBhAGwAIABhAGwAaQBnAG4APQBjAGUAbgB0AGUAcgAgAHMAdAB5AGwAZQA9
ACcAdABlAHgAdAAtAGEAbABpAGcAbgA6AGMAZQBuAHQAZQByACcAPgA8AGIAPgA8AHMAcABhAG4A
DQAKACAAIABzAHQAeQBsAGUAPQAnAG0AcwBvAC0AZgBhAHIAZQBhAHMAdAAtAGYAbwBuAHQALQBm
AGEAbQBpAGwAeQA6ACIAVABpAG0AZQBzACAATgBlAHcAIABSAG8AbQBhAG4AIgAnAD4APABhAA0A
CgAgACAAaAByAGUAZgA9ACIAaAB0AHQAcAA6AC8ALwB3AHcAdwAuAG0AYQB0AHIAaQB4AHMAYwBp
AGUAbgBjAGUALgBjAG8AbQAvAGMAZwBpAC8AbQBhAHMAdABlAHIAXwByAGUAcwB1AGwAdABzAC4A
cABsAD8AZgBpAGwAZQA9AC4ALgAlADIARgBkAGEAdABhACUAMgBGADIAMAAxADUAMQAyADIANAAl
ADIARgBGAFQAVABwAGYAYQBUAFQAbQAuAGQAYQB0ACYAYQBtAHAAOwBSAEUAUABUAFkAUABFAD0A
cAByAG8AdABlAGkAbgAmAGEAbQBwADsAXwBzAGkAZwB0AGgAcgBlAHMAaABvAGwAZAA9ADAALgAw
ADUAJgBhAG0AcAA7AFIARQBQAE8AUgBUAD0ANQAwACYAYQBtAHAAOwBfAHAAcgBlAGYAZQByAHQA
YQB4AG8AbgBvAG0AeQA9ADAAJgBhAG0AcAA7AHMAZQBzAHMAaQBvAG4ASQBEAD0AZwB1AGUAcwB0
AF8AZwB1AGUAcwB0AHMAZQBzAHMAaQBvAG4AIwBIAGkAdAA0ACIAPgA0ADwALwBhAD4APABvADoA
cAA+ADwALwBvADoAcAA+ADwALwBzAHAAYQBuAD4APAAvAGIAPgA8AC8AcAA+AA0ACgAgACAAPAAv
AHQAZAA+AA0ACgAgACAAPAB0AGQAIAB3AGkAZAB0AGgAPQAxADYAIABzAHQAeQBsAGUAPQAnAHcA
aQBkAHQAaAA6ADEAMgAuADAAcAB0ADsAYgBhAGMAawBnAHIAbwB1AG4AZAA6ACMAQwBDAEMAQwBD
AEMAOwBwAGEAZABkAGkAbgBnADoALgA3ADUAcAB0ACAALgA3ADUAcAB0ACAALgA3ADUAcAB0ACAA
LgA3ADUAcAB0ACcAPgANAAoAIAAgADwAcAAgAGMAbABhAHMAcwA9AE0AcwBvAE4AbwByAG0AYQBs
ACAAYQBsAGkAZwBuAD0AYwBlAG4AdABlAHIAIABzAHQAeQBsAGUAPQAnAHQAZQB4AHQALQBhAGwA
aQBnAG4AOgBjAGUAbgB0AGUAcgAnAD4APABiAD4APABzAHAAYQBuAA0ACgAgACAAcwB0AHkAbABl
AD0AJwBtAHMAbwAtAGYAYQByAGUAYQBzAHQALQBmAG8AbgB0AC0AZgBhAG0AaQBsAHkAOgAiAFQA
aQBtAGUAcwAgAE4AZQB3ACAAUgBvAG0AYQBuACIAJwA+ADwAYQANAAoAIAAgAGgAcgBlAGYAPQAi
AGgAdAB0AHAAOgAvAC8AdwB3AHcALgBtAGEAdAByAGkAeABzAGMAaQBlAG4AYwBlAC4AYwBvAG0A
LwBjAGcAaQAvAG0AYQBzAHQAZQByAF8AcgBlAHMAdQBsAHQAcwAuAHAAbAA/AGYAaQBsAGUAPQAu
AC4AJQAyAEYAZABhAHQAYQAlADIARgAyADAAMQA1ADEAMgAyADQAJQAyAEYARgBUAFQAcABmAGEA
VABUAG0ALgBkAGEAdAAmAGEAbQBwADsAUgBFAFAAVABZAFAARQA9AHAAcgBvAHQAZQBpAG4AJgBh
AG0AcAA7AF8AcwBpAGcAdABoAHIAZQBzAGgAbwBsAGQAPQAwAC4AMAA1ACYAYQBtAHAAOwBSAEUA
UABPAFIAVAA9ADUAMAAmAGEAbQBwADsAXwBwAHIAZQBmAGUAcgB0AGEAeABvAG4AbwBtAHkAPQAw
ACYAYQBtAHAAOwBzAGUAcwBzAGkAbwBuAEkARAA9AGcAdQBlAHMAdABfAGcAdQBlAHMAdABzAGUA
cwBzAGkAbwBuACMASABpAHQANQAiAD4ANQA8AC8AYQA+ADwAbwA6AHAAPgA8AC8AbwA6AHAAPgA8
AC8AcwBwAGEAbgA+ADwALwBiAD4APAAvAHAAPgANAAoAIAAgADwALwB0AGQAPgANAAoAIAAgADwA
dABkACAAdwBpAGQAdABoAD0AMQA2ACAAcwB0AHkAbABlAD0AJwB3AGkAZAB0AGgAOgAxADIALgAw
AHAAdAA7AGIAYQBjAGsAZwByAG8AdQBuAGQAOgAjAEMAQwBDAEMAQwBDADsAcABhAGQAZABpAG4A
ZwA6AC4ANwA1AHAAdAAgAC4ANwA1AHAAdAAgAC4ANwA1AHAAdAAgAC4ANwA1AHAAdAAnAD4ADQAK
ACAAIAA8AHAAIABjAGwAYQBzAHMAPQBNAHMAbwBOAG8AcgBtAGEAbAAgAGEAbABpAGcAbgA9AGMA
ZQBuAHQAZQByACAAcwB0AHkAbABlAD0AJwB0AGUAeAB0AC0AYQBsAGkAZwBuADoAYwBlAG4AdABl
AHIAJwA+ADwAYgA+ADwAcwBwAGEAbgANAAoAIAAgAHMAdAB5AGwAZQA9ACcAbQBzAG8ALQBmAGEA
cgBlAGEAcwB0AC0AZgBvAG4AdAAtAGYAYQBtAGkAbAB5ADoAIgBUAGkAbQBlAHMAIABOAGUAdwAg
AFIAbwBtAGEAbgAiACcAPgA8AGEADQAKACAAIABoAHIAZQBmAD0AIgBoAHQAdABwADoALwAvAHcA
dwB3AC4AbQBhAHQAcgBpAHgAcwBjAGkAZQBuAGMAZQAuAGMAbwBtAC8AYwBnAGkALwBtAGEAcwB0
AGUAcgBfAHIAZQBzAHUAbAB0AHMALgBwAGwAPwBmAGkAbABlAD0ALgAuACUAMgBGAGQAYQB0AGEA
JQAyAEYAMgAwADEANQAxADIAMgA0ACUAMgBGAEYAVABUAHAAZgBhAFQAVABtAC4AZABhAHQAJgBh
AG0AcAA7AFIARQBQAFQAWQBQAEUAPQBwAHIAbwB0AGUAaQBuACYAYQBtAHAAOwBfAHMAaQBnAHQA
aAByAGUAcwBoAG8AbABkAD0AMAAuADAANQAmAGEAbQBwADsAUgBFAFAATwBSAFQAPQA1ADAAJgBh
AG0AcAA7AF8AcAByAGUAZgBlAHIAdABhAHgAbwBuAG8AbQB5AD0AMAAmAGEAbQBwADsAcwBlAHMA
cwBpAG8AbgBJAEQAPQBnAHUAZQBzAHQAXwBnAHUAZQBzAHQAcwBlAHMAcwBpAG8AbgAjAEgAaQB0
ADYAIgA+ADYAPAAvAGEAPgA8AG8AOgBwAD4APAAvAG8AOgBwAD4APAAvAHMAcABhAG4APgA8AC8A
YgA+ADwALwBwAD4ADQAKACAAIAA8AC8AdABkAD4ADQAKACAAIAA8AHQAZAAgAHcAaQBkAHQAaAA9
ADEANgAgAHMAdAB5AGwAZQA9ACcAdwBpAGQAdABoADoAMQAyAC4AMABwAHQAOwBiAGEAYwBrAGcA
cgBvAHUAbgBkADoAIwBDAEMAQwBDAEMAQwA7AHAAYQBkAGQAaQBuAGcAOgAuADcANQBwAHQAIAAu
ADcANQBwAHQAIAAuADcANQBwAHQAIAAuADcANQBwAHQAJwA+AA0ACgAgACAAPABwACAAYwBsAGEA
cwBzAD0ATQBzAG8ATgBvAHIAbQBhAGwAIABhAGwAaQBnAG4APQBjAGUAbgB0AGUAcgAgAHMAdAB5
AGwAZQA9ACcAdABlAHgAdAAtAGEAbABpAGcAbgA6AGMAZQBuAHQAZQByACcAPgA8AGIAPgA8AHMA
cABhAG4ADQAKACAAIABzAHQAeQBsAGUAPQAnAG0AcwBvAC0AZgBhAHIAZQBhAHMAdAAtAGYAbwBu
AHQALQBmAGEAbQBpAGwAeQA6ACIAVABpAG0AZQBzACAATgBlAHcAIABSAG8AbQBhAG4AIgAnAD4A
PABhAA0ACgAgACAAaAByAGUAZgA9ACIAaAB0AHQAcAA6AC8ALwB3AHcAdwAuAG0AYQB0AHIAaQB4
AHMAYwBpAGUAbgBjAGUALgBjAG8AbQAvAGMAZwBpAC8AbQBhAHMAdABlAHIAXwByAGUAcwB1AGwA
dABzAC4AcABsAD8AZgBpAGwAZQA9AC4ALgAlADIARgBkAGEAdABhACUAMgBGADIAMAAxADUAMQAy
ADIANAAlADIARgBGAFQAVABwAGYAYQBUAFQAbQAuAGQAYQB0ACYAYQBtAHAAOwBSAEUAUABUAFkA
UABFAD0AcAByAG8AdABlAGkAbgAmAGEAbQBwADsAXwBzAGkAZwB0AGgAcgBlAHMAaABvAGwAZAA9
ADAALgAwADUAJgBhAG0AcAA7AFIARQBQAE8AUgBUAD0ANQAwACYAYQBtAHAAOwBfAHAAcgBlAGYA
ZQByAHQAYQB4AG8AbgBvAG0AeQA9ADAAJgBhAG0AcAA7AHMAZQBzAHMAaQBvAG4ASQBEAD0AZwB1
AGUAcwB0AF8AZwB1AGUAcwB0AHMAZQBzAHMAaQBvAG4AIwBIAGkAdAA3ACIAPgA3ADwALwBhAD4A
PABvADoAcAA+ADwALwBvADoAcAA+ADwALwBzAHAAYQBuAD4APAAvAGIAPgA8AC8AcAA+AA0ACgAg
ACAAPAAvAHQAZAA+AA0ACgAgACAAPAB0AGQAIAB3AGkAZAB0AGgAPQAxADYAIABzAHQAeQBsAGUA
PQAnAHcAaQBkAHQAaAA6ADEAMgAuADAAcAB0ADsAYgBhAGMAawBnAHIAbwB1AG4AZAA6ACMAQwBD
AEMAQwBDAEMAOwBwAGEAZABkAGkAbgBnADoALgA3ADUAcAB0ACAALgA3ADUAcAB0ACAALgA3ADUA
cAB0ACAALgA3ADUAcAB0ACcAPgANAAoAIAAgADwAcAAgAGMAbABhAHMAcwA9AE0AcwBvAE4AbwBy
AG0AYQBsACAAYQBsAGkAZwBuAD0AYwBlAG4AdABlAHIAIABzAHQAeQBsAGUAPQAnAHQAZQB4AHQA
LQBhAGwAaQBnAG4AOgBjAGUAbgB0AGUAcgAnAD4APABiAD4APABzAHAAYQBuAA0ACgAgACAAcwB0
AHkAbABlAD0AJwBtAHMAbwAtAGYAYQByAGUAYQBzAHQALQBmAG8AbgB0AC0AZgBhAG0AaQBsAHkA
OgAiAFQAaQBtAGUAcwAgAE4AZQB3ACAAUgBvAG0AYQBuACIAJwA+ADwAYQANAAoAIAAgAGgAcgBl
AGYAPQAiAGgAdAB0AHAAOgAvAC8AdwB3AHcALgBtAGEAdAByAGkAeABzAGMAaQBlAG4AYwBlAC4A
YwBvAG0ALwBjAGcAaQAvAG0AYQBzAHQAZQByAF8AcgBlAHMAdQBsAHQAcwAuAHAAbAA/AGYAaQBs
AGUAPQAuAC4AJQAyAEYAZABhAHQAYQAlADIARgAyADAAMQA1ADEAMgAyADQAJQAyAEYARgBUAFQA
cABmAGEAVABUAG0ALgBkAGEAdAAmAGEAbQBwADsAUgBFAFAAVABZAFAARQA9AHAAcgBvAHQAZQBp
AG4AJgBhAG0AcAA7AF8AcwBpAGcAdABoAHIAZQBzAGgAbwBsAGQAPQAwAC4AMAA1ACYAYQBtAHAA
OwBSAEUAUABPAFIAVAA9ADUAMAAmAGEAbQBwADsAXwBwAHIAZQBmAGUAcgB0AGEAeABvAG4AbwBt
AHkAPQAwACYAYQBtAHAAOwBzAGUAcwBzAGkAbwBuAEkARAA9AGcAdQBlAHMAdABfAGcAdQBlAHMA
dABzAGUAcwBzAGkAbwBuACMASABpAHQAOAAiAD4AOAA8AC8AYQA+ADwAbwA6AHAAPgA8AC8AbwA6
AHAAPgA8AC8AcwBwAGEAbgA+ADwALwBiAD4APAAvAHAAPgANAAoAIAAgADwALwB0AGQAPgANAAoA
IAAgADwAdABkACAAdwBpAGQAdABoAD0AMQA2ACAAcwB0AHkAbABlAD0AJwB3AGkAZAB0AGgAOgAx
ADIALgAwAHAAdAA7AGIAYQBjAGsAZwByAG8AdQBuAGQAOgAjAEMAQwBDAEMAQwBDADsAcABhAGQA
ZABpAG4AZwA6AC4ANwA1AHAAdAAgAC4ANwA1AHAAdAAgAC4ANwA1AHAAdAAgAC4ANwA1AHAAdAAn
AD4ADQAKACAAIAA8AHAAIABjAGwAYQBzAHMAPQBNAHMAbwBOAG8AcgBtAGEAbAAgAGEAbABpAGcA
bgA9AGMAZQBuAHQAZQByACAAcwB0AHkAbABlAD0AJwB0AGUAeAB0AC0AYQBsAGkAZwBuADoAYwBl
AG4AdABlAHIAJwA+ADwAYgA+ADwAcwBwAGEAbgANAAoAIAAgAHMAdAB5AGwAZQA9ACcAbQBzAG8A
LQBmAGEAcgBlAGEAcwB0AC0AZgBvAG4AdAAtAGYAYQBtAGkAbAB5ADoAIgBUAGkAbQBlAHMAIABO
AGUAdwAgAFIAbwBtAGEAbgAiACcAPgA8AGEADQAKACAAIABoAHIAZQBmAD0AIgBoAHQAdABwADoA
LwAvAHcAdwB3AC4AbQBhAHQAcgBpAHgAcwBjAGkAZQBuAGMAZQAuAGMAbwBtAC8AYwBnAGkALwBt
AGEAcwB0AGUAcgBfAHIAZQBzAHUAbAB0AHMALgBwAGwAPwBmAGkAbABlAD0ALgAuACUAMgBGAGQA
YQB0AGEAJQAyAEYAMgAwADEANQAxADIAMgA0ACUAMgBGAEYAVABUAHAAZgBhAFQAVABtAC4AZABh
AHQAJgBhAG0AcAA7AFIARQBQAFQAWQBQAEUAPQBwAHIAbwB0AGUAaQBuACYAYQBtAHAAOwBfAHMA
aQBnAHQAaAByAGUAcwBoAG8AbABkAD0AMAAuADAANQAmAGEAbQBwADsAUgBFAFAATwBSAFQAPQA1
ADAAJgBhAG0AcAA7AF8AcAByAGUAZgBlAHIAdABhAHgAbwBuAG8AbQB5AD0AMAAmAGEAbQBwADsA
cwBlAHMAcwBpAG8AbgBJAEQAPQBnAHUAZQBzAHQAXwBnAHUAZQBzAHQAcwBlAHMAcwBpAG8AbgAj
AEgAaQB0ADkAIgA+ADkAPAAvAGEAPgA8AG8AOgBwAD4APAAvAG8AOgBwAD4APAAvAHMAcABhAG4A
PgA8AC8AYgA+ADwALwBwAD4ADQAKACAAIAA8AC8AdABkAD4ADQAKACAAIAA8AHQAZAAgAHcAaQBk
AHQAaAA9ADEANgAgAHMAdAB5AGwAZQA9ACcAdwBpAGQAdABoADoAMQAyAC4AMABwAHQAOwBiAGEA
YwBrAGcAcgBvAHUAbgBkADoAIwBDAEMAQwBDAEMAQwA7AHAAYQBkAGQAaQBuAGcAOgAuADcANQBw
AHQAIAAuADcANQBwAHQAIAAuADcANQBwAHQAIAAuADcANQBwAHQAJwA+AA0ACgAgACAAPABwACAA
YwBsAGEAcwBzAD0ATQBzAG8ATgBvAHIAbQBhAGwAIABhAGwAaQBnAG4APQBjAGUAbgB0AGUAcgAg
AHMAdAB5AGwAZQA9ACcAdABlAHgAdAAtAGEAbABpAGcAbgA6AGMAZQBuAHQAZQByACcAPgA8AGIA
PgA8AHMAcABhAG4ADQAKACAAIABzAHQAeQBsAGUAPQAnAG0AcwBvAC0AZgBhAHIAZQBhAHMAdAAt
AGYAbwBuAHQALQBmAGEAbQBpAGwAeQA6ACIAVABpAG0AZQBzACAATgBlAHcAIABSAG8AbQBhAG4A
IgAnAD4APABhAA0ACgAgACAAaAByAGUAZgA9ACIAaAB0AHQAcAA6AC8ALwB3AHcAdwAuAG0AYQB0
AHIAaQB4AHMAYwBpAGUAbgBjAGUALgBjAG8AbQAvAGMAZwBpAC8AbQBhAHMAdABlAHIAXwByAGUA
cwB1AGwAdABzAC4AcABsAD8AZgBpAGwAZQA9AC4ALgAlADIARgBkAGEAdABhACUAMgBGADIAMAAx
ADUAMQAyADIANAAlADIARgBGAFQAVABwAGYAYQBUAFQAbQAuAGQAYQB0ACYAYQBtAHAAOwBSAEUA
UABUAFkAUABFAD0AcAByAG8AdABlAGkAbgAmAGEAbQBwADsAXwBzAGkAZwB0AGgAcgBlAHMAaABv
AGwAZAA9ADAALgAwADUAJgBhAG0AcAA7AFIARQBQAE8AUgBUAD0ANQAwACYAYQBtAHAAOwBfAHAA
cgBlAGYAZQByAHQAYQB4AG8AbgBvAG0AeQA9ADAAJgBhAG0AcAA7AHMAZQBzAHMAaQBvAG4ASQBE
AD0AZwB1AGUAcwB0AF8AZwB1AGUAcwB0AHMAZQBzAHMAaQBvAG4AIwBIAGkAdAAxADAAIgA+ADEA
MAA8AC8AYQA+ADwAbwA6AHAAPgA8AC8AbwA6AHAAPgA8AC8AcwBwAGEAbgA+ADwALwBiAD4APAAv
AHAAPgANAAoAIAAgADwALwB0AGQAPgANAAoAIAAgADwAdABkACAAdwBpAGQAdABoAD0AMQA2ACAA
cwB0AHkAbABlAD0AJwB3AGkAZAB0AGgAOgAxADIALgAwAHAAdAA7AGIAYQBjAGsAZwByAG8AdQBu
AGQAOgAjAEMAQwBDAEMAQwBDADsAcABhAGQAZABpAG4AZwA6AC4ANwA1AHAAdAAgAC4ANwA1AHAA
dAAgAC4ANwA1AHAAdAAgAC4ANwA1AHAAdAAnAD4ADQAKACAAIAA8AHAAIABjAGwAYQBzAHMAPQBN
AHMAbwBOAG8AcgBtAGEAbAAgAGEAbABpAGcAbgA9AGMAZQBuAHQAZQByACAAcwB0AHkAbABlAD0A
JwB0AGUAeAB0AC0AYQBsAGkAZwBuADoAYwBlAG4AdABlAHIAJwA+ADwAYgA+ADwAcwBwAGEAbgAN
AAoAIAAgAHMAdAB5AGwAZQA9ACcAbQBzAG8ALQBmAGEAcgBlAGEAcwB0AC0AZgBvAG4AdAAtAGYA
YQBtAGkAbAB5ADoAIgBUAGkAbQBlAHMAIABOAGUAdwAgAFIAbwBtAGEAbgAiACcAPgA8AGEADQAK
ACAAIABoAHIAZQBmAD0AIgBoAHQAdABwADoALwAvAHcAdwB3AC4AbQBhAHQAcgBpAHgAcwBjAGkA
ZQBuAGMAZQAuAGMAbwBtAC8AYwBnAGkALwBtAGEAcwB0AGUAcgBfAHIAZQBzAHUAbAB0AHMALgBw
AGwAPwBmAGkAbABlAD0ALgAuACUAMgBGAGQAYQB0AGEAJQAyAEYAMgAwADEANQAxADIAMgA0ACUA
MgBGAEYAVABUAHAAZgBhAFQAVABtAC4AZABhAHQAJgBhAG0AcAA7AFIARQBQAFQAWQBQAEUAPQBw
AHIAbwB0AGUAaQBuACYAYQBtAHAAOwBfAHMAaQBnAHQAaAByAGUAcwBoAG8AbABkAD0AMAAuADAA
NQAmAGEAbQBwADsAUgBFAFAATwBSAFQAPQA1ADAAJgBhAG0AcAA7AF8AcAByAGUAZgBlAHIAdABh
AHgAbwBuAG8AbQB5AD0AMAAmAGEAbQBwADsAcwBlAHMAcwBpAG8AbgBJAEQAPQBnAHUAZQBzAHQA
XwBnAHUAZQBzAHQAcwBlAHMAcwBpAG8AbgAjAEgAaQB0ADEAMQAiAD4AMQAxADwALwBhAD4APABv
ADoAcAA+ADwALwBvADoAcAA+ADwALwBzAHAAYQBuAD4APAAvAGIAPgA8AC8AcAA+AA0ACgAgACAA
PAAvAHQAZAA+AA0ACgAgACAAPAB0AGQAIAB3AGkAZAB0AGgAPQAxADYAIABzAHQAeQBsAGUAPQAn
AHcAaQBkAHQAaAA6ADEAMgAuADAAcAB0ADsAYgBhAGMAawBnAHIAbwB1AG4AZAA6ACMAQwBDAEMA
QwBDAEMAOwBwAGEAZABkAGkAbgBnADoALgA3ADUAcAB0ACAALgA3ADUAcAB0ACAALgA3ADUAcAB0
ACAALgA3ADUAcAB0ACcAPgANAAoAIAAgADwAcAAgAGMAbABhAHMAcwA9AE0AcwBvAE4AbwByAG0A
YQBsACAAYQBsAGkAZwBuAD0AYwBlAG4AdABlAHIAIABzAHQAeQBsAGUAPQAnAHQAZQB4AHQALQBh
AGwAaQBnAG4AOgBjAGUAbgB0AGUAcgAnAD4APABiAD4APABzAHAAYQBuAA0ACgAgACAAcwB0AHkA
bABlAD0AJwBtAHMAbwAtAGYAYQByAGUAYQBzAHQALQBmAG8AbgB0AC0AZgBhAG0AaQBsAHkAOgAi
AFQAaQBtAGUAcwAgAE4AZQB3ACAAUgBvAG0AYQBuACIAJwA+ADwAYQANAAoAIAAgAGgAcgBlAGYA
PQAiAGgAdAB0AHAAOgAvAC8AdwB3AHcALgBtAGEAdAByAGkAeABzAGMAaQBlAG4AYwBlAC4AYwBv
AG0ALwBjAGcAaQAvAG0AYQBzAHQAZQByAF8AcgBlAHMAdQBsAHQAcwAuAHAAbAA/AGYAaQBsAGUA
PQAuAC4AJQAyAEYAZABhAHQAYQAlADIARgAyADAAMQA1ADEAMgAyADQAJQAyAEYARgBUAFQAcABm
AGEAVABUAG0ALgBkAGEAdAAmAGEAbQBwADsAUgBFAFAAVABZAFAARQA9AHAAcgBvAHQAZQBpAG4A
JgBhAG0AcAA7AF8AcwBpAGcAdABoAHIAZQBzAGgAbwBsAGQAPQAwAC4AMAA1ACYAYQBtAHAAOwBS
AEUAUABPAFIAVAA9ADUAMAAmAGEAbQBwADsAXwBwAHIAZQBmAGUAcgB0AGEAeABvAG4AbwBtAHkA
PQAwACYAYQBtAHAAOwBzAGUAcwBzAGkAbwBuAEkARAA9AGcAdQBlAHMAdABfAGcAdQBlAHMAdABz
AGUAcwBzAGkAbwBuACMASABpAHQAMQAyACIAPgAxADIAPAAvAGEAPgA8AG8AOgBwAD4APAAvAG8A
OgBwAD4APAAvAHMAcABhAG4APgA8AC8AYgA+ADwALwBwAD4ADQAKACAAIAA8AC8AdABkAD4ADQAK
ACAAIAA8AHQAZAAgAHcAaQBkAHQAaAA9ADEANgAgAHMAdAB5AGwAZQA9ACcAdwBpAGQAdABoADoA
MQAyAC4AMABwAHQAOwBiAGEAYwBrAGcAcgBvAHUAbgBkADoAIwBDAEMAQwBDAEMAQwA7AHAAYQBk
AGQAaQBuAGcAOgAuADcANQBwAHQAIAAuADcANQBwAHQAIAAuADcANQBwAHQAIAAuADcANQBwAHQA
JwA+AA0ACgAgACAAPABwACAAYwBsAGEAcwBzAD0ATQBzAG8ATgBvAHIAbQBhAGwAIABhAGwAaQBn
AG4APQBjAGUAbgB0AGUAcgAgAHMAdAB5AGwAZQA9ACcAdABlAHgAdAAtAGEAbABpAGcAbgA6AGMA
ZQBuAHQAZQByACcAPgA8AGIAPgA8AHMAcABhAG4ADQAKACAAIABzAHQAeQBsAGUAPQAnAG0AcwBv
AC0AZgBhAHIAZQBhAHMAdAAtAGYAbwBuAHQALQBmAGEAbQBpAGwAeQA6ACIAVABpAG0AZQBzACAA
TgBlAHcAIABSAG8AbQBhAG4AIgAnAD4APABhAA0ACgAgACAAaAByAGUAZgA9ACIAaAB0AHQAcAA6
AC8ALwB3AHcAdwAuAG0AYQB0AHIAaQB4AHMAYwBpAGUAbgBjAGUALgBjAG8AbQAvAGMAZwBpAC8A
bQBhAHMAdABlAHIAXwByAGUAcwB1AGwAdABzAC4AcABsAD8AZgBpAGwAZQA9AC4ALgAlADIARgBk
AGEAdABhACUAMgBGADIAMAAxADUAMQAyADIANAAlADIARgBGAFQAVABwAGYAYQBUAFQAbQAuAGQA
YQB0ACYAYQBtAHAAOwBSAEUAUABUAFkAUABFAD0AcAByAG8AdABlAGkAbgAmAGEAbQBwADsAXwBz
AGkAZwB0AGgAcgBlAHMAaABvAGwAZAA9ADAALgAwADUAJgBhAG0AcAA7AFIARQBQAE8AUgBUAD0A
NQAwACYAYQBtAHAAOwBfAHAAcgBlAGYAZQByAHQAYQB4AG8AbgBvAG0AeQA9ADAAJgBhAG0AcAA7
AHMAZQBzAHMAaQBvAG4ASQBEAD0AZwB1AGUAcwB0AF8AZwB1AGUAcwB0AHMAZQBzAHMAaQBvAG4A
IwBIAGkAdAAxADMAIgA+ADEAMwA8AC8AYQA+ADwAbwA6AHAAPgA8AC8AbwA6AHAAPgA8AC8AcwBw
AGEAbgA+ADwALwBiAD4APAAvAHAAPgANAAoAIAAgADwALwB0AGQAPgANAAoAIAAgADwAdABkACAA
dwBpAGQAdABoAD0AMQA2ACAAcwB0AHkAbABlAD0AJwB3AGkAZAB0AGgAOgAxADIALgAwAHAAdAA7
AGIAYQBjAGsAZwByAG8AdQBuAGQAOgAjAEMAQwBDAEMAQwBDADsAcABhAGQAZABpAG4AZwA6AC4A
NwA1AHAAdAAgAC4ANwA1AHAAdAAgAC4ANwA1AHAAdAAgAC4ANwA1AHAAdAAnAD4ADQAKACAAIAA8
AHAAIABjAGwAYQBzAHMAPQBNAHMAbwBOAG8AcgBtAGEAbAAgAGEAbABpAGcAbgA9AGMAZQBuAHQA
ZQByACAAcwB0AHkAbABlAD0AJwB0AGUAeAB0AC0AYQBsAGkAZwBuADoAYwBlAG4AdABlAHIAJwA+
ADwAYgA+ADwAcwBwAGEAbgANAAoAIAAgAHMAdAB5AGwAZQA9ACcAbQBzAG8ALQBmAGEAcgBlAGEA
cwB0AC0AZgBvAG4AdAAtAGYAYQBtAGkAbAB5ADoAIgBUAGkAbQBlAHMAIABOAGUAdwAgAFIAbwBt
AGEAbgAiACcAPgA8AGEADQAKACAAIABoAHIAZQBmAD0AIgBoAHQAdABwADoALwAvAHcAdwB3AC4A
bQBhAHQAcgBpAHgAcwBjAGkAZQBuAGMAZQAuAGMAbwBtAC8AYwBnAGkALwBtAGEAcwB0AGUAcgBf
AHIAZQBzAHUAbAB0AHMALgBwAGwAPwBmAGkAbABlAD0ALgAuACUAMgBGAGQAYQB0AGEAJQAyAEYA
MgAwADEANQAxADIAMgA0ACUAMgBGAEYAVABUAHAAZgBhAFQAVABtAC4AZABhAHQAJgBhAG0AcAA7
AFIARQBQAFQAWQBQAEUAPQBwAHIAbwB0AGUAaQBuACYAYQBtAHAAOwBfAHMAaQBnAHQAaAByAGUA
cwBoAG8AbABkAD0AMAAuADAANQAmAGEAbQBwADsAUgBFAFAATwBSAFQAPQA1ADAAJgBhAG0AcAA7
AF8AcAByAGUAZgBlAHIAdABhAHgAbwBuAG8AbQB5AD0AMAAmAGEAbQBwADsAcwBlAHMAcwBpAG8A
bgBJAEQAPQBnAHUAZQBzAHQAXwBnAHUAZQBzAHQAcwBlAHMAcwBpAG8AbgAjAEgAaQB0ADEANAAi
AD4AMQA0ADwALwBhAD4APABvADoAcAA+ADwALwBvADoAcAA+ADwALwBzAHAAYQBuAD4APAAvAGIA
PgA8AC8AcAA+AA0ACgAgACAAPAAvAHQAZAA+AA0ACgAgACAAPAB0AGQAIAB3AGkAZAB0AGgAPQAx
ADYAIABzAHQAeQBsAGUAPQAnAHcAaQBkAHQAaAA6ADEAMgAuADAAcAB0ADsAYgBhAGMAawBnAHIA
bwB1AG4AZAA6ACMAQwBDAEMAQwBDAEMAOwBwAGEAZABkAGkAbgBnADoALgA3ADUAcAB0ACAALgA3
ADUAcAB0ACAALgA3ADUAcAB0ACAALgA3ADUAcAB0ACcAPgANAAoAIAAgADwAcAAgAGMAbABhAHMA
cwA9AE0AcwBvAE4AbwByAG0AYQBsACAAYQBsAGkAZwBuAD0AYwBlAG4AdABlAHIAIABzAHQAeQBs
AGUAPQAnAHQAZQB4AHQALQBhAGwAaQBnAG4AOgBjAGUAbgB0AGUAcgAnAD4APABiAD4APABzAHAA
YQBuAA0ACgAgACAAcwB0AHkAbABlAD0AJwBtAHMAbwAtAGYAYQByAGUAYQBzAHQALQBmAG8AbgB0
AC0AZgBhAG0AaQBsAHkAOgAiAFQAaQBtAGUAcwAgAE4AZQB3ACAAUgBvAG0AYQBuACIAJwA+ADwA
YQANAAoAIAAgAGgAcgBlAGYAPQAiAGgAdAB0AHAAOgAvAC8AdwB3AHcALgBtAGEAdAByAGkAeABz
AGMAaQBlAG4AYwBlAC4AYwBvAG0ALwBjAGcAaQAvAG0AYQBzAHQAZQByAF8AcgBlAHMAdQBsAHQA
cwAuAHAAbAA/AGYAaQBsAGUAPQAuAC4AJQAyAEYAZABhAHQAYQAlADIARgAyADAAMQA1ADEAMgAy
ADQAJQAyAEYARgBUAFQAcABmAGEAVABUAG0ALgBkAGEAdAAmAGEAbQBwADsAUgBFAFAAVABZAFAA
RQA9AHAAcgBvAHQAZQBpAG4AJgBhAG0AcAA7AF8AcwBpAGcAdABoAHIAZQBzAGgAbwBsAGQAPQAw
AC4AMAA1ACYAYQBtAHAAOwBSAEUAUABPAFIAVAA9ADUAMAAmAGEAbQBwADsAXwBwAHIAZQBmAGUA
cgB0AGEAeABvAG4AbwBtAHkAPQAwACYAYQBtAHAAOwBzAGUAcwBzAGkAbwBuAEkARAA9AGcAdQBl
AHMAdABfAGcAdQBlAHMAdABzAGUAcwBzAGkAbwBuACMASABpAHQAMQA1ACIAPgAxADUAPAAvAGEA
PgA8AG8AOgBwAD4APAAvAG8AOgBwAD4APAAvAHMAcABhAG4APgA8AC8AYgA+ADwALwBwAD4ADQAK
ACAAIAA8AC8AdABkAD4ADQAKACAAIAA8AHQAZAAgAHcAaQBkAHQAaAA9ADEANgAgAHMAdAB5AGwA
ZQA9ACcAdwBpAGQAdABoADoAMQAyAC4AMABwAHQAOwBiAGEAYwBrAGcAcgBvAHUAbgBkADoAIwBD
AEMAQwBDAEMAQwA7AHAAYQBkAGQAaQBuAGcAOgAuADcANQBwAHQAIAAuADcANQBwAHQAIAAuADcA
NQBwAHQAIAAuADcANQBwAHQAJwA+AA0ACgAgACAAPABwACAAYwBsAGEAcwBzAD0ATQBzAG8ATgBv
AHIAbQBhAGwAIABhAGwAaQBnAG4APQBjAGUAbgB0AGUAcgAgAHMAdAB5AGwAZQA9ACcAdABlAHgA
dAAtAGEAbABpAGcAbgA6AGMAZQBuAHQAZQByACcAPgA8AGIAPgA8AHMAcABhAG4ADQAKACAAIABz
AHQAeQBsAGUAPQAnAG0AcwBvAC0AZgBhAHIAZQBhAHMAdAAtAGYAbwBuAHQALQBmAGEAbQBpAGwA
eQA6ACIAVABpAG0AZQBzACAATgBlAHcAIABSAG8AbQBhAG4AIgAnAD4APABhAA0ACgAgACAAaABy
AGUAZgA9ACIAaAB0AHQAcAA6AC8ALwB3AHcAdwAuAG0AYQB0AHIAaQB4AHMAYwBpAGUAbgBjAGUA
LgBjAG8AbQAvAGMAZwBpAC8AbQBhAHMAdABlAHIAXwByAGUAcwB1AGwAdABzAC4AcABsAD8AZgBp
AGwAZQA9AC4ALgAlADIARgBkAGEAdABhACUAMgBGADIAMAAxADUAMQAyADIANAAlADIARgBGAFQA
VABwAGYAYQBUAFQAbQAuAGQAYQB0ACYAYQBtAHAAOwBSAEUAUABUAFkAUABFAD0AcAByAG8AdABl
AGkAbgAmAGEAbQBwADsAXwBzAGkAZwB0AGgAcgBlAHMAaABvAGwAZAA9ADAALgAwADUAJgBhAG0A
cAA7AFIARQBQAE8AUgBUAD0ANQAwACYAYQBtAHAAOwBfAHAAcgBlAGYAZQByAHQAYQB4AG8AbgBv
AG0AeQA9ADAAJgBhAG0AcAA7AHMAZQBzAHMAaQBvAG4ASQBEAD0AZwB1AGUAcwB0AF8AZwB1AGUA
cwB0AHMAZQBzAHMAaQBvAG4AIwBIAGkAdAAxADYAIgA+ADEANgA8AC8AYQA+ADwAbwA6AHAAPgA8
AC8AbwA6AHAAPgA8AC8AcwBwAGEAbgA+ADwALwBiAD4APAAvAHAAPgANAAoAIAAgADwALwB0AGQA
PgANAAoAIAAgADwAdABkACAAdwBpAGQAdABoAD0AMQA2ACAAcwB0AHkAbABlAD0AJwB3AGkAZAB0
AGgAOgAxADIALgAwAHAAdAA7AGIAYQBjAGsAZwByAG8AdQBuAGQAOgAjAEMAQwBDAEMAQwBDADsA
cABhAGQAZABpAG4AZwA6AC4ANwA1AHAAdAAgAC4ANwA1AHAAdAAgAC4ANwA1AHAAdAAgAC4ANwA1
AHAAdAAnAD4ADQAKACAAIAA8AHAAIABjAGwAYQBzAHMAPQBNAHMAbwBOAG8AcgBtAGEAbAAgAGEA
bABpAGcAbgA9AGMAZQBuAHQAZQByACAAcwB0AHkAbABlAD0AJwB0AGUAeAB0AC0AYQBsAGkAZwBu
ADoAYwBlAG4AdABlAHIAJwA+ADwAYgA+ADwAcwBwAGEAbgANAAoAIAAgAHMAdAB5AGwAZQA9ACcA
bQBzAG8ALQBmAGEAcgBlAGEAcwB0AC0AZgBvAG4AdAAtAGYAYQBtAGkAbAB5ADoAIgBUAGkAbQBl
AHMAIABOAGUAdwAgAFIAbwBtAGEAbgAiACcAPgA8AGEADQAKACAAIABoAHIAZQBmAD0AIgBoAHQA
dABwADoALwAvAHcAdwB3AC4AbQBhAHQAcgBpAHgAcwBjAGkAZQBuAGMAZQAuAGMAbwBtAC8AYwBn
AGkALwBtAGEAcwB0AGUAcgBfAHIAZQBzAHUAbAB0AHMALgBwAGwAPwBmAGkAbABlAD0ALgAuACUA
MgBGAGQAYQB0AGEAJQAyAEYAMgAwADEANQAxADIAMgA0ACUAMgBGAEYAVABUAHAAZgBhAFQAVABt
AC4AZABhAHQAJgBhAG0AcAA7AFIARQBQAFQAWQBQAEUAPQBwAHIAbwB0AGUAaQBuACYAYQBtAHAA
OwBfAHMAaQBnAHQAaAByAGUAcwBoAG8AbABkAD0AMAAuADAANQAmAGEAbQBwADsAUgBFAFAATwBS
AFQAPQA1ADAAJgBhAG0AcAA7AF8AcAByAGUAZgBlAHIAdABhAHgAbwBuAG8AbQB5AD0AMAAmAGEA
bQBwADsAcwBlAHMAcwBpAG8AbgBJAEQAPQBnAHUAZQBzAHQAXwBnAHUAZQBzAHQAcwBlAHMAcwBp
AG8AbgAjAEgAaQB0ADEANwAiAD4AMQA3ADwALwBhAD4APABvADoAcAA+ADwALwBvADoAcAA+ADwA
LwBzAHAAYQBuAD4APAAvAGIAPgA8AC8AcAA+AA0ACgAgACAAPAAvAHQAZAA+AA0ACgAgACAAPAB0
AGQAIAB3AGkAZAB0AGgAPQAxADYAIABzAHQAeQBsAGUAPQAnAHcAaQBkAHQAaAA6ADEAMgAuADAA
cAB0ADsAYgBhAGMAawBnAHIAbwB1AG4AZAA6ACMAQwBDAEMAQwBDAEMAOwBwAGEAZABkAGkAbgBn
ADoALgA3ADUAcAB0ACAALgA3ADUAcAB0ACAALgA3ADUAcAB0ACAALgA3ADUAcAB0ACcAPgANAAoA
IAAgADwAcAAgAGMAbABhAHMAcwA9AE0AcwBvAE4AbwByAG0AYQBsACAAYQBsAGkAZwBuAD0AYwBl
AG4AdABlAHIAIABzAHQAeQBsAGUAPQAnAHQAZQB4AHQALQBhAGwAaQBnAG4AOgBjAGUAbgB0AGUA
cgAnAD4APABiAD4APABzAHAAYQBuAA0ACgAgACAAcwB0AHkAbABlAD0AJwBtAHMAbwAtAGYAYQBy
AGUAYQBzAHQALQBmAG8AbgB0AC0AZgBhAG0AaQBsAHkAOgAiAFQAaQBtAGUAcwAgAE4AZQB3ACAA
UgBvAG0AYQBuACIAJwA+ADwAYQANAAoAIAAgAGgAcgBlAGYAPQAiAGgAdAB0AHAAOgAvAC8AdwB3
AHcALgBtAGEAdAByAGkAeABzAGMAaQBlAG4AYwBlAC4AYwBvAG0ALwBjAGcAaQAvAG0AYQBzAHQA
ZQByAF8AcgBlAHMAdQBsAHQAcwAuAHAAbAA/AGYAaQBsAGUAPQAuAC4AJQAyAEYAZABhAHQAYQAl
ADIARgAyADAAMQA1ADEAMgAyADQAJQAyAEYARgBUAFQAcABmAGEAVABUAG0ALgBkAGEAdAAmAGEA
bQBwADsAUgBFAFAAVABZAFAARQA9AHAAcgBvAHQAZQBpAG4AJgBhAG0AcAA7AF8AcwBpAGcAdABo
AHIAZQBzAGgAbwBsAGQAPQAwAC4AMAA1ACYAYQBtAHAAOwBSAEUAUABPAFIAVAA9ADUAMAAmAGEA
bQBwADsAXwBwAHIAZQBmAGUAcgB0AGEAeABvAG4AbwBtAHkAPQAwACYAYQBtAHAAOwBzAGUAcwBz
AGkAbwBuAEkARAA9AGcAdQBlAHMAdABfAGcAdQBlAHMAdABzAGUAcwBzAGkAbwBuACMASABpAHQA
MQA4ACIAPgAxADgAPAAvAGEAPgA8AG8AOgBwAD4APAAvAG8AOgBwAD4APAAvAHMAcABhAG4APgA8
AC8AYgA+ADwALwBwAD4ADQAKACAAIAA8AC8AdABkAD4ADQAKACAAIAA8AHQAZAAgAHcAaQBkAHQA
aAA9ADEANgAgAHMAdAB5AGwAZQA9ACcAdwBpAGQAdABoADoAMQAyAC4AMABwAHQAOwBiAGEAYwBr
AGcAcgBvAHUAbgBkADoAIwBDAEMAQwBDAEMAQwA7AHAAYQBkAGQAaQBuAGcAOgAuADcANQBwAHQA
IAAuADcANQBwAHQAIAAuADcANQBwAHQAIAAuADcANQBwAHQAJwA+AA0ACgAgACAAPABwACAAYwBs
AGEAcwBzAD0ATQBzAG8ATgBvAHIAbQBhAGwAIABhAGwAaQBnAG4APQBjAGUAbgB0AGUAcgAgAHMA
dAB5AGwAZQA9ACcAdABlAHgAdAAtAGEAbABpAGcAbgA6AGMAZQBuAHQAZQByACcAPgA8AGIAPgA8
AHMAcABhAG4ADQAKACAAIABzAHQAeQBsAGUAPQAnAG0AcwBvAC0AZgBhAHIAZQBhAHMAdAAtAGYA
bwBuAHQALQBmAGEAbQBpAGwAeQA6ACIAVABpAG0AZQBzACAATgBlAHcAIABSAG8AbQBhAG4AIgAn
AD4APABhAA0ACgAgACAAaAByAGUAZgA9ACIAaAB0AHQAcAA6AC8ALwB3AHcAdwAuAG0AYQB0AHIA
aQB4AHMAYwBpAGUAbgBjAGUALgBjAG8AbQAvAGMAZwBpAC8AbQBhAHMAdABlAHIAXwByAGUAcwB1
AGwAdABzAC4AcABsAD8AZgBpAGwAZQA9AC4ALgAlADIARgBkAGEAdABhACUAMgBGADIAMAAxADUA
MQAyADIANAAlADIARgBGAFQAVABwAGYAYQBUAFQAbQAuAGQAYQB0ACYAYQBtAHAAOwBSAEUAUABU
AFkAUABFAD0AcAByAG8AdABlAGkAbgAmAGEAbQBwADsAXwBzAGkAZwB0AGgAcgBlAHMAaABvAGwA
ZAA9ADAALgAwADUAJgBhAG0AcAA7AFIARQBQAE8AUgBUAD0ANQAwACYAYQBtAHAAOwBfAHAAcgBl
AGYAZQByAHQAYQB4AG8AbgBvAG0AeQA9ADAAJgBhAG0AcAA7AHMAZQBzAHMAaQBvAG4ASQBEAD0A
ZwB1AGUAcwB0AF8AZwB1AGUAcwB0AHMAZQBzAHMAaQBvAG4AIwBIAGkAdAAxADkAIgA+ADEAOQA8
AC8AYQA+ADwAbwA6AHAAPgA8AC8AbwA6AHAAPgA8AC8AcwBwAGEAbgA+ADwALwBiAD4APAAvAHAA
PgANAAoAIAAgADwALwB0AGQAPgANAAoAIAAgADwAdABkACAAdwBpAGQAdABoAD0AMQA2ACAAcwB0
AHkAbABlAD0AJwB3AGkAZAB0AGgAOgAxADIALgAwAHAAdAA7AGIAYQBjAGsAZwByAG8AdQBuAGQA
OgAjAEMAQwBDAEMAQwBDADsAcABhAGQAZABpAG4AZwA6AC4ANwA1AHAAdAAgAC4ANwA1AHAAdAAg
AC4ANwA1AHAAdAAgAC4ANwA1AHAAdAAnAD4ADQAKACAAIAA8AHAAIABjAGwAYQBzAHMAPQBNAHMA
bwBOAG8AcgBtAGEAbAAgAGEAbABpAGcAbgA9AGMAZQBuAHQAZQByACAAcwB0AHkAbABlAD0AJwB0
AGUAeAB0AC0AYQBsAGkAZwBuADoAYwBlAG4AdABlAHIAJwA+ADwAYgA+ADwAcwBwAGEAbgANAAoA
IAAgAHMAdAB5AGwAZQA9ACcAbQBzAG8ALQBmAGEAcgBlAGEAcwB0AC0AZgBvAG4AdAAtAGYAYQBt
AGkAbAB5ADoAIgBUAGkAbQBlAHMAIABOAGUAdwAgAFIAbwBtAGEAbgAiACcAPgA8AGEADQAKACAA
IABoAHIAZQBmAD0AIgBoAHQAdABwADoALwAvAHcAdwB3AC4AbQBhAHQAcgBpAHgAcwBjAGkAZQBu
AGMAZQAuAGMAbwBtAC8AYwBnAGkALwBtAGEAcwB0AGUAcgBfAHIAZQBzAHUAbAB0AHMALgBwAGwA
PwBmAGkAbABlAD0ALgAuACUAMgBGAGQAYQB0AGEAJQAyAEYAMgAwADEANQAxADIAMgA0ACUAMgBG
AEYAVABUAHAAZgBhAFQAVABtAC4AZABhAHQAJgBhAG0AcAA7AFIARQBQAFQAWQBQAEUAPQBwAHIA
bwB0AGUAaQBuACYAYQBtAHAAOwBfAHMAaQBnAHQAaAByAGUAcwBoAG8AbABkAD0AMAAuADAANQAm
AGEAbQBwADsAUgBFAFAATwBSAFQAPQA1ADAAJgBhAG0AcAA7AF8AcAByAGUAZgBlAHIAdABhAHgA
bwBuAG8AbQB5AD0AMAAmAGEAbQBwADsAcwBlAHMAcwBpAG8AbgBJAEQAPQBnAHUAZQBzAHQAXwBn
AHUAZQBzAHQAcwBlAHMAcwBpAG8AbgAjAEgAaQB0ADIAMAAiAD4AMgAwADwALwBhAD4APABvADoA
cAA+ADwALwBvADoAcAA+ADwALwBzAHAAYQBuAD4APAAvAGIAPgA8AC8AcAA+AA0ACgAgACAAPAAv
AHQAZAA+AA0ACgAgACAAPAB0AGQAIAB3AGkAZAB0AGgAPQAxADYAIABzAHQAeQBsAGUAPQAnAHcA
aQBkAHQAaAA6ADEAMgAuADAAcAB0ADsAYgBhAGMAawBnAHIAbwB1AG4AZAA6ACMAQwBDAEMAQwBD
AEMAOwBwAGEAZABkAGkAbgBnADoALgA3ADUAcAB0ACAALgA3ADUAcAB0ACAALgA3ADUAcAB0ACAA
LgA3ADUAcAB0ACcAPgANAAoAIAAgADwAcAAgAGMAbABhAHMAcwA9AE0AcwBvAE4AbwByAG0AYQBs
ACAAYQBsAGkAZwBuAD0AYwBlAG4AdABlAHIAIABzAHQAeQBsAGUAPQAnAHQAZQB4AHQALQBhAGwA
aQBnAG4AOgBjAGUAbgB0AGUAcgAnAD4APABiAD4APABzAHAAYQBuAA0ACgAgACAAcwB0AHkAbABl
AD0AJwBtAHMAbwAtAGYAYQByAGUAYQBzAHQALQBmAG8AbgB0AC0AZgBhAG0AaQBsAHkAOgAiAFQA
aQBtAGUAcwAgAE4AZQB3ACAAUgBvAG0AYQBuACIAJwA+ADwAYQANAAoAIAAgAGgAcgBlAGYAPQAi
AGgAdAB0AHAAOgAvAC8AdwB3AHcALgBtAGEAdAByAGkAeABzAGMAaQBlAG4AYwBlAC4AYwBvAG0A
LwBjAGcAaQAvAG0AYQBzAHQAZQByAF8AcgBlAHMAdQBsAHQAcwAuAHAAbAA/AGYAaQBsAGUAPQAu
AC4AJQAyAEYAZABhAHQAYQAlADIARgAyADAAMQA1ADEAMgAyADQAJQAyAEYARgBUAFQAcABmAGEA
VABUAG0ALgBkAGEAdAAmAGEAbQBwADsAUgBFAFAAVABZAFAARQA9AHAAcgBvAHQAZQBpAG4AJgBh
AG0AcAA7AF8AcwBpAGcAdABoAHIAZQBzAGgAbwBsAGQAPQAwAC4AMAA1ACYAYQBtAHAAOwBSAEUA
UABPAFIAVAA9ADUAMAAmAGEAbQBwADsAXwBwAHIAZQBmAGUAcgB0AGEAeABvAG4AbwBtAHkAPQAw
ACYAYQBtAHAAOwBzAGUAcwBzAGkAbwBuAEkARAA9AGcAdQBlAHMAdABfAGcAdQBlAHMAdABzAGUA
cwBzAGkAbwBuACMASABpAHQAMgAxACIAPgAyADEAPAAvAGEAPgA8AG8AOgBwAD4APAAvAG8AOgBw
AD4APAAvAHMAcABhAG4APgA8AC8AYgA+ADwALwBwAD4ADQAKACAAIAA8AC8AdABkAD4ADQAKACAA
IAA8AHQAZAAgAHcAaQBkAHQAaAA9ADEANgAgAHMAdAB5AGwAZQA9ACcAdwBpAGQAdABoADoAMQAy
AC4AMABwAHQAOwBiAGEAYwBrAGcAcgBvAHUAbgBkADoAIwBDAEMAQwBDAEMAQwA7AHAAYQBkAGQA
aQBuAGcAOgAuADcANQBwAHQAIAAuADcANQBwAHQAIAAuADcANQBwAHQAIAAuADcANQBwAHQAJwA+
AA0ACgAgACAAPABwACAAYwBsAGEAcwBzAD0ATQBzAG8ATgBvAHIAbQBhAGwAIABhAGwAaQBnAG4A
PQBjAGUAbgB0AGUAcgAgAHMAdAB5AGwAZQA9ACcAdABlAHgAdAAtAGEAbABpAGcAbgA6AGMAZQBu
AHQAZQByACcAPgA8AGIAPgA8AHMAcABhAG4ADQAKACAAIABzAHQAeQBsAGUAPQAnAG0AcwBvAC0A
ZgBhAHIAZQBhAHMAdAAtAGYAbwBuAHQALQBmAGEAbQBpAGwAeQA6ACIAVABpAG0AZQBzACAATgBl
AHcAIABSAG8AbQBhAG4AIgAnAD4APABhAA0ACgAgACAAaAByAGUAZgA9ACIAaAB0AHQAcAA6AC8A
LwB3AHcAdwAuAG0AYQB0AHIAaQB4AHMAYwBpAGUAbgBjAGUALgBjAG8AbQAvAGMAZwBpAC8AbQBh
AHMAdABlAHIAXwByAGUAcwB1AGwAdABzAC4AcABsAD8AZgBpAGwAZQA9AC4ALgAlADIARgBkAGEA
dABhACUAMgBGADIAMAAxADUAMQAyADIANAAlADIARgBGAFQAVABwAGYAYQBUAFQAbQAuAGQAYQB0
ACYAYQBtAHAAOwBSAEUAUABUAFkAUABFAD0AcAByAG8AdABlAGkAbgAmAGEAbQBwADsAXwBzAGkA
ZwB0AGgAcgBlAHMAaABvAGwAZAA9ADAALgAwADUAJgBhAG0AcAA7AFIARQBQAE8AUgBUAD0ANQAw
ACYAYQBtAHAAOwBfAHAAcgBlAGYAZQByAHQAYQB4AG8AbgBvAG0AeQA9ADAAJgBhAG0AcAA7AHMA
ZQBzAHMAaQBvAG4ASQBEAD0AZwB1AGUAcwB0AF8AZwB1AGUAcwB0AHMAZQBzAHMAaQBvAG4AIwBI
AGkAdAAyADIAIgA+ADIAMgA8AC8AYQA+ADwAbwA6AHAAPgA8AC8AbwA6AHAAPgA8AC8AcwBwAGEA
bgA+ADwALwBiAD4APAAvAHAAPgANAAoAIAAgADwALwB0AGQAPgANAAoAIAAgADwAdABkACAAdwBp
AGQAdABoAD0AMQA2ACAAcwB0AHkAbABlAD0AJwB3AGkAZAB0AGgAOgAxADIALgAwAHAAdAA7AGIA
YQBjAGsAZwByAG8AdQBuAGQAOgAjAEMAQwBDAEMAQwBDADsAcABhAGQAZABpAG4AZwA6AC4ANwA1
AHAAdAAgAC4ANwA1AHAAdAAgAC4ANwA1AHAAdAAgAC4ANwA1AHAAdAAnAD4ADQAKACAAIAA8AHAA
IABjAGwAYQBzAHMAPQBNAHMAbwBOAG8AcgBtAGEAbAAgAGEAbABpAGcAbgA9AGMAZQBuAHQAZQBy
ACAAcwB0AHkAbABlAD0AJwB0AGUAeAB0AC0AYQBsAGkAZwBuADoAYwBlAG4AdABlAHIAJwA+ADwA
YgA+ADwAcwBwAGEAbgANAAoAIAAgAHMAdAB5AGwAZQA9ACcAbQBzAG8ALQBmAGEAcgBlAGEAcwB0
AC0AZgBvAG4AdAAtAGYAYQBtAGkAbAB5ADoAIgBUAGkAbQBlAHMAIABOAGUAdwAgAFIAbwBtAGEA
bgAiACcAPgA8AGEADQAKACAAIABoAHIAZQBmAD0AIgBoAHQAdABwADoALwAvAHcAdwB3AC4AbQBh
AHQAcgBpAHgAcwBjAGkAZQBuAGMAZQAuAGMAbwBtAC8AYwBnAGkALwBtAGEAcwB0AGUAcgBfAHIA
ZQBzAHUAbAB0AHMALgBwAGwAPwBmAGkAbABlAD0ALgAuACUAMgBGAGQAYQB0AGEAJQAyAEYAMgAw
ADEANQAxADIAMgA0ACUAMgBGAEYAVABUAHAAZgBhAFQAVABtAC4AZABhAHQAJgBhAG0AcAA7AFIA
RQBQAFQAWQBQAEUAPQBwAHIAbwB0AGUAaQBuACYAYQBtAHAAOwBfAHMAaQBnAHQAaAByAGUAcwBo
AG8AbABkAD0AMAAuADAANQAmAGEAbQBwADsAUgBFAFAATwBSAFQAPQA1ADAAJgBhAG0AcAA7AF8A
cAByAGUAZgBlAHIAdABhAHgAbwBuAG8AbQB5AD0AMAAmAGEAbQBwADsAcwBlAHMAcwBpAG8AbgBJ
AEQAPQBnAHUAZQBzAHQAXwBnAHUAZQBzAHQAcwBlAHMAcwBpAG8AbgAjAEgAaQB0ADIAMwAiAD4A
MgAzADwALwBhAD4APABvADoAcAA+ADwALwBvADoAcAA+ADwALwBzAHAAYQBuAD4APAAvAGIAPgA8
AC8AcAA+AA0ACgAgACAAPAAvAHQAZAA+AA0ACgAgACAAPAB0AGQAIAB3AGkAZAB0AGgAPQAxADYA
IABzAHQAeQBsAGUAPQAnAHcAaQBkAHQAaAA6ADEAMgAuADAAcAB0ADsAYgBhAGMAawBnAHIAbwB1
AG4AZAA6ACMAQwBDAEMAQwBDAEMAOwBwAGEAZABkAGkAbgBnADoALgA3ADUAcAB0ACAALgA3ADUA
cAB0ACAALgA3ADUAcAB0ACAALgA3ADUAcAB0ACcAPgANAAoAIAAgADwAcAAgAGMAbABhAHMAcwA9
AE0AcwBvAE4AbwByAG0AYQBsACAAYQBsAGkAZwBuAD0AYwBlAG4AdABlAHIAIABzAHQAeQBsAGUA
PQAnAHQAZQB4AHQALQBhAGwAaQBnAG4AOgBjAGUAbgB0AGUAcgAnAD4APABiAD4APABzAHAAYQBu
AA0ACgAgACAAcwB0AHkAbABlAD0AJwBtAHMAbwAtAGYAYQByAGUAYQBzAHQALQBmAG8AbgB0AC0A
ZgBhAG0AaQBsAHkAOgAiAFQAaQBtAGUAcwAgAE4AZQB3ACAAUgBvAG0AYQBuACIAJwA+ADwAYQAN
AAoAIAAgAGgAcgBlAGYAPQAiAGgAdAB0AHAAOgAvAC8AdwB3AHcALgBtAGEAdAByAGkAeABzAGMA
aQBlAG4AYwBlAC4AYwBvAG0ALwBjAGcAaQAvAG0AYQBzAHQAZQByAF8AcgBlAHMAdQBsAHQAcwAu
AHAAbAA/AGYAaQBsAGUAPQAuAC4AJQAyAEYAZABhAHQAYQAlADIARgAyADAAMQA1ADEAMgAyADQA
JQAyAEYARgBUAFQAcABmAGEAVABUAG0ALgBkAGEAdAAmAGEAbQBwADsAUgBFAFAAVABZAFAARQA9
AHAAcgBvAHQAZQBpAG4AJgBhAG0AcAA7AF8AcwBpAGcAdABoAHIAZQBzAGgAbwBsAGQAPQAwAC4A
MAA1ACYAYQBtAHAAOwBSAEUAUABPAFIAVAA9ADUAMAAmAGEAbQBwADsAXwBwAHIAZQBmAGUAcgB0
AGEAeABvAG4AbwBtAHkAPQAwACYAYQBtAHAAOwBzAGUAcwBzAGkAbwBuAEkARAA9AGcAdQBlAHMA
dABfAGcAdQBlAHMAdABzAGUAcwBzAGkAbwBuACMASABpAHQAMgA0ACIAPgAyADQAPAAvAGEAPgA8
AG8AOgBwAD4APAAvAG8AOgBwAD4APAAvAHMAcABhAG4APgA8AC8AYgA+ADwALwBwAD4ADQAKACAA
IAA8AC8AdABkAD4ADQAKACAAIAA8AHQAZAAgAHcAaQBkAHQAaAA9ADEANgAgAHMAdAB5AGwAZQA9
ACcAdwBpAGQAdABoADoAMQAyAC4AMABwAHQAOwBiAGEAYwBrAGcAcgBvAHUAbgBkADoAIwBDAEMA
QwBDAEMAQwA7AHAAYQBkAGQAaQBuAGcAOgAuADcANQBwAHQAIAAuADcANQBwAHQAIAAuADcANQBw
AHQAIAAuADcANQBwAHQAJwA+AA0ACgAgACAAPABwACAAYwBsAGEAcwBzAD0ATQBzAG8ATgBvAHIA
bQBhAGwAIABhAGwAaQBnAG4APQBjAGUAbgB0AGUAcgAgAHMAdAB5AGwAZQA9ACcAdABlAHgAdAAt
AGEAbABpAGcAbgA6AGMAZQBuAHQAZQByACcAPgA8AGIAPgA8AHMAcABhAG4ADQAKACAAIABzAHQA
eQBsAGUAPQAnAG0AcwBvAC0AZgBhAHIAZQBhAHMAdAAtAGYAbwBuAHQALQBmAGEAbQBpAGwAeQA6
ACIAVABpAG0AZQBzACAATgBlAHcAIABSAG8AbQBhAG4AIgAnAD4APABhAA0ACgAgACAAaAByAGUA
ZgA9ACIAaAB0AHQAcAA6AC8ALwB3AHcAdwAuAG0AYQB0AHIAaQB4AHMAYwBpAGUAbgBjAGUALgBj
AG8AbQAvAGMAZwBpAC8AbQBhAHMAdABlAHIAXwByAGUAcwB1AGwAdABzAC4AcABsAD8AZgBpAGwA
ZQA9AC4ALgAlADIARgBkAGEAdABhACUAMgBGADIAMAAxADUAMQAyADIANAAlADIARgBGAFQAVABw
AGYAYQBUAFQAbQAuAGQAYQB0ACYAYQBtAHAAOwBSAEUAUABUAFkAUABFAD0AcAByAG8AdABlAGkA
bgAmAGEAbQBwADsAXwBzAGkAZwB0AGgAcgBlAHMAaABvAGwAZAA9ADAALgAwADUAJgBhAG0AcAA7
AFIARQBQAE8AUgBUAD0ANQAwACYAYQBtAHAAOwBfAHAAcgBlAGYAZQByAHQAYQB4AG8AbgBvAG0A
eQA9ADAAJgBhAG0AcAA7AHMAZQBzAHMAaQBvAG4ASQBEAD0AZwB1AGUAcwB0AF8AZwB1AGUAcwB0
AHMAZQBzAHMAaQBvAG4AIwBIAGkAdAAyADUAIgA+ADIANQA8AC8AYQA+ADwAbwA6AHAAPgA8AC8A
bwA6AHAAPgA8AC8AcwBwAGEAbgA+ADwALwBiAD4APAAvAHAAPgANAAoAIAAgADwALwB0AGQAPgAN
AAoAIAAgADwAdABkACAAdwBpAGQAdABoAD0AMQA2ACAAcwB0AHkAbABlAD0AJwB3AGkAZAB0AGgA
OgAxADIALgAwAHAAdAA7AGIAYQBjAGsAZwByAG8AdQBuAGQAOgAjAEMAQwBDAEMAQwBDADsAcABh
AGQAZABpAG4AZwA6AC4ANwA1AHAAdAAgAC4ANwA1AHAAdAAgAC4ANwA1AHAAdAAgAC4ANwA1AHAA
dAAnAD4ADQAKACAAIAA8AHAAIABjAGwAYQBzAHMAPQBNAHMAbwBOAG8AcgBtAGEAbAAgAGEAbABp
AGcAbgA9AGMAZQBuAHQAZQByACAAcwB0AHkAbABlAD0AJwB0AGUAeAB0AC0AYQBsAGkAZwBuADoA
YwBlAG4AdABlAHIAJwA+ADwAYgA+ADwAcwBwAGEAbgANAAoAIAAgAHMAdAB5AGwAZQA9ACcAbQBz
AG8ALQBmAGEAcgBlAGEAcwB0AC0AZgBvAG4AdAAtAGYAYQBtAGkAbAB5ADoAIgBUAGkAbQBlAHMA
IABOAGUAdwAgAFIAbwBtAGEAbgAiACcAPgA8AGEADQAKACAAIABoAHIAZQBmAD0AIgBoAHQAdABw
ADoALwAvAHcAdwB3AC4AbQBhAHQAcgBpAHgAcwBjAGkAZQBuAGMAZQAuAGMAbwBtAC8AYwBnAGkA
LwBtAGEAcwB0AGUAcgBfAHIAZQBzAHUAbAB0AHMALgBwAGwAPwBmAGkAbABlAD0ALgAuACUAMgBG
AGQAYQB0AGEAJQAyAEYAMgAwADEANQAxADIAMgA0ACUAMgBGAEYAVABUAHAAZgBhAFQAVABtAC4A
ZABhAHQAJgBhAG0AcAA7AFIARQBQAFQAWQBQAEUAPQBwAHIAbwB0AGUAaQBuACYAYQBtAHAAOwBf
AHMAaQBnAHQAaAByAGUAcwBoAG8AbABkAD0AMAAuADAANQAmAGEAbQBwADsAUgBFAFAATwBSAFQA
PQA1ADAAJgBhAG0AcAA7AF8AcAByAGUAZgBlAHIAdABhAHgAbwBuAG8AbQB5AD0AMAAmAGEAbQBw
ADsAcwBlAHMAcwBpAG8AbgBJAEQAPQBnAHUAZQBzAHQAXwBnAHUAZQBzAHQAcwBlAHMAcwBpAG8A
bgAjAEgAaQB0ADIANgAiAD4AMgA2ADwALwBhAD4APABvADoAcAA+ADwALwBvADoAcAA+ADwALwBz
AHAAYQBuAD4APAAvAGIAPgA8AC8AcAA+AA0ACgAgACAAPAAvAHQAZAA+AA0ACgAgACAAPAB0AGQA
IAB3AGkAZAB0AGgAPQAxADYAIABzAHQAeQBsAGUAPQAnAHcAaQBkAHQAaAA6ADEAMgAuADAAcAB0
ADsAYgBhAGMAawBnAHIAbwB1AG4AZAA6ACMAQwBDAEMAQwBDAEMAOwBwAGEAZABkAGkAbgBnADoA
LgA3ADUAcAB0ACAALgA3ADUAcAB0ACAALgA3ADUAcAB0ACAALgA3ADUAcAB0ACcAPgANAAoAIAAg
ADwAcAAgAGMAbABhAHMAcwA9AE0AcwBvAE4AbwByAG0AYQBsACAAYQBsAGkAZwBuAD0AYwBlAG4A
dABlAHIAIABzAHQAeQBsAGUAPQAnAHQAZQB4AHQALQBhAGwAaQBnAG4AOgBjAGUAbgB0AGUAcgAn
AD4APABiAD4APABzAHAAYQBuAA0ACgAgACAAcwB0AHkAbABlAD0AJwBtAHMAbwAtAGYAYQByAGUA
YQBzAHQALQBmAG8AbgB0AC0AZgBhAG0AaQBsAHkAOgAiAFQAaQBtAGUAcwAgAE4AZQB3ACAAUgBv
AG0AYQBuACIAJwA+ADwAYQANAAoAIAAgAGgAcgBlAGYAPQAiAGgAdAB0AHAAOgAvAC8AdwB3AHcA
LgBtAGEAdAByAGkAeABzAGMAaQBlAG4AYwBlAC4AYwBvAG0ALwBjAGcAaQAvAG0AYQBzAHQAZQBy
AF8AcgBlAHMAdQBsAHQAcwAuAHAAbAA/AGYAaQBsAGUAPQAuAC4AJQAyAEYAZABhAHQAYQAlADIA
RgAyADAAMQA1ADEAMgAyADQAJQAyAEYARgBUAFQAcABmAGEAVABUAG0ALgBkAGEAdAAmAGEAbQBw
ADsAUgBFAFAAVABZAFAARQA9AHAAcgBvAHQAZQBpAG4AJgBhAG0AcAA7AF8AcwBpAGcAdABoAHIA
ZQBzAGgAbwBsAGQAPQAwAC4AMAA1ACYAYQBtAHAAOwBSAEUAUABPAFIAVAA9ADUAMAAmAGEAbQBw
ADsAXwBwAHIAZQBmAGUAcgB0AGEAeABvAG4AbwBtAHkAPQAwACYAYQBtAHAAOwBzAGUAcwBzAGkA
bwBuAEkARAA9AGcAdQBlAHMAdABfAGcAdQBlAHMAdABzAGUAcwBzAGkAbwBuACMASABpAHQAMgA3
ACIAPgAyADcAPAAvAGEAPgA8AG8AOgBwAD4APAAvAG8AOgBwAD4APAAvAHMAcABhAG4APgA8AC8A
YgA+ADwALwBwAD4ADQAKACAAIAA8AC8AdABkAD4ADQAKACAAIAA8AHQAZAAgAHcAaQBkAHQAaAA9
ADEANgAgAHMAdAB5AGwAZQA9ACcAdwBpAGQAdABoADoAMQAyAC4AMABwAHQAOwBiAGEAYwBrAGcA
cgBvAHUAbgBkADoAIwBDAEMAQwBDAEMAQwA7AHAAYQBkAGQAaQBuAGcAOgAuADcANQBwAHQAIAAu
ADcANQBwAHQAIAAuADcANQBwAHQAIAAuADcANQBwAHQAJwA+AA0ACgAgACAAPABwACAAYwBsAGEA
cwBzAD0ATQBzAG8ATgBvAHIAbQBhAGwAIABhAGwAaQBnAG4APQBjAGUAbgB0AGUAcgAgAHMAdAB5
AGwAZQA9ACcAdABlAHgAdAAtAGEAbABpAGcAbgA6AGMAZQBuAHQAZQByACcAPgA8AGIAPgA8AHMA
cABhAG4ADQAKACAAIABzAHQAeQBsAGUAPQAnAG0AcwBvAC0AZgBhAHIAZQBhAHMAdAAtAGYAbwBu
AHQALQBmAGEAbQBpAGwAeQA6ACIAVABpAG0AZQBzACAATgBlAHcAIABSAG8AbQBhAG4AIgAnAD4A
PABhAA0ACgAgACAAaAByAGUAZgA9ACIAaAB0AHQAcAA6AC8ALwB3AHcAdwAuAG0AYQB0AHIAaQB4
AHMAYwBpAGUAbgBjAGUALgBjAG8AbQAvAGMAZwBpAC8AbQBhAHMAdABlAHIAXwByAGUAcwB1AGwA
dABzAC4AcABsAD8AZgBpAGwAZQA9AC4ALgAlADIARgBkAGEAdABhACUAMgBGADIAMAAxADUAMQAy
ADIANAAlADIARgBGAFQAVABwAGYAYQBUAFQAbQAuAGQAYQB0ACYAYQBtAHAAOwBSAEUAUABUAFkA
UABFAD0AcAByAG8AdABlAGkAbgAmAGEAbQBwADsAXwBzAGkAZwB0AGgAcgBlAHMAaABvAGwAZAA9
ADAALgAwADUAJgBhAG0AcAA7AFIARQBQAE8AUgBUAD0ANQAwACYAYQBtAHAAOwBfAHAAcgBlAGYA
ZQByAHQAYQB4AG8AbgBvAG0AeQA9ADAAJgBhAG0AcAA7AHMAZQBzAHMAaQBvAG4ASQBEAD0AZwB1
AGUAcwB0AF8AZwB1AGUAcwB0AHMAZQBzAHMAaQBvAG4AIwBIAGkAdAAyADgAIgA+ADIAOAA8AC8A
YQA+ADwAbwA6AHAAPgA8AC8AbwA6AHAAPgA8AC8AcwBwAGEAbgA+ADwALwBiAD4APAAvAHAAPgAN
AAoAIAAgADwALwB0AGQAPgANAAoAIAAgADwAdABkACAAdwBpAGQAdABoAD0AMQA2ACAAcwB0AHkA
bABlAD0AJwB3AGkAZAB0AGgAOgAxADIALgAwAHAAdAA7AGIAYQBjAGsAZwByAG8AdQBuAGQAOgAj
AEMAQwBDAEMAQwBDADsAcABhAGQAZABpAG4AZwA6AC4ANwA1AHAAdAAgAC4ANwA1AHAAdAAgAC4A
NwA1AHAAdAAgAC4ANwA1AHAAdAAnAD4ADQAKACAAIAA8AHAAIABjAGwAYQBzAHMAPQBNAHMAbwBO
AG8AcgBtAGEAbAAgAGEAbABpAGcAbgA9AGMAZQBuAHQAZQByACAAcwB0AHkAbABlAD0AJwB0AGUA
eAB0AC0AYQBsAGkAZwBuADoAYwBlAG4AdABlAHIAJwA+ADwAYgA+ADwAcwBwAGEAbgANAAoAIAAg
AHMAdAB5AGwAZQA9ACcAbQBzAG8ALQBmAGEAcgBlAGEAcwB0AC0AZgBvAG4AdAAtAGYAYQBtAGkA
bAB5ADoAIgBUAGkAbQBlAHMAIABOAGUAdwAgAFIAbwBtAGEAbgAiACcAPgA8AGEADQAKACAAIABo
AHIAZQBmAD0AIgBoAHQAdABwADoALwAvAHcAdwB3AC4AbQBhAHQAcgBpAHgAcwBjAGkAZQBuAGMA
ZQAuAGMAbwBtAC8AYwBnAGkALwBtAGEAcwB0AGUAcgBfAHIAZQBzAHUAbAB0AHMALgBwAGwAPwBm
AGkAbABlAD0ALgAuACUAMgBGAGQAYQB0AGEAJQAyAEYAMgAwADEANQAxADIAMgA0ACUAMgBGAEYA
VABUAHAAZgBhAFQAVABtAC4AZABhAHQAJgBhAG0AcAA7AFIARQBQAFQAWQBQAEUAPQBwAHIAbwB0
AGUAaQBuACYAYQBtAHAAOwBfAHMAaQBnAHQAaAByAGUAcwBoAG8AbABkAD0AMAAuADAANQAmAGEA
bQBwADsAUgBFAFAATwBSAFQAPQA1ADAAJgBhAG0AcAA7AF8AcAByAGUAZgBlAHIAdABhAHgAbwBu
AG8AbQB5AD0AMAAmAGEAbQBwADsAcwBlAHMAcwBpAG8AbgBJAEQAPQBnAHUAZQBzAHQAXwBnAHUA
ZQBzAHQAcwBlAHMAcwBpAG8AbgAjAEgAaQB0ADIAOQAiAD4AMgA5ADwALwBhAD4APABvADoAcAA+
ADwALwBvADoAcAA+ADwALwBzAHAAYQBuAD4APAAvAGIAPgA8AC8AcAA+AA0ACgAgACAAPAAvAHQA
ZAA+AA0ACgAgACAAPAB0AGQAIAB3AGkAZAB0AGgAPQAxADYAIABzAHQAeQBsAGUAPQAnAHcAaQBk
AHQAaAA6ADEAMgAuADAAcAB0ADsAYgBhAGMAawBnAHIAbwB1AG4AZAA6ACMAQwBDAEMAQwBDAEMA
OwBwAGEAZABkAGkAbgBnADoALgA3ADUAcAB0ACAALgA3ADUAcAB0ACAALgA3ADUAcAB0ACAALgA3
ADUAcAB0ACcAPgANAAoAIAAgADwAcAAgAGMAbABhAHMAcwA9AE0AcwBvAE4AbwByAG0AYQBsACAA
YQBsAGkAZwBuAD0AYwBlAG4AdABlAHIAIABzAHQAeQBsAGUAPQAnAHQAZQB4AHQALQBhAGwAaQBn
AG4AOgBjAGUAbgB0AGUAcgAnAD4APABiAD4APABzAHAAYQBuAA0ACgAgACAAcwB0AHkAbABlAD0A
JwBtAHMAbwAtAGYAYQByAGUAYQBzAHQALQBmAG8AbgB0AC0AZgBhAG0AaQBsAHkAOgAiAFQAaQBt
AGUAcwAgAE4AZQB3ACAAUgBvAG0AYQBuACIAJwA+ADwAYQANAAoAIAAgAGgAcgBlAGYAPQAiAGgA
dAB0AHAAOgAvAC8AdwB3AHcALgBtAGEAdAByAGkAeABzAGMAaQBlAG4AYwBlAC4AYwBvAG0ALwBj
AGcAaQAvAG0AYQBzAHQAZQByAF8AcgBlAHMAdQBsAHQAcwAuAHAAbAA/AGYAaQBsAGUAPQAuAC4A
JQAyAEYAZABhAHQAYQAlADIARgAyADAAMQA1ADEAMgAyADQAJQAyAEYARgBUAFQAcABmAGEAVABU
AG0ALgBkAGEAdAAmAGEAbQBwADsAUgBFAFAAVABZAFAARQA9AHAAcgBvAHQAZQBpAG4AJgBhAG0A
cAA7AF8AcwBpAGcAdABoAHIAZQBzAGgAbwBsAGQAPQAwAC4AMAA1ACYAYQBtAHAAOwBSAEUAUABP
AFIAVAA9ADUAMAAmAGEAbQBwADsAXwBwAHIAZQBmAGUAcgB0AGEAeABvAG4AbwBtAHkAPQAwACYA
YQBtAHAAOwBzAGUAcwBzAGkAbwBuAEkARAA9AGcAdQBlAHMAdABfAGcAdQBlAHMAdABzAGUAcwBz
AGkAbwBuACMASABpAHQAMwAwACIAPgAzADAAPAAvAGEAPgA8AG8AOgBwAD4APAAvAG8AOgBwAD4A
PAAvAHMAcABhAG4APgA8AC8AYgA+ADwALwBwAD4ADQAKACAAIAA8AC8AdABkAD4ADQAKACAAIAA8
AHQAZAAgAHcAaQBkAHQAaAA9ADEANgAgAHMAdAB5AGwAZQA9ACcAdwBpAGQAdABoADoAMQAyAC4A
MABwAHQAOwBiAGEAYwBrAGcAcgBvAHUAbgBkADoAIwBDAEMAQwBDAEMAQwA7AHAAYQBkAGQAaQBu
AGcAOgAuADcANQBwAHQAIAAuADcANQBwAHQAIAAuADcANQBwAHQAIAAuADcANQBwAHQAJwA+AA0A
CgAgACAAPABwACAAYwBsAGEAcwBzAD0ATQBzAG8ATgBvAHIAbQBhAGwAIABhAGwAaQBnAG4APQBj
AGUAbgB0AGUAcgAgAHMAdAB5AGwAZQA9ACcAdABlAHgAdAAtAGEAbABpAGcAbgA6AGMAZQBuAHQA
ZQByACcAPgA8AGIAPgA8AHMAcABhAG4ADQAKACAAIABzAHQAeQBsAGUAPQAnAG0AcwBvAC0AZgBh
AHIAZQBhAHMAdAAtAGYAbwBuAHQALQBmAGEAbQBpAGwAeQA6ACIAVABpAG0AZQBzACAATgBlAHcA
IABSAG8AbQBhAG4AIgAnAD4APABhAA0ACgAgACAAaAByAGUAZgA9ACIAaAB0AHQAcAA6AC8ALwB3
AHcAdwAuAG0AYQB0AHIAaQB4AHMAYwBpAGUAbgBjAGUALgBjAG8AbQAvAGMAZwBpAC8AbQBhAHMA
dABlAHIAXwByAGUAcwB1AGwAdABzAC4AcABsAD8AZgBpAGwAZQA9AC4ALgAlADIARgBkAGEAdABh
ACUAMgBGADIAMAAxADUAMQAyADIANAAlADIARgBGAFQAVABwAGYAYQBUAFQAbQAuAGQAYQB0ACYA
YQBtAHAAOwBSAEUAUABUAFkAUABFAD0AcAByAG8AdABlAGkAbgAmAGEAbQBwADsAXwBzAGkAZwB0
AGgAcgBlAHMAaABvAGwAZAA9ADAALgAwADUAJgBhAG0AcAA7AFIARQBQAE8AUgBUAD0ANQAwACYA
YQBtAHAAOwBfAHAAcgBlAGYAZQByAHQAYQB4AG8AbgBvAG0AeQA9ADAAJgBhAG0AcAA7AHMAZQBz
AHMAaQBvAG4ASQBEAD0AZwB1AGUAcwB0AF8AZwB1AGUAcwB0AHMAZQBzAHMAaQBvAG4AIwBIAGkA
dAAzADEAIgA+ADMAMQA8AC8AYQA+ADwAbwA6AHAAPgA8AC8AbwA6AHAAPgA8AC8AcwBwAGEAbgA+
ADwALwBiAD4APAAvAHAAPgANAAoAIAAgADwALwB0AGQAPgANAAoAIAAgADwAdABkACAAdwBpAGQA
dABoAD0AMQA2ACAAcwB0AHkAbABlAD0AJwB3AGkAZAB0AGgAOgAxADIALgAwAHAAdAA7AGIAYQBj
AGsAZwByAG8AdQBuAGQAOgAjAEMAQwBDAEMAQwBDADsAcABhAGQAZABpAG4AZwA6AC4ANwA1AHAA
dAAgAC4ANwA1AHAAdAAgAC4ANwA1AHAAdAAgAC4ANwA1AHAAdAAnAD4ADQAKACAAIAA8AHAAIABj
AGwAYQBzAHMAPQBNAHMAbwBOAG8AcgBtAGEAbAAgAGEAbABpAGcAbgA9AGMAZQBuAHQAZQByACAA
cwB0AHkAbABlAD0AJwB0AGUAeAB0AC0AYQBsAGkAZwBuADoAYwBlAG4AdABlAHIAJwA+ADwAYgA+
ADwAcwBwAGEAbgANAAoAIAAgAHMAdAB5AGwAZQA9ACcAbQBzAG8ALQBmAGEAcgBlAGEAcwB0AC0A
ZgBvAG4AdAAtAGYAYQBtAGkAbAB5ADoAIgBUAGkAbQBlAHMAIABOAGUAdwAgAFIAbwBtAGEAbgAi
ACcAPgA8AGEADQAKACAAIABoAHIAZQBmAD0AIgBoAHQAdABwADoALwAvAHcAdwB3AC4AbQBhAHQA
cgBpAHgAcwBjAGkAZQBuAGMAZQAuAGMAbwBtAC8AYwBnAGkALwBtAGEAcwB0AGUAcgBfAHIAZQBz
AHUAbAB0AHMALgBwAGwAPwBmAGkAbABlAD0ALgAuACUAMgBGAGQAYQB0AGEAJQAyAEYAMgAwADEA
NQAxADIAMgA0ACUAMgBGAEYAVABUAHAAZgBhAFQAVABtAC4AZABhAHQAJgBhAG0AcAA7AFIARQBQ
AFQAWQBQAEUAPQBwAHIAbwB0AGUAaQBuACYAYQBtAHAAOwBfAHMAaQBnAHQAaAByAGUAcwBoAG8A
bABkAD0AMAAuADAANQAmAGEAbQBwADsAUgBFAFAATwBSAFQAPQA1ADAAJgBhAG0AcAA7AF8AcABy
AGUAZgBlAHIAdABhAHgAbwBuAG8AbQB5AD0AMAAmAGEAbQBwADsAcwBlAHMAcwBpAG8AbgBJAEQA
PQBnAHUAZQBzAHQAXwBnAHUAZQBzAHQAcwBlAHMAcwBpAG8AbgAjAEgAaQB0ADMAMgAiAD4AMwAy
ADwALwBhAD4APABvADoAcAA+ADwALwBvADoAcAA+ADwALwBzAHAAYQBuAD4APAAvAGIAPgA8AC8A
cAA+AA0ACgAgACAAPAAvAHQAZAA+AA0ACgAgACAAPAB0AGQAIAB3AGkAZAB0AGgAPQAxADYAIABz
AHQAeQBsAGUAPQAnAHcAaQBkAHQAaAA6ADEAMgAuADAAcAB0ADsAYgBhAGMAawBnAHIAbwB1AG4A
ZAA6ACMAQwBDAEMAQwBDAEMAOwBwAGEAZABkAGkAbgBnADoALgA3ADUAcAB0ACAALgA3ADUAcAB0
ACAALgA3ADUAcAB0ACAALgA3ADUAcAB0ACcAPgANAAoAIAAgADwAcAAgAGMAbABhAHMAcwA9AE0A
cwBvAE4AbwByAG0AYQBsACAAYQBsAGkAZwBuAD0AYwBlAG4AdABlAHIAIABzAHQAeQBsAGUAPQAn
AHQAZQB4AHQALQBhAGwAaQBnAG4AOgBjAGUAbgB0AGUAcgAnAD4APABiAD4APABzAHAAYQBuAA0A
CgAgACAAcwB0AHkAbABlAD0AJwBtAHMAbwAtAGYAYQByAGUAYQBzAHQALQBmAG8AbgB0AC0AZgBh
AG0AaQBsAHkAOgAiAFQAaQBtAGUAcwAgAE4AZQB3ACAAUgBvAG0AYQBuACIAJwA+ADwAYQANAAoA
IAAgAGgAcgBlAGYAPQAiAGgAdAB0AHAAOgAvAC8AdwB3AHcALgBtAGEAdAByAGkAeABzAGMAaQBl
AG4AYwBlAC4AYwBvAG0ALwBjAGcAaQAvAG0AYQBzAHQAZQByAF8AcgBlAHMAdQBsAHQAcwAuAHAA
bAA/AGYAaQBsAGUAPQAuAC4AJQAyAEYAZABhAHQAYQAlADIARgAyADAAMQA1ADEAMgAyADQAJQAy
AEYARgBUAFQAcABmAGEAVABUAG0ALgBkAGEAdAAmAGEAbQBwADsAUgBFAFAAVABZAFAARQA9AHAA
cgBvAHQAZQBpAG4AJgBhAG0AcAA7AF8AcwBpAGcAdABoAHIAZQBzAGgAbwBsAGQAPQAwAC4AMAA1
ACYAYQBtAHAAOwBSAEUAUABPAFIAVAA9ADUAMAAmAGEAbQBwADsAXwBwAHIAZQBmAGUAcgB0AGEA
eABvAG4AbwBtAHkAPQAwACYAYQBtAHAAOwBzAGUAcwBzAGkAbwBuAEkARAA9AGcAdQBlAHMAdABf
AGcAdQBlAHMAdABzAGUAcwBzAGkAbwBuACMASABpAHQAMwAzACIAPgAzADMAPAAvAGEAPgA8AG8A
OgBwAD4APAAvAG8AOgBwAD4APAAvAHMAcABhAG4APgA8AC8AYgA+ADwALwBwAD4ADQAKACAAIAA8
AC8AdABkAD4ADQAKACAAIAA8AHQAZAAgAHcAaQBkAHQAaAA9ADEANgAgAHMAdAB5AGwAZQA9ACcA
dwBpAGQAdABoADoAMQAyAC4AMABwAHQAOwBiAGEAYwBrAGcAcgBvAHUAbgBkADoAIwBDAEMAQwBD
AEMAQwA7AHAAYQBkAGQAaQBuAGcAOgAuADcANQBwAHQAIAAuADcANQBwAHQAIAAuADcANQBwAHQA
IAAuADcANQBwAHQAJwA+AA0ACgAgACAAPABwACAAYwBsAGEAcwBzAD0ATQBzAG8ATgBvAHIAbQBh
AGwAIABhAGwAaQBnAG4APQBjAGUAbgB0AGUAcgAgAHMAdAB5AGwAZQA9ACcAdABlAHgAdAAtAGEA
bABpAGcAbgA6AGMAZQBuAHQAZQByACcAPgA8AGIAPgA8AHMAcABhAG4ADQAKACAAIABzAHQAeQBs
AGUAPQAnAG0AcwBvAC0AZgBhAHIAZQBhAHMAdAAtAGYAbwBuAHQALQBmAGEAbQBpAGwAeQA6ACIA
VABpAG0AZQBzACAATgBlAHcAIABSAG8AbQBhAG4AIgAnAD4APABhAA0ACgAgACAAaAByAGUAZgA9
ACIAaAB0AHQAcAA6AC8ALwB3AHcAdwAuAG0AYQB0AHIAaQB4AHMAYwBpAGUAbgBjAGUALgBjAG8A
bQAvAGMAZwBpAC8AbQBhAHMAdABlAHIAXwByAGUAcwB1AGwAdABzAC4AcABsAD8AZgBpAGwAZQA9
AC4ALgAlADIARgBkAGEAdABhACUAMgBGADIAMAAxADUAMQAyADIANAAlADIARgBGAFQAVABwAGYA
YQBUAFQAbQAuAGQAYQB0ACYAYQBtAHAAOwBSAEUAUABUAFkAUABFAD0AcAByAG8AdABlAGkAbgAm
AGEAbQBwADsAXwBzAGkAZwB0AGgAcgBlAHMAaABvAGwAZAA9ADAALgAwADUAJgBhAG0AcAA7AFIA
RQBQAE8AUgBUAD0ANQAwACYAYQBtAHAAOwBfAHAAcgBlAGYAZQByAHQAYQB4AG8AbgBvAG0AeQA9
ADAAJgBhAG0AcAA7AHMAZQBzAHMAaQBvAG4ASQBEAD0AZwB1AGUAcwB0AF8AZwB1AGUAcwB0AHMA
ZQBzAHMAaQBvAG4AIwBIAGkAdAAzADQAIgA+ADMANAA8AC8AYQA+ADwAbwA6AHAAPgA8AC8AbwA6
AHAAPgA8AC8AcwBwAGEAbgA+ADwALwBiAD4APAAvAHAAPgANAAoAIAAgADwALwB0AGQAPgANAAoA
IAAgADwAdABkACAAdwBpAGQAdABoAD0AMQA2ACAAcwB0AHkAbABlAD0AJwB3AGkAZAB0AGgAOgAx
ADIALgAwAHAAdAA7AGIAYQBjAGsAZwByAG8AdQBuAGQAOgAjAEMAQwBDAEMAQwBDADsAcABhAGQA
ZABpAG4AZwA6AC4ANwA1AHAAdAAgAC4ANwA1AHAAdAAgAC4ANwA1AHAAdAAgAC4ANwA1AHAAdAAn
AD4ADQAKACAAIAA8AHAAIABjAGwAYQBzAHMAPQBNAHMAbwBOAG8AcgBtAGEAbAAgAGEAbABpAGcA
bgA9AGMAZQBuAHQAZQByACAAcwB0AHkAbABlAD0AJwB0AGUAeAB0AC0AYQBsAGkAZwBuADoAYwBl
AG4AdABlAHIAJwA+ADwAYgA+ADwAcwBwAGEAbgANAAoAIAAgAHMAdAB5AGwAZQA9ACcAbQBzAG8A
LQBmAGEAcgBlAGEAcwB0AC0AZgBvAG4AdAAtAGYAYQBtAGkAbAB5ADoAIgBUAGkAbQBlAHMAIABO
AGUAdwAgAFIAbwBtAGEAbgAiACcAPgA8AGEADQAKACAAIABoAHIAZQBmAD0AIgBoAHQAdABwADoA
LwAvAHcAdwB3AC4AbQBhAHQAcgBpAHgAcwBjAGkAZQBuAGMAZQAuAGMAbwBtAC8AYwBnAGkALwBt
AGEAcwB0AGUAcgBfAHIAZQBzAHUAbAB0AHMALgBwAGwAPwBmAGkAbABlAD0ALgAuACUAMgBGAGQA
YQB0AGEAJQAyAEYAMgAwADEANQAxADIAMgA0ACUAMgBGAEYAVABUAHAAZgBhAFQAVABtAC4AZABh
AHQAJgBhAG0AcAA7AFIARQBQAFQAWQBQAEUAPQBwAHIAbwB0AGUAaQBuACYAYQBtAHAAOwBfAHMA
aQBnAHQAaAByAGUAcwBoAG8AbABkAD0AMAAuADAANQAmAGEAbQBwADsAUgBFAFAATwBSAFQAPQA1
ADAAJgBhAG0AcAA7AF8AcAByAGUAZgBlAHIAdABhAHgAbwBuAG8AbQB5AD0AMAAmAGEAbQBwADsA
cwBlAHMAcwBpAG8AbgBJAEQAPQBnAHUAZQBzAHQAXwBnAHUAZQBzAHQAcwBlAHMAcwBpAG8AbgAj
AEgAaQB0ADMANQAiAD4AMwA1ADwALwBhAD4APABvADoAcAA+ADwALwBvADoAcAA+ADwALwBzAHAA
YQBuAD4APAAvAGIAPgA8AC8AcAA+AA0ACgAgACAAPAAvAHQAZAA+AA0ACgAgACAAPAB0AGQAIAB3
AGkAZAB0AGgAPQAxADYAIABzAHQAeQBsAGUAPQAnAHcAaQBkAHQAaAA6ADEAMgAuADAAcAB0ADsA
YgBhAGMAawBnAHIAbwB1AG4AZAA6ACMAQwBDAEMAQwBDAEMAOwBwAGEAZABkAGkAbgBnADoALgA3
ADUAcAB0ACAALgA3ADUAcAB0ACAALgA3ADUAcAB0ACAALgA3ADUAcAB0ACcAPgANAAoAIAAgADwA
cAAgAGMAbABhAHMAcwA9AE0AcwBvAE4AbwByAG0AYQBsACAAYQBsAGkAZwBuAD0AYwBlAG4AdABl
AHIAIABzAHQAeQBsAGUAPQAnAHQAZQB4AHQALQBhAGwAaQBnAG4AOgBjAGUAbgB0AGUAcgAnAD4A
PABiAD4APABzAHAAYQBuAA0ACgAgACAAcwB0AHkAbABlAD0AJwBtAHMAbwAtAGYAYQByAGUAYQBz
AHQALQBmAG8AbgB0AC0AZgBhAG0AaQBsAHkAOgAiAFQAaQBtAGUAcwAgAE4AZQB3ACAAUgBvAG0A
YQBuACIAJwA+ADwAYQANAAoAIAAgAGgAcgBlAGYAPQAiAGgAdAB0AHAAOgAvAC8AdwB3AHcALgBt
AGEAdAByAGkAeABzAGMAaQBlAG4AYwBlAC4AYwBvAG0ALwBjAGcAaQAvAG0AYQBzAHQAZQByAF8A
cgBlAHMAdQBsAHQAcwAuAHAAbAA/AGYAaQBsAGUAPQAuAC4AJQAyAEYAZABhAHQAYQAlADIARgAy
ADAAMQA1ADEAMgAyADQAJQAyAEYARgBUAFQAcABmAGEAVABUAG0ALgBkAGEAdAAmAGEAbQBwADsA
UgBFAFAAVABZAFAARQA9AHAAcgBvAHQAZQBpAG4AJgBhAG0AcAA7AF8AcwBpAGcAdABoAHIAZQBz
AGgAbwBsAGQAPQAwAC4AMAA1ACYAYQBtAHAAOwBSAEUAUABPAFIAVAA9ADUAMAAmAGEAbQBwADsA
XwBwAHIAZQBmAGUAcgB0AGEAeABvAG4AbwBtAHkAPQAwACYAYQBtAHAAOwBzAGUAcwBzAGkAbwBu
AEkARAA9AGcAdQBlAHMAdABfAGcAdQBlAHMAdABzAGUAcwBzAGkAbwBuACMASABpAHQAMwA2ACIA
PgAzADYAPAAvAGEAPgA8AG8AOgBwAD4APAAvAG8AOgBwAD4APAAvAHMAcABhAG4APgA8AC8AYgA+
ADwALwBwAD4ADQAKACAAIAA8AC8AdABkAD4ADQAKACAAIAA8AHQAZAAgAHcAaQBkAHQAaAA9ADEA
NgAgAHMAdAB5AGwAZQA9ACcAdwBpAGQAdABoADoAMQAyAC4AMABwAHQAOwBiAGEAYwBrAGcAcgBv
AHUAbgBkADoAIwBDAEMAQwBDAEMAQwA7AHAAYQBkAGQAaQBuAGcAOgAuADcANQBwAHQAIAAuADcA
NQBwAHQAIAAuADcANQBwAHQAIAAuADcANQBwAHQAJwA+AA0ACgAgACAAPABwACAAYwBsAGEAcwBz
AD0ATQBzAG8ATgBvAHIAbQBhAGwAIABhAGwAaQBnAG4APQBjAGUAbgB0AGUAcgAgAHMAdAB5AGwA
ZQA9ACcAdABlAHgAdAAtAGEAbABpAGcAbgA6AGMAZQBuAHQAZQByACcAPgA8AGIAPgA8AHMAcABh
AG4ADQAKACAAIABzAHQAeQBsAGUAPQAnAG0AcwBvAC0AZgBhAHIAZQBhAHMAdAAtAGYAbwBuAHQA
LQBmAGEAbQBpAGwAeQA6ACIAVABpAG0AZQBzACAATgBlAHcAIABSAG8AbQBhAG4AIgAnAD4APABh
AA0ACgAgACAAaAByAGUAZgA9ACIAaAB0AHQAcAA6AC8ALwB3AHcAdwAuAG0AYQB0AHIAaQB4AHMA
YwBpAGUAbgBjAGUALgBjAG8AbQAvAGMAZwBpAC8AbQBhAHMAdABlAHIAXwByAGUAcwB1AGwAdABz
AC4AcABsAD8AZgBpAGwAZQA9AC4ALgAlADIARgBkAGEAdABhACUAMgBGADIAMAAxADUAMQAyADIA
NAAlADIARgBGAFQAVABwAGYAYQBUAFQAbQAuAGQAYQB0ACYAYQBtAHAAOwBSAEUAUABUAFkAUABF
AD0AcAByAG8AdABlAGkAbgAmAGEAbQBwADsAXwBzAGkAZwB0AGgAcgBlAHMAaABvAGwAZAA9ADAA
LgAwADUAJgBhAG0AcAA7AFIARQBQAE8AUgBUAD0ANQAwACYAYQBtAHAAOwBfAHAAcgBlAGYAZQBy
AHQAYQB4AG8AbgBvAG0AeQA9ADAAJgBhAG0AcAA7AHMAZQBzAHMAaQBvAG4ASQBEAD0AZwB1AGUA
cwB0AF8AZwB1AGUAcwB0AHMAZQBzAHMAaQBvAG4AIwBIAGkAdAAzADcAIgA+ADMANwA8AC8AYQA+
ADwAbwA6AHAAPgA8AC8AbwA6AHAAPgA8AC8AcwBwAGEAbgA+ADwALwBiAD4APAAvAHAAPgANAAoA
IAAgADwALwB0AGQAPgANAAoAIAAgADwAdABkACAAdwBpAGQAdABoAD0AMQA2ACAAcwB0AHkAbABl
AD0AJwB3AGkAZAB0AGgAOgAxADIALgAwAHAAdAA7AGIAYQBjAGsAZwByAG8AdQBuAGQAOgAjAEMA
QwBDAEMAQwBDADsAcABhAGQAZABpAG4AZwA6AC4ANwA1AHAAdAAgAC4ANwA1AHAAdAAgAC4ANwA1
AHAAdAAgAC4ANwA1AHAAdAAnAD4ADQAKACAAIAA8AHAAIABjAGwAYQBzAHMAPQBNAHMAbwBOAG8A
cgBtAGEAbAAgAGEAbABpAGcAbgA9AGMAZQBuAHQAZQByACAAcwB0AHkAbABlAD0AJwB0AGUAeAB0
AC0AYQBsAGkAZwBuADoAYwBlAG4AdABlAHIAJwA+ADwAYgA+ADwAcwBwAGEAbgANAAoAIAAgAHMA
dAB5AGwAZQA9ACcAbQBzAG8ALQBmAGEAcgBlAGEAcwB0AC0AZgBvAG4AdAAtAGYAYQBtAGkAbAB5
ADoAIgBUAGkAbQBlAHMAIABOAGUAdwAgAFIAbwBtAGEAbgAiACcAPgA8AGEADQAKACAAIABoAHIA
ZQBmAD0AIgBoAHQAdABwADoALwAvAHcAdwB3AC4AbQBhAHQAcgBpAHgAcwBjAGkAZQBuAGMAZQAu
AGMAbwBtAC8AYwBnAGkALwBtAGEAcwB0AGUAcgBfAHIAZQBzAHUAbAB0AHMALgBwAGwAPwBmAGkA
bABlAD0ALgAuACUAMgBGAGQAYQB0AGEAJQAyAEYAMgAwADEANQAxADIAMgA0ACUAMgBGAEYAVABU
AHAAZgBhAFQAVABtAC4AZABhAHQAJgBhAG0AcAA7AFIARQBQAFQAWQBQAEUAPQBwAHIAbwB0AGUA
aQBuACYAYQBtAHAAOwBfAHMAaQBnAHQAaAByAGUAcwBoAG8AbABkAD0AMAAuADAANQAmAGEAbQBw
ADsAUgBFAFAATwBSAFQAPQA1ADAAJgBhAG0AcAA7AF8AcAByAGUAZgBlAHIAdABhAHgAbwBuAG8A
bQB5AD0AMAAmAGEAbQBwADsAcwBlAHMAcwBpAG8AbgBJAEQAPQBnAHUAZQBzAHQAXwBnAHUAZQBz
AHQAcwBlAHMAcwBpAG8AbgAjAEgAaQB0ADMAOAAiAD4AMwA4ADwALwBhAD4APABvADoAcAA+ADwA
LwBvADoAcAA+ADwALwBzAHAAYQBuAD4APAAvAGIAPgA8AC8AcAA+AA0ACgAgACAAPAAvAHQAZAA+
AA0ACgAgACAAPAB0AGQAIAB3AGkAZAB0AGgAPQAxADYAIABzAHQAeQBsAGUAPQAnAHcAaQBkAHQA
aAA6ADEAMgAuADAAcAB0ADsAYgBhAGMAawBnAHIAbwB1AG4AZAA6ACMAQwBDAEMAQwBDAEMAOwBw
AGEAZABkAGkAbgBnADoALgA3ADUAcAB0ACAALgA3ADUAcAB0ACAALgA3ADUAcAB0ACAALgA3ADUA
cAB0ACcAPgANAAoAIAAgADwAcAAgAGMAbABhAHMAcwA9AE0AcwBvAE4AbwByAG0AYQBsACAAYQBs
AGkAZwBuAD0AYwBlAG4AdABlAHIAIABzAHQAeQBsAGUAPQAnAHQAZQB4AHQALQBhAGwAaQBnAG4A
OgBjAGUAbgB0AGUAcgAnAD4APABiAD4APABzAHAAYQBuAA0ACgAgACAAcwB0AHkAbABlAD0AJwBt
AHMAbwAtAGYAYQByAGUAYQBzAHQALQBmAG8AbgB0AC0AZgBhAG0AaQBsAHkAOgAiAFQAaQBtAGUA
cwAgAE4AZQB3ACAAUgBvAG0AYQBuACIAJwA+ADwAYQANAAoAIAAgAGgAcgBlAGYAPQAiAGgAdAB0
AHAAOgAvAC8AdwB3AHcALgBtAGEAdAByAGkAeABzAGMAaQBlAG4AYwBlAC4AYwBvAG0ALwBjAGcA
aQAvAG0AYQBzAHQAZQByAF8AcgBlAHMAdQBsAHQAcwAuAHAAbAA/AGYAaQBsAGUAPQAuAC4AJQAy
AEYAZABhAHQAYQAlADIARgAyADAAMQA1ADEAMgAyADQAJQAyAEYARgBUAFQAcABmAGEAVABUAG0A
LgBkAGEAdAAmAGEAbQBwADsAUgBFAFAAVABZAFAARQA9AHAAcgBvAHQAZQBpAG4AJgBhAG0AcAA7
AF8AcwBpAGcAdABoAHIAZQBzAGgAbwBsAGQAPQAwAC4AMAA1ACYAYQBtAHAAOwBSAEUAUABPAFIA
VAA9ADUAMAAmAGEAbQBwADsAXwBwAHIAZQBmAGUAcgB0AGEAeABvAG4AbwBtAHkAPQAwACYAYQBt
AHAAOwBzAGUAcwBzAGkAbwBuAEkARAA9AGcAdQBlAHMAdABfAGcAdQBlAHMAdABzAGUAcwBzAGkA
bwBuACMASABpAHQAMwA5ACIAPgAzADkAPAAvAGEAPgA8AG8AOgBwAD4APAAvAG8AOgBwAD4APAAv
AHMAcABhAG4APgA8AC8AYgA+ADwALwBwAD4ADQAKACAAIAA8AC8AdABkAD4ADQAKACAAIAA8AHQA
ZAAgAHcAaQBkAHQAaAA9ADEANgAgAHMAdAB5AGwAZQA9ACcAdwBpAGQAdABoADoAMQAyAC4AMABw
AHQAOwBiAGEAYwBrAGcAcgBvAHUAbgBkADoAIwBDAEMAQwBDAEMAQwA7AHAAYQBkAGQAaQBuAGcA
OgAuADcANQBwAHQAIAAuADcANQBwAHQAIAAuADcANQBwAHQAIAAuADcANQBwAHQAJwA+AA0ACgAg
ACAAPABwACAAYwBsAGEAcwBzAD0ATQBzAG8ATgBvAHIAbQBhAGwAIABhAGwAaQBnAG4APQBjAGUA
bgB0AGUAcgAgAHMAdAB5AGwAZQA9ACcAdABlAHgAdAAtAGEAbABpAGcAbgA6AGMAZQBuAHQAZQBy
ACcAPgA8AGIAPgA8AHMAcABhAG4ADQAKACAAIABzAHQAeQBsAGUAPQAnAG0AcwBvAC0AZgBhAHIA
ZQBhAHMAdAAtAGYAbwBuAHQALQBmAGEAbQBpAGwAeQA6ACIAVABpAG0AZQBzACAATgBlAHcAIABS
AG8AbQBhAG4AIgAnAD4APABhAA0ACgAgACAAaAByAGUAZgA9ACIAaAB0AHQAcAA6AC8ALwB3AHcA
dwAuAG0AYQB0AHIAaQB4AHMAYwBpAGUAbgBjAGUALgBjAG8AbQAvAGMAZwBpAC8AbQBhAHMAdABl
AHIAXwByAGUAcwB1AGwAdABzAC4AcABsAD8AZgBpAGwAZQA9AC4ALgAlADIARgBkAGEAdABhACUA
MgBGADIAMAAxADUAMQAyADIANAAlADIARgBGAFQAVABwAGYAYQBUAFQAbQAuAGQAYQB0ACYAYQBt
AHAAOwBSAEUAUABUAFkAUABFAD0AcAByAG8AdABlAGkAbgAmAGEAbQBwADsAXwBzAGkAZwB0AGgA
cgBlAHMAaABvAGwAZAA9ADAALgAwADUAJgBhAG0AcAA7AFIARQBQAE8AUgBUAD0ANQAwACYAYQBt
AHAAOwBfAHAAcgBlAGYAZQByAHQAYQB4AG8AbgBvAG0AeQA9ADAAJgBhAG0AcAA7AHMAZQBzAHMA
aQBvAG4ASQBEAD0AZwB1AGUAcwB0AF8AZwB1AGUAcwB0AHMAZQBzAHMAaQBvAG4AIwBIAGkAdAA0
ADAAIgA+ADQAMAA8AC8AYQA+ADwAbwA6AHAAPgA8AC8AbwA6AHAAPgA8AC8AcwBwAGEAbgA+ADwA
LwBiAD4APAAvAHAAPgANAAoAIAAgADwALwB0AGQAPgANAAoAIAAgADwAdABkACAAdwBpAGQAdABo
AD0AMQA2ACAAcwB0AHkAbABlAD0AJwB3AGkAZAB0AGgAOgAxADIALgAwAHAAdAA7AGIAYQBjAGsA
ZwByAG8AdQBuAGQAOgAjAEMAQwBDAEMAQwBDADsAcABhAGQAZABpAG4AZwA6AC4ANwA1AHAAdAAg
AC4ANwA1AHAAdAAgAC4ANwA1AHAAdAAgAC4ANwA1AHAAdAAnAD4ADQAKACAAIAA8AHAAIABjAGwA
YQBzAHMAPQBNAHMAbwBOAG8AcgBtAGEAbAAgAGEAbABpAGcAbgA9AGMAZQBuAHQAZQByACAAcwB0
AHkAbABlAD0AJwB0AGUAeAB0AC0AYQBsAGkAZwBuADoAYwBlAG4AdABlAHIAJwA+ADwAYgA+ADwA
cwBwAGEAbgANAAoAIAAgAHMAdAB5AGwAZQA9ACcAbQBzAG8ALQBmAGEAcgBlAGEAcwB0AC0AZgBv
AG4AdAAtAGYAYQBtAGkAbAB5ADoAIgBUAGkAbQBlAHMAIABOAGUAdwAgAFIAbwBtAGEAbgAiACcA
PgA8AGEADQAKACAAIABoAHIAZQBmAD0AIgBoAHQAdABwADoALwAvAHcAdwB3AC4AbQBhAHQAcgBp
AHgAcwBjAGkAZQBuAGMAZQAuAGMAbwBtAC8AYwBnAGkALwBtAGEAcwB0AGUAcgBfAHIAZQBzAHUA
bAB0AHMALgBwAGwAPwBmAGkAbABlAD0ALgAuACUAMgBGAGQAYQB0AGEAJQAyAEYAMgAwADEANQAx
ADIAMgA0ACUAMgBGAEYAVABUAHAAZgBhAFQAVABtAC4AZABhAHQAJgBhAG0AcAA7AFIARQBQAFQA
WQBQAEUAPQBwAHIAbwB0AGUAaQBuACYAYQBtAHAAOwBfAHMAaQBnAHQAaAByAGUAcwBoAG8AbABk
AD0AMAAuADAANQAmAGEAbQBwADsAUgBFAFAATwBSAFQAPQA1ADAAJgBhAG0AcAA7AF8AcAByAGUA
ZgBlAHIAdABhAHgAbwBuAG8AbQB5AD0AMAAmAGEAbQBwADsAcwBlAHMAcwBpAG8AbgBJAEQAPQBn
AHUAZQBzAHQAXwBnAHUAZQBzAHQAcwBlAHMAcwBpAG8AbgAjAEgAaQB0ADQAMQAiAD4ANAAxADwA
LwBhAD4APABvADoAcAA+ADwALwBvADoAcAA+ADwALwBzAHAAYQBuAD4APAAvAGIAPgA8AC8AcAA+
AA0ACgAgACAAPAAvAHQAZAA+AA0ACgAgACAAPAB0AGQAIAB3AGkAZAB0AGgAPQAxADYAIABzAHQA
eQBsAGUAPQAnAHcAaQBkAHQAaAA6ADEAMgAuADAAcAB0ADsAYgBhAGMAawBnAHIAbwB1AG4AZAA6
ACMAQwBDAEMAQwBDAEMAOwBwAGEAZABkAGkAbgBnADoALgA3ADUAcAB0ACAALgA3ADUAcAB0ACAA
LgA3ADUAcAB0ACAALgA3ADUAcAB0ACcAPgANAAoAIAAgADwAcAAgAGMAbABhAHMAcwA9AE0AcwBv
AE4AbwByAG0AYQBsACAAYQBsAGkAZwBuAD0AYwBlAG4AdABlAHIAIABzAHQAeQBsAGUAPQAnAHQA
ZQB4AHQALQBhAGwAaQBnAG4AOgBjAGUAbgB0AGUAcgAnAD4APABiAD4APABzAHAAYQBuAA0ACgAg
ACAAcwB0AHkAbABlAD0AJwBtAHMAbwAtAGYAYQByAGUAYQBzAHQALQBmAG8AbgB0AC0AZgBhAG0A
aQBsAHkAOgAiAFQAaQBtAGUAcwAgAE4AZQB3ACAAUgBvAG0AYQBuACIAJwA+ADwAYQANAAoAIAAg
AGgAcgBlAGYAPQAiAGgAdAB0AHAAOgAvAC8AdwB3AHcALgBtAGEAdAByAGkAeABzAGMAaQBlAG4A
YwBlAC4AYwBvAG0ALwBjAGcAaQAvAG0AYQBzAHQAZQByAF8AcgBlAHMAdQBsAHQAcwAuAHAAbAA/
AGYAaQBsAGUAPQAuAC4AJQAyAEYAZABhAHQAYQAlADIARgAyADAAMQA1ADEAMgAyADQAJQAyAEYA
RgBUAFQAcABmAGEAVABUAG0ALgBkAGEAdAAmAGEAbQBwADsAUgBFAFAAVABZAFAARQA9AHAAcgBv
AHQAZQBpAG4AJgBhAG0AcAA7AF8AcwBpAGcAdABoAHIAZQBzAGgAbwBsAGQAPQAwAC4AMAA1ACYA
YQBtAHAAOwBSAEUAUABPAFIAVAA9ADUAMAAmAGEAbQBwADsAXwBwAHIAZQBmAGUAcgB0AGEAeABv
AG4AbwBtAHkAPQAwACYAYQBtAHAAOwBzAGUAcwBzAGkAbwBuAEkARAA9AGcAdQBlAHMAdABfAGcA
dQBlAHMAdABzAGUAcwBzAGkAbwBuACMASABpAHQANAAyACIAPgA0ADIAPAAvAGEAPgA8AG8AOgBw
AD4APAAvAG8AOgBwAD4APAAvAHMAcABhAG4APgA8AC8AYgA+ADwALwBwAD4ADQAKACAAIAA8AC8A
dABkAD4ADQAKACAAIAA8AHQAZAAgAHcAaQBkAHQAaAA9ADEANgAgAHMAdAB5AGwAZQA9ACcAdwBp
AGQAdABoADoAMQAyAC4AMABwAHQAOwBiAGEAYwBrAGcAcgBvAHUAbgBkADoAIwBDAEMAQwBDAEMA
QwA7AHAAYQBkAGQAaQBuAGcAOgAuADcANQBwAHQAIAAuADcANQBwAHQAIAAuADcANQBwAHQAIAAu
ADcANQBwAHQAJwA+AA0ACgAgACAAPABwACAAYwBsAGEAcwBzAD0ATQBzAG8ATgBvAHIAbQBhAGwA
IABhAGwAaQBnAG4APQBjAGUAbgB0AGUAcgAgAHMAdAB5AGwAZQA9ACcAdABlAHgAdAAtAGEAbABp
AGcAbgA6AGMAZQBuAHQAZQByACcAPgA8AGIAPgA8AHMAcABhAG4ADQAKACAAIABzAHQAeQBsAGUA
PQAnAG0AcwBvAC0AZgBhAHIAZQBhAHMAdAAtAGYAbwBuAHQALQBmAGEAbQBpAGwAeQA6ACIAVABp
AG0AZQBzACAATgBlAHcAIABSAG8AbQBhAG4AIgAnAD4APABhAA0ACgAgACAAaAByAGUAZgA9ACIA
aAB0AHQAcAA6AC8ALwB3AHcAdwAuAG0AYQB0AHIAaQB4AHMAYwBpAGUAbgBjAGUALgBjAG8AbQAv
AGMAZwBpAC8AbQBhAHMAdABlAHIAXwByAGUAcwB1AGwAdABzAC4AcABsAD8AZgBpAGwAZQA9AC4A
LgAlADIARgBkAGEAdABhACUAMgBGADIAMAAxADUAMQAyADIANAAlADIARgBGAFQAVABwAGYAYQBU
AFQAbQAuAGQAYQB0ACYAYQBtAHAAOwBSAEUAUABUAFkAUABFAD0AcAByAG8AdABlAGkAbgAmAGEA
bQBwADsAXwBzAGkAZwB0AGgAcgBlAHMAaABvAGwAZAA9ADAALgAwADUAJgBhAG0AcAA7AFIARQBQ
AE8AUgBUAD0ANQAwACYAYQBtAHAAOwBfAHAAcgBlAGYAZQByAHQAYQB4AG8AbgBvAG0AeQA9ADAA
JgBhAG0AcAA7AHMAZQBzAHMAaQBvAG4ASQBEAD0AZwB1AGUAcwB0AF8AZwB1AGUAcwB0AHMAZQBz
AHMAaQBvAG4AIwBIAGkAdAA0ADMAIgA+ADQAMwA8AC8AYQA+ADwAbwA6AHAAPgA8AC8AbwA6AHAA
PgA8AC8AcwBwAGEAbgA+ADwALwBiAD4APAAvAHAAPgANAAoAIAAgADwALwB0AGQAPgANAAoAIAAg
ADwAdABkACAAdwBpAGQAdABoAD0AMQA2ACAAcwB0AHkAbABlAD0AJwB3AGkAZAB0AGgAOgAxADIA
LgAwAHAAdAA7AGIAYQBjAGsAZwByAG8AdQBuAGQAOgAjAEMAQwBDAEMAQwBDADsAcABhAGQAZABp
AG4AZwA6AC4ANwA1AHAAdAAgAC4ANwA1AHAAdAAgAC4ANwA1AHAAdAAgAC4ANwA1AHAAdAAnAD4A
DQAKACAAIAA8AHAAIABjAGwAYQBzAHMAPQBNAHMAbwBOAG8AcgBtAGEAbAAgAGEAbABpAGcAbgA9
AGMAZQBuAHQAZQByACAAcwB0AHkAbABlAD0AJwB0AGUAeAB0AC0AYQBsAGkAZwBuADoAYwBlAG4A
dABlAHIAJwA+ADwAYgA+ADwAcwBwAGEAbgANAAoAIAAgAHMAdAB5AGwAZQA9ACcAbQBzAG8ALQBm
AGEAcgBlAGEAcwB0AC0AZgBvAG4AdAAtAGYAYQBtAGkAbAB5ADoAIgBUAGkAbQBlAHMAIABOAGUA
dwAgAFIAbwBtAGEAbgAiACcAPgA8AGEADQAKACAAIABoAHIAZQBmAD0AIgBoAHQAdABwADoALwAv
AHcAdwB3AC4AbQBhAHQAcgBpAHgAcwBjAGkAZQBuAGMAZQAuAGMAbwBtAC8AYwBnAGkALwBtAGEA
cwB0AGUAcgBfAHIAZQBzAHUAbAB0AHMALgBwAGwAPwBmAGkAbABlAD0ALgAuACUAMgBGAGQAYQB0
AGEAJQAyAEYAMgAwADEANQAxADIAMgA0ACUAMgBGAEYAVABUAHAAZgBhAFQAVABtAC4AZABhAHQA
JgBhAG0AcAA7AFIARQBQAFQAWQBQAEUAPQBwAHIAbwB0AGUAaQBuACYAYQBtAHAAOwBfAHMAaQBn
AHQAaAByAGUAcwBoAG8AbABkAD0AMAAuADAANQAmAGEAbQBwADsAUgBFAFAATwBSAFQAPQA1ADAA
JgBhAG0AcAA7AF8AcAByAGUAZgBlAHIAdABhAHgAbwBuAG8AbQB5AD0AMAAmAGEAbQBwADsAcwBl
AHMAcwBpAG8AbgBJAEQAPQBnAHUAZQBzAHQAXwBnAHUAZQBzAHQAcwBlAHMAcwBpAG8AbgAjAEgA
aQB0ADQANAAiAD4ANAA0ADwALwBhAD4APABvADoAcAA+ADwALwBvADoAcAA+ADwALwBzAHAAYQBu
AD4APAAvAGIAPgA8AC8AcAA+AA0ACgAgACAAPAAvAHQAZAA+AA0ACgAgACAAPAB0AGQAIAB3AGkA
ZAB0AGgAPQAxADYAIABzAHQAeQBsAGUAPQAnAHcAaQBkAHQAaAA6ADEAMgAuADAAcAB0ADsAYgBh
AGMAawBnAHIAbwB1AG4AZAA6ACMAQwBDAEMAQwBDAEMAOwBwAGEAZABkAGkAbgBnADoALgA3ADUA
cAB0ACAALgA3ADUAcAB0ACAALgA3ADUAcAB0ACAALgA3ADUAcAB0ACcAPgANAAoAIAAgADwAcAAg
AGMAbABhAHMAcwA9AE0AcwBvAE4AbwByAG0AYQBsACAAYQBsAGkAZwBuAD0AYwBlAG4AdABlAHIA
IABzAHQAeQBsAGUAPQAnAHQAZQB4AHQALQBhAGwAaQBnAG4AOgBjAGUAbgB0AGUAcgAnAD4APABi
AD4APABzAHAAYQBuAA0ACgAgACAAcwB0AHkAbABlAD0AJwBtAHMAbwAtAGYAYQByAGUAYQBzAHQA
LQBmAG8AbgB0AC0AZgBhAG0AaQBsAHkAOgAiAFQAaQBtAGUAcwAgAE4AZQB3ACAAUgBvAG0AYQBu
ACIAJwA+ADwAYQANAAoAIAAgAGgAcgBlAGYAPQAiAGgAdAB0AHAAOgAvAC8AdwB3AHcALgBtAGEA
dAByAGkAeABzAGMAaQBlAG4AYwBlAC4AYwBvAG0ALwBjAGcAaQAvAG0AYQBzAHQAZQByAF8AcgBl
AHMAdQBsAHQAcwAuAHAAbAA/AGYAaQBsAGUAPQAuAC4AJQAyAEYAZABhAHQAYQAlADIARgAyADAA
MQA1ADEAMgAyADQAJQAyAEYARgBUAFQAcABmAGEAVABUAG0ALgBkAGEAdAAmAGEAbQBwADsAUgBF
AFAAVABZAFAARQA9AHAAcgBvAHQAZQBpAG4AJgBhAG0AcAA7AF8AcwBpAGcAdABoAHIAZQBzAGgA
bwBsAGQAPQAwAC4AMAA1ACYAYQBtAHAAOwBSAEUAUABPAFIAVAA9ADUAMAAmAGEAbQBwADsAXwBw
AHIAZQBmAGUAcgB0AGEAeABvAG4AbwBtAHkAPQAwACYAYQBtAHAAOwBzAGUAcwBzAGkAbwBuAEkA
RAA9AGcAdQBlAHMAdABfAGcAdQBlAHMAdABzAGUAcwBzAGkAbwBuACMASABpAHQANAA1ACIAPgA0
ADUAPAAvAGEAPgA8AG8AOgBwAD4APAAvAG8AOgBwAD4APAAvAHMAcABhAG4APgA8AC8AYgA+ADwA
LwBwAD4ADQAKACAAIAA8AC8AdABkAD4ADQAKACAAIAA8AHQAZAAgAHcAaQBkAHQAaAA9ADEANgAg
AHMAdAB5AGwAZQA9ACcAdwBpAGQAdABoADoAMQAyAC4AMABwAHQAOwBiAGEAYwBrAGcAcgBvAHUA
bgBkADoAIwBDAEMAQwBDAEMAQwA7AHAAYQBkAGQAaQBuAGcAOgAuADcANQBwAHQAIAAuADcANQBw
AHQAIAAuADcANQBwAHQAIAAuADcANQBwAHQAJwA+AA0ACgAgACAAPABwACAAYwBsAGEAcwBzAD0A
TQBzAG8ATgBvAHIAbQBhAGwAIABhAGwAaQBnAG4APQBjAGUAbgB0AGUAcgAgAHMAdAB5AGwAZQA9
ACcAdABlAHgAdAAtAGEAbABpAGcAbgA6AGMAZQBuAHQAZQByACcAPgA8AGIAPgA8AHMAcABhAG4A
DQAKACAAIABzAHQAeQBsAGUAPQAnAG0AcwBvAC0AZgBhAHIAZQBhAHMAdAAtAGYAbwBuAHQALQBm
AGEAbQBpAGwAeQA6ACIAVABpAG0AZQBzACAATgBlAHcAIABSAG8AbQBhAG4AIgAnAD4APABhAA0A
CgAgACAAaAByAGUAZgA9ACIAaAB0AHQAcAA6AC8ALwB3AHcAdwAuAG0AYQB0AHIAaQB4AHMAYwBp
AGUAbgBjAGUALgBjAG8AbQAvAGMAZwBpAC8AbQBhAHMAdABlAHIAXwByAGUAcwB1AGwAdABzAC4A
cABsAD8AZgBpAGwAZQA9AC4ALgAlADIARgBkAGEAdABhACUAMgBGADIAMAAxADUAMQAyADIANAAl
ADIARgBGAFQAVABwAGYAYQBUAFQAbQAuAGQAYQB0ACYAYQBtAHAAOwBSAEUAUABUAFkAUABFAD0A
cAByAG8AdABlAGkAbgAmAGEAbQBwADsAXwBzAGkAZwB0AGgAcgBlAHMAaABvAGwAZAA9ADAALgAw
ADUAJgBhAG0AcAA7AFIARQBQAE8AUgBUAD0ANQAwACYAYQBtAHAAOwBfAHAAcgBlAGYAZQByAHQA
YQB4AG8AbgBvAG0AeQA9ADAAJgBhAG0AcAA7AHMAZQBzAHMAaQBvAG4ASQBEAD0AZwB1AGUAcwB0
AF8AZwB1AGUAcwB0AHMAZQBzAHMAaQBvAG4AIwBIAGkAdAA0ADYAIgA+ADQANgA8AC8AYQA+ADwA
bwA6AHAAPgA8AC8AbwA6AHAAPgA8AC8AcwBwAGEAbgA+ADwALwBiAD4APAAvAHAAPgANAAoAIAAg
ADwALwB0AGQAPgANAAoAIAAgADwAdABkACAAdwBpAGQAdABoAD0AMQA2ACAAcwB0AHkAbABlAD0A
JwB3AGkAZAB0AGgAOgAxADIALgAwAHAAdAA7AGIAYQBjAGsAZwByAG8AdQBuAGQAOgAjAEMAQwBD
AEMAQwBDADsAcABhAGQAZABpAG4AZwA6AC4ANwA1AHAAdAAgAC4ANwA1AHAAdAAgAC4ANwA1AHAA
dAAgAC4ANwA1AHAAdAAnAD4ADQAKACAAIAA8AHAAIABjAGwAYQBzAHMAPQBNAHMAbwBOAG8AcgBt
AGEAbAAgAGEAbABpAGcAbgA9AGMAZQBuAHQAZQByACAAcwB0AHkAbABlAD0AJwB0AGUAeAB0AC0A
YQBsAGkAZwBuADoAYwBlAG4AdABlAHIAJwA+ADwAYgA+ADwAcwBwAGEAbgANAAoAIAAgAHMAdAB5
AGwAZQA9ACcAbQBzAG8ALQBmAGEAcgBlAGEAcwB0AC0AZgBvAG4AdAAtAGYAYQBtAGkAbAB5ADoA
IgBUAGkAbQBlAHMAIABOAGUAdwAgAFIAbwBtAGEAbgAiACcAPgA8AGEADQAKACAAIABoAHIAZQBm
AD0AIgBoAHQAdABwADoALwAvAHcAdwB3AC4AbQBhAHQAcgBpAHgAcwBjAGkAZQBuAGMAZQAuAGMA
bwBtAC8AYwBnAGkALwBtAGEAcwB0AGUAcgBfAHIAZQBzAHUAbAB0AHMALgBwAGwAPwBmAGkAbABl
AD0ALgAuACUAMgBGAGQAYQB0AGEAJQAyAEYAMgAwADEANQAxADIAMgA0ACUAMgBGAEYAVABUAHAA
ZgBhAFQAVABtAC4AZABhAHQAJgBhAG0AcAA7AFIARQBQAFQAWQBQAEUAPQBwAHIAbwB0AGUAaQBu
ACYAYQBtAHAAOwBfAHMAaQBnAHQAaAByAGUAcwBoAG8AbABkAD0AMAAuADAANQAmAGEAbQBwADsA
UgBFAFAATwBSAFQAPQA1ADAAJgBhAG0AcAA7AF8AcAByAGUAZgBlAHIAdABhAHgAbwBuAG8AbQB5
AD0AMAAmAGEAbQBwADsAcwBlAHMAcwBpAG8AbgBJAEQAPQBnAHUAZQBzAHQAXwBnAHUAZQBzAHQA
cwBlAHMAcwBpAG8AbgAjAEgAaQB0ADQANwAiAD4ANAA3ADwALwBhAD4APABvADoAcAA+ADwALwBv
ADoAcAA+ADwALwBzAHAAYQBuAD4APAAvAGIAPgA8AC8AcAA+AA0ACgAgACAAPAAvAHQAZAA+AA0A
CgAgACAAPAB0AGQAIAB3AGkAZAB0AGgAPQAxADYAIABzAHQAeQBsAGUAPQAnAHcAaQBkAHQAaAA6
ADEAMgAuADAAcAB0ADsAYgBhAGMAawBnAHIAbwB1AG4AZAA6ACMAQwBDAEMAQwBDAEMAOwBwAGEA
ZABkAGkAbgBnADoALgA3ADUAcAB0ACAALgA3ADUAcAB0ACAALgA3ADUAcAB0ACAALgA3ADUAcAB0
ACcAPgANAAoAIAAgADwAcAAgAGMAbABhAHMAcwA9AE0AcwBvAE4AbwByAG0AYQBsACAAYQBsAGkA
ZwBuAD0AYwBlAG4AdABlAHIAIABzAHQAeQBsAGUAPQAnAHQAZQB4AHQALQBhAGwAaQBnAG4AOgBj
AGUAbgB0AGUAcgAnAD4APABiAD4APABzAHAAYQBuAA0ACgAgACAAcwB0AHkAbABlAD0AJwBtAHMA
bwAtAGYAYQByAGUAYQBzAHQALQBmAG8AbgB0AC0AZgBhAG0AaQBsAHkAOgAiAFQAaQBtAGUAcwAg
AE4AZQB3ACAAUgBvAG0AYQBuACIAJwA+ADwAYQANAAoAIAAgAGgAcgBlAGYAPQAiAGgAdAB0AHAA
OgAvAC8AdwB3AHcALgBtAGEAdAByAGkAeABzAGMAaQBlAG4AYwBlAC4AYwBvAG0ALwBjAGcAaQAv
AG0AYQBzAHQAZQByAF8AcgBlAHMAdQBsAHQAcwAuAHAAbAA/AGYAaQBsAGUAPQAuAC4AJQAyAEYA
ZABhAHQAYQAlADIARgAyADAAMQA1ADEAMgAyADQAJQAyAEYARgBUAFQAcABmAGEAVABUAG0ALgBk
AGEAdAAmAGEAbQBwADsAUgBFAFAAVABZAFAARQA9AHAAcgBvAHQAZQBpAG4AJgBhAG0AcAA7AF8A
cwBpAGcAdABoAHIAZQBzAGgAbwBsAGQAPQAwAC4AMAA1ACYAYQBtAHAAOwBSAEUAUABPAFIAVAA9
ADUAMAAmAGEAbQBwADsAXwBwAHIAZQBmAGUAcgB0AGEAeABvAG4AbwBtAHkAPQAwACYAYQBtAHAA
OwBzAGUAcwBzAGkAbwBuAEkARAA9AGcAdQBlAHMAdABfAGcAdQBlAHMAdABzAGUAcwBzAGkAbwBu
ACMASABpAHQANAA4ACIAPgA0ADgAPAAvAGEAPgA8AG8AOgBwAD4APAAvAG8AOgBwAD4APAAvAHMA
cABhAG4APgA8AC8AYgA+ADwALwBwAD4ADQAKACAAIAA8AC8AdABkAD4ADQAKACAAIAA8AHQAZAAg
AHcAaQBkAHQAaAA9ADEANgAgAHMAdAB5AGwAZQA9ACcAdwBpAGQAdABoADoAMQAyAC4AMABwAHQA
OwBiAGEAYwBrAGcAcgBvAHUAbgBkADoAIwBDAEMAQwBDAEMAQwA7AHAAYQBkAGQAaQBuAGcAOgAu
ADcANQBwAHQAIAAuADcANQBwAHQAIAAuADcANQBwAHQAIAAuADcANQBwAHQAJwA+AA0ACgAgACAA
PABwACAAYwBsAGEAcwBzAD0ATQBzAG8ATgBvAHIAbQBhAGwAIABhAGwAaQBnAG4APQBjAGUAbgB0
AGUAcgAgAHMAdAB5AGwAZQA9ACcAdABlAHgAdAAtAGEAbABpAGcAbgA6AGMAZQBuAHQAZQByACcA
PgA8AGIAPgA8AHMAcABhAG4ADQAKACAAIABzAHQAeQBsAGUAPQAnAG0AcwBvAC0AZgBhAHIAZQBh
AHMAdAAtAGYAbwBuAHQALQBmAGEAbQBpAGwAeQA6ACIAVABpAG0AZQBzACAATgBlAHcAIABSAG8A
bQBhAG4AIgAnAD4APABhAA0ACgAgACAAaAByAGUAZgA9ACIAaAB0AHQAcAA6AC8ALwB3AHcAdwAu
AG0AYQB0AHIAaQB4AHMAYwBpAGUAbgBjAGUALgBjAG8AbQAvAGMAZwBpAC8AbQBhAHMAdABlAHIA
XwByAGUAcwB1AGwAdABzAC4AcABsAD8AZgBpAGwAZQA9AC4ALgAlADIARgBkAGEAdABhACUAMgBG
ADIAMAAxADUAMQAyADIANAAlADIARgBGAFQAVABwAGYAYQBUAFQAbQAuAGQAYQB0ACYAYQBtAHAA
OwBSAEUAUABUAFkAUABFAD0AcAByAG8AdABlAGkAbgAmAGEAbQBwADsAXwBzAGkAZwB0AGgAcgBl
AHMAaABvAGwAZAA9ADAALgAwADUAJgBhAG0AcAA7AFIARQBQAE8AUgBUAD0ANQAwACYAYQBtAHAA
OwBfAHAAcgBlAGYAZQByAHQAYQB4AG8AbgBvAG0AeQA9ADAAJgBhAG0AcAA7AHMAZQBzAHMAaQBv
AG4ASQBEAD0AZwB1AGUAcwB0AF8AZwB1AGUAcwB0AHMAZQBzAHMAaQBvAG4AIwBIAGkAdAA0ADkA
IgA+ADQAOQA8AC8AYQA+ADwAbwA6AHAAPgA8AC8AbwA6AHAAPgA8AC8AcwBwAGEAbgA+ADwALwBi
AD4APAAvAHAAPgANAAoAIAAgADwALwB0AGQAPgANAAoAIAAgADwAdABkACAAdwBpAGQAdABoAD0A
MQA2ACAAcwB0AHkAbABlAD0AJwB3AGkAZAB0AGgAOgAxADIALgAwAHAAdAA7AGIAYQBjAGsAZwBy
AG8AdQBuAGQAOgAjAEMAQwBDAEMAQwBDADsAcABhAGQAZABpAG4AZwA6AC4ANwA1AHAAdAAgAC4A
NwA1AHAAdAAgAC4ANwA1AHAAdAAgAC4ANwA1AHAAdAAnAD4ADQAKACAAIAA8AHAAIABjAGwAYQBz
AHMAPQBNAHMAbwBOAG8AcgBtAGEAbAAgAGEAbABpAGcAbgA9AGMAZQBuAHQAZQByACAAcwB0AHkA
bABlAD0AJwB0AGUAeAB0AC0AYQBsAGkAZwBuADoAYwBlAG4AdABlAHIAJwA+ADwAYgA+ADwAcwBw
AGEAbgANAAoAIAAgAHMAdAB5AGwAZQA9ACcAbQBzAG8ALQBmAGEAcgBlAGEAcwB0AC0AZgBvAG4A
dAAtAGYAYQBtAGkAbAB5ADoAIgBUAGkAbQBlAHMAIABOAGUAdwAgAFIAbwBtAGEAbgAiACcAPgA8
AGEADQAKACAAIABoAHIAZQBmAD0AIgBoAHQAdABwADoALwAvAHcAdwB3AC4AbQBhAHQAcgBpAHgA
cwBjAGkAZQBuAGMAZQAuAGMAbwBtAC8AYwBnAGkALwBtAGEAcwB0AGUAcgBfAHIAZQBzAHUAbAB0
AHMALgBwAGwAPwBmAGkAbABlAD0ALgAuACUAMgBGAGQAYQB0AGEAJQAyAEYAMgAwADEANQAxADIA
MgA0ACUAMgBGAEYAVABUAHAAZgBhAFQAVABtAC4AZABhAHQAJgBhAG0AcAA7AFIARQBQAFQAWQBQ
AEUAPQBwAHIAbwB0AGUAaQBuACYAYQBtAHAAOwBfAHMAaQBnAHQAaAByAGUAcwBoAG8AbABkAD0A
MAAuADAANQAmAGEAbQBwADsAUgBFAFAATwBSAFQAPQA1ADAAJgBhAG0AcAA7AF8AcAByAGUAZgBl
AHIAdABhAHgAbwBuAG8AbQB5AD0AMAAmAGEAbQBwADsAcwBlAHMAcwBpAG8AbgBJAEQAPQBnAHUA
ZQBzAHQAXwBnAHUAZQBzAHQAcwBlAHMAcwBpAG8AbgAjAEgAaQB0ADUAMAAiAD4ANQAwADwALwBh
AD4APABvADoAcAA+ADwALwBvADoAcAA+ADwALwBzAHAAYQBuAD4APAAvAGIAPgA8AC8AcAA+AA0A
CgAgACAAPAAvAHQAZAA+AA0ACgAgADwALwB0AHIAPgANAAoAIAA8AHQAcgAgAHMAdAB5AGwAZQA9
ACcAbQBzAG8ALQB5AGYAdABpAC0AaQByAG8AdwA6ADEAJwA+AA0ACgAgACAAPAB0AGQAIABuAG8A
dwByAGEAcAAgAHMAdAB5AGwAZQA9ACcAYgBhAGMAawBnAHIAbwB1AG4AZAA6ACMAQwBDAEMAQwBD
AEMAOwBwAGEAZABkAGkAbgBnADoALgA3ADUAcAB0ACAALgA3ADUAcAB0ACAALgA3ADUAcAB0ACAA
LgA3ADUAcAB0ACcAPgANAAoAIAAgADwAcAAgAGMAbABhAHMAcwA9AE0AcwBvAE4AbwByAG0AYQBs
AD4APABiAD4APABzAHAAYQBuACAAcwB0AHkAbABlAD0AJwBtAHMAbwAtAGYAYQByAGUAYQBzAHQA
LQBmAG8AbgB0AC0AZgBhAG0AaQBsAHkAOgAiAFQAaQBtAGUAcwAgAE4AZQB3ACAAUgBvAG0AYQBu
ACIAJwA+ADwASQBOAFAAVQBUACAAVABZAFAARQA9ACIAYwBoAGUAYwBrAGIAbwB4ACIAIABDAEgA
RQBDAEsARQBEACAATgBBAE0ARQA9ACIAUQBVAEUAIgAgAFYAQQBMAFUARQA9ACIAOAAyADEALgA0
ADAANQA2ADQANgAgAGYAcgBvAG0AKAA4ADIAMgAuADQAMQAyADkAMgAyACwAMQArACkAIABpAG4A
dABlAG4AcwBpAHQAeQAoADMAMwAxAC4ANgA3ADgANQApACAAcQB1AGUAcgB5ACgAMQApACIAPgA8
AGEADQAKACAAIABoAHIAZQBmAD0AIgBoAHQAdABwADoALwAvAHcAdwB3AC4AbQBhAHQAcgBpAHgA
cwBjAGkAZQBuAGMAZQAuAGMAbwBtAC8AYwBnAGkALwBtAGEAcwB0AGUAcgBfAHIAZQBzAHUAbAB0
AHMALgBwAGwAPwBmAGkAbABlAD0ALgAuACUAMgBGAGQAYQB0AGEAJQAyAEYAMgAwADEANQAxADIA
MgA0ACUAMgBGAEYAVABUAHAAZgBhAFQAVABtAC4AZABhAHQAJgBhAG0AcAA7AFIARQBQAFQAWQBQ
AEUAPQBwAHIAbwB0AGUAaQBuACYAYQBtAHAAOwBfAHMAaQBnAHQAaAByAGUAcwBoAG8AbABkAD0A
MAAuADAANQAmAGEAbQBwADsAUgBFAFAATwBSAFQAPQA1ADAAJgBhAG0AcAA7AF8AcAByAGUAZgBl
AHIAdABhAHgAbwBuAG8AbQB5AD0AMAAmAGEAbQBwADsAcwBlAHMAcwBpAG8AbgBJAEQAPQBnAHUA
ZQBzAHQAXwBnAHUAZQBzAHQAcwBlAHMAcwBpAG8AbgAjAFEAdQBlAHIAeQAxACIAPgA4ADIAMgAu
ADQAMQAyADkAPAAvAGEAPgANAAoAIAAgACgAMQArACkAIAA8AC8AcwBwAGEAbgA+ADwALwBiAD4A
PABzAHAAYQBuACAAcwB0AHkAbABlAD0AJwBtAHMAbwAtAGYAYQByAGUAYQBzAHQALQBmAG8AbgB0
AC0AZgBhAG0AaQBsAHkAOgAiAFQAaQBtAGUAcwAgAE4AZQB3ACAAUgBvAG0AYQBuACIAJwA+ADwA
bwA6AHAAPgA8AC8AbwA6AHAAPgA8AC8AcwBwAGEAbgA+ADwALwBwAD4ADQAKACAAIAA8AC8AdABk
AD4ADQAKACAAIAA8AHQAZAAgAHMAdAB5AGwAZQA9ACcAcABhAGQAZABpAG4AZwA6AC4ANwA1AHAA
dAAgAC4ANwA1AHAAdAAgAC4ANwA1AHAAdAAgAC4ANwA1AHAAdAAnAD4ADQAKACAAIAA8AHAAIABj
AGwAYQBzAHMAPQBNAHMAbwBOAG8AcgBtAGEAbAAgAGEAbABpAGcAbgA9AGMAZQBuAHQAZQByACAA
cwB0AHkAbABlAD0AJwB0AGUAeAB0AC0AYQBsAGkAZwBuADoAYwBlAG4AdABlAHIAJwA+ADwAYQAN
AAoAIAAgAGgAcgBlAGYAPQAiAGgAdAB0AHAAOgAvAC8AdwB3AHcALgBtAGEAdAByAGkAeABzAGMA
aQBlAG4AYwBlAC4AYwBvAG0ALwBjAGcAaQAvAHAAcgBvAHQAZQBpAG4AXwB2AGkAZQB3AC4AcABs
AD8AZgBpAGwAZQA9AC4ALgAlADIARgBkAGEAdABhACUAMgBGADIAMAAxADUAMQAyADIANAAlADIA
RgBGAFQAVABwAGYAYQBUAFQAbQAuAGQAYQB0ACYAYQBtAHAAOwBoAGkAdAA9ADEAJgBhAG0AcAA7
AGQAYgBfAGkAZAB4AD0AMQAmAGEAbQBwADsAcwBlAHMAcwBpAG8AbgBJAEQAPQBnAHUAZQBzAHQA
XwBnAHUAZQBzAHQAcwBlAHMAcwBpAG8AbgAiAA0ACgAgACAAdABhAHIAZwBlAHQAPQAiAF8AYgBs
AGEAbgBrACIAPgA8AHMAcABhAG4AIABzAHQAeQBsAGUAPQAnAG0AcwBvAC0AZgBhAHIAZQBhAHMA
dAAtAGYAbwBuAHQALQBmAGEAbQBpAGwAeQA6ACIAVABpAG0AZQBzACAATgBlAHcAIABSAG8AbQBh
AG4AIgA7AA0ACgAgACAAbQBzAG8ALQBuAG8ALQBwAHIAbwBvAGYAOgB5AGUAcwA7AHQAZQB4AHQA
LQBkAGUAYwBvAHIAYQB0AGkAbwBuADoAbgBvAG4AZQA7AHQAZQB4AHQALQB1AG4AZABlAHIAbABp
AG4AZQA6AG4AbwBuAGUAJwA+ADwAIQAtAC0AWwBpAGYAIABnAHQAZQAgAHYAbQBsACAAMQBdAD4A
PAB2ADoAcwBoAGEAcABlAA0ACgAgACAAIABpAGQAPQAiACAEOARBBEMEPQQ+BDoEXwB4ADAAMAAy
ADAAXwAxADQAIgAgAG8AOgBzAHAAaQBkAD0AIgBfAHgAMAAwADAAMABfAGkAMQAyADEAMAAiACAA
dAB5AHAAZQA9ACIAIwBfAHgAMAAwADAAMABfAHQANwA1ACIAIABhAGwAdAA9ACIAaAB0AHQAcAA6
AC8ALwB3AHcAdwAuAG0AYQB0AHIAaQB4AHMAYwBpAGUAbgBjAGUALgBjAG8AbQAvAGkAbQBhAGcA
ZQBzAC8AYwB5AGEAbgBfAGIAYQBsAGwAXwB3AGgAaQB0AGUALgBnAGkAZgAiAA0ACgAgACAAIABo
AHIAZQBmAD0AIgBoAHQAdABwADoALwAvAHcAdwB3AC4AbQBhAHQAcgBpAHgAcwBjAGkAZQBuAGMA
ZQAuAGMAbwBtAC8AYwBnAGkALwBwAHIAbwB0AGUAaQBuAF8AdgBpAGUAdwAuAHAAbAA/AGYAaQBs
AGUAPQAuAC4AJQAyAEYAZABhAHQAYQAlADIARgAyADAAMQA1ADEAMgAyADQAJQAyAEYARgBUAFQA
cABmAGEAVABUAG0ALgBkAGEAdAAmAGEAbQBwADsAaABpAHQAPQAxACYAYQBtAHAAOwBkAGIAXwBp
AGQAeAA9ADEAJgBhAG0AcAA7AHMAZQBzAHMAaQBvAG4ASQBEAD0AZwB1AGUAcwB0AF8AZwB1AGUA
cwB0AHMAZQBzAHMAaQBvAG4AIgANAAoAIAAgACAAdABhAHIAZwBlAHQAPQAiAF8AYgBsAGEAbgBr
ACIAIABzAHQAeQBsAGUAPQAnAHcAaQBkAHQAaAA6ADEAMgBwAHQAOwBoAGUAaQBnAGgAdAA6ADEA
MgBwAHQAOwB2AGkAcwBpAGIAaQBsAGkAdAB5ADoAdgBpAHMAaQBiAGwAZQA7AA0ACgAgACAAIABt
AHMAbwAtAHcAcgBhAHAALQBzAHQAeQBsAGUAOgBzAHEAdQBhAHIAZQAnACAAbwA6AGIAdQB0AHQA
bwBuAD0AIgB0ACIAPgANAAoAIAAgACAAPAB2ADoAaQBtAGEAZwBlAGQAYQB0AGEAIABzAHIAYwA9
ACIATQBhAHMAYwBvAHQAVQBuAGkAcAByAG8AdABoAHUAbQBhAG4AMgA1AC4AZgBpAGwAZQBzAC8A
aQBtAGEAZwBlADAAMAAzAC4AZwBpAGYAIgAgAG8AOgB0AGkAdABsAGUAPQAiAGMAeQBhAG4AXwBi
AGEAbABsAF8AdwBoAGkAdABlACIALwA+AA0ACgAgACAAPAAvAHYAOgBzAGgAYQBwAGUAPgA8ACEA
WwBlAG4AZABpAGYAXQAtAC0APgA8ACEAWwBpAGYAIAAhAHYAbQBsAF0APgA8AHMAcABhAG4AIABz
AHQAeQBsAGUAPQAnAG0AcwBvAC0AaQBnAG4AbwByAGUAOgB2AGcAbABhAHkAbwB1AHQAJwA+ADwA
aQBtAGcADQAKACAAIABiAG8AcgBkAGUAcgA9ADAAIAB3AGkAZAB0AGgAPQAxADYAIABoAGUAaQBn
AGgAdAA9ADEANgAgAHMAcgBjAD0AIgBNAGEAcwBjAG8AdABVAG4AaQBwAHIAbwB0AGgAdQBtAGEA
bgAyADUALgBmAGkAbABlAHMALwBpAG0AYQBnAGUAMAAwADMALgBnAGkAZgAiAA0ACgAgACAAYQBs
AHQAPQAiAGgAdAB0AHAAOgAvAC8AdwB3AHcALgBtAGEAdAByAGkAeABzAGMAaQBlAG4AYwBlAC4A
YwBvAG0ALwBpAG0AYQBnAGUAcwAvAGMAeQBhAG4AXwBiAGEAbABsAF8AdwBoAGkAdABlAC4AZwBp
AGYAIgAgAHYAOgBzAGgAYQBwAGUAcwA9ACIAIAQ4BEEEQwQ9BD4EOgRfAHgAMAAwADIAMABfADEA
NAAiAD4APAAvAHMAcABhAG4APgA8ACEAWwBlAG4AZABpAGYAXQA+ADwALwBzAHAAYQBuAD4APAAv
AGEAPgA8AHMAcABhAG4ADQAKACAAIABzAHQAeQBsAGUAPQAnAG0AcwBvAC0AZgBhAHIAZQBhAHMA
dAAtAGYAbwBuAHQALQBmAGEAbQBpAGwAeQA6ACIAVABpAG0AZQBzACAATgBlAHcAIABSAG8AbQBh
AG4AIgAnAD4APABvADoAcAA+ADwALwBvADoAcAA+ADwALwBzAHAAYQBuAD4APAAvAHAAPgANAAoA
IAAgADwALwB0AGQAPgANAAoAIAAgADwAdABkACAAcwB0AHkAbABlAD0AJwBwAGEAZABkAGkAbgBn
ADoALgA3ADUAcAB0ACAALgA3ADUAcAB0ACAALgA3ADUAcAB0ACAALgA3ADUAcAB0ACcAPgANAAoA
IAAgADwAcAAgAGMAbABhAHMAcwA9AE0AcwBvAE4AbwByAG0AYQBsAD4APABzAHAAYQBuACAAcwB0
AHkAbABlAD0AJwBtAHMAbwAtAGYAYQByAGUAYQBzAHQALQBmAG8AbgB0AC0AZgBhAG0AaQBsAHkA
OgAiAFQAaQBtAGUAcwAgAE4AZQB3ACAAUgBvAG0AYQBuACIAJwA+ACYAbgBiAHMAcAA7ADwAbwA6
AHAAPgA8AC8AbwA6AHAAPgA8AC8AcwBwAGEAbgA+ADwALwBwAD4ADQAKACAAIAA8AC8AdABkAD4A
DQAKACAAIAA8AHQAZAAgAHMAdAB5AGwAZQA9ACcAcABhAGQAZABpAG4AZwA6AC4ANwA1AHAAdAAg
AC4ANwA1AHAAdAAgAC4ANwA1AHAAdAAgAC4ANwA1AHAAdAAnAD4ADQAKACAAIAA8AHAAIABjAGwA
YQBzAHMAPQBNAHMAbwBOAG8AcgBtAGEAbAA+ADwAcwBwAGEAbgAgAHMAdAB5AGwAZQA9ACcAbQBz
AG8ALQBmAGEAcgBlAGEAcwB0AC0AZgBvAG4AdAAtAGYAYQBtAGkAbAB5ADoAIgBUAGkAbQBlAHMA
IABOAGUAdwAgAFIAbwBtAGEAbgAiACcAPgAmAG4AYgBzAHAAOwA8AG8AOgBwAD4APAAvAG8AOgBw
AD4APAAvAHMAcABhAG4APgA8AC8AcAA+AA0ACgAgACAAPAAvAHQAZAA+AA0ACgAgACAAPAB0AGQA
IABzAHQAeQBsAGUAPQAnAHAAYQBkAGQAaQBuAGcAOgAuADcANQBwAHQAIAAuADcANQBwAHQAIAAu
ADcANQBwAHQAIAAuADcANQBwAHQAJwA+AA0ACgAgACAAPABwACAAYwBsAGEAcwBzAD0ATQBzAG8A
TgBvAHIAbQBhAGwAPgA8AHMAcABhAG4AIABzAHQAeQBsAGUAPQAnAG0AcwBvAC0AZgBhAHIAZQBh
AHMAdAAtAGYAbwBuAHQALQBmAGEAbQBpAGwAeQA6ACIAVABpAG0AZQBzACAATgBlAHcAIABSAG8A
bQBhAG4AIgAnAD4AJgBuAGIAcwBwADsAPABvADoAcAA+ADwALwBvADoAcAA+ADwALwBzAHAAYQBu
AD4APAAvAHAAPgANAAoAIAAgADwALwB0AGQAPgANAAoAIAAgADwAdABkACAAcwB0AHkAbABlAD0A
JwBwAGEAZABkAGkAbgBnADoALgA3ADUAcAB0ACAALgA3ADUAcAB0ACAALgA3ADUAcAB0ACAALgA3
ADUAcAB0ACcAPgANAAoAIAAgADwAcAAgAGMAbABhAHMAcwA9AE0AcwBvAE4AbwByAG0AYQBsACAA
YQBsAGkAZwBuAD0AYwBlAG4AdABlAHIAIABzAHQAeQBsAGUAPQAnAHQAZQB4AHQALQBhAGwAaQBn
AG4AOgBjAGUAbgB0AGUAcgAnAD4APABhAA0ACgAgACAAaAByAGUAZgA9ACIAaAB0AHQAcAA6AC8A
LwB3AHcAdwAuAG0AYQB0AHIAaQB4AHMAYwBpAGUAbgBjAGUALgBjAG8AbQAvAGMAZwBpAC8AcABy
AG8AdABlAGkAbgBfAHYAaQBlAHcALgBwAGwAPwBmAGkAbABlAD0ALgAuACUAMgBGAGQAYQB0AGEA
JQAyAEYAMgAwADEANQAxADIAMgA0ACUAMgBGAEYAVABUAHAAZgBhAFQAVABtAC4AZABhAHQAJgBh
AG0AcAA7AGgAaQB0AD0ANQAmAGEAbQBwADsAZABiAF8AaQBkAHgAPQAxACYAYQBtAHAAOwBzAGUA
cwBzAGkAbwBuAEkARAA9AGcAdQBlAHMAdABfAGcAdQBlAHMAdABzAGUAcwBzAGkAbwBuACIADQAK
ACAAIAB0AGEAcgBnAGUAdAA9ACIAXwBiAGwAYQBuAGsAIgA+ADwAcwBwAGEAbgAgAHMAdAB5AGwA
ZQA9ACcAbQBzAG8ALQBmAGEAcgBlAGEAcwB0AC0AZgBvAG4AdAAtAGYAYQBtAGkAbAB5ADoAIgBU
AGkAbQBlAHMAIABOAGUAdwAgAFIAbwBtAGEAbgAiADsADQAKACAAIABtAHMAbwAtAG4AbwAtAHAA
cgBvAG8AZgA6AHkAZQBzADsAdABlAHgAdAAtAGQAZQBjAG8AcgBhAHQAaQBvAG4AOgBuAG8AbgBl
ADsAdABlAHgAdAAtAHUAbgBkAGUAcgBsAGkAbgBlADoAbgBvAG4AZQAnAD4APAAhAC0ALQBbAGkA
ZgAgAGcAdABlACAAdgBtAGwAIAAxAF0APgA8AHYAOgBzAGgAYQBwAGUADQAKACAAIAAgAGkAZAA9
ACIAIAQ4BEEEQwQ9BD4EOgRfAHgAMAAwADIAMABfADEANQAiACAAbwA6AHMAcABpAGQAPQAiAF8A
eAAwADAAMAAwAF8AaQAxADIAMAA5ACIAIAB0AHkAcABlAD0AIgAjAF8AeAAwADAAMAAwAF8AdAA3
ADUAIgAgAGEAbAB0AD0AIgBoAHQAdABwADoALwAvAHcAdwB3AC4AbQBhAHQAcgBpAHgAcwBjAGkA
ZQBuAGMAZQAuAGMAbwBtAC8AaQBtAGEAZwBlAHMALwBjAHkAYQBuAF8AYgBhAGwAbABfAHcAaABp
AHQAZQAuAGcAaQBmACIADQAKACAAIAAgAGgAcgBlAGYAPQAiAGgAdAB0AHAAOgAvAC8AdwB3AHcA
LgBtAGEAdAByAGkAeABzAGMAaQBlAG4AYwBlAC4AYwBvAG0ALwBjAGcAaQAvAHAAcgBvAHQAZQBp
AG4AXwB2AGkAZQB3AC4AcABsAD8AZgBpAGwAZQA9AC4ALgAlADIARgBkAGEAdABhACUAMgBGADIA
MAAxADUAMQAyADIANAAlADIARgBGAFQAVABwAGYAYQBUAFQAbQAuAGQAYQB0ACYAYQBtAHAAOwBo
AGkAdAA9ADUAJgBhAG0AcAA7AGQAYgBfAGkAZAB4AD0AMQAmAGEAbQBwADsAcwBlAHMAcwBpAG8A
bgBJAEQAPQBnAHUAZQBzAHQAXwBnAHUAZQBzAHQAcwBlAHMAcwBpAG8AbgAiAA0ACgAgACAAIAB0
AGEAcgBnAGUAdAA9ACIAXwBiAGwAYQBuAGsAIgAgAHMAdAB5AGwAZQA9ACcAdwBpAGQAdABoADoA
MQAyAHAAdAA7AGgAZQBpAGcAaAB0ADoAMQAyAHAAdAA7AHYAaQBzAGkAYgBpAGwAaQB0AHkAOgB2
AGkAcwBpAGIAbABlADsADQAKACAAIAAgAG0AcwBvAC0AdwByAGEAcAAtAHMAdAB5AGwAZQA6AHMA
cQB1AGEAcgBlACcAIABvADoAYgB1AHQAdABvAG4APQAiAHQAIgA+AA0ACgAgACAAIAA8AHYAOgBp
AG0AYQBnAGUAZABhAHQAYQAgAHMAcgBjAD0AIgBNAGEAcwBjAG8AdABVAG4AaQBwAHIAbwB0AGgA
dQBtAGEAbgAyADUALgBmAGkAbABlAHMALwBpAG0AYQBnAGUAMAAwADMALgBnAGkAZgAiACAAbwA6
AHQAaQB0AGwAZQA9ACIAYwB5AGEAbgBfAGIAYQBsAGwAXwB3AGgAaQB0AGUAIgAvAD4ADQAKACAA
IAA8AC8AdgA6AHMAaABhAHAAZQA+ADwAIQBbAGUAbgBkAGkAZgBdAC0ALQA+ADwAIQBbAGkAZgAg
ACEAdgBtAGwAXQA+ADwAcwBwAGEAbgAgAHMAdAB5AGwAZQA9ACcAbQBzAG8ALQBpAGcAbgBvAHIA
ZQA6AHYAZwBsAGEAeQBvAHUAdAAnAD4APABpAG0AZwANAAoAIAAgAGIAbwByAGQAZQByAD0AMAAg
AHcAaQBkAHQAaAA9ADEANgAgAGgAZQBpAGcAaAB0AD0AMQA2ACAAcwByAGMAPQAiAE0AYQBzAGMA
bwB0AFUAbgBpAHAAcgBvAHQAaAB1AG0AYQBuADIANQAuAGYAaQBsAGUAcwAvAGkAbQBhAGcAZQAw
ADAAMwAuAGcAaQBmACIADQAKACAAIABhAGwAdAA9ACIAaAB0AHQAcAA6AC8ALwB3AHcAdwAuAG0A
YQB0AHIAaQB4AHMAYwBpAGUAbgBjAGUALgBjAG8AbQAvAGkAbQBhAGcAZQBzAC8AYwB5AGEAbgBf
AGIAYQBsAGwAXwB3AGgAaQB0AGUALgBnAGkAZgAiACAAdgA6AHMAaABhAHAAZQBzAD0AIgAgBDgE
QQRDBD0EPgQ6BF8AeAAwADAAMgAwAF8AMQA1ACIAPgA8AC8AcwBwAGEAbgA+ADwAIQBbAGUAbgBk
AGkAZgBdAD4APAAvAHMAcABhAG4APgA8AC8AYQA+ADwAcwBwAGEAbgANAAoAIAAgAHMAdAB5AGwA
ZQA9ACcAbQBzAG8ALQBmAGEAcgBlAGEAcwB0AC0AZgBvAG4AdAAtAGYAYQBtAGkAbAB5ADoAIgBU
AGkAbQBlAHMAIABOAGUAdwAgAFIAbwBtAGEAbgAiACcAPgA8AG8AOgBwAD4APAAvAG8AOgBwAD4A
PAAvAHMAcABhAG4APgA8AC8AcAA+AA0ACgAgACAAPAAvAHQAZAA+AA0ACgAgACAAPAB0AGQAIABz
AHQAeQBsAGUAPQAnAHAAYQBkAGQAaQBuAGcAOgAuADcANQBwAHQAIAAuADcANQBwAHQAIAAuADcA
NQBwAHQAIAAuADcANQBwAHQAJwA+AA0ACgAgACAAPABwACAAYwBsAGEAcwBzAD0ATQBzAG8ATgBv
AHIAbQBhAGwAPgA8AHMAcABhAG4AIABzAHQAeQBsAGUAPQAnAG0AcwBvAC0AZgBhAHIAZQBhAHMA
dAAtAGYAbwBuAHQALQBmAGEAbQBpAGwAeQA6ACIAVABpAG0AZQBzACAATgBlAHcAIABSAG8AbQBh
AG4AIgAnAD4AJgBuAGIAcwBwADsAPABvADoAcAA+ADwALwBvADoAcAA+ADwALwBzAHAAYQBuAD4A
PAAvAHAAPgANAAoAIAAgADwALwB0AGQAPgANAAoAIAAgADwAdABkACAAcwB0AHkAbABlAD0AJwBw
AGEAZABkAGkAbgBnADoALgA3ADUAcAB0ACAALgA3ADUAcAB0ACAALgA3ADUAcAB0ACAALgA3ADUA
cAB0ACcAPgANAAoAIAAgADwAcAAgAGMAbABhAHMAcwA9AE0AcwBvAE4AbwByAG0AYQBsACAAYQBs
AGkAZwBuAD0AYwBlAG4AdABlAHIAIABzAHQAeQBsAGUAPQAnAHQAZQB4AHQALQBhAGwAaQBnAG4A
OgBjAGUAbgB0AGUAcgAnAD4APABhAA0ACgAgACAAaAByAGUAZgA9ACIAaAB0AHQAcAA6AC8ALwB3
AHcAdwAuAG0AYQB0AHIAaQB4AHMAYwBpAGUAbgBjAGUALgBjAG8AbQAvAGMAZwBpAC8AcAByAG8A
dABlAGkAbgBfAHYAaQBlAHcALgBwAGwAPwBmAGkAbABlAD0ALgAuACUAMgBGAGQAYQB0AGEAJQAy
AEYAMgAwADEANQAxADIAMgA0ACUAMgBGAEYAVABUAHAAZgBhAFQAVABtAC4AZABhAHQAJgBhAG0A
cAA7AGgAaQB0AD0ANwAmAGEAbQBwADsAZABiAF8AaQBkAHgAPQAxACYAYQBtAHAAOwBzAGUAcwBz
AGkAbwBuAEkARAA9AGcAdQBlAHMAdABfAGcAdQBlAHMAdABzAGUAcwBzAGkAbwBuACIADQAKACAA
IAB0AGEAcgBnAGUAdAA9ACIAXwBiAGwAYQBuAGsAIgA+ADwAcwBwAGEAbgAgAHMAdAB5AGwAZQA9
ACcAbQBzAG8ALQBmAGEAcgBlAGEAcwB0AC0AZgBvAG4AdAAtAGYAYQBtAGkAbAB5ADoAIgBUAGkA
bQBlAHMAIABOAGUAdwAgAFIAbwBtAGEAbgAiADsADQAKACAAIABtAHMAbwAtAG4AbwAtAHAAcgBv
AG8AZgA6AHkAZQBzADsAdABlAHgAdAAtAGQAZQBjAG8AcgBhAHQAaQBvAG4AOgBuAG8AbgBlADsA
dABlAHgAdAAtAHUAbgBkAGUAcgBsAGkAbgBlADoAbgBvAG4AZQAnAD4APAAhAC0ALQBbAGkAZgAg
AGcAdABlACAAdgBtAGwAIAAxAF0APgA8AHYAOgBzAGgAYQBwAGUADQAKACAAIAAgAGkAZAA9ACIA
IAQ4BEEEQwQ9BD4EOgRfAHgAMAAwADIAMABfADEANgAiACAAbwA6AHMAcABpAGQAPQAiAF8AeAAw
ADAAMAAwAF8AaQAxADIAMAA4ACIAIAB0AHkAcABlAD0AIgAjAF8AeAAwADAAMAAwAF8AdAA3ADUA
IgAgAGEAbAB0AD0AIgBoAHQAdABwADoALwAvAHcAdwB3AC4AbQBhAHQAcgBpAHgAcwBjAGkAZQBu
AGMAZQAuAGMAbwBtAC8AaQBtAGEAZwBlAHMALwBjAHkAYQBuAF8AYgBhAGwAbABfAHcAaABpAHQA
ZQAuAGcAaQBmACIADQAKACAAIAAgAGgAcgBlAGYAPQAiAGgAdAB0AHAAOgAvAC8AdwB3AHcALgBt
AGEAdAByAGkAeABzAGMAaQBlAG4AYwBlAC4AYwBvAG0ALwBjAGcAaQAvAHAAcgBvAHQAZQBpAG4A
XwB2AGkAZQB3AC4AcABsAD8AZgBpAGwAZQA9AC4ALgAlADIARgBkAGEAdABhACUAMgBGADIAMAAx
ADUAMQAyADIANAAlADIARgBGAFQAVABwAGYAYQBUAFQAbQAuAGQAYQB0ACYAYQBtAHAAOwBoAGkA
dAA9ADcAJgBhAG0AcAA7AGQAYgBfAGkAZAB4AD0AMQAmAGEAbQBwADsAcwBlAHMAcwBpAG8AbgBJ
AEQAPQBnAHUAZQBzAHQAXwBnAHUAZQBzAHQAcwBlAHMAcwBpAG8AbgAiAA0ACgAgACAAIAB0AGEA
cgBnAGUAdAA9ACIAXwBiAGwAYQBuAGsAIgAgAHMAdAB5AGwAZQA9ACcAdwBpAGQAdABoADoAMQAy
AHAAdAA7AGgAZQBpAGcAaAB0ADoAMQAyAHAAdAA7AHYAaQBzAGkAYgBpAGwAaQB0AHkAOgB2AGkA
cwBpAGIAbABlADsADQAKACAAIAAgAG0AcwBvAC0AdwByAGEAcAAtAHMAdAB5AGwAZQA6AHMAcQB1
AGEAcgBlACcAIABvADoAYgB1AHQAdABvAG4APQAiAHQAIgA+AA0ACgAgACAAIAA8AHYAOgBpAG0A
YQBnAGUAZABhAHQAYQAgAHMAcgBjAD0AIgBNAGEAcwBjAG8AdABVAG4AaQBwAHIAbwB0AGgAdQBt
AGEAbgAyADUALgBmAGkAbABlAHMALwBpAG0AYQBnAGUAMAAwADMALgBnAGkAZgAiACAAbwA6AHQA
aQB0AGwAZQA9ACIAYwB5AGEAbgBfAGIAYQBsAGwAXwB3AGgAaQB0AGUAIgAvAD4ADQAKACAAIAA8
AC8AdgA6AHMAaABhAHAAZQA+ADwAIQBbAGUAbgBkAGkAZgBdAC0ALQA+ADwAIQBbAGkAZgAgACEA
dgBtAGwAXQA+ADwAcwBwAGEAbgAgAHMAdAB5AGwAZQA9ACcAbQBzAG8ALQBpAGcAbgBvAHIAZQA6
AHYAZwBsAGEAeQBvAHUAdAAnAD4APABpAG0AZwANAAoAIAAgAGIAbwByAGQAZQByAD0AMAAgAHcA
aQBkAHQAaAA9ADEANgAgAGgAZQBpAGcAaAB0AD0AMQA2ACAAcwByAGMAPQAiAE0AYQBzAGMAbwB0
AFUAbgBpAHAAcgBvAHQAaAB1AG0AYQBuADIANQAuAGYAaQBsAGUAcwAvAGkAbQBhAGcAZQAwADAA
MwAuAGcAaQBmACIADQAKACAAIABhAGwAdAA9ACIAaAB0AHQAcAA6AC8ALwB3AHcAdwAuAG0AYQB0
AHIAaQB4AHMAYwBpAGUAbgBjAGUALgBjAG8AbQAvAGkAbQBhAGcAZQBzAC8AYwB5AGEAbgBfAGIA
YQBsAGwAXwB3AGgAaQB0AGUALgBnAGkAZgAiACAAdgA6AHMAaABhAHAAZQBzAD0AIgAgBDgEQQRD
BD0EPgQ6BF8AeAAwADAAMgAwAF8AMQA2ACIAPgA8AC8AcwBwAGEAbgA+ADwAIQBbAGUAbgBkAGkA
ZgBdAD4APAAvAHMAcABhAG4APgA8AC8AYQA+ADwAcwBwAGEAbgANAAoAIAAgAHMAdAB5AGwAZQA9
ACcAbQBzAG8ALQBmAGEAcgBlAGEAcwB0AC0AZgBvAG4AdAAtAGYAYQBtAGkAbAB5ADoAIgBUAGkA
bQBlAHMAIABOAGUAdwAgAFIAbwBtAGEAbgAiACcAPgA8AG8AOgBwAD4APAAvAG8AOgBwAD4APAAv
AHMAcABhAG4APgA8AC8AcAA+AA0ACgAgACAAPAAvAHQAZAA+AA0ACgAgACAAPAB0AGQAIABzAHQA
eQBsAGUAPQAnAHAAYQBkAGQAaQBuAGcAOgAuADcANQBwAHQAIAAuADcANQBwAHQAIAAuADcANQBw
AHQAIAAuADcANQBwAHQAJwA+AA0ACgAgACAAPABwACAAYwBsAGEAcwBzAD0ATQBzAG8ATgBvAHIA
bQBhAGwAIABhAGwAaQBnAG4APQBjAGUAbgB0AGUAcgAgAHMAdAB5AGwAZQA9ACcAdABlAHgAdAAt
AGEAbABpAGcAbgA6AGMAZQBuAHQAZQByACcAPgA8AGEADQAKACAAIABoAHIAZQBmAD0AIgBoAHQA
dABwADoALwAvAHcAdwB3AC4AbQBhAHQAcgBpAHgAcwBjAGkAZQBuAGMAZQAuAGMAbwBtAC8AYwBn
AGkALwBwAHIAbwB0AGUAaQBuAF8AdgBpAGUAdwAuAHAAbAA/AGYAaQBsAGUAPQAuAC4AJQAyAEYA
ZABhAHQAYQAlADIARgAyADAAMQA1ADEAMgAyADQAJQAyAEYARgBUAFQAcABmAGEAVABUAG0ALgBk
AGEAdAAmAGEAbQBwADsAaABpAHQAPQA4ACYAYQBtAHAAOwBkAGIAXwBpAGQAeAA9ADEAJgBhAG0A
cAA7AHMAZQBzAHMAaQBvAG4ASQBEAD0AZwB1AGUAcwB0AF8AZwB1AGUAcwB0AHMAZQBzAHMAaQBv
AG4AIgANAAoAIAAgAHQAYQByAGcAZQB0AD0AIgBfAGIAbABhAG4AawAiAD4APABzAHAAYQBuACAA
cwB0AHkAbABlAD0AJwBtAHMAbwAtAGYAYQByAGUAYQBzAHQALQBmAG8AbgB0AC0AZgBhAG0AaQBs
AHkAOgAiAFQAaQBtAGUAcwAgAE4AZQB3ACAAUgBvAG0AYQBuACIAOwANAAoAIAAgAG0AcwBvAC0A
bgBvAC0AcAByAG8AbwBmADoAeQBlAHMAOwB0AGUAeAB0AC0AZABlAGMAbwByAGEAdABpAG8AbgA6
AG4AbwBuAGUAOwB0AGUAeAB0AC0AdQBuAGQAZQByAGwAaQBuAGUAOgBuAG8AbgBlACcAPgA8ACEA
LQAtAFsAaQBmACAAZwB0AGUAIAB2AG0AbAAgADEAXQA+ADwAdgA6AHMAaABhAHAAZQANAAoAIAAg
ACAAaQBkAD0AIgAgBDgEQQRDBD0EPgQ6BF8AeAAwADAAMgAwAF8AMQA3ACIAIABvADoAcwBwAGkA
ZAA9ACIAXwB4ADAAMAAwADAAXwBpADEAMgAwADcAIgAgAHQAeQBwAGUAPQAiACMAXwB4ADAAMAAw
ADAAXwB0ADcANQAiACAAYQBsAHQAPQAiAGgAdAB0AHAAOgAvAC8AdwB3AHcALgBtAGEAdAByAGkA
eABzAGMAaQBlAG4AYwBlAC4AYwBvAG0ALwBpAG0AYQBnAGUAcwAvAGMAeQBhAG4AXwBiAGEAbABs
AF8AdwBoAGkAdABlAC4AZwBpAGYAIgANAAoAIAAgACAAaAByAGUAZgA9ACIAaAB0AHQAcAA6AC8A
LwB3AHcAdwAuAG0AYQB0AHIAaQB4AHMAYwBpAGUAbgBjAGUALgBjAG8AbQAvAGMAZwBpAC8AcABy
AG8AdABlAGkAbgBfAHYAaQBlAHcALgBwAGwAPwBmAGkAbABlAD0ALgAuACUAMgBGAGQAYQB0AGEA
JQAyAEYAMgAwADEANQAxADIAMgA0ACUAMgBGAEYAVABUAHAAZgBhAFQAVABtAC4AZABhAHQAJgBh
AG0AcAA7AGgAaQB0AD0AOAAmAGEAbQBwADsAZABiAF8AaQBkAHgAPQAxACYAYQBtAHAAOwBzAGUA
cwBzAGkAbwBuAEkARAA9AGcAdQBlAHMAdABfAGcAdQBlAHMAdABzAGUAcwBzAGkAbwBuACIADQAK
ACAAIAAgAHQAYQByAGcAZQB0AD0AIgBfAGIAbABhAG4AawAiACAAcwB0AHkAbABlAD0AJwB3AGkA
ZAB0AGgAOgAxADIAcAB0ADsAaABlAGkAZwBoAHQAOgAxADIAcAB0ADsAdgBpAHMAaQBiAGkAbABp
AHQAeQA6AHYAaQBzAGkAYgBsAGUAOwANAAoAIAAgACAAbQBzAG8ALQB3AHIAYQBwAC0AcwB0AHkA
bABlADoAcwBxAHUAYQByAGUAJwAgAG8AOgBiAHUAdAB0AG8AbgA9ACIAdAAiAD4ADQAKACAAIAAg
ADwAdgA6AGkAbQBhAGcAZQBkAGEAdABhACAAcwByAGMAPQAiAE0AYQBzAGMAbwB0AFUAbgBpAHAA
cgBvAHQAaAB1AG0AYQBuADIANQAuAGYAaQBsAGUAcwAvAGkAbQBhAGcAZQAwADAAMwAuAGcAaQBm
ACIAIABvADoAdABpAHQAbABlAD0AIgBjAHkAYQBuAF8AYgBhAGwAbABfAHcAaABpAHQAZQAiAC8A
PgANAAoAIAAgADwALwB2ADoAcwBoAGEAcABlAD4APAAhAFsAZQBuAGQAaQBmAF0ALQAtAD4APAAh
AFsAaQBmACAAIQB2AG0AbABdAD4APABzAHAAYQBuACAAcwB0AHkAbABlAD0AJwBtAHMAbwAtAGkA
ZwBuAG8AcgBlADoAdgBnAGwAYQB5AG8AdQB0ACcAPgA8AGkAbQBnAA0ACgAgACAAYgBvAHIAZABl
AHIAPQAwACAAdwBpAGQAdABoAD0AMQA2ACAAaABlAGkAZwBoAHQAPQAxADYAIABzAHIAYwA9ACIA
TQBhAHMAYwBvAHQAVQBuAGkAcAByAG8AdABoAHUAbQBhAG4AMgA1AC4AZgBpAGwAZQBzAC8AaQBt
AGEAZwBlADAAMAAzAC4AZwBpAGYAIgANAAoAIAAgAGEAbAB0AD0AIgBoAHQAdABwADoALwAvAHcA
dwB3AC4AbQBhAHQAcgBpAHgAcwBjAGkAZQBuAGMAZQAuAGMAbwBtAC8AaQBtAGEAZwBlAHMALwBj
AHkAYQBuAF8AYgBhAGwAbABfAHcAaABpAHQAZQAuAGcAaQBmACIAIAB2ADoAcwBoAGEAcABlAHMA
PQAiACAEOARBBEMEPQQ+BDoEXwB4ADAAMAAyADAAXwAxADcAIgA+ADwALwBzAHAAYQBuAD4APAAh
AFsAZQBuAGQAaQBmAF0APgA8AC8AcwBwAGEAbgA+ADwALwBhAD4APABzAHAAYQBuAA0ACgAgACAA
cwB0AHkAbABlAD0AJwBtAHMAbwAtAGYAYQByAGUAYQBzAHQALQBmAG8AbgB0AC0AZgBhAG0AaQBs
AHkAOgAiAFQAaQBtAGUAcwAgAE4AZQB3ACAAUgBvAG0AYQBuACIAJwA+ADwAbwA6AHAAPgA8AC8A
bwA6AHAAPgA8AC8AcwBwAGEAbgA+ADwALwBwAD4ADQAKACAAIAA8AC8AdABkAD4ADQAKACAAIAA8
AHQAZAAgAHMAdAB5AGwAZQA9ACcAcABhAGQAZABpAG4AZwA6AC4ANwA1AHAAdAAgAC4ANwA1AHAA
dAAgAC4ANwA1AHAAdAAgAC4ANwA1AHAAdAAnAD4ADQAKACAAIAA8AHAAIABjAGwAYQBzAHMAPQBN
AHMAbwBOAG8AcgBtAGEAbAAgAGEAbABpAGcAbgA9AGMAZQBuAHQAZQByACAAcwB0AHkAbABlAD0A
JwB0AGUAeAB0AC0AYQBsAGkAZwBuADoAYwBlAG4AdABlAHIAJwA+ADwAYQANAAoAIAAgAGgAcgBl
AGYAPQAiAGgAdAB0AHAAOgAvAC8AdwB3AHcALgBtAGEAdAByAGkAeABzAGMAaQBlAG4AYwBlAC4A
YwBvAG0ALwBjAGcAaQAvAHAAcgBvAHQAZQBpAG4AXwB2AGkAZQB3AC4AcABsAD8AZgBpAGwAZQA9
AC4ALgAlADIARgBkAGEAdABhACUAMgBGADIAMAAxADUAMQAyADIANAAlADIARgBGAFQAVABwAGYA
YQBUAFQAbQAuAGQAYQB0ACYAYQBtAHAAOwBoAGkAdAA9ADkAJgBhAG0AcAA7AGQAYgBfAGkAZAB4
AD0AMQAmAGEAbQBwADsAcwBlAHMAcwBpAG8AbgBJAEQAPQBnAHUAZQBzAHQAXwBnAHUAZQBzAHQA
cwBlAHMAcwBpAG8AbgAiAA0ACgAgACAAdABhAHIAZwBlAHQAPQAiAF8AYgBsAGEAbgBrACIAPgA8
AHMAcABhAG4AIABzAHQAeQBsAGUAPQAnAG0AcwBvAC0AZgBhAHIAZQBhAHMAdAAtAGYAbwBuAHQA
LQBmAGEAbQBpAGwAeQA6ACIAVABpAG0AZQBzACAATgBlAHcAIABSAG8AbQBhAG4AIgA7AA0ACgAg
ACAAbQBzAG8ALQBuAG8ALQBwAHIAbwBvAGYAOgB5AGUAcwA7AHQAZQB4AHQALQBkAGUAYwBvAHIA
YQB0AGkAbwBuADoAbgBvAG4AZQA7AHQAZQB4AHQALQB1AG4AZABlAHIAbABpAG4AZQA6AG4AbwBu
AGUAJwA+ADwAIQAtAC0AWwBpAGYAIABnAHQAZQAgAHYAbQBsACAAMQBdAD4APAB2ADoAcwBoAGEA
cABlAA0ACgAgACAAIABpAGQAPQAiACAEOARBBEMEPQQ+BDoEXwB4ADAAMAAyADAAXwAxADgAIgAg
AG8AOgBzAHAAaQBkAD0AIgBfAHgAMAAwADAAMABfAGkAMQAyADAANgAiACAAdAB5AHAAZQA9ACIA
IwBfAHgAMAAwADAAMABfAHQANwA1ACIAIABhAGwAdAA9ACIAaAB0AHQAcAA6AC8ALwB3AHcAdwAu
AG0AYQB0AHIAaQB4AHMAYwBpAGUAbgBjAGUALgBjAG8AbQAvAGkAbQBhAGcAZQBzAC8AYwB5AGEA
bgBfAGIAYQBsAGwAXwB3AGgAaQB0AGUALgBnAGkAZgAiAA0ACgAgACAAIABoAHIAZQBmAD0AIgBo
AHQAdABwADoALwAvAHcAdwB3AC4AbQBhAHQAcgBpAHgAcwBjAGkAZQBuAGMAZQAuAGMAbwBtAC8A
YwBnAGkALwBwAHIAbwB0AGUAaQBuAF8AdgBpAGUAdwAuAHAAbAA/AGYAaQBsAGUAPQAuAC4AJQAy
AEYAZABhAHQAYQAlADIARgAyADAAMQA1ADEAMgAyADQAJQAyAEYARgBUAFQAcABmAGEAVABUAG0A
LgBkAGEAdAAmAGEAbQBwADsAaABpAHQAPQA5ACYAYQBtAHAAOwBkAGIAXwBpAGQAeAA9ADEAJgBh
AG0AcAA7AHMAZQBzAHMAaQBvAG4ASQBEAD0AZwB1AGUAcwB0AF8AZwB1AGUAcwB0AHMAZQBzAHMA
aQBvAG4AIgANAAoAIAAgACAAdABhAHIAZwBlAHQAPQAiAF8AYgBsAGEAbgBrACIAIABzAHQAeQBs
AGUAPQAnAHcAaQBkAHQAaAA6ADEAMgBwAHQAOwBoAGUAaQBnAGgAdAA6ADEAMgBwAHQAOwB2AGkA
cwBpAGIAaQBsAGkAdAB5ADoAdgBpAHMAaQBiAGwAZQA7AA0ACgAgACAAIABtAHMAbwAtAHcAcgBh
AHAALQBzAHQAeQBsAGUAOgBzAHEAdQBhAHIAZQAnACAAbwA6AGIAdQB0AHQAbwBuAD0AIgB0ACIA
PgANAAoAIAAgACAAPAB2ADoAaQBtAGEAZwBlAGQAYQB0AGEAIABzAHIAYwA9ACIATQBhAHMAYwBv
AHQAVQBuAGkAcAByAG8AdABoAHUAbQBhAG4AMgA1AC4AZgBpAGwAZQBzAC8AaQBtAGEAZwBlADAA
MAAzAC4AZwBpAGYAIgAgAG8AOgB0AGkAdABsAGUAPQAiAGMAeQBhAG4AXwBiAGEAbABsAF8AdwBo
AGkAdABlACIALwA+AA0ACgAgACAAPAAvAHYAOgBzAGgAYQBwAGUAPgA8ACEAWwBlAG4AZABpAGYA
XQAtAC0APgA8ACEAWwBpAGYAIAAhAHYAbQBsAF0APgA8AHMAcABhAG4AIABzAHQAeQBsAGUAPQAn
AG0AcwBvAC0AaQBnAG4AbwByAGUAOgB2AGcAbABhAHkAbwB1AHQAJwA+ADwAaQBtAGcADQAKACAA
IABiAG8AcgBkAGUAcgA9ADAAIAB3AGkAZAB0AGgAPQAxADYAIABoAGUAaQBnAGgAdAA9ADEANgAg
AHMAcgBjAD0AIgBNAGEAcwBjAG8AdABVAG4AaQBwAHIAbwB0AGgAdQBtAGEAbgAyADUALgBmAGkA
bABlAHMALwBpAG0AYQBnAGUAMAAwADMALgBnAGkAZgAiAA0ACgAgACAAYQBsAHQAPQAiAGgAdAB0
AHAAOgAvAC8AdwB3AHcALgBtAGEAdAByAGkAeABzAGMAaQBlAG4AYwBlAC4AYwBvAG0ALwBpAG0A
YQBnAGUAcwAvAGMAeQBhAG4AXwBiAGEAbABsAF8AdwBoAGkAdABlAC4AZwBpAGYAIgAgAHYAOgBz
AGgAYQBwAGUAcwA9ACIAIAQ4BEEEQwQ9BD4EOgRfAHgAMAAwADIAMABfADEAOAAiAD4APAAvAHMA
cABhAG4APgA8ACEAWwBlAG4AZABpAGYAXQA+ADwALwBzAHAAYQBuAD4APAAvAGEAPgA8AHMAcABh
AG4ADQAKACAAIABzAHQAeQBsAGUAPQAnAG0AcwBvAC0AZgBhAHIAZQBhAHMAdAAtAGYAbwBuAHQA
LQBmAGEAbQBpAGwAeQA6ACIAVABpAG0AZQBzACAATgBlAHcAIABSAG8AbQBhAG4AIgAnAD4APABv
ADoAcAA+ADwALwBvADoAcAA+ADwALwBzAHAAYQBuAD4APAAvAHAAPgANAAoAIAAgADwALwB0AGQA
PgANAAoAIAAgADwAdABkACAAcwB0AHkAbABlAD0AJwBwAGEAZABkAGkAbgBnADoALgA3ADUAcAB0
ACAALgA3ADUAcAB0ACAALgA3ADUAcAB0ACAALgA3ADUAcAB0ACcAPgANAAoAIAAgADwAcAAgAGMA
bABhAHMAcwA9AE0AcwBvAE4AbwByAG0AYQBsAD4APABzAHAAYQBuACAAcwB0AHkAbABlAD0AJwBt
AHMAbwAtAGYAYQByAGUAYQBzAHQALQBmAG8AbgB0AC0AZgBhAG0AaQBsAHkAOgAiAFQAaQBtAGUA
cwAgAE4AZQB3ACAAUgBvAG0AYQBuACIAJwA+ACYAbgBiAHMAcAA7ADwAbwA6AHAAPgA8AC8AbwA6
AHAAPgA8AC8AcwBwAGEAbgA+ADwALwBwAD4ADQAKACAAIAA8AC8AdABkAD4ADQAKACAAIAA8AHQA
ZAAgAHMAdAB5AGwAZQA9ACcAcABhAGQAZABpAG4AZwA6AC4ANwA1AHAAdAAgAC4ANwA1AHAAdAAg
AC4ANwA1AHAAdAAgAC4ANwA1AHAAdAAnAD4ADQAKACAAIAA8AHAAIABjAGwAYQBzAHMAPQBNAHMA
bwBOAG8AcgBtAGEAbAAgAGEAbABpAGcAbgA9AGMAZQBuAHQAZQByACAAcwB0AHkAbABlAD0AJwB0
AGUAeAB0AC0AYQBsAGkAZwBuADoAYwBlAG4AdABlAHIAJwA+ADwAYQANAAoAIAAgAGgAcgBlAGYA
PQAiAGgAdAB0AHAAOgAvAC8AdwB3AHcALgBtAGEAdAByAGkAeABzAGMAaQBlAG4AYwBlAC4AYwBv
AG0ALwBjAGcAaQAvAHAAcgBvAHQAZQBpAG4AXwB2AGkAZQB3AC4AcABsAD8AZgBpAGwAZQA9AC4A
LgAlADIARgBkAGEAdABhACUAMgBGADIAMAAxADUAMQAyADIANAAlADIARgBGAFQAVABwAGYAYQBU
AFQAbQAuAGQAYQB0ACYAYQBtAHAAOwBoAGkAdAA9ADEAMQAmAGEAbQBwADsAZABiAF8AaQBkAHgA
PQAxACYAYQBtAHAAOwBzAGUAcwBzAGkAbwBuAEkARAA9AGcAdQBlAHMAdABfAGcAdQBlAHMAdABz
AGUAcwBzAGkAbwBuACIADQAKACAAIAB0AGEAcgBnAGUAdAA9ACIAXwBiAGwAYQBuAGsAIgA+ADwA
cwBwAGEAbgAgAHMAdAB5AGwAZQA9ACcAbQBzAG8ALQBmAGEAcgBlAGEAcwB0AC0AZgBvAG4AdAAt
AGYAYQBtAGkAbAB5ADoAIgBUAGkAbQBlAHMAIABOAGUAdwAgAFIAbwBtAGEAbgAiADsADQAKACAA
IABtAHMAbwAtAG4AbwAtAHAAcgBvAG8AZgA6AHkAZQBzADsAdABlAHgAdAAtAGQAZQBjAG8AcgBh
AHQAaQBvAG4AOgBuAG8AbgBlADsAdABlAHgAdAAtAHUAbgBkAGUAcgBsAGkAbgBlADoAbgBvAG4A
ZQAnAD4APAAhAC0ALQBbAGkAZgAgAGcAdABlACAAdgBtAGwAIAAxAF0APgA8AHYAOgBzAGgAYQBw
AGUADQAKACAAIAAgAGkAZAA9ACIAIAQ4BEEEQwQ9BD4EOgRfAHgAMAAwADIAMABfADEAOQAiACAA
bwA6AHMAcABpAGQAPQAiAF8AeAAwADAAMAAwAF8AaQAxADIAMAA1ACIAIAB0AHkAcABlAD0AIgAj
AF8AeAAwADAAMAAwAF8AdAA3ADUAIgAgAGEAbAB0AD0AIgBoAHQAdABwADoALwAvAHcAdwB3AC4A
bQBhAHQAcgBpAHgAcwBjAGkAZQBuAGMAZQAuAGMAbwBtAC8AaQBtAGEAZwBlAHMALwBjAHkAYQBu
AF8AYgBhAGwAbABfAHcAaABpAHQAZQAuAGcAaQBmACIADQAKACAAIAAgAGgAcgBlAGYAPQAiAGgA
dAB0AHAAOgAvAC8AdwB3AHcALgBtAGEAdAByAGkAeABzAGMAaQBlAG4AYwBlAC4AYwBvAG0ALwBj
AGcAaQAvAHAAcgBvAHQAZQBpAG4AXwB2AGkAZQB3AC4AcABsAD8AZgBpAGwAZQA9AC4ALgAlADIA
RgBkAGEAdABhACUAMgBGADIAMAAxADUAMQAyADIANAAlADIARgBGAFQAVABwAGYAYQBUAFQAbQAu
AGQAYQB0ACYAYQBtAHAAOwBoAGkAdAA9ADEAMQAmAGEAbQBwADsAZABiAF8AaQBkAHgAPQAxACYA
YQBtAHAAOwBzAGUAcwBzAGkAbwBuAEkARAA9AGcAdQBlAHMAdABfAGcAdQBlAHMAdABzAGUAcwBz
AGkAbwBuACIADQAKACAAIAAgAHQAYQByAGcAZQB0AD0AIgBfAGIAbABhAG4AawAiACAAcwB0AHkA
bABlAD0AJwB3AGkAZAB0AGgAOgAxADIAcAB0ADsAaABlAGkAZwBoAHQAOgAxADIAcAB0ADsAdgBp
AHMAaQBiAGkAbABpAHQAeQA6AHYAaQBzAGkAYgBsAGUAOwANAAoAIAAgACAAbQBzAG8ALQB3AHIA
YQBwAC0AcwB0AHkAbABlADoAcwBxAHUAYQByAGUAJwAgAG8AOgBiAHUAdAB0AG8AbgA9ACIAdAAi
AD4ADQAKACAAIAAgADwAdgA6AGkAbQBhAGcAZQBkAGEAdABhACAAcwByAGMAPQAiAE0AYQBzAGMA
bwB0AFUAbgBpAHAAcgBvAHQAaAB1AG0AYQBuADIANQAuAGYAaQBsAGUAcwAvAGkAbQBhAGcAZQAw
ADAAMwAuAGcAaQBmACIAIABvADoAdABpAHQAbABlAD0AIgBjAHkAYQBuAF8AYgBhAGwAbABfAHcA
aABpAHQAZQAiAC8APgANAAoAIAAgADwALwB2ADoAcwBoAGEAcABlAD4APAAhAFsAZQBuAGQAaQBm
AF0ALQAtAD4APAAhAFsAaQBmACAAIQB2AG0AbABdAD4APABzAHAAYQBuACAAcwB0AHkAbABlAD0A
JwBtAHMAbwAtAGkAZwBuAG8AcgBlADoAdgBnAGwAYQB5AG8AdQB0ACcAPgA8AGkAbQBnAA0ACgAg
ACAAYgBvAHIAZABlAHIAPQAwACAAdwBpAGQAdABoAD0AMQA2ACAAaABlAGkAZwBoAHQAPQAxADYA
IABzAHIAYwA9ACIATQBhAHMAYwBvAHQAVQBuAGkAcAByAG8AdABoAHUAbQBhAG4AMgA1AC4AZgBp
AGwAZQBzAC8AaQBtAGEAZwBlADAAMAAzAC4AZwBpAGYAIgANAAoAIAAgAGEAbAB0AD0AIgBoAHQA
dABwADoALwAvAHcAdwB3AC4AbQBhAHQAcgBpAHgAcwBjAGkAZQBuAGMAZQAuAGMAbwBtAC8AaQBt
AGEAZwBlAHMALwBjAHkAYQBuAF8AYgBhAGwAbABfAHcAaABpAHQAZQAuAGcAaQBmACIAIAB2ADoA
cwBoAGEAcABlAHMAPQAiACAEOARBBEMEPQQ+BDoEXwB4ADAAMAAyADAAXwAxADkAIgA+ADwALwBz
AHAAYQBuAD4APAAhAFsAZQBuAGQAaQBmAF0APgA8AC8AcwBwAGEAbgA+ADwALwBhAD4APABzAHAA
YQBuAA0ACgAgACAAcwB0AHkAbABlAD0AJwBtAHMAbwAtAGYAYQByAGUAYQBzAHQALQBmAG8AbgB0
AC0AZgBhAG0AaQBsAHkAOgAiAFQAaQBtAGUAcwAgAE4AZQB3ACAAUgBvAG0AYQBuACIAJwA+ADwA
bwA6AHAAPgA8AC8AbwA6AHAAPgA8AC8AcwBwAGEAbgA+ADwALwBwAD4ADQAKACAAIAA8AC8AdABk
AD4ADQAKACAAIAA8AHQAZAAgAHMAdAB5AGwAZQA9ACcAcABhAGQAZABpAG4AZwA6AC4ANwA1AHAA
dAAgAC4ANwA1AHAAdAAgAC4ANwA1AHAAdAAgAC4ANwA1AHAAdAAnAD4ADQAKACAAIAA8AHAAIABj
AGwAYQBzAHMAPQBNAHMAbwBOAG8AcgBtAGEAbAA+ADwAcwBwAGEAbgAgAHMAdAB5AGwAZQA9ACcA
bQBzAG8ALQBmAGEAcgBlAGEAcwB0AC0AZgBvAG4AdAAtAGYAYQBtAGkAbAB5ADoAIgBUAGkAbQBl
AHMAIABOAGUAdwAgAFIAbwBtAGEAbgAiACcAPgAmAG4AYgBzAHAAOwA8AG8AOgBwAD4APAAvAG8A
OgBwAD4APAAvAHMAcABhAG4APgA8AC8AcAA+AA0ACgAgACAAPAAvAHQAZAA+AA0ACgAgACAAPAB0
AGQAIABzAHQAeQBsAGUAPQAnAHAAYQBkAGQAaQBuAGcAOgAuADcANQBwAHQAIAAuADcANQBwAHQA
IAAuADcANQBwAHQAIAAuADcANQBwAHQAJwA+AA0ACgAgACAAPABwACAAYwBsAGEAcwBzAD0ATQBz
AG8ATgBvAHIAbQBhAGwAPgA8AHMAcABhAG4AIABzAHQAeQBsAGUAPQAnAG0AcwBvAC0AZgBhAHIA
ZQBhAHMAdAAtAGYAbwBuAHQALQBmAGEAbQBpAGwAeQA6ACIAVABpAG0AZQBzACAATgBlAHcAIABS
AG8AbQBhAG4AIgAnAD4AJgBuAGIAcwBwADsAPABvADoAcAA+ADwALwBvADoAcAA+ADwALwBzAHAA
YQBuAD4APAAvAHAAPgANAAoAIAAgADwALwB0AGQAPgANAAoAIAAgADwAdABkACAAcwB0AHkAbABl
AD0AJwBwAGEAZABkAGkAbgBnADoALgA3ADUAcAB0ACAALgA3ADUAcAB0ACAALgA3ADUAcAB0ACAA
LgA3ADUAcAB0ACcAPgANAAoAIAAgADwAcAAgAGMAbABhAHMAcwA9AE0AcwBvAE4AbwByAG0AYQBs
AD4APABzAHAAYQBuACAAcwB0AHkAbABlAD0AJwBtAHMAbwAtAGYAYQByAGUAYQBzAHQALQBmAG8A
bgB0AC0AZgBhAG0AaQBsAHkAOgAiAFQAaQBtAGUAcwAgAE4AZQB3ACAAUgBvAG0AYQBuACIAJwA+
ACYAbgBiAHMAcAA7ADwAbwA6AHAAPgA8AC8AbwA6AHAAPgA8AC8AcwBwAGEAbgA+ADwALwBwAD4A
DQAKACAAIAA8AC8AdABkAD4ADQAKACAAIAA8AHQAZAAgAHMAdAB5AGwAZQA9ACcAcABhAGQAZABp
AG4AZwA6AC4ANwA1AHAAdAAgAC4ANwA1AHAAdAAgAC4ANwA1AHAAdAAgAC4ANwA1AHAAdAAnAD4A
DQAKACAAIAA8AHAAIABjAGwAYQBzAHMAPQBNAHMAbwBOAG8AcgBtAGEAbAA+ADwAcwBwAGEAbgAg
AHMAdAB5AGwAZQA9ACcAbQBzAG8ALQBmAGEAcgBlAGEAcwB0AC0AZgBvAG4AdAAtAGYAYQBtAGkA
bAB5ADoAIgBUAGkAbQBlAHMAIABOAGUAdwAgAFIAbwBtAGEAbgAiACcAPgAmAG4AYgBzAHAAOwA8
AG8AOgBwAD4APAAvAG8AOgBwAD4APAAvAHMAcABhAG4APgA8AC8AcAA+AA0ACgAgACAAPAAvAHQA
ZAA+AA0ACgAgACAAPAB0AGQAIABzAHQAeQBsAGUAPQAnAHAAYQBkAGQAaQBuAGcAOgAuADcANQBw
AHQAIAAuADcANQBwAHQAIAAuADcANQBwAHQAIAAuADcANQBwAHQAJwA+AA0ACgAgACAAPABwACAA
YwBsAGEAcwBzAD0ATQBzAG8ATgBvAHIAbQBhAGwAIABhAGwAaQBnAG4APQBjAGUAbgB0AGUAcgAg
AHMAdAB5AGwAZQA9ACcAdABlAHgAdAAtAGEAbABpAGcAbgA6AGMAZQBuAHQAZQByACcAPgA8AGEA
DQAKACAAIABoAHIAZQBmAD0AIgBoAHQAdABwADoALwAvAHcAdwB3AC4AbQBhAHQAcgBpAHgAcwBj
AGkAZQBuAGMAZQAuAGMAbwBtAC8AYwBnAGkALwBwAHIAbwB0AGUAaQBuAF8AdgBpAGUAdwAuAHAA
bAA/AGYAaQBsAGUAPQAuAC4AJQAyAEYAZABhAHQAYQAlADIARgAyADAAMQA1ADEAMgAyADQAJQAy
AEYARgBUAFQAcABmAGEAVABUAG0ALgBkAGEAdAAmAGEAbQBwADsAaABpAHQAPQAxADYAJgBhAG0A
cAA7AGQAYgBfAGkAZAB4AD0AMQAmAGEAbQBwADsAcwBlAHMAcwBpAG8AbgBJAEQAPQBnAHUAZQBz
AHQAXwBnAHUAZQBzAHQAcwBlAHMAcwBpAG8AbgAiAA0ACgAgACAAdABhAHIAZwBlAHQAPQAiAF8A
YgBsAGEAbgBrACIAPgA8AHMAcABhAG4AIABzAHQAeQBsAGUAPQAnAG0AcwBvAC0AZgBhAHIAZQBh
AHMAdAAtAGYAbwBuAHQALQBmAGEAbQBpAGwAeQA6ACIAVABpAG0AZQBzACAATgBlAHcAIABSAG8A
bQBhAG4AIgA7AA0ACgAgACAAbQBzAG8ALQBuAG8ALQBwAHIAbwBvAGYAOgB5AGUAcwA7AHQAZQB4
AHQALQBkAGUAYwBvAHIAYQB0AGkAbwBuADoAbgBvAG4AZQA7AHQAZQB4AHQALQB1AG4AZABlAHIA
bABpAG4AZQA6AG4AbwBuAGUAJwA+ADwAIQAtAC0AWwBpAGYAIABnAHQAZQAgAHYAbQBsACAAMQBd
AD4APAB2ADoAcwBoAGEAcABlAA0ACgAgACAAIABpAGQAPQAiACAEOARBBEMEPQQ+BDoEXwB4ADAA
MAAyADAAXwAyADAAIgAgAG8AOgBzAHAAaQBkAD0AIgBfAHgAMAAwADAAMABfAGkAMQAyADAANAAi
ACAAdAB5AHAAZQA9ACIAIwBfAHgAMAAwADAAMABfAHQANwA1ACIAIABhAGwAdAA9ACIAaAB0AHQA
cAA6AC8ALwB3AHcAdwAuAG0AYQB0AHIAaQB4AHMAYwBpAGUAbgBjAGUALgBjAG8AbQAvAGkAbQBh
AGcAZQBzAC8AYwB5AGEAbgBfAGIAYQBsAGwAXwB3AGgAaQB0AGUALgBnAGkAZgAiAA0ACgAgACAA
IABoAHIAZQBmAD0AIgBoAHQAdABwADoALwAvAHcAdwB3AC4AbQBhAHQAcgBpAHgAcwBjAGkAZQBu
AGMAZQAuAGMAbwBtAC8AYwBnAGkALwBwAHIAbwB0AGUAaQBuAF8AdgBpAGUAdwAuAHAAbAA/AGYA
aQBsAGUAPQAuAC4AJQAyAEYAZABhAHQAYQAlADIARgAyADAAMQA1ADEAMgAyADQAJQAyAEYARgBU
AFQAcABmAGEAVABUAG0ALgBkAGEAdAAmAGEAbQBwADsAaABpAHQAPQAxADYAJgBhAG0AcAA7AGQA
YgBfAGkAZAB4AD0AMQAmAGEAbQBwADsAcwBlAHMAcwBpAG8AbgBJAEQAPQBnAHUAZQBzAHQAXwBn
AHUAZQBzAHQAcwBlAHMAcwBpAG8AbgAiAA0ACgAgACAAIAB0AGEAcgBnAGUAdAA9ACIAXwBiAGwA
YQBuAGsAIgAgAHMAdAB5AGwAZQA9ACcAdwBpAGQAdABoADoAMQAyAHAAdAA7AGgAZQBpAGcAaAB0
ADoAMQAyAHAAdAA7AHYAaQBzAGkAYgBpAGwAaQB0AHkAOgB2AGkAcwBpAGIAbABlADsADQAKACAA
IAAgAG0AcwBvAC0AdwByAGEAcAAtAHMAdAB5AGwAZQA6AHMAcQB1AGEAcgBlACcAIABvADoAYgB1
AHQAdABvAG4APQAiAHQAIgA+AA0ACgAgACAAIAA8AHYAOgBpAG0AYQBnAGUAZABhAHQAYQAgAHMA
cgBjAD0AIgBNAGEAcwBjAG8AdABVAG4AaQBwAHIAbwB0AGgAdQBtAGEAbgAyADUALgBmAGkAbABl
AHMALwBpAG0AYQBnAGUAMAAwADMALgBnAGkAZgAiACAAbwA6AHQAaQB0AGwAZQA9ACIAYwB5AGEA
bgBfAGIAYQBsAGwAXwB3AGgAaQB0AGUAIgAvAD4ADQAKACAAIAA8AC8AdgA6AHMAaABhAHAAZQA+
ADwAIQBbAGUAbgBkAGkAZgBdAC0ALQA+ADwAIQBbAGkAZgAgACEAdgBtAGwAXQA+ADwAcwBwAGEA
bgAgAHMAdAB5AGwAZQA9ACcAbQBzAG8ALQBpAGcAbgBvAHIAZQA6AHYAZwBsAGEAeQBvAHUAdAAn
AD4APABpAG0AZwANAAoAIAAgAGIAbwByAGQAZQByAD0AMAAgAHcAaQBkAHQAaAA9ADEANgAgAGgA
ZQBpAGcAaAB0AD0AMQA2ACAAcwByAGMAPQAiAE0AYQBzAGMAbwB0AFUAbgBpAHAAcgBvAHQAaAB1
AG0AYQBuADIANQAuAGYAaQBsAGUAcwAvAGkAbQBhAGcAZQAwADAAMwAuAGcAaQBmACIADQAKACAA
IABhAGwAdAA9ACIAaAB0AHQAcAA6AC8ALwB3AHcAdwAuAG0AYQB0AHIAaQB4AHMAYwBpAGUAbgBj
AGUALgBjAG8AbQAvAGkAbQBhAGcAZQBzAC8AYwB5AGEAbgBfAGIAYQBsAGwAXwB3AGgAaQB0AGUA
LgBnAGkAZgAiACAAdgA6AHMAaABhAHAAZQBzAD0AIgAgBDgEQQRDBD0EPgQ6BF8AeAAwADAAMgAw
AF8AMgAwACIAPgA8AC8AcwBwAGEAbgA+ADwAIQBbAGUAbgBkAGkAZgBdAD4APAAvAHMAcABhAG4A
PgA8AC8AYQA+ADwAcwBwAGEAbgANAAoAIAAgAHMAdAB5AGwAZQA9ACcAbQBzAG8ALQBmAGEAcgBl
AGEAcwB0AC0AZgBvAG4AdAAtAGYAYQBtAGkAbAB5ADoAIgBUAGkAbQBlAHMAIABOAGUAdwAgAFIA
bwBtAGEAbgAiACcAPgA8AG8AOgBwAD4APAAvAG8AOgBwAD4APAAvAHMAcABhAG4APgA8AC8AcAA+
AA0ACgAgACAAPAAvAHQAZAA+AA0ACgAgACAAPAB0AGQAIABzAHQAeQBsAGUAPQAnAHAAYQBkAGQA
aQBuAGcAOgAuADcANQBwAHQAIAAuADcANQBwAHQAIAAuADcANQBwAHQAIAAuADcANQBwAHQAJwA+
AA0ACgAgACAAPABwACAAYwBsAGEAcwBzAD0ATQBzAG8ATgBvAHIAbQBhAGwAPgA8AHMAcABhAG4A
IABzAHQAeQBsAGUAPQAnAG0AcwBvAC0AZgBhAHIAZQBhAHMAdAAtAGYAbwBuAHQALQBmAGEAbQBp
AGwAeQA6ACIAVABpAG0AZQBzACAATgBlAHcAIABSAG8AbQBhAG4AIgAnAD4AJgBuAGIAcwBwADsA
PABvADoAcAA+ADwALwBvADoAcAA+ADwALwBzAHAAYQBuAD4APAAvAHAAPgANAAoAIAAgADwALwB0
AGQAPgANAAoAIAAgADwAdABkACAAcwB0AHkAbABlAD0AJwBwAGEAZABkAGkAbgBnADoALgA3ADUA
cAB0ACAALgA3ADUAcAB0ACAALgA3ADUAcAB0ACAALgA3ADUAcAB0ACcAPgANAAoAIAAgADwAcAAg
AGMAbABhAHMAcwA9AE0AcwBvAE4AbwByAG0AYQBsAD4APABzAHAAYQBuACAAcwB0AHkAbABlAD0A
JwBtAHMAbwAtAGYAYQByAGUAYQBzAHQALQBmAG8AbgB0AC0AZgBhAG0AaQBsAHkAOgAiAFQAaQBt
AGUAcwAgAE4AZQB3ACAAUgBvAG0AYQBuACIAJwA+ACYAbgBiAHMAcAA7ADwAbwA6AHAAPgA8AC8A
bwA6AHAAPgA8AC8AcwBwAGEAbgA+ADwALwBwAD4ADQAKACAAIAA8AC8AdABkAD4ADQAKACAAIAA8
AHQAZAAgAHMAdAB5AGwAZQA9ACcAcABhAGQAZABpAG4AZwA6AC4ANwA1AHAAdAAgAC4ANwA1AHAA
dAAgAC4ANwA1AHAAdAAgAC4ANwA1AHAAdAAnAD4ADQAKACAAIAA8AHAAIABjAGwAYQBzAHMAPQBN
AHMAbwBOAG8AcgBtAGEAbAA+ADwAcwBwAGEAbgAgAHMAdAB5AGwAZQA9ACcAbQBzAG8ALQBmAGEA
cgBlAGEAcwB0AC0AZgBvAG4AdAAtAGYAYQBtAGkAbAB5ADoAIgBUAGkAbQBlAHMAIABOAGUAdwAg
AFIAbwBtAGEAbgAiACcAPgAmAG4AYgBzAHAAOwA8AG8AOgBwAD4APAAvAG8AOgBwAD4APAAvAHMA
cABhAG4APgA8AC8AcAA+AA0ACgAgACAAPAAvAHQAZAA+AA0ACgAgACAAPAB0AGQAIABzAHQAeQBs
AGUAPQAnAHAAYQBkAGQAaQBuAGcAOgAuADcANQBwAHQAIAAuADcANQBwAHQAIAAuADcANQBwAHQA
IAAuADcANQBwAHQAJwA+AA0ACgAgACAAPABwACAAYwBsAGEAcwBzAD0ATQBzAG8ATgBvAHIAbQBh
AGwAPgA8AHMAcABhAG4AIABzAHQAeQBsAGUAPQAnAG0AcwBvAC0AZgBhAHIAZQBhAHMAdAAtAGYA
bwBuAHQALQBmAGEAbQBpAGwAeQA6ACIAVABpAG0AZQBzACAATgBlAHcAIABSAG8AbQBhAG4AIgAn
AD4AJgBuAGIAcwBwADsAPABvADoAcAA+ADwALwBvADoAcAA+ADwALwBzAHAAYQBuAD4APAAvAHAA
PgANAAoAIAAgADwALwB0AGQAPgANAAoAIAAgADwAdABkACAAcwB0AHkAbABlAD0AJwBwAGEAZABk
AGkAbgBnADoALgA3ADUAcAB0ACAALgA3ADUAcAB0ACAALgA3ADUAcAB0ACAALgA3ADUAcAB0ACcA
PgANAAoAIAAgADwAcAAgAGMAbABhAHMAcwA9AE0AcwBvAE4AbwByAG0AYQBsACAAYQBsAGkAZwBu
AD0AYwBlAG4AdABlAHIAIABzAHQAeQBsAGUAPQAnAHQAZQB4AHQALQBhAGwAaQBnAG4AOgBjAGUA
bgB0AGUAcgAnAD4APABhAA0ACgAgACAAaAByAGUAZgA9ACIAaAB0AHQAcAA6AC8ALwB3AHcAdwAu
AG0AYQB0AHIAaQB4AHMAYwBpAGUAbgBjAGUALgBjAG8AbQAvAGMAZwBpAC8AcAByAG8AdABlAGkA
bgBfAHYAaQBlAHcALgBwAGwAPwBmAGkAbABlAD0ALgAuACUAMgBGAGQAYQB0AGEAJQAyAEYAMgAw
ADEANQAxADIAMgA0ACUAMgBGAEYAVABUAHAAZgBhAFQAVABtAC4AZABhAHQAJgBhAG0AcAA7AGgA
aQB0AD0AMgAxACYAYQBtAHAAOwBkAGIAXwBpAGQAeAA9ADEAJgBhAG0AcAA7AHMAZQBzAHMAaQBv
AG4ASQBEAD0AZwB1AGUAcwB0AF8AZwB1AGUAcwB0AHMAZQBzAHMAaQBvAG4AIgANAAoAIAAgAHQA
YQByAGcAZQB0AD0AIgBfAGIAbABhAG4AawAiAD4APABzAHAAYQBuACAAcwB0AHkAbABlAD0AJwBt
AHMAbwAtAGYAYQByAGUAYQBzAHQALQBmAG8AbgB0AC0AZgBhAG0AaQBsAHkAOgAiAFQAaQBtAGUA
cwAgAE4AZQB3ACAAUgBvAG0AYQBuACIAOwANAAoAIAAgAG0AcwBvAC0AbgBvAC0AcAByAG8AbwBm
ADoAeQBlAHMAOwB0AGUAeAB0AC0AZABlAGMAbwByAGEAdABpAG8AbgA6AG4AbwBuAGUAOwB0AGUA
eAB0AC0AdQBuAGQAZQByAGwAaQBuAGUAOgBuAG8AbgBlACcAPgA8ACEALQAtAFsAaQBmACAAZwB0
AGUAIAB2AG0AbAAgADEAXQA+ADwAdgA6AHMAaABhAHAAZQANAAoAIAAgACAAaQBkAD0AIgAgBDgE
QQRDBD0EPgQ6BF8AeAAwADAAMgAwAF8AMgAxACIAIABvADoAcwBwAGkAZAA9ACIAXwB4ADAAMAAw
ADAAXwBpADEAMgAwADMAIgAgAHQAeQBwAGUAPQAiACMAXwB4ADAAMAAwADAAXwB0ADcANQAiACAA
YQBsAHQAPQAiAGgAdAB0AHAAOgAvAC8AdwB3AHcALgBtAGEAdAByAGkAeABzAGMAaQBlAG4AYwBl
AC4AYwBvAG0ALwBpAG0AYQBnAGUAcwAvAGMAeQBhAG4AXwBiAGEAbABsAF8AdwBoAGkAdABlAC4A
ZwBpAGYAIgANAAoAIAAgACAAaAByAGUAZgA9ACIAaAB0AHQAcAA6AC8ALwB3AHcAdwAuAG0AYQB0
AHIAaQB4AHMAYwBpAGUAbgBjAGUALgBjAG8AbQAvAGMAZwBpAC8AcAByAG8AdABlAGkAbgBfAHYA
aQBlAHcALgBwAGwAPwBmAGkAbABlAD0ALgAuACUAMgBGAGQAYQB0AGEAJQAyAEYAMgAwADEANQAx
ADIAMgA0ACUAMgBGAEYAVABUAHAAZgBhAFQAVABtAC4AZABhAHQAJgBhAG0AcAA7AGgAaQB0AD0A
MgAxACYAYQBtAHAAOwBkAGIAXwBpAGQAeAA9ADEAJgBhAG0AcAA7AHMAZQBzAHMAaQBvAG4ASQBE
AD0AZwB1AGUAcwB0AF8AZwB1AGUAcwB0AHMAZQBzAHMAaQBvAG4AIgANAAoAIAAgACAAdABhAHIA
ZwBlAHQAPQAiAF8AYgBsAGEAbgBrACIAIABzAHQAeQBsAGUAPQAnAHcAaQBkAHQAaAA6ADEAMgBw
AHQAOwBoAGUAaQBnAGgAdAA6ADEAMgBwAHQAOwB2AGkAcwBpAGIAaQBsAGkAdAB5ADoAdgBpAHMA
aQBiAGwAZQA7AA0ACgAgACAAIABtAHMAbwAtAHcAcgBhAHAALQBzAHQAeQBsAGUAOgBzAHEAdQBh
AHIAZQAnACAAbwA6AGIAdQB0AHQAbwBuAD0AIgB0ACIAPgANAAoAIAAgACAAPAB2ADoAaQBtAGEA
ZwBlAGQAYQB0AGEAIABzAHIAYwA9ACIATQBhAHMAYwBvAHQAVQBuAGkAcAByAG8AdABoAHUAbQBh
AG4AMgA1AC4AZgBpAGwAZQBzAC8AaQBtAGEAZwBlADAAMAAzAC4AZwBpAGYAIgAgAG8AOgB0AGkA
dABsAGUAPQAiAGMAeQBhAG4AXwBiAGEAbABsAF8AdwBoAGkAdABlACIALwA+AA0ACgAgACAAPAAv
AHYAOgBzAGgAYQBwAGUAPgA8ACEAWwBlAG4AZABpAGYAXQAtAC0APgA8ACEAWwBpAGYAIAAhAHYA
bQBsAF0APgA8AHMAcABhAG4AIABzAHQAeQBsAGUAPQAnAG0AcwBvAC0AaQBnAG4AbwByAGUAOgB2
AGcAbABhAHkAbwB1AHQAJwA+ADwAaQBtAGcADQAKACAAIABiAG8AcgBkAGUAcgA9ADAAIAB3AGkA
ZAB0AGgAPQAxADYAIABoAGUAaQBnAGgAdAA9ADEANgAgAHMAcgBjAD0AIgBNAGEAcwBjAG8AdABV
AG4AaQBwAHIAbwB0AGgAdQBtAGEAbgAyADUALgBmAGkAbABlAHMALwBpAG0AYQBnAGUAMAAwADMA
LgBnAGkAZgAiAA0ACgAgACAAYQBsAHQAPQAiAGgAdAB0AHAAOgAvAC8AdwB3AHcALgBtAGEAdABy
AGkAeABzAGMAaQBlAG4AYwBlAC4AYwBvAG0ALwBpAG0AYQBnAGUAcwAvAGMAeQBhAG4AXwBiAGEA
bABsAF8AdwBoAGkAdABlAC4AZwBpAGYAIgAgAHYAOgBzAGgAYQBwAGUAcwA9ACIAIAQ4BEEEQwQ9
BD4EOgRfAHgAMAAwADIAMABfADIAMQAiAD4APAAvAHMAcABhAG4APgA8ACEAWwBlAG4AZABpAGYA
XQA+ADwALwBzAHAAYQBuAD4APAAvAGEAPgA8AHMAcABhAG4ADQAKACAAIABzAHQAeQBsAGUAPQAn
AG0AcwBvAC0AZgBhAHIAZQBhAHMAdAAtAGYAbwBuAHQALQBmAGEAbQBpAGwAeQA6ACIAVABpAG0A
ZQBzACAATgBlAHcAIABSAG8AbQBhAG4AIgAnAD4APABvADoAcAA+ADwALwBvADoAcAA+ADwALwBz
AHAAYQBuAD4APAAvAHAAPgANAAoAIAAgADwALwB0AGQAPgANAAoAIAAgADwAdABkACAAcwB0AHkA
bABlAD0AJwBwAGEAZABkAGkAbgBnADoALgA3ADUAcAB0ACAALgA3ADUAcAB0ACAALgA3ADUAcAB0
ACAALgA3ADUAcAB0ACcAPgANAAoAIAAgADwAcAAgAGMAbABhAHMAcwA9AE0AcwBvAE4AbwByAG0A
YQBsAD4APABzAHAAYQBuACAAcwB0AHkAbABlAD0AJwBtAHMAbwAtAGYAYQByAGUAYQBzAHQALQBm
AG8AbgB0AC0AZgBhAG0AaQBsAHkAOgAiAFQAaQBtAGUAcwAgAE4AZQB3ACAAUgBvAG0AYQBuACIA
JwA+ACYAbgBiAHMAcAA7ADwAbwA6AHAAPgA8AC8AbwA6AHAAPgA8AC8AcwBwAGEAbgA+ADwALwBw
AD4ADQAKACAAIAA8AC8AdABkAD4ADQAKACAAIAA8AHQAZAAgAHMAdAB5AGwAZQA9ACcAcABhAGQA
ZABpAG4AZwA6AC4ANwA1AHAAdAAgAC4ANwA1AHAAdAAgAC4ANwA1AHAAdAAgAC4ANwA1AHAAdAAn
AD4ADQAKACAAIAA8AHAAIABjAGwAYQBzAHMAPQBNAHMAbwBOAG8AcgBtAGEAbAAgAGEAbABpAGcA
bgA9AGMAZQBuAHQAZQByACAAcwB0AHkAbABlAD0AJwB0AGUAeAB0AC0AYQBsAGkAZwBuADoAYwBl
AG4AdABlAHIAJwA+ADwAYQANAAoAIAAgAGgAcgBlAGYAPQAiAGgAdAB0AHAAOgAvAC8AdwB3AHcA
LgBtAGEAdAByAGkAeABzAGMAaQBlAG4AYwBlAC4AYwBvAG0ALwBjAGcAaQAvAHAAcgBvAHQAZQBp
AG4AXwB2AGkAZQB3AC4AcABsAD8AZgBpAGwAZQA9AC4ALgAlADIARgBkAGEAdABhACUAMgBGADIA
MAAxADUAMQAyADIANAAlADIARgBGAFQAVABwAGYAYQBUAFQAbQAuAGQAYQB0ACYAYQBtAHAAOwBo
AGkAdAA9ADIAMwAmAGEAbQBwADsAZABiAF8AaQBkAHgAPQAxACYAYQBtAHAAOwBzAGUAcwBzAGkA
bwBuAEkARAA9AGcAdQBlAHMAdABfAGcAdQBlAHMAdABzAGUAcwBzAGkAbwBuACIADQAKACAAIAB0
AGEAcgBnAGUAdAA9ACIAXwBiAGwAYQBuAGsAIgA+ADwAcwBwAGEAbgAgAHMAdAB5AGwAZQA9ACcA
bQBzAG8ALQBmAGEAcgBlAGEAcwB0AC0AZgBvAG4AdAAtAGYAYQBtAGkAbAB5ADoAIgBUAGkAbQBl
AHMAIABOAGUAdwAgAFIAbwBtAGEAbgAiADsADQAKACAAIABtAHMAbwAtAG4AbwAtAHAAcgBvAG8A
ZgA6AHkAZQBzADsAdABlAHgAdAAtAGQAZQBjAG8AcgBhAHQAaQBvAG4AOgBuAG8AbgBlADsAdABl
AHgAdAAtAHUAbgBkAGUAcgBsAGkAbgBlADoAbgBvAG4AZQAnAD4APAAhAC0ALQBbAGkAZgAgAGcA
dABlACAAdgBtAGwAIAAxAF0APgA8AHYAOgBzAGgAYQBwAGUADQAKACAAIAAgAGkAZAA9ACIAIAQ4
BEEEQwQ9BD4EOgRfAHgAMAAwADIAMABfADIAMgAiACAAbwA6AHMAcABpAGQAPQAiAF8AeAAwADAA
MAAwAF8AaQAxADIAMAAyACIAIAB0AHkAcABlAD0AIgAjAF8AeAAwADAAMAAwAF8AdAA3ADUAIgAg
AGEAbAB0AD0AIgBoAHQAdABwADoALwAvAHcAdwB3AC4AbQBhAHQAcgBpAHgAcwBjAGkAZQBuAGMA
ZQAuAGMAbwBtAC8AaQBtAGEAZwBlAHMALwBjAHkAYQBuAF8AYgBhAGwAbABfAHcAaABpAHQAZQAu
AGcAaQBmACIADQAKACAAIAAgAGgAcgBlAGYAPQAiAGgAdAB0AHAAOgAvAC8AdwB3AHcALgBtAGEA
dAByAGkAeABzAGMAaQBlAG4AYwBlAC4AYwBvAG0ALwBjAGcAaQAvAHAAcgBvAHQAZQBpAG4AXwB2
AGkAZQB3AC4AcABsAD8AZgBpAGwAZQA9AC4ALgAlADIARgBkAGEAdABhACUAMgBGADIAMAAxADUA
MQAyADIANAAlADIARgBGAFQAVABwAGYAYQBUAFQAbQAuAGQAYQB0ACYAYQBtAHAAOwBoAGkAdAA9
ADIAMwAmAGEAbQBwADsAZABiAF8AaQBkAHgAPQAxACYAYQBtAHAAOwBzAGUAcwBzAGkAbwBuAEkA
RAA9AGcAdQBlAHMAdABfAGcAdQBlAHMAdABzAGUAcwBzAGkAbwBuACIADQAKACAAIAAgAHQAYQBy
AGcAZQB0AD0AIgBfAGIAbABhAG4AawAiACAAcwB0AHkAbABlAD0AJwB3AGkAZAB0AGgAOgAxADIA
cAB0ADsAaABlAGkAZwBoAHQAOgAxADIAcAB0ADsAdgBpAHMAaQBiAGkAbABpAHQAeQA6AHYAaQBz
AGkAYgBsAGUAOwANAAoAIAAgACAAbQBzAG8ALQB3AHIAYQBwAC0AcwB0AHkAbABlADoAcwBxAHUA
YQByAGUAJwAgAG8AOgBiAHUAdAB0AG8AbgA9ACIAdAAiAD4ADQAKACAAIAAgADwAdgA6AGkAbQBh
AGcAZQBkAGEAdABhACAAcwByAGMAPQAiAE0AYQBzAGMAbwB0AFUAbgBpAHAAcgBvAHQAaAB1AG0A
YQBuADIANQAuAGYAaQBsAGUAcwAvAGkAbQBhAGcAZQAwADAAMwAuAGcAaQBmACIAIABvADoAdABp
AHQAbABlAD0AIgBjAHkAYQBuAF8AYgBhAGwAbABfAHcAaABpAHQAZQAiAC8APgANAAoAIAAgADwA
LwB2ADoAcwBoAGEAcABlAD4APAAhAFsAZQBuAGQAaQBmAF0ALQAtAD4APAAhAFsAaQBmACAAIQB2
AG0AbABdAD4APABzAHAAYQBuACAAcwB0AHkAbABlAD0AJwBtAHMAbwAtAGkAZwBuAG8AcgBlADoA
dgBnAGwAYQB5AG8AdQB0ACcAPgA8AGkAbQBnAA0ACgAgACAAYgBvAHIAZABlAHIAPQAwACAAdwBp
AGQAdABoAD0AMQA2ACAAaABlAGkAZwBoAHQAPQAxADYAIABzAHIAYwA9ACIATQBhAHMAYwBvAHQA
VQBuAGkAcAByAG8AdABoAHUAbQBhAG4AMgA1AC4AZgBpAGwAZQBzAC8AaQBtAGEAZwBlADAAMAAz
AC4AZwBpAGYAIgANAAoAIAAgAGEAbAB0AD0AIgBoAHQAdABwADoALwAvAHcAdwB3AC4AbQBhAHQA
cgBpAHgAcwBjAGkAZQBuAGMAZQAuAGMAbwBtAC8AaQBtAGEAZwBlAHMALwBjAHkAYQBuAF8AYgBh
AGwAbABfAHcAaABpAHQAZQAuAGcAaQBmACIAIAB2ADoAcwBoAGEAcABlAHMAPQAiACAEOARBBEME
PQQ+BDoEXwB4ADAAMAAyADAAXwAyADIAIgA+ADwALwBzAHAAYQBuAD4APAAhAFsAZQBuAGQAaQBm
AF0APgA8AC8AcwBwAGEAbgA+ADwALwBhAD4APABzAHAAYQBuAA0ACgAgACAAcwB0AHkAbABlAD0A
JwBtAHMAbwAtAGYAYQByAGUAYQBzAHQALQBmAG8AbgB0AC0AZgBhAG0AaQBsAHkAOgAiAFQAaQBt
AGUAcwAgAE4AZQB3ACAAUgBvAG0AYQBuACIAJwA+ADwAbwA6AHAAPgA8AC8AbwA6AHAAPgA8AC8A
cwBwAGEAbgA+ADwALwBwAD4ADQAKACAAIAA8AC8AdABkAD4ADQAKACAAIAA8AHQAZAAgAHMAdAB5
AGwAZQA9ACcAcABhAGQAZABpAG4AZwA6AC4ANwA1AHAAdAAgAC4ANwA1AHAAdAAgAC4ANwA1AHAA
dAAgAC4ANwA1AHAAdAAnAD4ADQAKACAAIAA8AHAAIABjAGwAYQBzAHMAPQBNAHMAbwBOAG8AcgBt
AGEAbAA+ADwAcwBwAGEAbgAgAHMAdAB5AGwAZQA9ACcAbQBzAG8ALQBmAGEAcgBlAGEAcwB0AC0A
ZgBvAG4AdAAtAGYAYQBtAGkAbAB5ADoAIgBUAGkAbQBlAHMAIABOAGUAdwAgAFIAbwBtAGEAbgAi
ACcAPgAmAG4AYgBzAHAAOwA8AG8AOgBwAD4APAAvAG8AOgBwAD4APAAvAHMAcABhAG4APgA8AC8A
cAA+AA0ACgAgACAAPAAvAHQAZAA+AA0ACgAgACAAPAB0AGQAIABzAHQAeQBsAGUAPQAnAHAAYQBk
AGQAaQBuAGcAOgAuADcANQBwAHQAIAAuADcANQBwAHQAIAAuADcANQBwAHQAIAAuADcANQBwAHQA
JwA+AA0ACgAgACAAPABwACAAYwBsAGEAcwBzAD0ATQBzAG8ATgBvAHIAbQBhAGwAPgA8AHMAcABh
AG4AIABzAHQAeQBsAGUAPQAnAG0AcwBvAC0AZgBhAHIAZQBhAHMAdAAtAGYAbwBuAHQALQBmAGEA
bQBpAGwAeQA6ACIAVABpAG0AZQBzACAATgBlAHcAIABSAG8AbQBhAG4AIgAnAD4AJgBuAGIAcwBw
ADsAPABvADoAcAA+ADwALwBvADoAcAA+ADwALwBzAHAAYQBuAD4APAAvAHAAPgANAAoAIAAgADwA
LwB0AGQAPgANAAoAIAAgADwAdABkACAAcwB0AHkAbABlAD0AJwBwAGEAZABkAGkAbgBnADoALgA3
ADUAcAB0ACAALgA3ADUAcAB0ACAALgA3ADUAcAB0ACAALgA3ADUAcAB0ACcAPgANAAoAIAAgADwA
cAAgAGMAbABhAHMAcwA9AE0AcwBvAE4AbwByAG0AYQBsAD4APABzAHAAYQBuACAAcwB0AHkAbABl
AD0AJwBtAHMAbwAtAGYAYQByAGUAYQBzAHQALQBmAG8AbgB0AC0AZgBhAG0AaQBsAHkAOgAiAFQA
aQBtAGUAcwAgAE4AZQB3ACAAUgBvAG0AYQBuACIAJwA+ACYAbgBiAHMAcAA7ADwAbwA6AHAAPgA8
AC8AbwA6AHAAPgA8AC8AcwBwAGEAbgA+ADwALwBwAD4ADQAKACAAIAA8AC8AdABkAD4ADQAKACAA
IAA8AHQAZAAgAHMAdAB5AGwAZQA9ACcAcABhAGQAZABpAG4AZwA6AC4ANwA1AHAAdAAgAC4ANwA1
AHAAdAAgAC4ANwA1AHAAdAAgAC4ANwA1AHAAdAAnAD4ADQAKACAAIAA8AHAAIABjAGwAYQBzAHMA
PQBNAHMAbwBOAG8AcgBtAGEAbAA+ADwAcwBwAGEAbgAgAHMAdAB5AGwAZQA9ACcAbQBzAG8ALQBm
AGEAcgBlAGEAcwB0AC0AZgBvAG4AdAAtAGYAYQBtAGkAbAB5ADoAIgBUAGkAbQBlAHMAIABOAGUA
dwAgAFIAbwBtAGEAbgAiACcAPgAmAG4AYgBzAHAAOwA8AG8AOgBwAD4APAAvAG8AOgBwAD4APAAv
AHMAcABhAG4APgA8AC8AcAA+AA0ACgAgACAAPAAvAHQAZAA+AA0ACgAgACAAPAB0AGQAIABzAHQA
eQBsAGUAPQAnAHAAYQBkAGQAaQBuAGcAOgAuADcANQBwAHQAIAAuADcANQBwAHQAIAAuADcANQBw
AHQAIAAuADcANQBwAHQAJwA+AA0ACgAgACAAPABwACAAYwBsAGEAcwBzAD0ATQBzAG8ATgBvAHIA
bQBhAGwAPgA8AHMAcABhAG4AIABzAHQAeQBsAGUAPQAnAG0AcwBvAC0AZgBhAHIAZQBhAHMAdAAt
AGYAbwBuAHQALQBmAGEAbQBpAGwAeQA6ACIAVABpAG0AZQBzACAATgBlAHcAIABSAG8AbQBhAG4A
IgAnAD4AJgBuAGIAcwBwADsAPABvADoAcAA+ADwALwBvADoAcAA+ADwALwBzAHAAYQBuAD4APAAv
AHAAPgANAAoAIAAgADwALwB0AGQAPgANAAoAIAAgADwAdABkACAAcwB0AHkAbABlAD0AJwBwAGEA
ZABkAGkAbgBnADoALgA3ADUAcAB0ACAALgA3ADUAcAB0ACAALgA3ADUAcAB0ACAALgA3ADUAcAB0
ACcAPgANAAoAIAAgADwAcAAgAGMAbABhAHMAcwA9AE0AcwBvAE4AbwByAG0AYQBsACAAYQBsAGkA
ZwBuAD0AYwBlAG4AdABlAHIAIABzAHQAeQBsAGUAPQAnAHQAZQB4AHQALQBhAGwAaQBnAG4AOgBj
AGUAbgB0AGUAcgAnAD4APABhAA0ACgAgACAAaAByAGUAZgA9ACIAaAB0AHQAcAA6AC8ALwB3AHcA
dwAuAG0AYQB0AHIAaQB4AHMAYwBpAGUAbgBjAGUALgBjAG8AbQAvAGMAZwBpAC8AcAByAG8AdABl
AGkAbgBfAHYAaQBlAHcALgBwAGwAPwBmAGkAbABlAD0ALgAuACUAMgBGAGQAYQB0AGEAJQAyAEYA
MgAwADEANQAxADIAMgA0ACUAMgBGAEYAVABUAHAAZgBhAFQAVABtAC4AZABhAHQAJgBhAG0AcAA7
AGgAaQB0AD0AMgA5ACYAYQBtAHAAOwBkAGIAXwBpAGQAeAA9ADEAJgBhAG0AcAA7AHMAZQBzAHMA
aQBvAG4ASQBEAD0AZwB1AGUAcwB0AF8AZwB1AGUAcwB0AHMAZQBzAHMAaQBvAG4AIgANAAoAIAAg
AHQAYQByAGcAZQB0AD0AIgBfAGIAbABhAG4AawAiAD4APABzAHAAYQBuACAAcwB0AHkAbABlAD0A
JwBtAHMAbwAtAGYAYQByAGUAYQBzAHQALQBmAG8AbgB0AC0AZgBhAG0AaQBsAHkAOgAiAFQAaQBt
AGUAcwAgAE4AZQB3ACAAUgBvAG0AYQBuACIAOwANAAoAIAAgAG0AcwBvAC0AbgBvAC0AcAByAG8A
bwBmADoAeQBlAHMAOwB0AGUAeAB0AC0AZABlAGMAbwByAGEAdABpAG8AbgA6AG4AbwBuAGUAOwB0
AGUAeAB0AC0AdQBuAGQAZQByAGwAaQBuAGUAOgBuAG8AbgBlACcAPgA8ACEALQAtAFsAaQBmACAA
ZwB0AGUAIAB2AG0AbAAgADEAXQA+ADwAdgA6AHMAaABhAHAAZQANAAoAIAAgACAAaQBkAD0AIgAg
BDgEQQRDBD0EPgQ6BF8AeAAwADAAMgAwAF8AMgAzACIAIABvADoAcwBwAGkAZAA9ACIAXwB4ADAA
MAAwADAAXwBpADEAMgAwADEAIgAgAHQAeQBwAGUAPQAiACMAXwB4ADAAMAAwADAAXwB0ADcANQAi
ACAAYQBsAHQAPQAiAGgAdAB0AHAAOgAvAC8AdwB3AHcALgBtAGEAdAByAGkAeABzAGMAaQBlAG4A
YwBlAC4AYwBvAG0ALwBpAG0AYQBnAGUAcwAvAGMAeQBhAG4AXwBiAGEAbABsAF8AdwBoAGkAdABl
AC4AZwBpAGYAIgANAAoAIAAgACAAaAByAGUAZgA9ACIAaAB0AHQAcAA6AC8ALwB3AHcAdwAuAG0A
YQB0AHIAaQB4AHMAYwBpAGUAbgBjAGUALgBjAG8AbQAvAGMAZwBpAC8AcAByAG8AdABlAGkAbgBf
AHYAaQBlAHcALgBwAGwAPwBmAGkAbABlAD0ALgAuACUAMgBGAGQAYQB0AGEAJQAyAEYAMgAwADEA
NQAxADIAMgA0ACUAMgBGAEYAVABUAHAAZgBhAFQAVABtAC4AZABhAHQAJgBhAG0AcAA7AGgAaQB0
AD0AMgA5ACYAYQBtAHAAOwBkAGIAXwBpAGQAeAA9ADEAJgBhAG0AcAA7AHMAZQBzAHMAaQBvAG4A
SQBEAD0AZwB1AGUAcwB0AF8AZwB1AGUAcwB0AHMAZQBzAHMAaQBvAG4AIgANAAoAIAAgACAAdABh
AHIAZwBlAHQAPQAiAF8AYgBsAGEAbgBrACIAIABzAHQAeQBsAGUAPQAnAHcAaQBkAHQAaAA6ADEA
MgBwAHQAOwBoAGUAaQBnAGgAdAA6ADEAMgBwAHQAOwB2AGkAcwBpAGIAaQBsAGkAdAB5ADoAdgBp
AHMAaQBiAGwAZQA7AA0ACgAgACAAIABtAHMAbwAtAHcAcgBhAHAALQBzAHQAeQBsAGUAOgBzAHEA
dQBhAHIAZQAnACAAbwA6AGIAdQB0AHQAbwBuAD0AIgB0ACIAPgANAAoAIAAgACAAPAB2ADoAaQBt
AGEAZwBlAGQAYQB0AGEAIABzAHIAYwA9ACIATQBhAHMAYwBvAHQAVQBuAGkAcAByAG8AdABoAHUA
bQBhAG4AMgA1AC4AZgBpAGwAZQBzAC8AaQBtAGEAZwBlADAAMAAzAC4AZwBpAGYAIgAgAG8AOgB0
AGkAdABsAGUAPQAiAGMAeQBhAG4AXwBiAGEAbABsAF8AdwBoAGkAdABlACIALwA+AA0ACgAgACAA
PAAvAHYAOgBzAGgAYQBwAGUAPgA8ACEAWwBlAG4AZABpAGYAXQAtAC0APgA8ACEAWwBpAGYAIAAh
AHYAbQBsAF0APgA8AHMAcABhAG4AIABzAHQAeQBsAGUAPQAnAG0AcwBvAC0AaQBnAG4AbwByAGUA
OgB2AGcAbABhAHkAbwB1AHQAJwA+ADwAaQBtAGcADQAKACAAIABiAG8AcgBkAGUAcgA9ADAAIAB3
AGkAZAB0AGgAPQAxADYAIABoAGUAaQBnAGgAdAA9ADEANgAgAHMAcgBjAD0AIgBNAGEAcwBjAG8A
dABVAG4AaQBwAHIAbwB0AGgAdQBtAGEAbgAyADUALgBmAGkAbABlAHMALwBpAG0AYQBnAGUAMAAw
ADMALgBnAGkAZgAiAA0ACgAgACAAYQBsAHQAPQAiAGgAdAB0AHAAOgAvAC8AdwB3AHcALgBtAGEA
dAByAGkAeABzAGMAaQBlAG4AYwBlAC4AYwBvAG0ALwBpAG0AYQBnAGUAcwAvAGMAeQBhAG4AXwBi
AGEAbABsAF8AdwBoAGkAdABlAC4AZwBpAGYAIgAgAHYAOgBzAGgAYQBwAGUAcwA9ACIAIAQ4BEEE
QwQ9BD4EOgRfAHgAMAAwADIAMABfADIAMwAiAD4APAAvAHMAcABhAG4APgA8ACEAWwBlAG4AZABp
AGYAXQA+ADwALwBzAHAAYQBuAD4APAAvAGEAPgA8AHMAcABhAG4ADQAKACAAIABzAHQAeQBsAGUA
PQAnAG0AcwBvAC0AZgBhAHIAZQBhAHMAdAAtAGYAbwBuAHQALQBmAGEAbQBpAGwAeQA6ACIAVABp
AG0AZQBzACAATgBlAHcAIABSAG8AbQBhAG4AIgAnAD4APABvADoAcAA+ADwALwBvADoAcAA+ADwA
LwBzAHAAYQBuAD4APAAvAHAAPgANAAoAIAAgADwALwB0AGQAPgANAAoAIAAgADwAdABkACAAcwB0
AHkAbABlAD0AJwBwAGEAZABkAGkAbgBnADoALgA3ADUAcAB0ACAALgA3ADUAcAB0ACAALgA3ADUA
cAB0ACAALgA3ADUAcAB0ACcAPgANAAoAIAAgADwAcAAgAGMAbABhAHMAcwA9AE0AcwBvAE4AbwBy
AG0AYQBsAD4APABzAHAAYQBuACAAcwB0AHkAbABlAD0AJwBtAHMAbwAtAGYAYQByAGUAYQBzAHQA
LQBmAG8AbgB0AC0AZgBhAG0AaQBsAHkAOgAiAFQAaQBtAGUAcwAgAE4AZQB3ACAAUgBvAG0AYQBu
ACIAJwA+ACYAbgBiAHMAcAA7ADwAbwA6AHAAPgA8AC8AbwA6AHAAPgA8AC8AcwBwAGEAbgA+ADwA
LwBwAD4ADQAKACAAIAA8AC8AdABkAD4ADQAKACAAIAA8AHQAZAAgAHMAdAB5AGwAZQA9ACcAcABh
AGQAZABpAG4AZwA6AC4ANwA1AHAAdAAgAC4ANwA1AHAAdAAgAC4ANwA1AHAAdAAgAC4ANwA1AHAA
dAAnAD4ADQAKACAAIAA8AHAAIABjAGwAYQBzAHMAPQBNAHMAbwBOAG8AcgBtAGEAbAA+ADwAcwBw
AGEAbgAgAHMAdAB5AGwAZQA9ACcAbQBzAG8ALQBmAGEAcgBlAGEAcwB0AC0AZgBvAG4AdAAtAGYA
YQBtAGkAbAB5ADoAIgBUAGkAbQBlAHMAIABOAGUAdwAgAFIAbwBtAGEAbgAiACcAPgAmAG4AYgBz
AHAAOwA8AG8AOgBwAD4APAAvAG8AOgBwAD4APAAvAHMAcABhAG4APgA8AC8AcAA+AA0ACgAgACAA
PAAvAHQAZAA+AA0ACgAgACAAPAB0AGQAIABzAHQAeQBsAGUAPQAnAHAAYQBkAGQAaQBuAGcAOgAu
ADcANQBwAHQAIAAuADcANQBwAHQAIAAuADcANQBwAHQAIAAuADcANQBwAHQAJwA+AA0ACgAgACAA
PABwACAAYwBsAGEAcwBzAD0ATQBzAG8ATgBvAHIAbQBhAGwAPgA8AHMAcABhAG4AIABzAHQAeQBs
AGUAPQAnAG0AcwBvAC0AZgBhAHIAZQBhAHMAdAAtAGYAbwBuAHQALQBmAGEAbQBpAGwAeQA6ACIA
VABpAG0AZQBzACAATgBlAHcAIABSAG8AbQBhAG4AIgAnAD4AJgBuAGIAcwBwADsAPABvADoAcAA+
ADwALwBvADoAcAA+ADwALwBzAHAAYQBuAD4APAAvAHAAPgANAAoAIAAgADwALwB0AGQAPgANAAoA
IAAgADwAdABkACAAcwB0AHkAbABlAD0AJwBwAGEAZABkAGkAbgBnADoALgA3ADUAcAB0ACAALgA3
ADUAcAB0ACAALgA3ADUAcAB0ACAALgA3ADUAcAB0ACcAPgANAAoAIAAgADwAcAAgAGMAbABhAHMA
cwA9AE0AcwBvAE4AbwByAG0AYQBsAD4APABzAHAAYQBuACAAcwB0AHkAbABlAD0AJwBtAHMAbwAt
AGYAYQByAGUAYQBzAHQALQBmAG8AbgB0AC0AZgBhAG0AaQBsAHkAOgAiAFQAaQBtAGUAcwAgAE4A
ZQB3ACAAUgBvAG0AYQBuACIAJwA+ACYAbgBiAHMAcAA7ADwAbwA6AHAAPgA8AC8AbwA6AHAAPgA8
AC8AcwBwAGEAbgA+ADwALwBwAD4ADQAKACAAIAA8AC8AdABkAD4ADQAKACAAIAA8AHQAZAAgAHMA
dAB5AGwAZQA9ACcAcABhAGQAZABpAG4AZwA6AC4ANwA1AHAAdAAgAC4ANwA1AHAAdAAgAC4ANwA1
AHAAdAAgAC4ANwA1AHAAdAAnAD4ADQAKACAAIAA8AHAAIABjAGwAYQBzAHMAPQBNAHMAbwBOAG8A
cgBtAGEAbAA+ADwAcwBwAGEAbgAgAHMAdAB5AGwAZQA9ACcAbQBzAG8ALQBmAGEAcgBlAGEAcwB0
AC0AZgBvAG4AdAAtAGYAYQBtAGkAbAB5ADoAIgBUAGkAbQBlAHMAIABOAGUAdwAgAFIAbwBtAGEA
bgAiACcAPgAmAG4AYgBzAHAAOwA8AG8AOgBwAD4APAAvAG8AOgBwAD4APAAvAHMAcABhAG4APgA8
AC8AcAA+AA0ACgAgACAAPAAvAHQAZAA+AA0ACgAgACAAPAB0AGQAIABzAHQAeQBsAGUAPQAnAHAA
YQBkAGQAaQBuAGcAOgAuADcANQBwAHQAIAAuADcANQBwAHQAIAAuADcANQBwAHQAIAAuADcANQBw
AHQAJwA+AA0ACgAgACAAPABwACAAYwBsAGEAcwBzAD0ATQBzAG8ATgBvAHIAbQBhAGwAPgA8AHMA
cABhAG4AIABzAHQAeQBsAGUAPQAnAG0AcwBvAC0AZgBhAHIAZQBhAHMAdAAtAGYAbwBuAHQALQBm
AGEAbQBpAGwAeQA6ACIAVABpAG0AZQBzACAATgBlAHcAIABSAG8AbQBhAG4AIgAnAD4AJgBuAGIA
cwBwADsAPABvADoAcAA+ADwALwBvADoAcAA+ADwALwBzAHAAYQBuAD4APAAvAHAAPgANAAoAIAAg
ADwALwB0AGQAPgANAAoAIAAgADwAdABkACAAcwB0AHkAbABlAD0AJwBwAGEAZABkAGkAbgBnADoA
LgA3ADUAcAB0ACAALgA3ADUAcAB0ACAALgA3ADUAcAB0ACAALgA3ADUAcAB0ACcAPgANAAoAIAAg
ADwAcAAgAGMAbABhAHMAcwA9AE0AcwBvAE4AbwByAG0AYQBsACAAYQBsAGkAZwBuAD0AYwBlAG4A
dABlAHIAIABzAHQAeQBsAGUAPQAnAHQAZQB4AHQALQBhAGwAaQBnAG4AOgBjAGUAbgB0AGUAcgAn
AD4APABhAA0ACgAgACAAaAByAGUAZgA9ACIAaAB0AHQAcAA6AC8ALwB3AHcAdwAuAG0AYQB0AHIA
aQB4AHMAYwBpAGUAbgBjAGUALgBjAG8AbQAvAGMAZwBpAC8AcAByAG8AdABlAGkAbgBfAHYAaQBl
AHcALgBwAGwAPwBmAGkAbABlAD0ALgAuACUAMgBGAGQAYQB0AGEAJQAyAEYAMgAwADEANQAxADIA
MgA0ACUAMgBGAEYAVABUAHAAZgBhAFQAVABtAC4AZABhAHQAJgBhAG0AcAA7AGgAaQB0AD0AMwA2
ACYAYQBtAHAAOwBkAGIAXwBpAGQAeAA9ADEAJgBhAG0AcAA7AHMAZQBzAHMAaQBvAG4ASQBEAD0A
ZwB1AGUAcwB0AF8AZwB1AGUAcwB0AHMAZQBzAHMAaQBvAG4AIgANAAoAIAAgAHQAYQByAGcAZQB0
AD0AIgBfAGIAbABhAG4AawAiAD4APABzAHAAYQBuACAAcwB0AHkAbABlAD0AJwBtAHMAbwAtAGYA
YQByAGUAYQBzAHQALQBmAG8AbgB0AC0AZgBhAG0AaQBsAHkAOgAiAFQAaQBtAGUAcwAgAE4AZQB3
ACAAUgBvAG0AYQBuACIAOwANAAoAIAAgAG0AcwBvAC0AbgBvAC0AcAByAG8AbwBmADoAeQBlAHMA
OwB0AGUAeAB0AC0AZABlAGMAbwByAGEAdABpAG8AbgA6AG4AbwBuAGUAOwB0AGUAeAB0AC0AdQBu
AGQAZQByAGwAaQBuAGUAOgBuAG8AbgBlACcAPgA8ACEALQAtAFsAaQBmACAAZwB0AGUAIAB2AG0A
bAAgADEAXQA+ADwAdgA6AHMAaABhAHAAZQANAAoAIAAgACAAaQBkAD0AIgAgBDgEQQRDBD0EPgQ6
BF8AeAAwADAAMgAwAF8AMgA0ACIAIABvADoAcwBwAGkAZAA9ACIAXwB4ADAAMAAwADAAXwBpADEA
MgAwADAAIgAgAHQAeQBwAGUAPQAiACMAXwB4ADAAMAAwADAAXwB0ADcANQAiACAAYQBsAHQAPQAi
AGgAdAB0AHAAOgAvAC8AdwB3AHcALgBtAGEAdAByAGkAeABzAGMAaQBlAG4AYwBlAC4AYwBvAG0A
LwBpAG0AYQBnAGUAcwAvAGMAeQBhAG4AXwBiAGEAbABsAF8AdwBoAGkAdABlAC4AZwBpAGYAIgAN
AAoAIAAgACAAaAByAGUAZgA9ACIAaAB0AHQAcAA6AC8ALwB3AHcAdwAuAG0AYQB0AHIAaQB4AHMA
YwBpAGUAbgBjAGUALgBjAG8AbQAvAGMAZwBpAC8AcAByAG8AdABlAGkAbgBfAHYAaQBlAHcALgBw
AGwAPwBmAGkAbABlAD0ALgAuACUAMgBGAGQAYQB0AGEAJQAyAEYAMgAwADEANQAxADIAMgA0ACUA
MgBGAEYAVABUAHAAZgBhAFQAVABtAC4AZABhAHQAJgBhAG0AcAA7AGgAaQB0AD0AMwA2ACYAYQBt
AHAAOwBkAGIAXwBpAGQAeAA9ADEAJgBhAG0AcAA7AHMAZQBzAHMAaQBvAG4ASQBEAD0AZwB1AGUA
cwB0AF8AZwB1AGUAcwB0AHMAZQBzAHMAaQBvAG4AIgANAAoAIAAgACAAdABhAHIAZwBlAHQAPQAi
AF8AYgBsAGEAbgBrACIAIABzAHQAeQBsAGUAPQAnAHcAaQBkAHQAaAA6ADEAMgBwAHQAOwBoAGUA
aQBnAGgAdAA6ADEAMgBwAHQAOwB2AGkAcwBpAGIAaQBsAGkAdAB5ADoAdgBpAHMAaQBiAGwAZQA7
AA0ACgAgACAAIABtAHMAbwAtAHcAcgBhAHAALQBzAHQAeQBsAGUAOgBzAHEAdQBhAHIAZQAnACAA
bwA6AGIAdQB0AHQAbwBuAD0AIgB0ACIAPgANAAoAIAAgACAAPAB2ADoAaQBtAGEAZwBlAGQAYQB0
AGEAIABzAHIAYwA9ACIATQBhAHMAYwBvAHQAVQBuAGkAcAByAG8AdABoAHUAbQBhAG4AMgA1AC4A
ZgBpAGwAZQBzAC8AaQBtAGEAZwBlADAAMAAzAC4AZwBpAGYAIgAgAG8AOgB0AGkAdABsAGUAPQAi
AGMAeQBhAG4AXwBiAGEAbABsAF8AdwBoAGkAdABlACIALwA+AA0ACgAgACAAPAAvAHYAOgBzAGgA
YQBwAGUAPgA8ACEAWwBlAG4AZABpAGYAXQAtAC0APgA8ACEAWwBpAGYAIAAhAHYAbQBsAF0APgA8
AHMAcABhAG4AIABzAHQAeQBsAGUAPQAnAG0AcwBvAC0AaQBnAG4AbwByAGUAOgB2AGcAbABhAHkA
bwB1AHQAJwA+ADwAaQBtAGcADQAKACAAIABiAG8AcgBkAGUAcgA9ADAAIAB3AGkAZAB0AGgAPQAx
ADYAIABoAGUAaQBnAGgAdAA9ADEANgAgAHMAcgBjAD0AIgBNAGEAcwBjAG8AdABVAG4AaQBwAHIA
bwB0AGgAdQBtAGEAbgAyADUALgBmAGkAbABlAHMALwBpAG0AYQBnAGUAMAAwADMALgBnAGkAZgAi
AA0ACgAgACAAYQBsAHQAPQAiAGgAdAB0AHAAOgAvAC8AdwB3AHcALgBtAGEAdAByAGkAeABzAGMA
aQBlAG4AYwBlAC4AYwBvAG0ALwBpAG0AYQBnAGUAcwAvAGMAeQBhAG4AXwBiAGEAbABsAF8AdwBo
AGkAdABlAC4AZwBpAGYAIgAgAHYAOgBzAGgAYQBwAGUAcwA9ACIAIAQ4BEEEQwQ9BD4EOgRfAHgA
MAAwADIAMABfADIANAAiAD4APAAvAHMAcABhAG4APgA8ACEAWwBlAG4AZABpAGYAXQA+ADwALwBz
AHAAYQBuAD4APAAvAGEAPgA8AHMAcABhAG4ADQAKACAAIABzAHQAeQBsAGUAPQAnAG0AcwBvAC0A
ZgBhAHIAZQBhAHMAdAAtAGYAbwBuAHQALQBmAGEAbQBpAGwAeQA6ACIAVABpAG0AZQBzACAATgBl
AHcAIABSAG8AbQBhAG4AIgAnAD4APABvADoAcAA+ADwALwBvADoAcAA+ADwALwBzAHAAYQBuAD4A
PAAvAHAAPgANAAoAIAAgADwALwB0AGQAPgANAAoAIAAgADwAdABkACAAcwB0AHkAbABlAD0AJwBw
AGEAZABkAGkAbgBnADoALgA3ADUAcAB0ACAALgA3ADUAcAB0ACAALgA3ADUAcAB0ACAALgA3ADUA
cAB0ACcAPgANAAoAIAAgADwAcAAgAGMAbABhAHMAcwA9AE0AcwBvAE4AbwByAG0AYQBsACAAYQBs
AGkAZwBuAD0AYwBlAG4AdABlAHIAIABzAHQAeQBsAGUAPQAnAHQAZQB4AHQALQBhAGwAaQBnAG4A
OgBjAGUAbgB0AGUAcgAnAD4APABhAA0ACgAgACAAaAByAGUAZgA9ACIAaAB0AHQAcAA6AC8ALwB3
AHcAdwAuAG0AYQB0AHIAaQB4AHMAYwBpAGUAbgBjAGUALgBjAG8AbQAvAGMAZwBpAC8AcAByAG8A
dABlAGkAbgBfAHYAaQBlAHcALgBwAGwAPwBmAGkAbABlAD0ALgAuACUAMgBGAGQAYQB0AGEAJQAy
AEYAMgAwADEANQAxADIAMgA0ACUAMgBGAEYAVABUAHAAZgBhAFQAVABtAC4AZABhAHQAJgBhAG0A
cAA7AGgAaQB0AD0AMwA3ACYAYQBtAHAAOwBkAGIAXwBpAGQAeAA9ADEAJgBhAG0AcAA7AHMAZQBz
AHMAaQBvAG4ASQBEAD0AZwB1AGUAcwB0AF8AZwB1AGUAcwB0AHMAZQBzAHMAaQBvAG4AIgANAAoA
IAAgAHQAYQByAGcAZQB0AD0AIgBfAGIAbABhAG4AawAiAD4APABzAHAAYQBuACAAcwB0AHkAbABl
AD0AJwBtAHMAbwAtAGYAYQByAGUAYQBzAHQALQBmAG8AbgB0AC0AZgBhAG0AaQBsAHkAOgAiAFQA
aQBtAGUAcwAgAE4AZQB3ACAAUgBvAG0AYQBuACIAOwANAAoAIAAgAG0AcwBvAC0AbgBvAC0AcABy
AG8AbwBmADoAeQBlAHMAOwB0AGUAeAB0AC0AZABlAGMAbwByAGEAdABpAG8AbgA6AG4AbwBuAGUA
OwB0AGUAeAB0AC0AdQBuAGQAZQByAGwAaQBuAGUAOgBuAG8AbgBlACcAPgA8ACEALQAtAFsAaQBm
ACAAZwB0AGUAIAB2AG0AbAAgADEAXQA+ADwAdgA6AHMAaABhAHAAZQANAAoAIAAgACAAaQBkAD0A
IgAgBDgEQQRDBD0EPgQ6BF8AeAAwADAAMgAwAF8AMgA1ACIAIABvADoAcwBwAGkAZAA9ACIAXwB4
ADAAMAAwADAAXwBpADEAMQA5ADkAIgAgAHQAeQBwAGUAPQAiACMAXwB4ADAAMAAwADAAXwB0ADcA
NQAiACAAYQBsAHQAPQAiAGgAdAB0AHAAOgAvAC8AdwB3AHcALgBtAGEAdAByAGkAeABzAGMAaQBl
AG4AYwBlAC4AYwBvAG0ALwBpAG0AYQBnAGUAcwAvAGMAeQBhAG4AXwBiAGEAbABsAF8AdwBoAGkA
dABlAC4AZwBpAGYAIgANAAoAIAAgACAAaAByAGUAZgA9ACIAaAB0AHQAcAA6AC8ALwB3AHcAdwAu
AG0AYQB0AHIAaQB4AHMAYwBpAGUAbgBjAGUALgBjAG8AbQAvAGMAZwBpAC8AcAByAG8AdABlAGkA
bgBfAHYAaQBlAHcALgBwAGwAPwBmAGkAbABlAD0ALgAuACUAMgBGAGQAYQB0AGEAJQAyAEYAMgAw
ADEANQAxADIAMgA0ACUAMgBGAEYAVABUAHAAZgBhAFQAVABtAC4AZABhAHQAJgBhAG0AcAA7AGgA
aQB0AD0AMwA3ACYAYQBtAHAAOwBkAGIAXwBpAGQAeAA9ADEAJgBhAG0AcAA7AHMAZQBzAHMAaQBv
AG4ASQBEAD0AZwB1AGUAcwB0AF8AZwB1AGUAcwB0AHMAZQBzAHMAaQBvAG4AIgANAAoAIAAgACAA
dABhAHIAZwBlAHQAPQAiAF8AYgBsAGEAbgBrACIAIABzAHQAeQBsAGUAPQAnAHcAaQBkAHQAaAA6
ADEAMgBwAHQAOwBoAGUAaQBnAGgAdAA6ADEAMgBwAHQAOwB2AGkAcwBpAGIAaQBsAGkAdAB5ADoA
dgBpAHMAaQBiAGwAZQA7AA0ACgAgACAAIABtAHMAbwAtAHcAcgBhAHAALQBzAHQAeQBsAGUAOgBz
AHEAdQBhAHIAZQAnACAAbwA6AGIAdQB0AHQAbwBuAD0AIgB0ACIAPgANAAoAIAAgACAAPAB2ADoA
aQBtAGEAZwBlAGQAYQB0AGEAIABzAHIAYwA9ACIATQBhAHMAYwBvAHQAVQBuAGkAcAByAG8AdABo
AHUAbQBhAG4AMgA1AC4AZgBpAGwAZQBzAC8AaQBtAGEAZwBlADAAMAAzAC4AZwBpAGYAIgAgAG8A
OgB0AGkAdABsAGUAPQAiAGMAeQBhAG4AXwBiAGEAbABsAF8AdwBoAGkAdABlACIALwA+AA0ACgAg
ACAAPAAvAHYAOgBzAGgAYQBwAGUAPgA8ACEAWwBlAG4AZABpAGYAXQAtAC0APgA8ACEAWwBpAGYA
IAAhAHYAbQBsAF0APgA8AHMAcABhAG4AIABzAHQAeQBsAGUAPQAnAG0AcwBvAC0AaQBnAG4AbwBy
AGUAOgB2AGcAbABhAHkAbwB1AHQAJwA+ADwAaQBtAGcADQAKACAAIABiAG8AcgBkAGUAcgA9ADAA
IAB3AGkAZAB0AGgAPQAxADYAIABoAGUAaQBnAGgAdAA9ADEANgAgAHMAcgBjAD0AIgBNAGEAcwBj
AG8AdABVAG4AaQBwAHIAbwB0AGgAdQBtAGEAbgAyADUALgBmAGkAbABlAHMALwBpAG0AYQBnAGUA
MAAwADMALgBnAGkAZgAiAA0ACgAgACAAYQBsAHQAPQAiAGgAdAB0AHAAOgAvAC8AdwB3AHcALgBt
AGEAdAByAGkAeABzAGMAaQBlAG4AYwBlAC4AYwBvAG0ALwBpAG0AYQBnAGUAcwAvAGMAeQBhAG4A
XwBiAGEAbABsAF8AdwBoAGkAdABlAC4AZwBpAGYAIgAgAHYAOgBzAGgAYQBwAGUAcwA9ACIAIAQ4
BEEEQwQ9BD4EOgRfAHgAMAAwADIAMABfADIANQAiAD4APAAvAHMAcABhAG4APgA8ACEAWwBlAG4A
ZABpAGYAXQA+ADwALwBzAHAAYQBuAD4APAAvAGEAPgA8AHMAcABhAG4ADQAKACAAIABzAHQAeQBs
AGUAPQAnAG0AcwBvAC0AZgBhAHIAZQBhAHMAdAAtAGYAbwBuAHQALQBmAGEAbQBpAGwAeQA6ACIA
VABpAG0AZQBzACAATgBlAHcAIABSAG8AbQBhAG4AIgAnAD4APABvADoAcAA+ADwALwBvADoAcAA+
ADwALwBzAHAAYQBuAD4APAAvAHAAPgANAAoAIAAgADwALwB0AGQAPgANAAoAIAAgADwAdABkACAA
cwB0AHkAbABlAD0AJwBwAGEAZABkAGkAbgBnADoALgA3ADUAcAB0ACAALgA3ADUAcAB0ACAALgA3
ADUAcAB0ACAALgA3ADUAcAB0ACcAPgANAAoAIAAgADwAcAAgAGMAbABhAHMAcwA9AE0AcwBvAE4A
bwByAG0AYQBsAD4APABzAHAAYQBuACAAcwB0AHkAbABlAD0AJwBtAHMAbwAtAGYAYQByAGUAYQBz
AHQALQBmAG8AbgB0AC0AZgBhAG0AaQBsAHkAOgAiAFQAaQBtAGUAcwAgAE4AZQB3ACAAUgBvAG0A
YQBuACIAJwA+ACYAbgBiAHMAcAA7ADwAbwA6AHAAPgA8AC8AbwA6AHAAPgA8AC8AcwBwAGEAbgA+
ADwALwBwAD4ADQAKACAAIAA8AC8AdABkAD4ADQAKACAAIAA8AHQAZAAgAHMAdAB5AGwAZQA9ACcA
cABhAGQAZABpAG4AZwA6AC4ANwA1AHAAdAAgAC4ANwA1AHAAdAAgAC4ANwA1AHAAdAAgAC4ANwA1
AHAAdAAnAD4ADQAKACAAIAA8AHAAIABjAGwAYQBzAHMAPQBNAHMAbwBOAG8AcgBtAGEAbAA+ADwA
cwBwAGEAbgAgAHMAdAB5AGwAZQA9ACcAbQBzAG8ALQBmAGEAcgBlAGEAcwB0AC0AZgBvAG4AdAAt
AGYAYQBtAGkAbAB5ADoAIgBUAGkAbQBlAHMAIABOAGUAdwAgAFIAbwBtAGEAbgAiACcAPgAmAG4A
YgBzAHAAOwA8AG8AOgBwAD4APAAvAG8AOgBwAD4APAAvAHMAcABhAG4APgA8AC8AcAA+AA0ACgAg
ACAAPAAvAHQAZAA+AA0ACgAgACAAPAB0AGQAIABzAHQAeQBsAGUAPQAnAHAAYQBkAGQAaQBuAGcA
OgAuADcANQBwAHQAIAAuADcANQBwAHQAIAAuADcANQBwAHQAIAAuADcANQBwAHQAJwA+AA0ACgAg
ACAAPABwACAAYwBsAGEAcwBzAD0ATQBzAG8ATgBvAHIAbQBhAGwAIABhAGwAaQBnAG4APQBjAGUA
bgB0AGUAcgAgAHMAdAB5AGwAZQA9ACcAdABlAHgAdAAtAGEAbABpAGcAbgA6AGMAZQBuAHQAZQBy
ACcAPgA8AGEADQAKACAAIABoAHIAZQBmAD0AIgBoAHQAdABwADoALwAvAHcAdwB3AC4AbQBhAHQA
cgBpAHgAcwBjAGkAZQBuAGMAZQAuAGMAbwBtAC8AYwBnAGkALwBwAHIAbwB0AGUAaQBuAF8AdgBp
AGUAdwAuAHAAbAA/AGYAaQBsAGUAPQAuAC4AJQAyAEYAZABhAHQAYQAlADIARgAyADAAMQA1ADEA
MgAyADQAJQAyAEYARgBUAFQAcABmAGEAVABUAG0ALgBkAGEAdAAmAGEAbQBwADsAaABpAHQAPQA0
ADAAJgBhAG0AcAA7AGQAYgBfAGkAZAB4AD0AMQAmAGEAbQBwADsAcwBlAHMAcwBpAG8AbgBJAEQA
PQBnAHUAZQBzAHQAXwBnAHUAZQBzAHQAcwBlAHMAcwBpAG8AbgAiAA0ACgAgACAAdABhAHIAZwBl
AHQAPQAiAF8AYgBsAGEAbgBrACIAPgA8AHMAcABhAG4AIABzAHQAeQBsAGUAPQAnAG0AcwBvAC0A
ZgBhAHIAZQBhAHMAdAAtAGYAbwBuAHQALQBmAGEAbQBpAGwAeQA6ACIAVABpAG0AZQBzACAATgBl
AHcAIABSAG8AbQBhAG4AIgA7AA0ACgAgACAAbQBzAG8ALQBuAG8ALQBwAHIAbwBvAGYAOgB5AGUA
cwA7AHQAZQB4AHQALQBkAGUAYwBvAHIAYQB0AGkAbwBuADoAbgBvAG4AZQA7AHQAZQB4AHQALQB1
AG4AZABlAHIAbABpAG4AZQA6AG4AbwBuAGUAJwA+ADwAIQAtAC0AWwBpAGYAIABnAHQAZQAgAHYA
bQBsACAAMQBdAD4APAB2ADoAcwBoAGEAcABlAA0ACgAgACAAIABpAGQAPQAiACAEOARBBEMEPQQ+
BDoEXwB4ADAAMAAyADAAXwAyADYAIgAgAG8AOgBzAHAAaQBkAD0AIgBfAHgAMAAwADAAMABfAGkA
MQAxADkAOAAiACAAdAB5AHAAZQA9ACIAIwBfAHgAMAAwADAAMABfAHQANwA1ACIAIABhAGwAdAA9
ACIAaAB0AHQAcAA6AC8ALwB3AHcAdwAuAG0AYQB0AHIAaQB4AHMAYwBpAGUAbgBjAGUALgBjAG8A
bQAvAGkAbQBhAGcAZQBzAC8AYwB5AGEAbgBfAGIAYQBsAGwAXwB3AGgAaQB0AGUALgBnAGkAZgAi
AA0ACgAgACAAIABoAHIAZQBmAD0AIgBoAHQAdABwADoALwAvAHcAdwB3AC4AbQBhAHQAcgBpAHgA
cwBjAGkAZQBuAGMAZQAuAGMAbwBtAC8AYwBnAGkALwBwAHIAbwB0AGUAaQBuAF8AdgBpAGUAdwAu
AHAAbAA/AGYAaQBsAGUAPQAuAC4AJQAyAEYAZABhAHQAYQAlADIARgAyADAAMQA1ADEAMgAyADQA
JQAyAEYARgBUAFQAcABmAGEAVABUAG0ALgBkAGEAdAAmAGEAbQBwADsAaABpAHQAPQA0ADAAJgBh
AG0AcAA7AGQAYgBfAGkAZAB4AD0AMQAmAGEAbQBwADsAcwBlAHMAcwBpAG8AbgBJAEQAPQBnAHUA
ZQBzAHQAXwBnAHUAZQBzAHQAcwBlAHMAcwBpAG8AbgAiAA0ACgAgACAAIAB0AGEAcgBnAGUAdAA9
ACIAXwBiAGwAYQBuAGsAIgAgAHMAdAB5AGwAZQA9ACcAdwBpAGQAdABoADoAMQAyAHAAdAA7AGgA
ZQBpAGcAaAB0ADoAMQAyAHAAdAA7AHYAaQBzAGkAYgBpAGwAaQB0AHkAOgB2AGkAcwBpAGIAbABl
ADsADQAKACAAIAAgAG0AcwBvAC0AdwByAGEAcAAtAHMAdAB5AGwAZQA6AHMAcQB1AGEAcgBlACcA
IABvADoAYgB1AHQAdABvAG4APQAiAHQAIgA+AA0ACgAgACAAIAA8AHYAOgBpAG0AYQBnAGUAZABh
AHQAYQAgAHMAcgBjAD0AIgBNAGEAcwBjAG8AdABVAG4AaQBwAHIAbwB0AGgAdQBtAGEAbgAyADUA
LgBmAGkAbABlAHMALwBpAG0AYQBnAGUAMAAwADMALgBnAGkAZgAiACAAbwA6AHQAaQB0AGwAZQA9
ACIAYwB5AGEAbgBfAGIAYQBsAGwAXwB3AGgAaQB0AGUAIgAvAD4ADQAKACAAIAA8AC8AdgA6AHMA
aABhAHAAZQA+ADwAIQBbAGUAbgBkAGkAZgBdAC0ALQA+ADwAIQBbAGkAZgAgACEAdgBtAGwAXQA+
ADwAcwBwAGEAbgAgAHMAdAB5AGwAZQA9ACcAbQBzAG8ALQBpAGcAbgBvAHIAZQA6AHYAZwBsAGEA
eQBvAHUAdAAnAD4APABpAG0AZwANAAoAIAAgAGIAbwByAGQAZQByAD0AMAAgAHcAaQBkAHQAaAA9
ADEANgAgAGgAZQBpAGcAaAB0AD0AMQA2ACAAcwByAGMAPQAiAE0AYQBzAGMAbwB0AFUAbgBpAHAA
cgBvAHQAaAB1AG0AYQBuADIANQAuAGYAaQBsAGUAcwAvAGkAbQBhAGcAZQAwADAAMwAuAGcAaQBm
ACIADQAKACAAIABhAGwAdAA9ACIAaAB0AHQAcAA6AC8ALwB3AHcAdwAuAG0AYQB0AHIAaQB4AHMA
YwBpAGUAbgBjAGUALgBjAG8AbQAvAGkAbQBhAGcAZQBzAC8AYwB5AGEAbgBfAGIAYQBsAGwAXwB3
AGgAaQB0AGUALgBnAGkAZgAiACAAdgA6AHMAaABhAHAAZQBzAD0AIgAgBDgEQQRDBD0EPgQ6BF8A
eAAwADAAMgAwAF8AMgA2ACIAPgA8AC8AcwBwAGEAbgA+ADwAIQBbAGUAbgBkAGkAZgBdAD4APAAv
AHMAcABhAG4APgA8AC8AYQA+ADwAcwBwAGEAbgANAAoAIAAgAHMAdAB5AGwAZQA9ACcAbQBzAG8A
LQBmAGEAcgBlAGEAcwB0AC0AZgBvAG4AdAAtAGYAYQBtAGkAbAB5ADoAIgBUAGkAbQBlAHMAIABO
AGUAdwAgAFIAbwBtAGEAbgAiACcAPgA8AG8AOgBwAD4APAAvAG8AOgBwAD4APAAvAHMAcABhAG4A
PgA8AC8AcAA+AA0ACgAgACAAPAAvAHQAZAA+AA0ACgAgACAAPAB0AGQAIABzAHQAeQBsAGUAPQAn
AHAAYQBkAGQAaQBuAGcAOgAuADcANQBwAHQAIAAuADcANQBwAHQAIAAuADcANQBwAHQAIAAuADcA
NQBwAHQAJwA+AA0ACgAgACAAPABwACAAYwBsAGEAcwBzAD0ATQBzAG8ATgBvAHIAbQBhAGwAPgA8
AHMAcABhAG4AIABzAHQAeQBsAGUAPQAnAG0AcwBvAC0AZgBhAHIAZQBhAHMAdAAtAGYAbwBuAHQA
LQBmAGEAbQBpAGwAeQA6ACIAVABpAG0AZQBzACAATgBlAHcAIABSAG8AbQBhAG4AIgAnAD4AJgBu
AGIAcwBwADsAPABvADoAcAA+ADwALwBvADoAcAA+ADwALwBzAHAAYQBuAD4APAAvAHAAPgANAAoA
IAAgADwALwB0AGQAPgANAAoAIAAgADwAdABkACAAcwB0AHkAbABlAD0AJwBwAGEAZABkAGkAbgBn
ADoALgA3ADUAcAB0ACAALgA3ADUAcAB0ACAALgA3ADUAcAB0ACAALgA3ADUAcAB0ACcAPgANAAoA
IAAgADwAcAAgAGMAbABhAHMAcwA9AE0AcwBvAE4AbwByAG0AYQBsAD4APABzAHAAYQBuACAAcwB0
AHkAbABlAD0AJwBtAHMAbwAtAGYAYQByAGUAYQBzAHQALQBmAG8AbgB0AC0AZgBhAG0AaQBsAHkA
OgAiAFQAaQBtAGUAcwAgAE4AZQB3ACAAUgBvAG0AYQBuACIAJwA+ACYAbgBiAHMAcAA7ADwAbwA6
AHAAPgA8AC8AbwA6AHAAPgA8AC8AcwBwAGEAbgA+ADwALwBwAD4ADQAKACAAIAA8AC8AdABkAD4A
DQAKACAAIAA8AHQAZAAgAHMAdAB5AGwAZQA9ACcAcABhAGQAZABpAG4AZwA6AC4ANwA1AHAAdAAg
AC4ANwA1AHAAdAAgAC4ANwA1AHAAdAAgAC4ANwA1AHAAdAAnAD4ADQAKACAAIAA8AHAAIABjAGwA
YQBzAHMAPQBNAHMAbwBOAG8AcgBtAGEAbAA+ADwAcwBwAGEAbgAgAHMAdAB5AGwAZQA9ACcAbQBz
AG8ALQBmAGEAcgBlAGEAcwB0AC0AZgBvAG4AdAAtAGYAYQBtAGkAbAB5ADoAIgBUAGkAbQBlAHMA
IABOAGUAdwAgAFIAbwBtAGEAbgAiACcAPgAmAG4AYgBzAHAAOwA8AG8AOgBwAD4APAAvAG8AOgBw
AD4APAAvAHMAcABhAG4APgA8AC8AcAA+AA0ACgAgACAAPAAvAHQAZAA+AA0ACgAgACAAPAB0AGQA
IABzAHQAeQBsAGUAPQAnAHAAYQBkAGQAaQBuAGcAOgAuADcANQBwAHQAIAAuADcANQBwAHQAIAAu
ADcANQBwAHQAIAAuADcANQBwAHQAJwA+AA0ACgAgACAAPABwACAAYwBsAGEAcwBzAD0ATQBzAG8A
TgBvAHIAbQBhAGwAPgA8AHMAcABhAG4AIABzAHQAeQBsAGUAPQAnAG0AcwBvAC0AZgBhAHIAZQBh
AHMAdAAtAGYAbwBuAHQALQBmAGEAbQBpAGwAeQA6ACIAVABpAG0AZQBzACAATgBlAHcAIABSAG8A
bQBhAG4AIgAnAD4AJgBuAGIAcwBwADsAPABvADoAcAA+ADwALwBvADoAcAA+ADwALwBzAHAAYQBu
AD4APAAvAHAAPgANAAoAIAAgADwALwB0AGQAPgANAAoAIAAgADwAdABkACAAcwB0AHkAbABlAD0A
JwBwAGEAZABkAGkAbgBnADoALgA3ADUAcAB0ACAALgA3ADUAcAB0ACAALgA3ADUAcAB0ACAALgA3
ADUAcAB0ACcAPgANAAoAIAAgADwAcAAgAGMAbABhAHMAcwA9AE0AcwBvAE4AbwByAG0AYQBsAD4A
PABzAHAAYQBuACAAcwB0AHkAbABlAD0AJwBtAHMAbwAtAGYAYQByAGUAYQBzAHQALQBmAG8AbgB0
AC0AZgBhAG0AaQBsAHkAOgAiAFQAaQBtAGUAcwAgAE4AZQB3ACAAUgBvAG0AYQBuACIAJwA+ACYA
bgBiAHMAcAA7ADwAbwA6AHAAPgA8AC8AbwA6AHAAPgA8AC8AcwBwAGEAbgA+ADwALwBwAD4ADQAK
ACAAIAA8AC8AdABkAD4ADQAKACAAIAA8AHQAZAAgAHMAdAB5AGwAZQA9ACcAcABhAGQAZABpAG4A
ZwA6AC4ANwA1AHAAdAAgAC4ANwA1AHAAdAAgAC4ANwA1AHAAdAAgAC4ANwA1AHAAdAAnAD4ADQAK
ACAAIAA8AHAAIABjAGwAYQBzAHMAPQBNAHMAbwBOAG8AcgBtAGEAbAA+ADwAcwBwAGEAbgAgAHMA
dAB5AGwAZQA9ACcAbQBzAG8ALQBmAGEAcgBlAGEAcwB0AC0AZgBvAG4AdAAtAGYAYQBtAGkAbAB5
ADoAIgBUAGkAbQBlAHMAIABOAGUAdwAgAFIAbwBtAGEAbgAiACcAPgAmAG4AYgBzAHAAOwA8AG8A
OgBwAD4APAAvAG8AOgBwAD4APAAvAHMAcABhAG4APgA8AC8AcAA+AA0ACgAgACAAPAAvAHQAZAA+
AA0ACgAgACAAPAB0AGQAIABzAHQAeQBsAGUAPQAnAHAAYQBkAGQAaQBuAGcAOgAuADcANQBwAHQA
IAAuADcANQBwAHQAIAAuADcANQBwAHQAIAAuADcANQBwAHQAJwA+AA0ACgAgACAAPABwACAAYwBs
AGEAcwBzAD0ATQBzAG8ATgBvAHIAbQBhAGwAIABhAGwAaQBnAG4APQBjAGUAbgB0AGUAcgAgAHMA
dAB5AGwAZQA9ACcAdABlAHgAdAAtAGEAbABpAGcAbgA6AGMAZQBuAHQAZQByACcAPgA8AGEADQAK
ACAAIABoAHIAZQBmAD0AIgBoAHQAdABwADoALwAvAHcAdwB3AC4AbQBhAHQAcgBpAHgAcwBjAGkA
ZQBuAGMAZQAuAGMAbwBtAC8AYwBnAGkALwBwAHIAbwB0AGUAaQBuAF8AdgBpAGUAdwAuAHAAbAA/
AGYAaQBsAGUAPQAuAC4AJQAyAEYAZABhAHQAYQAlADIARgAyADAAMQA1ADEAMgAyADQAJQAyAEYA
RgBUAFQAcABmAGEAVABUAG0ALgBkAGEAdAAmAGEAbQBwADsAaABpAHQAPQA0ADcAJgBhAG0AcAA7
AGQAYgBfAGkAZAB4AD0AMQAmAGEAbQBwADsAcwBlAHMAcwBpAG8AbgBJAEQAPQBnAHUAZQBzAHQA
XwBnAHUAZQBzAHQAcwBlAHMAcwBpAG8AbgAiAA0ACgAgACAAdABhAHIAZwBlAHQAPQAiAF8AYgBs
AGEAbgBrACIAPgA8AHMAcABhAG4AIABzAHQAeQBsAGUAPQAnAG0AcwBvAC0AZgBhAHIAZQBhAHMA
dAAtAGYAbwBuAHQALQBmAGEAbQBpAGwAeQA6ACIAVABpAG0AZQBzACAATgBlAHcAIABSAG8AbQBh
AG4AIgA7AA0ACgAgACAAbQBzAG8ALQBuAG8ALQBwAHIAbwBvAGYAOgB5AGUAcwA7AHQAZQB4AHQA
LQBkAGUAYwBvAHIAYQB0AGkAbwBuADoAbgBvAG4AZQA7AHQAZQB4AHQALQB1AG4AZABlAHIAbABp
AG4AZQA6AG4AbwBuAGUAJwA+ADwAIQAtAC0AWwBpAGYAIABnAHQAZQAgAHYAbQBsACAAMQBdAD4A
PAB2ADoAcwBoAGEAcABlAA0ACgAgACAAIABpAGQAPQAiACAEOARBBEMEPQQ+BDoEXwB4ADAAMAAy
ADAAXwAyADcAIgAgAG8AOgBzAHAAaQBkAD0AIgBfAHgAMAAwADAAMABfAGkAMQAxADkANwAiACAA
dAB5AHAAZQA9ACIAIwBfAHgAMAAwADAAMABfAHQANwA1ACIAIABhAGwAdAA9ACIAaAB0AHQAcAA6
AC8ALwB3AHcAdwAuAG0AYQB0AHIAaQB4AHMAYwBpAGUAbgBjAGUALgBjAG8AbQAvAGkAbQBhAGcA
ZQBzAC8AYwB5AGEAbgBfAGIAYQBsAGwAXwB3AGgAaQB0AGUALgBnAGkAZgAiAA0ACgAgACAAIABo
AHIAZQBmAD0AIgBoAHQAdABwADoALwAvAHcAdwB3AC4AbQBhAHQAcgBpAHgAcwBjAGkAZQBuAGMA
ZQAuAGMAbwBtAC8AYwBnAGkALwBwAHIAbwB0AGUAaQBuAF8AdgBpAGUAdwAuAHAAbAA/AGYAaQBs
AGUAPQAuAC4AJQAyAEYAZABhAHQAYQAlADIARgAyADAAMQA1ADEAMgAyADQAJQAyAEYARgBUAFQA
cABmAGEAVABUAG0ALgBkAGEAdAAmAGEAbQBwADsAaABpAHQAPQA0ADcAJgBhAG0AcAA7AGQAYgBf
AGkAZAB4AD0AMQAmAGEAbQBwADsAcwBlAHMAcwBpAG8AbgBJAEQAPQBnAHUAZQBzAHQAXwBnAHUA
ZQBzAHQAcwBlAHMAcwBpAG8AbgAiAA0ACgAgACAAIAB0AGEAcgBnAGUAdAA9ACIAXwBiAGwAYQBu
AGsAIgAgAHMAdAB5AGwAZQA9ACcAdwBpAGQAdABoADoAMQAyAHAAdAA7AGgAZQBpAGcAaAB0ADoA
MQAyAHAAdAA7AHYAaQBzAGkAYgBpAGwAaQB0AHkAOgB2AGkAcwBpAGIAbABlADsADQAKACAAIAAg
AG0AcwBvAC0AdwByAGEAcAAtAHMAdAB5AGwAZQA6AHMAcQB1AGEAcgBlACcAIABvADoAYgB1AHQA
dABvAG4APQAiAHQAIgA+AA0ACgAgACAAIAA8AHYAOgBpAG0AYQBnAGUAZABhAHQAYQAgAHMAcgBj
AD0AIgBNAGEAcwBjAG8AdABVAG4AaQBwAHIAbwB0AGgAdQBtAGEAbgAyADUALgBmAGkAbABlAHMA
LwBpAG0AYQBnAGUAMAAwADMALgBnAGkAZgAiACAAbwA6AHQAaQB0AGwAZQA9ACIAYwB5AGEAbgBf
AGIAYQBsAGwAXwB3AGgAaQB0AGUAIgAvAD4ADQAKACAAIAA8AC8AdgA6AHMAaABhAHAAZQA+ADwA
IQBbAGUAbgBkAGkAZgBdAC0ALQA+ADwAIQBbAGkAZgAgACEAdgBtAGwAXQA+ADwAcwBwAGEAbgAg
AHMAdAB5AGwAZQA9ACcAbQBzAG8ALQBpAGcAbgBvAHIAZQA6AHYAZwBsAGEAeQBvAHUAdAAnAD4A
PABpAG0AZwANAAoAIAAgAGIAbwByAGQAZQByAD0AMAAgAHcAaQBkAHQAaAA9ADEANgAgAGgAZQBp
AGcAaAB0AD0AMQA2ACAAcwByAGMAPQAiAE0AYQBzAGMAbwB0AFUAbgBpAHAAcgBvAHQAaAB1AG0A
YQBuADIANQAuAGYAaQBsAGUAcwAvAGkAbQBhAGcAZQAwADAAMwAuAGcAaQBmACIADQAKACAAIABh
AGwAdAA9ACIAaAB0AHQAcAA6AC8ALwB3AHcAdwAuAG0AYQB0AHIAaQB4AHMAYwBpAGUAbgBjAGUA
LgBjAG8AbQAvAGkAbQBhAGcAZQBzAC8AYwB5AGEAbgBfAGIAYQBsAGwAXwB3AGgAaQB0AGUALgBn
AGkAZgAiACAAdgA6AHMAaABhAHAAZQBzAD0AIgAgBDgEQQRDBD0EPgQ6BF8AeAAwADAAMgAwAF8A
MgA3ACIAPgA8AC8AcwBwAGEAbgA+ADwAIQBbAGUAbgBkAGkAZgBdAD4APAAvAHMAcABhAG4APgA8
AC8AYQA+ADwAcwBwAGEAbgANAAoAIAAgAHMAdAB5AGwAZQA9ACcAbQBzAG8ALQBmAGEAcgBlAGEA
cwB0AC0AZgBvAG4AdAAtAGYAYQBtAGkAbAB5ADoAIgBUAGkAbQBlAHMAIABOAGUAdwAgAFIAbwBt
AGEAbgAiACcAPgA8AG8AOgBwAD4APAAvAG8AOgBwAD4APAAvAHMAcABhAG4APgA8AC8AcAA+AA0A
CgAgACAAPAAvAHQAZAA+AA0ACgAgACAAPAB0AGQAIABzAHQAeQBsAGUAPQAnAHAAYQBkAGQAaQBu
AGcAOgAuADcANQBwAHQAIAAuADcANQBwAHQAIAAuADcANQBwAHQAIAAuADcANQBwAHQAJwA+AA0A
CgAgACAAPABwACAAYwBsAGEAcwBzAD0ATQBzAG8ATgBvAHIAbQBhAGwAPgA8AHMAcABhAG4AIABz
AHQAeQBsAGUAPQAnAG0AcwBvAC0AZgBhAHIAZQBhAHMAdAAtAGYAbwBuAHQALQBmAGEAbQBpAGwA
eQA6ACIAVABpAG0AZQBzACAATgBlAHcAIABSAG8AbQBhAG4AIgAnAD4AJgBuAGIAcwBwADsAPABv
ADoAcAA+ADwALwBvADoAcAA+ADwALwBzAHAAYQBuAD4APAAvAHAAPgANAAoAIAAgADwALwB0AGQA
PgANAAoAIAAgADwAdABkACAAcwB0AHkAbABlAD0AJwBwAGEAZABkAGkAbgBnADoALgA3ADUAcAB0
ACAALgA3ADUAcAB0ACAALgA3ADUAcAB0ACAALgA3ADUAcAB0ACcAPgANAAoAIAAgADwAcAAgAGMA
bABhAHMAcwA9AE0AcwBvAE4AbwByAG0AYQBsAD4APABzAHAAYQBuACAAcwB0AHkAbABlAD0AJwBt
AHMAbwAtAGYAYQByAGUAYQBzAHQALQBmAG8AbgB0AC0AZgBhAG0AaQBsAHkAOgAiAFQAaQBtAGUA
cwAgAE4AZQB3ACAAUgBvAG0AYQBuACIAJwA+ACYAbgBiAHMAcAA7ADwAbwA6AHAAPgA8AC8AbwA6
AHAAPgA8AC8AcwBwAGEAbgA+ADwALwBwAD4ADQAKACAAIAA8AC8AdABkAD4ADQAKACAAIAA8AHQA
ZAAgAHMAdAB5AGwAZQA9ACcAcABhAGQAZABpAG4AZwA6AC4ANwA1AHAAdAAgAC4ANwA1AHAAdAAg
AC4ANwA1AHAAdAAgAC4ANwA1AHAAdAAnAD4ADQAKACAAIAA8AHAAIABjAGwAYQBzAHMAPQBNAHMA
bwBOAG8AcgBtAGEAbAAgAGEAbABpAGcAbgA9AGMAZQBuAHQAZQByACAAcwB0AHkAbABlAD0AJwB0
AGUAeAB0AC0AYQBsAGkAZwBuADoAYwBlAG4AdABlAHIAJwA+ADwAYQANAAoAIAAgAGgAcgBlAGYA
PQAiAGgAdAB0AHAAOgAvAC8AdwB3AHcALgBtAGEAdAByAGkAeABzAGMAaQBlAG4AYwBlAC4AYwBv
AG0ALwBjAGcAaQAvAHAAcgBvAHQAZQBpAG4AXwB2AGkAZQB3AC4AcABsAD8AZgBpAGwAZQA9AC4A
LgAlADIARgBkAGEAdABhACUAMgBGADIAMAAxADUAMQAyADIANAAlADIARgBGAFQAVABwAGYAYQBU
AFQAbQAuAGQAYQB0ACYAYQBtAHAAOwBoAGkAdAA9ADUAMAAmAGEAbQBwADsAZABiAF8AaQBkAHgA
PQAxACYAYQBtAHAAOwBzAGUAcwBzAGkAbwBuAEkARAA9AGcAdQBlAHMAdABfAGcAdQBlAHMAdABz
AGUAcwBzAGkAbwBuACIADQAKACAAIAB0AGEAcgBnAGUAdAA9ACIAXwBiAGwAYQBuAGsAIgA+ADwA
cwBwAGEAbgAgAHMAdAB5AGwAZQA9ACcAbQBzAG8ALQBmAGEAcgBlAGEAcwB0AC0AZgBvAG4AdAAt
AGYAYQBtAGkAbAB5ADoAIgBUAGkAbQBlAHMAIABOAGUAdwAgAFIAbwBtAGEAbgAiADsADQAKACAA
IABtAHMAbwAtAG4AbwAtAHAAcgBvAG8AZgA6AHkAZQBzADsAdABlAHgAdAAtAGQAZQBjAG8AcgBh
AHQAaQBvAG4AOgBuAG8AbgBlADsAdABlAHgAdAAtAHUAbgBkAGUAcgBsAGkAbgBlADoAbgBvAG4A
ZQAnAD4APAAhAC0ALQBbAGkAZgAgAGcAdABlACAAdgBtAGwAIAAxAF0APgA8AHYAOgBzAGgAYQBw
AGUADQAKACAAIAAgAGkAZAA9ACIAIAQ4BEEEQwQ9BD4EOgRfAHgAMAAwADIAMABfADIAOAAiACAA
bwA6AHMAcABpAGQAPQAiAF8AeAAwADAAMAAwAF8AaQAxADEAOQA2ACIAIAB0AHkAcABlAD0AIgAj
AF8AeAAwADAAMAAwAF8AdAA3ADUAIgAgAGEAbAB0AD0AIgBoAHQAdABwADoALwAvAHcAdwB3AC4A
bQBhAHQAcgBpAHgAcwBjAGkAZQBuAGMAZQAuAGMAbwBtAC8AaQBtAGEAZwBlAHMALwBjAHkAYQBu
AF8AYgBhAGwAbABfAHcAaABpAHQAZQAuAGcAaQBmACIADQAKACAAIAAgAGgAcgBlAGYAPQAiAGgA
dAB0AHAAOgAvAC8AdwB3AHcALgBtAGEAdAByAGkAeABzAGMAaQBlAG4AYwBlAC4AYwBvAG0ALwBj
AGcAaQAvAHAAcgBvAHQAZQBpAG4AXwB2AGkAZQB3AC4AcABsAD8AZgBpAGwAZQA9AC4ALgAlADIA
RgBkAGEAdABhACUAMgBGADIAMAAxADUAMQAyADIANAAlADIARgBGAFQAVABwAGYAYQBUAFQAbQAu
AGQAYQB0ACYAYQBtAHAAOwBoAGkAdAA9ADUAMAAmAGEAbQBwADsAZABiAF8AaQBkAHgAPQAxACYA
YQBtAHAAOwBzAGUAcwBzAGkAbwBuAEkARAA9AGcAdQBlAHMAdABfAGcAdQBlAHMAdABzAGUAcwBz
AGkAbwBuACIADQAKACAAIAAgAHQAYQByAGcAZQB0AD0AIgBfAGIAbABhAG4AawAiACAAcwB0AHkA
bABlAD0AJwB3AGkAZAB0AGgAOgAxADIAcAB0ADsAaABlAGkAZwBoAHQAOgAxADIAcAB0ADsAdgBp
AHMAaQBiAGkAbABpAHQAeQA6AHYAaQBzAGkAYgBsAGUAOwANAAoAIAAgACAAbQBzAG8ALQB3AHIA
YQBwAC0AcwB0AHkAbABlADoAcwBxAHUAYQByAGUAJwAgAG8AOgBiAHUAdAB0AG8AbgA9ACIAdAAi
AD4ADQAKACAAIAAgADwAdgA6AGkAbQBhAGcAZQBkAGEAdABhACAAcwByAGMAPQAiAE0AYQBzAGMA
bwB0AFUAbgBpAHAAcgBvAHQAaAB1AG0AYQBuADIANQAuAGYAaQBsAGUAcwAvAGkAbQBhAGcAZQAw
ADAAMwAuAGcAaQBmACIAIABvADoAdABpAHQAbABlAD0AIgBjAHkAYQBuAF8AYgBhAGwAbABfAHcA
aABpAHQAZQAiAC8APgANAAoAIAAgADwALwB2ADoAcwBoAGEAcABlAD4APAAhAFsAZQBuAGQAaQBm
AF0ALQAtAD4APAAhAFsAaQBmACAAIQB2AG0AbABdAD4APABzAHAAYQBuACAAcwB0AHkAbABlAD0A
JwBtAHMAbwAtAGkAZwBuAG8AcgBlADoAdgBnAGwAYQB5AG8AdQB0ACcAPgA8AGkAbQBnAA0ACgAg
ACAAYgBvAHIAZABlAHIAPQAwACAAdwBpAGQAdABoAD0AMQA2ACAAaABlAGkAZwBoAHQAPQAxADYA
IABzAHIAYwA9ACIATQBhAHMAYwBvAHQAVQBuAGkAcAByAG8AdABoAHUAbQBhAG4AMgA1AC4AZgBp
AGwAZQBzAC8AaQBtAGEAZwBlADAAMAAzAC4AZwBpAGYAIgANAAoAIAAgAGEAbAB0AD0AIgBoAHQA
dABwADoALwAvAHcAdwB3AC4AbQBhAHQAcgBpAHgAcwBjAGkAZQBuAGMAZQAuAGMAbwBtAC8AaQBt
AGEAZwBlAHMALwBjAHkAYQBuAF8AYgBhAGwAbABfAHcAaABpAHQAZQAuAGcAaQBmACIAIAB2ADoA
cwBoAGEAcABlAHMAPQAiACAEOARBBEMEPQQ+BDoEXwB4ADAAMAAyADAAXwAyADgAIgA+ADwALwBz
AHAAYQBuAD4APAAhAFsAZQBuAGQAaQBmAF0APgA8AC8AcwBwAGEAbgA+ADwALwBhAD4APABzAHAA
YQBuAA0ACgAgACAAcwB0AHkAbABlAD0AJwBtAHMAbwAtAGYAYQByAGUAYQBzAHQALQBmAG8AbgB0
AC0AZgBhAG0AaQBsAHkAOgAiAFQAaQBtAGUAcwAgAE4AZQB3ACAAUgBvAG0AYQBuACIAJwA+ADwA
bwA6AHAAPgA8AC8AbwA6AHAAPgA8AC8AcwBwAGEAbgA+ADwALwBwAD4ADQAKACAAIAA8AC8AdABk
AD4ADQAKACAAPAAvAHQAcgA+AA0ACgAgADwAdAByACAAcwB0AHkAbABlAD0AJwBtAHMAbwAtAHkA
ZgB0AGkALQBpAHIAbwB3ADoAMgAnAD4ADQAKACAAIAA8AHQAZAAgAG4AbwB3AHIAYQBwACAAcwB0
AHkAbABlAD0AJwBiAGEAYwBrAGcAcgBvAHUAbgBkADoAIwBDAEMAQwBDAEMAQwA7AHAAYQBkAGQA
aQBuAGcAOgAuADcANQBwAHQAIAAuADcANQBwAHQAIAAuADcANQBwAHQAIAAuADcANQBwAHQAJwA+
AA0ACgAgACAAPABwACAAYwBsAGEAcwBzAD0ATQBzAG8ATgBvAHIAbQBhAGwAPgA8AGIAPgA8AHMA
cABhAG4AIABzAHQAeQBsAGUAPQAnAG0AcwBvAC0AZgBhAHIAZQBhAHMAdAAtAGYAbwBuAHQALQBm
AGEAbQBpAGwAeQA6ACIAVABpAG0AZQBzACAATgBlAHcAIABSAG8AbQBhAG4AIgAnAD4APABJAE4A
UABVAFQAIABUAFkAUABFAD0AIgBjAGgAZQBjAGsAYgBvAHgAIgAgAEMASABFAEMASwBFAEQAIABO
AEEATQBFAD0AIgBRAFUARQAiACAAVgBBAEwAVQBFAD0AIgA5ADYAMgAuADQANwAwADQAMAA0ACAA
ZgByAG8AbQAoADkANgAzAC4ANAA3ADcANgA4ADAALAAxACsAKQAgAGkAbgB0AGUAbgBzAGkAdAB5
ACgAMQA2ADIALgA5ADUANAA0ACkAIABxAHUAZQByAHkAKAAyACkAIgA+ADwAYQANAAoAIAAgAGgA
cgBlAGYAPQAiAGgAdAB0AHAAOgAvAC8AdwB3AHcALgBtAGEAdAByAGkAeABzAGMAaQBlAG4AYwBl
AC4AYwBvAG0ALwBjAGcAaQAvAG0AYQBzAHQAZQByAF8AcgBlAHMAdQBsAHQAcwAuAHAAbAA/AGYA
aQBsAGUAPQAuAC4AJQAyAEYAZABhAHQAYQAlADIARgAyADAAMQA1ADEAMgAyADQAJQAyAEYARgBU
AFQAcABmAGEAVABUAG0ALgBkAGEAdAAmAGEAbQBwADsAUgBFAFAAVABZAFAARQA9AHAAcgBvAHQA
ZQBpAG4AJgBhAG0AcAA7AF8AcwBpAGcAdABoAHIAZQBzAGgAbwBsAGQAPQAwAC4AMAA1ACYAYQBt
AHAAOwBSAEUAUABPAFIAVAA9ADUAMAAmAGEAbQBwADsAXwBwAHIAZQBmAGUAcgB0AGEAeABvAG4A
bwBtAHkAPQAwACYAYQBtAHAAOwBzAGUAcwBzAGkAbwBuAEkARAA9AGcAdQBlAHMAdABfAGcAdQBl
AHMAdABzAGUAcwBzAGkAbwBuACMAUQB1AGUAcgB5ADIAIgA+ADkANgAzAC4ANAA3ADcANwA8AC8A
YQA+AA0ACgAgACAAKAAxACsAKQAgADwALwBzAHAAYQBuAD4APAAvAGIAPgA8AHMAcABhAG4AIABz
AHQAeQBsAGUAPQAnAG0AcwBvAC0AZgBhAHIAZQBhAHMAdAAtAGYAbwBuAHQALQBmAGEAbQBpAGwA
eQA6ACIAVABpAG0AZQBzACAATgBlAHcAIABSAG8AbQBhAG4AIgAnAD4APABvADoAcAA+ADwALwBv
ADoAcAA+ADwALwBzAHAAYQBuAD4APAAvAHAAPgANAAoAIAAgADwALwB0AGQAPgANAAoAIAAgADwA
dABkACAAcwB0AHkAbABlAD0AJwBwAGEAZABkAGkAbgBnADoALgA3ADUAcAB0ACAALgA3ADUAcAB0
ACAALgA3ADUAcAB0ACAALgA3ADUAcAB0ACcAPgANAAoAIAAgADwAcAAgAGMAbABhAHMAcwA9AE0A
cwBvAE4AbwByAG0AYQBsACAAYQBsAGkAZwBuAD0AYwBlAG4AdABlAHIAIABzAHQAeQBsAGUAPQAn
AHQAZQB4AHQALQBhAGwAaQBnAG4AOgBjAGUAbgB0AGUAcgAnAD4APABhAA0ACgAgACAAaAByAGUA
ZgA9ACIAaAB0AHQAcAA6AC8ALwB3AHcAdwAuAG0AYQB0AHIAaQB4AHMAYwBpAGUAbgBjAGUALgBj
AG8AbQAvAGMAZwBpAC8AcAByAG8AdABlAGkAbgBfAHYAaQBlAHcALgBwAGwAPwBmAGkAbABlAD0A
LgAuACUAMgBGAGQAYQB0AGEAJQAyAEYAMgAwADEANQAxADIAMgA0ACUAMgBGAEYAVABUAHAAZgBh
AFQAVABtAC4AZABhAHQAJgBhAG0AcAA7AGgAaQB0AD0AMQAmAGEAbQBwADsAZABiAF8AaQBkAHgA
PQAxACYAYQBtAHAAOwBzAGUAcwBzAGkAbwBuAEkARAA9AGcAdQBlAHMAdABfAGcAdQBlAHMAdABz
AGUAcwBzAGkAbwBuACIADQAKACAAIAB0AGEAcgBnAGUAdAA9ACIAXwBiAGwAYQBuAGsAIgA+ADwA
cwBwAGEAbgAgAHMAdAB5AGwAZQA9ACcAbQBzAG8ALQBmAGEAcgBlAGEAcwB0AC0AZgBvAG4AdAAt
AGYAYQBtAGkAbAB5ADoAIgBUAGkAbQBlAHMAIABOAGUAdwAgAFIAbwBtAGEAbgAiADsADQAKACAA
IABtAHMAbwAtAG4AbwAtAHAAcgBvAG8AZgA6AHkAZQBzADsAdABlAHgAdAAtAGQAZQBjAG8AcgBh
AHQAaQBvAG4AOgBuAG8AbgBlADsAdABlAHgAdAAtAHUAbgBkAGUAcgBsAGkAbgBlADoAbgBvAG4A
ZQAnAD4APAAhAC0ALQBbAGkAZgAgAGcAdABlACAAdgBtAGwAIAAxAF0APgA8AHYAOgBzAGgAYQBw
AGUADQAKACAAIAAgAGkAZAA9ACIAIAQ4BEEEQwQ9BD4EOgRfAHgAMAAwADIAMABfADMAMAAiACAA
bwA6AHMAcABpAGQAPQAiAF8AeAAwADAAMAAwAF8AaQAxADEAOQA1ACIAIAB0AHkAcABlAD0AIgAj
AF8AeAAwADAAMAAwAF8AdAA3ADUAIgAgAGEAbAB0AD0AIgBoAHQAdABwADoALwAvAHcAdwB3AC4A
bQBhAHQAcgBpAHgAcwBjAGkAZQBuAGMAZQAuAGMAbwBtAC8AaQBtAGEAZwBlAHMALwBjAHkAYQBu
AF8AYgBhAGwAbABfAHcAaABpAHQAZQAuAGcAaQBmACIADQAKACAAIAAgAGgAcgBlAGYAPQAiAGgA
dAB0AHAAOgAvAC8AdwB3AHcALgBtAGEAdAByAGkAeABzAGMAaQBlAG4AYwBlAC4AYwBvAG0ALwBj
AGcAaQAvAHAAcgBvAHQAZQBpAG4AXwB2AGkAZQB3AC4AcABsAD8AZgBpAGwAZQA9AC4ALgAlADIA
RgBkAGEAdABhACUAMgBGADIAMAAxADUAMQAyADIANAAlADIARgBGAFQAVABwAGYAYQBUAFQAbQAu
AGQAYQB0ACYAYQBtAHAAOwBoAGkAdAA9ADEAJgBhAG0AcAA7AGQAYgBfAGkAZAB4AD0AMQAmAGEA
bQBwADsAcwBlAHMAcwBpAG8AbgBJAEQAPQBnAHUAZQBzAHQAXwBnAHUAZQBzAHQAcwBlAHMAcwBp
AG8AbgAiAA0ACgAgACAAIAB0AGEAcgBnAGUAdAA9ACIAXwBiAGwAYQBuAGsAIgAgAHMAdAB5AGwA
ZQA9ACcAdwBpAGQAdABoADoAMQAyAHAAdAA7AGgAZQBpAGcAaAB0ADoAMQAyAHAAdAA7AHYAaQBz
AGkAYgBpAGwAaQB0AHkAOgB2AGkAcwBpAGIAbABlADsADQAKACAAIAAgAG0AcwBvAC0AdwByAGEA
cAAtAHMAdAB5AGwAZQA6AHMAcQB1AGEAcgBlACcAIABvADoAYgB1AHQAdABvAG4APQAiAHQAIgA+
AA0ACgAgACAAIAA8AHYAOgBpAG0AYQBnAGUAZABhAHQAYQAgAHMAcgBjAD0AIgBNAGEAcwBjAG8A
dABVAG4AaQBwAHIAbwB0AGgAdQBtAGEAbgAyADUALgBmAGkAbABlAHMALwBpAG0AYQBnAGUAMAAw
ADMALgBnAGkAZgAiACAAbwA6AHQAaQB0AGwAZQA9ACIAYwB5AGEAbgBfAGIAYQBsAGwAXwB3AGgA
aQB0AGUAIgAvAD4ADQAKACAAIAA8AC8AdgA6AHMAaABhAHAAZQA+ADwAIQBbAGUAbgBkAGkAZgBd
AC0ALQA+ADwAIQBbAGkAZgAgACEAdgBtAGwAXQA+ADwAcwBwAGEAbgAgAHMAdAB5AGwAZQA9ACcA
bQBzAG8ALQBpAGcAbgBvAHIAZQA6AHYAZwBsAGEAeQBvAHUAdAAnAD4APABpAG0AZwANAAoAIAAg
AGIAbwByAGQAZQByAD0AMAAgAHcAaQBkAHQAaAA9ADEANgAgAGgAZQBpAGcAaAB0AD0AMQA2ACAA
cwByAGMAPQAiAE0AYQBzAGMAbwB0AFUAbgBpAHAAcgBvAHQAaAB1AG0AYQBuADIANQAuAGYAaQBs
AGUAcwAvAGkAbQBhAGcAZQAwADAAMwAuAGcAaQBmACIADQAKACAAIABhAGwAdAA9ACIAaAB0AHQA
cAA6AC8ALwB3AHcAdwAuAG0AYQB0AHIAaQB4AHMAYwBpAGUAbgBjAGUALgBjAG8AbQAvAGkAbQBh
AGcAZQBzAC8AYwB5AGEAbgBfAGIAYQBsAGwAXwB3AGgAaQB0AGUALgBnAGkAZgAiACAAdgA6AHMA
aABhAHAAZQBzAD0AIgAgBDgEQQRDBD0EPgQ6BF8AeAAwADAAMgAwAF8AMwAwACIAPgA8AC8AcwBw
AGEAbgA+ADwAIQBbAGUAbgBkAGkAZgBdAD4APAAvAHMAcABhAG4APgA8AC8AYQA+ADwAcwBwAGEA
bgANAAoAIAAgAHMAdAB5AGwAZQA9ACcAbQBzAG8ALQBmAGEAcgBlAGEAcwB0AC0AZgBvAG4AdAAt
AGYAYQBtAGkAbAB5ADoAIgBUAGkAbQBlAHMAIABOAGUAdwAgAFIAbwBtAGEAbgAiACcAPgA8AG8A
OgBwAD4APAAvAG8AOgBwAD4APAAvAHMAcABhAG4APgA8AC8AcAA+AA0ACgAgACAAPAAvAHQAZAA+
AA0ACgAgACAAPAB0AGQAIABzAHQAeQBsAGUAPQAnAHAAYQBkAGQAaQBuAGcAOgAuADcANQBwAHQA
IAAuADcANQBwAHQAIAAuADcANQBwAHQAIAAuADcANQBwAHQAJwA+AA0ACgAgACAAPABwACAAYwBs
AGEAcwBzAD0ATQBzAG8ATgBvAHIAbQBhAGwAIABhAGwAaQBnAG4APQBjAGUAbgB0AGUAcgAgAHMA
dAB5AGwAZQA9ACcAdABlAHgAdAAtAGEAbABpAGcAbgA6AGMAZQBuAHQAZQByACcAPgA8AGEADQAK
ACAAIABoAHIAZQBmAD0AIgBoAHQAdABwADoALwAvAHcAdwB3AC4AbQBhAHQAcgBpAHgAcwBjAGkA
ZQBuAGMAZQAuAGMAbwBtAC8AYwBnAGkALwBwAHIAbwB0AGUAaQBuAF8AdgBpAGUAdwAuAHAAbAA/
AGYAaQBsAGUAPQAuAC4AJQAyAEYAZABhAHQAYQAlADIARgAyADAAMQA1ADEAMgAyADQAJQAyAEYA
RgBUAFQAcABmAGEAVABUAG0ALgBkAGEAdAAmAGEAbQBwADsAaABpAHQAPQAyACYAYQBtAHAAOwBk
AGIAXwBpAGQAeAA9ADEAJgBhAG0AcAA7AHMAZQBzAHMAaQBvAG4ASQBEAD0AZwB1AGUAcwB0AF8A
ZwB1AGUAcwB0AHMAZQBzAHMAaQBvAG4AIgANAAoAIAAgAHQAYQByAGcAZQB0AD0AIgBfAGIAbABh
AG4AawAiAD4APABzAHAAYQBuACAAcwB0AHkAbABlAD0AJwBtAHMAbwAtAGYAYQByAGUAYQBzAHQA
LQBmAG8AbgB0AC0AZgBhAG0AaQBsAHkAOgAiAFQAaQBtAGUAcwAgAE4AZQB3ACAAUgBvAG0AYQBu
ACIAOwANAAoAIAAgAG0AcwBvAC0AbgBvAC0AcAByAG8AbwBmADoAeQBlAHMAOwB0AGUAeAB0AC0A
ZABlAGMAbwByAGEAdABpAG8AbgA6AG4AbwBuAGUAOwB0AGUAeAB0AC0AdQBuAGQAZQByAGwAaQBu
AGUAOgBuAG8AbgBlACcAPgA8ACEALQAtAFsAaQBmACAAZwB0AGUAIAB2AG0AbAAgADEAXQA+ADwA
dgA6AHMAaABhAHAAZQANAAoAIAAgACAAaQBkAD0AIgAgBDgEQQRDBD0EPgQ6BF8AeAAwADAAMgAw
AF8AMwAxACIAIABvADoAcwBwAGkAZAA9ACIAXwB4ADAAMAAwADAAXwBpADEAMQA5ADQAIgAgAHQA
eQBwAGUAPQAiACMAXwB4ADAAMAAwADAAXwB0ADcANQAiACAAYQBsAHQAPQAiAGgAdAB0AHAAOgAv
AC8AdwB3AHcALgBtAGEAdAByAGkAeABzAGMAaQBlAG4AYwBlAC4AYwBvAG0ALwBpAG0AYQBnAGUA
cwAvAGMAeQBhAG4AXwBiAGEAbABsAF8AdwBoAGkAdABlAC4AZwBpAGYAIgANAAoAIAAgACAAaABy
AGUAZgA9ACIAaAB0AHQAcAA6AC8ALwB3AHcAdwAuAG0AYQB0AHIAaQB4AHMAYwBpAGUAbgBjAGUA
LgBjAG8AbQAvAGMAZwBpAC8AcAByAG8AdABlAGkAbgBfAHYAaQBlAHcALgBwAGwAPwBmAGkAbABl
AD0ALgAuACUAMgBGAGQAYQB0AGEAJQAyAEYAMgAwADEANQAxADIAMgA0ACUAMgBGAEYAVABUAHAA
ZgBhAFQAVABtAC4AZABhAHQAJgBhAG0AcAA7AGgAaQB0AD0AMgAmAGEAbQBwADsAZABiAF8AaQBk
AHgAPQAxACYAYQBtAHAAOwBzAGUAcwBzAGkAbwBuAEkARAA9AGcAdQBlAHMAdABfAGcAdQBlAHMA
dABzAGUAcwBzAGkAbwBuACIADQAKACAAIAAgAHQAYQByAGcAZQB0AD0AIgBfAGIAbABhAG4AawAi
ACAAcwB0AHkAbABlAD0AJwB3AGkAZAB0AGgAOgAxADIAcAB0ADsAaABlAGkAZwBoAHQAOgAxADIA
cAB0ADsAdgBpAHMAaQBiAGkAbABpAHQAeQA6AHYAaQBzAGkAYgBsAGUAOwANAAoAIAAgACAAbQBz
AG8ALQB3AHIAYQBwAC0AcwB0AHkAbABlADoAcwBxAHUAYQByAGUAJwAgAG8AOgBiAHUAdAB0AG8A
bgA9ACIAdAAiAD4ADQAKACAAIAAgADwAdgA6AGkAbQBhAGcAZQBkAGEAdABhACAAcwByAGMAPQAi
AE0AYQBzAGMAbwB0AFUAbgBpAHAAcgBvAHQAaAB1AG0AYQBuADIANQAuAGYAaQBsAGUAcwAvAGkA
bQBhAGcAZQAwADAAMwAuAGcAaQBmACIAIABvADoAdABpAHQAbABlAD0AIgBjAHkAYQBuAF8AYgBh
AGwAbABfAHcAaABpAHQAZQAiAC8APgANAAoAIAAgADwALwB2ADoAcwBoAGEAcABlAD4APAAhAFsA
ZQBuAGQAaQBmAF0ALQAtAD4APAAhAFsAaQBmACAAIQB2AG0AbABdAD4APABzAHAAYQBuACAAcwB0
AHkAbABlAD0AJwBtAHMAbwAtAGkAZwBuAG8AcgBlADoAdgBnAGwAYQB5AG8AdQB0ACcAPgA8AGkA
bQBnAA0ACgAgACAAYgBvAHIAZABlAHIAPQAwACAAdwBpAGQAdABoAD0AMQA2ACAAaABlAGkAZwBo
AHQAPQAxADYAIABzAHIAYwA9ACIATQBhAHMAYwBvAHQAVQBuAGkAcAByAG8AdABoAHUAbQBhAG4A
MgA1AC4AZgBpAGwAZQBzAC8AaQBtAGEAZwBlADAAMAAzAC4AZwBpAGYAIgANAAoAIAAgAGEAbAB0
AD0AIgBoAHQAdABwADoALwAvAHcAdwB3AC4AbQBhAHQAcgBpAHgAcwBjAGkAZQBuAGMAZQAuAGMA
bwBtAC8AaQBtAGEAZwBlAHMALwBjAHkAYQBuAF8AYgBhAGwAbABfAHcAaABpAHQAZQAuAGcAaQBm
ACIAIAB2ADoAcwBoAGEAcABlAHMAPQAiACAEOARBBEMEPQQ+BDoEXwB4ADAAMAAyADAAXwAzADEA
IgA+ADwALwBzAHAAYQBuAD4APAAhAFsAZQBuAGQAaQBmAF0APgA8AC8AcwBwAGEAbgA+ADwALwBh
AD4APABzAHAAYQBuAA0ACgAgACAAcwB0AHkAbABlAD0AJwBtAHMAbwAtAGYAYQByAGUAYQBzAHQA
LQBmAG8AbgB0AC0AZgBhAG0AaQBsAHkAOgAiAFQAaQBtAGUAcwAgAE4AZQB3ACAAUgBvAG0AYQBu
ACIAJwA+ADwAbwA6AHAAPgA8AC8AbwA6AHAAPgA8AC8AcwBwAGEAbgA+ADwALwBwAD4ADQAKACAA
IAA8AC8AdABkAD4ADQAKACAAIAA8AHQAZAAgAHMAdAB5AGwAZQA9ACcAcABhAGQAZABpAG4AZwA6
AC4ANwA1AHAAdAAgAC4ANwA1AHAAdAAgAC4ANwA1AHAAdAAgAC4ANwA1AHAAdAAnAD4ADQAKACAA
IAA8AHAAIABjAGwAYQBzAHMAPQBNAHMAbwBOAG8AcgBtAGEAbAAgAGEAbABpAGcAbgA9AGMAZQBu
AHQAZQByACAAcwB0AHkAbABlAD0AJwB0AGUAeAB0AC0AYQBsAGkAZwBuADoAYwBlAG4AdABlAHIA
JwA+ADwAYQANAAoAIAAgAGgAcgBlAGYAPQAiAGgAdAB0AHAAOgAvAC8AdwB3AHcALgBtAGEAdABy
AGkAeABzAGMAaQBlAG4AYwBlAC4AYwBvAG0ALwBjAGcAaQAvAHAAcgBvAHQAZQBpAG4AXwB2AGkA
ZQB3AC4AcABsAD8AZgBpAGwAZQA9AC4ALgAlADIARgBkAGEAdABhACUAMgBGADIAMAAxADUAMQAy
ADIANAAlADIARgBGAFQAVABwAGYAYQBUAFQAbQAuAGQAYQB0ACYAYQBtAHAAOwBoAGkAdAA9ADMA
JgBhAG0AcAA7AGQAYgBfAGkAZAB4AD0AMQAmAGEAbQBwADsAcwBlAHMAcwBpAG8AbgBJAEQAPQBn
AHUAZQBzAHQAXwBnAHUAZQBzAHQAcwBlAHMAcwBpAG8AbgAiAA0ACgAgACAAdABhAHIAZwBlAHQA
PQAiAF8AYgBsAGEAbgBrACIAPgA8AHMAcABhAG4AIABzAHQAeQBsAGUAPQAnAG0AcwBvAC0AZgBh
AHIAZQBhAHMAdAAtAGYAbwBuAHQALQBmAGEAbQBpAGwAeQA6ACIAVABpAG0AZQBzACAATgBlAHcA
IABSAG8AbQBhAG4AIgA7AA0ACgAgACAAbQBzAG8ALQBuAG8ALQBwAHIAbwBvAGYAOgB5AGUAcwA7
AHQAZQB4AHQALQBkAGUAYwBvAHIAYQB0AGkAbwBuADoAbgBvAG4AZQA7AHQAZQB4AHQALQB1AG4A
ZABlAHIAbABpAG4AZQA6AG4AbwBuAGUAJwA+ADwAIQAtAC0AWwBpAGYAIABnAHQAZQAgAHYAbQBs
ACAAMQBdAD4APAB2ADoAcwBoAGEAcABlAA0ACgAgACAAIABpAGQAPQAiACAEOARBBEMEPQQ+BDoE
XwB4ADAAMAAyADAAXwAzADIAIgAgAG8AOgBzAHAAaQBkAD0AIgBfAHgAMAAwADAAMABfAGkAMQAx
ADkAMwAiACAAdAB5AHAAZQA9ACIAIwBfAHgAMAAwADAAMABfAHQANwA1ACIAIABhAGwAdAA9ACIA
aAB0AHQAcAA6AC8ALwB3AHcAdwAuAG0AYQB0AHIAaQB4AHMAYwBpAGUAbgBjAGUALgBjAG8AbQAv
AGkAbQBhAGcAZQBzAC8AYwB5AGEAbgBfAGIAYQBsAGwAXwB3AGgAaQB0AGUALgBnAGkAZgAiAA0A
CgAgACAAIABoAHIAZQBmAD0AIgBoAHQAdABwADoALwAvAHcAdwB3AC4AbQBhAHQAcgBpAHgAcwBj
AGkAZQBuAGMAZQAuAGMAbwBtAC8AYwBnAGkALwBwAHIAbwB0AGUAaQBuAF8AdgBpAGUAdwAuAHAA
bAA/AGYAaQBsAGUAPQAuAC4AJQAyAEYAZABhAHQAYQAlADIARgAyADAAMQA1ADEAMgAyADQAJQAy
AEYARgBUAFQAcABmAGEAVABUAG0ALgBkAGEAdAAmAGEAbQBwADsAaABpAHQAPQAzACYAYQBtAHAA
OwBkAGIAXwBpAGQAeAA9ADEAJgBhAG0AcAA7AHMAZQBzAHMAaQBvAG4ASQBEAD0AZwB1AGUAcwB0
AF8AZwB1AGUAcwB0AHMAZQBzAHMAaQBvAG4AIgANAAoAIAAgACAAdABhAHIAZwBlAHQAPQAiAF8A
YgBsAGEAbgBrACIAIABzAHQAeQBsAGUAPQAnAHcAaQBkAHQAaAA6ADEAMgBwAHQAOwBoAGUAaQBn
AGgAdAA6ADEAMgBwAHQAOwB2AGkAcwBpAGIAaQBsAGkAdAB5ADoAdgBpAHMAaQBiAGwAZQA7AA0A
CgAgACAAIABtAHMAbwAtAHcAcgBhAHAALQBzAHQAeQBsAGUAOgBzAHEAdQBhAHIAZQAnACAAbwA6
AGIAdQB0AHQAbwBuAD0AIgB0ACIAPgANAAoAIAAgACAAPAB2ADoAaQBtAGEAZwBlAGQAYQB0AGEA
IABzAHIAYwA9ACIATQBhAHMAYwBvAHQAVQBuAGkAcAByAG8AdABoAHUAbQBhAG4AMgA1AC4AZgBp
AGwAZQBzAC8AaQBtAGEAZwBlADAAMAAzAC4AZwBpAGYAIgAgAG8AOgB0AGkAdABsAGUAPQAiAGMA
eQBhAG4AXwBiAGEAbABsAF8AdwBoAGkAdABlACIALwA+AA0ACgAgACAAPAAvAHYAOgBzAGgAYQBw
AGUAPgA8ACEAWwBlAG4AZABpAGYAXQAtAC0APgA8ACEAWwBpAGYAIAAhAHYAbQBsAF0APgA8AHMA
cABhAG4AIABzAHQAeQBsAGUAPQAnAG0AcwBvAC0AaQBnAG4AbwByAGUAOgB2AGcAbABhAHkAbwB1
AHQAJwA+ADwAaQBtAGcADQAKACAAIABiAG8AcgBkAGUAcgA9ADAAIAB3AGkAZAB0AGgAPQAxADYA
IABoAGUAaQBnAGgAdAA9ADEANgAgAHMAcgBjAD0AIgBNAGEAcwBjAG8AdABVAG4AaQBwAHIAbwB0
AGgAdQBtAGEAbgAyADUALgBmAGkAbABlAHMALwBpAG0AYQBnAGUAMAAwADMALgBnAGkAZgAiAA0A
CgAgACAAYQBsAHQAPQAiAGgAdAB0AHAAOgAvAC8AdwB3AHcALgBtAGEAdAByAGkAeABzAGMAaQBl
AG4AYwBlAC4AYwBvAG0ALwBpAG0AYQBnAGUAcwAvAGMAeQBhAG4AXwBiAGEAbABsAF8AdwBoAGkA
dABlAC4AZwBpAGYAIgAgAHYAOgBzAGgAYQBwAGUAcwA9ACIAIAQ4BEEEQwQ9BD4EOgRfAHgAMAAw
ADIAMABfADMAMgAiAD4APAAvAHMAcABhAG4APgA8ACEAWwBlAG4AZABpAGYAXQA+ADwALwBzAHAA
YQBuAD4APAAvAGEAPgA8AHMAcABhAG4ADQAKACAAIABzAHQAeQBsAGUAPQAnAG0AcwBvAC0AZgBh
[truncated: 2,518,597 more chars]
